# Supplementary material for: Gas Phase Reactivity of Isomeric Hydroxylated Polychlorinated Biphenyls
Source: J Am Soc Mass Spectrom. 2024 Apr 19;35(5):1021–9. doi: 10.1021/jasms.4c00035 (PMC11066962; doi:10.1021/jasms.4c00035)
Supplement: Supplementary file 3 — js4c00035_si_003.zip [file js4c00035_si_003.zip › Claculated geometries/4-OH-CB107_d1.out]

 Entering Gaussian System, Link 0=/gpfs/software/gaussian16/sse4/tar/g16/g16
 Initial command:
 /gpfs/software/gaussian16/sse4/tar/g16/l1.exe "/tmp/Gau-231521.inp" -scrdir="/tmp/"
 Entering Link 1 = /gpfs/software/gaussian16/sse4/tar/g16/l1.exe PID=    231524.
  
 Copyright (c) 1988,1990,1992,1993,1995,1998,2003,2009,2016,
            Gaussian, Inc.  All Rights Reserved.
  
 This is part of the Gaussian(R) 16 program.  It is based on
 the Gaussian(R) 09 system (copyright 2009, Gaussian, Inc.),
 the Gaussian(R) 03 system (copyright 2003, Gaussian, Inc.),
 the Gaussian(R) 98 system (copyright 1998, Gaussian, Inc.),
 the Gaussian(R) 94 system (copyright 1995, Gaussian, Inc.),
 the Gaussian 92(TM) system (copyright 1992, Gaussian, Inc.),
 the Gaussian 90(TM) system (copyright 1990, Gaussian, Inc.),
 the Gaussian 88(TM) system (copyright 1988, Gaussian, Inc.),
 the Gaussian 86(TM) system (copyright 1986, Carnegie Mellon
 University), and the Gaussian 82(TM) system (copyright 1983,
 Carnegie Mellon University). Gaussian is a federally registered
 trademark of Gaussian, Inc.
  
 This software contains proprietary and confidential information,
 including trade secrets, belonging to Gaussian, Inc.
  
 This software is provided under written license and may be
 used, copied, transmitted, or stored only in accord with that
 written license.
  
 The following legend is applicable only to US Government
 contracts under FAR:
  
                    RESTRICTED RIGHTS LEGEND
  
 Use, reproduction and disclosure by the US Government is
 subject to restrictions as set forth in subparagraphs (a)
 and (c) of the Commercial Computer Software - Restricted
 Rights clause in FAR 52.227-19.
  
 Gaussian, Inc.
 340 Quinnipiac St., Bldg. 40, Wallingford CT 06492
  
  
 ---------------------------------------------------------------
 Warning -- This program may not be used in any manner that
 competes with the business of Gaussian, Inc. or will provide
 assistance to any competitor of Gaussian, Inc.  The licensee
 of this program is prohibited from giving any competitor of
 Gaussian, Inc. access to this program.  By using this program,
 the user acknowledges that Gaussian, Inc. is engaged in the
 business of creating and licensing software in the field of
 computational chemistry and represents and warrants to the
 licensee that it is not a competitor of Gaussian, Inc. and that
 it will not use this program in any manner prohibited above.
 ---------------------------------------------------------------
  

 Cite this work as:
 Gaussian 16, Revision A.03,
 M. J. Frisch, G. W. Trucks, H. B. Schlegel, G. E. Scuseria, 
 M. A. Robb, J. R. Cheeseman, G. Scalmani, V. Barone, 
 G. A. Petersson, H. Nakatsuji, X. Li, M. Caricato, A. V. Marenich, 
 J. Bloino, B. G. Janesko, R. Gomperts, B. Mennucci, H. P. Hratchian, 
 J. V. Ortiz, A. F. Izmaylov, J. L. Sonnenberg, D. Williams-Young, 
 F. Ding, F. Lipparini, F. Egidi, J. Goings, B. Peng, A. Petrone, 
 T. Henderson, D. Ranasinghe, V. G. Zakrzewski, J. Gao, N. Rega, 
 G. Zheng, W. Liang, M. Hada, M. Ehara, K. Toyota, R. Fukuda, 
 J. Hasegawa, M. Ishida, T. Nakajima, Y. Honda, O. Kitao, H. Nakai, 
 T. Vreven, K. Throssell, J. A. Montgomery, Jr., J. E. Peralta, 
 F. Ogliaro, M. J. Bearpark, J. J. Heyd, E. N. Brothers, K. N. Kudin, 
 V. N. Staroverov, T. A. Keith, R. Kobayashi, J. Normand, 
 K. Raghavachari, A. P. Rendell, J. C. Burant, S. S. Iyengar, 
 J. Tomasi, M. Cossi, J. M. Millam, M. Klene, C. Adamo, R. Cammi, 
 J. W. Ochterski, R. L. Martin, K. Morokuma, O. Farkas, 
 J. B. Foresman, and D. J. Fox, Gaussian, Inc., Wallingford CT, 2016.
 
 ******************************************
 Gaussian 16:  ES64L-G16RevA.03 25-Dec-2016
                 5-Apr-2022 
 ******************************************
 %Chk=checkpoint
 %Mem=14gb
 %NProc=7
 Will use up to    7 processors via shared memory.
 -----------------------------------------
 #p M062X/6-311+G** opt int=ultrafine freq
 -----------------------------------------
 1/18=20,19=15,26=4,38=1/1,3;
 2/9=110,12=2,17=6,18=5,40=1/2;
 3/5=4,6=6,7=111,11=2,25=1,30=1,71=1,74=-55,75=-5/1,2,3;
 4//1;
 5/5=2,38=5/2;
 6/7=2,8=2,9=2,10=2,28=1/1;
 7//1,2,3,16;
 1/18=20,19=15,26=4/3(2);
 2/9=110/2;
 99//99;
 2/9=110/2;
 3/5=4,6=6,7=111,11=2,25=1,30=1,71=1,74=-55,75=-5/1,2,3;
 4/5=5,16=3,69=1/1;
 5/5=2,38=5/2;
 7//1,2,3,16;
 1/18=20,19=15,26=4/3(-5);
 2/9=110/2;
 6/7=2,8=2,9=2,10=2,19=2,28=1/1;
 99/9=1/99;
 Leave Link    1 at Tue Apr  5 19:11:24 2022, MaxMem=  1879048192 cpu:               3.2 elap:               0.5
 (Enter /gpfs/software/gaussian16/sse4/tar/g16/l101.exe)
 ---
 ...
 ---
 Symbolic Z-matrix:
 Charge = -1 Multiplicity = 1
 C                    -3.95894  -0.92258  -0.1114 
 C                    -3.40813   0.47517   0.14234 
 C                    -2.05912   0.655     0.23487 
 C                    -2.92794  -1.92518  -0.20406 
 C                    -1.75577  -1.71859  -0.1146 
 C                    -1.08513  -0.47579   0.08368 
 Cl                   -1.3993    2.22665   0.59534 
 O                    -5.1386   -1.21357  -0.22297 
 Cl                   -4.57734   1.73202   0.31904 
 C                     0.38235  -0.41088   0.11081 
 C                     1.05198   0.49039  -0.72334 
 C                     2.44136   0.58133  -0.70903 
 C                     1.13301  -1.25181   0.94428 
 C                     2.52845  -1.16364   0.96193 
 C                     3.1731   -0.2424    0.13845 
 Cl                    4.88505  -0.10862   0.16365 
 H                     3.10347  -1.80941   1.62101 
 H                     0.64195  -1.9718    1.59645 
 
 ITRead=  0  0  0  0  0  0  0  0  0  0  0  0  0  0  0  0  0  0
 MicOpt= -1 -1 -1 -1 -1 -1 -1 -1 -1 -1 -1 -1 -1 -1 -1 -1 -1 -1
 NAtoms=     18 NQM=       18 NQMF=       0 NMMI=      0 NMMIF=      0
                NMic=       0 NMicF=      0.
                    Isotopes and Nuclear Properties:
 (Nuclear quadrupole moments (NQMom) in fm**2, nuclear magnetic moments (NMagM)
  in nuclear magnetons)

  Atom         1           2           3           4           5           6           7           8           9          10
 IAtWgt=          12          12          12          12          12          12          35          16          35          12
 AtmWgt=  12.0000000  12.0000000  12.0000000  12.0000000  12.0000000  12.0000000  34.9688527  15.9949146  34.9688527  12.0000000
 NucSpn=           0           0           0           0           0           0           3           0           3           0
 AtZEff=  -0.0000000  -0.0000000  -0.0000000  -0.0000000  -0.0000000  -0.0000000  -0.0000000  -0.0000000  -0.0000000  -0.0000000
 NQMom=    0.0000000   0.0000000   0.0000000   0.0000000   0.0000000   0.0000000  -8.1650000   0.0000000  -8.1650000   0.0000000
 NMagM=    0.0000000   0.0000000   0.0000000   0.0000000   0.0000000   0.0000000   0.8218740   0.0000000   0.8218740   0.0000000
 AtZNuc=   6.0000000   6.0000000   6.0000000   6.0000000   6.0000000   6.0000000  17.0000000   8.0000000  17.0000000   6.0000000

  Atom        11          12          13          14          15          16          17          18
 IAtWgt=          12          12          12          12          12          35           1           1
 AtmWgt=  12.0000000  12.0000000  12.0000000  12.0000000  12.0000000  34.9688527   1.0078250   1.0078250
 NucSpn=           0           0           0           0           0           3           1           1
 AtZEff=  -0.0000000  -0.0000000  -0.0000000  -0.0000000  -0.0000000  -0.0000000  -0.0000000  -0.0000000
 NQMom=    0.0000000   0.0000000   0.0000000   0.0000000   0.0000000  -8.1650000   0.0000000   0.0000000
 NMagM=    0.0000000   0.0000000   0.0000000   0.0000000   0.0000000   0.8218740   2.7928460   2.7928460
 AtZNuc=   6.0000000   6.0000000   6.0000000   6.0000000   6.0000000  17.0000000   1.0000000   1.0000000
 Leave Link  101 at Tue Apr  5 19:11:24 2022, MaxMem=  1879048192 cpu:               2.1 elap:               0.3
 (Enter /gpfs/software/gaussian16/sse4/tar/g16/l103.exe)

 GradGradGradGradGradGradGradGradGradGradGradGradGradGradGradGradGradGrad
 Berny optimization.
 Initialization pass.
                           ----------------------------
                           !    Initial Parameters    !
                           ! (Angstroms and Degrees)  !
 --------------------------                            --------------------------
 ! Name  Definition              Value          Derivative Info.                !
 --------------------------------------------------------------------------------
 ! R1    R(1,2)                  1.5236         estimate D2E/DX2                !
 ! R2    R(1,4)                  1.4411         estimate D2E/DX2                !
 ! R3    R(1,8)                  1.2201         estimate D2E/DX2                !
 ! R4    R(2,3)                  1.3641         estimate D2E/DX2                !
 ! R5    R(2,9)                  1.7257         estimate D2E/DX2                !
 ! R6    R(3,6)                  1.5001         estimate D2E/DX2                !
 ! R7    R(3,7)                  1.7422         estimate D2E/DX2                !
 ! R8    R(4,5)                  1.1936         estimate D2E/DX2                !
 ! R9    R(5,6)                  1.4261         estimate D2E/DX2                !
 ! R10   R(6,10)                 1.4692         estimate D2E/DX2                !
 ! R11   R(10,11)                1.3987         estimate D2E/DX2                !
 ! R12   R(10,13)                1.4019         estimate D2E/DX2                !
 ! R13   R(11,12)                1.3924         estimate D2E/DX2                !
 ! R14   R(12,15)                1.39           estimate D2E/DX2                !
 ! R15   R(13,14)                1.3983         estimate D2E/DX2                !
 ! R16   R(13,18)                1.0885         estimate D2E/DX2                !
 ! R17   R(14,15)                1.3937         estimate D2E/DX2                !
 ! R18   R(14,17)                1.0872         estimate D2E/DX2                !
 ! R19   R(15,16)                1.7174         estimate D2E/DX2                !
 ! A1    A(2,1,4)              112.9739         estimate D2E/DX2                !
 ! A2    A(2,1,8)              125.6993         estimate D2E/DX2                !
 ! A3    A(4,1,8)              121.3252         estimate D2E/DX2                !
 ! A4    A(1,2,3)              119.3241         estimate D2E/DX2                !
 ! A5    A(1,2,9)              116.1207         estimate D2E/DX2                !
 ! A6    A(3,2,9)              124.5475         estimate D2E/DX2                !
 ! A7    A(2,3,6)              122.4054         estimate D2E/DX2                !
 ! A8    A(2,3,7)              120.497          estimate D2E/DX2                !
 ! A9    A(6,3,7)              117.0629         estimate D2E/DX2                !
 ! A10   A(1,4,5)              125.2645         estimate D2E/DX2                !
 ! A11   A(4,5,6)              128.5428         estimate D2E/DX2                !
 ! A12   A(3,6,5)              111.4458         estimate D2E/DX2                !
 ! A13   A(3,6,10)             127.8348         estimate D2E/DX2                !
 ! A14   A(5,6,10)             120.7178         estimate D2E/DX2                !
 ! A15   A(6,10,11)            119.712          estimate D2E/DX2                !
 ! A16   A(6,10,13)            121.2867         estimate D2E/DX2                !
 ! A17   A(11,10,13)           118.9937         estimate D2E/DX2                !
 ! A18   A(10,11,12)           120.9067         estimate D2E/DX2                !
 ! A19   A(11,12,15)           119.5267         estimate D2E/DX2                !
 ! A20   A(10,13,14)           120.2671         estimate D2E/DX2                !
 ! A21   A(10,13,18)           120.758          estimate D2E/DX2                !
 ! A22   A(14,13,18)           118.9693         estimate D2E/DX2                !
 ! A23   A(13,14,15)           119.7233         estimate D2E/DX2                !
 ! A24   A(13,14,17)           119.8674         estimate D2E/DX2                !
 ! A25   A(15,14,17)           120.4084         estimate D2E/DX2                !
 ! A26   A(12,15,14)           120.561          estimate D2E/DX2                !
 ! A27   A(12,15,16)           119.1794         estimate D2E/DX2                !
 ! A28   A(14,15,16)           120.2593         estimate D2E/DX2                !
 ! D1    D(4,1,2,3)              0.9593         estimate D2E/DX2                !
 ! D2    D(4,1,2,9)           -178.0737         estimate D2E/DX2                !
 ! D3    D(8,1,2,3)           -179.4956         estimate D2E/DX2                !
 ! D4    D(8,1,2,9)              1.4715         estimate D2E/DX2                !
 ! D5    D(2,1,4,5)             -0.9496         estimate D2E/DX2                !
 ! D6    D(8,1,4,5)            179.4828         estimate D2E/DX2                !
 ! D7    D(1,2,3,6)              0.5542         estimate D2E/DX2                !
 ! D8    D(1,2,3,7)           -177.2421         estimate D2E/DX2                !
 ! D9    D(9,2,3,6)            179.5            estimate D2E/DX2                !
 ! D10   D(9,2,3,7)              1.7037         estimate D2E/DX2                !
 ! D11   D(2,3,6,5)             -2.005          estimate D2E/DX2                !
 ! D12   D(2,3,6,10)           177.524          estimate D2E/DX2                !
 ! D13   D(7,3,6,5)            175.8627         estimate D2E/DX2                !
 ! D14   D(7,3,6,10)            -4.6083         estimate D2E/DX2                !
 ! D15   D(1,4,5,6)             -0.7927         estimate D2E/DX2                !
 ! D16   D(4,5,6,3)              2.2421         estimate D2E/DX2                !
 ! D17   D(4,5,6,10)          -177.3251         estimate D2E/DX2                !
 ! D18   D(3,6,10,11)          -52.3721         estimate D2E/DX2                !
 ! D19   D(3,6,10,13)          128.6339         estimate D2E/DX2                !
 ! D20   D(5,6,10,11)          127.118          estimate D2E/DX2                !
 ! D21   D(5,6,10,13)          -51.8761         estimate D2E/DX2                !
 ! D22   D(6,10,11,12)         179.4068         estimate D2E/DX2                !
 ! D23   D(13,10,11,12)         -1.5761         estimate D2E/DX2                !
 ! D24   D(6,10,13,14)        -179.4244         estimate D2E/DX2                !
 ! D25   D(6,10,13,18)          -0.2923         estimate D2E/DX2                !
 ! D26   D(11,10,13,14)          1.5745         estimate D2E/DX2                !
 ! D27   D(11,10,13,18)       -179.2934         estimate D2E/DX2                !
 ! D28   D(10,11,12,15)          0.5071         estimate D2E/DX2                !
 ! D29   D(11,12,15,14)          0.5827         estimate D2E/DX2                !
 ! D30   D(11,12,15,16)       -179.2168         estimate D2E/DX2                !
 ! D31   D(10,13,14,15)         -0.5179         estimate D2E/DX2                !
 ! D32   D(10,13,14,17)        179.1483         estimate D2E/DX2                !
 ! D33   D(18,13,14,15)       -179.6654         estimate D2E/DX2                !
 ! D34   D(18,13,14,17)          0.0008         estimate D2E/DX2                !
 ! D35   D(13,14,15,12)         -0.5751         estimate D2E/DX2                !
 ! D36   D(13,14,15,16)        179.2222         estimate D2E/DX2                !
 ! D37   D(17,14,15,12)        179.7605         estimate D2E/DX2                !
 ! D38   D(17,14,15,16)         -0.4422         estimate D2E/DX2                !
 --------------------------------------------------------------------------------
 Trust Radius=3.00D-01 FncErr=1.00D-07 GrdErr=1.00D-06 EigMax=2.50D+02 EigMin=1.00D-04
 Number of steps in this run=     95 maximum allowed number of steps=    108.
 GradGradGradGradGradGradGradGradGradGradGradGradGradGradGradGradGradGrad

 Leave Link  103 at Tue Apr  5 19:11:24 2022, MaxMem=  1879048192 cpu:               0.1 elap:               0.0
 (Enter /gpfs/software/gaussian16/sse4/tar/g16/l202.exe)
                          Input orientation:                          
 ---------------------------------------------------------------------
 Center     Atomic      Atomic             Coordinates (Angstroms)
 Number     Number       Type             X           Y           Z
 ---------------------------------------------------------------------
      1          6           0       -3.958940   -0.922580   -0.111400
      2          6           0       -3.408130    0.475170    0.142340
      3          6           0       -2.059120    0.655000    0.234870
      4          6           0       -2.927940   -1.925180   -0.204060
      5          6           0       -1.755770   -1.718590   -0.114600
      6          6           0       -1.085130   -0.475790    0.083680
      7         17           0       -1.399300    2.226650    0.595340
      8          8           0       -5.138600   -1.213570   -0.222970
      9         17           0       -4.577340    1.732020    0.319040
     10          6           0        0.382350   -0.410880    0.110810
     11          6           0        1.051980    0.490390   -0.723340
     12          6           0        2.441360    0.581330   -0.709030
     13          6           0        1.133010   -1.251810    0.944280
     14          6           0        2.528450   -1.163640    0.961930
     15          6           0        3.173100   -0.242400    0.138450
     16         17           0        4.885050   -0.108620    0.163650
     17          1           0        3.103470   -1.809410    1.621010
     18          1           0        0.641950   -1.971800    1.596450
 ---------------------------------------------------------------------
                    Distance matrix (angstroms):
                    1          2          3          4          5
     1  C    0.000000
     2  C    1.523641   0.000000
     3  C    2.493587   1.364085   0.000000
     4  C    1.441095   2.472298   2.757687   0.000000
     5  C    2.342563   2.758422   2.418280   1.193593   0.000000
     6  C    2.914869   2.510796   1.500067   2.362091   1.426052
     7  Cl   4.119331   2.703385   1.742236   4.495940   4.024426
     8  O    1.220131   2.445367   3.631029   2.322448   3.422036
     9  Cl   2.759456   1.725673   2.740162   4.045895   4.478394
    10  C    4.376987   3.892790   2.666883   3.653802   2.516440
    11  C    5.242163   4.543370   3.259479   4.684484   3.624033
    12  C    6.601723   5.912075   4.598988   5.947014   4.822746
    13  C    5.210644   4.924177   3.785351   4.273573   3.111938
    14  C    6.579998   6.212923   4.988173   5.631311   4.452126
    15  C    7.168756   6.620235   5.309496   6.338119   5.151401
    16  Cl   8.885626   8.313730   6.986393   8.029814   6.838853
    17  H    7.325664   7.057387   5.886173   6.302554   5.160698
    18  H    5.018546   4.950277   4.006215   3.998515   2.956496
                    6          7          8          9         10
     6  C    0.000000
     7  Cl   2.768335   0.000000
     8  O    4.131461   5.146563   0.000000
     9  Cl   4.138279   3.228148   3.047177   0.000000
    10  C    1.469165   3.219567   5.588972   5.406839   0.000000
    11  C    2.480327   3.280593   6.440274   5.858109   1.398749
    12  C    3.765903   4.377114   7.804724   7.186318   2.428197
    13  C    2.502596   4.316716   6.379422   6.473196   1.401901
    14  C    3.781854   5.201507   7.758230   7.700026   2.428332
    15  C    4.264973   5.216493   8.376046   8.000017   2.795968
    16  Cl   5.981995   6.718102  10.091776   9.641002   4.513143
    17  H    4.656855   6.133247   8.466818   8.557552   3.411903
    18  H    2.740315   4.774506   6.107369   6.526182   2.170481
                   11         12         13         14         15
    11  C    0.000000
    12  C    1.392427   0.000000
    13  C    2.413044   2.793853   0.000000
    14  C    2.784944   2.417563   1.398334   0.000000
    15  C    2.403916   1.390035   2.414589   1.393692   0.000000
    16  Cl   3.979697   2.684999   3.999259   2.702569   1.717354
    17  H    3.872166   3.403397   2.156755   1.087223   2.158322
    18  H    3.407628   3.882214   1.088509   2.148167   3.394600
                   16         17         18
    16  Cl   0.000000
    17  H    2.861925   0.000000
    18  H    4.850593   2.466993   0.000000
 Stoichiometry    C12H2Cl3O(1-)
 Framework group  C1[X(C12H2Cl3O)]
 Deg. of freedom    48
 Full point group                 C1      NOp   1
 Largest Abelian subgroup         C1      NOp   1
 Largest concise Abelian subgroup C1      NOp   1
                         Standard orientation:                         
 ---------------------------------------------------------------------
 Center     Atomic      Atomic             Coordinates (Angstroms)
 Number     Number       Type             X           Y           Z
 ---------------------------------------------------------------------
      1          6           0        3.232344    1.354245   -0.173097
      2          6           0        2.805830   -0.100248   -0.018129
      3          6           0        1.477360   -0.404194    0.041148
      4          6           0        2.117032    2.265742   -0.217880
      5          6           0        0.967107    1.951021   -0.160553
      6          6           0        0.407993    0.643568   -0.052925
      7         17           0        0.956696   -2.048120    0.289747
      8          8           0        4.382428    1.754959   -0.246966
      9         17           0        4.080612   -1.257724    0.096452
     10          6           0       -1.048049    0.447642   -0.053446
     11          6           0       -1.626063   -0.453000   -0.954135
     12          6           0       -3.001868   -0.667064   -0.967865
     13          6           0       -1.879202    1.162882    0.820021
     14          6           0       -3.261324    0.950819    0.809704
     15          6           0       -3.812786    0.031839   -0.081218
     16         17           0       -5.506149   -0.254012   -0.091974
     17          1           0       -3.898357    1.498954    1.499479
     18          1           0       -1.461008    1.879419    1.524677
 ---------------------------------------------------------------------
 Rotational constants (GHZ):           1.0498136           0.1768221           0.1558606
 Leave Link  202 at Tue Apr  5 19:11:24 2022, MaxMem=  1879048192 cpu:               0.1 elap:               0.0
 (Enter /gpfs/software/gaussian16/sse4/tar/g16/l301.exe)
 Standard basis: 6-311+G(d,p) (5D, 7F)
 Ernie: Thresh=  0.10000D-02 Tol=  0.10000D-05 Strict=F.
 There are   404 symmetry adapted cartesian basis functions of A   symmetry.
 There are   388 symmetry adapted basis functions of A   symmetry.
   388 basis functions,   643 primitive gaussians,   404 cartesian basis functions
    67 alpha electrons       67 beta electrons
       nuclear repulsion energy      1220.5465162454 Hartrees.
 IExCor= 4336 DFT=T Ex+Corr=M062X ExCW=0 ScaHFX=  0.540000
 ScaDFX=  1.000000  1.000000  1.000000  1.000000 ScalE2=  1.000000  1.000000
 IRadAn=      5 IRanWt=     -1 IRanGd=            0 ICorTp=0 IEmpDi=  4
 NAtoms=   18 NActive=   18 NUniq=   18 SFac= 1.00D+00 NAtFMM=   60 NAOKFM=F Big=F
 Integral buffers will be    131072 words long.
 Raffenetti 2 integral format.
 Two-electron integral symmetry is turned on.
 Leave Link  301 at Tue Apr  5 19:11:25 2022, MaxMem=  1879048192 cpu:               0.4 elap:               0.1
 (Enter /gpfs/software/gaussian16/sse4/tar/g16/l302.exe)
 NPDir=0 NMtPBC=     1 NCelOv=     1 NCel=       1 NClECP=     1 NCelD=      1
         NCelK=      1 NCelE2=     1 NClLst=     1 CellRange=     0.0.
 One-electron integrals computed using PRISM.
 One-electron integral symmetry used in STVInt
 NBasis=   388 RedAO= T EigKep=  1.01D-06  NBF=   388
 NBsUse=   386 1.00D-06 EigRej=  8.33D-07 NBFU=   386
 Precomputing XC quadrature grid using
 IXCGrd= 4 IRadAn=           5 IRanWt=          -1 IRanGd=           0 AccXCQ= 0.00D+00.
 Generated NRdTot=       0 NPtTot=           0 NUsed=           0 NTot=          32
 NSgBfM=   394   394   394   394   394 MxSgAt=    18 MxSgA2=    18.
 Leave Link  302 at Tue Apr  5 19:11:26 2022, MaxMem=  1879048192 cpu:               2.7 elap:               0.4
 (Enter /gpfs/software/gaussian16/sse4/tar/g16/l303.exe)
 DipDrv:  MaxL=1.
 Leave Link  303 at Tue Apr  5 19:11:26 2022, MaxMem=  1879048192 cpu:               0.3 elap:               0.1
 (Enter /gpfs/software/gaussian16/sse4/tar/g16/l401.exe)
 ExpMin= 4.38D-02 ExpMax= 1.06D+05 ExpMxC= 3.62D+03 IAcc=3 IRadAn=         5 AccDes= 0.00D+00
 Harris functional with IExCor= 1009 and IRadAn=       5 diagonalized for initial guess.
 HarFok:  IExCor= 1009 AccDes= 0.00D+00 IRadAn=         5 IDoV= 1 UseB2=F ITyADJ=14
 ICtDFT=  3500011 ScaDFX=  1.000000  1.000000  1.000000  1.000000
 FoFCou: FMM=F IPFlag=           0 FMFlag=      100000 FMFlg1=           0
         NFxFlg=           0 DoJE=T BraDBF=F KetDBF=T FulRan=T
         wScrn=  0.000000 ICntrl=       500 IOpCl=  0 I1Cent=   200000004 NGrid=           0
         NMat0=    1 NMatS0=      1 NMatT0=    0 NMatD0=    1 NMtDS0=    0 NMtDT0=    0
 Petite list used in FoFCou.
 Harris En= -1913.13485102380    
 JPrj=0 DoOrth=F DoCkMO=F.
 Leave Link  401 at Tue Apr  5 19:11:29 2022, MaxMem=  1879048192 cpu:              18.1 elap:               2.6
 (Enter /gpfs/software/gaussian16/sse4/tar/g16/l502.exe)
 Integral symmetry usage will be decided dynamically.
 Closed shell SCF:
 Using DIIS extrapolation, IDIIS=  1040.
 NGot=  1879048192 LenX=  1878715301 LenY=  1878551644
 Requested convergence on RMS density matrix=1.00D-08 within 128 cycles.
 Requested convergence on MAX density matrix=1.00D-06.
 Requested convergence on             energy=1.00D-06.
 No special actions if energy rises.
 Fock matrices will be formed incrementally for  20 cycles.

 Cycle   1  Pass 1  IDiag  1:
 FoFJK:  IHMeth= 1 ICntrl=       0 DoSepK=F KAlg= 0 I1Cent=           0 FoldK=F
 IRaf= 810000000 NMat=       1 IRICut=       1 DoRegI=T DoRafI=F ISym2E= 0 IDoP0=0 IntGTp=1.
 FoFCou: FMM=F IPFlag=           0 FMFlag=      100000 FMFlg1=           0
         NFxFlg=           0 DoJE=F BraDBF=F KetDBF=F FulRan=T
         wScrn=  0.000000 ICntrl=         0 IOpCl=  0 I1Cent=           0 NGrid=           0
         NMat0=    1 NMatS0=      1 NMatT0=    0 NMatD0=    1 NMtDS0=    0 NMtDT0=    0
 Symmetry not used in FoFCou.
 E= -1913.48333887544    
 DIIS: error= 2.13D-02 at cycle   1 NSaved=   1.
 NSaved= 1 IEnMin= 1 EnMin= -1913.48333887544     IErMin= 1 ErrMin= 2.13D-02
 ErrMax= 2.13D-02  0.00D+00 EMaxC= 1.00D-01 BMatC= 6.49D-01 BMatP= 6.49D-01
 IDIUse=3 WtCom= 7.87D-01 WtEn= 2.13D-01
 Coeff-Com:  0.100D+01
 Coeff-En:   0.100D+01
 Coeff:      0.100D+01
 Gap=     0.111 Goal=   None    Shift=    0.000
 GapD=    0.111 DampG=1.000 DampE=0.500 DampFc=0.5000 IDamp=-1.
 Damping current iteration by 5.00D-01
 RMSDP=2.64D-01 MaxDP=1.75D+01              OVMax= 9.59D-01

 Cycle   2  Pass 1  IDiag  1:
 RMSU=  1.31D-01    CP:  1.09D+00
 E= -1913.44969700831     Delta-E=        0.033641867123 Rises=F Damp=T
 DIIS: error= 1.32D-02 at cycle   2 NSaved=   2.
 NSaved= 2 IEnMin= 1 EnMin= -1913.48333887544     IErMin= 2 ErrMin= 1.32D-02
 ErrMax= 1.32D-02  0.00D+00 EMaxC= 1.00D-01 BMatC= 1.47D-01 BMatP= 6.49D-01
 IDIUse=3 WtCom= 8.68D-01 WtEn= 1.32D-01
 Coeff-Com:  0.162D+00 0.838D+00
 Coeff-En:   0.530D+00 0.470D+00
 Coeff:      0.211D+00 0.789D+00
 Gap=     0.305 Goal=   None    Shift=    0.000
 RMSDP=1.41D-01 MaxDP=7.96D+00 DE= 3.36D-02 OVMax= 7.24D-01

 Cycle   3  Pass 1  IDiag  1:
 RMSU=  5.87D-02    CP:  8.58D-01  1.11D-01
 E= -1913.68241987725     Delta-E=       -0.232722868934 Rises=F Damp=F
 DIIS: error= 1.84D-02 at cycle   3 NSaved=   3.
 NSaved= 3 IEnMin= 3 EnMin= -1913.68241987725     IErMin= 2 ErrMin= 1.32D-02
 ErrMax= 1.84D-02  0.00D+00 EMaxC= 1.00D-01 BMatC= 2.33D-01 BMatP= 1.47D-01
 IDIUse=2 WtCom= 0.00D+00 WtEn= 1.00D+00
 Coeff-En:   0.000D+00 0.326D+00 0.674D+00
 Coeff:      0.000D+00 0.326D+00 0.674D+00
 Gap=     0.387 Goal=   None    Shift=    0.000
 RMSDP=7.20D-02 MaxDP=7.91D+00 DE=-2.33D-01 OVMax= 9.77D-01

 Cycle   4  Pass 1  IDiag  1:
 RMSU=  4.16D-02    CP:  7.21D-01  8.78D-02  1.68D-01
 E= -1912.99629305109     Delta-E=        0.686126826157 Rises=F Damp=F
 DIIS: error= 3.36D-02 at cycle   4 NSaved=   4.
 NSaved= 4 IEnMin= 3 EnMin= -1913.68241987725     IErMin= 2 ErrMin= 1.32D-02
 ErrMax= 3.36D-02  0.00D+00 EMaxC= 1.00D-01 BMatC= 6.03D-01 BMatP= 1.47D-01
 IDIUse=2 WtCom= 0.00D+00 WtEn= 1.00D+00
 Coeff-En:   0.000D+00 0.000D+00 0.693D+00 0.307D+00
 Coeff:      0.000D+00 0.000D+00 0.693D+00 0.307D+00
 Gap=     0.095 Goal=   None    Shift=    0.000
 RMSDP=3.75D-02 MaxDP=3.55D+00 DE= 6.86D-01 OVMax= 9.57D-01

 Cycle   5  Pass 1  IDiag  1:
 RMSU=  2.24D-02    CP:  7.64D-01  7.34D-02  5.27D-01  5.47D-01
 E= -1913.96922872192     Delta-E=       -0.972935670827 Rises=F Damp=F
 DIIS: error= 4.67D-03 at cycle   5 NSaved=   5.
 NSaved= 5 IEnMin= 5 EnMin= -1913.96922872192     IErMin= 5 ErrMin= 4.67D-03
 ErrMax= 4.67D-03  0.00D+00 EMaxC= 1.00D-01 BMatC= 1.85D-02 BMatP= 1.47D-01
 IDIUse=3 WtCom= 9.53D-01 WtEn= 4.67D-02
 Coeff-Com: -0.803D-02 0.131D+00 0.257D+00 0.967D-01 0.524D+00
 Coeff-En:   0.000D+00 0.000D+00 0.000D+00 0.000D+00 0.100D+01
 Coeff:     -0.765D-02 0.125D+00 0.245D+00 0.922D-01 0.546D+00
 Gap=     0.077 Goal=   None    Shift=    0.000
 RMSDP=1.83D-02 MaxDP=2.17D+00 DE=-9.73D-01 OVMax= 5.12D-02

 Cycle   6  Pass 1  IDiag  1:
 RMSU=  1.10D-02    CP:  7.26D-01  7.02D-02  4.58D-01  7.93D-01  8.67D-01
 E= -1913.97540739091     Delta-E=       -0.006178668992 Rises=F Damp=F
 DIIS: error= 6.13D-03 at cycle   6 NSaved=   6.
 NSaved= 6 IEnMin= 6 EnMin= -1913.97540739091     IErMin= 5 ErrMin= 4.67D-03
 ErrMax= 6.13D-03  0.00D+00 EMaxC= 1.00D-01 BMatC= 1.22D-02 BMatP= 1.85D-02
 IDIUse=3 WtCom= 9.53D-01 WtEn= 4.67D-02
 Coeff-Com: -0.291D-01 0.771D-01-0.351D-01-0.158D-02 0.345D+00 0.644D+00
 Coeff-En:   0.000D+00 0.000D+00 0.000D+00 0.000D+00 0.385D+00 0.615D+00
 Coeff:     -0.278D-01 0.735D-01-0.334D-01-0.151D-02 0.347D+00 0.643D+00
 Gap=     0.083 Goal=   None    Shift=    0.000
 RMSDP=9.24D-03 MaxDP=1.13D+00 DE=-6.18D-03 OVMax= 5.49D-02

 Cycle   7  Pass 1  IDiag  1:
 RMSU=  6.73D-03    CP:  7.40D-01  8.19D-02  4.63D-01  8.06D-01  1.05D+00
                    CP:  1.28D+00
 E= -1913.98806315688     Delta-E=       -0.012655765969 Rises=F Damp=F
 DIIS: error= 2.95D-03 at cycle   7 NSaved=   7.
 NSaved= 7 IEnMin= 7 EnMin= -1913.98806315688     IErMin= 7 ErrMin= 2.95D-03
 ErrMax= 2.95D-03  0.00D+00 EMaxC= 1.00D-01 BMatC= 1.83D-03 BMatP= 1.22D-02
 IDIUse=3 WtCom= 9.70D-01 WtEn= 2.95D-02
 Coeff-Com: -0.204D-01 0.442D-01-0.493D-01-0.113D-01 0.110D+00 0.401D+00
 Coeff-Com:  0.525D+00
 Coeff-En:   0.000D+00 0.000D+00 0.000D+00 0.000D+00 0.000D+00 0.000D+00
 Coeff-En:   0.100D+01
 Coeff:     -0.198D-01 0.429D-01-0.478D-01-0.109D-01 0.107D+00 0.389D+00
 Coeff:      0.539D+00
 Gap=     0.092 Goal=   None    Shift=    0.000
 RMSDP=3.64D-03 MaxDP=5.11D-01 DE=-1.27D-02 OVMax= 2.07D-02

 Cycle   8  Pass 1  IDiag  1:
 RMSU=  2.57D-03    CP:  7.40D-01  7.78D-02  4.50D-01  8.14D-01  1.12D+00
                    CP:  1.17D+00  7.97D-01
 E= -1913.98949676765     Delta-E=       -0.001433610773 Rises=F Damp=F
 DIIS: error= 1.72D-03 at cycle   8 NSaved=   8.
 NSaved= 8 IEnMin= 8 EnMin= -1913.98949676765     IErMin= 8 ErrMin= 1.72D-03
 ErrMax= 1.72D-03  0.00D+00 EMaxC= 1.00D-01 BMatC= 6.07D-04 BMatP= 1.83D-03
 IDIUse=3 WtCom= 9.83D-01 WtEn= 1.72D-02
 Coeff-Com: -0.868D-02 0.166D-01-0.218D-01-0.553D-02-0.127D-01 0.131D+00
 Coeff-Com:  0.397D+00 0.504D+00
 Coeff-En:   0.000D+00 0.000D+00 0.000D+00 0.000D+00 0.000D+00 0.000D+00
 Coeff-En:   0.234D+00 0.766D+00
 Coeff:     -0.854D-02 0.163D-01-0.214D-01-0.543D-02-0.125D-01 0.129D+00
 Coeff:      0.395D+00 0.508D+00
 Gap=     0.094 Goal=   None    Shift=    0.000
 RMSDP=2.91D-03 MaxDP=3.61D-01 DE=-1.43D-03 OVMax= 9.68D-03

 Cycle   9  Pass 1  IDiag  1:
 RMSU=  1.45D-03    CP:  7.39D-01  8.11D-02  4.52D-01  8.29D-01  1.07D+00
                    CP:  1.30D+00  9.09D-01  4.44D-01
 E= -1913.99014231920     Delta-E=       -0.000645551551 Rises=F Damp=F
 DIIS: error= 5.61D-04 at cycle   9 NSaved=   9.
 NSaved= 9 IEnMin= 9 EnMin= -1913.99014231920     IErMin= 9 ErrMin= 5.61D-04
 ErrMax= 5.61D-04  0.00D+00 EMaxC= 1.00D-01 BMatC= 5.54D-05 BMatP= 6.07D-04
 IDIUse=3 WtCom= 9.94D-01 WtEn= 5.61D-03
 Coeff-Com: -0.161D-02 0.173D-02-0.518D-02-0.145D-02-0.271D-01 0.128D-01
 Coeff-Com:  0.126D+00 0.279D+00 0.616D+00
 Coeff-En:   0.000D+00 0.000D+00 0.000D+00 0.000D+00 0.000D+00 0.000D+00
 Coeff-En:   0.000D+00 0.000D+00 0.100D+01
 Coeff:     -0.160D-02 0.172D-02-0.515D-02-0.144D-02-0.270D-01 0.127D-01
 Coeff:      0.125D+00 0.278D+00 0.618D+00
 Gap=     0.096 Goal=   None    Shift=    0.000
 RMSDP=5.07D-04 MaxDP=3.55D-02 DE=-6.46D-04 OVMax= 5.81D-03

 Cycle  10  Pass 1  IDiag  1:
 RMSU=  2.92D-04    CP:  7.40D-01  8.03D-02  4.51D-01  8.28D-01  1.08D+00
                    CP:  1.30D+00  9.13D-01  5.49D-01  9.10D-01
 E= -1913.99021166985     Delta-E=       -0.000069350651 Rises=F Damp=F
 DIIS: error= 2.53D-04 at cycle  10 NSaved=  10.
 NSaved=10 IEnMin=10 EnMin= -1913.99021166985     IErMin=10 ErrMin= 2.53D-04
 ErrMax= 2.53D-04  0.00D+00 EMaxC= 1.00D-01 BMatC= 1.09D-05 BMatP= 5.54D-05
 IDIUse=3 WtCom= 9.97D-01 WtEn= 2.53D-03
 Coeff-Com:  0.745D-03-0.122D-02 0.120D-02-0.665D-03-0.132D-01-0.137D-01
 Coeff-Com: -0.133D-01 0.415D-01 0.314D+00 0.685D+00
 Coeff-En:   0.000D+00 0.000D+00 0.000D+00 0.000D+00 0.000D+00 0.000D+00
 Coeff-En:   0.000D+00 0.000D+00 0.000D+00 0.100D+01
 Coeff:      0.743D-03-0.122D-02 0.120D-02-0.663D-03-0.132D-01-0.137D-01
 Coeff:     -0.132D-01 0.414D-01 0.313D+00 0.686D+00
 Gap=     0.096 Goal=   None    Shift=    0.000
 RMSDP=3.45D-04 MaxDP=2.70D-02 DE=-6.94D-05 OVMax= 3.01D-03

 Cycle  11  Pass 1  IDiag  1:
 RMSU=  2.00D-04    CP:  7.40D-01  7.97D-02  4.52D-01  8.26D-01  1.08D+00
                    CP:  1.30D+00  9.07D-01  5.88D-01  9.47D-01  1.34D+00
 E= -1913.99022915811     Delta-E=       -0.000017488260 Rises=F Damp=F
 DIIS: error= 7.71D-05 at cycle  11 NSaved=  11.
 NSaved=11 IEnMin=11 EnMin= -1913.99022915811     IErMin=11 ErrMin= 7.71D-05
 ErrMax= 7.71D-05  0.00D+00 EMaxC= 1.00D-01 BMatC= 2.87D-06 BMatP= 1.09D-05
 IDIUse=1 WtCom= 1.00D+00 WtEn= 0.00D+00
 Coeff-Com:  0.656D-03-0.133D-02 0.129D-02-0.128D-03-0.692D-03-0.322D-02
 Coeff-Com: -0.267D-01-0.328D-01 0.243D-01 0.349D+00 0.690D+00
 Coeff:      0.656D-03-0.133D-02 0.129D-02-0.128D-03-0.692D-03-0.322D-02
 Coeff:     -0.267D-01-0.328D-01 0.243D-01 0.349D+00 0.690D+00
 Gap=     0.096 Goal=   None    Shift=    0.000
 RMSDP=1.50D-04 MaxDP=1.53D-02 DE=-1.75D-05 OVMax= 2.28D-03

 Cycle  12  Pass 1  IDiag  1:
 RMSU=  6.52D-05    CP:  7.40D-01  7.97D-02  4.52D-01  8.26D-01  1.07D+00
                    CP:  1.30D+00  8.99D-01  5.98D-01  1.00D+00  1.52D+00
                    CP:  1.21D+00
 E= -1913.99023411931     Delta-E=       -0.000004961193 Rises=F Damp=F
 DIIS: error= 4.81D-05 at cycle  12 NSaved=  12.
 NSaved=12 IEnMin=12 EnMin= -1913.99023411931     IErMin=12 ErrMin= 4.81D-05
 ErrMax= 4.81D-05  0.00D+00 EMaxC= 1.00D-01 BMatC= 6.25D-07 BMatP= 2.87D-06
 IDIUse=1 WtCom= 1.00D+00 WtEn= 0.00D+00
 Coeff-Com:  0.111D-03-0.196D-03 0.494D-03-0.100D-03 0.161D-02 0.302D-02
 Coeff-Com: -0.800D-02-0.223D-01-0.581D-01-0.218D-01 0.283D+00 0.822D+00
 Coeff:      0.111D-03-0.196D-03 0.494D-03-0.100D-03 0.161D-02 0.302D-02
 Coeff:     -0.800D-02-0.223D-01-0.581D-01-0.218D-01 0.283D+00 0.822D+00
 Gap=     0.096 Goal=   None    Shift=    0.000
 RMSDP=1.10D-04 MaxDP=9.36D-03 DE=-4.96D-06 OVMax= 1.88D-03

 Cycle  13  Pass 1  IDiag  1:
 RMSU=  3.62D-05    CP:  7.40D-01  7.96D-02  4.52D-01  8.26D-01  1.07D+00
                    CP:  1.30D+00  8.92D-01  6.07D-01  1.02D+00  1.66D+00
                    CP:  1.40D+00  1.30D+00
 E= -1913.99023611665     Delta-E=       -0.000001997342 Rises=F Damp=F
 DIIS: error= 1.41D-05 at cycle  13 NSaved=  13.
 NSaved=13 IEnMin=13 EnMin= -1913.99023611665     IErMin=13 ErrMin= 1.41D-05
 ErrMax= 1.41D-05  0.00D+00 EMaxC= 1.00D-01 BMatC= 9.61D-08 BMatP= 6.25D-07
 IDIUse=1 WtCom= 1.00D+00 WtEn= 0.00D+00
 Coeff-Com: -0.117D-03 0.210D-03-0.207D-03-0.253D-04 0.362D-03 0.276D-02
 Coeff-Com:  0.304D-02-0.167D-03-0.252D-01-0.910D-01-0.305D-01 0.356D+00
 Coeff-Com:  0.785D+00
 Coeff:     -0.117D-03 0.210D-03-0.207D-03-0.253D-04 0.362D-03 0.276D-02
 Coeff:      0.304D-02-0.167D-03-0.252D-01-0.910D-01-0.305D-01 0.356D+00
 Coeff:      0.785D+00
 Gap=     0.096 Goal=   None    Shift=    0.000
 RMSDP=5.02D-05 MaxDP=3.47D-03 DE=-2.00D-06 OVMax= 1.26D-03

 Cycle  14  Pass 1  IDiag  1:
 RMSU=  2.27D-05    CP:  7.40D-01  7.96D-02  4.52D-01  8.26D-01  1.07D+00
                    CP:  1.30D+00  8.93D-01  6.13D-01  1.03D+00  1.69D+00
                    CP:  1.51D+00  1.62D+00  1.30D+00
 E= -1913.99023670034     Delta-E=       -0.000000583690 Rises=F Damp=F
 DIIS: error= 1.08D-05 at cycle  14 NSaved=  14.
 NSaved=14 IEnMin=14 EnMin= -1913.99023670034     IErMin=14 ErrMin= 1.08D-05
 ErrMax= 1.08D-05  0.00D+00 EMaxC= 1.00D-01 BMatC= 4.73D-08 BMatP= 9.61D-08
 IDIUse=1 WtCom= 1.00D+00 WtEn= 0.00D+00
 Coeff-Com: -0.975D-04 0.179D-03-0.386D-03-0.393D-05-0.539D-03 0.868D-03
 Coeff-Com:  0.302D-02 0.552D-02 0.112D-02-0.390D-01-0.591D-01 0.462D-01
 Coeff-Com:  0.320D+00 0.723D+00
 Coeff:     -0.975D-04 0.179D-03-0.386D-03-0.393D-05-0.539D-03 0.868D-03
 Coeff:      0.302D-02 0.552D-02 0.112D-02-0.390D-01-0.591D-01 0.462D-01
 Coeff:      0.320D+00 0.723D+00
 Gap=     0.096 Goal=   None    Shift=    0.000
 RMSDP=4.14D-05 MaxDP=2.90D-03 DE=-5.84D-07 OVMax= 7.28D-04

 Cycle  15  Pass 1  IDiag  1:
 RMSU=  7.63D-06    CP:  7.40D-01  7.97D-02  4.52D-01  8.26D-01  1.08D+00
                    CP:  1.30D+00  8.94D-01  6.18D-01  1.03D+00  1.70D+00
                    CP:  1.53D+00  1.77D+00  1.52D+00  1.54D+00
 E= -1913.99023694684     Delta-E=       -0.000000246501 Rises=F Damp=F
 DIIS: error= 7.51D-06 at cycle  15 NSaved=  15.
 NSaved=15 IEnMin=15 EnMin= -1913.99023694684     IErMin=15 ErrMin= 7.51D-06
 ErrMax= 7.51D-06  0.00D+00 EMaxC= 1.00D-01 BMatC= 2.86D-08 BMatP= 4.73D-08
 IDIUse=1 WtCom= 1.00D+00 WtEn= 0.00D+00
 Coeff-Com: -0.719D-05 0.185D-04-0.239D-03 0.514D-04-0.743D-03-0.927D-03
 Coeff-Com: -0.688D-05 0.318D-02 0.103D-01 0.124D-01-0.132D-01-0.918D-01
 Coeff-Com: -0.237D+00 0.989D-01 0.122D+01
 Coeff:     -0.719D-05 0.185D-04-0.239D-03 0.514D-04-0.743D-03-0.927D-03
 Coeff:     -0.688D-05 0.318D-02 0.103D-01 0.124D-01-0.132D-01-0.918D-01
 Coeff:     -0.237D+00 0.989D-01 0.122D+01
 Gap=     0.096 Goal=   None    Shift=    0.000
 RMSDP=5.76D-05 MaxDP=4.29D-03 DE=-2.47D-07 OVMax= 1.03D-03

 Cycle  16  Pass 1  IDiag  1:
 RMSU=  4.85D-06    CP:  7.40D-01  7.97D-02  4.52D-01  8.27D-01  1.08D+00
                    CP:  1.30D+00  8.97D-01  6.24D-01  1.04D+00  1.72D+00
                    CP:  1.55D+00  1.93D+00  1.86D+00  2.35D+00  2.23D+00
 E= -1913.99023718986     Delta-E=       -0.000000243020 Rises=F Damp=F
 DIIS: error= 4.49D-06 at cycle  16 NSaved=  16.
 NSaved=16 IEnMin=16 EnMin= -1913.99023718986     IErMin=16 ErrMin= 4.49D-06
 ErrMax= 4.49D-06  0.00D+00 EMaxC= 1.00D-01 BMatC= 1.06D-08 BMatP= 2.86D-08
 IDIUse=1 WtCom= 1.00D+00 WtEn= 0.00D+00
 Coeff-Com:  0.248D-04-0.428D-04-0.382D-04 0.281D-04-0.162D-03-0.516D-03
 Coeff-Com: -0.102D-02-0.114D-02 0.234D-02 0.164D-01 0.249D-01-0.131D-01
 Coeff-Com: -0.201D+00-0.416D+00 0.388D+00 0.120D+01
 Coeff:      0.248D-04-0.428D-04-0.382D-04 0.281D-04-0.162D-03-0.516D-03
 Coeff:     -0.102D-02-0.114D-02 0.234D-02 0.164D-01 0.249D-01-0.131D-01
 Coeff:     -0.201D+00-0.416D+00 0.388D+00 0.120D+01
 Gap=     0.096 Goal=   None    Shift=    0.000
 RMSDP=5.38D-05 MaxDP=3.90D-03 DE=-2.43D-07 OVMax= 8.47D-04

 Cycle  17  Pass 1  IDiag  1:
 RMSU=  5.84D-06    CP:  7.40D-01  7.97D-02  4.52D-01  8.27D-01  1.08D+00
                    CP:  1.30D+00  9.01D-01  6.27D-01  1.04D+00  1.73D+00
                    CP:  1.56D+00  2.05D+00  2.11D+00  3.00D+00  3.00D+00
                    CP:  1.65D+00
 E= -1913.99023729146     Delta-E=       -0.000000101601 Rises=F Damp=F
 DIIS: error= 1.68D-06 at cycle  17 NSaved=  17.
 NSaved=17 IEnMin=17 EnMin= -1913.99023729146     IErMin=17 ErrMin= 1.68D-06
 ErrMax= 1.68D-06  0.00D+00 EMaxC= 1.00D-01 BMatC= 1.47D-09 BMatP= 1.06D-08
 IDIUse=1 WtCom= 1.00D+00 WtEn= 0.00D+00
 Coeff-Com:  0.108D-04-0.170D-04 0.296D-04 0.311D-05 0.726D-04 0.175D-05
 Coeff-Com: -0.310D-03-0.124D-02-0.144D-02 0.268D-02 0.140D-01 0.200D-01
 Coeff-Com: -0.221D-01-0.258D+00-0.156D+00 0.641D+00 0.761D+00
 Coeff:      0.108D-04-0.170D-04 0.296D-04 0.311D-05 0.726D-04 0.175D-05
 Coeff:     -0.310D-03-0.124D-02-0.144D-02 0.268D-02 0.140D-01 0.200D-01
 Coeff:     -0.221D-01-0.258D+00-0.156D+00 0.641D+00 0.761D+00
 Gap=     0.096 Goal=   None    Shift=    0.000
 RMSDP=1.90D-05 MaxDP=1.44D-03 DE=-1.02D-07 OVMax= 3.37D-04

 Cycle  18  Pass 1  IDiag  1:
 RMSU=  3.93D-06    CP:  7.40D-01  7.97D-02  4.52D-01  8.27D-01  1.08D+00
                    CP:  1.30D+00  9.02D-01  6.28D-01  1.04D+00  1.74D+00
                    CP:  1.57D+00  2.10D+00  2.22D+00  3.00D+00  3.00D+00
                    CP:  2.02D+00  2.14D+00
 E= -1913.99023730549     Delta-E=       -0.000000014032 Rises=F Damp=F
 DIIS: error= 6.01D-07 at cycle  18 NSaved=  18.
 NSaved=18 IEnMin=18 EnMin= -1913.99023730549     IErMin=18 ErrMin= 6.01D-07
 ErrMax= 6.01D-07  0.00D+00 EMaxC= 1.00D-01 BMatC= 1.71D-10 BMatP= 1.47D-09
 IDIUse=1 WtCom= 1.00D+00 WtEn= 0.00D+00
 Coeff-Com: -0.281D-05 0.513D-05 0.176D-04-0.511D-05 0.441D-04 0.106D-03
 Coeff-Com:  0.217D-03-0.120D-03-0.700D-03-0.280D-02-0.127D-02 0.574D-02
 Coeff-Com:  0.423D-01 0.107D-01-0.133D+00-0.501D-01 0.219D+00 0.911D+00
 Coeff:     -0.281D-05 0.513D-05 0.176D-04-0.511D-05 0.441D-04 0.106D-03
 Coeff:      0.217D-03-0.120D-03-0.700D-03-0.280D-02-0.127D-02 0.574D-02
 Coeff:      0.423D-01 0.107D-01-0.133D+00-0.501D-01 0.219D+00 0.911D+00
 Gap=     0.096 Goal=   None    Shift=    0.000
 RMSDP=4.32D-06 MaxDP=3.20D-04 DE=-1.40D-08 OVMax= 8.91D-05

 Cycle  19  Pass 1  IDiag  1:
 RMSU=  6.48D-07    CP:  7.40D-01  7.97D-02  4.53D-01  8.27D-01  1.08D+00
                    CP:  1.30D+00  9.02D-01  6.28D-01  1.04D+00  1.74D+00
                    CP:  1.57D+00  2.11D+00  2.25D+00  3.00D+00  3.00D+00
                    CP:  2.14D+00  2.50D+00  1.21D+00
 E= -1913.99023730691     Delta-E=       -0.000000001417 Rises=F Damp=F
 DIIS: error= 2.75D-07 at cycle  19 NSaved=  19.
 NSaved=19 IEnMin=19 EnMin= -1913.99023730691     IErMin=19 ErrMin= 2.75D-07
 ErrMax= 2.75D-07  0.00D+00 EMaxC= 1.00D-01 BMatC= 4.17D-11 BMatP= 1.71D-10
 IDIUse=1 WtCom= 1.00D+00 WtEn= 0.00D+00
 Coeff-Com: -0.237D-05 0.287D-05 0.941D-06-0.189D-05 0.870D-06 0.284D-04
 Coeff-Com:  0.153D-03 0.137D-03 0.274D-04-0.118D-02-0.262D-02-0.299D-02
 Coeff-Com:  0.165D-01 0.528D-01-0.881D-02-0.132D+00-0.956D-01 0.241D+00
 Coeff-Com:  0.932D+00
 Coeff:     -0.237D-05 0.287D-05 0.941D-06-0.189D-05 0.870D-06 0.284D-04
 Coeff:      0.153D-03 0.137D-03 0.274D-04-0.118D-02-0.262D-02-0.299D-02
 Coeff:      0.165D-01 0.528D-01-0.881D-02-0.132D+00-0.956D-01 0.241D+00
 Coeff:      0.932D+00
 Gap=     0.096 Goal=   None    Shift=    0.000
 RMSDP=1.32D-06 MaxDP=1.05D-04 DE=-1.42D-09 OVMax= 2.35D-05

 Cycle  20  Pass 1  IDiag  1:
 RMSU=  3.56D-07    CP:  7.40D-01  7.98D-02  4.53D-01  8.27D-01  1.08D+00
                    CP:  1.30D+00  9.02D-01  6.28D-01  1.04D+00  1.74D+00
                    CP:  1.57D+00  2.11D+00  2.25D+00  3.00D+00  3.00D+00
                    CP:  2.20D+00  2.60D+00  1.27D+00  1.40D+00
 E= -1913.99023730709     Delta-E=       -0.000000000180 Rises=F Damp=F
 DIIS: error= 1.37D-07 at cycle  20 NSaved=  20.
 NSaved=20 IEnMin=20 EnMin= -1913.99023730709     IErMin=20 ErrMin= 1.37D-07
 ErrMax= 1.37D-07  0.00D+00 EMaxC= 1.00D-01 BMatC= 1.00D-11 BMatP= 4.17D-11
 IDIUse=1 WtCom= 1.00D+00 WtEn= 0.00D+00
 Coeff-Com: -0.101D-06-0.270D-06-0.314D-05-0.605D-06-0.469D-05-0.331D-05
 Coeff-Com:  0.301D-04 0.295D-04 0.903D-04 0.168D-03-0.489D-03-0.210D-02
 Coeff-Com: -0.156D-02 0.187D-01 0.183D-01-0.408D-01-0.824D-01-0.740D-01
 Coeff-Com:  0.432D+00 0.732D+00
 Coeff:     -0.101D-06-0.270D-06-0.314D-05-0.605D-06-0.469D-05-0.331D-05
 Coeff:      0.301D-04 0.295D-04 0.903D-04 0.168D-03-0.489D-03-0.210D-02
 Coeff:     -0.156D-02 0.187D-01 0.183D-01-0.408D-01-0.824D-01-0.740D-01
 Coeff:      0.432D+00 0.732D+00
 Gap=     0.096 Goal=   None    Shift=    0.000
 RMSDP=7.11D-07 MaxDP=9.16D-05 DE=-1.80D-10 OVMax= 7.82D-06

 Cycle  21  Pass 1  IDiag  1:
 Restarting incremental Fock formation.
 E= -1913.99023730711     Delta-E=       -0.000000000018 Rises=F Damp=F
 DIIS: error= 3.77D-08 at cycle  21 NSaved=  20.
 NSaved=20 IEnMin=20 EnMin= -1913.99023730711     IErMin=20 ErrMin= 3.77D-08
 ErrMax= 3.77D-08  0.00D+00 EMaxC= 1.00D-01 BMatC= 1.45D-12 BMatP= 1.00D-11
 IDIUse=1 WtCom= 1.00D+00 WtEn= 0.00D+00
 Coeff-Com:  0.304D-06-0.674D-06-0.162D-05-0.201D-05-0.307D-05-0.493D-05
 Coeff-Com: -0.131D-04 0.381D-04 0.232D-03 0.148D-03-0.347D-03-0.309D-02
 Coeff-Com: -0.222D-03 0.618D-02 0.617D-02-0.155D-01-0.653D-01-0.685D-02
 Coeff-Com:  0.275D+00 0.804D+00
 Coeff:      0.304D-06-0.674D-06-0.162D-05-0.201D-05-0.307D-05-0.493D-05
 Coeff:     -0.131D-04 0.381D-04 0.232D-03 0.148D-03-0.347D-03-0.309D-02
 Coeff:     -0.222D-03 0.618D-02 0.617D-02-0.155D-01-0.653D-01-0.685D-02
 Coeff:      0.275D+00 0.804D+00
 Gap=     0.096 Goal=   None    Shift=    0.000
 RMSDP=1.40D-07 MaxDP=1.20D-05 DE=-1.82D-11 OVMax= 2.45D-06

 Cycle  22  Pass 1  IDiag  1:
 RMSU=  1.39D-07    CP:  1.00D+00
 E= -1913.99023730724     Delta-E=       -0.000000000135 Rises=F Damp=F
 DIIS: error= 1.45D-08 at cycle  22 NSaved=  20.
 NSaved=20 IEnMin=20 EnMin= -1913.99023730724     IErMin=20 ErrMin= 1.45D-08
 ErrMax= 1.45D-08  0.00D+00 EMaxC= 1.00D-01 BMatC= 1.59D-13 BMatP= 1.45D-12
 IDIUse=1 WtCom= 1.00D+00 WtEn= 0.00D+00
 Coeff-Com:  0.545D-07 0.814D-07 0.119D-06-0.671D-07-0.395D-05-0.876D-05
 Coeff-Com:  0.439D-05 0.292D-04 0.637D-04 0.139D-03-0.646D-03-0.193D-02
 Coeff-Com: -0.115D-02 0.717D-02 0.666D-02-0.457D-02-0.576D-01-0.332D-01
 Coeff-Com:  0.142D+00 0.943D+00
 Coeff:      0.545D-07 0.814D-07 0.119D-06-0.671D-07-0.395D-05-0.876D-05
 Coeff:      0.439D-05 0.292D-04 0.637D-04 0.139D-03-0.646D-03-0.193D-02
 Coeff:     -0.115D-02 0.717D-02 0.666D-02-0.457D-02-0.576D-01-0.332D-01
 Coeff:      0.142D+00 0.943D+00
 Gap=     0.096 Goal=   None    Shift=    0.000
 RMSDP=6.57D-08 MaxDP=5.13D-06 DE=-1.35D-10 OVMax= 4.55D-07

 Cycle  23  Pass 1  IDiag  1:
 RMSU=  6.56D-08    CP:  1.00D+00  1.02D+00
 E= -1913.99023730724     Delta-E=        0.000000000005 Rises=F Damp=F
 DIIS: error= 4.94D-09 at cycle  23 NSaved=  20.
 NSaved=20 IEnMin=19 EnMin= -1913.99023730724     IErMin=20 ErrMin= 4.94D-09
 ErrMax= 4.94D-09  0.00D+00 EMaxC= 1.00D-01 BMatC= 2.23D-14 BMatP= 1.59D-13
 IDIUse=1 WtCom= 1.00D+00 WtEn= 0.00D+00
 Coeff-Com:  0.230D-06 0.327D-06 0.289D-06-0.179D-05-0.350D-05-0.139D-05
 Coeff-Com: -0.136D-06 0.298D-04 0.103D-03 0.577D-05-0.811D-03-0.119D-02
 Coeff-Com:  0.233D-02 0.445D-02 0.578D-02-0.213D-01-0.468D-01-0.352D-01
 Coeff-Com:  0.385D+00 0.707D+00
 Coeff:      0.230D-06 0.327D-06 0.289D-06-0.179D-05-0.350D-05-0.139D-05
 Coeff:     -0.136D-06 0.298D-04 0.103D-03 0.577D-05-0.811D-03-0.119D-02
 Coeff:      0.233D-02 0.445D-02 0.578D-02-0.213D-01-0.468D-01-0.352D-01
 Coeff:      0.385D+00 0.707D+00
 Gap=     0.096 Goal=   None    Shift=    0.000
 RMSDP=1.37D-08 MaxDP=1.29D-06 DE= 5.00D-12 OVMax= 1.87D-07

 Cycle  24  Pass 1  IDiag  1:
 RMSU=  1.18D-08    CP:  1.00D+00  1.04D+00  1.08D+00
 E= -1913.99023730733     Delta-E=       -0.000000000089 Rises=F Damp=F
 DIIS: error= 2.38D-09 at cycle  24 NSaved=  20.
 NSaved=20 IEnMin=20 EnMin= -1913.99023730733     IErMin=20 ErrMin= 2.38D-09
 ErrMax= 2.38D-09  0.00D+00 EMaxC= 1.00D-01 BMatC= 3.29D-15 BMatP= 2.23D-14
 IDIUse=1 WtCom= 1.00D+00 WtEn= 0.00D+00
 Coeff-Com:  0.731D-08 0.356D-07-0.560D-07 0.703D-06-0.112D-05-0.235D-05
 Coeff-Com: -0.388D-05-0.477D-05 0.640D-04 0.175D-03 0.141D-03-0.735D-03
 Coeff-Com: -0.328D-03 0.178D-02 0.599D-02-0.710D-02-0.299D-01-0.737D-01
 Coeff-Com:  0.205D+00 0.898D+00
 Coeff:      0.731D-08 0.356D-07-0.560D-07 0.703D-06-0.112D-05-0.235D-05
 Coeff:     -0.388D-05-0.477D-05 0.640D-04 0.175D-03 0.141D-03-0.735D-03
 Coeff:     -0.328D-03 0.178D-02 0.599D-02-0.710D-02-0.299D-01-0.737D-01
 Coeff:      0.205D+00 0.898D+00
 Gap=     0.096 Goal=   None    Shift=    0.000
 RMSDP=1.43D-08 MaxDP=1.05D-06 DE=-8.87D-11 OVMax= 2.61D-07

 Cycle  25  Pass 1  IDiag  1:
 RMSU=  7.40D-09    CP:  1.00D+00  9.98D-01  1.21D+00  1.39D+00
 E= -1913.99023730713     Delta-E=        0.000000000196 Rises=F Damp=F
 DIIS: error= 1.16D-09 at cycle  25 NSaved=  20.
 NSaved=20 IEnMin=19 EnMin= -1913.99023730733     IErMin=20 ErrMin= 1.16D-09
 ErrMax= 1.16D-09  0.00D+00 EMaxC= 1.00D-01 BMatC= 6.53D-16 BMatP= 3.29D-15
 IDIUse=1 WtCom= 1.00D+00 WtEn= 0.00D+00
 Large coefficients: NSaved= 20 BigCof=    0.00 CofMax=   10.00 Det=-2.22D-15
 Inversion failed.  Reducing to 19 matrices.
 Large coefficients: NSaved= 19 BigCof=    0.00 CofMax=   10.00 Det=-2.23D-15
 Inversion failed.  Reducing to 18 matrices.
 Large coefficients: NSaved= 18 BigCof=    0.00 CofMax=   10.00 Det=-2.25D-15
 Inversion failed.  Reducing to 17 matrices.
 Large coefficients: NSaved= 17 BigCof=    0.00 CofMax=   10.00 Det=-2.33D-15
 Inversion failed.  Reducing to 16 matrices.
 Large coefficients: NSaved= 16 BigCof=    0.00 CofMax=   10.00 Det=-2.51D-15
 Inversion failed.  Reducing to 15 matrices.
 Coeff-Com: -0.274D-05-0.805D-05 0.142D-04 0.659D-04 0.758D-04-0.303D-03
 Coeff-Com: -0.258D-03 0.345D-03 0.334D-02 0.821D-03-0.368D-02-0.423D-01
 Coeff-Com: -0.743D-03 0.263D+00 0.779D+00
 Coeff:     -0.274D-05-0.805D-05 0.142D-04 0.659D-04 0.758D-04-0.303D-03
 Coeff:     -0.258D-03 0.345D-03 0.334D-02 0.821D-03-0.368D-02-0.423D-01
 Coeff:     -0.743D-03 0.263D+00 0.779D+00
 Gap=     0.096 Goal=   None    Shift=    0.000
 RMSDP=5.06D-09 MaxDP=5.32D-07 DE= 1.96D-10 OVMax= 4.43D-08

 SCF Done:  E(RM062X) =  -1913.99023731     A.U. after   25 cycles
            NFock= 25  Conv=0.51D-08     -V/T= 2.0027
 KE= 1.908801676949D+03 PE=-6.981567053462D+03 EE= 1.938228622961D+03
 Leave Link  502 at Tue Apr  5 19:16:16 2022, MaxMem=  1879048192 cpu:            1995.7 elap:             287.2
 (Enter /gpfs/software/gaussian16/sse4/tar/g16/l601.exe)
 Copying SCF densities to generalized density rwf, IOpCl= 0 IROHF=0.

 **********************************************************************

            Population analysis using the SCF density.

 **********************************************************************

 Orbital symmetries:
       Occupied  (A) (A) (A) (A) (A) (A) (A) (A) (A) (A) (A) (A)
                 (A) (A) (A) (A) (A) (A) (A) (A) (A) (A) (A) (A)
                 (A) (A) (A) (A) (A) (A) (A) (A) (A) (A) (A) (A)
                 (A) (A) (A) (A) (A) (A) (A) (A) (A) (A) (A) (A)
                 (A) (A) (A) (A) (A) (A) (A) (A) (A) (A) (A) (A)
                 (A) (A) (A) (A) (A) (A) (A)
       Virtual   (A) (A) (A) (A) (A) (A) (A) (A) (A) (A) (A) (A)
                 (A) (A) (A) (A) (A) (A) (A) (A) (A) (A) (A) (A)
                 (A) (A) (A) (A) (A) (A) (A) (A) (A) (A) (A) (A)
                 (A) (A) (A) (A) (A) (A) (A) (A) (A) (A) (A) (A)
                 (A) (A) (A) (A) (A) (A) (A) (A) (A) (A) (A) (A)
                 (A) (A) (A) (A) (A) (A) (A) (A) (A) (A) (A) (A)
                 (A) (A) (A) (A) (A) (A) (A) (A) (A) (A) (A) (A)
                 (A) (A) (A) (A) (A) (A) (A) (A) (A) (A) (A) (A)
                 (A) (A) (A) (A) (A) (A) (A) (A) (A) (A) (A) (A)
                 (A) (A) (A) (A) (A) (A) (A) (A) (A) (A) (A) (A)
                 (A) (A) (A) (A) (A) (A) (A) (A) (A) (A) (A) (A)
                 (A) (A) (A) (A) (A) (A) (A) (A) (A) (A) (A) (A)
                 (A) (A) (A) (A) (A) (A) (A) (A) (A) (A) (A) (A)
                 (A) (A) (A) (A) (A) (A) (A) (A) (A) (A) (A) (A)
                 (A) (A) (A) (A) (A) (A) (A) (A) (A) (A) (A) (A)
                 (A) (A) (A) (A) (A) (A) (A) (A) (A) (A) (A) (A)
                 (A) (A) (A) (A) (A) (A) (A) (A) (A) (A) (A) (A)
                 (A) (A) (A) (A) (A) (A) (A) (A) (A) (A) (A) (A)
                 (A) (A) (A) (A) (A) (A) (A) (A) (A) (A) (A) (A)
                 (A) (A) (A) (A) (A) (A) (A) (A) (A) (A) (A) (A)
                 (A) (A) (A) (A) (A) (A) (A) (A) (A) (A) (A) (A)
                 (A) (A) (A) (A) (A) (A) (A) (A) (A) (A) (A) (A)
                 (A) (A) (A) (A) (A) (A) (A) (A) (A) (A) (A) (A)
                 (A) (A) (A) (A) (A) (A) (A) (A) (A) (A) (A) (A)
                 (A) (A) (A) (A) (A) (A) (A) (A) (A) (A) (A) (A)
                 (A) (A) (A) (A) (A) (A) (A) (A) (A) (A) (A) (A)
                 (A) (A) (A) (A) (A) (A) (A)
 The electronic state is 1-A.
 Alpha  occ. eigenvalues -- -102.58848-102.57049-102.55888 -19.44452 -10.53673
 Alpha  occ. eigenvalues --  -10.50610 -10.50576 -10.49850 -10.49188 -10.49155
 Alpha  occ. eigenvalues --  -10.47679 -10.47579 -10.46922 -10.44722 -10.41813
 Alpha  occ. eigenvalues --  -10.39845  -9.73216  -9.71314  -9.70118  -7.45710
 Alpha  occ. eigenvalues --   -7.45064  -7.45057  -7.43819  -7.43168  -7.43141
 Alpha  occ. eigenvalues --   -7.42642  -7.41967  -7.41946  -1.00847  -0.91527
 Alpha  occ. eigenvalues --   -0.88952  -0.85693  -0.83286  -0.80806  -0.75528
 Alpha  occ. eigenvalues --   -0.74802  -0.69511  -0.66191  -0.59676  -0.58033
 Alpha  occ. eigenvalues --   -0.53693  -0.51482  -0.48154  -0.45989  -0.43905
 Alpha  occ. eigenvalues --   -0.43231  -0.39852  -0.38849  -0.38563  -0.37224
 Alpha  occ. eigenvalues --   -0.36923  -0.35175  -0.35079  -0.31911  -0.31434
 Alpha  occ. eigenvalues --   -0.29777  -0.28920  -0.28390  -0.26128  -0.25748
 Alpha  occ. eigenvalues --   -0.22926  -0.22550  -0.21549  -0.20311  -0.18648
 Alpha  occ. eigenvalues --   -0.18436  -0.10040
 Alpha virt. eigenvalues --   -0.00470   0.07745   0.09088   0.09390   0.10337
 Alpha virt. eigenvalues --    0.10727   0.11440   0.13145   0.13323   0.13777
 Alpha virt. eigenvalues --    0.14384   0.14818   0.15316   0.15882   0.16084
 Alpha virt. eigenvalues --    0.16246   0.16902   0.17006   0.17598   0.18113
 Alpha virt. eigenvalues --    0.18409   0.18595   0.19161   0.19358   0.20240
 Alpha virt. eigenvalues --    0.20549   0.20691   0.21135   0.21807   0.22018
 Alpha virt. eigenvalues --    0.22764   0.23322   0.23421   0.24124   0.24894
 Alpha virt. eigenvalues --    0.25260   0.25546   0.25925   0.26401   0.27162
 Alpha virt. eigenvalues --    0.27387   0.27776   0.28814   0.28965   0.29487
 Alpha virt. eigenvalues --    0.29598   0.30208   0.30706   0.30822   0.31245
 Alpha virt. eigenvalues --    0.31841   0.32076   0.32635   0.32857   0.33514
 Alpha virt. eigenvalues --    0.33813   0.34637   0.34976   0.35454   0.36221
 Alpha virt. eigenvalues --    0.36581   0.37324   0.37451   0.37962   0.38379
 Alpha virt. eigenvalues --    0.38634   0.39760   0.40122   0.40666   0.41241
 Alpha virt. eigenvalues --    0.42084   0.43173   0.43564   0.44895   0.45649
 Alpha virt. eigenvalues --    0.46222   0.46723   0.46876   0.47486   0.48944
 Alpha virt. eigenvalues --    0.50085   0.51815   0.52661   0.54015   0.56215
 Alpha virt. eigenvalues --    0.56728   0.56883   0.59268   0.59633   0.60812
 Alpha virt. eigenvalues --    0.61142   0.63101   0.63514   0.63866   0.65240
 Alpha virt. eigenvalues --    0.66114   0.67970   0.68244   0.69131   0.69973
 Alpha virt. eigenvalues --    0.70817   0.71868   0.72906   0.73447   0.74331
 Alpha virt. eigenvalues --    0.74565   0.75772   0.76097   0.77366   0.77654
 Alpha virt. eigenvalues --    0.77891   0.78511   0.80378   0.80738   0.81495
 Alpha virt. eigenvalues --    0.81831   0.83261   0.83945   0.84822   0.85285
 Alpha virt. eigenvalues --    0.85910   0.86618   0.87354   0.88253   0.89903
 Alpha virt. eigenvalues --    0.90894   0.92169   0.92729   0.96558   0.97717
 Alpha virt. eigenvalues --    0.98498   0.99352   0.99922   1.00222   1.00847
 Alpha virt. eigenvalues --    1.01398   1.02332   1.02737   1.04399   1.05213
 Alpha virt. eigenvalues --    1.06189   1.06658   1.07856   1.07884   1.08383
 Alpha virt. eigenvalues --    1.08935   1.10479   1.10999   1.11359   1.12640
 Alpha virt. eigenvalues --    1.12989   1.14029   1.15237   1.15810   1.16763
 Alpha virt. eigenvalues --    1.17971   1.18343   1.21192   1.22213   1.23707
 Alpha virt. eigenvalues --    1.27951   1.29653   1.29972   1.31725   1.32595
 Alpha virt. eigenvalues --    1.35120   1.35341   1.36041   1.36870   1.38640
 Alpha virt. eigenvalues --    1.40908   1.41769   1.44466   1.45591   1.46577
 Alpha virt. eigenvalues --    1.46849   1.47432   1.49234   1.51275   1.52540
 Alpha virt. eigenvalues --    1.54587   1.60223   1.63764   1.64815   1.65474
 Alpha virt. eigenvalues --    1.67917   1.69524   1.71237   1.72921   1.75079
 Alpha virt. eigenvalues --    1.80587   1.81450   1.83120   1.85309   1.87856
 Alpha virt. eigenvalues --    1.88873   1.91433   1.92303   1.94470   1.95490
 Alpha virt. eigenvalues --    1.97333   1.97716   1.99757   2.00948   2.01173
 Alpha virt. eigenvalues --    2.03078   2.05541   2.06318   2.07954   2.08103
 Alpha virt. eigenvalues --    2.08991   2.13421   2.14211   2.18391   2.20493
 Alpha virt. eigenvalues --    2.22857   2.24818   2.28326   2.30333   2.37407
 Alpha virt. eigenvalues --    2.38725   2.39645   2.40678   2.40968   2.43663
 Alpha virt. eigenvalues --    2.45309   2.48095   2.48596   2.50089   2.51744
 Alpha virt. eigenvalues --    2.52252   2.57156   2.57498   2.61289   2.64423
 Alpha virt. eigenvalues --    2.65076   2.67015   2.70190   2.72877   2.75215
 Alpha virt. eigenvalues --    2.78781   2.79602   2.81605   2.83004   2.85218
 Alpha virt. eigenvalues --    2.88248   2.89589   2.93142   2.94149   2.98294
 Alpha virt. eigenvalues --    2.99911   3.02037   3.06128   3.07661   3.09094
 Alpha virt. eigenvalues --    3.11834   3.14610   3.15411   3.17475   3.19005
 Alpha virt. eigenvalues --    3.22325   3.23019   3.25671   3.26831   3.30169
 Alpha virt. eigenvalues --    3.31802   3.35316   3.39082   3.40766   3.46593
 Alpha virt. eigenvalues --    3.49520   3.51113   3.57416   3.58247   3.67170
 Alpha virt. eigenvalues --    3.74735   3.78654   3.80030   3.85893   3.91021
 Alpha virt. eigenvalues --    4.01000   4.13368   4.16299   4.20625   4.30085
 Alpha virt. eigenvalues --    4.54561   4.83439   4.90908   5.34890   5.50099
 Alpha virt. eigenvalues --    5.99158  10.06768  10.09081  10.12739  23.54010
 Alpha virt. eigenvalues --   23.67675  23.82525  24.03269  24.06806  24.07598
 Alpha virt. eigenvalues --   24.10416  24.18096  24.19560  24.23479  24.28088
 Alpha virt. eigenvalues --   25.04182  26.03221  26.04046  26.14072  26.30148
 Alpha virt. eigenvalues --   26.35834  26.43255  26.75539  26.77602  27.01850
 Alpha virt. eigenvalues --   50.29607 216.16935 216.19367 216.23639
          Condensed to atoms (all electrons):
               1          2          3          4          5          6
     1  C   15.009682 -10.016703   5.644179  -4.107672   7.034565  -2.967703
     2  C  -10.016703  32.036959 -22.133256   7.068829 -12.672293   3.946939
     3  C    5.644179 -22.133256  51.320912  -8.402981   0.136356  -8.378790
     4  C   -4.107672   7.068829  -8.402981  17.356188  -9.969026  -2.176948
     5  C    7.034565 -12.672293   0.136356  -9.969026  36.455657  -5.053874
     6  C   -2.967703   3.946939  -8.378790  -2.176948  -5.053874  28.756940
     7  Cl   0.816478  -1.508580   1.496735  -0.424493   1.055879  -0.189950
     8  O    0.271548   0.188384  -0.253114  -0.016555  -0.294859  -0.005608
     9  Cl  -0.521312  -0.923245   0.526050   0.210667  -0.183172  -0.032480
    10  C   -3.634373   8.382264 -14.872637   4.817991  -8.423594  -4.457501
    11  C   -0.473411   3.164205   0.318784   0.471371  -4.418541  -3.525668
    12  C    0.027212   0.068092  -0.036995   0.079952   0.595441   0.952393
    13  C    0.096002  -2.368898   1.778777   0.328911   1.953126   0.880077
    14  C    0.061673   0.309494  -0.752012  -0.124301   0.839831  -0.753665
    15  C   -0.073483   0.166258   0.013434   0.225297  -0.381634  -1.256511
    16  Cl  -0.002132   0.009260  -0.033379   0.010862   0.011504  -0.101895
    17  H    0.000186  -0.000889  -0.001353   0.000416   0.003770   0.001045
    18  H    0.002361   0.002967  -0.009352  -0.010445   0.048336   0.011684
               7          8          9         10         11         12
     1  C    0.816478   0.271548  -0.521312  -3.634373  -0.473411   0.027212
     2  C   -1.508580   0.188384  -0.923245   8.382264   3.164205   0.068092
     3  C    1.496735  -0.253114   0.526050 -14.872637   0.318784  -0.036995
     4  C   -0.424493  -0.016555   0.210667   4.817991   0.471371   0.079952
     5  C    1.055879  -0.294859  -0.183172  -8.423594  -4.418541   0.595441
     6  C   -0.189950  -0.005608  -0.032480  -4.457501  -3.525668   0.952393
     7  Cl  18.295243  -0.009276  -0.367400  -2.225843  -0.641248   0.231267
     8  O   -0.009276   8.315134   0.069750   0.047210   0.009929   0.001109
     9  Cl  -0.367400   0.069750  17.694272   0.246115  -0.041834  -0.003161
    10  C   -2.225843   0.047210   0.246115  38.063569  -1.999217   0.288082
    11  C   -0.641248   0.009929  -0.041834  -1.999217  33.528850  -8.105877
    12  C    0.231267   0.001109  -0.003161   0.288082  -8.105877  21.849559
    13  C    0.139652  -0.011174   0.057182  -7.895384 -14.933239   0.464721
    14  C   -0.108047   0.000109  -0.003017   2.659564   1.473757  -8.231513
    15  C   -0.134345   0.000098   0.003426  -5.490077   1.753294  -1.928801
    16  Cl  -0.000118   0.000001   0.000011  -0.203086   0.140583  -0.285573
    17  H   -0.000140  -0.000000   0.000000  -0.052258   0.008357   0.053288
    18  H   -0.001300   0.000001  -0.000128   0.141868  -0.011201   0.008439
              13         14         15         16         17         18
     1  C    0.096002   0.061673  -0.073483  -0.002132   0.000186   0.002361
     2  C   -2.368898   0.309494   0.166258   0.009260  -0.000889   0.002967
     3  C    1.778777  -0.752012   0.013434  -0.033379  -0.001353  -0.009352
     4  C    0.328911  -0.124301   0.225297   0.010862   0.000416  -0.010445
     5  C    1.953126   0.839831  -0.381634   0.011504   0.003770   0.048336
     6  C    0.880077  -0.753665  -1.256511  -0.101895   0.001045   0.011684
     7  Cl   0.139652  -0.108047  -0.134345  -0.000118  -0.000140  -0.001300
     8  O   -0.011174   0.000109   0.000098   0.000001  -0.000000   0.000001
     9  Cl   0.057182  -0.003017   0.003426   0.000011   0.000000  -0.000128
    10  C   -7.895384   2.659564  -5.490077  -0.203086  -0.052258   0.141868
    11  C  -14.933239   1.473757   1.753294   0.140583   0.008357  -0.011201
    12  C    0.464721  -8.231513  -1.928801  -0.285573   0.053288   0.008439
    13  C   32.514341  -8.389033   1.270197   0.402478   0.029200   0.222212
    14  C   -8.389033  23.538147  -4.254305   0.501055   0.108623   0.011351
    15  C    1.270197  -4.254305  17.151362  -1.526746   0.204574  -0.065001
    16  Cl   0.402478   0.501055  -1.526746  17.753385  -0.020499   0.000888
    17  H    0.029200   0.108623   0.204574  -0.020499   0.497408  -0.005468
    18  H    0.222212   0.011351  -0.065001   0.000888  -0.005468   0.485615
 Mulliken charges:
               1
     1  C   -1.167096
     2  C    0.280214
     3  C   -0.361356
     4  C    0.661934
     5  C   -0.737472
     6  C    0.351516
     7  Cl   0.575484
     8  O   -0.312688
     9  Cl   0.268273
    10  C    0.607305
    11  C   -0.718894
    12  C   -0.027636
    13  C   -0.539148
    14  C   -0.887711
    15  C    0.322962
    16  Cl   0.343403
    17  H    0.173738
    18  H    0.167172
 Sum of Mulliken charges =  -1.00000
 Mulliken charges with hydrogens summed into heavy atoms:
               1
     1  C   -1.167096
     2  C    0.280214
     3  C   -0.361356
     4  C    0.661934
     5  C   -0.737472
     6  C    0.351516
     7  Cl   0.575484
     8  O   -0.312688
     9  Cl   0.268273
    10  C    0.607305
    11  C   -0.718894
    12  C   -0.027636
    13  C   -0.371976
    14  C   -0.713973
    15  C    0.322962
    16  Cl   0.343403
 Electronic spatial extent (au):  <R**2>=           6154.5845
 Charge=             -1.0000 electrons
 Dipole moment (field-independent basis, Debye):
    X=             -7.5459    Y=             -2.1068    Z=              1.8706  Tot=              8.0547
 Quadrupole moment (field-independent basis, Debye-Ang):
   XX=           -187.5986   YY=           -128.9528   ZZ=           -116.1828
   XY=            -17.8894   XZ=             -2.4752   YZ=              3.6960
 Traceless Quadrupole moment (field-independent basis, Debye-Ang):
   XX=            -43.3539   YY=             15.2920   ZZ=             28.0619
   XY=            -17.8894   XZ=             -2.4752   YZ=              3.6960
 Octapole moment (field-independent basis, Debye-Ang**2):
  XXX=            -96.9534  YYY=            -43.8089  ZZZ=             10.8912  XYY=            -38.5530
  XXY=            -58.2701  XXZ=             26.2601  XZZ=              2.7680  YZZ=             -2.5921
  YYZ=             10.8275  XYZ=             -0.1410
 Hexadecapole moment (field-independent basis, Debye-Ang**3):
 XXXX=          -8509.5143 YYYY=          -1292.2723 ZZZZ=           -287.8944 XXXY=           -392.6612
 XXXZ=             -9.6696 YYYX=           -108.9468 YYYZ=              5.5331 ZZZX=            -19.8388
 ZZZY=              1.4969 XXYY=          -1517.8663 XXZZ=          -1213.8887 YYZZ=           -251.4421
 XXYZ=             36.2997 YYXZ=             -6.9253 ZZXY=            -22.9135
 N-N= 1.220546516245D+03 E-N=-6.981567053821D+03  KE= 1.908801676949D+03
 No NMR shielding tensors so no spin-rotation constants.
 Leave Link  601 at Tue Apr  5 19:16:17 2022, MaxMem=  1879048192 cpu:               2.8 elap:               0.5
 (Enter /gpfs/software/gaussian16/sse4/tar/g16/l701.exe)
 ... and contract with generalized density number  0.
 Compute integral first derivatives.
 Leave Link  701 at Tue Apr  5 19:16:17 2022, MaxMem=  1879048192 cpu:               1.4 elap:               0.2
 (Enter /gpfs/software/gaussian16/sse4/tar/g16/l702.exe)
 L702 exits ... SP integral derivatives will be done elsewhere.
 Leave Link  702 at Tue Apr  5 19:16:17 2022, MaxMem=  1879048192 cpu:               0.2 elap:               0.0
 (Enter /gpfs/software/gaussian16/sse4/tar/g16/l703.exe)
 Integral derivatives from FoFJK, PRISM(SPDF).
 Compute integral first derivatives, UseDBF=F ICtDFT=           0.
 Calling FoFJK, ICntrl=      2127 FMM=F ISym2X=0 I1Cent= 0 IOpClX= 0 NMat=1 NMatS=1 NMatT=0.
 FoFJK:  IHMeth= 1 ICntrl=    2127 DoSepK=F KAlg= 0 I1Cent=           0 FoldK=F
 IRaf=         0 NMat=       1 IRICut=       1 DoRegI=T DoRafI=F ISym2E= 0 IDoP0=0 IntGTp=1.
 FoFCou: FMM=F IPFlag=           0 FMFlag=      100000 FMFlg1=         800
         NFxFlg=           0 DoJE=F BraDBF=F KetDBF=F FulRan=T
         wScrn=  0.000000 ICntrl=      2127 IOpCl=  0 I1Cent=           0 NGrid=           0
         NMat0=    1 NMatS0=      1 NMatT0=    0 NMatD0=    1 NMtDS0=    0 NMtDT0=    0
 Symmetry not used in FoFCou.
 Leave Link  703 at Tue Apr  5 19:16:47 2022, MaxMem=  1879048192 cpu:             202.7 elap:              29.2
 (Enter /gpfs/software/gaussian16/sse4/tar/g16/l716.exe)
 Dipole        =-2.96878865D+00-8.28894175D-01 7.35966149D-01
 ***** Axes restored to original set *****
 -------------------------------------------------------------------
 Center     Atomic                   Forces (Hartrees/Bohr)
 Number     Number              X              Y              Z
 -------------------------------------------------------------------
      1        6          -0.022820270   -0.010595058   -0.002718663
      2        6          -0.008672357   -0.042470316   -0.006648722
      3        6           0.045211967   -0.039418501   -0.005835146
      4        6          -0.057101163    0.006834433   -0.002386193
      5        6           0.075938865    0.045230370    0.013654236
      6        6          -0.013921871    0.000147894    0.008868306
      7       17           0.001541877    0.000313223   -0.001915031
      8        8          -0.019051882    0.019580068    0.002011820
      9       17           0.000544701    0.000152101    0.000044242
     10        6          -0.062605402    0.027419920   -0.014933652
     11        6           0.182768439   -0.009590350    0.023032616
     12        6          -0.155396175   -0.021307812    0.014833847
     13        6           0.029721473    0.001320495   -0.002491518
     14        6          -0.019125952   -0.004881654   -0.002531314
     15        6          -0.000260545    0.020058312   -0.021349251
     16       17           0.025559215   -0.002095570    0.004422120
     17        1           0.001139893    0.003524249   -0.002527355
     18        1          -0.003470816    0.005778194   -0.003530343
 -------------------------------------------------------------------
 Cartesian Forces:  Max     0.182768439 RMS     0.039716745
 Leave Link  716 at Tue Apr  5 19:16:47 2022, MaxMem=  1879048192 cpu:               0.2 elap:               0.0
 (Enter /gpfs/software/gaussian16/sse4/tar/g16/l103.exe)

 GradGradGradGradGradGradGradGradGradGradGradGradGradGradGradGradGradGrad
 Berny optimization.
 FormGI is forming the generalized inverse of G from B-inverse, IUseBI=4.
 GSVD:  received Info=                   1 from GESDD.
 Internal  Forces:  Max     0.141471052 RMS     0.023461586
 Search for a local minimum.
 Step number   1 out of a maximum of   95
 All quantities printed in internal units (Hartrees-Bohrs-Radians)
 RMS Force = .23462D-01 SwitMx=.10000D-02 MixMth= 1
 Mixed Optimization -- RFO/linear search
 Second derivative matrix not updated -- first step.
 ITU=  0
     Eigenvalues ---    0.00768   0.00966   0.01072   0.01174   0.01505
     Eigenvalues ---    0.01667   0.01739   0.01940   0.02082   0.02092
     Eigenvalues ---    0.02138   0.02141   0.02185   0.02195   0.02944
     Eigenvalues ---    0.15998   0.16000   0.22452   0.24465   0.24979
     Eigenvalues ---    0.24996   0.24996   0.24997   0.24998   0.24998
     Eigenvalues ---    0.24999   0.25000   0.25000   0.25000   0.29690
     Eigenvalues ---    0.31252   0.31914   0.32970   0.33880   0.34986
     Eigenvalues ---    0.35136   0.35840   0.38642   0.40655   0.42561
     Eigenvalues ---    0.42797   0.45665   0.46321   0.46477   0.47044
     Eigenvalues ---    0.50788   0.95325   1.04178
 RFO step:  Lambda=-9.42873485D-02 EMin= 7.68082634D-03
 Linear search not attempted -- first point.
 Maximum step size (   0.300) exceeded in Quadratic search.
    -- Step size scaled by   0.657
 Iteration  1 RMS(Cart)=  0.05538902 RMS(Int)=  0.00133902
 Iteration  2 RMS(Cart)=  0.00191764 RMS(Int)=  0.00022185
 Iteration  3 RMS(Cart)=  0.00000125 RMS(Int)=  0.00022185
 Iteration  4 RMS(Cart)=  0.00000000 RMS(Int)=  0.00022185
 ITry= 1 IFail=0 DXMaxC= 1.93D-01 DCOld= 1.00D+10 DXMaxT= 3.00D-01 DXLimC= 3.00D+00 Rises=F
 Variable       Old X    -DE/DX   Delta X   Delta X   Delta X     New X
                                 (Linear)    (Quad)   (Total)
    R1        2.87926  -0.02377   0.00000  -0.04101  -0.04073   2.83854
    R2        2.72327   0.00247   0.00000   0.00614   0.00615   2.72942
    R3        2.30571   0.01357   0.00000   0.00851   0.00851   2.31423
    R4        2.57775   0.02553   0.00000   0.02439   0.02461   2.60236
    R5        3.26105  -0.00025   0.00000  -0.00039  -0.00039   3.26065
    R6        2.83472  -0.05331   0.00000  -0.08687  -0.08691   2.74781
    R7        3.29235   0.00047   0.00000   0.00076   0.00076   3.29311
    R8        2.25556   0.08466   0.00000   0.04885   0.04862   2.30418
    R9        2.69485  -0.02336   0.00000  -0.02865  -0.02894   2.66591
   R10        2.77632  -0.00087   0.00000  -0.00126  -0.00126   2.77506
   R11        2.64325   0.00164   0.00000   0.00054   0.00090   2.64415
   R12        2.64921   0.00323   0.00000   0.00596   0.00607   2.65528
   R13        2.63130  -0.14147   0.00000  -0.16848  -0.16824   2.46307
   R14        2.62679  -0.01642   0.00000  -0.02101  -0.02112   2.60567
   R15        2.64247  -0.00667   0.00000  -0.00451  -0.00475   2.63772
   R16        2.05698  -0.00437   0.00000  -0.00647  -0.00647   2.05051
   R17        2.63370   0.00257   0.00000   0.00434   0.00399   2.63768
   R18        2.05455  -0.00302   0.00000  -0.00446  -0.00446   2.05009
   R19        3.24533   0.02538   0.00000   0.03853   0.03853   3.28386
    A1        1.97177  -0.04057   0.00000  -0.07608  -0.07569   1.89608
    A2        2.19387  -0.00715   0.00000  -0.01434  -0.01454   2.17933
    A3        2.11752   0.04772   0.00000   0.09043   0.09024   2.20776
    A4        2.08260   0.02914   0.00000   0.04742   0.04798   2.13058
    A5        2.02669  -0.01374   0.00000  -0.02210  -0.02238   2.00431
    A6        2.17376  -0.01540   0.00000  -0.02527  -0.02555   2.14821
    A7        2.13638   0.01816   0.00000   0.02465   0.02486   2.16124
    A8        2.10307  -0.00683   0.00000  -0.00795  -0.00807   2.09500
    A9        2.04313  -0.01127   0.00000  -0.01643  -0.01655   2.02658
   A10        2.18628   0.00565   0.00000   0.02219   0.02197   2.20825
   A11        2.24349   0.00831   0.00000   0.02436   0.02373   2.26722
   A12        1.94510  -0.02069   0.00000  -0.04245  -0.04277   1.90233
   A13        2.23114  -0.00511   0.00000  -0.00830  -0.00814   2.22300
   A14        2.10692   0.02580   0.00000   0.05074   0.05090   2.15782
   A15        2.08937   0.03710   0.00000   0.06984   0.06962   2.15898
   A16        2.11685   0.00485   0.00000   0.00825   0.00803   2.12488
   A17        2.07683  -0.04196   0.00000  -0.07814  -0.07770   1.99914
   A18        2.11022   0.04299   0.00000   0.07182   0.07257   2.18279
   A19        2.08614   0.02235   0.00000   0.03068   0.03077   2.11691
   A20        2.09906   0.00213   0.00000   0.01521   0.01504   2.11409
   A21        2.10762  -0.00726   0.00000  -0.02361  -0.02353   2.08409
   A22        2.07641   0.00514   0.00000   0.00845   0.00854   2.08494
   A23        2.08957  -0.00051   0.00000   0.00846   0.00780   2.09736
   A24        2.09208   0.00361   0.00000   0.00445   0.00476   2.09684
   A25        2.10152  -0.00311   0.00000  -0.01294  -0.01262   2.08890
   A26        2.10419  -0.02500   0.00000  -0.04796  -0.04850   2.05569
   A27        2.08007   0.02182   0.00000   0.04178   0.04204   2.12211
   A28        2.09892   0.00317   0.00000   0.00616   0.00643   2.10535
    D1        0.01674  -0.00009   0.00000  -0.00136  -0.00136   0.01538
    D2       -3.10797  -0.00060   0.00000  -0.00435  -0.00436  -3.11233
    D3       -3.13279   0.00032   0.00000   0.00124   0.00120  -3.13159
    D4        0.02568  -0.00019   0.00000  -0.00175  -0.00180   0.02389
    D5       -0.01657   0.00049   0.00000   0.00280   0.00279  -0.01378
    D6        3.13257   0.00036   0.00000   0.00082   0.00073   3.13330
    D7        0.00967  -0.00013   0.00000  -0.00106  -0.00107   0.00861
    D8       -3.09346  -0.00162   0.00000  -0.00931  -0.00932  -3.10278
    D9        3.13287   0.00049   0.00000   0.00232   0.00230   3.13516
   D10        0.02974  -0.00099   0.00000  -0.00593  -0.00596   0.02378
   D11       -0.03499   0.00029   0.00000   0.00276   0.00275  -0.03224
   D12        3.09838   0.00023   0.00000   0.00201   0.00202   3.10040
   D13        3.06938   0.00179   0.00000   0.01088   0.01084   3.08023
   D14       -0.08043   0.00173   0.00000   0.01012   0.01012  -0.07031
   D15       -0.01383  -0.00019   0.00000  -0.00123  -0.00128  -0.01511
   D16        0.03913  -0.00031   0.00000  -0.00162  -0.00165   0.03748
   D17       -3.09491  -0.00011   0.00000  -0.00065  -0.00066  -3.09557
   D18       -0.91406   0.00386   0.00000   0.02449   0.02447  -0.88960
   D19        2.24509   0.00473   0.00000   0.02838   0.02843   2.27351
   D20        2.21863   0.00359   0.00000   0.02325   0.02321   2.24184
   D21       -0.90541   0.00446   0.00000   0.02714   0.02717  -0.87824
   D22        3.13124  -0.00040   0.00000  -0.00112  -0.00111   3.13013
   D23       -0.02751  -0.00080   0.00000  -0.00409  -0.00407  -0.03158
   D24       -3.13155  -0.00181   0.00000  -0.01023  -0.01017   3.14147
   D25       -0.00510  -0.00110   0.00000  -0.00657  -0.00654  -0.01164
   D26        0.02748  -0.00172   0.00000  -0.00782  -0.00793   0.01955
   D27       -3.12926  -0.00101   0.00000  -0.00416  -0.00430  -3.13356
   D28        0.00885   0.00241   0.00000   0.01278   0.01301   0.02186
   D29        0.01017  -0.00143   0.00000  -0.00910  -0.00898   0.00119
   D30       -3.12792  -0.00061   0.00000  -0.00408  -0.00394  -3.13186
   D31       -0.00904   0.00153   0.00000   0.00950   0.00948   0.00044
   D32        3.12673   0.00033   0.00000   0.00217   0.00216   3.12889
   D33       -3.13575   0.00094   0.00000   0.00618   0.00612  -3.12963
   D34        0.00001  -0.00026   0.00000  -0.00115  -0.00119  -0.00118
   D35       -0.01004  -0.00027   0.00000  -0.00163  -0.00161  -0.01165
   D36        3.12802  -0.00106   0.00000  -0.00664  -0.00653   3.12149
   D37        3.13741   0.00091   0.00000   0.00568   0.00561  -3.14017
   D38       -0.00772   0.00012   0.00000   0.00067   0.00069  -0.00702
         Item               Value     Threshold  Converged?
 Maximum Force            0.141471     0.000450     NO 
 RMS     Force            0.023462     0.000300     NO 
 Maximum Displacement     0.193412     0.001800     NO 
 RMS     Displacement     0.055213     0.001200     NO 
 Predicted change in Energy=-4.604355D-02
 Lowest energy point so far.  Saving SCF results.
 GradGradGradGradGradGradGradGradGradGradGradGradGradGradGradGradGradGrad

 Leave Link  103 at Tue Apr  5 19:16:48 2022, MaxMem=  1879048192 cpu:               3.5 elap:               0.6
 (Enter /gpfs/software/gaussian16/sse4/tar/g16/l202.exe)
                          Input orientation:                          
 ---------------------------------------------------------------------
 Center     Atomic      Atomic             Coordinates (Angstroms)
 Number     Number       Type             X           Y           Z
 ---------------------------------------------------------------------
      1          6           0       -4.036834   -0.921461   -0.104499
      2          6           0       -3.407335    0.422261    0.128764
      3          6           0       -2.042644    0.585398    0.214984
      4          6           0       -2.990219   -1.913354   -0.187451
      5          6           0       -1.790806   -1.711713   -0.100873
      6          6           0       -1.087254   -0.502596    0.081435
      7         17           0       -1.371460    2.159467    0.544532
      8          8           0       -5.240949   -1.123446   -0.199606
      9         17           0       -4.524423    1.726179    0.299467
     10          6           0        0.378058   -0.410791    0.111840
     11          6           0        1.116404    0.482649   -0.672026
     12          6           0        2.414867    0.595035   -0.657514
     13          6           0        1.154559   -1.249237    0.929396
     14          6           0        2.546790   -1.150930    0.948070
     15          6           0        3.194292   -0.208658    0.147366
     16         17           0        4.924922   -0.055804    0.183467
     17          1           0        3.129979   -1.798433    1.594256
     18          1           0        0.662503   -1.978277    1.564840
 ---------------------------------------------------------------------
                    Distance matrix (angstroms):
                    1          2          3          4          5
     1  C    0.000000
     2  C    1.502089   0.000000
     3  C    2.519819   1.377109   0.000000
     4  C    1.444347   2.393549   2.702520   0.000000
     5  C    2.380999   2.686959   2.332361   1.219322   0.000000
     6  C    2.984969   2.498075   1.454076   2.384075   1.410739
     7  Cl   4.125237   2.708419   1.742637   4.443427   3.946952
     8  O    1.224637   2.420574   3.649820   2.385349   3.501328
     9  Cl   2.722302   1.725464   2.732717   3.979582   4.410446
    10  C    4.449591   3.876011   2.619700   3.700346   2.538034
    11  C    5.371170   4.594467   3.282823   4.779120   3.686910
    12  C    6.650567   5.877595   4.542109   5.977284   4.828936
    13  C    5.303484   4.924002   3.754781   4.343683   3.154443
    14  C    6.671182   6.212713   4.961366   5.703435   4.497721
    15  C    7.270537   6.631733   5.297225   6.423882   5.212676
    16  Cl   9.008073   8.346140   6.997079   8.138644   6.922708
    17  H    7.417416   7.058018   5.860126   6.375304   5.205296
    18  H    5.097776   4.938469   3.963882   4.051804   2.977311
                    6          7          8          9         10
     6  C    0.000000
     7  Cl   2.716949   0.000000
     8  O    4.209231   5.128763   0.000000
     9  Cl   4.102329   3.192017   2.980410   0.000000
    10  C    1.468500   3.139149   5.672576   5.351277   0.000000
    11  C    2.528738   3.237468   6.574090   5.857396   1.399226
    12  C    3.743754   4.269500   7.859668   7.095706   2.398371
    13  C    2.510425   4.260065   6.495613   6.442107   1.405113
    14  C    3.791790   5.145314   7.871900   7.661625   2.439361
    15  C    4.292130   5.158667   8.491791   7.958975   2.823702
    16  Cl   6.029619   6.684476  10.228957   9.616603   4.561263
    17  H    4.663998   6.085215   8.587548   8.525798   3.419967
    18  H    2.727594   4.722177   6.220511   6.498335   2.156184
                   11         12         13         14         15
    11  C    0.000000
    12  C    1.303399   0.000000
    13  C    2.359118   2.740073   0.000000
    14  C    2.709113   2.375646   1.395823   0.000000
    15  C    2.338146   1.378860   2.419687   1.395801   0.000000
    16  Cl   3.940383   2.726026   4.024467   2.727532   1.737743
    17  H    3.793923   3.363115   2.155444   1.084862   2.150584
    18  H    3.356449   3.825124   1.085084   2.148359   3.398638
                   16         17         18
    16  Cl   0.000000
    17  H    2.872091   0.000000
    18  H    4.875686   2.474196   0.000000
 Stoichiometry    C12H2Cl3O(1-)
 Framework group  C1[X(C12H2Cl3O)]
 Deg. of freedom    48
 Full point group                 C1      NOp   1
 RotChk:  IX=0 Diff= 2.56D-02
 Largest Abelian subgroup         C1      NOp   1
 Largest concise Abelian subgroup C1      NOp   1
                         Standard orientation:                         
 ---------------------------------------------------------------------
 Center     Atomic      Atomic             Coordinates (Angstroms)
 Number     Number       Type             X           Y           Z
 ---------------------------------------------------------------------
      1          6           0        3.331002    1.322821   -0.172155
      2          6           0        2.806561   -0.076130   -0.016704
      3          6           0        1.457977   -0.349775    0.036857
      4          6           0        2.210470    2.232634   -0.224927
      5          6           0        1.029671    1.933578   -0.169937
      6          6           0        0.421483    0.665421   -0.060070
      7         17           0        0.908857   -1.986199    0.276367
      8          8           0        4.516581    1.623020   -0.235562
      9         17           0        4.020790   -1.295525    0.109594
     10          6           0       -1.032257    0.457738   -0.060540
     11          6           0       -1.686551   -0.450030   -0.900593
     12          6           0       -2.972131   -0.664336   -0.914952
     13          6           0       -1.884035    1.190430    0.783249
     14          6           0       -3.264252    0.982589    0.772056
     15          6           0       -3.823896    0.034166   -0.085587
     16         17           0       -5.537348   -0.255363   -0.088139
     17          1           0       -3.905835    1.548965    1.438776
     18          1           0       -1.460149    1.922726    1.462564
 ---------------------------------------------------------------------
 Rotational constants (GHZ):           1.0924032           0.1754871           0.1553006
 Leave Link  202 at Tue Apr  5 19:16:48 2022, MaxMem=  1879048192 cpu:               0.4 elap:               0.1
 (Enter /gpfs/software/gaussian16/sse4/tar/g16/l301.exe)
 Standard basis: 6-311+G(d,p) (5D, 7F)
 Ernie: Thresh=  0.10000D-02 Tol=  0.10000D-05 Strict=F.
 There are   404 symmetry adapted cartesian basis functions of A   symmetry.
 There are   388 symmetry adapted basis functions of A   symmetry.
   388 basis functions,   643 primitive gaussians,   404 cartesian basis functions
    67 alpha electrons       67 beta electrons
       nuclear repulsion energy      1224.3985150373 Hartrees.
 IExCor= 4336 DFT=T Ex+Corr=M062X ExCW=0 ScaHFX=  0.540000
 ScaDFX=  1.000000  1.000000  1.000000  1.000000 ScalE2=  1.000000  1.000000
 IRadAn=      5 IRanWt=     -1 IRanGd=            0 ICorTp=0 IEmpDi=  4
 NAtoms=   18 NActive=   18 NUniq=   18 SFac= 1.00D+00 NAtFMM=   60 NAOKFM=F Big=F
 Integral buffers will be    131072 words long.
 Raffenetti 2 integral format.
 Two-electron integral symmetry is turned on.
 Leave Link  301 at Tue Apr  5 19:16:48 2022, MaxMem=  1879048192 cpu:               0.4 elap:               0.1
 (Enter /gpfs/software/gaussian16/sse4/tar/g16/l302.exe)
 NPDir=0 NMtPBC=     1 NCelOv=     1 NCel=       1 NClECP=     1 NCelD=      1
         NCelK=      1 NCelE2=     1 NClLst=     1 CellRange=     0.0.
 One-electron integrals computed using PRISM.
 One-electron integral symmetry used in STVInt
 NBasis=   388 RedAO= T EigKep=  1.01D-06  NBF=   388
 NBsUse=   386 1.00D-06 EigRej=  7.76D-07 NBFU=   386
 Precomputing XC quadrature grid using
 IXCGrd= 4 IRadAn=           5 IRanWt=          -1 IRanGd=           0 AccXCQ= 0.00D+00.
 Generated NRdTot=       0 NPtTot=           0 NUsed=           0 NTot=          32
 NSgBfM=   394   394   394   394   394 MxSgAt=    18 MxSgA2=    18.
 Leave Link  302 at Tue Apr  5 19:16:49 2022, MaxMem=  1879048192 cpu:               3.9 elap:               0.6
 (Enter /gpfs/software/gaussian16/sse4/tar/g16/l303.exe)
 DipDrv:  MaxL=1.
 Leave Link  303 at Tue Apr  5 19:16:49 2022, MaxMem=  1879048192 cpu:               0.4 elap:               0.1
 (Enter /gpfs/software/gaussian16/sse4/tar/g16/l401.exe)
 Initial guess from the checkpoint file:  "checkpoint.chk"
 B after Tr=     0.000000    0.000000   -0.000000
         Rot=    0.999980    0.004071    0.000508    0.004840 Ang=   0.73 deg.
 Guess basis will be translated and rotated to current coordinates.
 JPrj=2 DoOrth=T DoCkMO=T.
 Generating alternative initial guess.
 ExpMin= 4.38D-02 ExpMax= 1.06D+05 ExpMxC= 3.62D+03 IAcc=2 IRadAn=         4 AccDes= 0.00D+00
 Harris functional with IExCor= 1009 and IRadAn=       4 diagonalized for initial guess.
 HarFok:  IExCor= 1009 AccDes= 0.00D+00 IRadAn=         4 IDoV= 1 UseB2=F ITyADJ=14
 ICtDFT=  3500011 ScaDFX=  1.000000  1.000000  1.000000  1.000000
 FoFCou: FMM=F IPFlag=           0 FMFlag=      100000 FMFlg1=           0
         NFxFlg=           0 DoJE=T BraDBF=F KetDBF=T FulRan=T
         wScrn=  0.000000 ICntrl=       500 IOpCl=  0 I1Cent=   200000004 NGrid=           0
         NMat0=    1 NMatS0=      1 NMatT0=    0 NMatD0=    1 NMtDS0=    0 NMtDT0=    0
 Petite list used in FoFCou.
 Harris En= -1913.18699857076    
 Leave Link  401 at Tue Apr  5 19:16:51 2022, MaxMem=  1879048192 cpu:              11.8 elap:               1.7
 (Enter /gpfs/software/gaussian16/sse4/tar/g16/l502.exe)
 Integral symmetry usage will be decided dynamically.
 Closed shell SCF:
 Using DIIS extrapolation, IDIIS=  1040.
 NGot=  1879048192 LenX=  1878715301 LenY=  1878551644
 Requested convergence on RMS density matrix=1.00D-08 within 128 cycles.
 Requested convergence on MAX density matrix=1.00D-06.
 Requested convergence on             energy=1.00D-06.
 No special actions if energy rises.
 Fock matrices will be formed incrementally for  20 cycles.

 Cycle   1  Pass 1  IDiag  1:
 FoFJK:  IHMeth= 1 ICntrl=       0 DoSepK=F KAlg= 0 I1Cent=           0 FoldK=F
 IRaf= 810000000 NMat=       1 IRICut=       1 DoRegI=T DoRafI=F ISym2E= 0 IDoP0=0 IntGTp=1.
 FoFCou: FMM=F IPFlag=           0 FMFlag=      100000 FMFlg1=           0
         NFxFlg=           0 DoJE=F BraDBF=F KetDBF=F FulRan=T
         wScrn=  0.000000 ICntrl=         0 IOpCl=  0 I1Cent=           0 NGrid=           0
         NMat0=    1 NMatS0=      1 NMatT0=    0 NMatD0=    1 NMtDS0=    0 NMtDT0=    0
 Symmetry not used in FoFCou.
 E= -1913.99979412903    
 DIIS: error= 5.16D-03 at cycle   1 NSaved=   1.
 NSaved= 1 IEnMin= 1 EnMin= -1913.99979412903     IErMin= 1 ErrMin= 5.16D-03
 ErrMax= 5.16D-03  0.00D+00 EMaxC= 1.00D-01 BMatC= 2.47D-02 BMatP= 2.47D-02
 IDIUse=3 WtCom= 9.48D-01 WtEn= 5.16D-02
 Coeff-Com:  0.100D+01
 Coeff-En:   0.100D+01
 Coeff:      0.100D+01
 Gap=     0.392 Goal=   None    Shift=    0.000
 GapD=    0.392 DampG=1.000 DampE=1.000 DampFc=1.0000 IDamp=-1.
 RMSDP=3.24D-02 MaxDP=2.12D+00              OVMax= 5.29D-02

 Cycle   2  Pass 1  IDiag  1:
 RMSU=  3.11D-02    CP:  1.05D+00
 E= -1914.03601195433     Delta-E=       -0.036217825297 Rises=F Damp=F
 DIIS: error= 1.28D-03 at cycle   2 NSaved=   2.
 NSaved= 2 IEnMin= 2 EnMin= -1914.03601195433     IErMin= 2 ErrMin= 1.28D-03
 ErrMax= 1.28D-03  0.00D+00 EMaxC= 1.00D-01 BMatC= 1.75D-03 BMatP= 2.47D-02
 IDIUse=3 WtCom= 9.87D-01 WtEn= 1.28D-02
 Coeff-Com:  0.444D-01 0.956D+00
 Coeff-En:   0.000D+00 0.100D+01
 Coeff:      0.439D-01 0.956D+00
 Gap=     0.131 Goal=   None    Shift=    0.000
 RMSDP=1.01D-02 MaxDP=1.12D+00 DE=-3.62D-02 OVMax= 2.43D-02

 Cycle   3  Pass 1  IDiag  1:
 RMSU=  8.23D-03    CP:  1.07D+00  1.17D+00
 E= -1914.03628305189     Delta-E=       -0.000271097561 Rises=F Damp=F
 DIIS: error= 2.17D-03 at cycle   3 NSaved=   3.
 NSaved= 3 IEnMin= 3 EnMin= -1914.03628305189     IErMin= 2 ErrMin= 1.28D-03
 ErrMax= 2.17D-03  0.00D+00 EMaxC= 1.00D-01 BMatC= 2.03D-03 BMatP= 1.75D-03
 IDIUse=3 WtCom= 1.77D-01 WtEn= 8.23D-01
 Coeff-Com: -0.409D-01 0.536D+00 0.505D+00
 Coeff-En:   0.000D+00 0.462D+00 0.538D+00
 Coeff:     -0.723D-02 0.475D+00 0.532D+00
 Gap=     0.123 Goal=   None    Shift=    0.000
 RMSDP=2.11D-03 MaxDP=1.97D-01 DE=-2.71D-04 OVMax= 1.55D-02

 Cycle   4  Pass 1  IDiag  1:
 RMSU=  1.92D-03    CP:  1.07D+00  1.17D+00  8.94D-01
 E= -1914.03819540643     Delta-E=       -0.001912354534 Rises=F Damp=F
 DIIS: error= 8.69D-04 at cycle   4 NSaved=   4.
 NSaved= 4 IEnMin= 4 EnMin= -1914.03819540643     IErMin= 4 ErrMin= 8.69D-04
 ErrMax= 8.69D-04  0.00D+00 EMaxC= 1.00D-01 BMatC= 2.32D-04 BMatP= 1.75D-03
 IDIUse=3 WtCom= 9.91D-01 WtEn= 8.69D-03
 Coeff-Com: -0.209D-01 0.153D+00 0.301D+00 0.567D+00
 Coeff-En:   0.000D+00 0.000D+00 0.410D-01 0.959D+00
 Coeff:     -0.207D-01 0.152D+00 0.298D+00 0.570D+00
 Gap=     0.124 Goal=   None    Shift=    0.000
 RMSDP=1.22D-03 MaxDP=9.79D-02 DE=-1.91D-03 OVMax= 6.08D-03

 Cycle   5  Pass 1  IDiag  1:
 RMSU=  1.07D-03    CP:  1.07D+00  1.17D+00  9.49D-01  1.17D+00
 E= -1914.03841123994     Delta-E=       -0.000215833514 Rises=F Damp=F
 DIIS: error= 4.88D-04 at cycle   5 NSaved=   5.
 NSaved= 5 IEnMin= 5 EnMin= -1914.03841123994     IErMin= 5 ErrMin= 4.88D-04
 ErrMax= 4.88D-04  0.00D+00 EMaxC= 1.00D-01 BMatC= 3.98D-05 BMatP= 2.32D-04
 IDIUse=3 WtCom= 9.95D-01 WtEn= 4.88D-03
 Coeff-Com: -0.513D-02-0.865D-02 0.984D-01 0.378D+00 0.537D+00
 Coeff-En:   0.000D+00 0.000D+00 0.000D+00 0.430D-01 0.957D+00
 Coeff:     -0.510D-02-0.861D-02 0.979D-01 0.377D+00 0.539D+00
 Gap=     0.125 Goal=   None    Shift=    0.000
 RMSDP=9.21D-04 MaxDP=1.16D-01 DE=-2.16D-04 OVMax= 3.95D-03

 Cycle   6  Pass 1  IDiag  1:
 RMSU=  4.78D-04    CP:  1.07D+00  1.17D+00  1.02D+00  1.09D+00  5.86D-01
 E= -1914.03845481402     Delta-E=       -0.000043574083 Rises=F Damp=F
 DIIS: error= 1.78D-04 at cycle   6 NSaved=   6.
 NSaved= 6 IEnMin= 6 EnMin= -1914.03845481402     IErMin= 6 ErrMin= 1.78D-04
 ErrMax= 1.78D-04  0.00D+00 EMaxC= 1.00D-01 BMatC= 8.33D-06 BMatP= 3.98D-05
 IDIUse=3 WtCom= 9.98D-01 WtEn= 1.78D-03
 Coeff-Com:  0.959D-03-0.396D-01 0.800D-03 0.131D+00 0.364D+00 0.542D+00
 Coeff-En:   0.000D+00 0.000D+00 0.000D+00 0.000D+00 0.617D-01 0.938D+00
 Coeff:      0.957D-03-0.396D-01 0.799D-03 0.131D+00 0.364D+00 0.543D+00
 Gap=     0.125 Goal=   None    Shift=    0.000
 RMSDP=3.14D-04 MaxDP=2.26D-02 DE=-4.36D-05 OVMax= 2.09D-03

 Cycle   7  Pass 1  IDiag  1:
 RMSU=  1.41D-04    CP:  1.07D+00  1.17D+00  1.04D+00  1.17D+00  7.65D-01
                    CP:  9.50D-01
 E= -1914.03846669246     Delta-E=       -0.000011878433 Rises=F Damp=F
 DIIS: error= 4.19D-05 at cycle   7 NSaved=   7.
 NSaved= 7 IEnMin= 7 EnMin= -1914.03846669246     IErMin= 7 ErrMin= 4.19D-05
 ErrMax= 4.19D-05  0.00D+00 EMaxC= 1.00D-01 BMatC= 4.74D-07 BMatP= 8.33D-06
 IDIUse=1 WtCom= 1.00D+00 WtEn= 0.00D+00
 Coeff-Com:  0.113D-02-0.159D-01-0.155D-01 0.277D-03 0.791D-01 0.197D+00
 Coeff-Com:  0.753D+00
 Coeff:      0.113D-02-0.159D-01-0.155D-01 0.277D-03 0.791D-01 0.197D+00
 Coeff:      0.753D+00
 Gap=     0.124 Goal=   None    Shift=    0.000
 RMSDP=1.56D-04 MaxDP=1.12D-02 DE=-1.19D-05 OVMax= 1.77D-03

 Cycle   8  Pass 1  IDiag  1:
 RMSU=  6.57D-05    CP:  1.07D+00  1.17D+00  1.05D+00  1.20D+00  8.18D-01
                    CP:  1.03D+00  1.54D+00
 E= -1914.03846906244     Delta-E=       -0.000002369981 Rises=F Damp=F
 DIIS: error= 2.65D-05 at cycle   8 NSaved=   8.
 NSaved= 8 IEnMin= 8 EnMin= -1914.03846906244     IErMin= 8 ErrMin= 2.65D-05
 ErrMax= 2.65D-05  0.00D+00 EMaxC= 1.00D-01 BMatC= 1.16D-07 BMatP= 4.74D-07
 IDIUse=1 WtCom= 1.00D+00 WtEn= 0.00D+00
 Coeff-Com:  0.259D-03 0.394D-02-0.638D-02-0.326D-01-0.585D-01-0.804D-01
 Coeff-Com:  0.222D+00 0.952D+00
 Coeff:      0.259D-03 0.394D-02-0.638D-02-0.326D-01-0.585D-01-0.804D-01
 Coeff:      0.222D+00 0.952D+00
 Gap=     0.124 Goal=   None    Shift=    0.000
 RMSDP=1.03D-04 MaxDP=7.73D-03 DE=-2.37D-06 OVMax= 1.68D-03

 Cycle   9  Pass 1  IDiag  1:
 RMSU=  2.54D-05    CP:  1.07D+00  1.17D+00  1.05D+00  1.20D+00  8.51D-01
                    CP:  1.11D+00  1.93D+00  1.49D+00
 E= -1914.03847018418     Delta-E=       -0.000001121744 Rises=F Damp=F
 DIIS: error= 1.33D-05 at cycle   9 NSaved=   9.
 NSaved= 9 IEnMin= 9 EnMin= -1914.03847018418     IErMin= 9 ErrMin= 1.33D-05
 ErrMax= 1.33D-05  0.00D+00 EMaxC= 1.00D-01 BMatC= 5.70D-08 BMatP= 1.16D-07
 IDIUse=1 WtCom= 1.00D+00 WtEn= 0.00D+00
 Coeff-Com: -0.154D-03 0.627D-02 0.528D-03-0.176D-01-0.515D-01-0.986D-01
 Coeff-Com: -0.950D-01 0.537D+00 0.719D+00
 Coeff:     -0.154D-03 0.627D-02 0.528D-03-0.176D-01-0.515D-01-0.986D-01
 Coeff:     -0.950D-01 0.537D+00 0.719D+00
 Gap=     0.124 Goal=   None    Shift=    0.000
 RMSDP=6.00D-05 MaxDP=4.84D-03 DE=-1.12D-06 OVMax= 9.04D-04

 Cycle  10  Pass 1  IDiag  1:
 RMSU=  2.05D-05    CP:  1.07D+00  1.17D+00  1.05D+00  1.20D+00  8.77D-01
                    CP:  1.14D+00  2.15D+00  1.78D+00  1.45D+00
 E= -1914.03847049283     Delta-E=       -0.000000308647 Rises=F Damp=F
 DIIS: error= 5.56D-06 at cycle  10 NSaved=  10.
 NSaved=10 IEnMin=10 EnMin= -1914.03847049283     IErMin=10 ErrMin= 5.56D-06
 ErrMax= 5.56D-06  0.00D+00 EMaxC= 1.00D-01 BMatC= 8.46D-09 BMatP= 5.70D-08
 IDIUse=1 WtCom= 1.00D+00 WtEn= 0.00D+00
 Coeff-Com: -0.122D-03 0.129D-02 0.185D-02 0.267D-02-0.267D-02-0.143D-01
 Coeff-Com: -0.859D-01-0.573D-01 0.275D+00 0.880D+00
 Coeff:     -0.122D-03 0.129D-02 0.185D-02 0.267D-02-0.267D-02-0.143D-01
 Coeff:     -0.859D-01-0.573D-01 0.275D+00 0.880D+00
 Gap=     0.124 Goal=   None    Shift=    0.000
 RMSDP=2.62D-05 MaxDP=2.49D-03 DE=-3.09D-07 OVMax= 4.45D-04

 Cycle  11  Pass 1  IDiag  1:
 RMSU=  6.24D-06    CP:  1.07D+00  1.17D+00  1.05D+00  1.20D+00  8.84D-01
                    CP:  1.14D+00  2.27D+00  1.95D+00  1.79D+00  1.10D+00
 E= -1914.03847055695     Delta-E=       -0.000000064119 Rises=F Damp=F
 DIIS: error= 1.89D-06 at cycle  11 NSaved=  11.
 NSaved=11 IEnMin=11 EnMin= -1914.03847055695     IErMin=11 ErrMin= 1.89D-06
 ErrMax= 1.89D-06  0.00D+00 EMaxC= 1.00D-01 BMatC= 1.69D-09 BMatP= 8.46D-09
 IDIUse=1 WtCom= 1.00D+00 WtEn= 0.00D+00
 Coeff-Com: -0.213D-04-0.558D-03 0.533D-03 0.403D-02 0.714D-02 0.933D-02
 Coeff-Com: -0.185D-01-0.114D+00-0.171D-01 0.333D+00 0.796D+00
 Coeff:     -0.213D-04-0.558D-03 0.533D-03 0.403D-02 0.714D-02 0.933D-02
 Coeff:     -0.185D-01-0.114D+00-0.171D-01 0.333D+00 0.796D+00
 Gap=     0.124 Goal=   None    Shift=    0.000
 RMSDP=1.05D-05 MaxDP=8.85D-04 DE=-6.41D-08 OVMax= 1.70D-04

 Cycle  12  Pass 1  IDiag  1:
 RMSU=  2.90D-06    CP:  1.07D+00  1.17D+00  1.05D+00  1.21D+00  8.89D-01
                    CP:  1.14D+00  2.29D+00  1.99D+00  1.97D+00  1.29D+00
                    CP:  9.77D-01
 E= -1914.03847056692     Delta-E=       -0.000000009976 Rises=F Damp=F
 DIIS: error= 1.00D-06 at cycle  12 NSaved=  12.
 NSaved=12 IEnMin=12 EnMin= -1914.03847056692     IErMin=12 ErrMin= 1.00D-06
 ErrMax= 1.00D-06  0.00D+00 EMaxC= 1.00D-01 BMatC= 8.21D-10 BMatP= 1.69D-09
 IDIUse=1 WtCom= 1.00D+00 WtEn= 0.00D+00
 Coeff-Com:  0.182D-04-0.681D-03-0.174D-03 0.194D-02 0.509D-02 0.897D-02
 Coeff-Com:  0.116D-01-0.512D-01-0.792D-01-0.352D-01 0.491D+00 0.648D+00
 Coeff:      0.182D-04-0.681D-03-0.174D-03 0.194D-02 0.509D-02 0.897D-02
 Coeff:      0.116D-01-0.512D-01-0.792D-01-0.352D-01 0.491D+00 0.648D+00
 Gap=     0.124 Goal=   None    Shift=    0.000
 RMSDP=3.86D-06 MaxDP=3.20D-04 DE=-9.98D-09 OVMax= 5.89D-05

 Cycle  13  Pass 1  IDiag  1:
 RMSU=  1.05D-06    CP:  1.07D+00  1.17D+00  1.05D+00  1.21D+00  8.90D-01
                    CP:  1.14D+00  2.31D+00  2.00D+00  2.02D+00  1.37D+00
                    CP:  1.03D+00  1.20D+00
 E= -1914.03847056893     Delta-E=       -0.000000002009 Rises=F Damp=F
 DIIS: error= 3.98D-07 at cycle  13 NSaved=  13.
 NSaved=13 IEnMin=13 EnMin= -1914.03847056893     IErMin=13 ErrMin= 3.98D-07
 ErrMax= 3.98D-07  0.00D+00 EMaxC= 1.00D-01 BMatC= 1.47D-10 BMatP= 8.21D-10
 IDIUse=1 WtCom= 1.00D+00 WtEn= 0.00D+00
 Coeff-Com:  0.150D-04-0.269D-03-0.223D-03 0.292D-03 0.134D-02 0.294D-02
 Coeff-Com:  0.104D-01-0.459D-02-0.406D-01-0.974D-01 0.115D+00 0.363D+00
 Coeff-Com:  0.650D+00
 Coeff:      0.150D-04-0.269D-03-0.223D-03 0.292D-03 0.134D-02 0.294D-02
 Coeff:      0.104D-01-0.459D-02-0.406D-01-0.974D-01 0.115D+00 0.363D+00
 Coeff:      0.650D+00
 Gap=     0.124 Goal=   None    Shift=    0.000
 RMSDP=1.77D-06 MaxDP=1.05D-04 DE=-2.01D-09 OVMax= 1.98D-05

 Cycle  14  Pass 1  IDiag  1:
 RMSU=  5.63D-07    CP:  1.07D+00  1.17D+00  1.05D+00  1.21D+00  8.91D-01
                    CP:  1.15D+00  2.31D+00  2.00D+00  2.04D+00  1.37D+00
                    CP:  1.13D+00  1.30D+00  1.03D+00
 E= -1914.03847056931     Delta-E=       -0.000000000378 Rises=F Damp=F
 DIIS: error= 1.89D-07 at cycle  14 NSaved=  14.
 NSaved=14 IEnMin=14 EnMin= -1914.03847056931     IErMin=14 ErrMin= 1.89D-07
 ErrMax= 1.89D-07  0.00D+00 EMaxC= 1.00D-01 BMatC= 2.17D-11 BMatP= 1.47D-10
 IDIUse=1 WtCom= 1.00D+00 WtEn= 0.00D+00
 Coeff-Com:  0.199D-05 0.524D-04-0.640D-04-0.357D-03-0.715D-03-0.103D-02
 Coeff-Com:  0.208D-02 0.115D-01 0.785D-03-0.412D-01-0.610D-01 0.176D-01
 Coeff-Com:  0.313D+00 0.759D+00
 Coeff:      0.199D-05 0.524D-04-0.640D-04-0.357D-03-0.715D-03-0.103D-02
 Coeff:      0.208D-02 0.115D-01 0.785D-03-0.412D-01-0.610D-01 0.176D-01
 Coeff:      0.313D+00 0.759D+00
 Gap=     0.124 Goal=   None    Shift=    0.000
 RMSDP=6.94D-07 MaxDP=5.10D-05 DE=-3.78D-10 OVMax= 6.69D-06

 Cycle  15  Pass 1  IDiag  1:
 RMSU=  3.52D-07    CP:  1.07D+00  1.17D+00  1.05D+00  1.21D+00  8.91D-01
                    CP:  1.15D+00  2.31D+00  2.00D+00  2.05D+00  1.38D+00
                    CP:  1.13D+00  1.32D+00  1.04D+00  1.18D+00
 E= -1914.03847056939     Delta-E=       -0.000000000075 Rises=F Damp=F
 DIIS: error= 7.04D-08 at cycle  15 NSaved=  15.
 NSaved=15 IEnMin=15 EnMin= -1914.03847056939     IErMin=15 ErrMin= 7.04D-08
 ErrMax= 7.04D-08  0.00D+00 EMaxC= 1.00D-01 BMatC= 2.34D-12 BMatP= 2.17D-11
 IDIUse=1 WtCom= 1.00D+00 WtEn= 0.00D+00
 Coeff-Com: -0.901D-06 0.532D-04 0.963D-06-0.181D-03-0.440D-03-0.732D-03
 Coeff-Com: -0.281D-03 0.511D-02 0.494D-02-0.457D-02-0.379D-01-0.374D-01
 Coeff-Com:  0.413D-01 0.317D+00 0.713D+00
 Coeff:     -0.901D-06 0.532D-04 0.963D-06-0.181D-03-0.440D-03-0.732D-03
 Coeff:     -0.281D-03 0.511D-02 0.494D-02-0.457D-02-0.379D-01-0.374D-01
 Coeff:      0.413D-01 0.317D+00 0.713D+00
 Gap=     0.124 Goal=   None    Shift=    0.000
 RMSDP=2.48D-07 MaxDP=3.69D-05 DE=-7.46D-11 OVMax= 1.25D-06

 Cycle  16  Pass 1  IDiag  1:
 RMSU=  1.13D-07    CP:  1.07D+00  1.17D+00  1.05D+00  1.21D+00  8.91D-01
                    CP:  1.15D+00  2.31D+00  2.00D+00  2.05D+00  1.38D+00
                    CP:  1.13D+00  1.32D+00  1.08D+00  1.33D+00  1.04D+00
 E= -1914.03847056939     Delta-E=       -0.000000000005 Rises=F Damp=F
 DIIS: error= 2.19D-08 at cycle  16 NSaved=  16.
 NSaved=16 IEnMin=16 EnMin= -1914.03847056939     IErMin=16 ErrMin= 2.19D-08
 ErrMax= 2.19D-08  0.00D+00 EMaxC= 1.00D-01 BMatC= 2.44D-13 BMatP= 2.34D-12
 IDIUse=1 WtCom= 1.00D+00 WtEn= 0.00D+00
 Coeff-Com: -0.486D-06 0.129D-04 0.663D-05-0.270D-04-0.826D-04-0.131D-03
 Coeff-Com: -0.293D-03 0.430D-03 0.168D-02 0.348D-02-0.695D-02-0.165D-01
 Coeff-Com: -0.237D-01 0.325D-01 0.271D+00 0.739D+00
 Coeff:     -0.486D-06 0.129D-04 0.663D-05-0.270D-04-0.826D-04-0.131D-03
 Coeff:     -0.293D-03 0.430D-03 0.168D-02 0.348D-02-0.695D-02-0.165D-01
 Coeff:     -0.237D-01 0.325D-01 0.271D+00 0.739D+00
 Gap=     0.124 Goal=   None    Shift=    0.000
 RMSDP=9.24D-08 MaxDP=9.53D-06 DE=-5.46D-12 OVMax= 4.12D-07

 Cycle  17  Pass 1  IDiag  1:
 RMSU=  4.31D-08    CP:  1.07D+00  1.17D+00  1.05D+00  1.21D+00  8.91D-01
                    CP:  1.15D+00  2.31D+00  2.00D+00  2.05D+00  1.38D+00
                    CP:  1.13D+00  1.32D+00  1.10D+00  1.37D+00  1.10D+00
                    CP:  9.68D-01
 E= -1914.03847056938     Delta-E=        0.000000000012 Rises=F Damp=F
 DIIS: error= 5.59D-09 at cycle  17 NSaved=  17.
 NSaved=17 IEnMin=16 EnMin= -1914.03847056939     IErMin=17 ErrMin= 5.59D-09
 ErrMax= 5.59D-09  0.00D+00 EMaxC= 1.00D-01 BMatC= 2.86D-14 BMatP= 2.44D-13
 IDIUse=1 WtCom= 1.00D+00 WtEn= 0.00D+00
 Coeff-Com: -0.788D-07-0.158D-05 0.185D-05 0.113D-04 0.196D-04 0.400D-04
 Coeff-Com: -0.549D-04-0.450D-03-0.825D-04 0.157D-02 0.238D-02-0.255D-03
 Coeff-Com: -0.118D-01-0.284D-01-0.622D-02 0.241D+00 0.802D+00
 Coeff:     -0.788D-07-0.158D-05 0.185D-05 0.113D-04 0.196D-04 0.400D-04
 Coeff:     -0.549D-04-0.450D-03-0.825D-04 0.157D-02 0.238D-02-0.255D-03
 Coeff:     -0.118D-01-0.284D-01-0.622D-02 0.241D+00 0.802D+00
 Gap=     0.124 Goal=   None    Shift=    0.000
 RMSDP=3.00D-08 MaxDP=2.32D-06 DE= 1.18D-11 OVMax= 2.45D-07

 Cycle  18  Pass 1  IDiag  1:
 RMSU=  1.05D-08    CP:  1.07D+00  1.17D+00  1.05D+00  1.21D+00  8.91D-01
                    CP:  1.15D+00  2.31D+00  2.00D+00  2.05D+00  1.38D+00
                    CP:  1.13D+00  1.32D+00  1.10D+00  1.38D+00  1.14D+00
                    CP:  1.01D+00  1.07D+00
 E= -1914.03847056947     Delta-E=       -0.000000000090 Rises=F Damp=F
 DIIS: error= 2.68D-09 at cycle  18 NSaved=  18.
 NSaved=18 IEnMin=18 EnMin= -1914.03847056947     IErMin=18 ErrMin= 2.68D-09
 ErrMax= 2.68D-09  0.00D+00 EMaxC= 1.00D-01 BMatC= 5.54D-15 BMatP= 2.86D-14
 IDIUse=1 WtCom= 1.00D+00 WtEn= 0.00D+00
 Coeff-Com:  0.488D-07-0.282D-05-0.209D-06 0.954D-05 0.223D-04 0.396D-04
 Coeff-Com:  0.208D-04-0.243D-03-0.287D-03 0.134D-03 0.193D-02 0.228D-02
 Coeff-Com: -0.150D-02-0.168D-01-0.428D-01-0.109D-01 0.285D+00 0.783D+00
 Coeff:      0.488D-07-0.282D-05-0.209D-06 0.954D-05 0.223D-04 0.396D-04
 Coeff:      0.208D-04-0.243D-03-0.287D-03 0.134D-03 0.193D-02 0.228D-02
 Coeff:     -0.150D-02-0.168D-01-0.428D-01-0.109D-01 0.285D+00 0.783D+00
 Gap=     0.124 Goal=   None    Shift=    0.000
 RMSDP=1.53D-08 MaxDP=1.14D-06 DE=-9.00D-11 OVMax= 1.51D-07

 Cycle  19  Pass 1  IDiag  1:
 RMSU=  3.44D-09    CP:  1.07D+00  1.17D+00  1.05D+00  1.21D+00  8.91D-01
                    CP:  1.15D+00  2.31D+00  2.00D+00  2.05D+00  1.38D+00
                    CP:  1.13D+00  1.32D+00  1.10D+00  1.38D+00  1.15D+00
                    CP:  1.05D+00  1.12D+00  1.20D+00
 E= -1914.03847056935     Delta-E=        0.000000000116 Rises=F Damp=F
 DIIS: error= 1.68D-09 at cycle  19 NSaved=  19.
 NSaved=19 IEnMin=18 EnMin= -1914.03847056947     IErMin=19 ErrMin= 1.68D-09
 ErrMax= 1.68D-09  0.00D+00 EMaxC= 1.00D-01 BMatC= 1.45D-15 BMatP= 5.54D-15
 IDIUse=1 WtCom= 1.00D+00 WtEn= 0.00D+00
 Large coefficients: NSaved= 19 BigCof=    0.00 CofMax=   10.00 Det=-6.04D-15
 Inversion failed.  Reducing to 18 matrices.
 Large coefficients: NSaved= 18 BigCof=    0.00 CofMax=   10.00 Det=-6.11D-15
 Inversion failed.  Reducing to 17 matrices.
 Large coefficients: NSaved= 17 BigCof=    0.00 CofMax=   10.00 Det=-6.56D-15
 Inversion failed.  Reducing to 16 matrices.
 Large coefficients: NSaved= 16 BigCof=    0.00 CofMax=   10.00 Det=-6.57D-15
 Inversion failed.  Reducing to 15 matrices.
 Coeff-Com: -0.331D-06-0.182D-05 0.217D-05 0.309D-04-0.260D-04-0.189D-03
 Coeff-Com: -0.590D-04 0.425D-03 0.161D-02 0.130D-02-0.829D-02-0.491D-01
 Coeff-Com: -0.821D-01 0.297D+00 0.840D+00
 Coeff:     -0.331D-06-0.182D-05 0.217D-05 0.309D-04-0.260D-04-0.189D-03
 Coeff:     -0.590D-04 0.425D-03 0.161D-02 0.130D-02-0.829D-02-0.491D-01
 Coeff:     -0.821D-01 0.297D+00 0.840D+00
 Gap=     0.124 Goal=   None    Shift=    0.000
 RMSDP=6.18D-09 MaxDP=8.55D-07 DE= 1.16D-10 OVMax= 9.58D-08

 SCF Done:  E(RM062X) =  -1914.03847057     A.U. after   19 cycles
            NFock= 19  Conv=0.62D-08     -V/T= 2.0026
 KE= 1.908993733147D+03 PE=-6.989451053872D+03 EE= 1.942020335118D+03
 Leave Link  502 at Tue Apr  5 19:20:44 2022, MaxMem=  1879048192 cpu:            1620.4 elap:             233.4
 (Enter /gpfs/software/gaussian16/sse4/tar/g16/l701.exe)
 ... and contract with generalized density number  0.
 Compute integral first derivatives.
 Leave Link  701 at Tue Apr  5 19:20:44 2022, MaxMem=  1879048192 cpu:               1.1 elap:               0.2
 (Enter /gpfs/software/gaussian16/sse4/tar/g16/l702.exe)
 L702 exits ... SP integral derivatives will be done elsewhere.
 Leave Link  702 at Tue Apr  5 19:20:44 2022, MaxMem=  1879048192 cpu:               0.1 elap:               0.0
 (Enter /gpfs/software/gaussian16/sse4/tar/g16/l703.exe)
 Integral derivatives from FoFJK, PRISM(SPDF).
 Compute integral first derivatives, UseDBF=F ICtDFT=           0.
 Calling FoFJK, ICntrl=      2127 FMM=F ISym2X=0 I1Cent= 0 IOpClX= 0 NMat=1 NMatS=1 NMatT=0.
 FoFJK:  IHMeth= 1 ICntrl=    2127 DoSepK=F KAlg= 0 I1Cent=           0 FoldK=F
 IRaf=         0 NMat=       1 IRICut=       1 DoRegI=T DoRafI=F ISym2E= 0 IDoP0=0 IntGTp=1.
 FoFCou: FMM=F IPFlag=           0 FMFlag=      100000 FMFlg1=         800
         NFxFlg=           0 DoJE=F BraDBF=F KetDBF=F FulRan=T
         wScrn=  0.000000 ICntrl=      2127 IOpCl=  0 I1Cent=           0 NGrid=           0
         NMat0=    1 NMatS0=      1 NMatT0=    0 NMatD0=    1 NMtDS0=    0 NMtDT0=    0
 Symmetry not used in FoFCou.
 Leave Link  703 at Tue Apr  5 19:21:12 2022, MaxMem=  1879048192 cpu:             189.0 elap:              27.1
 (Enter /gpfs/software/gaussian16/sse4/tar/g16/l716.exe)
 Dipole        =-3.25056231D+00-7.59358344D-01 6.62233160D-01
 ***** Axes restored to original set *****
 -------------------------------------------------------------------
 Center     Atomic                   Forces (Hartrees/Bohr)
 Number     Number              X              Y              Z
 -------------------------------------------------------------------
      1        6          -0.017321595   -0.005922100   -0.001634897
      2        6          -0.003838222   -0.027884282   -0.003515085
      3        6           0.025611755   -0.020209450   -0.004299511
      4        6          -0.017136785    0.009572293    0.000166898
      5        6           0.027206564    0.020455101    0.006737459
      6        6          -0.006973404   -0.003405279    0.003238145
      7       17           0.000501371    0.004052599   -0.000826695
      8        8          -0.003153975    0.009298873    0.001218006
      9       17          -0.001173834    0.003951747    0.000524762
     10        6          -0.042038237    0.017205408   -0.011455214
     11        6           0.098206583   -0.010766689    0.022274711
     12        6          -0.085426112   -0.009497659    0.003806990
     13        6           0.016136669    0.002850205   -0.004763628
     14        6          -0.007012044   -0.001484124   -0.002473352
     15        6           0.006334827    0.009014569   -0.009141235
     16       17           0.012028087   -0.001672338    0.002632695
     17        1           0.000837703    0.001689956   -0.001000512
     18        1          -0.002789352    0.002751171   -0.001489537
 -------------------------------------------------------------------
 Cartesian Forces:  Max     0.098206583 RMS     0.021344362
 Leave Link  716 at Tue Apr  5 19:21:12 2022, MaxMem=  1879048192 cpu:               0.2 elap:               0.0
 (Enter /gpfs/software/gaussian16/sse4/tar/g16/l103.exe)

 GradGradGradGradGradGradGradGradGradGradGradGradGradGradGradGradGradGrad
 Berny optimization.
 Using GEDIIS/GDIIS optimizer.
 FormGI is forming the generalized inverse of G from B-inverse, IUseBI=4.
 GSVD:  received Info=                   1 from GESDD.
 Internal  Forces:  Max     0.074449196 RMS     0.012179402
 Search for a local minimum.
 Step number   2 out of a maximum of   95
 All quantities printed in internal units (Hartrees-Bohrs-Radians)
 RMS Force = .12179D-01 SwitMx=.10000D-02 MixMth= 1
 Mixed Optimization -- RFO/linear search
 Update second derivatives using D2CorX and points    1    2
 DE= -4.82D-02 DEPred=-4.60D-02 R= 1.05D+00
 TightC=F SS=  1.41D+00  RLast= 3.06D-01 DXNew= 5.0454D-01 9.1857D-01
 Trust test= 1.05D+00 RLast= 3.06D-01 DXMaxT set to 5.05D-01
 ITU=  1  0
 Use linear search instead of GDIIS.
     Eigenvalues ---    0.00800   0.00967   0.01086   0.01173   0.01527
     Eigenvalues ---    0.01669   0.01712   0.01946   0.02084   0.02092
     Eigenvalues ---    0.02140   0.02143   0.02186   0.02196   0.02999
     Eigenvalues ---    0.15986   0.16002   0.21333   0.22485   0.24809
     Eigenvalues ---    0.24988   0.24995   0.24997   0.24997   0.24998
     Eigenvalues ---    0.24999   0.24999   0.24999   0.26414   0.29742
     Eigenvalues ---    0.31164   0.32306   0.33141   0.34085   0.35005
     Eigenvalues ---    0.35143   0.35846   0.38608   0.39797   0.41078
     Eigenvalues ---    0.42778   0.45656   0.45831   0.46471   0.47515
     Eigenvalues ---    0.50660   0.95552   1.06545
 RFO step:  Lambda=-5.01240832D-03 EMin= 8.00352628D-03
 Quartic linear search produced a step of  0.86618.
 Iteration  1 RMS(Cart)=  0.08133608 RMS(Int)=  0.00350125
 Iteration  2 RMS(Cart)=  0.00534022 RMS(Int)=  0.00060310
 Iteration  3 RMS(Cart)=  0.00002148 RMS(Int)=  0.00060294
 Iteration  4 RMS(Cart)=  0.00000002 RMS(Int)=  0.00060294
 ITry= 1 IFail=0 DXMaxC= 3.08D-01 DCOld= 1.00D+10 DXMaxT= 5.05D-01 DXLimC= 3.00D+00 Rises=F
 Variable       Old X    -DE/DX   Delta X   Delta X   Delta X     New X
                                 (Linear)    (Quad)   (Total)
    R1        2.83854  -0.01215  -0.03528   0.00191  -0.03295   2.80558
    R2        2.72942  -0.00063   0.00532  -0.01086  -0.00549   2.72393
    R3        2.31423   0.00147   0.00738  -0.00946  -0.00208   2.31214
    R4        2.60236   0.01394   0.02132   0.00693   0.02853   2.63089
    R5        3.26065   0.00380  -0.00034   0.02185   0.02151   3.28216
    R6        2.74781  -0.02630  -0.07528   0.00859  -0.06678   2.68102
    R7        3.29311   0.00369   0.00066   0.02026   0.02092   3.31402
    R8        2.30418   0.02980   0.04211  -0.01698   0.02483   2.32902
    R9        2.66591  -0.01346  -0.02506  -0.00873  -0.03422   2.63169
   R10        2.77506  -0.00311  -0.00109  -0.01370  -0.01479   2.76028
   R11        2.64415  -0.00377   0.00078  -0.02007  -0.01823   2.62593
   R12        2.65528   0.00203   0.00526   0.00085   0.00638   2.66165
   R13        2.46307  -0.07445  -0.14572  -0.01893  -0.16390   2.29917
   R14        2.60567  -0.00497  -0.01829   0.01300  -0.00551   2.60015
   R15        2.63772   0.00129  -0.00411   0.01913   0.01430   2.65202
   R16        2.05051  -0.00146  -0.00561   0.00403  -0.00158   2.04893
   R17        2.63768   0.00039   0.00345  -0.00184   0.00057   2.63826
   R18        2.05009  -0.00116  -0.00386   0.00199  -0.00187   2.04822
   R19        3.28386   0.01189   0.03337  -0.00581   0.02756   3.31142
    A1        1.89608  -0.02203  -0.06556  -0.00576  -0.07080   1.82528
    A2        2.17933  -0.00030  -0.01259   0.02642   0.01348   2.19281
    A3        2.20776   0.02233   0.07816  -0.02057   0.05724   2.26500
    A4        2.13058   0.01503   0.04156   0.00360   0.04584   2.17641
    A5        2.00431  -0.00477  -0.01938   0.01507  -0.00468   1.99963
    A6        2.14821  -0.01025  -0.02213  -0.01858  -0.04108   2.10713
    A7        2.16124   0.00656   0.02153  -0.01356   0.00811   2.16935
    A8        2.09500  -0.00507  -0.00699  -0.01511  -0.02218   2.07282
    A9        2.02658  -0.00146  -0.01434   0.02847   0.01404   2.04062
   A10        2.20825   0.00628   0.01903   0.01424   0.03300   2.24125
   A11        2.26722   0.00449   0.02055  -0.00568   0.01392   2.28114
   A12        1.90233  -0.01031  -0.03704   0.00816  -0.02946   1.87287
   A13        2.22300  -0.00240  -0.00705   0.00056  -0.00620   2.21679
   A14        2.15782   0.01271   0.04409  -0.00868   0.03569   2.19352
   A15        2.15898   0.02190   0.06030   0.01896   0.07857   2.23756
   A16        2.12488   0.00588   0.00696   0.02671   0.03303   2.15791
   A17        1.99914  -0.02779  -0.06730  -0.04584  -0.11188   1.88725
   A18        2.18279   0.03050   0.06286   0.05174   0.11666   2.29946
   A19        2.11691   0.01080   0.02665  -0.00548   0.02151   2.13842
   A20        2.11409   0.00361   0.01302   0.01812   0.03055   2.14465
   A21        2.08409  -0.00573  -0.02038  -0.01391  -0.03403   2.05007
   A22        2.08494   0.00212   0.00739  -0.00412   0.00353   2.08847
   A23        2.09736   0.00021   0.00676   0.00739   0.01215   2.10952
   A24        2.09684   0.00170   0.00413  -0.00446   0.00059   2.09743
   A25        2.08890  -0.00192  -0.01093  -0.00267  -0.01268   2.07623
   A26        2.05569  -0.01733  -0.04201  -0.02505  -0.06864   1.98705
   A27        2.12211   0.01460   0.03642   0.01984   0.05704   2.17916
   A28        2.10535   0.00273   0.00557   0.00525   0.01160   2.11695
    D1        0.01538  -0.00022  -0.00118  -0.01182  -0.01299   0.00239
    D2       -3.11233  -0.00061  -0.00378  -0.01825  -0.02214  -3.13447
    D3       -3.13159   0.00019   0.00104   0.00540   0.00621  -3.12538
    D4        0.02389  -0.00020  -0.00156  -0.00103  -0.00294   0.02094
    D5       -0.01378   0.00046   0.00242   0.01735   0.01979   0.00601
    D6        3.13330   0.00013   0.00063  -0.00041  -0.00032   3.13298
    D7        0.00861  -0.00024  -0.00092  -0.01084  -0.01185  -0.00325
    D8       -3.10278  -0.00120  -0.00807  -0.00283  -0.01099  -3.11377
    D9        3.13516   0.00025   0.00199  -0.00358  -0.00182   3.13334
   D10        0.02378  -0.00071  -0.00516   0.00443  -0.00096   0.02282
   D11       -0.03224   0.00054   0.00238   0.02683   0.02913  -0.00311
   D12        3.10040   0.00053   0.00175   0.03250   0.03413   3.13453
   D13        3.08023   0.00140   0.00939   0.01845   0.02771   3.10793
   D14       -0.07031   0.00139   0.00876   0.02412   0.03270  -0.03761
   D15       -0.01511  -0.00010  -0.00111   0.00133  -0.00014  -0.01526
   D16        0.03748  -0.00044  -0.00143  -0.02352  -0.02511   0.01238
   D17       -3.09557  -0.00035  -0.00057  -0.02898  -0.02976  -3.12533
   D18       -0.88960   0.00365   0.02119   0.09014   0.11081  -0.77879
   D19        2.27351   0.00440   0.02462   0.10093   0.12599   2.39950
   D20        2.24184   0.00353   0.02010   0.09666   0.11633   2.35816
   D21       -0.87824   0.00427   0.02353   0.10746   0.13151  -0.74673
   D22        3.13013   0.00031  -0.00096   0.04373   0.04333  -3.10973
   D23       -0.03158  -0.00006  -0.00353   0.03439   0.03129  -0.00029
   D24        3.14147  -0.00151  -0.00881  -0.01640  -0.02415   3.11732
   D25       -0.01164  -0.00089  -0.00567  -0.00760  -0.01255  -0.02420
   D26        0.01955  -0.00136  -0.00687  -0.00718  -0.01349   0.00606
   D27       -3.13356  -0.00074  -0.00373   0.00162  -0.00189  -3.13545
   D28        0.02186   0.00132   0.01127  -0.03448  -0.02388  -0.00201
   D29        0.00119  -0.00087  -0.00778   0.00621  -0.00258  -0.00139
   D30       -3.13186  -0.00037  -0.00341   0.00042  -0.00351  -3.13537
   D31        0.00044   0.00081   0.00821  -0.01910  -0.01025  -0.00982
   D32        3.12889   0.00031   0.00187   0.00486   0.00691   3.13580
   D33       -3.12963   0.00024   0.00530  -0.02785  -0.02186   3.13169
   D34       -0.00118  -0.00026  -0.00103  -0.00388  -0.00469  -0.00587
   D35       -0.01165   0.00010  -0.00140   0.02006   0.01853   0.00688
   D36        3.12149  -0.00034  -0.00565   0.02587   0.01968   3.14117
   D37       -3.14017   0.00056   0.00486  -0.00379   0.00148  -3.13869
   D38       -0.00702   0.00013   0.00060   0.00203   0.00262  -0.00440
         Item               Value     Threshold  Converged?
 Maximum Force            0.074449     0.000450     NO 
 RMS     Force            0.012179     0.000300     NO 
 Maximum Displacement     0.307642     0.001800     NO 
 RMS     Displacement     0.082171     0.001200     NO 
 Predicted change in Energy=-2.201062D-02
 Lowest energy point so far.  Saving SCF results.
 GradGradGradGradGradGradGradGradGradGradGradGradGradGradGradGradGradGrad

 Leave Link  103 at Tue Apr  5 19:21:12 2022, MaxMem=  1879048192 cpu:               2.4 elap:               0.4
 (Enter /gpfs/software/gaussian16/sse4/tar/g16/l202.exe)
                          Input orientation:                          
 ---------------------------------------------------------------------
 Center     Atomic      Atomic             Coordinates (Angstroms)
 Number     Number       Type             X           Y           Z
 ---------------------------------------------------------------------
      1          6           0       -4.102066   -0.930006   -0.062240
      2          6           0       -3.420089    0.379215    0.095978
      3          6           0       -2.040179    0.550964    0.163741
      4          6           0       -3.030775   -1.892805   -0.117944
      5          6           0       -1.816837   -1.692761   -0.045144
      6          6           0       -1.098457   -0.507859    0.094008
      7         17           0       -1.401345    2.167755    0.394736
      8          8           0       -5.311370   -1.099164   -0.139743
      9         17           0       -4.490499    1.742784    0.203407
     10          6           0        0.356796   -0.395481    0.150408
     11          6           0        1.174721    0.513812   -0.509228
     12          6           0        2.383816    0.647308   -0.532609
     13          6           0        1.178592   -1.267428    0.890811
     14          6           0        2.577874   -1.162067    0.911084
     15          6           0        3.232528   -0.174037    0.173294
     16         17           0        4.978994   -0.031928    0.190971
     17          1           0        3.167812   -1.854007    1.500976
     18          1           0        0.690935   -2.048004    1.463946
 ---------------------------------------------------------------------
                    Distance matrix (angstroms):
                    1          2          3          4          5
     1  C    0.000000
     2  C    1.484650   0.000000
     3  C    2.548670   1.392208   0.000000
     4  C    1.441440   2.315039   2.651912   0.000000
     5  C    2.409224   2.623628   2.264469   1.232463   0.000000
     6  C    3.037152   2.485333   1.418735   2.386808   1.392633
     7  Cl   4.135075   2.713570   1.753705   4.405228   3.907648
     8  O    1.223534   2.412076   3.676373   2.414840   3.545852
     9  Cl   2.713900   1.736847   2.725083   3.930848   4.360415
    10  C    4.495819   3.855902   2.577096   3.713439   2.538869
    11  C    5.488979   4.636450   3.284790   4.861184   3.746166
    12  C    6.691475   5.843998   4.479499   5.995158   4.833118
    13  C    5.376571   4.948845   3.767714   4.373495   3.166941
    14  C    6.754466   6.246240   4.981908   5.748898   4.528741
    15  C    7.377211   6.676031   5.322327   6.501381   5.277341
    16  Cl   9.128872   8.409677   7.043386   8.228894   6.999816
    17  H    7.493234   7.096602   5.890268   6.406629   5.221419
    18  H    5.152866   4.966211   3.988001   4.046924   2.948300
                    6          7          8          9         10
     6  C    0.000000
     7  Cl   2.709444   0.000000
     8  O    4.260624   5.123156   0.000000
     9  Cl   4.072261   3.124113   2.977960   0.000000
    10  C    1.460675   3.117841   5.719044   5.298231   0.000000
    11  C    2.564185   3.191989   6.693847   5.840628   1.389581
    12  C    3.722000   4.183201   7.900658   6.999857   2.379649
    13  C    2.529188   4.324655   6.573429   6.455424   1.408487
    14  C    3.822435   5.214260   7.959169   7.674690   2.469710
    15  C    4.344555   5.196711   8.599538   7.957403   2.884337
    16  Cl   6.096829   6.751951  10.350843   9.634368   4.636651
    17  H    4.689641   6.186722   8.669388   8.559809   3.442840
    18  H    2.729597   4.826331   6.284885   6.542652   2.137256
                   11         12         13         14         15
    11  C    0.000000
    12  C    1.216667   0.000000
    13  C    2.265599   2.672994   0.000000
    14  C    2.606664   2.322874   1.403389   0.000000
    15  C    2.274543   1.375943   2.434951   1.396105   0.000000
    16  Cl   3.906482   2.778466   4.057005   2.749755   1.752327
    17  H    3.690515   3.317633   2.161799   1.083873   2.142248
    18  H    3.269613   3.757230   1.084247   2.156636   3.411339
                   16         17         18
    16  Cl   0.000000
    17  H    2.883828   0.000000
    18  H    4.906371   2.484739   0.000000
 Stoichiometry    C12H2Cl3O(1-)
 Framework group  C1[X(C12H2Cl3O)]
 Deg. of freedom    48
 Full point group                 C1      NOp   1
 RotChk:  IX=0 Diff= 6.90D-02
 Largest Abelian subgroup         C1      NOp   1
 Largest concise Abelian subgroup C1      NOp   1
                         Standard orientation:                         
 ---------------------------------------------------------------------
 Center     Atomic      Atomic             Coordinates (Angstroms)
 Number     Number       Type             X           Y           Z
 ---------------------------------------------------------------------
      1          6           0        3.401604    1.322108   -0.157783
      2          6           0        2.816748   -0.034983   -0.014840
      3          6           0        1.452525   -0.310012    0.023870
      4          6           0        2.262412    2.201878   -0.235225
      5          6           0        1.065677    1.911085   -0.188023
      6          6           0        0.435588    0.675272   -0.064813
      7         17           0        0.932267   -1.970731    0.240257
      8          8           0        4.596136    1.581765   -0.209807
      9         17           0        3.984087   -1.314575    0.114007
     10          6           0       -1.007971    0.453815   -0.039000
     11          6           0       -1.741358   -0.512807   -0.716289
     12          6           0       -2.936259   -0.736655   -0.765096
     13          6           0       -1.908193    1.259894    0.684653
     14          6           0       -3.295726    1.049720    0.675525
     15          6           0       -3.858795    0.017022   -0.076536
     16         17           0       -5.589640   -0.255857   -0.095562
     17          1           0       -3.948138    1.694056    1.253427
     18          1           0       -1.492598    2.073564    1.268446
 ---------------------------------------------------------------------
 Rotational constants (GHZ):           1.1178799           0.1738087           0.1533797
 Leave Link  202 at Tue Apr  5 19:21:12 2022, MaxMem=  1879048192 cpu:               0.1 elap:               0.0
 (Enter /gpfs/software/gaussian16/sse4/tar/g16/l301.exe)
 Standard basis: 6-311+G(d,p) (5D, 7F)
 Ernie: Thresh=  0.10000D-02 Tol=  0.10000D-05 Strict=F.
 There are   404 symmetry adapted cartesian basis functions of A   symmetry.
 There are   388 symmetry adapted basis functions of A   symmetry.
   388 basis functions,   643 primitive gaussians,   404 cartesian basis functions
    67 alpha electrons       67 beta electrons
       nuclear repulsion energy      1226.1425110461 Hartrees.
 IExCor= 4336 DFT=T Ex+Corr=M062X ExCW=0 ScaHFX=  0.540000
 ScaDFX=  1.000000  1.000000  1.000000  1.000000 ScalE2=  1.000000  1.000000
 IRadAn=      5 IRanWt=     -1 IRanGd=            0 ICorTp=0 IEmpDi=  4
 NAtoms=   18 NActive=   18 NUniq=   18 SFac= 1.00D+00 NAtFMM=   60 NAOKFM=F Big=F
 Integral buffers will be    131072 words long.
 Raffenetti 2 integral format.
 Two-electron integral symmetry is turned on.
 Leave Link  301 at Tue Apr  5 19:21:12 2022, MaxMem=  1879048192 cpu:               0.4 elap:               0.1
 (Enter /gpfs/software/gaussian16/sse4/tar/g16/l302.exe)
 NPDir=0 NMtPBC=     1 NCelOv=     1 NCel=       1 NClECP=     1 NCelD=      1
         NCelK=      1 NCelE2=     1 NClLst=     1 CellRange=     0.0.
 One-electron integrals computed using PRISM.
 One-electron integral symmetry used in STVInt
 NBasis=   388 RedAO= T EigKep=  1.48D-06  NBF=   388
 NBsUse=   384 1.00D-06 EigRej=  9.95D-07 NBFU=   384
 Precomputing XC quadrature grid using
 IXCGrd= 4 IRadAn=           5 IRanWt=          -1 IRanGd=           0 AccXCQ= 0.00D+00.
 Generated NRdTot=       0 NPtTot=           0 NUsed=           0 NTot=          32
 NSgBfM=   394   393   393   394   394 MxSgAt=    18 MxSgA2=    18.
 Leave Link  302 at Tue Apr  5 19:21:13 2022, MaxMem=  1879048192 cpu:               2.4 elap:               0.4
 (Enter /gpfs/software/gaussian16/sse4/tar/g16/l303.exe)
 DipDrv:  MaxL=1.
 Leave Link  303 at Tue Apr  5 19:21:13 2022, MaxMem=  1879048192 cpu:               0.3 elap:               0.1
 (Enter /gpfs/software/gaussian16/sse4/tar/g16/l401.exe)
 Initial guess from the checkpoint file:  "checkpoint.chk"
 B after Tr=    -0.000000   -0.000000    0.000000
         Rot=    0.999967    0.008017    0.000324    0.001583 Ang=   0.94 deg.
 Guess basis will be translated and rotated to current coordinates.
 JPrj=2 DoOrth=T DoCkMO=T.
 Generating alternative initial guess.
 ExpMin= 4.38D-02 ExpMax= 1.06D+05 ExpMxC= 3.62D+03 IAcc=2 IRadAn=         4 AccDes= 0.00D+00
 Harris functional with IExCor= 1009 and IRadAn=       4 diagonalized for initial guess.
 HarFok:  IExCor= 1009 AccDes= 0.00D+00 IRadAn=         4 IDoV= 1 UseB2=F ITyADJ=14
 ICtDFT=  3500011 ScaDFX=  1.000000  1.000000  1.000000  1.000000
 FoFCou: FMM=F IPFlag=           0 FMFlag=      100000 FMFlg1=           0
         NFxFlg=           0 DoJE=T BraDBF=F KetDBF=T FulRan=T
         wScrn=  0.000000 ICntrl=       500 IOpCl=  0 I1Cent=   200000004 NGrid=           0
         NMat0=    1 NMatS0=      1 NMatT0=    0 NMatD0=    1 NMtDS0=    0 NMtDT0=    0
 Petite list used in FoFCou.
 Harris En= -1913.21475731226    
 Leave Link  401 at Tue Apr  5 19:21:15 2022, MaxMem=  1879048192 cpu:               9.9 elap:               1.4
 (Enter /gpfs/software/gaussian16/sse4/tar/g16/l502.exe)
 Integral symmetry usage will be decided dynamically.
 Closed shell SCF:
 Using DIIS extrapolation, IDIIS=  1040.
 NGot=  1879048192 LenX=  1878715301 LenY=  1878551644
 Requested convergence on RMS density matrix=1.00D-08 within 128 cycles.
 Requested convergence on MAX density matrix=1.00D-06.
 Requested convergence on             energy=1.00D-06.
 No special actions if energy rises.
 Fock matrices will be formed incrementally for  20 cycles.

 Cycle   1  Pass 1  IDiag  1:
 FoFJK:  IHMeth= 1 ICntrl=       0 DoSepK=F KAlg= 0 I1Cent=           0 FoldK=F
 IRaf= 810000000 NMat=       1 IRICut=       1 DoRegI=T DoRafI=F ISym2E= 0 IDoP0=0 IntGTp=1.
 FoFCou: FMM=F IPFlag=           0 FMFlag=      100000 FMFlg1=           0
         NFxFlg=           0 DoJE=F BraDBF=F KetDBF=F FulRan=T
         wScrn=  0.000000 ICntrl=         0 IOpCl=  0 I1Cent=           0 NGrid=           0
         NMat0=    1 NMatS0=      1 NMatT0=    0 NMatD0=    1 NMtDS0=    0 NMtDT0=    0
 Symmetry not used in FoFCou.
 E= -1913.89448907202    
 DIIS: error= 1.69D-02 at cycle   1 NSaved=   1.
 NSaved= 1 IEnMin= 1 EnMin= -1913.89448907202     IErMin= 1 ErrMin= 1.69D-02
 ErrMax= 1.69D-02  0.00D+00 EMaxC= 1.00D-01 BMatC= 8.71D-02 BMatP= 8.71D-02
 IDIUse=3 WtCom= 8.31D-01 WtEn= 1.69D-01
 Coeff-Com:  0.100D+01
 Coeff-En:   0.100D+01
 Coeff:      0.100D+01
 Recover alternate guess density for next cycle.
 RMSDP=8.47D-02 MaxDP=8.48D+00              OVMax= 0.00D+00

 Cycle   2  Pass 1  IDiag  1:
 RMSU=  7.83D-02    CP:  1.29D+00
 E= -1913.54438715861     Delta-E=        0.350101913412 Rises=F Damp=F
 Switch densities from cycles 1 and 2 for lowest energy.
 DIIS: error= 2.33D-02 at cycle   2 NSaved=   2.
 NSaved= 2 IEnMin= 1 EnMin= -1913.89448907202     IErMin= 1 ErrMin= 1.69D-02
 ErrMax= 2.33D-02  0.00D+00 EMaxC= 1.00D+00 BMatC= 6.60D-01 BMatP= 8.71D-02
 IDIUse=1 WtCom= 1.00D+00 WtEn= 0.00D+00
 Coeff-Com:  0.874D+00 0.126D+00
 Coeff:      0.874D+00 0.126D+00
 Gap=     0.225 Goal=   None    Shift=    0.000
 RMSDP=4.04D-02 MaxDP=4.23D+00 DE= 3.50D-01 OVMax= 1.85D-01

 Cycle   3  Pass 1  IDiag  1:
 RMSU=  2.77D-02    CP:  1.19D+00  2.55D-01
 E= -1914.04414849511     Delta-E=       -0.499761336499 Rises=F Damp=F
 DIIS: error= 2.71D-03 at cycle   3 NSaved=   3.
 NSaved= 3 IEnMin= 3 EnMin= -1914.04414849511     IErMin= 3 ErrMin= 2.71D-03
 ErrMax= 2.71D-03  0.00D+00 EMaxC= 1.00D+00 BMatC= 9.82D-03 BMatP= 8.71D-02
 IDIUse=1 WtCom= 1.00D+00 WtEn= 0.00D+00
 Coeff-Com:  0.153D-01 0.789D-01 0.906D+00
 Coeff:      0.153D-01 0.789D-01 0.906D+00
 Gap=     0.167 Goal=   None    Shift=    0.000
 RMSDP=1.22D-02 MaxDP=1.39D+00 DE=-5.00D-01 OVMax= 3.96D-02

 Cycle   4  Pass 1  IDiag  1:
 RMSU=  1.08D-02    CP:  1.15D+00  2.80D-01  8.77D-01
 E= -1914.05127747317     Delta-E=       -0.007128978056 Rises=F Damp=F
 DIIS: error= 3.15D-03 at cycle   4 NSaved=   4.
 NSaved= 4 IEnMin= 4 EnMin= -1914.05127747317     IErMin= 3 ErrMin= 2.71D-03
 ErrMax= 3.15D-03  0.00D+00 EMaxC= 1.00D+00 BMatC= 4.81D-03 BMatP= 9.82D-03
 IDIUse=1 WtCom= 1.00D+00 WtEn= 0.00D+00
 Coeff-Com: -0.295D-01 0.256D-01 0.472D+00 0.532D+00
 Coeff:     -0.295D-01 0.256D-01 0.472D+00 0.532D+00
 Gap=     0.162 Goal=   None    Shift=    0.000
 RMSDP=4.27D-03 MaxDP=2.67D-01 DE=-7.13D-03 OVMax= 2.21D-02

 Cycle   5  Pass 1  IDiag  1:
 RMSU=  3.04D-03    CP:  1.17D+00  3.12D-01  8.64D-01  9.52D-01
 E= -1914.05546909608     Delta-E=       -0.004191622911 Rises=F Damp=F
 DIIS: error= 1.42D-03 at cycle   5 NSaved=   5.
 NSaved= 5 IEnMin= 5 EnMin= -1914.05546909608     IErMin= 5 ErrMin= 1.42D-03
 ErrMax= 1.42D-03  0.00D+00 EMaxC= 1.00D+00 BMatC= 1.00D-03 BMatP= 4.81D-03
 IDIUse=1 WtCom= 1.00D+00 WtEn= 0.00D+00
 Coeff-Com: -0.183D-01 0.416D-02 0.191D+00 0.338D+00 0.485D+00
 Coeff:     -0.183D-01 0.416D-02 0.191D+00 0.338D+00 0.485D+00
 Gap=     0.162 Goal=   None    Shift=    0.000
 RMSDP=2.06D-03 MaxDP=1.42D-01 DE=-4.19D-03 OVMax= 9.98D-03

 Cycle   6  Pass 1  IDiag  1:
 RMSU=  1.29D-03    CP:  1.16D+00  2.96D-01  8.64D-01  9.53D-01  9.36D-01
 E= -1914.05640831568     Delta-E=       -0.000939219608 Rises=F Damp=F
 DIIS: error= 5.06D-04 at cycle   6 NSaved=   6.
 NSaved= 6 IEnMin= 6 EnMin= -1914.05640831568     IErMin= 6 ErrMin= 5.06D-04
 ErrMax= 5.06D-04  0.00D+00 EMaxC= 1.00D+00 BMatC= 8.90D-05 BMatP= 1.00D-03
 IDIUse=1 WtCom= 1.00D+00 WtEn= 0.00D+00
 Coeff-Com: -0.619D-02-0.121D-02 0.460D-01 0.119D+00 0.272D+00 0.571D+00
 Coeff:     -0.619D-02-0.121D-02 0.460D-01 0.119D+00 0.272D+00 0.571D+00
 Gap=     0.163 Goal=   None    Shift=    0.000
 RMSDP=1.31D-03 MaxDP=1.73D-01 DE=-9.39D-04 OVMax= 3.08D-03

 Cycle   7  Pass 1  IDiag  1:
 RMSU=  7.36D-04    CP:  1.16D+00  2.93D-01  8.68D-01  1.03D+00  1.09D+00
                    CP:  6.92D-01
 E= -1914.05649584403     Delta-E=       -0.000087528349 Rises=F Damp=F
 DIIS: error= 1.73D-04 at cycle   7 NSaved=   7.
 NSaved= 7 IEnMin= 7 EnMin= -1914.05649584403     IErMin= 7 ErrMin= 1.73D-04
 ErrMax= 1.73D-04  0.00D+00 EMaxC= 1.00D+00 BMatC= 1.35D-05 BMatP= 8.90D-05
 IDIUse=1 WtCom= 1.00D+00 WtEn= 0.00D+00
 Coeff-Com: -0.158D-03-0.100D-02-0.138D-01-0.574D-02 0.426D-01 0.311D+00
 Coeff-Com:  0.667D+00
 Coeff:     -0.158D-03-0.100D-02-0.138D-01-0.574D-02 0.426D-01 0.311D+00
 Coeff:      0.667D+00
 Gap=     0.163 Goal=   None    Shift=    0.000
 RMSDP=4.01D-04 MaxDP=3.84D-02 DE=-8.75D-05 OVMax= 1.17D-03

 Cycle   8  Pass 1  IDiag  1:
 RMSU=  1.62D-04    CP:  1.16D+00  2.94D-01  8.64D-01  1.02D+00  1.10D+00
                    CP:  8.93D-01  7.73D-01
 E= -1914.05651127434     Delta-E=       -0.000015430305 Rises=F Damp=F
 DIIS: error= 3.29D-05 at cycle   8 NSaved=   8.
 NSaved= 8 IEnMin= 8 EnMin= -1914.05651127434     IErMin= 8 ErrMin= 3.29D-05
 ErrMax= 3.29D-05  0.00D+00 EMaxC= 1.00D+00 BMatC= 7.22D-07 BMatP= 1.35D-05
 IDIUse=1 WtCom= 1.00D+00 WtEn= 0.00D+00
 Coeff-Com:  0.400D-03-0.155D-03-0.104D-01-0.126D-01-0.745D-02 0.736D-01
 Coeff-Com:  0.242D+00 0.715D+00
 Coeff:      0.400D-03-0.155D-03-0.104D-01-0.126D-01-0.745D-02 0.736D-01
 Coeff:      0.242D+00 0.715D+00
 Gap=     0.163 Goal=   None    Shift=    0.000
 RMSDP=9.07D-05 MaxDP=1.30D-02 DE=-1.54D-05 OVMax= 3.55D-04

 Cycle   9  Pass 1  IDiag  1:
 RMSU=  3.53D-05    CP:  1.16D+00  2.93D-01  8.64D-01  1.02D+00  1.11D+00
                    CP:  9.09D-01  8.02D-01  1.08D+00
 E= -1914.05651212387     Delta-E=       -0.000000849529 Rises=F Damp=F
 DIIS: error= 1.23D-05 at cycle   9 NSaved=   9.
 NSaved= 9 IEnMin= 9 EnMin= -1914.05651212387     IErMin= 9 ErrMin= 1.23D-05
 ErrMax= 1.23D-05  0.00D+00 EMaxC= 1.00D+00 BMatC= 1.39D-07 BMatP= 7.22D-07
 IDIUse=1 WtCom= 1.00D+00 WtEn= 0.00D+00
 Coeff-Com:  0.227D-03 0.149D-04-0.342D-02-0.500D-02-0.790D-02-0.126D-03
 Coeff-Com:  0.329D-01 0.336D+00 0.647D+00
 Coeff:      0.227D-03 0.149D-04-0.342D-02-0.500D-02-0.790D-02-0.126D-03
 Coeff:      0.329D-01 0.336D+00 0.647D+00
 Gap=     0.163 Goal=   None    Shift=    0.000
 RMSDP=4.75D-05 MaxDP=7.25D-03 DE=-8.50D-07 OVMax= 1.98D-04

 Cycle  10  Pass 1  IDiag  1:
 RMSU=  2.01D-05    CP:  1.16D+00  2.94D-01  8.64D-01  1.02D+00  1.11D+00
                    CP:  9.23D-01  7.90D-01  1.15D+00  8.92D-01
 E= -1914.05651229685     Delta-E=       -0.000000172980 Rises=F Damp=F
 DIIS: error= 6.91D-06 at cycle  10 NSaved=  10.
 NSaved=10 IEnMin=10 EnMin= -1914.05651229685     IErMin=10 ErrMin= 6.91D-06
 ErrMax= 6.91D-06  0.00D+00 EMaxC= 1.00D+00 BMatC= 2.35D-08 BMatP= 1.39D-07
 IDIUse=1 WtCom= 1.00D+00 WtEn= 0.00D+00
 Coeff-Com:  0.371D-04 0.218D-04 0.201D-03-0.114D-03-0.211D-02-0.121D-01
 Coeff-Com: -0.261D-01 0.221D-01 0.307D+00 0.711D+00
 Coeff:      0.371D-04 0.218D-04 0.201D-03-0.114D-03-0.211D-02-0.121D-01
 Coeff:     -0.261D-01 0.221D-01 0.307D+00 0.711D+00
 Gap=     0.163 Goal=   None    Shift=    0.000
 RMSDP=1.37D-05 MaxDP=1.04D-03 DE=-1.73D-07 OVMax= 8.66D-05

 Cycle  11  Pass 1  IDiag  1:
 RMSU=  6.59D-06    CP:  1.16D+00  2.94D-01  8.64D-01  1.02D+00  1.11D+00
                    CP:  9.23D-01  7.91D-01  1.17D+00  1.05D+00  8.27D-01
 E= -1914.05651232718     Delta-E=       -0.000000030332 Rises=F Damp=F
 DIIS: error= 3.23D-06 at cycle  11 NSaved=  11.
 NSaved=11 IEnMin=11 EnMin= -1914.05651232718     IErMin=11 ErrMin= 3.23D-06
 ErrMax= 3.23D-06  0.00D+00 EMaxC= 1.00D+00 BMatC= 6.00D-09 BMatP= 2.35D-08
 IDIUse=1 WtCom= 1.00D+00 WtEn= 0.00D+00
 Coeff-Com: -0.129D-04 0.967D-05 0.717D-03 0.763D-03 0.787D-04-0.708D-02
 Coeff-Com: -0.209D-01-0.427D-01 0.802D-01 0.412D+00 0.577D+00
 Coeff:     -0.129D-04 0.967D-05 0.717D-03 0.763D-03 0.787D-04-0.708D-02
 Coeff:     -0.209D-01-0.427D-01 0.802D-01 0.412D+00 0.577D+00
 Gap=     0.163 Goal=   None    Shift=    0.000
 RMSDP=3.60D-06 MaxDP=2.22D-04 DE=-3.03D-08 OVMax= 3.94D-05

 Cycle  12  Pass 1  IDiag  1:
 RMSU=  1.77D-06    CP:  1.16D+00  2.94D-01  8.64D-01  1.02D+00  1.11D+00
                    CP:  9.22D-01  7.91D-01  1.17D+00  1.09D+00  8.52D-01
                    CP:  1.12D+00
 E= -1914.05651233481     Delta-E=       -0.000000007632 Rises=F Damp=F
 DIIS: error= 1.28D-06 at cycle  12 NSaved=  12.
 NSaved=12 IEnMin=12 EnMin= -1914.05651233481     IErMin=12 ErrMin= 1.28D-06
 ErrMax= 1.28D-06  0.00D+00 EMaxC= 1.00D+00 BMatC= 5.14D-10 BMatP= 6.00D-09
 IDIUse=1 WtCom= 1.00D+00 WtEn= 0.00D+00
 Coeff-Com: -0.842D-05 0.736D-06 0.226D-03 0.260D-03 0.304D-03-0.856D-03
 Coeff-Com: -0.423D-02-0.202D-01-0.163D-01 0.408D-01 0.231D+00 0.769D+00
 Coeff:     -0.842D-05 0.736D-06 0.226D-03 0.260D-03 0.304D-03-0.856D-03
 Coeff:     -0.423D-02-0.202D-01-0.163D-01 0.408D-01 0.231D+00 0.769D+00
 Gap=     0.163 Goal=   None    Shift=    0.000
 RMSDP=3.93D-06 MaxDP=5.70D-04 DE=-7.63D-09 OVMax= 1.53D-05

 Cycle  13  Pass 1  IDiag  1:
 RMSU=  9.34D-07    CP:  1.16D+00  2.94D-01  8.64D-01  1.02D+00  1.11D+00
                    CP:  9.23D-01  7.89D-01  1.17D+00  1.09D+00  8.98D-01
                    CP:  1.20D+00  8.60D-01
 E= -1914.05651233564     Delta-E=       -0.000000000832 Rises=F Damp=F
 DIIS: error= 5.80D-07 at cycle  13 NSaved=  13.
 NSaved=13 IEnMin=13 EnMin= -1914.05651233564     IErMin=13 ErrMin= 5.80D-07
 ErrMax= 5.80D-07  0.00D+00 EMaxC= 1.00D+00 BMatC= 1.74D-10 BMatP= 5.14D-10
 IDIUse=1 WtCom= 1.00D+00 WtEn= 0.00D+00
 Coeff-Com: -0.380D-05-0.518D-06 0.156D-04 0.334D-04 0.201D-03 0.801D-03
 Coeff-Com:  0.110D-02-0.489D-02-0.239D-01-0.469D-01 0.393D-01 0.452D+00
 Coeff-Com:  0.582D+00
 Coeff:     -0.380D-05-0.518D-06 0.156D-04 0.334D-04 0.201D-03 0.801D-03
 Coeff:      0.110D-02-0.489D-02-0.239D-01-0.469D-01 0.393D-01 0.452D+00
 Coeff:      0.582D+00
 Gap=     0.163 Goal=   None    Shift=    0.000
 RMSDP=7.55D-07 MaxDP=6.09D-05 DE=-8.32D-10 OVMax= 6.06D-06

 Cycle  14  Pass 1  IDiag  1:
 RMSU=  3.15D-07    CP:  1.16D+00  2.94D-01  8.64D-01  1.02D+00  1.11D+00
                    CP:  9.22D-01  7.89D-01  1.17D+00  1.09D+00  8.88D-01
                    CP:  1.23D+00  9.47D-01  9.79D-01
 E= -1914.05651233584     Delta-E=       -0.000000000194 Rises=F Damp=F
 DIIS: error= 1.67D-07 at cycle  14 NSaved=  14.
 NSaved=14 IEnMin=14 EnMin= -1914.05651233584     IErMin=14 ErrMin= 1.67D-07
 ErrMax= 1.67D-07  0.00D+00 EMaxC= 1.00D+00 BMatC= 1.31D-11 BMatP= 1.74D-10
 IDIUse=1 WtCom= 1.00D+00 WtEn= 0.00D+00
 Coeff-Com:  0.132D-06-0.380D-06-0.338D-04-0.325D-04 0.185D-04 0.426D-03
 Coeff-Com:  0.109D-02 0.197D-02-0.542D-02-0.255D-01-0.281D-01 0.359D-01
 Coeff-Com:  0.231D+00 0.789D+00
 Coeff:      0.132D-06-0.380D-06-0.338D-04-0.325D-04 0.185D-04 0.426D-03
 Coeff:      0.109D-02 0.197D-02-0.542D-02-0.255D-01-0.281D-01 0.359D-01
 Coeff:      0.231D+00 0.789D+00
 Gap=     0.163 Goal=   None    Shift=    0.000
 RMSDP=5.33D-07 MaxDP=3.79D-05 DE=-1.94D-10 OVMax= 3.01D-06

 Cycle  15  Pass 1  IDiag  1:
 RMSU=  2.19D-07    CP:  1.16D+00  2.94D-01  8.64D-01  1.02D+00  1.11D+00
                    CP:  9.22D-01  7.89D-01  1.17D+00  1.09D+00  8.77D-01
                    CP:  1.24D+00  9.83D-01  1.07D+00  1.19D+00
 E= -1914.05651233589     Delta-E=       -0.000000000050 Rises=F Damp=F
 DIIS: error= 5.03D-08 at cycle  15 NSaved=  15.
 NSaved=15 IEnMin=15 EnMin= -1914.05651233589     IErMin=15 ErrMin= 5.03D-08
 ErrMax= 5.03D-08  0.00D+00 EMaxC= 1.00D+00 BMatC= 1.68D-12 BMatP= 1.31D-11
 IDIUse=1 WtCom= 1.00D+00 WtEn= 0.00D+00
 Coeff-Com:  0.362D-06-0.140D-06-0.149D-04-0.157D-04-0.953D-05 0.971D-04
 Coeff-Com:  0.333D-03 0.123D-02 0.159D-03-0.599D-02-0.154D-01-0.300D-01
 Coeff-Com:  0.311D-01 0.325D+00 0.693D+00
 Coeff:      0.362D-06-0.140D-06-0.149D-04-0.157D-04-0.953D-05 0.971D-04
 Coeff:      0.333D-03 0.123D-02 0.159D-03-0.599D-02-0.154D-01-0.300D-01
 Coeff:      0.311D-01 0.325D+00 0.693D+00
 Gap=     0.163 Goal=   None    Shift=    0.000
 RMSDP=1.03D-07 MaxDP=8.20D-06 DE=-5.05D-11 OVMax= 9.27D-07

 Cycle  16  Pass 1  IDiag  1:
 RMSU=  4.38D-08    CP:  1.16D+00  2.94D-01  8.64D-01  1.02D+00  1.11D+00
                    CP:  9.22D-01  7.89D-01  1.17D+00  1.09D+00  8.78D-01
                    CP:  1.24D+00  9.81D-01  1.10D+00  1.26D+00  9.86D-01
 E= -1914.05651233590     Delta-E=       -0.000000000011 Rises=F Damp=F
 DIIS: error= 2.54D-08 at cycle  16 NSaved=  16.
 NSaved=16 IEnMin=16 EnMin= -1914.05651233590     IErMin=16 ErrMin= 2.54D-08
 ErrMax= 2.54D-08  0.00D+00 EMaxC= 1.00D+00 BMatC= 2.22D-13 BMatP= 1.68D-12
 IDIUse=1 WtCom= 1.00D+00 WtEn= 0.00D+00
 Coeff-Com:  0.124D-06-0.238D-07-0.418D-06-0.129D-05-0.724D-05-0.307D-04
 Coeff-Com: -0.413D-04 0.191D-03 0.923D-03 0.151D-02-0.188D-02-0.168D-01
 Coeff-Com: -0.231D-01 0.127D-01 0.271D+00 0.756D+00
 Coeff:      0.124D-06-0.238D-07-0.418D-06-0.129D-05-0.724D-05-0.307D-04
 Coeff:     -0.413D-04 0.191D-03 0.923D-03 0.151D-02-0.188D-02-0.168D-01
 Coeff:     -0.231D-01 0.127D-01 0.271D+00 0.756D+00
 Gap=     0.163 Goal=   None    Shift=    0.000
 RMSDP=5.61D-08 MaxDP=6.11D-06 DE=-1.14D-11 OVMax= 5.94D-07

 Cycle  17  Pass 1  IDiag  1:
 RMSU=  1.74D-08    CP:  1.16D+00  2.94D-01  8.64D-01  1.02D+00  1.11D+00
                    CP:  9.22D-01  7.89D-01  1.17D+00  1.09D+00  8.77D-01
                    CP:  1.23D+00  9.83D-01  1.10D+00  1.31D+00  1.03D+00
                    CP:  1.14D+00
 E= -1914.05651233589     Delta-E=        0.000000000005 Rises=F Damp=F
 DIIS: error= 7.07D-09 at cycle  17 NSaved=  17.
 NSaved=17 IEnMin=16 EnMin= -1914.05651233590     IErMin=17 ErrMin= 7.07D-09
 ErrMax= 7.07D-09  0.00D+00 EMaxC= 1.00D+00 BMatC= 4.54D-14 BMatP= 2.22D-13
 IDIUse=1 WtCom= 1.00D+00 WtEn= 0.00D+00
 Coeff-Com:  0.110D-07 0.735D-08 0.184D-05 0.155D-05-0.182D-05-0.267D-04
 Coeff-Com: -0.639D-04-0.887D-04 0.388D-03 0.155D-02 0.125D-02-0.339D-02
 Coeff-Com: -0.149D-01-0.405D-01 0.155D-01 0.338D+00 0.703D+00
 Coeff:      0.110D-07 0.735D-08 0.184D-05 0.155D-05-0.182D-05-0.267D-04
 Coeff:     -0.639D-04-0.887D-04 0.388D-03 0.155D-02 0.125D-02-0.339D-02
 Coeff:     -0.149D-01-0.405D-01 0.155D-01 0.338D+00 0.703D+00
 Gap=     0.163 Goal=   None    Shift=    0.000
 RMSDP=2.72D-08 MaxDP=3.25D-06 DE= 5.00D-12 OVMax= 2.95D-07

 Cycle  18  Pass 1  IDiag  1:
 RMSU=  8.27D-09    CP:  1.16D+00  2.94D-01  8.64D-01  1.02D+00  1.11D+00
                    CP:  9.22D-01  7.90D-01  1.17D+00  1.09D+00  8.77D-01
                    CP:  1.23D+00  9.83D-01  1.10D+00  1.32D+00  1.08D+00
                    CP:  1.20D+00  1.24D+00
 E= -1914.05651233601     Delta-E=       -0.000000000112 Rises=F Damp=F
 DIIS: error= 3.37D-09 at cycle  18 NSaved=  18.
 NSaved=18 IEnMin=18 EnMin= -1914.05651233601     IErMin=18 ErrMin= 3.37D-09
 ErrMax= 3.37D-09  0.00D+00 EMaxC= 1.00D+00 BMatC= 5.61D-15 BMatP= 4.54D-14
 IDIUse=1 WtCom= 1.00D+00 WtEn= 0.00D+00
 Coeff-Com: -0.222D-07 0.122D-07 0.686D-06 0.747D-06 0.479D-06-0.366D-05
 Coeff-Com: -0.136D-04-0.552D-04-0.320D-04 0.227D-03 0.631D-03 0.194D-02
 Coeff-Com: -0.210D-03-0.133D-01-0.466D-01-0.351D-01 0.204D+00 0.888D+00
 Coeff:     -0.222D-07 0.122D-07 0.686D-06 0.747D-06 0.479D-06-0.366D-05
 Coeff:     -0.136D-04-0.552D-04-0.320D-04 0.227D-03 0.631D-03 0.194D-02
 Coeff:     -0.210D-03-0.133D-01-0.466D-01-0.351D-01 0.204D+00 0.888D+00
 Gap=     0.163 Goal=   None    Shift=    0.000
 RMSDP=1.36D-08 MaxDP=1.26D-06 DE=-1.12D-10 OVMax= 2.12D-07

 Cycle  19  Pass 1  IDiag  1:
 RMSU=  2.92D-09    CP:  1.16D+00  2.94D-01  8.64D-01  1.02D+00  1.11D+00
                    CP:  9.22D-01  7.90D-01  1.17D+00  1.09D+00  8.77D-01
                    CP:  1.23D+00  9.84D-01  1.10D+00  1.33D+00  1.08D+00
                    CP:  1.23D+00  1.47D+00  1.31D+00
 E= -1914.05651233598     Delta-E=        0.000000000028 Rises=F Damp=F
 DIIS: error= 1.71D-09 at cycle  19 NSaved=  19.
 NSaved=19 IEnMin=18 EnMin= -1914.05651233601     IErMin=19 ErrMin= 1.71D-09
 ErrMax= 1.71D-09  0.00D+00 EMaxC= 1.00D+00 BMatC= 1.24D-15 BMatP= 5.61D-15
 IDIUse=1 WtCom= 1.00D+00 WtEn= 0.00D+00
 Large coefficients: NSaved= 19 BigCof=    0.00 CofMax=   10.00 Det=-4.52D-15
 Inversion failed.  Reducing to 18 matrices.
 Large coefficients: NSaved= 18 BigCof=    0.00 CofMax=   10.00 Det=-4.56D-15
 Inversion failed.  Reducing to 17 matrices.
 Large coefficients: NSaved= 17 BigCof=    0.00 CofMax=   10.00 Det=-4.59D-15
 Inversion failed.  Reducing to 16 matrices.
 Large coefficients: NSaved= 16 BigCof=    0.00 CofMax=   10.00 Det=-4.65D-15
 Inversion failed.  Reducing to 15 matrices.
 Coeff-Com:  0.356D-06 0.200D-05 0.332D-05-0.145D-04-0.705D-04-0.122D-03
 Coeff-Com:  0.948D-04 0.134D-02 0.198D-02 0.445D-03-0.208D-01-0.669D-01
 Coeff-Com: -0.484D-01 0.300D+00 0.832D+00
 Coeff:      0.356D-06 0.200D-05 0.332D-05-0.145D-04-0.705D-04-0.122D-03
 Coeff:      0.948D-04 0.134D-02 0.198D-02 0.445D-03-0.208D-01-0.669D-01
 Coeff:     -0.484D-01 0.300D+00 0.832D+00
 Gap=     0.163 Goal=   None    Shift=    0.000
 RMSDP=5.73D-09 MaxDP=4.12D-07 DE= 2.82D-11 OVMax= 1.09D-07

 SCF Done:  E(RM062X) =  -1914.05651234     A.U. after   19 cycles
            NFock= 19  Conv=0.57D-08     -V/T= 2.0025
 KE= 1.909338956370D+03 PE=-6.993159891570D+03 EE= 1.943621911819D+03
 Leave Link  502 at Tue Apr  5 19:24:55 2022, MaxMem=  1879048192 cpu:            1535.2 elap:             220.1
 (Enter /gpfs/software/gaussian16/sse4/tar/g16/l701.exe)
 ... and contract with generalized density number  0.
 Compute integral first derivatives.
 Leave Link  701 at Tue Apr  5 19:24:55 2022, MaxMem=  1879048192 cpu:               1.1 elap:               0.2
 (Enter /gpfs/software/gaussian16/sse4/tar/g16/l702.exe)
 L702 exits ... SP integral derivatives will be done elsewhere.
 Leave Link  702 at Tue Apr  5 19:24:55 2022, MaxMem=  1879048192 cpu:               0.1 elap:               0.0
 (Enter /gpfs/software/gaussian16/sse4/tar/g16/l703.exe)
 Integral derivatives from FoFJK, PRISM(SPDF).
 Compute integral first derivatives, UseDBF=F ICtDFT=           0.
 Calling FoFJK, ICntrl=      2127 FMM=F ISym2X=0 I1Cent= 0 IOpClX= 0 NMat=1 NMatS=1 NMatT=0.
 FoFJK:  IHMeth= 1 ICntrl=    2127 DoSepK=F KAlg= 0 I1Cent=           0 FoldK=F
 IRaf=         0 NMat=       1 IRICut=       1 DoRegI=T DoRafI=F ISym2E= 0 IDoP0=0 IntGTp=1.
 FoFCou: FMM=F IPFlag=           0 FMFlag=      100000 FMFlg1=         800
         NFxFlg=           0 DoJE=F BraDBF=F KetDBF=F FulRan=T
         wScrn=  0.000000 ICntrl=      2127 IOpCl=  0 I1Cent=           0 NGrid=           0
         NMat0=    1 NMatS0=      1 NMatT0=    0 NMatD0=    1 NMtDS0=    0 NMtDT0=    0
 Symmetry not used in FoFCou.
 Leave Link  703 at Tue Apr  5 19:25:21 2022, MaxMem=  1879048192 cpu:             181.1 elap:              26.0
 (Enter /gpfs/software/gaussian16/sse4/tar/g16/l716.exe)
 Dipole        =-3.26945084D+00-6.51906632D-01 5.54200707D-01
 ***** Axes restored to original set *****
 -------------------------------------------------------------------
 Center     Atomic                   Forces (Hartrees/Bohr)
 Number     Number              X              Y              Z
 -------------------------------------------------------------------
      1        6          -0.008935594   -0.003096191   -0.002865302
      2        6           0.000490151   -0.007799824   -0.000203710
      3        6           0.002360162    0.001546527   -0.000932666
      4        6           0.003826446    0.005051883    0.000659561
      5        6           0.000251442   -0.002977359    0.003685882
      6        6           0.007460819   -0.002454695    0.000226404
      7       17           0.001025094    0.000218414   -0.001063042
      8        8          -0.000189985    0.003917946    0.001370973
      9       17          -0.002139750    0.001631035    0.000035191
     10        6          -0.017092217    0.006833439   -0.004887485
     11        6          -0.035420293   -0.009900358    0.008679723
     12        6           0.040243777    0.010983322   -0.003712056
     13        6           0.005284453   -0.001602619   -0.001018691
     14        6          -0.001286276   -0.002261955   -0.001772931
     15        6           0.004306269    0.000457280    0.000089901
     16       17           0.000718466   -0.000816207    0.000623296
     17        1          -0.000458325   -0.000054853    0.000358457
     18        1          -0.000444639    0.000324215    0.000726495
 -------------------------------------------------------------------
 Cartesian Forces:  Max     0.040243777 RMS     0.008527497
 Leave Link  716 at Tue Apr  5 19:25:21 2022, MaxMem=  1879048192 cpu:               0.2 elap:               0.0
 (Enter /gpfs/software/gaussian16/sse4/tar/g16/l103.exe)

 GradGradGradGradGradGradGradGradGradGradGradGradGradGradGradGradGradGrad
 Berny optimization.
 Using GEDIIS/GDIIS optimizer.
 FormGI is forming the generalized inverse of G from B-inverse, IUseBI=4.
 GSVD:  received Info=                   1 from GESDD.
 Internal  Forces:  Max     0.041334268 RMS     0.005256868
 Search for a local minimum.
 Step number   3 out of a maximum of   95
 All quantities printed in internal units (Hartrees-Bohrs-Radians)
 RMS Force = .52569D-02 SwitMx=.10000D-02 MixMth= 1
 Mixed Optimization -- RFO/linear search
 Update second derivatives using D2CorX and points    2    3
 DE= -1.80D-02 DEPred=-2.20D-02 R= 8.20D-01
 TightC=F SS=  1.41D+00  RLast= 4.12D-01 DXNew= 8.4853D-01 1.2365D+00
 Trust test= 8.20D-01 RLast= 4.12D-01 DXMaxT set to 8.49D-01
 ITU=  1  1  0
 Use linear search instead of GDIIS.
     Eigenvalues ---    0.00815   0.00974   0.01095   0.01128   0.01531
     Eigenvalues ---    0.01659   0.01679   0.01942   0.02083   0.02091
     Eigenvalues ---    0.02140   0.02146   0.02186   0.02195   0.03045
     Eigenvalues ---    0.15982   0.16026   0.19230   0.22475   0.24791
     Eigenvalues ---    0.24988   0.24992   0.24998   0.24999   0.24999
     Eigenvalues ---    0.25000   0.25000   0.25128   0.26275   0.29725
     Eigenvalues ---    0.31235   0.32299   0.33140   0.34056   0.35003
     Eigenvalues ---    0.35141   0.35835   0.38719   0.40525   0.42755
     Eigenvalues ---    0.42919   0.45711   0.46362   0.47107   0.50349
     Eigenvalues ---    0.68539   0.95566   1.06356
 RFO step:  Lambda=-8.41425040D-03 EMin= 8.15467634D-03
 Quartic linear search produced a step of -0.02055.
 Iteration  1 RMS(Cart)=  0.11726688 RMS(Int)=  0.00528281
 Iteration  2 RMS(Cart)=  0.00787015 RMS(Int)=  0.00021180
 Iteration  3 RMS(Cart)=  0.00004112 RMS(Int)=  0.00021086
 Iteration  4 RMS(Cart)=  0.00000001 RMS(Int)=  0.00021086
 ITry= 1 IFail=0 DXMaxC= 4.37D-01 DCOld= 1.00D+10 DXMaxT= 8.49D-01 DXLimC= 3.00D+00 Rises=F
 Variable       Old X    -DE/DX   Delta X   Delta X   Delta X     New X
                                 (Linear)    (Quad)   (Total)
    R1        2.80558  -0.00208   0.00068  -0.01272  -0.01199   2.79360
    R2        2.72393   0.00296   0.00011   0.00663   0.00673   2.73066
    R3        2.31214  -0.00044   0.00004  -0.00050  -0.00046   2.31169
    R4        2.63089   0.00443  -0.00059   0.01252   0.01199   2.64288
    R5        3.28216   0.00260  -0.00044   0.01024   0.00980   3.29197
    R6        2.68102  -0.00015   0.00137  -0.01320  -0.01183   2.66920
    R7        3.31402   0.00043  -0.00043   0.00418   0.00375   3.31777
    R8        2.32902   0.00244  -0.00051   0.00687   0.00631   2.33533
    R9        2.63169   0.00169   0.00070  -0.00183  -0.00119   2.63051
   R10        2.76028  -0.00386   0.00030  -0.01208  -0.01178   2.74849
   R11        2.62593  -0.00033   0.00037  -0.00163  -0.00128   2.62465
   R12        2.66165   0.00481  -0.00013   0.00993   0.00976   2.67142
   R13        2.29917   0.04133   0.00337   0.05641   0.05979   2.35896
   R14        2.60015   0.00180   0.00011   0.00319   0.00335   2.60350
   R15        2.65202   0.00290  -0.00029   0.00547   0.00515   2.65717
   R16        2.04893   0.00035   0.00003   0.00046   0.00050   2.04943
   R17        2.63826   0.00343  -0.00001   0.00581   0.00583   2.64408
   R18        2.04822  -0.00002   0.00004  -0.00048  -0.00044   2.04778
   R19        3.31142   0.00066  -0.00057   0.00706   0.00650   3.31791
    A1        1.82528  -0.00581   0.00145  -0.03431  -0.03294   1.79233
    A2        2.19281  -0.00173  -0.00028  -0.00502  -0.00559   2.18723
    A3        2.26500   0.00754  -0.00118   0.03985   0.03835   2.30335
    A4        2.17641   0.00384  -0.00094   0.02213   0.02134   2.19775
    A5        1.99963  -0.00305   0.00010  -0.01263  -0.01265   1.98698
    A6        2.10713  -0.00079   0.00084  -0.00944  -0.00872   2.09841
    A7        2.16935   0.00059  -0.00017   0.00415   0.00390   2.17326
    A8        2.07282   0.00116   0.00046   0.00149   0.00169   2.07452
    A9        2.04062  -0.00173  -0.00029  -0.00468  -0.00522   2.03539
   A10        2.24125   0.00483  -0.00068   0.02368   0.02305   2.26430
   A11        2.28114  -0.00113  -0.00029  -0.00091  -0.00123   2.27991
   A12        1.87287  -0.00233   0.00061  -0.01477  -0.01419   1.85868
   A13        2.21679  -0.00134   0.00013  -0.00601  -0.00591   2.21088
   A14        2.19352   0.00367  -0.00073   0.02083   0.02006   2.21358
   A15        2.23756   0.00753  -0.00161   0.04184   0.04027   2.27783
   A16        2.15791  -0.00065  -0.00068   0.00273   0.00212   2.16003
   A17        1.88725  -0.00688   0.00230  -0.04486  -0.04271   1.84454
   A18        2.29946   0.00383  -0.00240   0.04019   0.03767   2.33712
   A19        2.13842  -0.00724  -0.00044  -0.01581  -0.01627   2.12215
   A20        2.14465   0.00608  -0.00063   0.02224   0.02142   2.16607
   A21        2.05007  -0.00332   0.00070  -0.01618  -0.01544   2.03463
   A22        2.08847  -0.00276  -0.00007  -0.00606  -0.00609   2.08239
   A23        2.10952   0.00602  -0.00025   0.01848   0.01807   2.12759
   A24        2.09743  -0.00354  -0.00001  -0.01077  -0.01081   2.08662
   A25        2.07623  -0.00248   0.00026  -0.00763  -0.00742   2.06881
   A26        1.98705  -0.00180   0.00141  -0.02001  -0.01862   1.96843
   A27        2.17916   0.00266  -0.00117   0.02038   0.01920   2.19836
   A28        2.11695  -0.00086  -0.00024  -0.00042  -0.00065   2.11630
    D1        0.00239   0.00030   0.00027   0.00804   0.00825   0.01064
    D2       -3.13447   0.00005   0.00046  -0.00672  -0.00645  -3.14092
    D3       -3.12538  -0.00051  -0.00013  -0.02858  -0.02821   3.12960
    D4        0.02094  -0.00076   0.00006  -0.04334  -0.04291  -0.02196
    D5        0.00601  -0.00026  -0.00041  -0.00783  -0.00831  -0.00230
    D6        3.13298   0.00048   0.00001   0.03036   0.03115  -3.11906
    D7       -0.00325  -0.00006   0.00024  -0.00259  -0.00232  -0.00556
    D8       -3.11377  -0.00095   0.00023  -0.04070  -0.04063   3.12879
    D9        3.13334   0.00020   0.00004   0.01303   0.01324  -3.13660
   D10        0.02282  -0.00069   0.00002  -0.02508  -0.02507  -0.00225
   D11       -0.00311  -0.00023  -0.00060  -0.00429  -0.00494  -0.00805
   D12        3.13453   0.00003  -0.00070   0.01020   0.00929  -3.13936
   D13        3.10793   0.00069  -0.00057   0.03327   0.03270   3.14063
   D14       -0.03761   0.00096  -0.00067   0.04776   0.04693   0.00932
   D15       -0.01526  -0.00002   0.00000   0.00140   0.00163  -0.01363
   D16        0.01238   0.00025   0.00052   0.00509   0.00552   0.01790
   D17       -3.12533   0.00000   0.00061  -0.00908  -0.00866  -3.13399
   D18       -0.77879   0.00351  -0.00228   0.18865   0.18613  -0.59265
   D19        2.39950   0.00384  -0.00259   0.20081   0.19832   2.59783
   D20        2.35816   0.00380  -0.00239   0.20558   0.20309   2.56126
   D21       -0.74673   0.00414  -0.00270   0.21775   0.21528  -0.53145
   D22       -3.10973   0.00013  -0.00089   0.00877   0.00791  -3.10182
   D23       -0.00029  -0.00011  -0.00064  -0.00136  -0.00215  -0.00244
   D24        3.11732  -0.00088   0.00050  -0.03746  -0.03681   3.08051
   D25       -0.02420  -0.00048   0.00026  -0.02203  -0.02147  -0.04566
   D26        0.00606  -0.00085   0.00028  -0.02885  -0.02855  -0.02249
   D27       -3.13545  -0.00045   0.00004  -0.01342  -0.01321   3.13453
   D28       -0.00201   0.00088   0.00049   0.02743   0.02799   0.02598
   D29       -0.00139  -0.00059   0.00005  -0.02062  -0.02026  -0.02165
   D30       -3.13537  -0.00039   0.00007  -0.01351  -0.01284   3.13498
   D31       -0.00982   0.00103   0.00021   0.03435   0.03497   0.02515
   D32        3.13580   0.00028  -0.00014   0.01086   0.01122  -3.13617
   D33        3.13169   0.00063   0.00045   0.01860   0.01924  -3.13226
   D34       -0.00587  -0.00012   0.00010  -0.00489  -0.00452  -0.01039
   D35        0.00688  -0.00032  -0.00038  -0.00835  -0.00821  -0.00133
   D36        3.14117  -0.00050  -0.00040  -0.01507  -0.01514   3.12603
   D37       -3.13869   0.00042  -0.00003   0.01485   0.01530  -3.12339
   D38       -0.00440   0.00024  -0.00005   0.00813   0.00837   0.00397
         Item               Value     Threshold  Converged?
 Maximum Force            0.041334     0.000450     NO 
 RMS     Force            0.005257     0.000300     NO 
 Maximum Displacement     0.436996     0.001800     NO 
 RMS     Displacement     0.120198     0.001200     NO 
 Predicted change in Energy=-4.974317D-03
 Lowest energy point so far.  Saving SCF results.
 GradGradGradGradGradGradGradGradGradGradGradGradGradGradGradGradGradGrad

 Leave Link  103 at Tue Apr  5 19:25:22 2022, MaxMem=  1879048192 cpu:               1.3 elap:               0.2
 (Enter /gpfs/software/gaussian16/sse4/tar/g16/l202.exe)
                          Input orientation:                          
 ---------------------------------------------------------------------
 Center     Atomic      Atomic             Coordinates (Angstroms)
 Number     Number       Type             X           Y           Z
 ---------------------------------------------------------------------
      1          6           0       -4.136680   -0.940029   -0.006822
      2          6           0       -3.438234    0.361407    0.055060
      3          6           0       -2.053402    0.547360    0.115114
      4          6           0       -3.046199   -1.887525    0.026870
      5          6           0       -1.828152   -1.688219    0.088872
      6          6           0       -1.105233   -0.499437    0.131999
      7         17           0       -1.419403    2.183865    0.163488
      8          8           0       -5.350042   -1.090267   -0.047128
      9         17           0       -4.507644    1.736375    0.032505
     10          6           0        0.341129   -0.360459    0.196186
     11          6           0        1.178762    0.610463   -0.337424
     12          6           0        2.416394    0.772620   -0.352861
     13          6           0        1.193683   -1.299739    0.820140
     14          6           0        2.596869   -1.209174    0.825563
     15          6           0        3.271222   -0.141043    0.223840
     16         17           0        5.023274   -0.033059    0.260758
     17          1           0        3.179998   -1.974995    1.323311
     18          1           0        0.714109   -2.141855    1.306980
 ---------------------------------------------------------------------
                    Distance matrix (angstroms):
                    1          2          3          4          5
     1  C    0.000000
     2  C    1.478307   0.000000
     3  C    2.562663   1.398551   0.000000
     4  C    1.445003   2.283020   2.630988   0.000000
     5  C    2.428631   2.606622   2.247052   1.235801   0.000000
     6  C    3.066441   2.487944   1.412478   2.388553   1.392004
     7  Cl   4.143828   2.721909   1.755688   4.386496   3.894314
     8  O    1.223292   2.402668   3.684560   2.439014   3.574878
     9  Cl   2.702276   1.742034   2.728348   3.907493   4.348643
    10  C    4.519722   3.850271   2.562125   3.719487   2.545632
    11  C    5.546823   4.640337   3.264300   4.921681   3.808832
    12  C    6.782012   5.883211   4.499869   6.087732   4.926158
    13  C    5.406111   4.979901   3.801631   4.353317   3.133235
    14  C    6.790139   6.283539   5.021470   5.739537   4.511431
    15  C    7.454435   6.730360   5.370041   6.557347   5.330627
    16  Cl   9.208635   8.473195   7.101932   8.283124   7.050613
    17  H    7.508275   7.132197   5.933843   6.360341   5.166009
    18  H    5.167264   5.007552   4.038755   3.980362   2.855287
                    6          7          8          9         10
     6  C    0.000000
     7  Cl   2.701815   0.000000
     8  O    4.289472   5.119983   0.000000
     9  Cl   4.072487   3.123241   2.950573   0.000000
    10  C    1.454441   3.094209   5.742930   5.285272   0.000000
    11  C    2.582415   3.078469   6.752928   5.808592   1.388906
    12  C    3.775590   4.119657   7.992581   7.001402   2.427354
    13  C    2.529633   4.403966   6.604270   6.507188   1.413653
    14  C    3.832795   5.299198   7.995569   7.731707   2.490942
    15  C    4.392066   5.235533   8.677595   8.004503   2.938428
    16  Cl   6.147576   6.814125  10.431595   9.696463   4.694022
    17  H    4.686118   6.308391   8.684609   8.633671   3.454897
    18  H    2.718110   4.956945   6.301855   6.628096   2.132217
                   11         12         13         14         15
    11  C    0.000000
    12  C    1.248306   0.000000
    13  C    2.233618   2.676869   0.000000
    14  C    2.583533   2.312738   1.406115   0.000000
    15  C    2.293070   1.377714   2.452411   1.399188   0.000000
    16  Cl   3.943630   2.796689   4.072242   2.754940   1.755765
    17  H    3.667094   3.307874   2.157451   1.083640   2.140219
    18  H    3.239633   3.761251   1.084511   2.155561   3.422757
                   16         17         18
    16  Cl   0.000000
    17  H    2.880591   0.000000
    18  H    4.910245   2.471582   0.000000
 Stoichiometry    C12H2Cl3O(1-)
 Framework group  C1[X(C12H2Cl3O)]
 Deg. of freedom    48
 Full point group                 C1      NOp   1
 RotChk:  IX=0 Diff= 1.05D-01
 Largest Abelian subgroup         C1      NOp   1
 Largest concise Abelian subgroup C1      NOp   1
                         Standard orientation:                         
 ---------------------------------------------------------------------
 Center     Atomic      Atomic             Coordinates (Angstroms)
 Number     Number       Type             X           Y           Z
 ---------------------------------------------------------------------
      1          6           0        3.436047    1.328632   -0.141295
      2          6           0        2.832524   -0.013924   -0.004555
      3          6           0        1.463672   -0.298565    0.029621
      4          6           0        2.278959    2.191637   -0.207658
      5          6           0        1.077261    1.906367   -0.165841
      6          6           0        0.441774    0.672706   -0.056702
      7         17           0        0.949240   -1.970524    0.179137
      8          8           0        4.635917    1.566275   -0.158040
      9         17           0        3.999357   -1.302921    0.103464
     10          6           0       -0.991969    0.430465   -0.023572
     11          6           0       -1.738252   -0.635806   -0.508532
     12          6           0       -2.959570   -0.891060   -0.547179
     13          6           0       -1.931165    1.344810    0.505861
     14          6           0       -3.323418    1.149816    0.478101
     15          6           0       -3.897577   -0.005702   -0.063051
     16         17           0       -5.637364   -0.241978   -0.068030
     17          1           0       -3.977179    1.902935    0.901991
     18          1           0       -1.530835    2.252791    0.943432
 ---------------------------------------------------------------------
 Rotational constants (GHZ):           1.1343299           0.1720989           0.1509821
 Leave Link  202 at Tue Apr  5 19:25:22 2022, MaxMem=  1879048192 cpu:               0.1 elap:               0.0
 (Enter /gpfs/software/gaussian16/sse4/tar/g16/l301.exe)
 Standard basis: 6-311+G(d,p) (5D, 7F)
 Ernie: Thresh=  0.10000D-02 Tol=  0.10000D-05 Strict=F.
 There are   404 symmetry adapted cartesian basis functions of A   symmetry.
 There are   388 symmetry adapted basis functions of A   symmetry.
   388 basis functions,   643 primitive gaussians,   404 cartesian basis functions
    67 alpha electrons       67 beta electrons
       nuclear repulsion energy      1223.9664129163 Hartrees.
 IExCor= 4336 DFT=T Ex+Corr=M062X ExCW=0 ScaHFX=  0.540000
 ScaDFX=  1.000000  1.000000  1.000000  1.000000 ScalE2=  1.000000  1.000000
 IRadAn=      5 IRanWt=     -1 IRanGd=            0 ICorTp=0 IEmpDi=  4
 NAtoms=   18 NActive=   18 NUniq=   18 SFac= 1.00D+00 NAtFMM=   60 NAOKFM=F Big=F
 Integral buffers will be    131072 words long.
 Raffenetti 2 integral format.
 Two-electron integral symmetry is turned on.
 Leave Link  301 at Tue Apr  5 19:25:22 2022, MaxMem=  1879048192 cpu:               0.4 elap:               0.1
 (Enter /gpfs/software/gaussian16/sse4/tar/g16/l302.exe)
 NPDir=0 NMtPBC=     1 NCelOv=     1 NCel=       1 NClECP=     1 NCelD=      1
         NCelK=      1 NCelE2=     1 NClLst=     1 CellRange=     0.0.
 One-electron integrals computed using PRISM.
 One-electron integral symmetry used in STVInt
 NBasis=   388 RedAO= T EigKep=  1.13D-06  NBF=   388
 NBsUse=   384 1.00D-06 EigRej=  9.21D-07 NBFU=   384
 Precomputing XC quadrature grid using
 IXCGrd= 4 IRadAn=           5 IRanWt=          -1 IRanGd=           0 AccXCQ= 0.00D+00.
 Generated NRdTot=       0 NPtTot=           0 NUsed=           0 NTot=          32
 NSgBfM=   394   394   394   394   394 MxSgAt=    18 MxSgA2=    18.
 Leave Link  302 at Tue Apr  5 19:25:22 2022, MaxMem=  1879048192 cpu:               2.4 elap:               0.4
 (Enter /gpfs/software/gaussian16/sse4/tar/g16/l303.exe)
 DipDrv:  MaxL=1.
 Leave Link  303 at Tue Apr  5 19:25:23 2022, MaxMem=  1879048192 cpu:               0.3 elap:               0.1
 (Enter /gpfs/software/gaussian16/sse4/tar/g16/l401.exe)
 Initial guess from the checkpoint file:  "checkpoint.chk"
 B after Tr=    -0.000000    0.000000    0.000000
         Rot=    0.999953    0.009673    0.000088    0.000042 Ang=   1.11 deg.
 Guess basis will be translated and rotated to current coordinates.
 JPrj=2 DoOrth=T DoCkMO=T.
 Generating alternative initial guess.
 ExpMin= 4.38D-02 ExpMax= 1.06D+05 ExpMxC= 3.62D+03 IAcc=2 IRadAn=         4 AccDes= 0.00D+00
 Harris functional with IExCor= 1009 and IRadAn=       4 diagonalized for initial guess.
 HarFok:  IExCor= 1009 AccDes= 0.00D+00 IRadAn=         4 IDoV= 1 UseB2=F ITyADJ=14
 ICtDFT=  3500011 ScaDFX=  1.000000  1.000000  1.000000  1.000000
 FoFCou: FMM=F IPFlag=           0 FMFlag=      100000 FMFlg1=           0
         NFxFlg=           0 DoJE=T BraDBF=F KetDBF=T FulRan=T
         wScrn=  0.000000 ICntrl=       500 IOpCl=  0 I1Cent=   200000004 NGrid=           0
         NMat0=    1 NMatS0=      1 NMatT0=    0 NMatD0=    1 NMtDS0=    0 NMtDT0=    0
 Petite list used in FoFCou.
 Harris En= -1913.20955889208    
 Leave Link  401 at Tue Apr  5 19:25:24 2022, MaxMem=  1879048192 cpu:              10.6 elap:               1.5
 (Enter /gpfs/software/gaussian16/sse4/tar/g16/l502.exe)
 Integral symmetry usage will be decided dynamically.
 Closed shell SCF:
 Using DIIS extrapolation, IDIIS=  1040.
 NGot=  1879048192 LenX=  1878715301 LenY=  1878551644
 Requested convergence on RMS density matrix=1.00D-08 within 128 cycles.
 Requested convergence on MAX density matrix=1.00D-06.
 Requested convergence on             energy=1.00D-06.
 No special actions if energy rises.
 Fock matrices will be formed incrementally for  20 cycles.

 Cycle   1  Pass 1  IDiag  1:
 FoFJK:  IHMeth= 1 ICntrl=       0 DoSepK=F KAlg= 0 I1Cent=           0 FoldK=F
 IRaf= 810000000 NMat=       1 IRICut=       1 DoRegI=T DoRafI=F ISym2E= 0 IDoP0=0 IntGTp=1.
 FoFCou: FMM=F IPFlag=           0 FMFlag=      100000 FMFlg1=           0
         NFxFlg=           0 DoJE=F BraDBF=F KetDBF=F FulRan=T
         wScrn=  0.000000 ICntrl=         0 IOpCl=  0 I1Cent=           0 NGrid=           0
         NMat0=    1 NMatS0=      1 NMatT0=    0 NMatD0=    1 NMtDS0=    0 NMtDT0=    0
 Symmetry not used in FoFCou.
 E= -1913.80091751268    
 DIIS: error= 1.47D-02 at cycle   1 NSaved=   1.
 NSaved= 1 IEnMin= 1 EnMin= -1913.80091751268     IErMin= 1 ErrMin= 1.47D-02
 ErrMax= 1.47D-02  0.00D+00 EMaxC= 1.00D-01 BMatC= 1.06D-01 BMatP= 1.06D-01
 IDIUse=3 WtCom= 8.53D-01 WtEn= 1.47D-01
 Coeff-Com:  0.100D+01
 Coeff-En:   0.100D+01
 Coeff:      0.100D+01
 Recover alternate guess density for next cycle.
 RMSDP=6.24D-02 MaxDP=7.98D+00              OVMax= 0.00D+00

 Cycle   2  Pass 1  IDiag  1:
 RMSU=  5.71D-02    CP:  1.24D+00
 E= -1913.55785703568     Delta-E=        0.243060477001 Rises=F Damp=F
 Switch densities from cycles 1 and 2 for lowest energy.
 DIIS: error= 2.23D-02 at cycle   2 NSaved=   2.
 NSaved= 2 IEnMin= 1 EnMin= -1913.80091751268     IErMin= 1 ErrMin= 1.47D-02
 ErrMax= 2.23D-02  0.00D+00 EMaxC= 1.00D+00 BMatC= 6.51D-01 BMatP= 1.06D-01
 IDIUse=1 WtCom= 1.00D+00 WtEn= 0.00D+00
 Coeff-Com:  0.862D+00 0.138D+00
 Coeff:      0.862D+00 0.138D+00
 Gap=     0.237 Goal=   None    Shift=    0.000
 RMSDP=4.42D-02 MaxDP=5.85D+00 DE= 2.43D-01 OVMax= 1.78D-01

 Cycle   3  Pass 1  IDiag  1:
 RMSU=  2.54D-02    CP:  1.23D+00  4.76D-01
 E= -1914.03864272993     Delta-E=       -0.480785694255 Rises=F Damp=F
 DIIS: error= 3.68D-03 at cycle   3 NSaved=   3.
 NSaved= 3 IEnMin= 3 EnMin= -1914.03864272993     IErMin= 3 ErrMin= 3.68D-03
 ErrMax= 3.68D-03  0.00D+00 EMaxC= 1.00D+00 BMatC= 1.77D-02 BMatP= 1.06D-01
 IDIUse=1 WtCom= 1.00D+00 WtEn= 0.00D+00
 Coeff-Com:  0.365D-01 0.102D+00 0.861D+00
 Coeff:      0.365D-01 0.102D+00 0.861D+00
 Gap=     0.159 Goal=   None    Shift=    0.000
 RMSDP=1.36D-02 MaxDP=1.76D+00 DE=-4.81D-01 OVMax= 5.77D-02

 Cycle   4  Pass 1  IDiag  1:
 RMSU=  1.23D-02    CP:  1.18D+00  5.13D-01  9.62D-01
 E= -1914.05339961492     Delta-E=       -0.014756884988 Rises=F Damp=F
 DIIS: error= 5.13D-03 at cycle   4 NSaved=   4.
 NSaved= 4 IEnMin= 4 EnMin= -1914.05339961492     IErMin= 3 ErrMin= 3.68D-03
 ErrMax= 5.13D-03  0.00D+00 EMaxC= 1.00D+00 BMatC= 7.40D-03 BMatP= 1.77D-02
 IDIUse=1 WtCom= 1.00D+00 WtEn= 0.00D+00
 Coeff-Com: -0.315D-01 0.343D-01 0.443D+00 0.554D+00
 Coeff:     -0.315D-01 0.343D-01 0.443D+00 0.554D+00
 Gap=     0.169 Goal=   None    Shift=    0.000
 RMSDP=5.41D-03 MaxDP=4.76D-01 DE=-1.48D-02 OVMax= 2.97D-02

 Cycle   5  Pass 1  IDiag  1:
 RMSU=  3.29D-03    CP:  1.18D+00  5.57D-01  8.71D-01  7.87D-01
 E= -1914.05885417130     Delta-E=       -0.005454556380 Rises=F Damp=F
 DIIS: error= 3.59D-03 at cycle   5 NSaved=   5.
 NSaved= 5 IEnMin= 5 EnMin= -1914.05885417130     IErMin= 5 ErrMin= 3.59D-03
 ErrMax= 3.59D-03  0.00D+00 EMaxC= 1.00D+00 BMatC= 2.47D-03 BMatP= 7.40D-03
 IDIUse=1 WtCom= 1.00D+00 WtEn= 0.00D+00
 Coeff-Com: -0.248D-01 0.782D-02 0.198D+00 0.378D+00 0.441D+00
 Coeff:     -0.248D-01 0.782D-02 0.198D+00 0.378D+00 0.441D+00
 Gap=     0.168 Goal=   None    Shift=    0.000
 RMSDP=2.16D-03 MaxDP=1.28D-01 DE=-5.45D-03 OVMax= 1.34D-02

 Cycle   6  Pass 1  IDiag  1:
 RMSU=  1.57D-03    CP:  1.17D+00  5.49D-01  8.88D-01  8.65D-01  8.63D-01
 E= -1914.06130418445     Delta-E=       -0.002450013144 Rises=F Damp=F
 DIIS: error= 5.97D-04 at cycle   6 NSaved=   6.
 NSaved= 6 IEnMin= 6 EnMin= -1914.06130418445     IErMin= 6 ErrMin= 5.97D-04
 ErrMax= 5.97D-04  0.00D+00 EMaxC= 1.00D+00 BMatC= 9.30D-05 BMatP= 2.47D-03
 IDIUse=1 WtCom= 1.00D+00 WtEn= 0.00D+00
 Coeff-Com: -0.702D-02-0.127D-02 0.333D-01 0.831D-01 0.191D+00 0.701D+00
 Coeff:     -0.702D-02-0.127D-02 0.333D-01 0.831D-01 0.191D+00 0.701D+00
 Gap=     0.167 Goal=   None    Shift=    0.000
 RMSDP=7.30D-04 MaxDP=8.65D-02 DE=-2.45D-03 OVMax= 3.02D-03

 Cycle   7  Pass 1  IDiag  1:
 RMSU=  4.83D-04    CP:  1.17D+00  5.43D-01  8.84D-01  8.47D-01  9.65D-01
                    CP:  1.06D+00
 E= -1914.06140608415     Delta-E=       -0.000101899702 Rises=F Damp=F
 DIIS: error= 1.53D-04 at cycle   7 NSaved=   7.
 NSaved= 7 IEnMin= 7 EnMin= -1914.06140608415     IErMin= 7 ErrMin= 1.53D-04
 ErrMax= 1.53D-04  0.00D+00 EMaxC= 1.00D+00 BMatC= 1.36D-05 BMatP= 9.30D-05
 IDIUse=1 WtCom= 1.00D+00 WtEn= 0.00D+00
 Coeff-Com: -0.403D-03-0.993D-03-0.101D-01-0.117D-01 0.260D-01 0.317D+00
 Coeff-Com:  0.680D+00
 Coeff:     -0.403D-03-0.993D-03-0.101D-01-0.117D-01 0.260D-01 0.317D+00
 Coeff:      0.680D+00
 Gap=     0.168 Goal=   None    Shift=    0.000
 RMSDP=3.41D-04 MaxDP=4.07D-02 DE=-1.02D-04 OVMax= 1.08D-03

 Cycle   8  Pass 1  IDiag  1:
 RMSU=  1.53D-04    CP:  1.17D+00  5.47D-01  8.80D-01  8.51D-01  9.82D-01
                    CP:  1.12D+00  7.05D-01
 E= -1914.06142241415     Delta-E=       -0.000016329999 Rises=F Damp=F
 DIIS: error= 5.56D-05 at cycle   8 NSaved=   8.
 NSaved= 8 IEnMin= 8 EnMin= -1914.06142241415     IErMin= 8 ErrMin= 5.56D-05
 ErrMax= 5.56D-05  0.00D+00 EMaxC= 1.00D+00 BMatC= 2.27D-06 BMatP= 1.36D-05
 IDIUse=1 WtCom= 1.00D+00 WtEn= 0.00D+00
 Coeff-Com:  0.509D-03-0.194D-03-0.102D-01-0.158D-01-0.107D-01 0.775D-01
 Coeff-Com:  0.333D+00 0.625D+00
 Coeff:      0.509D-03-0.194D-03-0.102D-01-0.158D-01-0.107D-01 0.775D-01
 Coeff:      0.333D+00 0.625D+00
 Gap=     0.168 Goal=   None    Shift=    0.000
 RMSDP=8.44D-05 MaxDP=1.18D-02 DE=-1.63D-05 OVMax= 4.90D-04

 Cycle   9  Pass 1  IDiag  1:
 RMSU=  4.01D-05    CP:  1.17D+00  5.46D-01  8.78D-01  8.49D-01  9.91D-01
                    CP:  1.13D+00  7.74D-01  9.11D-01
 E= -1914.06142470243     Delta-E=       -0.000002288278 Rises=F Damp=F
 DIIS: error= 3.04D-05 at cycle   9 NSaved=   9.
 NSaved= 9 IEnMin= 9 EnMin= -1914.06142470243     IErMin= 9 ErrMin= 3.04D-05
 ErrMax= 3.04D-05  0.00D+00 EMaxC= 1.00D+00 BMatC= 3.87D-07 BMatP= 2.27D-06
 IDIUse=1 WtCom= 1.00D+00 WtEn= 0.00D+00
 Coeff-Com:  0.322D-03 0.385D-04-0.335D-02-0.494D-02-0.944D-02-0.155D-01
 Coeff-Com:  0.513D-01 0.322D+00 0.660D+00
 Coeff:      0.322D-03 0.385D-04-0.335D-02-0.494D-02-0.944D-02-0.155D-01
 Coeff:      0.513D-01 0.322D+00 0.660D+00
 Gap=     0.168 Goal=   None    Shift=    0.000
 RMSDP=4.98D-05 MaxDP=6.02D-03 DE=-2.29D-06 OVMax= 4.51D-04

 Cycle  10  Pass 1  IDiag  1:
 RMSU=  3.13D-05    CP:  1.17D+00  5.46D-01  8.79D-01  8.50D-01  9.90D-01
                    CP:  1.13D+00  7.62D-01  1.09D+00  7.35D-01
 E= -1914.06142526615     Delta-E=       -0.000000563727 Rises=F Damp=F
 DIIS: error= 1.32D-05 at cycle  10 NSaved=  10.
 NSaved=10 IEnMin=10 EnMin= -1914.06142526615     IErMin=10 ErrMin= 1.32D-05
 ErrMax= 1.32D-05  0.00D+00 EMaxC= 1.00D+00 BMatC= 5.03D-08 BMatP= 3.87D-07
 IDIUse=1 WtCom= 1.00D+00 WtEn= 0.00D+00
 Coeff-Com:  0.655D-04 0.121D-04 0.255D-03 0.530D-03-0.190D-02-0.174D-01
 Coeff-Com: -0.316D-01 0.847D-02 0.273D+00 0.769D+00
 Coeff:      0.655D-04 0.121D-04 0.255D-03 0.530D-03-0.190D-02-0.174D-01
 Coeff:     -0.316D-01 0.847D-02 0.273D+00 0.769D+00
 Gap=     0.168 Goal=   None    Shift=    0.000
 RMSDP=1.99D-05 MaxDP=1.51D-03 DE=-5.64D-07 OVMax= 1.58D-04

 Cycle  11  Pass 1  IDiag  1:
 RMSU=  1.23D-05    CP:  1.17D+00  5.47D-01  8.79D-01  8.50D-01  9.89D-01
                    CP:  1.12D+00  7.46D-01  1.09D+00  8.39D-01  1.05D+00
 E= -1914.06142536039     Delta-E=       -0.000000094238 Rises=F Damp=F
 DIIS: error= 4.99D-06 at cycle  11 NSaved=  11.
 NSaved=11 IEnMin=11 EnMin= -1914.06142536039     IErMin=11 ErrMin= 4.99D-06
 ErrMax= 4.99D-06  0.00D+00 EMaxC= 1.00D+00 BMatC= 2.08D-08 BMatP= 5.03D-08
 IDIUse=1 WtCom= 1.00D+00 WtEn= 0.00D+00
 Coeff-Com: -0.204D-04 0.761D-05 0.828D-03 0.124D-02 0.599D-03-0.771D-02
 Coeff-Com: -0.303D-01-0.592D-01 0.582D-01 0.490D+00 0.546D+00
 Coeff:     -0.204D-04 0.761D-05 0.828D-03 0.124D-02 0.599D-03-0.771D-02
 Coeff:     -0.303D-01-0.592D-01 0.582D-01 0.490D+00 0.546D+00
 Gap=     0.168 Goal=   None    Shift=    0.000
 RMSDP=9.98D-06 MaxDP=1.03D-03 DE=-9.42D-08 OVMax= 8.97D-05

 Cycle  12  Pass 1  IDiag  1:
 RMSU=  6.04D-06    CP:  1.17D+00  5.47D-01  8.79D-01  8.50D-01  9.90D-01
                    CP:  1.12D+00  7.50D-01  1.07D+00  9.04D-01  1.05D+00
                    CP:  1.05D+00
 E= -1914.06142539046     Delta-E=       -0.000000030067 Rises=F Damp=F
 DIIS: error= 1.93D-06 at cycle  12 NSaved=  12.
 NSaved=12 IEnMin=12 EnMin= -1914.06142539046     IErMin=12 ErrMin= 1.93D-06
 ErrMax= 1.93D-06  0.00D+00 EMaxC= 1.00D+00 BMatC= 1.48D-09 BMatP= 2.08D-08
 IDIUse=1 WtCom= 1.00D+00 WtEn= 0.00D+00
 Coeff-Com: -0.191D-04 0.437D-05 0.240D-03 0.249D-03 0.533D-03 0.108D-02
 Coeff-Com: -0.445D-02-0.238D-01-0.364D-01 0.684D-03 0.188D+00 0.874D+00
 Coeff:     -0.191D-04 0.437D-05 0.240D-03 0.249D-03 0.533D-03 0.108D-02
 Coeff:     -0.445D-02-0.238D-01-0.364D-01 0.684D-03 0.188D+00 0.874D+00
 Gap=     0.168 Goal=   None    Shift=    0.000
 RMSDP=4.20D-06 MaxDP=2.79D-04 DE=-3.01D-08 OVMax= 6.23D-05

 Cycle  13  Pass 1  IDiag  1:
 RMSU=  1.69D-06    CP:  1.17D+00  5.47D-01  8.79D-01  8.50D-01  9.90D-01
                    CP:  1.12D+00  7.48D-01  1.07D+00  9.12D-01  1.09D+00
                    CP:  1.13D+00  1.19D+00
 E= -1914.06142539563     Delta-E=       -0.000000005170 Rises=F Damp=F
 DIIS: error= 8.76D-07 at cycle  13 NSaved=  13.
 NSaved=13 IEnMin=13 EnMin= -1914.06142539563     IErMin=13 ErrMin= 8.76D-07
 ErrMax= 8.76D-07  0.00D+00 EMaxC= 1.00D+00 BMatC= 3.14D-10 BMatP= 1.48D-09
 IDIUse=1 WtCom= 1.00D+00 WtEn= 0.00D+00
 Coeff-Com: -0.514D-05 0.137D-05-0.169D-04-0.770D-04 0.156D-03 0.166D-02
 Coeff-Com:  0.242D-02-0.188D-02-0.250D-01-0.714D-01-0.350D-02 0.383D+00
 Coeff-Com:  0.714D+00
 Coeff:     -0.514D-05 0.137D-05-0.169D-04-0.770D-04 0.156D-03 0.166D-02
 Coeff:      0.242D-02-0.188D-02-0.250D-01-0.714D-01-0.350D-02 0.383D+00
 Coeff:      0.714D+00
 Gap=     0.168 Goal=   None    Shift=    0.000
 RMSDP=2.23D-06 MaxDP=1.77D-04 DE=-5.17D-09 OVMax= 2.56D-05

 Cycle  14  Pass 1  IDiag  1:
 RMSU=  6.80D-07    CP:  1.17D+00  5.47D-01  8.79D-01  8.50D-01  9.90D-01
                    CP:  1.12D+00  7.47D-01  1.07D+00  9.11D-01  1.10D+00
                    CP:  1.20D+00  1.30D+00  1.29D+00
 E= -1914.06142539641     Delta-E=       -0.000000000781 Rises=F Damp=F
 DIIS: error= 3.11D-07 at cycle  14 NSaved=  14.
 NSaved=14 IEnMin=14 EnMin= -1914.06142539641     IErMin=14 ErrMin= 3.11D-07
 ErrMax= 3.11D-07  0.00D+00 EMaxC= 1.00D+00 BMatC= 4.88D-11 BMatP= 3.14D-10
 IDIUse=1 WtCom= 1.00D+00 WtEn= 0.00D+00
 Coeff-Com:  0.744D-06-0.458D-06-0.429D-04-0.573D-04-0.254D-04 0.393D-03
 Coeff-Com:  0.165D-02 0.357D-02-0.306D-02-0.257D-01-0.361D-01-0.323D-02
 Coeff-Com:  0.295D+00 0.767D+00
 Coeff:      0.744D-06-0.458D-06-0.429D-04-0.573D-04-0.254D-04 0.393D-03
 Coeff:      0.165D-02 0.357D-02-0.306D-02-0.257D-01-0.361D-01-0.323D-02
 Coeff:      0.295D+00 0.767D+00
 Gap=     0.168 Goal=   None    Shift=    0.000
 RMSDP=1.05D-06 MaxDP=9.86D-05 DE=-7.81D-10 OVMax= 1.18D-05

 Cycle  15  Pass 1  IDiag  1:
 RMSU=  2.00D-07    CP:  1.17D+00  5.47D-01  8.79D-01  8.50D-01  9.90D-01
                    CP:  1.12D+00  7.47D-01  1.07D+00  9.14D-01  1.08D+00
                    CP:  1.20D+00  1.39D+00  1.45D+00  1.12D+00
 E= -1914.06142539661     Delta-E=       -0.000000000197 Rises=F Damp=F
 DIIS: error= 1.42D-07 at cycle  15 NSaved=  15.
 NSaved=15 IEnMin=15 EnMin= -1914.06142539661     IErMin=15 ErrMin= 1.42D-07
 ErrMax= 1.42D-07  0.00D+00 EMaxC= 1.00D+00 BMatC= 6.89D-12 BMatP= 4.88D-11
 IDIUse=1 WtCom= 1.00D+00 WtEn= 0.00D+00
 Coeff-Com:  0.736D-06-0.474D-06-0.148D-04-0.127D-04-0.249D-04-0.383D-04
 Coeff-Com:  0.382D-03 0.167D-02 0.140D-02-0.227D-02-0.156D-01-0.482D-01
 Coeff-Com:  0.337D-01 0.298D+00 0.731D+00
 Coeff:      0.736D-06-0.474D-06-0.148D-04-0.127D-04-0.249D-04-0.383D-04
 Coeff:      0.382D-03 0.167D-02 0.140D-02-0.227D-02-0.156D-01-0.482D-01
 Coeff:      0.337D-01 0.298D+00 0.731D+00
 Gap=     0.168 Goal=   None    Shift=    0.000
 RMSDP=2.38D-07 MaxDP=1.27D-05 DE=-1.97D-10 OVMax= 4.96D-06

 Cycle  16  Pass 1  IDiag  1:
 RMSU=  1.04D-07    CP:  1.17D+00  5.47D-01  8.79D-01  8.50D-01  9.90D-01
                    CP:  1.12D+00  7.47D-01  1.07D+00  9.14D-01  1.09D+00
                    CP:  1.20D+00  1.40D+00  1.52D+00  1.19D+00  1.07D+00
 E= -1914.06142539667     Delta-E=       -0.000000000067 Rises=F Damp=F
 DIIS: error= 5.87D-08 at cycle  16 NSaved=  16.
 NSaved=16 IEnMin=16 EnMin= -1914.06142539667     IErMin=16 ErrMin= 5.87D-08
 ErrMax= 5.87D-08  0.00D+00 EMaxC= 1.00D+00 BMatC= 1.61D-12 BMatP= 6.89D-12
 IDIUse=1 WtCom= 1.00D+00 WtEn= 0.00D+00
 Coeff-Com:  0.143D-06-0.104D-06 0.352D-05 0.656D-05-0.484D-05-0.105D-03
 Coeff-Com: -0.210D-03-0.992D-04 0.117D-02 0.506D-02 0.188D-02-0.186D-01
 Coeff-Com: -0.512D-01-0.589D-01 0.320D+00 0.801D+00
 Coeff:      0.143D-06-0.104D-06 0.352D-05 0.656D-05-0.484D-05-0.105D-03
 Coeff:     -0.210D-03-0.992D-04 0.117D-02 0.506D-02 0.188D-02-0.186D-01
 Coeff:     -0.512D-01-0.589D-01 0.320D+00 0.801D+00
 Gap=     0.168 Goal=   None    Shift=    0.000
 RMSDP=1.76D-07 MaxDP=1.44D-05 DE=-6.73D-11 OVMax= 2.66D-06

 Cycle  17  Pass 1  IDiag  1:
 RMSU=  5.59D-08    CP:  1.17D+00  5.47D-01  8.79D-01  8.50D-01  9.90D-01
                    CP:  1.12D+00  7.47D-01  1.07D+00  9.15D-01  1.09D+00
                    CP:  1.19D+00  1.41D+00  1.55D+00  1.21D+00  1.27D+00
                    CP:  1.26D+00
 E= -1914.06142539655     Delta-E=        0.000000000121 Rises=F Damp=F
 DIIS: error= 1.68D-08 at cycle  17 NSaved=  17.
 NSaved=17 IEnMin=16 EnMin= -1914.06142539667     IErMin=17 ErrMin= 1.68D-08
 ErrMax= 1.68D-08  0.00D+00 EMaxC= 1.00D+00 BMatC= 1.77D-13 BMatP= 1.61D-12
 IDIUse=1 WtCom= 1.00D+00 WtEn= 0.00D+00
 Coeff-Com: -0.119D-07 0.305D-07 0.265D-05 0.271D-05 0.113D-05-0.252D-04
 Coeff-Com: -0.109D-03-0.229D-03 0.141D-03 0.190D-02 0.276D-02-0.104D-04
 Coeff-Com: -0.205D-01-0.628D-01 0.172D-01 0.261D+00 0.801D+00
 Coeff:     -0.119D-07 0.305D-07 0.265D-05 0.271D-05 0.113D-05-0.252D-04
 Coeff:     -0.109D-03-0.229D-03 0.141D-03 0.190D-02 0.276D-02-0.104D-04
 Coeff:     -0.205D-01-0.628D-01 0.172D-01 0.261D+00 0.801D+00
 Gap=     0.168 Goal=   None    Shift=    0.000
 RMSDP=5.18D-08 MaxDP=4.30D-06 DE= 1.21D-10 OVMax= 9.65D-07

 Cycle  18  Pass 1  IDiag  1:
 RMSU=  1.59D-08    CP:  1.17D+00  5.47D-01  8.79D-01  8.50D-01  9.90D-01
                    CP:  1.12D+00  7.47D-01  1.07D+00  9.15D-01  1.08D+00
                    CP:  1.19D+00  1.41D+00  1.56D+00  1.22D+00  1.32D+00
                    CP:  1.46D+00  1.17D+00
 E= -1914.06142539657     Delta-E=       -0.000000000022 Rises=F Damp=F
 DIIS: error= 8.00D-09 at cycle  18 NSaved=  18.
 NSaved=18 IEnMin=16 EnMin= -1914.06142539667     IErMin=18 ErrMin= 8.00D-09
 ErrMax= 8.00D-09  0.00D+00 EMaxC= 1.00D+00 BMatC= 3.91D-14 BMatP= 1.77D-13
 IDIUse=1 WtCom= 1.00D+00 WtEn= 0.00D+00
 Coeff-Com: -0.291D-07 0.432D-07 0.337D-06-0.237D-06 0.988D-06 0.856D-05
 Coeff-Com: -0.904D-07-0.574D-04-0.175D-03-0.241D-03 0.652D-03 0.328D-02
 Coeff-Com:  0.233D-02-0.130D-01-0.518D-01-0.644D-01 0.314D+00 0.809D+00
 Coeff:     -0.291D-07 0.432D-07 0.337D-06-0.237D-06 0.988D-06 0.856D-05
 Coeff:     -0.904D-07-0.574D-04-0.175D-03-0.241D-03 0.652D-03 0.328D-02
 Coeff:      0.233D-02-0.130D-01-0.518D-01-0.644D-01 0.314D+00 0.809D+00
 Gap=     0.168 Goal=   None    Shift=    0.000
 RMSDP=3.67D-08 MaxDP=2.44D-06 DE=-2.18D-11 OVMax= 4.29D-07

 Cycle  19  Pass 1  IDiag  1:
 RMSU=  7.35D-09    CP:  1.17D+00  5.47D-01  8.79D-01  8.50D-01  9.90D-01
                    CP:  1.12D+00  7.47D-01  1.07D+00  9.15D-01  1.08D+00
                    CP:  1.19D+00  1.41D+00  1.56D+00  1.21D+00  1.35D+00
                    CP:  1.53D+00  1.36D+00  1.12D+00
 E= -1914.06142539667     Delta-E=       -0.000000000099 Rises=F Damp=F
 DIIS: error= 2.87D-09 at cycle  19 NSaved=  19.
 NSaved=19 IEnMin=16 EnMin= -1914.06142539667     IErMin=19 ErrMin= 2.87D-09
 ErrMax= 2.87D-09  0.00D+00 EMaxC= 1.00D+00 BMatC= 5.03D-15 BMatP= 3.91D-14
 IDIUse=1 WtCom= 1.00D+00 WtEn= 0.00D+00
 Coeff-Com: -0.810D-08 0.919D-08-0.247D-06-0.438D-06 0.296D-06 0.661D-05
 Coeff-Com:  0.161D-04 0.773D-05-0.914D-04-0.345D-03-0.103D-03 0.127D-02
 Coeff-Com:  0.361D-02 0.312D-02-0.192D-01-0.578D-01 0.181D-02 0.271D+00
 Coeff-Com:  0.797D+00
 Coeff:     -0.810D-08 0.919D-08-0.247D-06-0.438D-06 0.296D-06 0.661D-05
 Coeff:      0.161D-04 0.773D-05-0.914D-04-0.345D-03-0.103D-03 0.127D-02
 Coeff:      0.361D-02 0.312D-02-0.192D-01-0.578D-01 0.181D-02 0.271D+00
 Coeff:      0.797D+00
 Gap=     0.168 Goal=   None    Shift=    0.000
 RMSDP=1.11D-08 MaxDP=9.15D-07 DE=-9.91D-11 OVMax= 1.51D-07

 Cycle  20  Pass 1  IDiag  1:
 RMSU=  3.27D-09    CP:  1.17D+00  5.47D-01  8.79D-01  8.50D-01  9.90D-01
                    CP:  1.12D+00  7.47D-01  1.07D+00  9.15D-01  1.08D+00
                    CP:  1.19D+00  1.41D+00  1.56D+00  1.21D+00  1.35D+00
                    CP:  1.55D+00  1.42D+00  1.21D+00  9.98D-01
 E= -1914.06142539662     Delta-E=        0.000000000049 Rises=F Damp=F
 DIIS: error= 1.45D-09 at cycle  20 NSaved=  20.
 NSaved=20 IEnMin=16 EnMin= -1914.06142539667     IErMin=20 ErrMin= 1.45D-09
 ErrMax= 1.45D-09  0.00D+00 EMaxC= 1.00D+00 BMatC= 1.02D-15 BMatP= 5.03D-15
 IDIUse=1 WtCom= 1.00D+00 WtEn= 0.00D+00
 Large coefficients: NSaved= 20 BigCof=    0.00 CofMax=   10.00 Det=-4.98D-15
 Inversion failed.  Reducing to 19 matrices.
 Large coefficients: NSaved= 19 BigCof=    0.00 CofMax=   10.00 Det=-4.99D-15
 Inversion failed.  Reducing to 18 matrices.
 Large coefficients: NSaved= 18 BigCof=    0.00 CofMax=   10.00 Det=-4.99D-15
 Inversion failed.  Reducing to 17 matrices.
 Large coefficients: NSaved= 17 BigCof=    0.00 CofMax=   10.00 Det=-5.25D-15
 Inversion failed.  Reducing to 16 matrices.
 Large coefficients: NSaved= 16 BigCof=    0.00 CofMax=   10.00 Det=-5.25D-15
 Inversion failed.  Reducing to 15 matrices.
 Coeff-Com:  0.997D-07 0.217D-05 0.200D-05-0.479D-05-0.370D-04-0.484D-04
 Coeff-Com:  0.426D-04 0.589D-03 0.193D-02 0.114D-02-0.834D-02-0.482D-01
 Coeff-Com: -0.478D-01 0.281D+00 0.820D+00
 Coeff:      0.997D-07 0.217D-05 0.200D-05-0.479D-05-0.370D-04-0.484D-04
 Coeff:      0.426D-04 0.589D-03 0.193D-02 0.114D-02-0.834D-02-0.482D-01
 Coeff:     -0.478D-01 0.281D+00 0.820D+00
 Gap=     0.168 Goal=   None    Shift=    0.000
 RMSDP=3.63D-09 MaxDP=2.29D-07 DE= 4.87D-11 OVMax= 7.55D-08

 SCF Done:  E(RM062X) =  -1914.06142540     A.U. after   20 cycles
            NFock= 20  Conv=0.36D-08     -V/T= 2.0026
 KE= 1.909166074272D+03 PE=-6.988509235974D+03 EE= 1.941315323389D+03
 Leave Link  502 at Tue Apr  5 19:29:08 2022, MaxMem=  1879048192 cpu:            1563.2 elap:             224.3
 (Enter /gpfs/software/gaussian16/sse4/tar/g16/l701.exe)
 ... and contract with generalized density number  0.
 Compute integral first derivatives.
 Leave Link  701 at Tue Apr  5 19:29:09 2022, MaxMem=  1879048192 cpu:               1.1 elap:               0.2
 (Enter /gpfs/software/gaussian16/sse4/tar/g16/l702.exe)
 L702 exits ... SP integral derivatives will be done elsewhere.
 Leave Link  702 at Tue Apr  5 19:29:09 2022, MaxMem=  1879048192 cpu:               0.1 elap:               0.0
 (Enter /gpfs/software/gaussian16/sse4/tar/g16/l703.exe)
 Integral derivatives from FoFJK, PRISM(SPDF).
 Compute integral first derivatives, UseDBF=F ICtDFT=           0.
 Calling FoFJK, ICntrl=      2127 FMM=F ISym2X=0 I1Cent= 0 IOpClX= 0 NMat=1 NMatS=1 NMatT=0.
 FoFJK:  IHMeth= 1 ICntrl=    2127 DoSepK=F KAlg= 0 I1Cent=           0 FoldK=F
 IRaf=         0 NMat=       1 IRICut=       1 DoRegI=T DoRafI=F ISym2E= 0 IDoP0=0 IntGTp=1.
 FoFCou: FMM=F IPFlag=           0 FMFlag=      100000 FMFlg1=         800
         NFxFlg=           0 DoJE=F BraDBF=F KetDBF=F FulRan=T
         wScrn=  0.000000 ICntrl=      2127 IOpCl=  0 I1Cent=           0 NGrid=           0
         NMat0=    1 NMatS0=      1 NMatT0=    0 NMatD0=    1 NMtDS0=    0 NMtDT0=    0
 Symmetry not used in FoFCou.
 Leave Link  703 at Tue Apr  5 19:29:34 2022, MaxMem=  1879048192 cpu:             172.6 elap:              24.7
 (Enter /gpfs/software/gaussian16/sse4/tar/g16/l716.exe)
 Dipole        =-3.04017026D+00-5.31941831D-01 4.18743111D-01
 ***** Axes restored to original set *****
 -------------------------------------------------------------------
 Center     Atomic                   Forces (Hartrees/Bohr)
 Number     Number              X              Y              Z
 -------------------------------------------------------------------
      1        6          -0.004699803   -0.002238999    0.003002046
      2        6           0.003455226    0.001569696   -0.000784484
      3        6          -0.004587650    0.006898780   -0.003289067
      4        6           0.005659804    0.003093894   -0.000263059
      5        6          -0.005082980   -0.007978739    0.002314385
      6        6           0.008831990   -0.001137134    0.001188237
      7       17          -0.000599847   -0.000073284   -0.000149153
      8        8           0.003670081   -0.000587130   -0.001300297
      9       17          -0.000928494    0.001537947    0.000184302
     10        6          -0.005409332    0.006708444   -0.004995212
     11        6           0.010810764   -0.003336575    0.005248185
     12        6          -0.008717962    0.005992460   -0.003154847
     13        6           0.007577697   -0.005646127   -0.000730688
     14        6          -0.003564182   -0.003497017    0.002347840
     15        6          -0.003991761    0.000817728   -0.000707982
     16       17          -0.002061476   -0.000232111   -0.000203147
     17        1          -0.000652252   -0.000972685    0.000661370
     18        1           0.000290178   -0.000919149    0.000631570
 -------------------------------------------------------------------
 Cartesian Forces:  Max     0.010810764 RMS     0.004056260
 Leave Link  716 at Tue Apr  5 19:29:34 2022, MaxMem=  1879048192 cpu:               0.2 elap:               0.0
 (Enter /gpfs/software/gaussian16/sse4/tar/g16/l103.exe)

 GradGradGradGradGradGradGradGradGradGradGradGradGradGradGradGradGradGrad
 Berny optimization.
 Using GEDIIS/GDIIS optimizer.
 FormGI is forming the generalized inverse of G from B-inverse, IUseBI=4.
 Internal  Forces:  Max     0.011406432 RMS     0.002665065
 Search for a local minimum.
 Step number   4 out of a maximum of   95
 All quantities printed in internal units (Hartrees-Bohrs-Radians)
 RMS Force = .26651D-02 SwitMx=.10000D-02 MixMth= 1
 Mixed Optimization -- RFO/linear search
 Update second derivatives using D2CorX and points    3    4
 DE= -4.91D-03 DEPred=-4.97D-03 R= 9.88D-01
 TightC=F SS=  1.41D+00  RLast= 4.40D-01 DXNew= 1.4270D+00 1.3214D+00
 Trust test= 9.88D-01 RLast= 4.40D-01 DXMaxT set to 1.32D+00
 ITU=  1  1  1  0
 Use linear search instead of GDIIS.
     Eigenvalues ---    0.00717   0.00871   0.00999   0.01107   0.01539
     Eigenvalues ---    0.01666   0.01668   0.01958   0.02088   0.02113
     Eigenvalues ---    0.02140   0.02155   0.02191   0.02194   0.03065
     Eigenvalues ---    0.15938   0.16037   0.19069   0.22458   0.24730
     Eigenvalues ---    0.24976   0.24992   0.24996   0.24997   0.24999
     Eigenvalues ---    0.24999   0.25000   0.25027   0.27379   0.29861
     Eigenvalues ---    0.31228   0.32665   0.33538   0.34633   0.35047
     Eigenvalues ---    0.35163   0.36989   0.38723   0.40639   0.42725
     Eigenvalues ---    0.43137   0.45608   0.46294   0.47215   0.50384
     Eigenvalues ---    0.87140   0.95832   1.07428
 RFO step:  Lambda=-5.18479562D-03 EMin= 7.16756270D-03
 Quartic linear search produced a step of  0.23010.
 Iteration  1 RMS(Cart)=  0.11594735 RMS(Int)=  0.02123446
 Iteration  2 RMS(Cart)=  0.05266134 RMS(Int)=  0.00100276
 Iteration  3 RMS(Cart)=  0.00140809 RMS(Int)=  0.00030051
 Iteration  4 RMS(Cart)=  0.00000087 RMS(Int)=  0.00030051
 ITry= 1 IFail=0 DXMaxC= 6.06D-01 DCOld= 1.00D+10 DXMaxT= 1.32D+00 DXLimC= 3.00D+00 Rises=F
 Variable       Old X    -DE/DX   Delta X   Delta X   Delta X     New X
                                 (Linear)    (Quad)   (Total)
    R1        2.79360   0.00302  -0.00276   0.00713   0.00454   2.79813
    R2        2.73066   0.00045   0.00155   0.00262   0.00431   2.73497
    R3        2.31169  -0.00353  -0.00011  -0.00394  -0.00405   2.30764
    R4        2.64288  -0.00186   0.00276   0.00025   0.00302   2.64590
    R5        3.29197   0.00178   0.00226   0.00837   0.01062   3.30259
    R6        2.66920   0.00732  -0.00272   0.02090   0.01802   2.68722
    R7        3.31777  -0.00029   0.00086  -0.00009   0.00077   3.31854
    R8        2.33533  -0.00579   0.00145  -0.00350  -0.00206   2.33327
    R9        2.63051   0.00373  -0.00027   0.00902   0.00859   2.63909
   R10        2.74849  -0.00583  -0.00271  -0.02062  -0.02333   2.72517
   R11        2.62465  -0.00282  -0.00029  -0.00743  -0.00769   2.61696
   R12        2.67142   0.00501   0.00225   0.01501   0.01723   2.68865
   R13        2.35896  -0.01141   0.01376  -0.01079   0.00301   2.36196
   R14        2.60350   0.00126   0.00077   0.00321   0.00401   2.60752
   R15        2.65717  -0.00716   0.00119  -0.01461  -0.01347   2.64370
   R16        2.04943   0.00087   0.00011   0.00271   0.00283   2.05226
   R17        2.64408   0.00300   0.00134   0.00916   0.01048   2.65456
   R18        2.04778   0.00064  -0.00010   0.00177   0.00167   2.04945
   R19        3.31791  -0.00208   0.00149  -0.00439  -0.00289   3.31502
    A1        1.79233   0.00116  -0.00758  -0.00494  -0.01344   1.77890
    A2        2.18723   0.00066  -0.00129   0.00213  -0.00077   2.18646
    A3        2.30335  -0.00179   0.00882   0.00511   0.01229   2.31563
    A4        2.19775  -0.00114   0.00491   0.00252   0.00769   2.20544
    A5        1.98698   0.00093  -0.00291  -0.00039  -0.00345   1.98353
    A6        2.09841   0.00021  -0.00201  -0.00204  -0.00420   2.09421
    A7        2.17326  -0.00195   0.00090  -0.00492  -0.00418   2.16908
    A8        2.07452   0.00008   0.00039  -0.00015   0.00020   2.07471
    A9        2.03539   0.00186  -0.00120   0.00502   0.00377   2.03916
   A10        2.26430   0.00293   0.00530   0.01647   0.02210   2.28640
   A11        2.27991  -0.00286  -0.00028  -0.01347  -0.01388   2.26603
   A12        1.85868   0.00186  -0.00327   0.00485   0.00129   1.85997
   A13        2.21088   0.00042  -0.00136  -0.00053  -0.00176   2.20912
   A14        2.21358  -0.00228   0.00462  -0.00430   0.00045   2.21403
   A15        2.27783   0.00055   0.00927   0.01382   0.02311   2.30094
   A16        2.16003  -0.00219   0.00049  -0.00892  -0.00842   2.15161
   A17        1.84454   0.00164  -0.00983  -0.00506  -0.01495   1.82959
   A18        2.33712   0.00425   0.00867   0.02611   0.03479   2.37191
   A19        2.12215  -0.00533  -0.00374  -0.02898  -0.03266   2.08948
   A20        2.16607  -0.00273   0.00493  -0.00427   0.00052   2.16659
   A21        2.03463   0.00214  -0.00355   0.00600   0.00250   2.03713
   A22        2.08239   0.00059  -0.00140  -0.00165  -0.00300   2.07939
   A23        2.12759  -0.00293   0.00416  -0.00552  -0.00150   2.12609
   A24        2.08662   0.00026  -0.00249  -0.00566  -0.00811   2.07851
   A25        2.06881   0.00267  -0.00171   0.01112   0.00944   2.07825
   A26        1.96843   0.00510  -0.00428   0.01755   0.01323   1.98166
   A27        2.19836  -0.00254   0.00442  -0.00587  -0.00144   2.19692
   A28        2.11630  -0.00256  -0.00015  -0.01162  -0.01175   2.10455
    D1        0.01064  -0.00062   0.00190  -0.03736  -0.03523  -0.02458
    D2       -3.14092  -0.00042  -0.00148  -0.02810  -0.02933   3.11293
    D3        3.12960   0.00076  -0.00649   0.05767   0.05100  -3.10258
    D4       -0.02196   0.00096  -0.00987   0.06692   0.05689   0.03493
    D5       -0.00230   0.00071  -0.00191   0.04106   0.03928   0.03697
    D6       -3.11906  -0.00086   0.00717  -0.06315  -0.05619   3.10794
    D7       -0.00556   0.00019  -0.00053   0.00914   0.00868   0.00312
    D8        3.12879   0.00021  -0.00935   0.00122  -0.00808   3.12071
    D9       -3.13660  -0.00003   0.00305  -0.00067   0.00244  -3.13416
   D10       -0.00225  -0.00001  -0.00577  -0.00859  -0.01432  -0.01657
   D11       -0.00805   0.00031  -0.00114   0.02223   0.02115   0.01310
   D12       -3.13936   0.00030   0.00214   0.02040   0.02251  -3.11685
   D13        3.14063   0.00030   0.00752   0.03001   0.03762  -3.10494
   D14        0.00932   0.00028   0.01080   0.02817   0.03897   0.04829
   D15       -0.01363  -0.00027   0.00038  -0.01306  -0.01285  -0.02648
   D16        0.01790  -0.00031   0.00127  -0.02259  -0.02138  -0.00348
   D17       -3.13399  -0.00028  -0.00199  -0.02072  -0.02276   3.12643
   D18       -0.59265   0.00332   0.04283   0.24453   0.28730  -0.30535
   D19        2.59783   0.00336   0.04563   0.24986   0.29557   2.89339
   D20        2.56126   0.00327   0.04673   0.24227   0.28892   2.85018
   D21       -0.53145   0.00331   0.04954   0.24760   0.29719  -0.23426
   D22       -3.10182  -0.00028   0.00182  -0.01004  -0.00835  -3.11017
   D23       -0.00244  -0.00039  -0.00049  -0.01484  -0.01557  -0.01800
   D24        3.08051   0.00019  -0.00847   0.00145  -0.00707   3.07343
   D25       -0.04566  -0.00000  -0.00494  -0.00407  -0.00893  -0.05459
   D26       -0.02249   0.00023  -0.00657   0.00515  -0.00163  -0.02412
   D27        3.13453   0.00003  -0.00304  -0.00037  -0.00349   3.13104
   D28        0.02598   0.00024   0.00644   0.01614   0.02262   0.04859
   D29       -0.02165  -0.00005  -0.00466  -0.00606  -0.01039  -0.03204
   D30        3.13498  -0.00022  -0.00295  -0.01126  -0.01385   3.12113
   D31        0.02515  -0.00020   0.00805   0.00055   0.00866   0.03382
   D32       -3.13617  -0.00014   0.00258  -0.00278   0.00005  -3.13612
   D33       -3.13226   0.00002   0.00443   0.00628   0.01061  -3.12165
   D34       -0.01039   0.00008  -0.00104   0.00295   0.00199  -0.00840
   D35       -0.00133   0.00002  -0.00189  -0.00061  -0.00224  -0.00357
   D36        3.12603   0.00018  -0.00348   0.00435   0.00110   3.12713
   D37       -3.12339  -0.00002   0.00352   0.00286   0.00656  -3.11683
   D38        0.00397   0.00015   0.00193   0.00782   0.00990   0.01387
         Item               Value     Threshold  Converged?
 Maximum Force            0.011406     0.000450     NO 
 RMS     Force            0.002665     0.000300     NO 
 Maximum Displacement     0.605575     0.001800     NO 
 RMS     Displacement     0.166297     0.001200     NO 
 Predicted change in Energy=-3.398053D-03
 Lowest energy point so far.  Saving SCF results.
 GradGradGradGradGradGradGradGradGradGradGradGradGradGradGradGradGradGrad

 Leave Link  103 at Tue Apr  5 19:29:34 2022, MaxMem=  1879048192 cpu:               2.1 elap:               0.4
 (Enter /gpfs/software/gaussian16/sse4/tar/g16/l202.exe)
                          Input orientation:                          
 ---------------------------------------------------------------------
 Center     Atomic      Atomic             Coordinates (Angstroms)
 Number     Number       Type             X           Y           Z
 ---------------------------------------------------------------------
      1          6           0       -4.143820   -0.935107    0.119242
      2          6           0       -3.438982    0.361599   -0.000149
      3          6           0       -2.053399    0.559725    0.036219
      4          6           0       -3.041169   -1.864926    0.238505
      5          6           0       -1.821875   -1.674674    0.278974
      6          6           0       -1.099129   -0.482751    0.193505
      7         17           0       -1.424273    2.187839   -0.156969
      8          8           0       -5.352919   -1.089889    0.046246
      9         17           0       -4.511259    1.725620   -0.209824
     10          6           0        0.333300   -0.332687    0.266102
     11          6           0        1.172395    0.708331   -0.094414
     12          6           0        2.406099    0.908861   -0.091814
     13          6           0        1.204855   -1.365305    0.711490
     14          6           0        2.600408   -1.267407    0.715436
     15          6           0        3.261903   -0.097764    0.306004
     16         17           0        5.013143   -0.002840    0.344456
     17          1           0        3.186977   -2.108423    1.068733
     18          1           0        0.738195   -2.283913    1.054709
 ---------------------------------------------------------------------
                    Distance matrix (angstroms):
                    1          2          3          4          5
     1  C    0.000000
     2  C    1.480708   0.000000
     3  C    2.571239   1.400148   0.000000
     4  C    1.447282   2.274340   2.625937   0.000000
     5  C    2.442110   2.615215   2.259441   1.234711   0.000000
     6  C    3.079006   2.495063   1.422015   2.384105   1.396549
     7  Cl   4.150303   2.723747   1.756097   4.381285   3.907319
     8  O    1.221150   2.402524   3.688923   2.445778   3.586698
     9  Cl   2.706061   1.747655   2.731469   3.905661   4.362764
    10  C    4.519854   3.844871   2.558433   3.706152   2.538873
    11  C    5.568543   4.625354   3.231857   4.948395   3.844969
    12  C    6.807804   5.871360   4.474976   6.121743   4.968692
    13  C    5.398533   5.005382   3.844211   4.301403   3.073089
    14  C    6.778678   6.296027   5.045560   5.693144   4.462394
    15  C    7.455250   6.723585   5.362603   6.546460   5.322798
    16  Cl   9.207053   8.466994   7.095598   8.267439   7.036817
    17  H    7.484570   7.151702   5.970481   6.287955   5.089250
    18  H    5.150578   5.055716   4.112980   3.889131   2.743520
                    6          7          8          9         10
     6  C    0.000000
     7  Cl   2.713043   0.000000
     8  O    4.299422   5.120454   0.000000
     9  Cl   4.084386   3.121846   2.949755   0.000000
    10  C    1.442097   3.101791   5.740625   5.285158   0.000000
    11  C    2.580968   2.989238   6.770014   5.775130   1.384836
    12  C    3.782144   4.038785   8.013515   6.966410   2.442548
    13  C    2.521023   4.504594   6.597182   6.563277   1.422771
    14  C    3.817679   5.375675   7.983404   7.771109   2.493066
    15  C    4.379437   5.234365   8.675652   8.000804   2.938281
    16  Cl   6.132942   6.818419  10.427169   9.695826   4.692107
    17  H    4.666856   6.420580   8.660988   8.694679   3.455565
    18  H    2.713231   5.112828   6.288431   6.725487   2.143157
                   11         12         13         14         15
    11  C    0.000000
    12  C    1.249898   0.000000
    13  C    2.224971   2.694459   0.000000
    14  C    2.568777   2.329281   1.398988   0.000000
    15  C    2.275119   1.379838   2.450004   1.404733   0.000000
    16  Cl   3.930613   2.796106   4.061291   2.749190   1.754233
    17  H    3.653157   3.325754   2.146778   1.084523   2.151771
    18  H    3.234584   3.780241   1.086008   2.148541   3.421828
                   16         17         18
    16  Cl   0.000000
    17  H    2.879747   0.000000
    18  H    4.897238   2.455102   0.000000
 Stoichiometry    C12H2Cl3O(1-)
 Framework group  C1[X(C12H2Cl3O)]
 Deg. of freedom    48
 Full point group                 C1      NOp   1
 RotChk:  IX=0 Diff= 1.24D-01
 Largest Abelian subgroup         C1      NOp   1
 Largest concise Abelian subgroup C1      NOp   1
                         Standard orientation:                         
 ---------------------------------------------------------------------
 Center     Atomic      Atomic             Coordinates (Angstroms)
 Number     Number       Type             X           Y           Z
 ---------------------------------------------------------------------
      1          6           0        3.435725    1.343744   -0.050496
      2          6           0        2.831139   -0.006544    0.010293
      3          6           0        1.462942   -0.303695    0.022586
      4          6           0        2.265597    2.192209   -0.124895
      5          6           0        1.062286    1.916378   -0.103192
      6          6           0        0.430725    0.673167   -0.026350
      7         17           0        0.960945   -1.985943    0.066399
      8          8           0        4.633058    1.578782   -0.099038
      9         17           0        4.006280   -1.299027    0.063483
     10          6           0       -0.989397    0.425350    0.012157
     11          6           0       -1.733311   -0.721197   -0.210990
     12          6           0       -2.948300   -1.014173   -0.225578
     13          6           0       -1.953381    1.443857    0.252273
     14          6           0       -3.336903    1.239570    0.216217
     15          6           0       -3.892306   -0.027453   -0.027618
     16         17           0       -5.632147   -0.251086   -0.044267
     17          1           0       -3.998735    2.077205    0.407365
     18          1           0       -1.570958    2.438212    0.463038
 ---------------------------------------------------------------------
 Rotational constants (GHZ):           1.1306086           0.1729213           0.1503150
 Leave Link  202 at Tue Apr  5 19:29:35 2022, MaxMem=  1879048192 cpu:               0.5 elap:               0.1
 (Enter /gpfs/software/gaussian16/sse4/tar/g16/l301.exe)
 Standard basis: 6-311+G(d,p) (5D, 7F)
 Ernie: Thresh=  0.10000D-02 Tol=  0.10000D-05 Strict=F.
 There are   404 symmetry adapted cartesian basis functions of A   symmetry.
 There are   388 symmetry adapted basis functions of A   symmetry.
   388 basis functions,   643 primitive gaussians,   404 cartesian basis functions
    67 alpha electrons       67 beta electrons
       nuclear repulsion energy      1224.0160713311 Hartrees.
 IExCor= 4336 DFT=T Ex+Corr=M062X ExCW=0 ScaHFX=  0.540000
 ScaDFX=  1.000000  1.000000  1.000000  1.000000 ScalE2=  1.000000  1.000000
 IRadAn=      5 IRanWt=     -1 IRanGd=            0 ICorTp=0 IEmpDi=  4
 NAtoms=   18 NActive=   18 NUniq=   18 SFac= 1.00D+00 NAtFMM=   60 NAOKFM=F Big=F
 Integral buffers will be    131072 words long.
 Raffenetti 2 integral format.
 Two-electron integral symmetry is turned on.
 Leave Link  301 at Tue Apr  5 19:29:35 2022, MaxMem=  1879048192 cpu:               0.4 elap:               0.1
 (Enter /gpfs/software/gaussian16/sse4/tar/g16/l302.exe)
 NPDir=0 NMtPBC=     1 NCelOv=     1 NCel=       1 NClECP=     1 NCelD=      1
         NCelK=      1 NCelE2=     1 NClLst=     1 CellRange=     0.0.
 One-electron integrals computed using PRISM.
 One-electron integral symmetry used in STVInt
 NBasis=   388 RedAO= T EigKep=  1.39D-06  NBF=   388
 NBsUse=   383 1.00D-06 EigRej=  8.55D-07 NBFU=   383
 Precomputing XC quadrature grid using
 IXCGrd= 4 IRadAn=           5 IRanWt=          -1 IRanGd=           0 AccXCQ= 0.00D+00.
 Generated NRdTot=       0 NPtTot=           0 NUsed=           0 NTot=          32
 NSgBfM=   394   394   394   394   394 MxSgAt=    18 MxSgA2=    18.
 Leave Link  302 at Tue Apr  5 19:29:35 2022, MaxMem=  1879048192 cpu:               2.4 elap:               0.4
 (Enter /gpfs/software/gaussian16/sse4/tar/g16/l303.exe)
 DipDrv:  MaxL=1.
 Leave Link  303 at Tue Apr  5 19:29:35 2022, MaxMem=  1879048192 cpu:               0.3 elap:               0.1
 (Enter /gpfs/software/gaussian16/sse4/tar/g16/l401.exe)
 Initial guess from the checkpoint file:  "checkpoint.chk"
 B after Tr=     0.000000    0.000000   -0.000000
         Rot=    0.999988    0.004834    0.000068   -0.000899 Ang=   0.56 deg.
 Guess basis will be translated and rotated to current coordinates.
 JPrj=2 DoOrth=T DoCkMO=T.
 Generating alternative initial guess.
 ExpMin= 4.38D-02 ExpMax= 1.06D+05 ExpMxC= 3.62D+03 IAcc=2 IRadAn=         4 AccDes= 0.00D+00
 Harris functional with IExCor= 1009 and IRadAn=       4 diagonalized for initial guess.
 HarFok:  IExCor= 1009 AccDes= 0.00D+00 IRadAn=         4 IDoV= 1 UseB2=F ITyADJ=14
 ICtDFT=  3500011 ScaDFX=  1.000000  1.000000  1.000000  1.000000
 FoFCou: FMM=F IPFlag=           0 FMFlag=      100000 FMFlg1=           0
         NFxFlg=           0 DoJE=T BraDBF=F KetDBF=T FulRan=T
         wScrn=  0.000000 ICntrl=       500 IOpCl=  0 I1Cent=   200000004 NGrid=           0
         NMat0=    1 NMatS0=      1 NMatT0=    0 NMatD0=    1 NMtDS0=    0 NMtDT0=    0
 Petite list used in FoFCou.
 Harris En= -1913.21178211085    
 Leave Link  401 at Tue Apr  5 19:29:37 2022, MaxMem=  1879048192 cpu:              11.6 elap:               1.7
 (Enter /gpfs/software/gaussian16/sse4/tar/g16/l502.exe)
 Integral symmetry usage will be decided dynamically.
 Closed shell SCF:
 Using DIIS extrapolation, IDIIS=  1040.
 NGot=  1879048192 LenX=  1878715301 LenY=  1878551644
 Requested convergence on RMS density matrix=1.00D-08 within 128 cycles.
 Requested convergence on MAX density matrix=1.00D-06.
 Requested convergence on             energy=1.00D-06.
 No special actions if energy rises.
 Fock matrices will be formed incrementally for  20 cycles.

 Cycle   1  Pass 1  IDiag  1:
 FoFJK:  IHMeth= 1 ICntrl=       0 DoSepK=F KAlg= 0 I1Cent=           0 FoldK=F
 IRaf= 810000000 NMat=       1 IRICut=       1 DoRegI=T DoRafI=F ISym2E= 0 IDoP0=0 IntGTp=1.
 FoFCou: FMM=F IPFlag=           0 FMFlag=      100000 FMFlg1=           0
         NFxFlg=           0 DoJE=F BraDBF=F KetDBF=F FulRan=T
         wScrn=  0.000000 ICntrl=         0 IOpCl=  0 I1Cent=           0 NGrid=           0
         NMat0=    1 NMatS0=      1 NMatT0=    0 NMatD0=    1 NMtDS0=    0 NMtDT0=    0
 Symmetry not used in FoFCou.
 E= -1913.69930546278    
 DIIS: error= 1.46D-02 at cycle   1 NSaved=   1.
 NSaved= 1 IEnMin= 1 EnMin= -1913.69930546278     IErMin= 1 ErrMin= 1.46D-02
 ErrMax= 1.46D-02  0.00D+00 EMaxC= 1.00D-01 BMatC= 1.27D-01 BMatP= 1.27D-01
 IDIUse=3 WtCom= 8.54D-01 WtEn= 1.46D-01
 Coeff-Com:  0.100D+01
 Coeff-En:   0.100D+01
 Coeff:      0.100D+01
 Recover alternate guess density for next cycle.
 RMSDP=3.09D-02 MaxDP=1.39D+00              OVMax= 0.00D+00

 Cycle   2  Pass 1  IDiag  1:
 RMSU=  2.98D-02    CP:  1.09D+00
 E= -1913.55467416727     Delta-E=        0.144631295514 Rises=F Damp=F
 Switch densities from cycles 1 and 2 for lowest energy.
 DIIS: error= 2.35D-02 at cycle   2 NSaved=   2.
 NSaved= 2 IEnMin= 1 EnMin= -1913.69930546278     IErMin= 1 ErrMin= 1.46D-02
 ErrMax= 2.35D-02  0.00D+00 EMaxC= 1.00D+00 BMatC= 6.56D-01 BMatP= 1.27D-01
 IDIUse=1 WtCom= 1.00D+00 WtEn= 0.00D+00
 Coeff-Com:  0.841D+00 0.159D+00
 Coeff:      0.841D+00 0.159D+00
 Gap=     0.241 Goal=   None    Shift=    0.000
 RMSDP=2.72D-02 MaxDP=1.79D+00 DE= 1.45D-01 OVMax= 1.94D-01

 Cycle   3  Pass 1  IDiag  1:
 RMSU=  2.20D-02    CP:  1.09D+00  4.60D-01
 E= -1914.02687853842     Delta-E=       -0.472204371154 Rises=F Damp=F
 DIIS: error= 5.71D-03 at cycle   3 NSaved=   3.
 NSaved= 3 IEnMin= 3 EnMin= -1914.02687853842     IErMin= 3 ErrMin= 5.71D-03
 ErrMax= 5.71D-03  0.00D+00 EMaxC= 1.00D+00 BMatC= 3.06D-02 BMatP= 1.27D-01
 IDIUse=1 WtCom= 1.00D+00 WtEn= 0.00D+00
 Coeff-Com:  0.704D-01 0.129D+00 0.800D+00
 Coeff:      0.704D-01 0.129D+00 0.800D+00
 Gap=     0.175 Goal=   None    Shift=    0.000
 RMSDP=1.07D-02 MaxDP=6.88D-01 DE=-4.72D-01 OVMax= 6.41D-02

 Cycle   4  Pass 1  IDiag  1:
 RMSU=  9.77D-03    CP:  1.10D+00  4.78D-01  8.08D-01
 E= -1914.05816470187     Delta-E=       -0.031286163443 Rises=F Damp=F
 DIIS: error= 3.64D-03 at cycle   4 NSaved=   4.
 NSaved= 4 IEnMin= 4 EnMin= -1914.05816470187     IErMin= 4 ErrMin= 3.64D-03
 ErrMax= 3.64D-03  0.00D+00 EMaxC= 1.00D+00 BMatC= 6.38D-03 BMatP= 3.06D-02
 IDIUse=1 WtCom= 1.00D+00 WtEn= 0.00D+00
 Coeff-Com: -0.358D-01 0.284D-01 0.342D+00 0.665D+00
 Coeff:     -0.358D-01 0.284D-01 0.342D+00 0.665D+00
 Gap=     0.175 Goal=   None    Shift=    0.000
 RMSDP=4.53D-03 MaxDP=2.57D-01 DE=-3.13D-02 OVMax= 2.82D-02

 Cycle   5  Pass 1  IDiag  1:
 RMSU=  2.70D-03    CP:  1.06D+00  4.97D-01  7.55D-01  9.44D-01
 E= -1914.06226198806     Delta-E=       -0.004097286189 Rises=F Damp=F
 DIIS: error= 3.20D-03 at cycle   5 NSaved=   5.
 NSaved= 5 IEnMin= 5 EnMin= -1914.06226198806     IErMin= 5 ErrMin= 3.20D-03
 ErrMax= 3.20D-03  0.00D+00 EMaxC= 1.00D+00 BMatC= 2.65D-03 BMatP= 6.38D-03
 IDIUse=1 WtCom= 1.00D+00 WtEn= 0.00D+00
 Coeff-Com: -0.292D-01 0.767D-02 0.170D+00 0.434D+00 0.417D+00
 Coeff:     -0.292D-01 0.767D-02 0.170D+00 0.434D+00 0.417D+00
 Gap=     0.174 Goal=   None    Shift=    0.000
 RMSDP=1.67D-03 MaxDP=2.65D-01 DE=-4.10D-03 OVMax= 1.40D-02

 Cycle   6  Pass 1  IDiag  1:
 RMSU=  1.15D-03    CP:  1.06D+00  4.87D-01  8.01D-01  9.79D-01  1.18D+00
 E= -1914.06485852768     Delta-E=       -0.002596539626 Rises=F Damp=F
 DIIS: error= 7.82D-04 at cycle   6 NSaved=   6.
 NSaved= 6 IEnMin= 6 EnMin= -1914.06485852768     IErMin= 6 ErrMin= 7.82D-04
 ErrMax= 7.82D-04  0.00D+00 EMaxC= 1.00D+00 BMatC= 1.46D-04 BMatP= 2.65D-03
 IDIUse=1 WtCom= 1.00D+00 WtEn= 0.00D+00
 Coeff-Com: -0.879D-02-0.900D-03 0.340D-01 0.917D-01 0.202D+00 0.682D+00
 Coeff:     -0.879D-02-0.900D-03 0.340D-01 0.917D-01 0.202D+00 0.682D+00
 Gap=     0.174 Goal=   None    Shift=    0.000
 RMSDP=5.04D-04 MaxDP=3.04D-02 DE=-2.60D-03 OVMax= 3.99D-03

 Cycle   7  Pass 1  IDiag  1:
 RMSU=  4.00D-04    CP:  1.06D+00  4.89D-01  7.96D-01  9.75D-01  1.27D+00
                    CP:  1.00D+00
 E= -1914.06500875152     Delta-E=       -0.000150223834 Rises=F Damp=F
 DIIS: error= 2.45D-04 at cycle   7 NSaved=   7.
 NSaved= 7 IEnMin= 7 EnMin= -1914.06500875152     IErMin= 7 ErrMin= 2.45D-04
 ErrMax= 2.45D-04  0.00D+00 EMaxC= 1.00D+00 BMatC= 3.00D-05 BMatP= 1.46D-04
 IDIUse=1 WtCom= 1.00D+00 WtEn= 0.00D+00
 Coeff-Com: -0.119D-02-0.121D-02-0.397D-02-0.111D-01 0.488D-01 0.376D+00
 Coeff-Com:  0.593D+00
 Coeff:     -0.119D-02-0.121D-02-0.397D-02-0.111D-01 0.488D-01 0.376D+00
 Coeff:      0.593D+00
 Gap=     0.174 Goal=   None    Shift=    0.000
 RMSDP=1.62D-04 MaxDP=1.64D-02 DE=-1.50D-04 OVMax= 2.03D-03

 Cycle   8  Pass 1  IDiag  1:
 RMSU=  1.11D-04    CP:  1.06D+00  4.90D-01  7.95D-01  9.79D-01  1.29D+00
                    CP:  1.06D+00  8.53D-01
 E= -1914.06504258607     Delta-E=       -0.000033834554 Rises=F Damp=F
 DIIS: error= 7.33D-05 at cycle   8 NSaved=   8.
 NSaved= 8 IEnMin= 8 EnMin= -1914.06504258607     IErMin= 8 ErrMin= 7.33D-05
 ErrMax= 7.33D-05  0.00D+00 EMaxC= 1.00D+00 BMatC= 2.97D-06 BMatP= 3.00D-05
 IDIUse=1 WtCom= 1.00D+00 WtEn= 0.00D+00
 Coeff-Com:  0.578D-03-0.139D-03-0.821D-02-0.187D-01-0.907D-02 0.692D-01
 Coeff-Com:  0.255D+00 0.711D+00
 Coeff:      0.578D-03-0.139D-03-0.821D-02-0.187D-01-0.907D-02 0.692D-01
 Coeff:      0.255D+00 0.711D+00
 Gap=     0.174 Goal=   None    Shift=    0.000
 RMSDP=7.28D-05 MaxDP=4.79D-03 DE=-3.38D-05 OVMax= 8.43D-04

 Cycle   9  Pass 1  IDiag  1:
 RMSU=  5.01D-05    CP:  1.06D+00  4.90D-01  7.94D-01  9.78D-01  1.30D+00
                    CP:  1.07D+00  9.60D-01  9.83D-01
 E= -1914.06504632351     Delta-E=       -0.000003737441 Rises=F Damp=F
 DIIS: error= 3.89D-05 at cycle   9 NSaved=   9.
 NSaved= 9 IEnMin= 9 EnMin= -1914.06504632351     IErMin= 9 ErrMin= 3.89D-05
 ErrMax= 3.89D-05  0.00D+00 EMaxC= 1.00D+00 BMatC= 4.91D-07 BMatP= 2.97D-06
 IDIUse=1 WtCom= 1.00D+00 WtEn= 0.00D+00
 Coeff-Com:  0.429D-03 0.338D-04-0.341D-02-0.603D-02-0.105D-01-0.182D-01
 Coeff-Com:  0.395D-01 0.332D+00 0.666D+00
 Coeff:      0.429D-03 0.338D-04-0.341D-02-0.603D-02-0.105D-01-0.182D-01
 Coeff:      0.395D-01 0.332D+00 0.666D+00
 Gap=     0.174 Goal=   None    Shift=    0.000
 RMSDP=2.72D-05 MaxDP=1.21D-03 DE=-3.74D-06 OVMax= 5.64D-04

 Cycle  10  Pass 1  IDiag  1:
 RMSU=  1.81D-05    CP:  1.06D+00  4.90D-01  7.95D-01  9.78D-01  1.30D+00
                    CP:  1.07D+00  9.50D-01  1.03D+00  1.01D+00
 E= -1914.06504713699     Delta-E=       -0.000000813479 Rises=F Damp=F
 DIIS: error= 9.20D-06 at cycle  10 NSaved=  10.
 NSaved=10 IEnMin=10 EnMin= -1914.06504713699     IErMin=10 ErrMin= 9.20D-06
 ErrMax= 9.20D-06  0.00D+00 EMaxC= 1.00D+00 BMatC= 6.77D-08 BMatP= 4.91D-07
 IDIUse=1 WtCom= 1.00D+00 WtEn= 0.00D+00
 Coeff-Com:  0.571D-04-0.374D-05 0.293D-03 0.160D-02-0.169D-02-0.181D-01
 Coeff-Com: -0.314D-01-0.330D-01 0.246D+00 0.837D+00
 Coeff:      0.571D-04-0.374D-05 0.293D-03 0.160D-02-0.169D-02-0.181D-01
 Coeff:     -0.314D-01-0.330D-01 0.246D+00 0.837D+00
 Gap=     0.174 Goal=   None    Shift=    0.000
 RMSDP=2.24D-05 MaxDP=2.79D-03 DE=-8.13D-07 OVMax= 3.58D-04

 Cycle  11  Pass 1  IDiag  1:
 RMSU=  1.12D-05    CP:  1.06D+00  4.90D-01  7.95D-01  9.78D-01  1.30D+00
                    CP:  1.06D+00  9.66D-01  1.03D+00  1.14D+00  1.29D+00
 E= -1914.06504732687     Delta-E=       -0.000000189876 Rises=F Damp=F
 DIIS: error= 8.30D-06 at cycle  11 NSaved=  11.
 NSaved=11 IEnMin=11 EnMin= -1914.06504732687     IErMin=11 ErrMin= 8.30D-06
 ErrMax= 8.30D-06  0.00D+00 EMaxC= 1.00D+00 BMatC= 1.35D-08 BMatP= 6.77D-08
 IDIUse=1 WtCom= 1.00D+00 WtEn= 0.00D+00
 Coeff-Com: -0.240D-04-0.269D-06 0.590D-03 0.137D-02 0.590D-03-0.528D-02
 Coeff-Com: -0.185D-01-0.639D-01 0.179D-01 0.368D+00 0.699D+00
 Coeff:     -0.240D-04-0.269D-06 0.590D-03 0.137D-02 0.590D-03-0.528D-02
 Coeff:     -0.185D-01-0.639D-01 0.179D-01 0.368D+00 0.699D+00
 Gap=     0.174 Goal=   None    Shift=    0.000
 RMSDP=7.85D-06 MaxDP=6.49D-04 DE=-1.90D-07 OVMax= 1.67D-04

 Cycle  12  Pass 1  IDiag  1:
 RMSU=  4.88D-06    CP:  1.06D+00  4.90D-01  7.95D-01  9.77D-01  1.30D+00
                    CP:  1.06D+00  9.69D-01  1.02D+00  1.23D+00  1.39D+00
                    CP:  1.05D+00
 E= -1914.06504736576     Delta-E=       -0.000000038893 Rises=F Damp=F
 DIIS: error= 2.40D-06 at cycle  12 NSaved=  12.
 NSaved=12 IEnMin=12 EnMin= -1914.06504736576     IErMin=12 ErrMin= 2.40D-06
 ErrMax= 2.40D-06  0.00D+00 EMaxC= 1.00D+00 BMatC= 2.84D-09 BMatP= 1.35D-08
 IDIUse=1 WtCom= 1.00D+00 WtEn= 0.00D+00
 Coeff-Com: -0.236D-04 0.706D-05 0.190D-03 0.124D-03 0.631D-03 0.225D-02
 Coeff-Com: -0.508D-03-0.212D-01-0.555D-01-0.563D-01 0.301D+00 0.829D+00
 Coeff:     -0.236D-04 0.706D-05 0.190D-03 0.124D-03 0.631D-03 0.225D-02
 Coeff:     -0.508D-03-0.212D-01-0.555D-01-0.563D-01 0.301D+00 0.829D+00
 Gap=     0.174 Goal=   None    Shift=    0.000
 RMSDP=5.61D-06 MaxDP=7.25D-04 DE=-3.89D-08 OVMax= 1.19D-04

 Cycle  13  Pass 1  IDiag  1:
 RMSU=  1.72D-06    CP:  1.06D+00  4.90D-01  7.95D-01  9.77D-01  1.30D+00
                    CP:  1.06D+00  9.70D-01  1.02D+00  1.27D+00  1.51D+00
                    CP:  1.32D+00  1.05D+00
 E= -1914.06504737651     Delta-E=       -0.000000010748 Rises=F Damp=F
 DIIS: error= 1.04D-06 at cycle  13 NSaved=  13.
 NSaved=13 IEnMin=13 EnMin= -1914.06504737651     IErMin=13 ErrMin= 1.04D-06
 ErrMax= 1.04D-06  0.00D+00 EMaxC= 1.00D+00 BMatC= 6.60D-10 BMatP= 2.84D-09
 IDIUse=1 WtCom= 1.00D+00 WtEn= 0.00D+00
 Coeff-Com: -0.923D-05 0.402D-05 0.178D-04-0.104D-03 0.240D-03 0.182D-02
 Coeff-Com:  0.225D-02-0.101D-02-0.289D-01-0.777D-01 0.484D-01 0.415D+00
 Coeff-Com:  0.640D+00
 Coeff:     -0.923D-05 0.402D-05 0.178D-04-0.104D-03 0.240D-03 0.182D-02
 Coeff:      0.225D-02-0.101D-02-0.289D-01-0.777D-01 0.484D-01 0.415D+00
 Coeff:      0.640D+00
 Gap=     0.174 Goal=   None    Shift=    0.000
 RMSDP=1.89D-06 MaxDP=1.20D-04 DE=-1.07D-08 OVMax= 3.87D-05

 Cycle  14  Pass 1  IDiag  1:
 RMSU=  7.48D-07    CP:  1.06D+00  4.90D-01  7.95D-01  9.77D-01  1.30D+00
                    CP:  1.06D+00  9.71D-01  1.01D+00  1.29D+00  1.54D+00
                    CP:  1.39D+00  1.18D+00  1.24D+00
 E= -1914.06504737782     Delta-E=       -0.000000001310 Rises=F Damp=F
 DIIS: error= 7.13D-07 at cycle  14 NSaved=  14.
 NSaved=14 IEnMin=14 EnMin= -1914.06504737782     IErMin=14 ErrMin= 7.13D-07
 ErrMax= 7.13D-07  0.00D+00 EMaxC= 1.00D+00 BMatC= 1.76D-10 BMatP= 6.60D-10
 IDIUse=1 WtCom= 1.00D+00 WtEn= 0.00D+00
 Coeff-Com: -0.957D-07-0.185D-06-0.348D-04-0.785D-04-0.903D-05 0.467D-03
 Coeff-Com:  0.136D-02 0.464D-02-0.349D-02-0.311D-01-0.502D-01 0.302D-01
 Coeff-Com:  0.370D+00 0.679D+00
 Coeff:     -0.957D-07-0.185D-06-0.348D-04-0.785D-04-0.903D-05 0.467D-03
 Coeff:      0.136D-02 0.464D-02-0.349D-02-0.311D-01-0.502D-01 0.302D-01
 Coeff:      0.370D+00 0.679D+00
 Gap=     0.174 Goal=   None    Shift=    0.000
 RMSDP=9.63D-07 MaxDP=8.50D-05 DE=-1.31D-09 OVMax= 2.26D-05

 Cycle  15  Pass 1  IDiag  1:
 RMSU=  2.38D-07    CP:  1.06D+00  4.90D-01  7.95D-01  9.77D-01  1.30D+00
                    CP:  1.06D+00  9.72D-01  1.01D+00  1.29D+00  1.55D+00
                    CP:  1.42D+00  1.26D+00  1.40D+00  9.30D-01
 E= -1914.06504737833     Delta-E=       -0.000000000511 Rises=F Damp=F
 DIIS: error= 3.59D-07 at cycle  15 NSaved=  15.
 NSaved=15 IEnMin=15 EnMin= -1914.06504737833     IErMin=15 ErrMin= 3.59D-07
 ErrMax= 3.59D-07  0.00D+00 EMaxC= 1.00D+00 BMatC= 2.59D-11 BMatP= 1.76D-10
 IDIUse=1 WtCom= 1.00D+00 WtEn= 0.00D+00
 Coeff-Com:  0.110D-05-0.918D-06-0.174D-04-0.163D-04-0.300D-04-0.510D-04
 Coeff-Com:  0.269D-03 0.220D-02 0.252D-02-0.268D-02-0.306D-01-0.478D-01
 Coeff-Com:  0.584D-01 0.320D+00 0.698D+00
 Coeff:      0.110D-05-0.918D-06-0.174D-04-0.163D-04-0.300D-04-0.510D-04
 Coeff:      0.269D-03 0.220D-02 0.252D-02-0.268D-02-0.306D-01-0.478D-01
 Coeff:      0.584D-01 0.320D+00 0.698D+00
 Gap=     0.174 Goal=   None    Shift=    0.000
 RMSDP=4.26D-07 MaxDP=2.54D-05 DE=-5.11D-10 OVMax= 9.10D-06

 Cycle  16  Pass 1  IDiag  1:
 RMSU=  1.32D-07    CP:  1.06D+00  4.90D-01  7.95D-01  9.77D-01  1.30D+00
                    CP:  1.06D+00  9.72D-01  1.01D+00  1.29D+00  1.55D+00
                    CP:  1.43D+00  1.27D+00  1.48D+00  1.09D+00  1.07D+00
 E= -1914.06504737836     Delta-E=       -0.000000000028 Rises=F Damp=F
 DIIS: error= 1.12D-07 at cycle  16 NSaved=  16.
 NSaved=16 IEnMin=16 EnMin= -1914.06504737836     IErMin=16 ErrMin= 1.12D-07
 ErrMax= 1.12D-07  0.00D+00 EMaxC= 1.00D+00 BMatC= 5.79D-12 BMatP= 2.59D-11
 IDIUse=1 WtCom= 1.00D+00 WtEn= 0.00D+00
 Coeff-Com:  0.453D-06-0.453D-06 0.792D-06 0.116D-04-0.121D-04-0.148D-03
 Coeff-Com: -0.224D-03-0.843D-04 0.204D-02 0.689D-02-0.190D-02-0.292D-01
 Coeff-Com: -0.705D-01-0.137D-01 0.344D+00 0.763D+00
 Coeff:      0.453D-06-0.453D-06 0.792D-06 0.116D-04-0.121D-04-0.148D-03
 Coeff:     -0.224D-03-0.843D-04 0.204D-02 0.689D-02-0.190D-02-0.292D-01
 Coeff:     -0.705D-01-0.137D-01 0.344D+00 0.763D+00
 Gap=     0.174 Goal=   None    Shift=    0.000
 RMSDP=2.65D-07 MaxDP=1.41D-05 DE=-2.82D-11 OVMax= 4.76D-06

 Cycle  17  Pass 1  IDiag  1:
 RMSU=  8.05D-08    CP:  1.06D+00  4.90D-01  7.95D-01  9.77D-01  1.30D+00
                    CP:  1.06D+00  9.72D-01  1.01D+00  1.30D+00  1.55D+00
                    CP:  1.44D+00  1.27D+00  1.51D+00  1.20D+00  1.12D+00
                    CP:  1.45D+00
 E= -1914.06504737851     Delta-E=       -0.000000000155 Rises=F Damp=F
 DIIS: error= 4.68D-08 at cycle  17 NSaved=  17.
 NSaved=17 IEnMin=17 EnMin= -1914.06504737851     IErMin=17 ErrMin= 4.68D-08
 ErrMax= 4.68D-08  0.00D+00 EMaxC= 1.00D+00 BMatC= 6.39D-13 BMatP= 5.79D-12
 IDIUse=1 WtCom= 1.00D+00 WtEn= 0.00D+00
 Coeff-Com:  0.103D-06 0.419D-07 0.210D-05 0.325D-05-0.155D-05-0.364D-04
 Coeff-Com: -0.106D-03-0.301D-03 0.221D-03 0.276D-02 0.369D-02-0.218D-02
 Coeff-Com: -0.353D-01-0.575D-01 0.169D-01 0.259D+00 0.813D+00
 Coeff:      0.103D-06 0.419D-07 0.210D-05 0.325D-05-0.155D-05-0.364D-04
 Coeff:     -0.106D-03-0.301D-03 0.221D-03 0.276D-02 0.369D-02-0.218D-02
 Coeff:     -0.353D-01-0.575D-01 0.169D-01 0.259D+00 0.813D+00
 Gap=     0.174 Goal=   None    Shift=    0.000
 RMSDP=6.14D-08 MaxDP=3.72D-06 DE=-1.55D-10 OVMax= 1.98D-06

 Cycle  18  Pass 1  IDiag  1:
 RMSU=  2.41D-08    CP:  1.06D+00  4.90D-01  7.95D-01  9.77D-01  1.30D+00
                    CP:  1.06D+00  9.72D-01  1.01D+00  1.30D+00  1.55D+00
                    CP:  1.44D+00  1.28D+00  1.52D+00  1.20D+00  1.19D+00
                    CP:  1.54D+00  1.04D+00
 E= -1914.06504737849     Delta-E=        0.000000000026 Rises=F Damp=F
 DIIS: error= 1.79D-08 at cycle  18 NSaved=  18.
 NSaved=18 IEnMin=17 EnMin= -1914.06504737851     IErMin=18 ErrMin= 1.79D-08
 ErrMax= 1.79D-08  0.00D+00 EMaxC= 1.00D+00 BMatC= 1.02D-13 BMatP= 6.39D-13
 IDIUse=1 WtCom= 1.00D+00 WtEn= 0.00D+00
 Coeff-Com: -0.522D-07 0.101D-06 0.661D-06-0.514D-06 0.109D-05 0.982D-05
 Coeff-Com:  0.203D-05-0.750D-04-0.264D-03-0.243D-03 0.142D-02 0.405D-02
 Coeff-Com:  0.685D-03-0.145D-01-0.502D-01-0.584D-01 0.259D+00 0.859D+00
 Coeff:     -0.522D-07 0.101D-06 0.661D-06-0.514D-06 0.109D-05 0.982D-05
 Coeff:      0.203D-05-0.750D-04-0.264D-03-0.243D-03 0.142D-02 0.405D-02
 Coeff:      0.685D-03-0.145D-01-0.502D-01-0.584D-01 0.259D+00 0.859D+00
 Gap=     0.174 Goal=   None    Shift=    0.000
 RMSDP=4.11D-08 MaxDP=2.04D-06 DE= 2.59D-11 OVMax= 7.62D-07

 Cycle  19  Pass 1  IDiag  1:
 RMSU=  9.94D-09    CP:  1.06D+00  4.90D-01  7.95D-01  9.77D-01  1.30D+00
                    CP:  1.06D+00  9.72D-01  1.01D+00  1.30D+00  1.55D+00
                    CP:  1.44D+00  1.28D+00  1.52D+00  1.22D+00  1.19D+00
                    CP:  1.63D+00  1.16D+00  1.23D+00
 E= -1914.06504737855     Delta-E=       -0.000000000064 Rises=F Damp=F
 DIIS: error= 6.14D-09 at cycle  19 NSaved=  19.
 NSaved=19 IEnMin=19 EnMin= -1914.06504737855     IErMin=19 ErrMin= 6.14D-09
 ErrMax= 6.14D-09  0.00D+00 EMaxC= 1.00D+00 BMatC= 1.52D-14 BMatP= 1.02D-13
 IDIUse=1 WtCom= 1.00D+00 WtEn= 0.00D+00
 Coeff-Com: -0.211D-07 0.275D-07-0.926D-07-0.719D-06 0.706D-06 0.888D-05
 Coeff-Com:  0.167D-04 0.851D-05-0.133D-03-0.455D-03 0.138D-03 0.178D-02
 Coeff-Com:  0.466D-02 0.174D-02-0.205D-01-0.554D-01-0.107D-01 0.294D+00
 Coeff-Com:  0.785D+00
 Coeff:     -0.211D-07 0.275D-07-0.926D-07-0.719D-06 0.706D-06 0.888D-05
 Coeff:      0.167D-04 0.851D-05-0.133D-03-0.455D-03 0.138D-03 0.178D-02
 Coeff:      0.466D-02 0.174D-02-0.205D-01-0.554D-01-0.107D-01 0.294D+00
 Coeff:      0.785D+00
 Gap=     0.174 Goal=   None    Shift=    0.000
 RMSDP=6.87D-09 MaxDP=3.22D-07 DE=-6.41D-11 OVMax= 2.77D-07

 SCF Done:  E(RM062X) =  -1914.06504738     A.U. after   19 cycles
            NFock= 19  Conv=0.69D-08     -V/T= 2.0026
 KE= 1.909128124948D+03 PE=-6.988505248986D+03 EE= 1.941296005328D+03
 Leave Link  502 at Tue Apr  5 19:33:12 2022, MaxMem=  1879048192 cpu:            1495.3 elap:             214.5
 (Enter /gpfs/software/gaussian16/sse4/tar/g16/l701.exe)
 ... and contract with generalized density number  0.
 Compute integral first derivatives.
 Leave Link  701 at Tue Apr  5 19:33:12 2022, MaxMem=  1879048192 cpu:               1.2 elap:               0.2
 (Enter /gpfs/software/gaussian16/sse4/tar/g16/l702.exe)
 L702 exits ... SP integral derivatives will be done elsewhere.
 Leave Link  702 at Tue Apr  5 19:33:13 2022, MaxMem=  1879048192 cpu:               0.1 elap:               0.0
 (Enter /gpfs/software/gaussian16/sse4/tar/g16/l703.exe)
 Integral derivatives from FoFJK, PRISM(SPDF).
 Compute integral first derivatives, UseDBF=F ICtDFT=           0.
 Calling FoFJK, ICntrl=      2127 FMM=F ISym2X=0 I1Cent= 0 IOpClX= 0 NMat=1 NMatS=1 NMatT=0.
 FoFJK:  IHMeth= 1 ICntrl=    2127 DoSepK=F KAlg= 0 I1Cent=           0 FoldK=F
 IRaf=         0 NMat=       1 IRICut=       1 DoRegI=T DoRafI=F ISym2E= 0 IDoP0=0 IntGTp=1.
 FoFCou: FMM=F IPFlag=           0 FMFlag=      100000 FMFlg1=         800
         NFxFlg=           0 DoJE=F BraDBF=F KetDBF=F FulRan=T
         wScrn=  0.000000 ICntrl=      2127 IOpCl=  0 I1Cent=           0 NGrid=           0
         NMat0=    1 NMatS0=      1 NMatT0=    0 NMatD0=    1 NMtDS0=    0 NMtDT0=    0
 Symmetry not used in FoFCou.
 Leave Link  703 at Tue Apr  5 19:33:39 2022, MaxMem=  1879048192 cpu:             180.7 elap:              25.9
 (Enter /gpfs/software/gaussian16/sse4/tar/g16/l716.exe)
 Dipole        =-2.71796207D+00-4.48889240D-01 2.29892621D-01
 ***** Axes restored to original set *****
 -------------------------------------------------------------------
 Center     Atomic                   Forces (Hartrees/Bohr)
 Number     Number              X              Y              Z
 -------------------------------------------------------------------
      1        6           0.000707555   -0.001477528   -0.007888604
      2        6           0.003462376    0.004578593    0.001079771
      3        6          -0.003450138    0.001645223   -0.002165233
      4        6           0.001935294    0.002051913    0.001861662
      5        6          -0.003869721   -0.004223532    0.003630620
      6        6           0.000825387    0.003280198   -0.000197126
      7       17          -0.000492579   -0.001476814    0.000859980
      8        8           0.002700613   -0.001595855    0.003913859
      9       17           0.000440765   -0.000230362    0.000164964
     10        6           0.001333227    0.002380203   -0.003458028
     11        6           0.007272505   -0.002476195    0.004151501
     12        6          -0.007024349    0.003047938   -0.002350670
     13        6           0.002998853   -0.003815902   -0.001281992
     14        6          -0.000730903   -0.000756463    0.002553190
     15        6          -0.005977774   -0.001127196    0.000039203
     16       17          -0.000118300    0.000427765   -0.000214810
     17        1          -0.000110568   -0.000055591   -0.000183944
     18        1           0.000097758   -0.000176394   -0.000514344
 -------------------------------------------------------------------
 Cartesian Forces:  Max     0.007888604 RMS     0.002874091
 Leave Link  716 at Tue Apr  5 19:33:39 2022, MaxMem=  1879048192 cpu:               0.2 elap:               0.0
 (Enter /gpfs/software/gaussian16/sse4/tar/g16/l103.exe)

 GradGradGradGradGradGradGradGradGradGradGradGradGradGradGradGradGradGrad
 Berny optimization.
 Using GEDIIS/GDIIS optimizer.
 FormGI is forming the generalized inverse of G from B-inverse, IUseBI=4.
 GSVD:  received Info=                   1 from GESDD.
 Internal  Forces:  Max     0.010036989 RMS     0.002122869
 Search for a local minimum.
 Step number   5 out of a maximum of   95
 All quantities printed in internal units (Hartrees-Bohrs-Radians)
 RMS Force = .21229D-02 SwitMx=.10000D-02 MixMth= 1
 Mixed Optimization -- RFO/linear search
 Update second derivatives using D2CorX and points    4    5
 DE= -3.62D-03 DEPred=-3.40D-03 R= 1.07D+00
 TightC=F SS=  1.41D+00  RLast= 6.07D-01 DXNew= 2.2223D+00 1.8196D+00
 Trust test= 1.07D+00 RLast= 6.07D-01 DXMaxT set to 1.82D+00
 ITU=  1  1  1  1  0
 Use linear search instead of GDIIS.
     Eigenvalues ---    0.00315   0.00894   0.01105   0.01522   0.01644
     Eigenvalues ---    0.01665   0.01876   0.02083   0.02106   0.02122
     Eigenvalues ---    0.02141   0.02182   0.02191   0.02646   0.03128
     Eigenvalues ---    0.15956   0.16069   0.19300   0.22442   0.23473
     Eigenvalues ---    0.24939   0.24960   0.24992   0.24996   0.24998
     Eigenvalues ---    0.24999   0.25020   0.25418   0.27320   0.29846
     Eigenvalues ---    0.31168   0.32624   0.33435   0.34650   0.35060
     Eigenvalues ---    0.35175   0.35807   0.38880   0.40362   0.42728
     Eigenvalues ---    0.43125   0.44596   0.46547   0.47157   0.50668
     Eigenvalues ---    0.82221   0.95419   1.05874
 RFO step:  Lambda=-5.14961921D-03 EMin= 3.15195600D-03
 Quartic linear search produced a step of  0.42758.
 Iteration  1 RMS(Cart)=  0.10085257 RMS(Int)=  0.03295117
 Iteration  2 RMS(Cart)=  0.08047071 RMS(Int)=  0.00295702
 Iteration  3 RMS(Cart)=  0.00310253 RMS(Int)=  0.00198899
 Iteration  4 RMS(Cart)=  0.00000467 RMS(Int)=  0.00198899
 Iteration  5 RMS(Cart)=  0.00000001 RMS(Int)=  0.00198899
 ITry= 1 IFail=0 DXMaxC= 5.98D-01 DCOld= 1.00D+10 DXMaxT= 1.82D+00 DXLimC= 3.00D+00 Rises=F
 Variable       Old X    -DE/DX   Delta X   Delta X   Delta X     New X
                                 (Linear)    (Quad)   (Total)
    R1        2.79813   0.00232   0.00194   0.00947   0.01250   2.81064
    R2        2.73497  -0.00214   0.00184  -0.00365  -0.00083   2.73413
    R3        2.30764  -0.00271  -0.00173  -0.00513  -0.00686   2.30078
    R4        2.64590  -0.00443   0.00129  -0.00684  -0.00554   2.64036
    R5        3.30259  -0.00047   0.00454   0.00422   0.00876   3.31135
    R6        2.68722   0.00104   0.00771   0.01279   0.01938   2.70660
    R7        3.31854  -0.00164   0.00033  -0.00549  -0.00516   3.31338
    R8        2.33327  -0.00518  -0.00088  -0.00579  -0.00668   2.32658
    R9        2.63909   0.00155   0.00367   0.00901   0.01164   2.65074
   R10        2.72517  -0.00257  -0.00997  -0.02058  -0.03055   2.69461
   R11        2.61696  -0.00375  -0.00329  -0.01338  -0.01659   2.60037
   R12        2.68865   0.00189   0.00737   0.01464   0.02197   2.71062
   R13        2.36196  -0.01004   0.00129  -0.01785  -0.01647   2.34549
   R14        2.60752  -0.00019   0.00172   0.00134   0.00310   2.61061
   R15        2.64370  -0.00359  -0.00576  -0.01485  -0.02070   2.62300
   R16        2.05226  -0.00006   0.00121   0.00125   0.00246   2.05472
   R17        2.65456   0.00024   0.00448   0.00712   0.01153   2.66609
   R18        2.04945  -0.00008   0.00071   0.00056   0.00127   2.05072
   R19        3.31502  -0.00010  -0.00124  -0.00128  -0.00251   3.31251
    A1        1.77890   0.00235  -0.00574   0.00471  -0.00764   1.77126
    A2        2.18646   0.00164  -0.00033   0.01260   0.00063   2.18709
    A3        2.31563  -0.00373   0.00525   0.00094  -0.00514   2.31050
    A4        2.20544  -0.00229   0.00329  -0.00486   0.00023   2.20566
    A5        1.98353   0.00146  -0.00148   0.00351   0.00112   1.98465
    A6        2.09421   0.00083  -0.00179   0.00136  -0.00134   2.09287
    A7        2.16908  -0.00062  -0.00179  -0.00276  -0.00516   2.16392
    A8        2.07471   0.00051   0.00008   0.00220   0.00254   2.07725
    A9        2.03916   0.00012   0.00161   0.00092   0.00279   2.04195
   A10        2.28640   0.00064   0.00945   0.01312   0.02487   2.31127
   A11        2.26603  -0.00229  -0.00593  -0.01718  -0.02391   2.24212
   A12        1.85997   0.00227   0.00055   0.01084   0.00902   1.86899
   A13        2.20912  -0.00049  -0.00075  -0.00450  -0.00465   2.20447
   A14        2.21403  -0.00179   0.00019  -0.00689  -0.00608   2.20794
   A15        2.30094  -0.00276   0.00988   0.00278   0.01261   2.31355
   A16        2.15161   0.00064  -0.00360  -0.00168  -0.00534   2.14627
   A17        1.82959   0.00214  -0.00639  -0.00016  -0.00661   1.82297
   A18        2.37191   0.00303   0.01487   0.03035   0.04537   2.41728
   A19        2.08948  -0.00369  -0.01397  -0.03595  -0.04975   2.03973
   A20        2.16659  -0.00307   0.00022  -0.01059  -0.01056   2.15603
   A21        2.03713   0.00160   0.00107   0.00692   0.00803   2.04516
   A22        2.07939   0.00148  -0.00128   0.00384   0.00260   2.08199
   A23        2.12609  -0.00236  -0.00064  -0.00746  -0.00831   2.11778
   A24        2.07851   0.00110  -0.00347  -0.00124  -0.00464   2.07387
   A25        2.07825   0.00128   0.00403   0.00907   0.01317   2.09142
   A26        1.98166   0.00400   0.00566   0.02463   0.03022   2.01188
   A27        2.19692  -0.00281  -0.00061  -0.01256  -0.01316   2.18376
   A28        2.10455  -0.00119  -0.00502  -0.01200  -0.01701   2.08754
    D1       -0.02458   0.00162  -0.01506   0.10244   0.08648   0.06190
    D2        3.11293   0.00169  -0.01254   0.10564   0.09240  -3.07785
    D3       -3.10258  -0.00201   0.02181  -0.16117  -0.13953   3.04107
    D4        0.03493  -0.00195   0.02433  -0.15796  -0.13361  -0.09868
    D5        0.03697  -0.00183   0.01679  -0.11339  -0.09618  -0.05921
    D6        3.10794   0.00253  -0.02403   0.18004   0.15404  -3.02120
    D7        0.00312  -0.00042   0.00371  -0.02068  -0.01722  -0.01410
    D8        3.12071  -0.00000  -0.00345  -0.00234  -0.00577   3.11494
    D9       -3.13416  -0.00049   0.00104  -0.02407  -0.02348   3.12554
   D10       -0.01657  -0.00007  -0.00612  -0.00573  -0.01204  -0.02860
   D11        0.01310  -0.00090   0.00905  -0.06956  -0.06043  -0.04733
   D12       -3.11685  -0.00032   0.00963  -0.02102  -0.01110  -3.12795
   D13       -3.10494  -0.00131   0.01608  -0.08758  -0.07167   3.10658
   D14        0.04829  -0.00073   0.01666  -0.03903  -0.02234   0.02596
   D15       -0.02648   0.00078  -0.00549   0.03194   0.02596  -0.00052
   D16       -0.00348   0.00081  -0.00914   0.07029   0.06140   0.05792
   D17        3.12643   0.00023  -0.00973   0.02159   0.01196   3.13839
   D18       -0.30535   0.00188   0.12284   0.20518   0.32813   0.02278
   D19        2.89339   0.00124   0.12638   0.17989   0.30631  -3.08348
   D20        2.85018   0.00255   0.12354   0.26321   0.38671  -3.04630
   D21       -0.23426   0.00190   0.12707   0.23793   0.36489   0.13063
   D22       -3.11017  -0.00055  -0.00357  -0.02485  -0.02862  -3.13879
   D23       -0.01800  -0.00000  -0.00666  -0.00305  -0.00981  -0.02781
   D24        3.07343   0.00089  -0.00302   0.03808   0.03487   3.10831
   D25       -0.05459   0.00052  -0.00382   0.02303   0.01908  -0.03551
   D26       -0.02412   0.00053  -0.00070   0.01849   0.01771  -0.00641
   D27        3.13104   0.00016  -0.00149   0.00345   0.00192   3.13296
   D28        0.04859  -0.00056   0.00967  -0.01054  -0.00088   0.04772
   D29       -0.03204   0.00036  -0.00444   0.00710   0.00284  -0.02919
   D30        3.12113   0.00014  -0.00592  -0.00011  -0.00589   3.11524
   D31        0.03382  -0.00082   0.00370  -0.02352  -0.01984   0.01398
   D32       -3.13612  -0.00026   0.00002  -0.00813  -0.00806   3.13901
   D33       -3.12165  -0.00044   0.00454  -0.00812  -0.00369  -3.12534
   D34       -0.00840   0.00012   0.00085   0.00728   0.00808  -0.00032
   D35       -0.00357   0.00023  -0.00096   0.00883   0.00799   0.00442
   D36        3.12713   0.00043   0.00047   0.01560   0.01621  -3.13985
   D37       -3.11683  -0.00032   0.00281  -0.00640  -0.00362  -3.12044
   D38        0.01387  -0.00012   0.00423   0.00036   0.00461   0.01848
         Item               Value     Threshold  Converged?
 Maximum Force            0.010037     0.000450     NO 
 RMS     Force            0.002123     0.000300     NO 
 Maximum Displacement     0.598329     0.001800     NO 
 RMS     Displacement     0.177837     0.001200     NO 
 Predicted change in Energy=-4.156134D-03
 Lowest energy point so far.  Saving SCF results.
 GradGradGradGradGradGradGradGradGradGradGradGradGradGradGradGradGradGrad

 Leave Link  103 at Tue Apr  5 19:33:39 2022, MaxMem=  1879048192 cpu:               1.0 elap:               0.2
 (Enter /gpfs/software/gaussian16/sse4/tar/g16/l202.exe)
                          Input orientation:                          
 ---------------------------------------------------------------------
 Center     Atomic      Atomic             Coordinates (Angstroms)
 Number     Number       Type             X           Y           Z
 ---------------------------------------------------------------------
      1          6           0       -4.137350   -0.927277    0.146368
      2          6           0       -3.421554    0.353231   -0.098727
      3          6           0       -2.038932    0.550575   -0.058303
      4          6           0       -3.043657   -1.805231    0.501871
      5          6           0       -1.824807   -1.637416    0.546955
      6          6           0       -1.091965   -0.478939    0.249522
      7         17           0       -1.395885    2.141194   -0.419845
      8          8           0       -5.346487   -1.057764    0.203908
      9         17           0       -4.485662    1.696553   -0.464357
     10          6           0        0.324392   -0.329734    0.319818
     11          6           0        1.155301    0.754617    0.154576
     12          6           0        2.369830    1.008468    0.186415
     13          6           0        1.213687   -1.427652    0.567261
     14          6           0        2.595680   -1.302567    0.600200
     15          6           0        3.224443   -0.054960    0.403749
     16         17           0        4.973501    0.050508    0.452119
     17          1           0        3.196317   -2.184735    0.796832
     18          1           0        0.763598   -2.402580    0.738087
 ---------------------------------------------------------------------
                    Distance matrix (angstroms):
                    1          2          3          4          5
     1  C    0.000000
     2  C    1.487325   0.000000
     3  C    2.574741   1.397219   0.000000
     4  C    1.446841   2.272109   2.621657   0.000000
     5  C    2.452065   2.632333   2.280239   1.231175   0.000000
     6  C    3.079937   2.498153   1.432271   2.373148   1.402709
     7  Cl   4.153521   2.720894   1.753365   4.374812   3.923846
     8  O    1.217519   2.405798   3.687198   2.439367   3.585514
     9  Cl   2.716392   1.752291   2.732147   3.908383   4.383862
    10  C    4.504917   3.830631   2.550141   3.681574   2.526000
    11  C    5.553466   4.601399   3.207815   4.929978   3.841461
    12  C    6.789116   5.835303   4.439226   6.109194   4.972491
    13  C    5.390836   5.010043   3.858010   4.274555   3.045793
    14  C    6.758735   6.279910   5.034619   5.662549   4.433471
    15  C    7.417760   6.677452   5.318203   6.508622   5.293354
    16  Cl   9.168268   8.418552   7.048746   8.229281   7.005360
    17  H    7.469068   7.144194   5.968334   6.258459   5.057043
    18  H    5.152275   5.080379   4.148438   3.861064   2.705891
                    6          7          8          9         10
     6  C    0.000000
     7  Cl   2.721307   0.000000
     8  O    4.293958   5.121490   0.000000
     9  Cl   4.093844   3.121923   2.962070   0.000000
    10  C    1.425928   3.100313   5.718596   5.278010   0.000000
    11  C    2.565322   2.959917   6.749845   5.752459   1.376057
    12  C    3.768339   3.978847   7.988189   6.920601   2.447937
    13  C    2.513373   4.530000   6.580632   6.580840   1.434397
    14  C    3.794742   5.369597   7.955815   7.763594   2.486718
    15  C    4.339922   5.181585   8.631709   7.954063   2.914248
    16  Cl   6.091899   6.760205  10.382294   9.644954   4.666508
    17  H    4.647435   6.425129   8.637195   8.698723   3.452032
    18  H    2.717022   5.162369   6.279094   6.767827   2.159755
                   11         12         13         14         15
    11  C    0.000000
    12  C    1.241182   0.000000
    13  C    2.221714   2.723305   0.000000
    14  C    2.550545   2.358624   1.388033   0.000000
    15  C    2.235810   1.381476   2.440115   1.410837   0.000000
    16  Cl   3.893963   2.787004   4.041586   2.739849   1.752903
    17  H    3.635661   3.354435   2.134643   1.085196   2.165929
    18  H    3.234472   3.810455   1.087312   2.141394   3.417435
                   16         17         18
    16  Cl   0.000000
    17  H    2.876372   0.000000
    18  H    4.880850   2.443160   0.000000
 Stoichiometry    C12H2Cl3O(1-)
 Framework group  C1[X(C12H2Cl3O)]
 Deg. of freedom    48
 Full point group                 C1      NOp   1
 RotChk:  IX=0 Diff= 1.11D-01
 Largest Abelian subgroup         C1      NOp   1
 Largest concise Abelian subgroup C1      NOp   1
                         Standard orientation:                         
 ---------------------------------------------------------------------
 Center     Atomic      Atomic             Coordinates (Angstroms)
 Number     Number       Type             X           Y           Z
 ---------------------------------------------------------------------
      1          6           0        3.429082    1.342252   -0.049158
      2          6           0        2.818371   -0.013681   -0.024438
      3          6           0        1.452374   -0.307166   -0.012637
      4          6           0        2.257508    2.187412    0.031269
      5          6           0        1.052239    1.936833    0.049397
      6          6           0        0.420218    0.685816   -0.006255
      7         17           0        0.942744   -1.984794   -0.024206
      8          8           0        4.619890    1.579482    0.040565
      9         17           0        3.991891   -1.314861   -0.006956
     10          6           0       -0.984642    0.443177    0.021430
     11          6           0       -1.728502   -0.713415    0.071429
     12          6           0       -2.922862   -1.050131    0.097143
     13          6           0       -1.959637    1.493238   -0.043782
     14          6           0       -3.329243    1.268155   -0.056186
     15          6           0       -3.858935   -0.037657    0.012661
     16         17           0       -5.596272   -0.269740   -0.008964
     17          1           0       -3.999118    2.120546   -0.104627
     18          1           0       -1.587996    2.514312   -0.082982
 ---------------------------------------------------------------------
 Rotational constants (GHZ):           1.1223338           0.1748758           0.1513364
 Leave Link  202 at Tue Apr  5 19:33:39 2022, MaxMem=  1879048192 cpu:               0.1 elap:               0.0
 (Enter /gpfs/software/gaussian16/sse4/tar/g16/l301.exe)
 Standard basis: 6-311+G(d,p) (5D, 7F)
 Ernie: Thresh=  0.10000D-02 Tol=  0.10000D-05 Strict=F.
 There are   404 symmetry adapted cartesian basis functions of A   symmetry.
 There are   388 symmetry adapted basis functions of A   symmetry.
   388 basis functions,   643 primitive gaussians,   404 cartesian basis functions
    67 alpha electrons       67 beta electrons
       nuclear repulsion energy      1226.0880180347 Hartrees.
 IExCor= 4336 DFT=T Ex+Corr=M062X ExCW=0 ScaHFX=  0.540000
 ScaDFX=  1.000000  1.000000  1.000000  1.000000 ScalE2=  1.000000  1.000000
 IRadAn=      5 IRanWt=     -1 IRanGd=            0 ICorTp=0 IEmpDi=  4
 NAtoms=   18 NActive=   18 NUniq=   18 SFac= 1.00D+00 NAtFMM=   60 NAOKFM=F Big=F
 Integral buffers will be    131072 words long.
 Raffenetti 2 integral format.
 Two-electron integral symmetry is turned on.
 Leave Link  301 at Tue Apr  5 19:33:39 2022, MaxMem=  1879048192 cpu:               0.4 elap:               0.1
 (Enter /gpfs/software/gaussian16/sse4/tar/g16/l302.exe)
 NPDir=0 NMtPBC=     1 NCelOv=     1 NCel=       1 NClECP=     1 NCelD=      1
         NCelK=      1 NCelE2=     1 NClLst=     1 CellRange=     0.0.
 One-electron integrals computed using PRISM.
 One-electron integral symmetry used in STVInt
 NBasis=   388 RedAO= T EigKep=  1.35D-06  NBF=   388
 NBsUse=   383 1.00D-06 EigRej=  7.18D-07 NBFU=   383
 Precomputing XC quadrature grid using
 IXCGrd= 4 IRadAn=           5 IRanWt=          -1 IRanGd=           0 AccXCQ= 0.00D+00.
 Generated NRdTot=       0 NPtTot=           0 NUsed=           0 NTot=          32
 NSgBfM=   395   395   395   395   395 MxSgAt=    18 MxSgA2=    18.
 Leave Link  302 at Tue Apr  5 19:33:39 2022, MaxMem=  1879048192 cpu:               2.3 elap:               0.3
 (Enter /gpfs/software/gaussian16/sse4/tar/g16/l303.exe)
 DipDrv:  MaxL=1.
 Leave Link  303 at Tue Apr  5 19:33:40 2022, MaxMem=  1879048192 cpu:               0.3 elap:               0.1
 (Enter /gpfs/software/gaussian16/sse4/tar/g16/l401.exe)
 Initial guess from the checkpoint file:  "checkpoint.chk"
 B after Tr=     0.000000    0.000000   -0.000000
         Rot=    1.000000    0.000342    0.000025    0.000058 Ang=   0.04 deg.
 Guess basis will be translated and rotated to current coordinates.
 JPrj=2 DoOrth=T DoCkMO=T.
 Generating alternative initial guess.
 ExpMin= 4.38D-02 ExpMax= 1.06D+05 ExpMxC= 3.62D+03 IAcc=2 IRadAn=         4 AccDes= 0.00D+00
 Harris functional with IExCor= 1009 and IRadAn=       4 diagonalized for initial guess.
 HarFok:  IExCor= 1009 AccDes= 0.00D+00 IRadAn=         4 IDoV= 1 UseB2=F ITyADJ=14
 ICtDFT=  3500011 ScaDFX=  1.000000  1.000000  1.000000  1.000000
 FoFCou: FMM=F IPFlag=           0 FMFlag=      100000 FMFlg1=           0
         NFxFlg=           0 DoJE=T BraDBF=F KetDBF=T FulRan=T
         wScrn=  0.000000 ICntrl=       500 IOpCl=  0 I1Cent=   200000004 NGrid=           0
         NMat0=    1 NMatS0=      1 NMatT0=    0 NMatD0=    1 NMtDS0=    0 NMtDT0=    0
 Petite list used in FoFCou.
 Harris En= -1913.21338749654    
 Leave Link  401 at Tue Apr  5 19:33:41 2022, MaxMem=  1879048192 cpu:               9.6 elap:               1.4
 (Enter /gpfs/software/gaussian16/sse4/tar/g16/l502.exe)
 Integral symmetry usage will be decided dynamically.
 Closed shell SCF:
 Using DIIS extrapolation, IDIIS=  1040.
 NGot=  1879048192 LenX=  1878715301 LenY=  1878551644
 Requested convergence on RMS density matrix=1.00D-08 within 128 cycles.
 Requested convergence on MAX density matrix=1.00D-06.
 Requested convergence on             energy=1.00D-06.
 No special actions if energy rises.
 Fock matrices will be formed incrementally for  20 cycles.

 Cycle   1  Pass 1  IDiag  1:
 FoFJK:  IHMeth= 1 ICntrl=       0 DoSepK=F KAlg= 0 I1Cent=           0 FoldK=F
 IRaf= 810000000 NMat=       1 IRICut=       1 DoRegI=T DoRafI=F ISym2E= 0 IDoP0=0 IntGTp=1.
 FoFCou: FMM=F IPFlag=           0 FMFlag=      100000 FMFlg1=           0
         NFxFlg=           0 DoJE=F BraDBF=F KetDBF=F FulRan=T
         wScrn=  0.000000 ICntrl=         0 IOpCl=  0 I1Cent=           0 NGrid=           0
         NMat0=    1 NMatS0=      1 NMatT0=    0 NMatD0=    1 NMtDS0=    0 NMtDT0=    0
 Symmetry not used in FoFCou.
 E= -1913.73878410283    
 DIIS: error= 1.24D-02 at cycle   1 NSaved=   1.
 NSaved= 1 IEnMin= 1 EnMin= -1913.73878410283     IErMin= 1 ErrMin= 1.24D-02
 ErrMax= 1.24D-02  0.00D+00 EMaxC= 1.00D-01 BMatC= 1.25D-01 BMatP= 1.25D-01
 IDIUse=3 WtCom= 8.76D-01 WtEn= 1.24D-01
 Coeff-Com:  0.100D+01
 Coeff-En:   0.100D+01
 Coeff:      0.100D+01
 Recover alternate guess density for next cycle.
 RMSDP=4.18D-02 MaxDP=2.30D+00              OVMax= 0.00D+00

 Cycle   2  Pass 1  IDiag  1:
 RMSU=  4.05D-02    CP:  1.12D+00
 E= -1913.54795817683     Delta-E=        0.190825926004 Rises=F Damp=F
 Switch densities from cycles 1 and 2 for lowest energy.
 DIIS: error= 2.70D-02 at cycle   2 NSaved=   2.
 NSaved= 2 IEnMin= 1 EnMin= -1913.73878410283     IErMin= 1 ErrMin= 1.24D-02
 ErrMax= 2.70D-02  0.00D+00 EMaxC= 1.00D+00 BMatC= 6.62D-01 BMatP= 1.25D-01
 IDIUse=1 WtCom= 1.00D+00 WtEn= 0.00D+00
 Coeff-Com:  0.839D+00 0.161D+00
 Coeff:      0.839D+00 0.161D+00
 Gap=     0.237 Goal=   None    Shift=    0.000
 RMSDP=3.22D-02 MaxDP=1.43D+00 DE= 1.91D-01 OVMax= 1.95D-01

 Cycle   3  Pass 1  IDiag  1:
 RMSU=  2.17D-02    CP:  1.11D+00  5.40D-01
 E= -1914.03279424500     Delta-E=       -0.484836068179 Rises=F Damp=F
 DIIS: error= 5.09D-03 at cycle   3 NSaved=   3.
 NSaved= 3 IEnMin= 3 EnMin= -1914.03279424500     IErMin= 3 ErrMin= 5.09D-03
 ErrMax= 5.09D-03  0.00D+00 EMaxC= 1.00D+00 BMatC= 2.51D-02 BMatP= 1.25D-01
 IDIUse=1 WtCom= 1.00D+00 WtEn= 0.00D+00
 Coeff-Com:  0.437D-01 0.120D+00 0.836D+00
 Coeff:      0.437D-01 0.120D+00 0.836D+00
 Gap=     0.177 Goal=   None    Shift=    0.000
 RMSDP=8.67D-03 MaxDP=4.59D-01 DE=-4.85D-01 OVMax= 5.34D-02

 Cycle   4  Pass 1  IDiag  1:
 RMSU=  7.80D-03    CP:  1.15D+00  5.61D-01  9.63D-01
 E= -1914.05940552432     Delta-E=       -0.026611279319 Rises=F Damp=F
 DIIS: error= 3.51D-03 at cycle   4 NSaved=   4.
 NSaved= 4 IEnMin= 4 EnMin= -1914.05940552432     IErMin= 4 ErrMin= 3.51D-03
 ErrMax= 3.51D-03  0.00D+00 EMaxC= 1.00D+00 BMatC= 5.15D-03 BMatP= 2.51D-02
 IDIUse=1 WtCom= 1.00D+00 WtEn= 0.00D+00
 Coeff-Com: -0.427D-01 0.241D-01 0.345D+00 0.674D+00
 Coeff:     -0.427D-01 0.241D-01 0.345D+00 0.674D+00
 Gap=     0.180 Goal=   None    Shift=    0.000
 RMSDP=3.44D-03 MaxDP=1.55D-01 DE=-2.66D-02 OVMax= 2.08D-02

 Cycle   5  Pass 1  IDiag  1:
 RMSU=  2.08D-03    CP:  1.13D+00  5.84D-01  9.38D-01  8.26D-01
 E= -1914.06343724260     Delta-E=       -0.004031718273 Rises=F Damp=F
 DIIS: error= 2.55D-03 at cycle   5 NSaved=   5.
 NSaved= 5 IEnMin= 5 EnMin= -1914.06343724260     IErMin= 5 ErrMin= 2.55D-03
 ErrMax= 2.55D-03  0.00D+00 EMaxC= 1.00D+00 BMatC= 1.26D-03 BMatP= 5.15D-03
 IDIUse=1 WtCom= 1.00D+00 WtEn= 0.00D+00
 Coeff-Com: -0.280D-01 0.672D-02 0.165D+00 0.393D+00 0.463D+00
 Coeff:     -0.280D-01 0.672D-02 0.165D+00 0.393D+00 0.463D+00
 Gap=     0.178 Goal=   None    Shift=    0.000
 RMSDP=1.01D-03 MaxDP=3.83D-02 DE=-4.03D-03 OVMax= 1.27D-02

 Cycle   6  Pass 1  IDiag  1:
 RMSU=  5.74D-04    CP:  1.13D+00  5.74D-01  9.64D-01  8.31D-01  8.14D-01
 E= -1914.06459104805     Delta-E=       -0.001153805450 Rises=F Damp=F
 DIIS: error= 1.11D-03 at cycle   6 NSaved=   6.
 NSaved= 6 IEnMin= 6 EnMin= -1914.06459104805     IErMin= 6 ErrMin= 1.11D-03
 ErrMax= 1.11D-03  0.00D+00 EMaxC= 1.00D+00 BMatC= 1.74D-04 BMatP= 1.26D-03
 IDIUse=1 WtCom= 1.00D+00 WtEn= 0.00D+00
 Coeff-Com: -0.734D-02-0.160D-02 0.255D-01 0.710D-01 0.271D+00 0.641D+00
 Coeff:     -0.734D-02-0.160D-02 0.255D-01 0.710D-01 0.271D+00 0.641D+00
 Gap=     0.178 Goal=   None    Shift=    0.000
 RMSDP=4.82D-04 MaxDP=2.68D-02 DE=-1.15D-03 OVMax= 4.30D-03

 Cycle   7  Pass 1  IDiag  1:
 RMSU=  2.93D-04    CP:  1.13D+00  5.75D-01  9.52D-01  8.31D-01  9.00D-01
                    CP:  8.55D-01
 E= -1914.06476610310     Delta-E=       -0.000175055054 Rises=F Damp=F
 DIIS: error= 3.39D-04 at cycle   7 NSaved=   7.
 NSaved= 7 IEnMin= 7 EnMin= -1914.06476610310     IErMin= 7 ErrMin= 3.39D-04
 ErrMax= 3.39D-04  0.00D+00 EMaxC= 1.00D+00 BMatC= 2.61D-05 BMatP= 1.74D-04
 IDIUse=1 WtCom= 1.00D+00 WtEn= 0.00D+00
 Coeff-Com: -0.898D-03-0.133D-02-0.668D-02-0.126D-01 0.879D-01 0.357D+00
 Coeff-Com:  0.576D+00
 Coeff:     -0.898D-03-0.133D-02-0.668D-02-0.126D-01 0.879D-01 0.357D+00
 Coeff:      0.576D+00
 Gap=     0.178 Goal=   None    Shift=    0.000
 RMSDP=1.75D-04 MaxDP=1.09D-02 DE=-1.75D-04 OVMax= 1.91D-03

 Cycle   8  Pass 1  IDiag  1:
 RMSU=  1.37D-04    CP:  1.13D+00  5.76D-01  9.50D-01  8.31D-01  9.12D-01
                    CP:  8.23D-01  7.45D-01
 E= -1914.06479540370     Delta-E=       -0.000029300603 Rises=F Damp=F
 DIIS: error= 1.00D-04 at cycle   8 NSaved=   8.
 NSaved= 8 IEnMin= 8 EnMin= -1914.06479540370     IErMin= 8 ErrMin= 1.00D-04
 ErrMax= 1.00D-04  0.00D+00 EMaxC= 1.00D+00 BMatC= 3.59D-06 BMatP= 2.61D-05
 IDIUse=1 WtCom= 1.00D+00 WtEn= 0.00D+00
 Coeff-Com:  0.712D-03-0.189D-03-0.943D-02-0.190D-01-0.215D-02 0.731D-01
 Coeff-Com:  0.292D+00 0.665D+00
 Coeff:      0.712D-03-0.189D-03-0.943D-02-0.190D-01-0.215D-02 0.731D-01
 Coeff:      0.292D+00 0.665D+00
 Gap=     0.178 Goal=   None    Shift=    0.000
 RMSDP=8.99D-05 MaxDP=5.15D-03 DE=-2.93D-05 OVMax= 8.23D-04

 Cycle   9  Pass 1  IDiag  1:
 RMSU=  5.22D-05    CP:  1.13D+00  5.76D-01  9.48D-01  8.30D-01  9.28D-01
                    CP:  8.10D-01  8.55D-01  9.52D-01
 E= -1914.06479965422     Delta-E=       -0.000004250518 Rises=F Damp=F
 DIIS: error= 4.47D-05 at cycle   9 NSaved=   9.
 NSaved= 9 IEnMin= 9 EnMin= -1914.06479965422     IErMin= 9 ErrMin= 4.47D-05
 ErrMax= 4.47D-05  0.00D+00 EMaxC= 1.00D+00 BMatC= 5.72D-07 BMatP= 3.59D-06
 IDIUse=1 WtCom= 1.00D+00 WtEn= 0.00D+00
 Coeff-Com:  0.459D-03 0.543D-04-0.379D-02-0.661D-02-0.138D-01-0.161D-01
 Coeff-Com:  0.631D-01 0.337D+00 0.640D+00
 Coeff:      0.459D-03 0.543D-04-0.379D-02-0.661D-02-0.138D-01-0.161D-01
 Coeff:      0.631D-01 0.337D+00 0.640D+00
 Gap=     0.178 Goal=   None    Shift=    0.000
 RMSDP=2.20D-05 MaxDP=1.49D-03 DE=-4.25D-06 OVMax= 4.77D-04

 Cycle  10  Pass 1  IDiag  1:
 RMSU=  1.76D-05    CP:  1.13D+00  5.76D-01  9.48D-01  8.30D-01  9.29D-01
                    CP:  8.00D-01  8.42D-01  1.02D+00  9.87D-01
 E= -1914.06480052717     Delta-E=       -0.000000872948 Rises=F Damp=F
 DIIS: error= 1.45D-05 at cycle  10 NSaved=  10.
 NSaved=10 IEnMin=10 EnMin= -1914.06480052717     IErMin=10 ErrMin= 1.45D-05
 ErrMax= 1.45D-05  0.00D+00 EMaxC= 1.00D+00 BMatC= 7.79D-08 BMatP= 5.72D-07
 IDIUse=1 WtCom= 1.00D+00 WtEn= 0.00D+00
 Coeff-Com:  0.884D-04 0.153D-04 0.155D-03 0.100D-02-0.474D-02-0.194D-01
 Coeff-Com: -0.265D-01 0.782D-02 0.265D+00 0.776D+00
 Coeff:      0.884D-04 0.153D-04 0.155D-03 0.100D-02-0.474D-02-0.194D-01
 Coeff:     -0.265D-01 0.782D-02 0.265D+00 0.776D+00
 Gap=     0.178 Goal=   None    Shift=    0.000
 RMSDP=1.61D-05 MaxDP=1.15D-03 DE=-8.73D-07 OVMax= 3.29D-04

 Cycle  11  Pass 1  IDiag  1:
 RMSU=  1.09D-05    CP:  1.13D+00  5.76D-01  9.48D-01  8.30D-01  9.31D-01
                    CP:  7.91D-01  8.38D-01  1.02D+00  1.05D+00  1.29D+00
 E= -1914.06480071022     Delta-E=       -0.000000183054 Rises=F Damp=F
 DIIS: error= 1.56D-05 at cycle  11 NSaved=  11.
 NSaved=11 IEnMin=11 EnMin= -1914.06480071022     IErMin=10 ErrMin= 1.45D-05
 ErrMax= 1.56D-05  0.00D+00 EMaxC= 1.00D+00 BMatC= 3.15D-08 BMatP= 7.79D-08
 IDIUse=1 WtCom= 1.00D+00 WtEn= 0.00D+00
 Coeff-Com: -0.319D-04 0.397D-05 0.828D-03 0.175D-02-0.299D-03-0.876D-02
 Coeff-Com: -0.287D-01-0.657D-01 0.326D-01 0.470D+00 0.598D+00
 Coeff:     -0.319D-04 0.397D-05 0.828D-03 0.175D-02-0.299D-03-0.876D-02
 Coeff:     -0.287D-01-0.657D-01 0.326D-01 0.470D+00 0.598D+00
 Gap=     0.178 Goal=   None    Shift=    0.000
 RMSDP=1.10D-05 MaxDP=5.07D-04 DE=-1.83D-07 OVMax= 1.62D-04

 Cycle  12  Pass 1  IDiag  1:
 RMSU=  5.14D-06    CP:  1.13D+00  5.76D-01  9.48D-01  8.30D-01  9.33D-01
                    CP:  7.86D-01  8.48D-01  1.02D+00  1.14D+00  1.45D+00
                    CP:  1.03D+00
 E= -1914.06480076963     Delta-E=       -0.000000059410 Rises=F Damp=F
 DIIS: error= 3.47D-06 at cycle  12 NSaved=  12.
 NSaved=12 IEnMin=12 EnMin= -1914.06480076963     IErMin=12 ErrMin= 3.47D-06
 ErrMax= 3.47D-06  0.00D+00 EMaxC= 1.00D+00 BMatC= 3.02D-09 BMatP= 3.15D-08
 IDIUse=1 WtCom= 1.00D+00 WtEn= 0.00D+00
 Coeff-Com: -0.285D-04 0.556D-05 0.263D-03 0.296D-03 0.927D-03 0.139D-02
 Coeff-Com: -0.413D-02-0.247D-01-0.465D-01-0.131D-01 0.226D+00 0.859D+00
 Coeff:     -0.285D-04 0.556D-05 0.263D-03 0.296D-03 0.927D-03 0.139D-02
 Coeff:     -0.413D-02-0.247D-01-0.465D-01-0.131D-01 0.226D+00 0.859D+00
 Gap=     0.178 Goal=   None    Shift=    0.000
 RMSDP=5.19D-06 MaxDP=4.47D-04 DE=-5.94D-08 OVMax= 1.19D-04

 Cycle  13  Pass 1  IDiag  1:
 RMSU=  1.88D-06    CP:  1.13D+00  5.76D-01  9.48D-01  8.30D-01  9.33D-01
                    CP:  7.85D-01  8.45D-01  1.02D+00  1.17D+00  1.54D+00
                    CP:  1.26D+00  1.04D+00
 E= -1914.06480078116     Delta-E=       -0.000000011530 Rises=F Damp=F
 DIIS: error= 1.56D-06 at cycle  13 NSaved=  13.
 NSaved=13 IEnMin=13 EnMin= -1914.06480078116     IErMin=13 ErrMin= 1.56D-06
 ErrMax= 1.56D-06  0.00D+00 EMaxC= 1.00D+00 BMatC= 6.01D-10 BMatP= 3.02D-09
 IDIUse=1 WtCom= 1.00D+00 WtEn= 0.00D+00
 Coeff-Com: -0.924D-05 0.231D-05 0.740D-05-0.997D-04 0.480D-03 0.181D-02
 Coeff-Com:  0.185D-02-0.201D-02-0.264D-01-0.748D-01 0.156D-01 0.373D+00
 Coeff-Com:  0.711D+00
 Coeff:     -0.924D-05 0.231D-05 0.740D-05-0.997D-04 0.480D-03 0.181D-02
 Coeff:      0.185D-02-0.201D-02-0.264D-01-0.748D-01 0.156D-01 0.373D+00
 Coeff:      0.711D+00
 Gap=     0.178 Goal=   None    Shift=    0.000
 RMSDP=1.72D-06 MaxDP=1.40D-04 DE=-1.15D-08 OVMax= 4.57D-05

 Cycle  14  Pass 1  IDiag  1:
 RMSU=  6.60D-07    CP:  1.13D+00  5.76D-01  9.48D-01  8.30D-01  9.34D-01
                    CP:  7.84D-01  8.44D-01  1.02D+00  1.16D+00  1.58D+00
                    CP:  1.34D+00  1.05D+00  1.16D+00
 E= -1914.06480078292     Delta-E=       -0.000000001761 Rises=F Damp=F
 DIIS: error= 7.38D-07 at cycle  14 NSaved=  14.
 NSaved=14 IEnMin=14 EnMin= -1914.06480078292     IErMin=14 ErrMin= 7.38D-07
 ErrMax= 7.38D-07  0.00D+00 EMaxC= 1.00D+00 BMatC= 1.42D-10 BMatP= 6.01D-10
 IDIUse=1 WtCom= 1.00D+00 WtEn= 0.00D+00
 Coeff-Com:  0.862D-06-0.594D-06-0.482D-04-0.912D-04 0.394D-04 0.522D-03
 Coeff-Com:  0.174D-02 0.458D-02-0.238D-02-0.335D-01-0.386D-01-0.558D-02
 Coeff-Com:  0.353D+00 0.720D+00
 Coeff:      0.862D-06-0.594D-06-0.482D-04-0.912D-04 0.394D-04 0.522D-03
 Coeff:      0.174D-02 0.458D-02-0.238D-02-0.335D-01-0.386D-01-0.558D-02
 Coeff:      0.353D+00 0.720D+00
 Gap=     0.178 Goal=   None    Shift=    0.000
 RMSDP=1.02D-06 MaxDP=7.14D-05 DE=-1.76D-09 OVMax= 2.18D-05

 Cycle  15  Pass 1  IDiag  1:
 RMSU=  2.45D-07    CP:  1.13D+00  5.76D-01  9.48D-01  8.30D-01  9.34D-01
                    CP:  7.84D-01  8.44D-01  1.02D+00  1.17D+00  1.59D+00
                    CP:  1.38D+00  1.11D+00  1.38D+00  8.97D-01
 E= -1914.06480078322     Delta-E=       -0.000000000301 Rises=F Damp=F
 DIIS: error= 1.98D-07 at cycle  15 NSaved=  15.
 NSaved=15 IEnMin=15 EnMin= -1914.06480078322     IErMin=15 ErrMin= 1.98D-07
 ErrMax= 1.98D-07  0.00D+00 EMaxC= 1.00D+00 BMatC= 1.28D-11 BMatP= 1.42D-10
 IDIUse=1 WtCom= 1.00D+00 WtEn= 0.00D+00
 Coeff-Com:  0.132D-05-0.738D-06-0.150D-04-0.106D-04-0.457D-04-0.914D-04
 Coeff-Com:  0.269D-03 0.153D-02 0.280D-02-0.952D-03-0.127D-01-0.550D-01
 Coeff-Com:  0.790D-02 0.212D+00 0.845D+00
 Coeff:      0.132D-05-0.738D-06-0.150D-04-0.106D-04-0.457D-04-0.914D-04
 Coeff:      0.269D-03 0.153D-02 0.280D-02-0.952D-03-0.127D-01-0.550D-01
 Coeff:      0.790D-02 0.212D+00 0.845D+00
 Gap=     0.178 Goal=   None    Shift=    0.000
 RMSDP=2.39D-07 MaxDP=1.08D-05 DE=-3.01D-10 OVMax= 9.92D-06

 Cycle  16  Pass 1  IDiag  1:
 RMSU=  1.39D-07    CP:  1.13D+00  5.76D-01  9.48D-01  8.30D-01  9.34D-01
                    CP:  7.84D-01  8.44D-01  1.02D+00  1.17D+00  1.59D+00
                    CP:  1.38D+00  1.11D+00  1.43D+00  9.87D-01  1.20D+00
 E= -1914.06480078338     Delta-E=       -0.000000000152 Rises=F Damp=F
 DIIS: error= 9.41D-08 at cycle  16 NSaved=  16.
 NSaved=16 IEnMin=16 EnMin= -1914.06480078338     IErMin=16 ErrMin= 9.41D-08
 ErrMax= 9.41D-08  0.00D+00 EMaxC= 1.00D+00 BMatC= 3.40D-12 BMatP= 1.28D-11
 IDIUse=1 WtCom= 1.00D+00 WtEn= 0.00D+00
 Coeff-Com:  0.346D-06-0.185D-06 0.305D-05 0.115D-04-0.254D-04-0.130D-03
 Coeff-Com: -0.219D-03-0.226D-03 0.156D-02 0.576D-02 0.298D-02-0.211D-01
 Coeff-Com: -0.612D-01-0.615D-01 0.341D+00 0.793D+00
 Coeff:      0.346D-06-0.185D-06 0.305D-05 0.115D-04-0.254D-04-0.130D-03
 Coeff:     -0.219D-03-0.226D-03 0.156D-02 0.576D-02 0.298D-02-0.211D-01
 Coeff:     -0.612D-01-0.615D-01 0.341D+00 0.793D+00
 Gap=     0.178 Goal=   None    Shift=    0.000
 RMSDP=1.09D-07 MaxDP=5.45D-06 DE=-1.52D-10 OVMax= 4.16D-06

 Cycle  17  Pass 1  IDiag  1:
 RMSU=  5.06D-08    CP:  1.13D+00  5.76D-01  9.48D-01  8.30D-01  9.34D-01
                    CP:  7.84D-01  8.44D-01  1.02D+00  1.17D+00  1.59D+00
                    CP:  1.38D+00  1.11D+00  1.45D+00  1.04D+00  1.34D+00
                    CP:  1.38D+00
 E= -1914.06480078329     Delta-E=        0.000000000088 Rises=F Damp=F
 DIIS: error= 4.74D-08 at cycle  17 NSaved=  17.
 NSaved=17 IEnMin=16 EnMin= -1914.06480078338     IErMin=17 ErrMin= 4.74D-08
 ErrMax= 4.74D-08  0.00D+00 EMaxC= 1.00D+00 BMatC= 5.48D-13 BMatP= 3.40D-12
 IDIUse=1 WtCom= 1.00D+00 WtEn= 0.00D+00
 Coeff-Com: -0.919D-09 0.839D-07 0.310D-05 0.439D-05-0.379D-05-0.330D-04
 Coeff-Com: -0.125D-03-0.303D-03 0.136D-03 0.236D-02 0.318D-02 0.890D-05
 Coeff-Com: -0.238D-01-0.621D-01-0.174D-02 0.309D+00 0.773D+00
 Coeff:     -0.919D-09 0.839D-07 0.310D-05 0.439D-05-0.379D-05-0.330D-04
 Coeff:     -0.125D-03-0.303D-03 0.136D-03 0.236D-02 0.318D-02 0.890D-05
 Coeff:     -0.238D-01-0.621D-01-0.174D-02 0.309D+00 0.773D+00
 Gap=     0.178 Goal=   None    Shift=    0.000
 RMSDP=6.16D-08 MaxDP=3.29D-06 DE= 8.82D-11 OVMax= 1.68D-06

 Cycle  18  Pass 1  IDiag  1:
 RMSU=  1.82D-08    CP:  1.13D+00  5.76D-01  9.48D-01  8.30D-01  9.34D-01
                    CP:  7.84D-01  8.44D-01  1.02D+00  1.17D+00  1.59D+00
                    CP:  1.38D+00  1.11D+00  1.45D+00  1.03D+00  1.40D+00
                    CP:  1.45D+00  8.98D-01
 E= -1914.06480078345     Delta-E=       -0.000000000165 Rises=F Damp=F
 DIIS: error= 1.71D-08 at cycle  18 NSaved=  18.
 NSaved=18 IEnMin=18 EnMin= -1914.06480078345     IErMin=18 ErrMin= 1.71D-08
 ErrMax= 1.71D-08  0.00D+00 EMaxC= 1.00D+00 BMatC= 7.71D-14 BMatP= 5.48D-13
 IDIUse=1 WtCom= 1.00D+00 WtEn= 0.00D+00
 Coeff-Com: -0.628D-07 0.681D-07 0.494D-06-0.522D-06 0.257D-05 0.113D-04
 Coeff-Com:  0.312D-05-0.533D-04-0.242D-03-0.319D-03 0.368D-03 0.382D-02
 Coeff-Com:  0.463D-02-0.712D-02-0.612D-01-0.620D-01 0.230D+00 0.892D+00
 Coeff:     -0.628D-07 0.681D-07 0.494D-06-0.522D-06 0.257D-05 0.113D-04
 Coeff:      0.312D-05-0.533D-04-0.242D-03-0.319D-03 0.368D-03 0.382D-02
 Coeff:      0.463D-02-0.712D-02-0.612D-01-0.620D-01 0.230D+00 0.892D+00
 Gap=     0.178 Goal=   None    Shift=    0.000
 RMSDP=2.66D-08 MaxDP=1.67D-06 DE=-1.65D-10 OVMax= 7.23D-07

 Cycle  19  Pass 1  IDiag  1:
 RMSU=  6.76D-09    CP:  1.13D+00  5.76D-01  9.48D-01  8.30D-01  9.34D-01
                    CP:  7.84D-01  8.44D-01  1.02D+00  1.17D+00  1.59D+00
                    CP:  1.38D+00  1.11D+00  1.45D+00  1.03D+00  1.42D+00
                    CP:  1.53D+00  1.02D+00  1.02D+00
 E= -1914.06480078334     Delta-E=        0.000000000113 Rises=F Damp=F
 DIIS: error= 5.91D-09 at cycle  19 NSaved=  19.
 NSaved=19 IEnMin=18 EnMin= -1914.06480078345     IErMin=19 ErrMin= 5.91D-09
 ErrMax= 5.91D-09  0.00D+00 EMaxC= 1.00D+00 BMatC= 1.30D-14 BMatP= 7.71D-14
 IDIUse=1 WtCom= 1.00D+00 WtEn= 0.00D+00
 Coeff-Com: -0.193D-07 0.147D-07-0.241D-06-0.778D-06 0.159D-05 0.889D-05
 Coeff-Com:  0.193D-04 0.163D-04-0.116D-03-0.410D-03-0.262D-03 0.156D-02
 Coeff-Com:  0.459D-02 0.474D-02-0.235D-01-0.628D-01-0.110D-01 0.332D+00
 Coeff-Com:  0.755D+00
 Coeff:     -0.193D-07 0.147D-07-0.241D-06-0.778D-06 0.159D-05 0.889D-05
 Coeff:      0.193D-04 0.163D-04-0.116D-03-0.410D-03-0.262D-03 0.156D-02
 Coeff:      0.459D-02 0.474D-02-0.235D-01-0.628D-01-0.110D-01 0.332D+00
 Coeff:      0.755D+00
 Gap=     0.178 Goal=   None    Shift=    0.000
 RMSDP=5.00D-09 MaxDP=3.02D-07 DE= 1.13D-10 OVMax= 2.40D-07

 SCF Done:  E(RM062X) =  -1914.06480078     A.U. after   19 cycles
            NFock= 19  Conv=0.50D-08     -V/T= 2.0025
 KE= 1.909198770369D+03 PE=-6.992702608561D+03 EE= 1.943351019374D+03
 Leave Link  502 at Tue Apr  5 19:37:02 2022, MaxMem=  1879048192 cpu:            1401.5 elap:             200.7
 (Enter /gpfs/software/gaussian16/sse4/tar/g16/l701.exe)
 ... and contract with generalized density number  0.
 Compute integral first derivatives.
 Leave Link  701 at Tue Apr  5 19:37:02 2022, MaxMem=  1879048192 cpu:               1.1 elap:               0.2
 (Enter /gpfs/software/gaussian16/sse4/tar/g16/l702.exe)
 L702 exits ... SP integral derivatives will be done elsewhere.
 Leave Link  702 at Tue Apr  5 19:37:02 2022, MaxMem=  1879048192 cpu:               0.1 elap:               0.0
 (Enter /gpfs/software/gaussian16/sse4/tar/g16/l703.exe)
 Integral derivatives from FoFJK, PRISM(SPDF).
 Compute integral first derivatives, UseDBF=F ICtDFT=           0.
 Calling FoFJK, ICntrl=      2127 FMM=F ISym2X=0 I1Cent= 0 IOpClX= 0 NMat=1 NMatS=1 NMatT=0.
 FoFJK:  IHMeth= 1 ICntrl=    2127 DoSepK=F KAlg= 0 I1Cent=           0 FoldK=F
 IRaf=         0 NMat=       1 IRICut=       1 DoRegI=T DoRafI=F ISym2E= 0 IDoP0=0 IntGTp=1.
 FoFCou: FMM=F IPFlag=           0 FMFlag=      100000 FMFlg1=         800
         NFxFlg=           0 DoJE=F BraDBF=F KetDBF=F FulRan=T
         wScrn=  0.000000 ICntrl=      2127 IOpCl=  0 I1Cent=           0 NGrid=           0
         NMat0=    1 NMatS0=      1 NMatT0=    0 NMatD0=    1 NMtDS0=    0 NMtDT0=    0
 Symmetry not used in FoFCou.
 Leave Link  703 at Tue Apr  5 19:37:27 2022, MaxMem=  1879048192 cpu:             172.4 elap:              24.7
 (Enter /gpfs/software/gaussian16/sse4/tar/g16/l716.exe)
 Dipole        =-2.46838899D+00-3.96404542D-01-8.66935387D-02
 ***** Axes restored to original set *****
 -------------------------------------------------------------------
 Center     Atomic                   Forces (Hartrees/Bohr)
 Number     Number              X              Y              Z
 -------------------------------------------------------------------
      1        6           0.005726487    0.006821042    0.020881547
      2        6           0.000600594    0.002680467   -0.005144337
      3        6           0.000799557   -0.005104298   -0.001546993
      4        6          -0.004286910   -0.001265388   -0.004476783
      5        6           0.002529620    0.000179104   -0.005717853
      6        6          -0.012692689    0.006253458    0.004576998
      7       17           0.000105849   -0.001557846    0.000672015
      8        8          -0.002112455   -0.004043472   -0.008570494
      9       17           0.001432551   -0.002361875    0.000180181
     10        6           0.009810181   -0.004926113   -0.000852678
     11        6          -0.011088896   -0.002066905    0.000929118
     12        6           0.010011246    0.001090668   -0.001975801
     13        6          -0.005478081    0.001378876    0.000061807
     14        6           0.004855373    0.003503464    0.001589126
     15        6          -0.003390184   -0.004240322    0.000989788
     16       17           0.002932633    0.000792835    0.000219056
     17        1           0.000734556    0.001483326   -0.000704187
     18        1          -0.000489431    0.001382977   -0.001110511
 -------------------------------------------------------------------
 Cartesian Forces:  Max     0.020881547 RMS     0.005190568
 Leave Link  716 at Tue Apr  5 19:37:27 2022, MaxMem=  1879048192 cpu:               0.1 elap:               0.0
 (Enter /gpfs/software/gaussian16/sse4/tar/g16/l103.exe)

 GradGradGradGradGradGradGradGradGradGradGradGradGradGradGradGradGradGrad
 Berny optimization.
 Using GEDIIS/GDIIS optimizer.
 FormGI is forming the generalized inverse of G from B-inverse, IUseBI=4.
 GSVD:  received Info=                   1 from GESDD.
 Internal  Forces:  Max     0.009471954 RMS     0.002523717
 Search for a local minimum.
 Step number   6 out of a maximum of   95
 All quantities printed in internal units (Hartrees-Bohrs-Radians)
 RMS Force = .25237D-02 SwitMx=.10000D-02 MixMth= 1
 Mixed Optimization -- RFO/linear search
 Update second derivatives using D2CorX and points    6    5
 DE=  2.47D-04 DEPred=-4.16D-03 R=-5.93D-02
 Trust test=-5.93D-02 RLast= 7.75D-01 DXMaxT set to 9.10D-01
 ITU= -1  1  1  1  1  0
 Use linear search instead of GDIIS.
     Eigenvalues ---    0.00673   0.00903   0.01119   0.01531   0.01663
     Eigenvalues ---    0.01671   0.01896   0.02090   0.02103   0.02141
     Eigenvalues ---    0.02166   0.02189   0.02222   0.03046   0.05352
     Eigenvalues ---    0.15967   0.16107   0.19404   0.21522   0.22561
     Eigenvalues ---    0.24644   0.24950   0.24967   0.24988   0.24998
     Eigenvalues ---    0.25002   0.25015   0.25341   0.26180   0.29680
     Eigenvalues ---    0.31148   0.32617   0.33446   0.34647   0.35059
     Eigenvalues ---    0.35183   0.36758   0.38776   0.40395   0.42655
     Eigenvalues ---    0.43036   0.44641   0.46526   0.47146   0.50310
     Eigenvalues ---    0.81872   0.95395   1.05279
 RFO step:  Lambda=-1.37075852D-03 EMin= 6.72738439D-03
 Quartic linear search produced a step of -0.51539.
 Iteration  1 RMS(Cart)=  0.03747647 RMS(Int)=  0.00146375
 Iteration  2 RMS(Cart)=  0.00168004 RMS(Int)=  0.00032540
 Iteration  3 RMS(Cart)=  0.00000454 RMS(Int)=  0.00032538
 Iteration  4 RMS(Cart)=  0.00000000 RMS(Int)=  0.00032538
 ITry= 1 IFail=0 DXMaxC= 1.25D-01 DCOld= 1.00D+10 DXMaxT= 9.10D-01 DXLimC= 3.00D+00 Rises=F
 Variable       Old X    -DE/DX   Delta X   Delta X   Delta X     New X
                                 (Linear)    (Quad)   (Total)
    R1        2.81064  -0.00063  -0.00644   0.00445  -0.00191   2.80873
    R2        2.73413  -0.00324   0.00043  -0.00770  -0.00720   2.72693
    R3        2.30078   0.00213   0.00354  -0.00164   0.00189   2.30267
    R4        2.64036  -0.00275   0.00285  -0.00898  -0.00612   2.63424
    R5        3.31135  -0.00272  -0.00452  -0.00417  -0.00869   3.30266
    R6        2.70660  -0.00567  -0.00999  -0.00669  -0.01675   2.68985
    R7        3.31338  -0.00152   0.00266  -0.00761  -0.00495   3.30843
    R8        2.32658   0.00105   0.00344  -0.00306   0.00038   2.32696
    R9        2.65074  -0.00162  -0.00600   0.00234  -0.00374   2.64699
   R10        2.69461   0.00764   0.01575   0.00089   0.01664   2.71125
   R11        2.60037  -0.00135   0.00855  -0.00957  -0.00104   2.59933
   R12        2.71062  -0.00298  -0.01132   0.00331  -0.00798   2.70264
   R13        2.34549   0.00947   0.00849   0.00168   0.01012   2.35562
   R14        2.61061  -0.00068  -0.00160  -0.00093  -0.00256   2.60805
   R15        2.62300   0.00587   0.01067  -0.00111   0.00961   2.63262
   R16        2.05472  -0.00121  -0.00127  -0.00179  -0.00306   2.05166
   R17        2.66609  -0.00349  -0.00594  -0.00127  -0.00720   2.65889
   R18        2.05072  -0.00093  -0.00065  -0.00159  -0.00224   2.04848
   R19        3.31251   0.00298   0.00130   0.00506   0.00635   3.31886
    A1        1.77126   0.00157   0.00394   0.00754   0.01070   1.78196
    A2        2.18709   0.00182  -0.00032   0.01003   0.00859   2.19568
    A3        2.31050  -0.00164   0.00265  -0.00665  -0.00508   2.30542
    A4        2.20566  -0.00137  -0.00012  -0.00772  -0.00771   2.19795
    A5        1.98465   0.00016  -0.00058   0.00305   0.00240   1.98705
    A6        2.09287   0.00121   0.00069   0.00466   0.00529   2.09816
    A7        2.16392   0.00136   0.00266   0.00200   0.00458   2.16850
    A8        2.07725   0.00054  -0.00131   0.00375   0.00243   2.07968
    A9        2.04195  -0.00190  -0.00144  -0.00551  -0.00695   2.03500
   A10        2.31127  -0.00164  -0.01282   0.00237  -0.01035   2.30092
   A11        2.24212  -0.00042   0.01232  -0.01028   0.00194   2.24406
   A12        1.86899   0.00090  -0.00465   0.00894   0.00386   1.87285
   A13        2.20447  -0.00091   0.00240  -0.00469  -0.00248   2.20199
   A14        2.20794   0.00012   0.00314  -0.00255   0.00039   2.20833
   A15        2.31355  -0.00302  -0.00650  -0.00935  -0.01592   2.29762
   A16        2.14627   0.00354   0.00275   0.00867   0.01136   2.15763
   A17        1.82297  -0.00050   0.00341   0.00166   0.00496   1.82793
   A18        2.41728  -0.00046  -0.02338   0.01490  -0.00864   2.40864
   A19        2.03973  -0.00032   0.02564  -0.01977   0.00568   2.04541
   A20        2.15603   0.00054   0.00544  -0.00710  -0.00162   2.15441
   A21        2.04516  -0.00142  -0.00414  -0.00019  -0.00434   2.04082
   A22        2.08199   0.00088  -0.00134   0.00726   0.00590   2.08789
   A23        2.11778   0.00127   0.00428  -0.00199   0.00226   2.12004
   A24        2.07387   0.00088   0.00239   0.00473   0.00706   2.08093
   A25        2.09142  -0.00214  -0.00679  -0.00236  -0.00921   2.08221
   A26        2.01188  -0.00049  -0.01558   0.01360  -0.00204   2.00984
   A27        2.18376  -0.00073   0.00678  -0.01022  -0.00340   2.18036
   A28        2.08754   0.00122   0.00877  -0.00336   0.00544   2.09298
    D1        0.06190  -0.00436  -0.04457  -0.02864  -0.07311  -0.01122
    D2       -3.07785  -0.00415  -0.04762  -0.01933  -0.06706   3.13827
    D3        3.04107   0.00526   0.07191   0.03174   0.10466  -3.13746
    D4       -0.09868   0.00547   0.06886   0.04105   0.11071   0.01203
    D5       -0.05921   0.00484   0.04957   0.02840   0.07776   0.01854
    D6       -3.02120  -0.00632  -0.07939  -0.04089  -0.11862  -3.13982
    D7       -0.01410   0.00130   0.00888   0.00690   0.01601   0.00191
    D8        3.11494   0.00163   0.00298   0.03010   0.03311  -3.13514
    D9        3.12554   0.00107   0.01210  -0.00294   0.00960   3.13514
   D10       -0.02860   0.00140   0.00620   0.02027   0.02670  -0.00190
   D11       -0.04733   0.00247   0.03115   0.02048   0.05155   0.00422
   D12       -3.12795   0.00053   0.00572  -0.00873  -0.00323  -3.13118
   D13        3.10658   0.00212   0.03694  -0.00235   0.03479   3.14137
   D14        0.02596   0.00018   0.01151  -0.03156  -0.01999   0.00597
   D15       -0.00052  -0.00155  -0.01338  -0.00230  -0.01518  -0.01570
   D16        0.05792  -0.00261  -0.03165  -0.02443  -0.05632   0.00161
   D17        3.13839  -0.00071  -0.00616   0.00476  -0.00141   3.13698
   D18        0.02278   0.00062  -0.16912   0.15722  -0.01205   0.01073
   D19       -3.08348   0.00004  -0.15787   0.11359  -0.04425  -3.12774
   D20       -3.04630  -0.00170  -0.19931   0.12213  -0.07721  -3.12351
   D21        0.13063  -0.00228  -0.18806   0.07849  -0.10942   0.02122
   D22       -3.13879  -0.00022   0.01475  -0.02733  -0.01235   3.13205
   D23       -0.02781   0.00035   0.00505   0.01063   0.01557  -0.01224
   D24        3.10831   0.00097  -0.01797   0.05989   0.04215  -3.13273
   D25       -0.03551   0.00074  -0.00983   0.04240   0.03284  -0.00267
   D26       -0.00641   0.00060  -0.00913   0.02694   0.01769   0.01128
   D27        3.13296   0.00037  -0.00099   0.00946   0.00839   3.14134
   D28        0.04772  -0.00104   0.00045  -0.03728  -0.03677   0.01095
   D29       -0.02919   0.00078  -0.00147   0.02347   0.02203  -0.00716
   D30        3.11524   0.00054   0.00304   0.01473   0.01784   3.13308
   D31        0.01398  -0.00068   0.01022  -0.03621  -0.02598  -0.01199
   D32        3.13901  -0.00016   0.00415  -0.01008  -0.00582   3.13319
   D33       -3.12534  -0.00044   0.00190  -0.01837  -0.01642   3.14143
   D34       -0.00032   0.00008  -0.00416   0.00776   0.00374   0.00342
   D35        0.00442  -0.00000  -0.00412   0.00844   0.00432   0.00874
   D36       -3.13985   0.00021  -0.00835   0.01665   0.00827  -3.13158
   D37       -3.12044  -0.00055   0.00186  -0.01801  -0.01600  -3.13644
   D38        0.01848  -0.00034  -0.00237  -0.00980  -0.01206   0.00642
         Item               Value     Threshold  Converged?
 Maximum Force            0.009472     0.000450     NO 
 RMS     Force            0.002524     0.000300     NO 
 Maximum Displacement     0.124714     0.001800     NO 
 RMS     Displacement     0.037582     0.001200     NO 
 Predicted change in Energy=-2.148486D-03
 GradGradGradGradGradGradGradGradGradGradGradGradGradGradGradGradGradGrad

 Leave Link  103 at Tue Apr  5 19:37:27 2022, MaxMem=  1879048192 cpu:               0.2 elap:               0.0
 (Enter /gpfs/software/gaussian16/sse4/tar/g16/l202.exe)
                          Input orientation:                          
 ---------------------------------------------------------------------
 Center     Atomic      Atomic             Coordinates (Angstroms)
 Number     Number       Type             X           Y           Z
 ---------------------------------------------------------------------
      1          6           0       -4.141858   -0.903548    0.198996
      2          6           0       -3.420253    0.367783   -0.069594
      3          6           0       -2.037766    0.544700   -0.044819
      4          6           0       -3.056297   -1.819434    0.454032
      5          6           0       -1.835693   -1.659178    0.480959
      6          6           0       -1.103014   -0.488903    0.244993
      7         17           0       -1.374512    2.129693   -0.380976
      8          8           0       -5.350457   -1.056477    0.172716
      9         17           0       -4.473125    1.715518   -0.429459
     10          6           0        0.324206   -0.350529    0.293457
     11          6           0        1.144126    0.737034    0.101224
     12          6           0        2.364047    0.992505    0.120855
     13          6           0        1.215667   -1.432841    0.575060
     14          6           0        2.600512   -1.291995    0.631222
     15          6           0        3.222901   -0.052310    0.395569
     16         17           0        4.973228    0.075788    0.461985
     17          1           0        3.211842   -2.157883    0.858354
     18          1           0        0.766896   -2.403631    0.761874
 ---------------------------------------------------------------------
                    Distance matrix (angstroms):
                    1          2          3          4          5
     1  C    0.000000
     2  C    1.486316   0.000000
     3  C    2.565944   1.393981   0.000000
     4  C    1.443029   2.278281   2.622095   0.000000
     5  C    2.443129   2.631066   2.274720   1.231374   0.000000
     6  C    3.067347   2.490476   1.423407   2.372619   1.400729
     7  Cl   4.146699   2.717782   1.750746   4.372784   3.912948
     8  O    1.218520   2.411000   3.685785   2.434011   3.579362
     9  Cl   2.713706   1.747693   2.729421   3.909455   4.378753
    10  C    4.501164   3.829981   2.548485   3.689345   2.532367
    11  C    5.535584   4.582476   3.191043   4.929864   3.842571
    12  C    6.777014   5.821054   4.427633   6.115402   4.979851
    13  C    5.396726   5.014936   3.857427   4.291128   3.061189
    14  C    6.767367   6.284554   5.034292   5.684108   4.453910
    15  C    7.416395   6.672656   5.312718   6.523379   5.308360
    16  Cl   9.171317   8.415365   7.044911   8.250164   7.026512
    17  H    7.488992   7.157147   5.973111   6.290277   5.086132
    18  H    5.163618   5.089626   4.148438   3.879802   2.721506
                    6          7          8          9         10
     6  C    0.000000
     7  Cl   2.706029   0.000000
     8  O    4.285806   5.125075   0.000000
     9  Cl   4.083136   3.126546   2.969223   0.000000
    10  C    1.434732   3.080909   5.719681   5.273096   0.000000
    11  C    2.563832   2.918142   6.738057   5.726479   1.375505
    12  C    3.772333   3.939778   7.982142   6.897283   2.448363
    13  C    2.525123   4.507181   6.589197   6.579025   1.430176
    14  C    3.809230   5.341658   7.967660   7.759286   2.486365
    15  C    4.350497   5.147850   8.634841   7.939439   2.915783
    16  Cl   6.106283   6.724799  10.389619   9.628965   4.671569
    17  H    4.666871   6.399522   8.660032   8.701747   3.453125
    18  H    2.725787   5.142252   6.291577   6.770855   2.151887
                   11         12         13         14         15
    11  C    0.000000
    12  C    1.246538   0.000000
    13  C    2.222160   2.721651   0.000000
    14  C    2.553217   2.352729   1.393121   0.000000
    15  C    2.242990   1.380122   2.442759   1.407025   0.000000
    16  Cl   3.902489   2.786497   4.050681   2.743949   1.756265
    17  H    3.637201   3.344788   2.142581   1.084008   2.155859
    18  H    3.231492   3.807301   1.085693   2.148244   3.419773
                   16         17         18
    16  Cl   0.000000
    17  H    2.872086   0.000000
    18  H    4.891900   2.459158   0.000000
 Stoichiometry    C12H2Cl3O(1-)
 Framework group  C1[X(C12H2Cl3O)]
 Deg. of freedom    48
 Full point group                 C1      NOp   1
 RotChk:  IX=2 Diff= 1.54D-02
 Largest Abelian subgroup         C1      NOp   1
 Largest concise Abelian subgroup C1      NOp   1
                         Standard orientation:                         
 ---------------------------------------------------------------------
 Center     Atomic      Atomic             Coordinates (Angstroms)
 Number     Number       Type             X           Y           Z
 ---------------------------------------------------------------------
      1          6           0        3.436366    1.325465    0.012808
      2          6           0        2.818048   -0.026063   -0.001044
      3          6           0        1.451345   -0.300341   -0.009939
      4          6           0        2.279281    2.187598   -0.001785
      5          6           0        1.072526    1.942606   -0.003811
      6          6           0        0.434454    0.695660   -0.009191
      7         17           0        0.915904   -1.967187   -0.016039
      8          8           0        4.631595    1.562540    0.016477
      9         17           0        3.977521   -1.333730    0.006791
     10          6           0       -0.980886    0.460588   -0.006043
     11          6           0       -1.714128   -0.703102    0.007968
     12          6           0       -2.913586   -1.042230    0.020259
     13          6           0       -1.957244    1.505517   -0.021944
     14          6           0       -3.330765    1.273038   -0.008520
     15          6           0       -3.854599   -0.032737    0.007790
     16         17           0       -5.593508   -0.279038    0.009102
     17          1           0       -4.010592    2.117359   -0.014093
     18          1           0       -1.585635    2.525554   -0.034534
 ---------------------------------------------------------------------
 Rotational constants (GHZ):           1.1258565           0.1751606           0.1515815
 Leave Link  202 at Tue Apr  5 19:37:27 2022, MaxMem=  1879048192 cpu:               0.1 elap:               0.0
 (Enter /gpfs/software/gaussian16/sse4/tar/g16/l301.exe)
 Standard basis: 6-311+G(d,p) (5D, 7F)
 Ernie: Thresh=  0.10000D-02 Tol=  0.10000D-05 Strict=F.
 There are   404 symmetry adapted cartesian basis functions of A   symmetry.
 There are   388 symmetry adapted basis functions of A   symmetry.
   388 basis functions,   643 primitive gaussians,   404 cartesian basis functions
    67 alpha electrons       67 beta electrons
       nuclear repulsion energy      1227.1018190894 Hartrees.
 IExCor= 4336 DFT=T Ex+Corr=M062X ExCW=0 ScaHFX=  0.540000
 ScaDFX=  1.000000  1.000000  1.000000  1.000000 ScalE2=  1.000000  1.000000
 IRadAn=      5 IRanWt=     -1 IRanGd=            0 ICorTp=0 IEmpDi=  4
 NAtoms=   18 NActive=   18 NUniq=   18 SFac= 1.00D+00 NAtFMM=   60 NAOKFM=F Big=F
 Integral buffers will be    131072 words long.
 Raffenetti 2 integral format.
 Two-electron integral symmetry is turned on.
 Leave Link  301 at Tue Apr  5 19:37:27 2022, MaxMem=  1879048192 cpu:               0.4 elap:               0.1
 (Enter /gpfs/software/gaussian16/sse4/tar/g16/l302.exe)
 NPDir=0 NMtPBC=     1 NCelOv=     1 NCel=       1 NClECP=     1 NCelD=      1
         NCelK=      1 NCelE2=     1 NClLst=     1 CellRange=     0.0.
 One-electron integrals computed using PRISM.
 One-electron integral symmetry used in STVInt
 NBasis=   388 RedAO= T EigKep=  1.25D-06  NBF=   388
 NBsUse=   383 1.00D-06 EigRej=  6.81D-07 NBFU=   383
 Precomputing XC quadrature grid using
 IXCGrd= 4 IRadAn=           5 IRanWt=          -1 IRanGd=           0 AccXCQ= 0.00D+00.
 Generated NRdTot=       0 NPtTot=           0 NUsed=           0 NTot=          32
 NSgBfM=   395   395   395   395   395 MxSgAt=    18 MxSgA2=    18.
 Leave Link  302 at Tue Apr  5 19:37:27 2022, MaxMem=  1879048192 cpu:               2.3 elap:               0.3
 (Enter /gpfs/software/gaussian16/sse4/tar/g16/l303.exe)
 DipDrv:  MaxL=1.
 Leave Link  303 at Tue Apr  5 19:37:27 2022, MaxMem=  1879048192 cpu:               0.3 elap:               0.1
 (Enter /gpfs/software/gaussian16/sse4/tar/g16/l401.exe)
 Lowest energy guess from the checkpoint file:  "checkpoint.chk"
 B after Tr=     0.000000   -0.000000    0.000000
         Rot=    0.999999    0.000403    0.000067    0.001189 Ang=   0.14 deg.
 Guess basis will be translated and rotated to current coordinates.
 B after Tr=     0.000000   -0.000000    0.000000
         Rot=    0.999999   -0.000021   -0.000016    0.001136 Ang=  -0.13 deg.
 Guess basis will be translated and rotated to current coordinates.
 CkInt1:  FT= 4.85D-01
 Max alpha theta= 23.988 degrees.
 JPrj=2 DoOrth=T DoCkMO=T.
 Leave Link  401 at Tue Apr  5 19:37:28 2022, MaxMem=  1879048192 cpu:               3.4 elap:               0.5
 (Enter /gpfs/software/gaussian16/sse4/tar/g16/l502.exe)
 Integral symmetry usage will be decided dynamically.
 Closed shell SCF:
 Using DIIS extrapolation, IDIIS=  1040.
 NGot=  1879048192 LenX=  1878715301 LenY=  1878551644
 Requested convergence on RMS density matrix=1.00D-08 within 128 cycles.
 Requested convergence on MAX density matrix=1.00D-06.
 Requested convergence on             energy=1.00D-06.
 No special actions if energy rises.
 Fock matrices will be formed incrementally for  20 cycles.

 Cycle   1  Pass 1  IDiag  1:
 FoFJK:  IHMeth= 1 ICntrl=       0 DoSepK=F KAlg= 0 I1Cent=           0 FoldK=F
 IRaf= 810000000 NMat=       1 IRICut=       1 DoRegI=T DoRafI=F ISym2E= 0 IDoP0=0 IntGTp=1.
 FoFCou: FMM=F IPFlag=           0 FMFlag=      100000 FMFlg1=           0
         NFxFlg=           0 DoJE=F BraDBF=F KetDBF=F FulRan=T
         wScrn=  0.000000 ICntrl=         0 IOpCl=  0 I1Cent=           0 NGrid=           0
         NMat0=    1 NMatS0=      1 NMatT0=    0 NMatD0=    1 NMtDS0=    0 NMtDT0=    0
 Symmetry not used in FoFCou.
 E= -1914.02071587914    
 DIIS: error= 5.45D-03 at cycle   1 NSaved=   1.
 NSaved= 1 IEnMin= 1 EnMin= -1914.02071587914     IErMin= 1 ErrMin= 5.45D-03
 ErrMax= 5.45D-03  0.00D+00 EMaxC= 1.00D-01 BMatC= 1.85D-02 BMatP= 1.85D-02
 IDIUse=3 WtCom= 9.45D-01 WtEn= 5.45D-02
 Coeff-Com:  0.100D+01
 Coeff-En:   0.100D+01
 Coeff:      0.100D+01
 Gap=   102.172 Goal=   None    Shift=    0.000
 GapD=  102.172 DampG=2.000 DampE=1.000 DampFc=2.0000 IDamp=-1.
 RMSDP=2.56D-02 MaxDP=2.04D+00              OVMax= 7.92D-02

 Cycle   2  Pass 1  IDiag  1:
 RMSU=  2.02D-02    CP:  1.19D+00
 E= -1914.06507269863     Delta-E=       -0.044356819487 Rises=F Damp=F
 DIIS: error= 1.35D-03 at cycle   2 NSaved=   2.
 NSaved= 2 IEnMin= 2 EnMin= -1914.06507269863     IErMin= 2 ErrMin= 1.35D-03
 ErrMax= 1.35D-03  0.00D+00 EMaxC= 1.00D-01 BMatC= 6.86D-04 BMatP= 1.85D-02
 IDIUse=3 WtCom= 9.87D-01 WtEn= 1.35D-02
 Coeff-Com: -0.813D-01 0.108D+01
 Coeff-En:   0.000D+00 0.100D+01
 Coeff:     -0.803D-01 0.108D+01
 Gap=     0.177 Goal=   None    Shift=    0.000
 RMSDP=3.92D-03 MaxDP=4.00D-01 DE=-4.44D-02 OVMax= 1.87D-02

 Cycle   3  Pass 1  IDiag  1:
 RMSU=  1.84D-03    CP:  1.22D+00  1.11D+00
 E= -1914.06656303008     Delta-E=       -0.001490331453 Rises=F Damp=F
 DIIS: error= 1.14D-03 at cycle   3 NSaved=   3.
 NSaved= 3 IEnMin= 3 EnMin= -1914.06656303008     IErMin= 3 ErrMin= 1.14D-03
 ErrMax= 1.14D-03  0.00D+00 EMaxC= 1.00D-01 BMatC= 4.65D-04 BMatP= 6.86D-04
 IDIUse=3 WtCom= 9.89D-01 WtEn= 1.14D-02
 Coeff-Com: -0.635D-01 0.516D+00 0.548D+00
 Coeff-En:   0.000D+00 0.000D+00 0.100D+01
 Coeff:     -0.628D-01 0.510D+00 0.553D+00
 Gap=     0.178 Goal=   None    Shift=    0.000
 RMSDP=8.63D-04 MaxDP=4.30D-02 DE=-1.49D-03 OVMax= 5.11D-03

 Cycle   4  Pass 1  IDiag  1:
 RMSU=  5.07D-04    CP:  1.22D+00  1.10D+00  7.25D-01
 E= -1914.06696224123     Delta-E=       -0.000399211150 Rises=F Damp=F
 DIIS: error= 5.82D-04 at cycle   4 NSaved=   4.
 NSaved= 4 IEnMin= 4 EnMin= -1914.06696224123     IErMin= 4 ErrMin= 5.82D-04
 ErrMax= 5.82D-04  0.00D+00 EMaxC= 1.00D-01 BMatC= 7.82D-05 BMatP= 4.65D-04
 IDIUse=3 WtCom= 9.94D-01 WtEn= 5.82D-03
 Coeff-Com: -0.214D-01 0.116D+00 0.293D+00 0.613D+00
 Coeff-En:   0.000D+00 0.000D+00 0.473D-01 0.953D+00
 Coeff:     -0.213D-01 0.115D+00 0.291D+00 0.615D+00
 Gap=     0.177 Goal=   None    Shift=    0.000
 RMSDP=2.44D-04 MaxDP=1.39D-02 DE=-3.99D-04 OVMax= 3.40D-03

 Cycle   5  Pass 1  IDiag  1:
 RMSU=  2.01D-04    CP:  1.22D+00  1.10D+00  7.21D-01  8.54D-01
 E= -1914.06703679174     Delta-E=       -0.000074550514 Rises=F Damp=F
 DIIS: error= 2.55D-04 at cycle   5 NSaved=   5.
 NSaved= 5 IEnMin= 5 EnMin= -1914.06703679174     IErMin= 5 ErrMin= 2.55D-04
 ErrMax= 2.55D-04  0.00D+00 EMaxC= 1.00D-01 BMatC= 1.49D-05 BMatP= 7.82D-05
 IDIUse=3 WtCom= 9.97D-01 WtEn= 2.55D-03
 Coeff-Com:  0.162D-02-0.505D-01 0.306D-01 0.341D+00 0.678D+00
 Coeff-En:   0.000D+00 0.000D+00 0.000D+00 0.565D-01 0.943D+00
 Coeff:      0.162D-02-0.504D-01 0.305D-01 0.340D+00 0.678D+00
 Gap=     0.177 Goal=   None    Shift=    0.000
 RMSDP=1.08D-04 MaxDP=7.90D-03 DE=-7.46D-05 OVMax= 1.29D-03

 Cycle   6  Pass 1  IDiag  1:
 RMSU=  7.22D-05    CP:  1.22D+00  1.10D+00  7.49D-01  9.11D-01  7.99D-01
 E= -1914.06705336055     Delta-E=       -0.000016568807 Rises=F Damp=F
 DIIS: error= 6.24D-05 at cycle   6 NSaved=   6.
 NSaved= 6 IEnMin= 6 EnMin= -1914.06705336055     IErMin= 6 ErrMin= 6.24D-05
 ErrMax= 6.24D-05  0.00D+00 EMaxC= 1.00D-01 BMatC= 1.35D-06 BMatP= 1.49D-05
 IDIUse=1 WtCom= 1.00D+00 WtEn= 0.00D+00
 Coeff-Com:  0.223D-02-0.337D-01-0.432D-02 0.131D+00 0.328D+00 0.577D+00
 Coeff:      0.223D-02-0.337D-01-0.432D-02 0.131D+00 0.328D+00 0.577D+00
 Gap=     0.178 Goal=   None    Shift=    0.000
 RMSDP=2.61D-05 MaxDP=2.01D-03 DE=-1.66D-05 OVMax= 4.44D-04

 Cycle   7  Pass 1  IDiag  1:
 RMSU=  2.18D-05    CP:  1.22D+00  1.10D+00  7.50D-01  9.04D-01  8.02D-01
                    CP:  8.57D-01
 E= -1914.06705493893     Delta-E=       -0.000001578378 Rises=F Damp=F
 DIIS: error= 2.13D-05 at cycle   7 NSaved=   7.
 NSaved= 7 IEnMin= 7 EnMin= -1914.06705493893     IErMin= 7 ErrMin= 2.13D-05
 ErrMax= 2.13D-05  0.00D+00 EMaxC= 1.00D-01 BMatC= 1.75D-07 BMatP= 1.35D-06
 IDIUse=1 WtCom= 1.00D+00 WtEn= 0.00D+00
 Coeff-Com:  0.741D-03-0.640D-02-0.661D-02 0.107D-02 0.133D-01 0.239D+00
 Coeff-Com:  0.759D+00
 Coeff:      0.741D-03-0.640D-02-0.661D-02 0.107D-02 0.133D-01 0.239D+00
 Coeff:      0.759D+00
 Gap=     0.178 Goal=   None    Shift=    0.000
 RMSDP=1.46D-05 MaxDP=6.59D-04 DE=-1.58D-06 OVMax= 3.87D-04

 Cycle   8  Pass 1  IDiag  1:
 RMSU=  1.11D-05    CP:  1.22D+00  1.10D+00  7.49D-01  9.10D-01  7.82D-01
                    CP:  9.66D-01  9.83D-01
 E= -1914.06705525535     Delta-E=       -0.000000316421 Rises=F Damp=F
 DIIS: error= 1.98D-05 at cycle   8 NSaved=   8.
 NSaved= 8 IEnMin= 8 EnMin= -1914.06705525535     IErMin= 8 ErrMin= 1.98D-05
 ErrMax= 1.98D-05  0.00D+00 EMaxC= 1.00D-01 BMatC= 6.21D-08 BMatP= 1.75D-07
 IDIUse=1 WtCom= 1.00D+00 WtEn= 0.00D+00
 Coeff-Com:  0.875D-04 0.186D-02-0.346D-02-0.215D-01-0.507D-01 0.376D-01
 Coeff-Com:  0.442D+00 0.594D+00
 Coeff:      0.875D-04 0.186D-02-0.346D-02-0.215D-01-0.507D-01 0.376D-01
 Coeff:      0.442D+00 0.594D+00
 Gap=     0.178 Goal=   None    Shift=    0.000
 RMSDP=1.00D-05 MaxDP=6.24D-04 DE=-3.16D-07 OVMax= 2.14D-04

 Cycle   9  Pass 1  IDiag  1:
 RMSU=  6.61D-06    CP:  1.22D+00  1.10D+00  7.50D-01  9.05D-01  7.89D-01
                    CP:  1.01D+00  1.07D+00  7.11D-01
 E= -1914.06705535465     Delta-E=       -0.000000099302 Rises=F Damp=F
 DIIS: error= 7.91D-06 at cycle   9 NSaved=   9.
 NSaved= 9 IEnMin= 9 EnMin= -1914.06705535465     IErMin= 9 ErrMin= 7.91D-06
 ErrMax= 7.91D-06  0.00D+00 EMaxC= 1.00D-01 BMatC= 1.24D-08 BMatP= 6.21D-08
 IDIUse=1 WtCom= 1.00D+00 WtEn= 0.00D+00
 Coeff-Com: -0.961D-04 0.238D-02-0.892D-03-0.122D-01-0.310D-01-0.233D-01
 Coeff-Com:  0.945D-01 0.332D+00 0.639D+00
 Coeff:     -0.961D-04 0.238D-02-0.892D-03-0.122D-01-0.310D-01-0.233D-01
 Coeff:      0.945D-01 0.332D+00 0.639D+00
 Gap=     0.178 Goal=   None    Shift=    0.000
 RMSDP=3.85D-06 MaxDP=2.10D-04 DE=-9.93D-08 OVMax= 1.27D-04

 Cycle  10  Pass 1  IDiag  1:
 RMSU=  2.45D-06    CP:  1.22D+00  1.10D+00  7.50D-01  9.06D-01  7.86D-01
                    CP:  1.00D+00  1.10D+00  8.19D-01  1.03D+00
 E= -1914.06705538099     Delta-E=       -0.000000026343 Rises=F Damp=F
 DIIS: error= 6.36D-06 at cycle  10 NSaved=  10.
 NSaved=10 IEnMin=10 EnMin= -1914.06705538099     IErMin=10 ErrMin= 6.36D-06
 ErrMax= 6.36D-06  0.00D+00 EMaxC= 1.00D-01 BMatC= 4.35D-09 BMatP= 1.24D-08
 IDIUse=1 WtCom= 1.00D+00 WtEn= 0.00D+00
 Coeff-Com: -0.103D-03 0.119D-02 0.299D-03-0.222D-02-0.618D-02-0.267D-01
 Coeff-Com: -0.770D-01 0.320D-01 0.423D+00 0.655D+00
 Coeff:     -0.103D-03 0.119D-02 0.299D-03-0.222D-02-0.618D-02-0.267D-01
 Coeff:     -0.770D-01 0.320D-01 0.423D+00 0.655D+00
 Gap=     0.178 Goal=   None    Shift=    0.000
 RMSDP=1.86D-06 MaxDP=8.67D-05 DE=-2.63D-08 OVMax= 9.56D-05

 Cycle  11  Pass 1  IDiag  1:
 RMSU=  1.20D-06    CP:  1.22D+00  1.10D+00  7.50D-01  9.06D-01  7.84D-01
                    CP:  1.01D+00  1.11D+00  8.55D-01  1.22D+00  9.51D-01
 E= -1914.06705539140     Delta-E=       -0.000000010402 Rises=F Damp=F
 DIIS: error= 1.49D-06 at cycle  11 NSaved=  11.
 NSaved=11 IEnMin=11 EnMin= -1914.06705539140     IErMin=11 ErrMin= 1.49D-06
 ErrMax= 1.49D-06  0.00D+00 EMaxC= 1.00D-01 BMatC= 4.98D-10 BMatP= 4.35D-09
 IDIUse=1 WtCom= 1.00D+00 WtEn= 0.00D+00
 Coeff-Com: -0.266D-04 0.411D-04 0.332D-03 0.154D-02 0.368D-02-0.624D-02
 Coeff-Com: -0.511D-01-0.520D-01 0.492D-01 0.284D+00 0.771D+00
 Coeff:     -0.266D-04 0.411D-04 0.332D-03 0.154D-02 0.368D-02-0.624D-02
 Coeff:     -0.511D-01-0.520D-01 0.492D-01 0.284D+00 0.771D+00
 Gap=     0.178 Goal=   None    Shift=    0.000
 RMSDP=9.66D-07 MaxDP=6.29D-05 DE=-1.04D-08 OVMax= 4.88D-05

 Cycle  12  Pass 1  IDiag  1:
 RMSU=  5.41D-07    CP:  1.22D+00  1.10D+00  7.50D-01  9.06D-01  7.85D-01
                    CP:  1.00D+00  1.10D+00  8.65D-01  1.25D+00  1.12D+00
                    CP:  1.35D+00
 E= -1914.06705539302     Delta-E=       -0.000000001621 Rises=F Damp=F
 DIIS: error= 5.77D-07 at cycle  12 NSaved=  12.
 NSaved=12 IEnMin=12 EnMin= -1914.06705539302     IErMin=12 ErrMin= 5.77D-07
 ErrMax= 5.77D-07  0.00D+00 EMaxC= 1.00D-01 BMatC= 1.31D-10 BMatP= 4.98D-10
 IDIUse=1 WtCom= 1.00D+00 WtEn= 0.00D+00
 Coeff-Com:  0.101D-04-0.258D-03 0.116D-03 0.126D-02 0.324D-02 0.274D-02
 Coeff-Com: -0.805D-02-0.353D-01-0.791D-01-0.138D-01 0.396D+00 0.733D+00
 Coeff:      0.101D-04-0.258D-03 0.116D-03 0.126D-02 0.324D-02 0.274D-02
 Coeff:     -0.805D-02-0.353D-01-0.791D-01-0.138D-01 0.396D+00 0.733D+00
 Gap=     0.178 Goal=   None    Shift=    0.000
 RMSDP=4.67D-07 MaxDP=1.55D-05 DE=-1.62D-09 OVMax= 2.58D-05

 Cycle  13  Pass 1  IDiag  1:
 RMSU=  2.16D-07    CP:  1.22D+00  1.10D+00  7.50D-01  9.07D-01  7.84D-01
                    CP:  1.00D+00  1.10D+00  8.72D-01  1.26D+00  1.21D+00
                    CP:  1.58D+00  1.10D+00
 E= -1914.06705539349     Delta-E=       -0.000000000474 Rises=F Damp=F
 DIIS: error= 2.26D-07 at cycle  13 NSaved=  13.
 NSaved=13 IEnMin=13 EnMin= -1914.06705539349     IErMin=13 ErrMin= 2.26D-07
 ErrMax= 2.26D-07  0.00D+00 EMaxC= 1.00D-01 BMatC= 1.59D-11 BMatP= 1.31D-10
 IDIUse=1 WtCom= 1.00D+00 WtEn= 0.00D+00
 Coeff-Com:  0.741D-05-0.108D-03 0.182D-04 0.299D-03 0.785D-03 0.158D-02
 Coeff-Com:  0.353D-02-0.644D-02-0.352D-01-0.402D-01 0.434D-01 0.301D+00
 Coeff-Com:  0.731D+00
 Coeff:      0.741D-05-0.108D-03 0.182D-04 0.299D-03 0.785D-03 0.158D-02
 Coeff:      0.353D-02-0.644D-02-0.352D-01-0.402D-01 0.434D-01 0.301D+00
 Coeff:      0.731D+00
 Gap=     0.178 Goal=   None    Shift=    0.000
 RMSDP=2.41D-07 MaxDP=9.92D-06 DE=-4.74D-10 OVMax= 7.37D-06

 Cycle  14  Pass 1  IDiag  1:
 RMSU=  1.54D-07    CP:  1.22D+00  1.10D+00  7.50D-01  9.06D-01  7.85D-01
                    CP:  1.00D+00  1.10D+00  8.66D-01  1.26D+00  1.23D+00
                    CP:  1.63D+00  1.25D+00  7.65D-01
 E= -1914.06705539360     Delta-E=       -0.000000000106 Rises=F Damp=F
 DIIS: error= 9.13D-08 at cycle  14 NSaved=  14.
 NSaved=14 IEnMin=14 EnMin= -1914.06705539360     IErMin=14 ErrMin= 9.13D-08
 ErrMax= 9.13D-08  0.00D+00 EMaxC= 1.00D-01 BMatC= 3.03D-12 BMatP= 1.59D-11
 IDIUse=1 WtCom= 1.00D+00 WtEn= 0.00D+00
 Coeff-Com:  0.522D-06 0.156D-04-0.132D-04-0.181D-03-0.388D-03 0.249D-04
 Coeff-Com:  0.343D-02 0.547D-02 0.183D-02-0.135D-01-0.744D-01-0.277D-01
 Coeff-Com:  0.309D+00 0.796D+00
 Coeff:      0.522D-06 0.156D-04-0.132D-04-0.181D-03-0.388D-03 0.249D-04
 Coeff:      0.343D-02 0.547D-02 0.183D-02-0.135D-01-0.744D-01-0.277D-01
 Coeff:      0.309D+00 0.796D+00
 Gap=     0.178 Goal=   None    Shift=    0.000
 RMSDP=1.33D-07 MaxDP=9.03D-06 DE=-1.06D-10 OVMax= 3.76D-06

 Cycle  15  Pass 1  IDiag  1:
 RMSU=  4.57D-08    CP:  1.22D+00  1.10D+00  7.50D-01  9.07D-01  7.85D-01
                    CP:  1.00D+00  1.10D+00  8.69D-01  1.25D+00  1.24D+00
                    CP:  1.67D+00  1.35D+00  9.42D-01  8.00D-01
 E= -1914.06705539360     Delta-E=       -0.000000000005 Rises=F Damp=F
 DIIS: error= 4.98D-08 at cycle  15 NSaved=  15.
 NSaved=15 IEnMin=15 EnMin= -1914.06705539360     IErMin=15 ErrMin= 4.98D-08
 ErrMax= 4.98D-08  0.00D+00 EMaxC= 1.00D-01 BMatC= 4.27D-13 BMatP= 3.03D-12
 IDIUse=1 WtCom= 1.00D+00 WtEn= 0.00D+00
 Coeff-Com: -0.764D-06 0.206D-04-0.830D-05-0.117D-03-0.233D-03-0.219D-03
 Coeff-Com:  0.677D-03 0.296D-02 0.535D-02 0.149D-02-0.345D-01-0.530D-01
 Coeff-Com:  0.345D-02 0.299D+00 0.775D+00
 Coeff:     -0.764D-06 0.206D-04-0.830D-05-0.117D-03-0.233D-03-0.219D-03
 Coeff:      0.677D-03 0.296D-02 0.535D-02 0.149D-02-0.345D-01-0.530D-01
 Coeff:      0.345D-02 0.299D+00 0.775D+00
 Gap=     0.178 Goal=   None    Shift=    0.000
 RMSDP=2.86D-08 MaxDP=1.15D-06 DE=-4.55D-12 OVMax= 1.35D-06

 Cycle  16  Pass 1  IDiag  1:
 RMSU=  1.27D-08    CP:  1.22D+00  1.10D+00  7.50D-01  9.07D-01  7.85D-01
                    CP:  1.00D+00  1.10D+00  8.69D-01  1.25D+00  1.24D+00
                    CP:  1.67D+00  1.37D+00  9.72D-01  8.66D-01  1.10D+00
 E= -1914.06705539357     Delta-E=        0.000000000032 Rises=F Damp=F
 DIIS: error= 1.43D-08 at cycle  16 NSaved=  16.
 NSaved=16 IEnMin=15 EnMin= -1914.06705539360     IErMin=16 ErrMin= 1.43D-08
 ErrMax= 1.43D-08  0.00D+00 EMaxC= 1.00D-01 BMatC= 6.59D-14 BMatP= 4.27D-13
 IDIUse=1 WtCom= 1.00D+00 WtEn= 0.00D+00
 Coeff-Com: -0.343D-06 0.503D-05-0.158D-05-0.168D-04-0.203D-04-0.674D-04
 Coeff-Com: -0.248D-03 0.209D-03 0.147D-02 0.267D-02-0.399D-03-0.139D-01
 Coeff-Com: -0.516D-01-0.228D-01 0.279D+00 0.806D+00
 Coeff:     -0.343D-06 0.503D-05-0.158D-05-0.168D-04-0.203D-04-0.674D-04
 Coeff:     -0.248D-03 0.209D-03 0.147D-02 0.267D-02-0.399D-03-0.139D-01
 Coeff:     -0.516D-01-0.228D-01 0.279D+00 0.806D+00
 Gap=     0.178 Goal=   None    Shift=    0.000
 RMSDP=1.06D-08 MaxDP=5.12D-07 DE= 3.23D-11 OVMax= 5.39D-07

 Cycle  17  Pass 1  IDiag  1:
 RMSU=  5.21D-09    CP:  1.22D+00  1.10D+00  7.50D-01  9.07D-01  7.85D-01
                    CP:  1.00D+00  1.10D+00  8.69D-01  1.25D+00  1.24D+00
                    CP:  1.67D+00  1.38D+00  9.78D-01  8.70D-01  1.20D+00
                    CP:  1.01D+00
 E= -1914.06705539366     Delta-E=       -0.000000000092 Rises=F Damp=F
 DIIS: error= 5.40D-09 at cycle  17 NSaved=  17.
 NSaved=17 IEnMin=17 EnMin= -1914.06705539366     IErMin=17 ErrMin= 5.40D-09
 ErrMax= 5.40D-09  0.00D+00 EMaxC= 1.00D-01 BMatC= 1.33D-14 BMatP= 6.59D-14
 IDIUse=1 WtCom= 1.00D+00 WtEn= 0.00D+00
 Coeff-Com: -0.441D-07-0.107D-05 0.916D-06 0.113D-04 0.267D-04 0.582D-05
 Coeff-Com: -0.186D-03-0.391D-03-0.361D-03 0.701D-03 0.559D-02 0.378D-02
 Coeff-Com: -0.207D-01-0.606D-01-0.197D-01 0.343D+00 0.749D+00
 Coeff:     -0.441D-07-0.107D-05 0.916D-06 0.113D-04 0.267D-04 0.582D-05
 Coeff:     -0.186D-03-0.391D-03-0.361D-03 0.701D-03 0.559D-02 0.378D-02
 Coeff:     -0.207D-01-0.606D-01-0.197D-01 0.343D+00 0.749D+00
 Gap=     0.178 Goal=   None    Shift=    0.000
 RMSDP=6.49D-09 MaxDP=3.36D-07 DE=-9.23D-11 OVMax= 2.23D-07

 SCF Done:  E(RM062X) =  -1914.06705539     A.U. after   17 cycles
            NFock= 17  Conv=0.65D-08     -V/T= 2.0025
 KE= 1.909213308014D+03 PE=-6.994731900077D+03 EE= 1.944349717580D+03
 Leave Link  502 at Tue Apr  5 19:40:25 2022, MaxMem=  1879048192 cpu:            1238.1 elap:             177.3
 (Enter /gpfs/software/gaussian16/sse4/tar/g16/l701.exe)
 ... and contract with generalized density number  0.
 Compute integral first derivatives.
 Leave Link  701 at Tue Apr  5 19:40:25 2022, MaxMem=  1879048192 cpu:               1.0 elap:               0.2
 (Enter /gpfs/software/gaussian16/sse4/tar/g16/l702.exe)
 L702 exits ... SP integral derivatives will be done elsewhere.
 Leave Link  702 at Tue Apr  5 19:40:26 2022, MaxMem=  1879048192 cpu:               0.1 elap:               0.0
 (Enter /gpfs/software/gaussian16/sse4/tar/g16/l703.exe)
 Integral derivatives from FoFJK, PRISM(SPDF).
 Compute integral first derivatives, UseDBF=F ICtDFT=           0.
 Calling FoFJK, ICntrl=      2127 FMM=F ISym2X=0 I1Cent= 0 IOpClX= 0 NMat=1 NMatS=1 NMatT=0.
 FoFJK:  IHMeth= 1 ICntrl=    2127 DoSepK=F KAlg= 0 I1Cent=           0 FoldK=F
 IRaf=         0 NMat=       1 IRICut=       1 DoRegI=T DoRafI=F ISym2E= 0 IDoP0=0 IntGTp=1.
 FoFCou: FMM=F IPFlag=           0 FMFlag=      100000 FMFlg1=         800
         NFxFlg=           0 DoJE=F BraDBF=F KetDBF=F FulRan=T
         wScrn=  0.000000 ICntrl=      2127 IOpCl=  0 I1Cent=           0 NGrid=           0
         NMat0=    1 NMatS0=      1 NMatT0=    0 NMatD0=    1 NMtDS0=    0 NMtDT0=    0
 Symmetry not used in FoFCou.
 Leave Link  703 at Tue Apr  5 19:40:49 2022, MaxMem=  1879048192 cpu:             165.3 elap:              23.7
 (Enter /gpfs/software/gaussian16/sse4/tar/g16/l716.exe)
 Dipole        =-2.51513994D+00-4.05129236D-01-1.42330743D-02
 ***** Axes restored to original set *****
 -------------------------------------------------------------------
 Center     Atomic                   Forces (Hartrees/Bohr)
 Number     Number              X              Y              Z
 -------------------------------------------------------------------
      1        6           0.002385851   -0.000003275   -0.001926228
      2        6          -0.001797662    0.001034380    0.000182140
      3        6           0.000211389   -0.000558590    0.000724246
      4        6          -0.001464074    0.000217083    0.000464322
      5        6           0.001487461    0.000126731    0.000031868
      6        6          -0.001758434    0.000358917   -0.000418273
      7       17          -0.000496892    0.000657782   -0.000184779
      8        8          -0.001181093    0.000255067    0.000731766
      9       17           0.000586753   -0.000982921    0.000120829
     10        6           0.002415071   -0.002642983   -0.000049479
     11        6           0.000057214   -0.000727880    0.000637484
     12        6           0.000566965    0.001757441   -0.000900619
     13        6          -0.001674311    0.001365979    0.000905263
     14        6           0.001685509    0.000694159   -0.000720790
     15        6          -0.002564031   -0.002058530    0.000467911
     16       17           0.001493059    0.000240455    0.000266097
     17        1           0.000237149    0.000138859   -0.000175973
     18        1          -0.000189924    0.000127326   -0.000155785
 -------------------------------------------------------------------
 Cartesian Forces:  Max     0.002642983 RMS     0.001118599
 Leave Link  716 at Tue Apr  5 19:40:49 2022, MaxMem=  1879048192 cpu:               0.2 elap:               0.0
 (Enter /gpfs/software/gaussian16/sse4/tar/g16/l103.exe)

 GradGradGradGradGradGradGradGradGradGradGradGradGradGradGradGradGradGrad
 Berny optimization.
 Using GEDIIS/GDIIS optimizer.
 FormGI is forming the generalized inverse of G from B-inverse, IUseBI=4.
 Internal  Forces:  Max     0.001924857 RMS     0.000586822
 Search for a local minimum.
 Step number   7 out of a maximum of   95
 All quantities printed in internal units (Hartrees-Bohrs-Radians)
 RMS Force = .58682D-03 SwitMx=.10000D-02 MixMth= 2
 Mixed Optimization -- En-DIIS/RFO-DIIS
 Update second derivatives using D2CorX and points    6    5    7
 DE= -2.01D-03 DEPred=-2.15D-03 R= 9.35D-01
 TightC=F SS=  1.41D+00  RLast= 6.03D-01 DXNew= 1.5301D+00 1.8102D+00
 Trust test= 9.35D-01 RLast= 6.03D-01 DXMaxT set to 1.53D+00
 ITU=  1 -1  1  1  1  1  0
 Use linear search instead of GDIIS.
     Eigenvalues ---    0.00754   0.00896   0.01110   0.01529   0.01656
     Eigenvalues ---    0.01678   0.01893   0.02085   0.02119   0.02140
     Eigenvalues ---    0.02180   0.02184   0.02249   0.03038   0.05549
     Eigenvalues ---    0.15956   0.16022   0.19414   0.20440   0.22522
     Eigenvalues ---    0.24877   0.24997   0.24998   0.24999   0.25000
     Eigenvalues ---    0.25002   0.25027   0.25769   0.26003   0.29867
     Eigenvalues ---    0.31159   0.32742   0.33556   0.34665   0.35069
     Eigenvalues ---    0.35233   0.36540   0.38689   0.40423   0.42717
     Eigenvalues ---    0.43037   0.44872   0.46254   0.47148   0.50339
     Eigenvalues ---    0.82053   0.95510   1.05636
 RFO step:  Lambda=-1.37120152D-04 EMin= 7.54257032D-03
 Quartic linear search produced a step of -0.02478.
 Iteration  1 RMS(Cart)=  0.00793877 RMS(Int)=  0.00003034
 Iteration  2 RMS(Cart)=  0.00005636 RMS(Int)=  0.00000949
 Iteration  3 RMS(Cart)=  0.00000000 RMS(Int)=  0.00000949
 ITry= 1 IFail=0 DXMaxC= 2.86D-02 DCOld= 1.00D+10 DXMaxT= 1.53D+00 DXLimC= 3.00D+00 Rises=F
 Variable       Old X    -DE/DX   Delta X   Delta X   Delta X     New X
                                 (Linear)    (Quad)   (Total)
    R1        2.80873  -0.00095  -0.00026  -0.00242  -0.00268   2.80605
    R2        2.72693  -0.00043   0.00020  -0.00155  -0.00135   2.72558
    R3        2.30267   0.00112   0.00012   0.00106   0.00119   2.30386
    R4        2.63424   0.00038   0.00029  -0.00017   0.00013   2.63437
    R5        3.30266  -0.00114  -0.00000  -0.00372  -0.00373   3.29894
    R6        2.68985   0.00094  -0.00007   0.00281   0.00274   2.69259
    R7        3.30843   0.00044   0.00025   0.00078   0.00103   3.30946
    R8        2.32696   0.00102   0.00016   0.00060   0.00075   2.32771
    R9        2.64699  -0.00029  -0.00020  -0.00035  -0.00055   2.64644
   R10        2.71125   0.00192   0.00034   0.00565   0.00599   2.71724
   R11        2.59933   0.00023   0.00044   0.00000   0.00044   2.59977
   R12        2.70264  -0.00146  -0.00035  -0.00303  -0.00337   2.69927
   R13        2.35562   0.00036   0.00016  -0.00077  -0.00061   2.35500
   R14        2.60805   0.00054  -0.00001   0.00099   0.00098   2.60903
   R15        2.63262   0.00119   0.00027   0.00214   0.00241   2.63503
   R16        2.05166  -0.00006   0.00001  -0.00029  -0.00028   2.05138
   R17        2.65889  -0.00115  -0.00011  -0.00251  -0.00262   2.65628
   R18        2.04848  -0.00002   0.00002  -0.00012  -0.00010   2.04838
   R19        3.31886   0.00152  -0.00010   0.00432   0.00423   3.32309
    A1        1.78196   0.00043  -0.00008   0.00256   0.00246   1.78442
    A2        2.19568  -0.00045  -0.00023  -0.00110  -0.00137   2.19431
    A3        2.30542   0.00003   0.00025  -0.00119  -0.00097   2.30445
    A4        2.19795  -0.00016   0.00019  -0.00172  -0.00153   2.19642
    A5        1.98705  -0.00014  -0.00009  -0.00001  -0.00010   1.98695
    A6        2.09816   0.00031  -0.00010   0.00176   0.00166   2.09982
    A7        2.16850   0.00011   0.00001   0.00031   0.00032   2.16882
    A8        2.07968  -0.00125  -0.00012  -0.00443  -0.00456   2.07512
    A9        2.03500   0.00114   0.00010   0.00414   0.00424   2.03924
   A10        2.30092  -0.00001  -0.00036  -0.00024  -0.00060   2.30033
   A11        2.24406  -0.00016   0.00054  -0.00098  -0.00044   2.24362
   A12        1.87285  -0.00020  -0.00032   0.00019  -0.00014   1.87270
   A13        2.20199   0.00122   0.00018   0.00441   0.00458   2.20657
   A14        2.20833  -0.00102   0.00014  -0.00457  -0.00442   2.20391
   A15        2.29762  -0.00055   0.00008  -0.00343  -0.00334   2.29428
   A16        2.15763   0.00068  -0.00015   0.00287   0.00272   2.16035
   A17        1.82793  -0.00013   0.00004   0.00058   0.00062   1.82856
   A18        2.40864   0.00082  -0.00091   0.00316   0.00225   2.41088
   A19        2.04541  -0.00125   0.00109  -0.00526  -0.00418   2.04124
   A20        2.15441  -0.00001   0.00030  -0.00114  -0.00085   2.15356
   A21        2.04082  -0.00024  -0.00009  -0.00096  -0.00106   2.03976
   A22        2.08789   0.00026  -0.00021   0.00220   0.00197   2.08987
   A23        2.12004  -0.00004   0.00015  -0.00093  -0.00079   2.11925
   A24        2.08093   0.00032  -0.00006   0.00246   0.00240   2.08333
   A25        2.08221  -0.00028  -0.00010  -0.00151  -0.00161   2.08060
   A26        2.00984   0.00062  -0.00070   0.00374   0.00303   2.01287
   A27        2.18036  -0.00046   0.00041  -0.00286  -0.00245   2.17791
   A28        2.09298  -0.00016   0.00029  -0.00087  -0.00059   2.09240
    D1       -0.01122   0.00036  -0.00033   0.00438   0.00406  -0.00716
    D2        3.13827   0.00024  -0.00063  -0.00157  -0.00219   3.13608
    D3       -3.13746  -0.00048   0.00086  -0.01235  -0.01148   3.13425
    D4        0.01203  -0.00060   0.00057  -0.01830  -0.01772  -0.00569
    D5        0.01854  -0.00048   0.00046  -0.00841  -0.00796   0.01059
    D6       -3.13982   0.00043  -0.00088   0.00988   0.00902  -3.13081
    D7        0.00191  -0.00004   0.00003   0.00225   0.00228   0.00418
    D8       -3.13514  -0.00017  -0.00068  -0.00346  -0.00413  -3.13927
    D9        3.13514   0.00008   0.00034   0.00853   0.00888  -3.13916
   D10       -0.00190  -0.00005  -0.00036   0.00283   0.00248   0.00058
   D11        0.00422  -0.00026   0.00022  -0.00593  -0.00572  -0.00150
   D12       -3.13118  -0.00019   0.00036  -0.01048  -0.01015  -3.14133
   D13        3.14137  -0.00013   0.00091  -0.00038   0.00055  -3.14127
   D14        0.00597  -0.00007   0.00105  -0.00493  -0.00388   0.00209
   D15       -0.01570   0.00024  -0.00027   0.00540   0.00513  -0.01057
   D16        0.00161   0.00018  -0.00013   0.00278   0.00265   0.00426
   D17        3.13698   0.00013  -0.00026   0.00739   0.00711  -3.13910
   D18        0.01073  -0.00015  -0.00783   0.00066  -0.00717   0.00356
   D19       -3.12774  -0.00023  -0.00649  -0.00573  -0.01223  -3.13996
   D20       -3.12351  -0.00007  -0.00767  -0.00477  -0.01244  -3.13594
   D21        0.02122  -0.00015  -0.00633  -0.01116  -0.01749   0.00372
   D22        3.13205   0.00007   0.00102   0.00140   0.00242   3.13447
   D23       -0.01224   0.00014  -0.00014   0.00691   0.00677  -0.00547
   D24       -3.13273  -0.00017  -0.00191  -0.00314  -0.00504  -3.13777
   D25       -0.00267   0.00009  -0.00129   0.00712   0.00583   0.00316
   D26        0.01128  -0.00023  -0.00088  -0.00807  -0.00896   0.00233
   D27        3.14134   0.00003  -0.00026   0.00219   0.00191  -3.13993
   D28        0.01095  -0.00010   0.00093  -0.00654  -0.00559   0.00536
   D29       -0.00716   0.00011  -0.00062   0.00618   0.00557  -0.00159
   D30        3.13308   0.00020  -0.00030   0.00937   0.00907  -3.14103
   D31       -0.01199   0.00030   0.00114   0.01052   0.01165  -0.00034
   D32        3.13319   0.00016   0.00034   0.00625   0.00659   3.13978
   D33        3.14143   0.00003   0.00050   0.00002   0.00051  -3.14125
   D34        0.00342  -0.00011  -0.00029  -0.00425  -0.00456  -0.00114
   D35        0.00874  -0.00021  -0.00031  -0.00869  -0.00900  -0.00026
   D36       -3.13158  -0.00030  -0.00061  -0.01170  -0.01231   3.13930
   D37       -3.13644  -0.00007   0.00049  -0.00441  -0.00393  -3.14038
   D38        0.00642  -0.00016   0.00018  -0.00742  -0.00724  -0.00082
         Item               Value     Threshold  Converged?
 Maximum Force            0.001925     0.000450     NO 
 RMS     Force            0.000587     0.000300     NO 
 Maximum Displacement     0.028639     0.001800     NO 
 RMS     Displacement     0.007943     0.001200     NO 
 Predicted change in Energy=-7.036479D-05
 Lowest energy point so far.  Saving SCF results.
 GradGradGradGradGradGradGradGradGradGradGradGradGradGradGradGradGradGrad

 Leave Link  103 at Tue Apr  5 19:40:49 2022, MaxMem=  1879048192 cpu:               0.1 elap:               0.0
 (Enter /gpfs/software/gaussian16/sse4/tar/g16/l202.exe)
                          Input orientation:                          
 ---------------------------------------------------------------------
 Center     Atomic      Atomic             Coordinates (Angstroms)
 Number     Number       Type             X           Y           Z
 ---------------------------------------------------------------------
      1          6           0       -4.140383   -0.904860    0.189045
      2          6           0       -3.422973    0.369584   -0.067930
      3          6           0       -2.040917    0.549214   -0.035950
      4          6           0       -3.055684   -1.819469    0.448255
      5          6           0       -1.834937   -1.657831    0.478469
      6          6           0       -1.103812   -0.485725    0.248582
      7         17           0       -1.386417    2.139760   -0.365820
      8          8           0       -5.349704   -1.057841    0.167560
      9         17           0       -4.477719    1.712075   -0.432309
     10          6           0        0.327224   -0.352959    0.294106
     11          6           0        1.147921    0.733019    0.094700
     12          6           0        2.367392    0.989481    0.107569
     13          6           0        1.216150   -1.432731    0.584279
     14          6           0        2.602835   -1.293823    0.630644
     15          6           0        3.223865   -0.056169    0.389061
     16         17           0        4.976061    0.073868    0.461388
     17          1           0        3.216258   -2.157808    0.859131
     18          1           0        0.765290   -2.401496    0.775671
 ---------------------------------------------------------------------
                    Distance matrix (angstroms):
                    1          2          3          4          5
     1  C    0.000000
     2  C    1.484897   0.000000
     3  C    2.563730   1.394048   0.000000
     4  C    1.442315   2.278881   2.621996   0.000000
     5  C    2.442501   2.632645   2.275544   1.231772   0.000000
     6  C    3.065940   2.492036   1.424859   2.372456   1.400437
     7  Cl   4.142694   2.714742   1.751291   4.373175   3.916081
     8  O    1.219148   2.409416   3.684035   2.433392   3.579140
     9  Cl   2.710761   1.745722   2.728983   3.907605   4.378365
    10  C    4.502794   3.836290   2.555572   3.690323   2.532118
    11  C    5.536940   4.588203   3.196802   4.930567   3.841990
    12  C    6.778371   5.826097   4.432564   6.116864   4.980502
    13  C    5.396972   5.019480   3.862806   4.291460   3.061208
    14  C    6.768847   6.290095   5.040393   5.685807   4.455275
    15  C    7.415689   6.676119   5.316489   6.522689   5.307051
    16  Cl   9.172875   8.420891   7.050623   8.251899   7.027715
    17  H    7.492601   7.164255   5.980554   6.294486   5.090133
    18  H    5.162333   5.092357   4.152134   3.878892   2.720763
                    6          7          8          9         10
     6  C    0.000000
     7  Cl   2.711185   0.000000
     8  O    4.285030   5.120233   0.000000
     9  Cl   4.083771   3.121454   2.965238   0.000000
    10  C    1.437902   3.096081   5.721922   5.280106   0.000000
    11  C    2.565018   2.934939   6.740298   5.734467   1.375738
    12  C    3.774304   3.954532   7.984279   6.904285   2.449332
    13  C    2.528188   4.520922   6.589737   6.583570   1.428390
    14  C    3.812902   5.356917   7.969505   7.765277   2.485334
    15  C    4.351211   5.162040   8.634726   7.944541   2.913353
    16  Cl   6.109279   6.740424  10.391753   9.636201   4.671386
    17  H    4.672434   6.415155   8.663943   8.708679   3.453006
    18  H    2.727919   5.153237   6.290339   6.772727   2.149491
                   11         12         13         14         15
    11  C    0.000000
    12  C    1.246214   0.000000
    13  C    2.221445   2.723917   0.000000
    14  C    2.551882   2.354255   1.394396   0.000000
    15  C    2.240315   1.380640   2.442121   1.405641   0.000000
    16  Cl   3.901743   2.787237   4.052392   2.744345   1.758503
    17  H    3.635830   3.345272   2.145160   1.083958   2.153580
    18  H    3.230374   3.809438   1.085546   2.150475   3.419739
                   16         17         18
    16  Cl   0.000000
    17  H    2.869753   0.000000
    18  H    4.894568   2.464466   0.000000
 Stoichiometry    C12H2Cl3O(1-)
 Framework group  C1[X(C12H2Cl3O)]
 Deg. of freedom    48
 Full point group                 C1      NOp   1
 RotChk:  IX=0 Diff= 3.41D-03
 Largest Abelian subgroup         C1      NOp   1
 Largest concise Abelian subgroup C1      NOp   1
                         Standard orientation:                         
 ---------------------------------------------------------------------
 Center     Atomic      Atomic             Coordinates (Angstroms)
 Number     Number       Type             X           Y           Z
 ---------------------------------------------------------------------
      1          6           0        3.433447    1.326700    0.004949
      2          6           0        2.819560   -0.025351    0.000255
      3          6           0        1.453140   -0.301506   -0.001470
      4          6           0        2.276470    2.187868   -0.003108
      5          6           0        1.069592    1.941480   -0.002057
      6          6           0        0.433553    0.693812   -0.003849
      7         17           0        0.927393   -1.972017   -0.003560
      8          8           0        4.628912    1.565671    0.013718
      9         17           0        3.981694   -1.328036   -0.000548
     10          6           0       -0.985598    0.462357   -0.005384
     11          6           0       -1.718487   -0.701907   -0.001361
     12          6           0       -2.916754   -1.044220    0.003947
     13          6           0       -1.960516    1.506299   -0.009698
     14          6           0       -3.335174    1.272529   -0.006714
     15          6           0       -3.856555   -0.032820    0.000475
     16         17           0       -5.597447   -0.280965    0.007515
     17          1           0       -4.017588    2.114712   -0.008610
     18          1           0       -1.587656    2.525788   -0.014948
 ---------------------------------------------------------------------
 Rotational constants (GHZ):           1.1250255           0.1749202           0.1513838
 Leave Link  202 at Tue Apr  5 19:40:49 2022, MaxMem=  1879048192 cpu:               0.1 elap:               0.0
 (Enter /gpfs/software/gaussian16/sse4/tar/g16/l301.exe)
 Standard basis: 6-311+G(d,p) (5D, 7F)
 Ernie: Thresh=  0.10000D-02 Tol=  0.10000D-05 Strict=F.
 There are   404 symmetry adapted cartesian basis functions of A   symmetry.
 There are   388 symmetry adapted basis functions of A   symmetry.
   388 basis functions,   643 primitive gaussians,   404 cartesian basis functions
    67 alpha electrons       67 beta electrons
       nuclear repulsion energy      1226.6311387671 Hartrees.
 IExCor= 4336 DFT=T Ex+Corr=M062X ExCW=0 ScaHFX=  0.540000
 ScaDFX=  1.000000  1.000000  1.000000  1.000000 ScalE2=  1.000000  1.000000
 IRadAn=      5 IRanWt=     -1 IRanGd=            0 ICorTp=0 IEmpDi=  4
 NAtoms=   18 NActive=   18 NUniq=   18 SFac= 1.00D+00 NAtFMM=   60 NAOKFM=F Big=F
 Integral buffers will be    131072 words long.
 Raffenetti 2 integral format.
 Two-electron integral symmetry is turned on.
 Leave Link  301 at Tue Apr  5 19:40:49 2022, MaxMem=  1879048192 cpu:               0.3 elap:               0.1
 (Enter /gpfs/software/gaussian16/sse4/tar/g16/l302.exe)
 NPDir=0 NMtPBC=     1 NCelOv=     1 NCel=       1 NClECP=     1 NCelD=      1
         NCelK=      1 NCelE2=     1 NClLst=     1 CellRange=     0.0.
 One-electron integrals computed using PRISM.
 One-electron integral symmetry used in STVInt
 NBasis=   388 RedAO= T EigKep=  1.24D-06  NBF=   388
 NBsUse=   383 1.00D-06 EigRej=  6.79D-07 NBFU=   383
 Precomputing XC quadrature grid using
 IXCGrd= 4 IRadAn=           5 IRanWt=          -1 IRanGd=           0 AccXCQ= 0.00D+00.
 Generated NRdTot=       0 NPtTot=           0 NUsed=           0 NTot=          32
 NSgBfM=   395   395   395   395   395 MxSgAt=    18 MxSgA2=    18.
 Leave Link  302 at Tue Apr  5 19:40:50 2022, MaxMem=  1879048192 cpu:               2.2 elap:               0.3
 (Enter /gpfs/software/gaussian16/sse4/tar/g16/l303.exe)
 DipDrv:  MaxL=1.
 Leave Link  303 at Tue Apr  5 19:40:50 2022, MaxMem=  1879048192 cpu:               0.3 elap:               0.1
 (Enter /gpfs/software/gaussian16/sse4/tar/g16/l401.exe)
 Initial guess from the checkpoint file:  "checkpoint.chk"
 B after Tr=    -0.000000    0.000000   -0.000000
         Rot=    1.000000    0.000005    0.000002   -0.000394 Ang=   0.05 deg.
 Guess basis will be translated and rotated to current coordinates.
 JPrj=2 DoOrth=T DoCkMO=T.
 Generating alternative initial guess.
 ExpMin= 4.38D-02 ExpMax= 1.06D+05 ExpMxC= 3.62D+03 IAcc=2 IRadAn=         4 AccDes= 0.00D+00
 Harris functional with IExCor= 1009 and IRadAn=       4 diagonalized for initial guess.
 HarFok:  IExCor= 1009 AccDes= 0.00D+00 IRadAn=         4 IDoV= 1 UseB2=F ITyADJ=14
 ICtDFT=  3500011 ScaDFX=  1.000000  1.000000  1.000000  1.000000
 FoFCou: FMM=F IPFlag=           0 FMFlag=      100000 FMFlg1=           0
         NFxFlg=           0 DoJE=T BraDBF=F KetDBF=T FulRan=T
         wScrn=  0.000000 ICntrl=       500 IOpCl=  0 I1Cent=   200000004 NGrid=           0
         NMat0=    1 NMatS0=      1 NMatT0=    0 NMatD0=    1 NMtDS0=    0 NMtDT0=    0
 Petite list used in FoFCou.
 Harris En= -1913.21601735225    
 Leave Link  401 at Tue Apr  5 19:40:51 2022, MaxMem=  1879048192 cpu:               9.5 elap:               1.4
 (Enter /gpfs/software/gaussian16/sse4/tar/g16/l502.exe)
 Integral symmetry usage will be decided dynamically.
 Closed shell SCF:
 Using DIIS extrapolation, IDIIS=  1040.
 NGot=  1879048192 LenX=  1878715301 LenY=  1878551644
 Requested convergence on RMS density matrix=1.00D-08 within 128 cycles.
 Requested convergence on MAX density matrix=1.00D-06.
 Requested convergence on             energy=1.00D-06.
 No special actions if energy rises.
 Fock matrices will be formed incrementally for  20 cycles.

 Cycle   1  Pass 1  IDiag  1:
 FoFJK:  IHMeth= 1 ICntrl=       0 DoSepK=F KAlg= 0 I1Cent=           0 FoldK=F
 IRaf= 810000000 NMat=       1 IRICut=       1 DoRegI=T DoRafI=F ISym2E= 0 IDoP0=0 IntGTp=1.
 FoFCou: FMM=F IPFlag=           0 FMFlag=      100000 FMFlg1=           0
         NFxFlg=           0 DoJE=F BraDBF=F KetDBF=F FulRan=T
         wScrn=  0.000000 ICntrl=         0 IOpCl=  0 I1Cent=           0 NGrid=           0
         NMat0=    1 NMatS0=      1 NMatT0=    0 NMatD0=    1 NMtDS0=    0 NMtDT0=    0
 Symmetry not used in FoFCou.
 E= -1914.06634961498    
 DIIS: error= 9.23D-04 at cycle   1 NSaved=   1.
 NSaved= 1 IEnMin= 1 EnMin= -1914.06634961498     IErMin= 1 ErrMin= 9.23D-04
 ErrMax= 9.23D-04  0.00D+00 EMaxC= 1.00D-01 BMatC= 3.78D-04 BMatP= 3.78D-04
 IDIUse=3 WtCom= 9.91D-01 WtEn= 9.23D-03
 Coeff-Com:  0.100D+01
 Coeff-En:   0.100D+01
 Coeff:      0.100D+01
 Gap=     0.394 Goal=   None    Shift=    0.000
 RMSDP=1.56D-03 MaxDP=5.64D-02              OVMax= 9.93D-03

 Cycle   2  Pass 1  IDiag  1:
 RMSU=  1.55D-03    CP:  1.00D+00
 E= -1914.06709865322     Delta-E=       -0.000749038234 Rises=F Damp=F
 DIIS: error= 1.67D-04 at cycle   2 NSaved=   2.
 NSaved= 2 IEnMin= 2 EnMin= -1914.06709865322     IErMin= 2 ErrMin= 1.67D-04
 ErrMax= 1.67D-04  0.00D+00 EMaxC= 1.00D-01 BMatC= 1.07D-05 BMatP= 3.78D-04
 IDIUse=3 WtCom= 9.98D-01 WtEn= 1.67D-03
 Coeff-Com: -0.721D-01 0.107D+01
 Coeff-En:   0.000D+00 0.100D+01
 Coeff:     -0.720D-01 0.107D+01
 Gap=     0.177 Goal=   None    Shift=    0.000
 RMSDP=2.69D-04 MaxDP=1.21D-02 DE=-7.49D-04 OVMax= 2.00D-03

 Cycle   3  Pass 1  IDiag  1:
 RMSU=  1.82D-04    CP:  1.00D+00  1.11D+00
 E= -1914.06711266407     Delta-E=       -0.000014010856 Rises=F Damp=F
 DIIS: error= 2.58D-04 at cycle   3 NSaved=   3.
 NSaved= 3 IEnMin= 3 EnMin= -1914.06711266407     IErMin= 2 ErrMin= 1.67D-04
 ErrMax= 2.58D-04  0.00D+00 EMaxC= 1.00D-01 BMatC= 1.39D-05 BMatP= 1.07D-05
 IDIUse=3 WtCom= 3.84D-01 WtEn= 6.16D-01
 EnCoef did     2 forward-backward iterations
 Coeff-Com: -0.601D-01 0.618D+00 0.442D+00
 Coeff-En:   0.000D+00 0.761D-02 0.992D+00
 Coeff:     -0.231D-01 0.242D+00 0.781D+00
 Gap=     0.177 Goal=   None    Shift=    0.000
 RMSDP=1.66D-04 MaxDP=7.42D-03 DE=-1.40D-05 OVMax= 1.93D-03

 Cycle   4  Pass 1  IDiag  1:
 RMSU=  1.30D-04    CP:  1.00D+00  1.11D+00  5.28D-01
 E= -1914.06710182443     Delta-E=        0.000010839647 Rises=F Damp=F
 DIIS: error= 3.78D-04 at cycle   4 NSaved=   4.
 NSaved= 4 IEnMin= 3 EnMin= -1914.06711266407     IErMin= 2 ErrMin= 1.67D-04
 ErrMax= 3.78D-04  0.00D+00 EMaxC= 1.00D-01 BMatC= 2.50D-05 BMatP= 1.07D-05
 IDIUse=3 WtCom= 3.40D-01 WtEn= 6.60D-01
 Coeff-Com: -0.174D-01 0.933D-01 0.552D+00 0.372D+00
 Coeff-En:   0.000D+00 0.000D+00 0.609D+00 0.391D+00
 Coeff:     -0.589D-02 0.317D-01 0.590D+00 0.385D+00
 Gap=     0.177 Goal=   None    Shift=    0.000
 RMSDP=1.03D-04 MaxDP=6.00D-03 DE= 1.08D-05 OVMax= 1.12D-03

 Cycle   5  Pass 1  IDiag  1:
 RMSU=  4.11D-05    CP:  1.00D+00  1.12D+00  8.78D-01  5.74D-01
 E= -1914.06712676366     Delta-E=       -0.000024939233 Rises=F Damp=F
 DIIS: error= 3.57D-05 at cycle   5 NSaved=   5.
 NSaved= 5 IEnMin= 5 EnMin= -1914.06712676366     IErMin= 5 ErrMin= 3.57D-05
 ErrMax= 3.57D-05  0.00D+00 EMaxC= 1.00D-01 BMatC= 4.59D-07 BMatP= 1.07D-05
 IDIUse=1 WtCom= 1.00D+00 WtEn= 0.00D+00
 Coeff-Com:  0.151D-02-0.724D-01 0.285D+00 0.210D+00 0.576D+00
 Coeff:      0.151D-02-0.724D-01 0.285D+00 0.210D+00 0.576D+00
 Gap=     0.177 Goal=   None    Shift=    0.000
 RMSDP=1.38D-05 MaxDP=5.84D-04 DE=-2.49D-05 OVMax= 1.95D-04

 Cycle   6  Pass 1  IDiag  1:
 RMSU=  9.20D-06    CP:  1.00D+00  1.12D+00  9.21D-01  5.62D-01  8.71D-01
 E= -1914.06712720168     Delta-E=       -0.000000438023 Rises=F Damp=F
 DIIS: error= 1.05D-05 at cycle   6 NSaved=   6.
 NSaved= 6 IEnMin= 6 EnMin= -1914.06712720168     IErMin= 6 ErrMin= 1.05D-05
 ErrMax= 1.05D-05  0.00D+00 EMaxC= 1.00D-01 BMatC= 3.15D-08 BMatP= 4.59D-07
 IDIUse=1 WtCom= 1.00D+00 WtEn= 0.00D+00
 Coeff-Com:  0.233D-02-0.439D-01 0.829D-01 0.624D-01 0.287D+00 0.610D+00
 Coeff:      0.233D-02-0.439D-01 0.829D-01 0.624D-01 0.287D+00 0.610D+00
 Gap=     0.177 Goal=   None    Shift=    0.000
 RMSDP=5.53D-06 MaxDP=4.25D-04 DE=-4.38D-07 OVMax= 1.16D-04

 Cycle   7  Pass 1  IDiag  1:
 RMSU=  4.10D-06    CP:  1.00D+00  1.12D+00  9.22D-01  5.57D-01  8.22D-01
                    CP:  8.44D-01
 E= -1914.06712724341     Delta-E=       -0.000000041727 Rises=F Damp=F
 DIIS: error= 3.02D-06 at cycle   7 NSaved=   7.
 NSaved= 7 IEnMin= 7 EnMin= -1914.06712724341     IErMin= 7 ErrMin= 3.02D-06
 ErrMax= 3.02D-06  0.00D+00 EMaxC= 1.00D-01 BMatC= 3.34D-09 BMatP= 3.15D-08
 IDIUse=1 WtCom= 1.00D+00 WtEn= 0.00D+00
 Coeff-Com:  0.633D-03-0.444D-02-0.173D-01-0.128D-01 0.110D-01 0.217D+00
 Coeff-Com:  0.805D+00
 Coeff:      0.633D-03-0.444D-02-0.173D-01-0.128D-01 0.110D-01 0.217D+00
 Coeff:      0.805D+00
 Gap=     0.177 Goal=   None    Shift=    0.000
 RMSDP=2.96D-06 MaxDP=1.43D-04 DE=-4.17D-08 OVMax= 9.33D-05

 Cycle   8  Pass 1  IDiag  1:
 RMSU=  2.33D-06    CP:  1.00D+00  1.12D+00  9.29D-01  5.60D-01  8.12D-01
                    CP:  9.10D-01  9.64D-01
 E= -1914.06712725310     Delta-E=       -0.000000009693 Rises=F Damp=F
 DIIS: error= 1.84D-06 at cycle   8 NSaved=   8.
 NSaved= 8 IEnMin= 8 EnMin= -1914.06712725310     IErMin= 8 ErrMin= 1.84D-06
 ErrMax= 1.84D-06  0.00D+00 EMaxC= 1.00D-01 BMatC= 1.21D-09 BMatP= 3.34D-09
 IDIUse=1 WtCom= 1.00D+00 WtEn= 0.00D+00
 Coeff-Com: -0.196D-03 0.781D-02-0.284D-01-0.215D-01-0.597D-01-0.230D-01
 Coeff-Com:  0.432D+00 0.693D+00
 Coeff:     -0.196D-03 0.781D-02-0.284D-01-0.215D-01-0.597D-01-0.230D-01
 Coeff:      0.432D+00 0.693D+00
 Gap=     0.177 Goal=   None    Shift=    0.000
 RMSDP=1.65D-06 MaxDP=8.07D-05 DE=-9.69D-09 OVMax= 5.70D-05

 Cycle   9  Pass 1  IDiag  1:
 RMSU=  7.77D-07    CP:  1.00D+00  1.12D+00  9.30D-01  5.57D-01  8.36D-01
                    CP:  9.75D-01  1.04D+00  8.62D-01
 E= -1914.06712725657     Delta-E=       -0.000000003465 Rises=F Damp=F
 DIIS: error= 8.41D-07 at cycle   9 NSaved=   9.
 NSaved= 9 IEnMin= 9 EnMin= -1914.06712725657     IErMin= 9 ErrMin= 8.41D-07
 ErrMax= 8.41D-07  0.00D+00 EMaxC= 1.00D-01 BMatC= 1.30D-10 BMatP= 1.21D-09
 IDIUse=1 WtCom= 1.00D+00 WtEn= 0.00D+00
 Coeff-Com: -0.198D-03 0.345D-02-0.567D-02-0.440D-02-0.211D-01-0.459D-01
 Coeff-Com: -0.248D-01 0.206D+00 0.893D+00
 Coeff:     -0.198D-03 0.345D-02-0.567D-02-0.440D-02-0.211D-01-0.459D-01
 Coeff:     -0.248D-01 0.206D+00 0.893D+00
 Gap=     0.177 Goal=   None    Shift=    0.000
 RMSDP=5.69D-07 MaxDP=2.71D-05 DE=-3.46D-09 OVMax= 3.44D-05

 Cycle  10  Pass 1  IDiag  1:
 RMSU=  4.49D-07    CP:  1.00D+00  1.12D+00  9.30D-01  5.59D-01  8.34D-01
                    CP:  9.72D-01  1.06D+00  8.90D-01  1.16D+00
 E= -1914.06712725744     Delta-E=       -0.000000000878 Rises=F Damp=F
 DIIS: error= 3.50D-07 at cycle  10 NSaved=  10.
 NSaved=10 IEnMin=10 EnMin= -1914.06712725744     IErMin=10 ErrMin= 3.50D-07
 ErrMax= 3.50D-07  0.00D+00 EMaxC= 1.00D-01 BMatC= 3.41D-11 BMatP= 1.30D-10
 IDIUse=1 WtCom= 1.00D+00 WtEn= 0.00D+00
 Coeff-Com: -0.442D-04-0.126D-03 0.330D-02 0.248D-02 0.320D-02-0.150D-01
 Coeff-Com: -0.100D+00-0.636D-01 0.364D+00 0.806D+00
 Coeff:     -0.442D-04-0.126D-03 0.330D-02 0.248D-02 0.320D-02-0.150D-01
 Coeff:     -0.100D+00-0.636D-01 0.364D+00 0.806D+00
 Gap=     0.177 Goal=   None    Shift=    0.000
 RMSDP=2.94D-07 MaxDP=9.57D-06 DE=-8.78D-10 OVMax= 1.67D-05

 Cycle  11  Pass 1  IDiag  1:
 RMSU=  1.69D-07    CP:  1.00D+00  1.12D+00  9.30D-01  5.58D-01  8.32D-01
                    CP:  9.71D-01  1.07D+00  9.47D-01  1.33D+00  1.05D+00
 E= -1914.06712725751     Delta-E=       -0.000000000069 Rises=F Damp=F
 DIIS: error= 2.30D-07 at cycle  11 NSaved=  11.
 NSaved=11 IEnMin=11 EnMin= -1914.06712725751     IErMin=11 ErrMin= 2.30D-07
 ErrMax= 2.30D-07  0.00D+00 EMaxC= 1.00D-01 BMatC= 9.32D-12 BMatP= 3.41D-11
 IDIUse=1 WtCom= 1.00D+00 WtEn= 0.00D+00
 Coeff-Com:  0.202D-04-0.798D-03 0.286D-02 0.219D-02 0.609D-02 0.254D-02
 Coeff-Com: -0.415D-01-0.737D-01-0.166D-01 0.413D+00 0.706D+00
 Coeff:      0.202D-04-0.798D-03 0.286D-02 0.219D-02 0.609D-02 0.254D-02
 Coeff:     -0.415D-01-0.737D-01-0.166D-01 0.413D+00 0.706D+00
 Gap=     0.177 Goal=   None    Shift=    0.000
 RMSDP=1.10D-07 MaxDP=8.50D-06 DE=-6.91D-11 OVMax= 5.91D-06

 Cycle  12  Pass 1  IDiag  1:
 RMSU=  8.40D-08    CP:  1.00D+00  1.12D+00  9.30D-01  5.58D-01  8.32D-01
                    CP:  9.73D-01  1.07D+00  9.43D-01  1.39D+00  1.10D+00
                    CP:  9.38D-01
 E= -1914.06712725759     Delta-E=       -0.000000000080 Rises=F Damp=F
 DIIS: error= 8.49D-08 at cycle  12 NSaved=  12.
 NSaved=12 IEnMin=12 EnMin= -1914.06712725759     IErMin=12 ErrMin= 8.49D-08
 ErrMax= 8.49D-08  0.00D+00 EMaxC= 1.00D-01 BMatC= 2.01D-12 BMatP= 9.32D-12
 IDIUse=1 WtCom= 1.00D+00 WtEn= 0.00D+00
 Coeff-Com:  0.175D-04-0.429D-03 0.111D-02 0.874D-03 0.290D-02 0.357D-02
 Coeff-Com: -0.897D-02-0.324D-01-0.621D-01 0.122D+00 0.393D+00 0.580D+00
 Coeff:      0.175D-04-0.429D-03 0.111D-02 0.874D-03 0.290D-02 0.357D-02
 Coeff:     -0.897D-02-0.324D-01-0.621D-01 0.122D+00 0.393D+00 0.580D+00
 Gap=     0.177 Goal=   None    Shift=    0.000
 RMSDP=4.31D-08 MaxDP=2.05D-06 DE=-7.96D-11 OVMax= 1.54D-06

 Cycle  13  Pass 1  IDiag  1:
 RMSU=  2.33D-08    CP:  1.00D+00  1.12D+00  9.30D-01  5.58D-01  8.32D-01
                    CP:  9.72D-01  1.07D+00  9.43D-01  1.39D+00  1.15D+00
                    CP:  1.03D+00  9.64D-01
 E= -1914.06712725759     Delta-E=        0.000000000005 Rises=F Damp=F
 DIIS: error= 5.07D-08 at cycle  13 NSaved=  13.
 NSaved=13 IEnMin=12 EnMin= -1914.06712725759     IErMin=13 ErrMin= 5.07D-08
 ErrMax= 5.07D-08  0.00D+00 EMaxC= 1.00D-01 BMatC= 2.98D-13 BMatP= 2.01D-12
 IDIUse=1 WtCom= 1.00D+00 WtEn= 0.00D+00
 Coeff-Com:  0.329D-05-0.922D-05-0.164D-03-0.104D-03-0.109D-03 0.117D-02
 Coeff-Com:  0.605D-02 0.257D-02-0.278D-01-0.370D-01 0.207D-01 0.283D+00
 Coeff-Com:  0.752D+00
 Coeff:      0.329D-05-0.922D-05-0.164D-03-0.104D-03-0.109D-03 0.117D-02
 Coeff:      0.605D-02 0.257D-02-0.278D-01-0.370D-01 0.207D-01 0.283D+00
 Coeff:      0.752D+00
 Gap=     0.177 Goal=   None    Shift=    0.000
 RMSDP=2.63D-08 MaxDP=1.25D-06 DE= 5.00D-12 OVMax= 7.10D-07

 Cycle  14  Pass 1  IDiag  1:
 RMSU=  1.31D-08    CP:  1.00D+00  1.12D+00  9.30D-01  5.58D-01  8.32D-01
                    CP:  9.72D-01  1.07D+00  9.38D-01  1.39D+00  1.17D+00
                    CP:  1.04D+00  1.04D+00  7.09D-01
 E= -1914.06712725749     Delta-E=        0.000000000101 Rises=F Damp=F
 DIIS: error= 2.96D-08 at cycle  14 NSaved=  14.
 NSaved=14 IEnMin=12 EnMin= -1914.06712725759     IErMin=14 ErrMin= 2.96D-08
 ErrMax= 2.96D-08  0.00D+00 EMaxC= 1.00D-01 BMatC= 4.86D-14 BMatP= 2.98D-13
 IDIUse=1 WtCom= 1.00D+00 WtEn= 0.00D+00
 Coeff-Com: -0.121D-05 0.663D-04-0.268D-03-0.196D-03-0.530D-03 0.552D-04
 Coeff-Com:  0.437D-02 0.643D-02-0.378D-02-0.381D-01-0.575D-01 0.441D-01
 Coeff-Com:  0.365D+00 0.680D+00
 Coeff:     -0.121D-05 0.663D-04-0.268D-03-0.196D-03-0.530D-03 0.552D-04
 Coeff:      0.437D-02 0.643D-02-0.378D-02-0.381D-01-0.575D-01 0.441D-01
 Coeff:      0.365D+00 0.680D+00
 Gap=     0.177 Goal=   None    Shift=    0.000
 RMSDP=1.43D-08 MaxDP=7.00D-07 DE= 1.01D-10 OVMax= 2.70D-07

 Cycle  15  Pass 1  IDiag  1:
 RMSU=  5.56D-09    CP:  1.00D+00  1.12D+00  9.30D-01  5.58D-01  8.32D-01
                    CP:  9.72D-01  1.07D+00  9.38D-01  1.39D+00  1.17D+00
                    CP:  1.05D+00  1.09D+00  8.35D-01  9.71D-01
 E= -1914.06712725760     Delta-E=       -0.000000000116 Rises=F Damp=F
 DIIS: error= 5.60D-09 at cycle  15 NSaved=  15.
 NSaved=15 IEnMin=15 EnMin= -1914.06712725760     IErMin=15 ErrMin= 5.60D-09
 ErrMax= 5.60D-09  0.00D+00 EMaxC= 1.00D-01 BMatC= 5.31D-15 BMatP= 4.86D-14
 IDIUse=1 WtCom= 1.00D+00 WtEn= 0.00D+00
 Coeff-Com: -0.940D-06 0.272D-04-0.811D-04-0.610D-04-0.191D-03-0.136D-03
 Coeff-Com:  0.726D-03 0.208D-02 0.257D-02-0.949D-02-0.270D-01-0.218D-01
 Coeff-Com:  0.323D-01 0.271D+00 0.750D+00
 Coeff:     -0.940D-06 0.272D-04-0.811D-04-0.610D-04-0.191D-03-0.136D-03
 Coeff:      0.726D-03 0.208D-02 0.257D-02-0.949D-02-0.270D-01-0.218D-01
 Coeff:      0.323D-01 0.271D+00 0.750D+00
 Gap=     0.177 Goal=   None    Shift=    0.000
 RMSDP=5.01D-09 MaxDP=2.69D-07 DE=-1.16D-10 OVMax= 1.12D-07

 SCF Done:  E(RM062X) =  -1914.06712726     A.U. after   15 cycles
            NFock= 15  Conv=0.50D-08     -V/T= 2.0025
 KE= 1.909206215858D+03 PE=-6.993781500481D+03 EE= 1.943877018598D+03
 Leave Link  502 at Tue Apr  5 19:43:24 2022, MaxMem=  1879048192 cpu:            1067.8 elap:             153.0
 (Enter /gpfs/software/gaussian16/sse4/tar/g16/l701.exe)
 ... and contract with generalized density number  0.
 Compute integral first derivatives.
 Leave Link  701 at Tue Apr  5 19:43:24 2022, MaxMem=  1879048192 cpu:               1.0 elap:               0.2
 (Enter /gpfs/software/gaussian16/sse4/tar/g16/l702.exe)
 L702 exits ... SP integral derivatives will be done elsewhere.
 Leave Link  702 at Tue Apr  5 19:43:24 2022, MaxMem=  1879048192 cpu:               0.1 elap:               0.0
 (Enter /gpfs/software/gaussian16/sse4/tar/g16/l703.exe)
 Integral derivatives from FoFJK, PRISM(SPDF).
 Compute integral first derivatives, UseDBF=F ICtDFT=           0.
 Calling FoFJK, ICntrl=      2127 FMM=F ISym2X=0 I1Cent= 0 IOpClX= 0 NMat=1 NMatS=1 NMatT=0.
 FoFJK:  IHMeth= 1 ICntrl=    2127 DoSepK=F KAlg= 0 I1Cent=           0 FoldK=F
 IRaf=         0 NMat=       1 IRICut=       1 DoRegI=T DoRafI=F ISym2E= 0 IDoP0=0 IntGTp=1.
 FoFCou: FMM=F IPFlag=           0 FMFlag=      100000 FMFlg1=         800
         NFxFlg=           0 DoJE=F BraDBF=F KetDBF=F FulRan=T
         wScrn=  0.000000 ICntrl=      2127 IOpCl=  0 I1Cent=           0 NGrid=           0
         NMat0=    1 NMatS0=      1 NMatT0=    0 NMatD0=    1 NMtDS0=    0 NMtDT0=    0
 Symmetry not used in FoFCou.
 Leave Link  703 at Tue Apr  5 19:43:48 2022, MaxMem=  1879048192 cpu:             165.3 elap:              23.7
 (Enter /gpfs/software/gaussian16/sse4/tar/g16/l716.exe)
 Dipole        =-2.51912641D+00-4.08492255D-01-1.08669651D-02
 ***** Axes restored to original set *****
 -------------------------------------------------------------------
 Center     Atomic                   Forces (Hartrees/Bohr)
 Number     Number              X              Y              Z
 -------------------------------------------------------------------
      1        6           0.000769923   -0.000109048    0.000183496
      2        6          -0.000808613    0.000325268   -0.000098679
      3        6           0.000857006   -0.000876438    0.000009251
      4        6          -0.000542477    0.000200166    0.000128531
      5        6           0.000644630    0.000000481   -0.000187387
      6        6          -0.000309545    0.000755962   -0.000196603
      7       17           0.000381821    0.000071276    0.000049556
      8        8          -0.000694160    0.000014125   -0.000182896
      9       17           0.000175590   -0.000353297    0.000158815
     10        6          -0.000381597   -0.000853314    0.000279429
     11        6          -0.000409377   -0.000534807    0.000253579
     12        6           0.000741666    0.001452613   -0.000458546
     13        6          -0.000738145    0.000678781   -0.000205017
     14        6           0.000860760    0.000386895   -0.000011251
     15        6          -0.001278624   -0.001228868    0.000269653
     16       17           0.000774065    0.000062406    0.000008598
     17        1           0.000013123    0.000025723   -0.000039659
     18        1          -0.000056046   -0.000017924    0.000039129
 -------------------------------------------------------------------
 Cartesian Forces:  Max     0.001452613 RMS     0.000533583
 Leave Link  716 at Tue Apr  5 19:43:48 2022, MaxMem=  1879048192 cpu:               0.2 elap:               0.0
 (Enter /gpfs/software/gaussian16/sse4/tar/g16/l103.exe)

 GradGradGradGradGradGradGradGradGradGradGradGradGradGradGradGradGradGrad
 Berny optimization.
 Using GEDIIS/GDIIS optimizer.
 FormGI is forming the generalized inverse of G from B-inverse, IUseBI=4.
 GSVD:  received Info=                   1 from GESDD.
 Internal  Forces:  Max     0.001063920 RMS     0.000307865
 Search for a local minimum.
 Step number   8 out of a maximum of   95
 All quantities printed in internal units (Hartrees-Bohrs-Radians)
 RMS Force = .30787D-03 SwitMx=.10000D-02 MixMth= 2
 Mixed Optimization -- En-DIIS/RFO-DIIS
 Swapping is turned off.
 Update second derivatives using D2CorX and points    6    5    7    8
 DE= -7.19D-05 DEPred=-7.04D-05 R= 1.02D+00
 TightC=F SS=  1.41D+00  RLast= 5.23D-02 DXNew= 2.5733D+00 1.5688D-01
 Trust test= 1.02D+00 RLast= 5.23D-02 DXMaxT set to 1.53D+00
 ITU=  1  1 -1  1  1  1  1  0
     Eigenvalues ---    0.00758   0.00914   0.01115   0.01525   0.01669
     Eigenvalues ---    0.01708   0.01893   0.02043   0.02101   0.02138
     Eigenvalues ---    0.02166   0.02185   0.02267   0.03022   0.05518
     Eigenvalues ---    0.15186   0.15973   0.17264   0.19553   0.22469
     Eigenvalues ---    0.24488   0.24968   0.24999   0.25000   0.25000
     Eigenvalues ---    0.25016   0.25092   0.25973   0.27318   0.29786
     Eigenvalues ---    0.31030   0.32475   0.33352   0.34923   0.35101
     Eigenvalues ---    0.35706   0.38584   0.39907   0.40694   0.42798
     Eigenvalues ---    0.43266   0.43884   0.46105   0.47051   0.50602
     Eigenvalues ---    0.82190   0.94986   1.05184
 En-DIIS/RFO-DIIS/Sim-DIIS IScMMF=       -3 using points:     8    7
 RFO step:  Lambda=-3.02506996D-05.
 NNeg= 0 NGDIIS= 2 SimSw=  2.50D-03 Rises=F DC= -7.19D-05 SmlDif=  1.00D-05
 NRisDI= 0 DoIntr=F SqrtH=F CThrHd= 10.0 CDAdj=  3.0
 RMS Error=  0.2382759458D-02 NUsed= 2 OKEnD=T EnDIS=F
 InvSVX:  RCond= 6.80D-04 Info=           0 Equed=N FErr=  1.30D-15 BErr=  2.07D-17
 DidBck=F Rises=F RFO-DIIS coefs:    1.05154   -0.05154
 Iteration  1 RMS(Cart)=  0.00434201 RMS(Int)=  0.00000853
 Iteration  2 RMS(Cart)=  0.00001062 RMS(Int)=  0.00000245
 Iteration  3 RMS(Cart)=  0.00000000 RMS(Int)=  0.00000245
 ITry= 1 IFail=0 DXMaxC= 1.59D-02 DCOld= 1.00D+10 DXMaxT= 1.53D+00 DXLimC= 3.00D+00 Rises=F
 Variable       Old X    -DE/DX   Delta X   Delta X   Delta X     New X
                                 (Linear)    (Quad)   (Total)
    R1        2.80605  -0.00005  -0.00014  -0.00048  -0.00062   2.80543
    R2        2.72558  -0.00009  -0.00007  -0.00060  -0.00067   2.72491
    R3        2.30386   0.00069   0.00006   0.00088   0.00094   2.30480
    R4        2.63437   0.00056   0.00001   0.00096   0.00097   2.63533
    R5        3.29894  -0.00041  -0.00019  -0.00199  -0.00218   3.29676
    R6        2.69259  -0.00106   0.00014  -0.00283  -0.00268   2.68991
    R7        3.30946   0.00020   0.00005   0.00075   0.00080   3.31026
    R8        2.32771   0.00052   0.00004   0.00054   0.00058   2.32829
    R9        2.64644  -0.00012  -0.00003  -0.00031  -0.00034   2.64611
   R10        2.71724  -0.00046   0.00031  -0.00057  -0.00026   2.71698
   R11        2.59977   0.00024   0.00002   0.00031   0.00034   2.60010
   R12        2.69927  -0.00075  -0.00017  -0.00218  -0.00236   2.69691
   R13        2.35500   0.00074  -0.00003   0.00072   0.00069   2.35569
   R14        2.60903   0.00055   0.00005   0.00150   0.00155   2.61058
   R15        2.63503   0.00050   0.00012   0.00124   0.00137   2.63639
   R16        2.05138   0.00004  -0.00001   0.00009   0.00008   2.05146
   R17        2.65628  -0.00051  -0.00013  -0.00159  -0.00173   2.65455
   R18        2.04838  -0.00002  -0.00000  -0.00009  -0.00009   2.04829
   R19        3.32309   0.00078   0.00022   0.00328   0.00350   3.32659
    A1        1.78442  -0.00005   0.00013   0.00041   0.00054   1.78496
    A2        2.19431  -0.00013  -0.00007  -0.00066  -0.00073   2.19358
    A3        2.30445   0.00017  -0.00005   0.00025   0.00020   2.30465
    A4        2.19642  -0.00015  -0.00008  -0.00108  -0.00116   2.19526
    A5        1.98695  -0.00008  -0.00001  -0.00022  -0.00022   1.98672
    A6        2.09982   0.00023   0.00009   0.00129   0.00138   2.10120
    A7        2.16882   0.00018   0.00002   0.00063   0.00064   2.16947
    A8        2.07512   0.00046  -0.00024   0.00110   0.00086   2.07599
    A9        2.03924  -0.00064   0.00022  -0.00173  -0.00151   2.03773
   A10        2.30033   0.00003  -0.00003   0.00045   0.00041   2.30074
   A11        2.24362  -0.00021  -0.00002  -0.00135  -0.00138   2.24225
   A12        1.87270   0.00020  -0.00001   0.00098   0.00097   1.87368
   A13        2.20657  -0.00048   0.00024  -0.00115  -0.00092   2.20565
   A14        2.20391   0.00028  -0.00023   0.00017  -0.00006   2.20385
   A15        2.29428  -0.00032  -0.00017  -0.00199  -0.00216   2.29212
   A16        2.16035   0.00039   0.00014   0.00232   0.00246   2.16281
   A17        1.82856  -0.00007   0.00003  -0.00033  -0.00030   1.82826
   A18        2.41088   0.00046   0.00012   0.00345   0.00356   2.41444
   A19        2.04124  -0.00092  -0.00022  -0.00509  -0.00531   2.03593
   A20        2.15356   0.00007  -0.00004  -0.00048  -0.00052   2.15304
   A21        2.03976  -0.00007  -0.00005  -0.00032  -0.00037   2.03939
   A22        2.08987   0.00000   0.00010   0.00079   0.00089   2.09076
   A23        2.11925   0.00005  -0.00004  -0.00039  -0.00043   2.11882
   A24        2.08333   0.00001   0.00012   0.00075   0.00088   2.08421
   A25        2.08060  -0.00006  -0.00008  -0.00036  -0.00044   2.08016
   A26        2.01287   0.00040   0.00016   0.00286   0.00301   2.01589
   A27        2.17791  -0.00023  -0.00013  -0.00175  -0.00188   2.17603
   A28        2.09240  -0.00017  -0.00003  -0.00110  -0.00113   2.09127
    D1       -0.00716   0.00002   0.00021   0.00498   0.00519  -0.00197
    D2        3.13608   0.00005  -0.00011   0.00615   0.00604  -3.14106
    D3        3.13425   0.00008  -0.00059   0.00492   0.00433   3.13858
    D4       -0.00569   0.00010  -0.00091   0.00609   0.00518  -0.00051
    D5        0.01059  -0.00002  -0.00041  -0.00490  -0.00531   0.00528
    D6       -3.13081  -0.00008   0.00046  -0.00483  -0.00437  -3.13518
    D7        0.00418  -0.00004   0.00012  -0.00331  -0.00320   0.00099
    D8       -3.13927   0.00004  -0.00021   0.00250   0.00230  -3.13697
    D9       -3.13916  -0.00007   0.00046  -0.00455  -0.00410   3.13993
   D10        0.00058   0.00002   0.00013   0.00126   0.00140   0.00197
   D11       -0.00150   0.00004  -0.00029   0.00004  -0.00025  -0.00175
   D12       -3.14133   0.00005  -0.00052   0.00120   0.00068  -3.14065
   D13       -3.14127  -0.00004   0.00003  -0.00567  -0.00564   3.13628
   D14        0.00209  -0.00004  -0.00020  -0.00451  -0.00470  -0.00262
   D15       -0.01057   0.00004   0.00026   0.00263   0.00289  -0.00768
   D16        0.00426  -0.00005   0.00014   0.00044   0.00058   0.00483
   D17       -3.13910  -0.00005   0.00037  -0.00073  -0.00036  -3.13945
   D18        0.00356  -0.00006  -0.00037  -0.00083  -0.00120   0.00236
   D19       -3.13996  -0.00001  -0.00063   0.00038  -0.00025  -3.14021
   D20       -3.13594  -0.00005  -0.00064   0.00055  -0.00009  -3.13604
   D21        0.00372  -0.00001  -0.00090   0.00175   0.00085   0.00457
   D22        3.13447   0.00009   0.00012   0.00472   0.00485   3.13931
   D23       -0.00547   0.00005   0.00035   0.00368   0.00403  -0.00144
   D24       -3.13777  -0.00005  -0.00026  -0.00260  -0.00286  -3.14063
   D25        0.00316  -0.00005   0.00030  -0.00071  -0.00041   0.00275
   D26        0.00233  -0.00002  -0.00046  -0.00167  -0.00213   0.00020
   D27       -3.13993  -0.00001   0.00010   0.00022   0.00032  -3.13961
   D28        0.00536  -0.00006  -0.00029  -0.00429  -0.00458   0.00078
   D29       -0.00159   0.00002   0.00029   0.00242   0.00270   0.00111
   D30       -3.14103  -0.00002   0.00047   0.00107   0.00153  -3.13950
   D31       -0.00034  -0.00000   0.00060   0.00113   0.00173   0.00138
   D32        3.13978   0.00003   0.00034   0.00218   0.00252  -3.14089
   D33       -3.14125  -0.00001   0.00003  -0.00082  -0.00079   3.14114
   D34       -0.00114   0.00002  -0.00023   0.00024  -0.00000  -0.00114
   D35       -0.00026   0.00000  -0.00046  -0.00133  -0.00180  -0.00205
   D36        3.13930   0.00004  -0.00063  -0.00004  -0.00068   3.13862
   D37       -3.14038  -0.00002  -0.00020  -0.00238  -0.00259   3.14022
   D38       -0.00082   0.00001  -0.00037  -0.00110  -0.00147  -0.00230
         Item               Value     Threshold  Converged?
 Maximum Force            0.001064     0.000450     NO 
 RMS     Force            0.000308     0.000300     NO 
 Maximum Displacement     0.015871     0.001800     NO 
 RMS     Displacement     0.004343     0.001200     NO 
 Predicted change in Energy=-1.513017D-05
 Lowest energy point so far.  Saving SCF results.
 GradGradGradGradGradGradGradGradGradGradGradGradGradGradGradGradGradGrad

 Leave Link  103 at Tue Apr  5 19:43:48 2022, MaxMem=  1879048192 cpu:               0.2 elap:               0.1
 (Enter /gpfs/software/gaussian16/sse4/tar/g16/l202.exe)
                          Input orientation:                          
 ---------------------------------------------------------------------
 Center     Atomic      Atomic             Coordinates (Angstroms)
 Number     Number       Type             X           Y           Z
 ---------------------------------------------------------------------
      1          6           0       -4.140716   -0.903561    0.185358
      2          6           0       -3.421960    0.370263   -0.069026
      3          6           0       -2.038995    0.546704   -0.036284
      4          6           0       -3.058222   -1.818683    0.449942
      5          6           0       -1.836864   -1.659522    0.481047
      6          6           0       -1.104793   -0.488511    0.249678
      7         17           0       -1.379356    2.137023   -0.359184
      8          8           0       -5.350612   -1.055219    0.159161
      9         17           0       -4.474796    1.713896   -0.429173
     10          6           0        0.326162   -0.356760    0.296293
     11          6           0        1.145604    0.730043    0.095002
     12          6           0        2.364415    0.991573    0.102988
     13          6           0        1.216008   -1.433780    0.587730
     14          6           0        2.603277   -1.292464    0.630995
     15          6           0        3.220807   -0.054642    0.386636
     16         17           0        4.974803    0.077539    0.456437
     17          1           0        3.219395   -2.154746    0.858426
     18          1           0        0.766291   -2.402863    0.780423
 ---------------------------------------------------------------------
                    Distance matrix (angstroms):
                    1          2          3          4          5
     1  C    0.000000
     2  C    1.484570   0.000000
     3  C    2.563128   1.394559   0.000000
     4  C    1.441959   2.278841   2.621125   0.000000
     5  C    2.442672   2.633465   2.275065   1.232078   0.000000
     6  C    3.064838   2.491652   1.423439   2.371782   1.400260
     7  Cl   4.143282   2.716222   1.751714   4.372744   3.915234
     8  O    1.219645   2.409101   3.683906   2.433615   3.579835
     9  Cl   2.709306   1.744568   2.729436   3.906231   4.378029
    10  C    4.501588   3.835419   2.553590   3.689835   2.531798
    11  C    5.533715   4.584647   3.192573   4.928909   3.841115
    12  C    6.776064   5.822177   4.428016   6.117426   4.982166
    13  C    5.397918   5.019626   3.860927   4.293737   3.063064
    14  C    6.769880   6.289528   5.037707   5.688783   4.457809
    15  C    7.413042   6.671920   5.310931   6.522426   5.307031
    16  Cl   9.172171   8.418280   7.046720   8.253799   7.029708
    17  H    7.495980   7.165433   5.979047   6.299863   5.094449
    18  H    5.165339   5.094432   4.151697   3.882961   2.723710
                    6          7          8          9         10
     6  C    0.000000
     7  Cl   2.709156   0.000000
     8  O    4.284429   5.121520   0.000000
     9  Cl   4.082690   3.125009   2.963307   0.000000
    10  C    1.437763   3.091504   5.721225   5.278552   0.000000
    11  C    2.563803   2.925970   6.737366   5.729889   1.375916
    12  C    3.774595   3.942268   7.982114   6.897807   2.451498
    13  C    2.528622   4.514775   6.591470   6.582340   1.427142
    14  C    3.813335   5.348196   7.971403   7.762813   2.484516
    15  C    4.349461   5.149868   8.632619   7.938235   2.911770
    16  Cl   6.109390   6.729194  10.391617   9.631038   4.671630
    17  H    4.673919   6.407056   8.668504   8.707748   3.452469
    18  H    2.728991   5.149084   6.294332   6.773465   2.148169
                   11         12         13         14         15
    11  C    0.000000
    12  C    1.246580   0.000000
    13  C    2.220331   2.726931   0.000000
    14  C    2.550026   2.356411   1.395119   0.000000
    15  C    2.237688   1.381460   2.441655   1.404726   0.000000
    16  Cl   3.901175   2.788282   4.053377   2.744360   1.760355
    17  H    3.633928   3.346790   2.146306   1.083908   2.152445
    18  H    3.229362   3.812494   1.085586   2.151704   3.419627
                   16         17         18
    16  Cl   0.000000
    17  H    2.868126   0.000000
    18  H    4.895807   2.466853   0.000000
 Stoichiometry    C12H2Cl3O(1-)
 Framework group  C1[X(C12H2Cl3O)]
 Deg. of freedom    48
 Full point group                 C1      NOp   1
 RotChk:  IX=0 Diff= 1.67D-03
 Largest Abelian subgroup         C1      NOp   1
 Largest concise Abelian subgroup C1      NOp   1
                         Standard orientation:                         
 ---------------------------------------------------------------------
 Center     Atomic      Atomic             Coordinates (Angstroms)
 Number     Number       Type             X           Y           Z
 ---------------------------------------------------------------------
      1          6           0        3.435349    1.323087    0.001917
      2          6           0        2.819201   -0.027579   -0.001673
      3          6           0        1.451475   -0.299825   -0.003306
      4          6           0        2.280613    2.186702    0.000304
      5          6           0        1.072779    1.943496    0.001733
      6          6           0        0.435180    0.696830   -0.002892
      7         17           0        0.919252   -1.968726   -0.000490
      8          8           0        4.631920    1.559165    0.006326
      9         17           0        3.978541   -1.331207    0.000134
     10          6           0       -0.984151    0.467345   -0.003420
     11          6           0       -1.716213   -0.697655   -0.001969
     12          6           0       -2.913338   -1.045292   -0.000271
     13          6           0       -1.959352    1.509321   -0.004596
     14          6           0       -3.334345    1.273202   -0.003979
     15          6           0       -3.852717   -0.032376   -0.000462
     16         17           0       -5.595218   -0.282398    0.004736
     17          1           0       -4.018824    2.113644   -0.005613
     18          1           0       -1.587211    2.529124   -0.007771
 ---------------------------------------------------------------------
 Rotational constants (GHZ):           1.1259064           0.1750578           0.1515022
 Leave Link  202 at Tue Apr  5 19:43:48 2022, MaxMem=  1879048192 cpu:               0.1 elap:               0.0
 (Enter /gpfs/software/gaussian16/sse4/tar/g16/l301.exe)
 Standard basis: 6-311+G(d,p) (5D, 7F)
 Ernie: Thresh=  0.10000D-02 Tol=  0.10000D-05 Strict=F.
 There are   404 symmetry adapted cartesian basis functions of A   symmetry.
 There are   388 symmetry adapted basis functions of A   symmetry.
   388 basis functions,   643 primitive gaussians,   404 cartesian basis functions
    67 alpha electrons       67 beta electrons
       nuclear repulsion energy      1226.8942340237 Hartrees.
 IExCor= 4336 DFT=T Ex+Corr=M062X ExCW=0 ScaHFX=  0.540000
 ScaDFX=  1.000000  1.000000  1.000000  1.000000 ScalE2=  1.000000  1.000000
 IRadAn=      5 IRanWt=     -1 IRanGd=            0 ICorTp=0 IEmpDi=  4
 NAtoms=   18 NActive=   18 NUniq=   18 SFac= 1.00D+00 NAtFMM=   60 NAOKFM=F Big=F
 Integral buffers will be    131072 words long.
 Raffenetti 2 integral format.
 Two-electron integral symmetry is turned on.
 Leave Link  301 at Tue Apr  5 19:43:48 2022, MaxMem=  1879048192 cpu:               0.3 elap:               0.1
 (Enter /gpfs/software/gaussian16/sse4/tar/g16/l302.exe)
 NPDir=0 NMtPBC=     1 NCelOv=     1 NCel=       1 NClECP=     1 NCelD=      1
         NCelK=      1 NCelE2=     1 NClLst=     1 CellRange=     0.0.
 One-electron integrals computed using PRISM.
 One-electron integral symmetry used in STVInt
 NBasis=   388 RedAO= T EigKep=  1.24D-06  NBF=   388
 NBsUse=   383 1.00D-06 EigRej=  6.85D-07 NBFU=   383
 Precomputing XC quadrature grid using
 IXCGrd= 4 IRadAn=           5 IRanWt=          -1 IRanGd=           0 AccXCQ= 0.00D+00.
 Generated NRdTot=       0 NPtTot=           0 NUsed=           0 NTot=          32
 NSgBfM=   395   395   395   395   395 MxSgAt=    18 MxSgA2=    18.
 Leave Link  302 at Tue Apr  5 19:43:49 2022, MaxMem=  1879048192 cpu:               2.3 elap:               0.3
 (Enter /gpfs/software/gaussian16/sse4/tar/g16/l303.exe)
 DipDrv:  MaxL=1.
 Leave Link  303 at Tue Apr  5 19:43:49 2022, MaxMem=  1879048192 cpu:               0.3 elap:               0.1
 (Enter /gpfs/software/gaussian16/sse4/tar/g16/l401.exe)
 Initial guess from the checkpoint file:  "checkpoint.chk"
 B after Tr=     0.000000   -0.000000    0.000000
         Rot=    1.000000   -0.000006   -0.000000    0.000287 Ang=  -0.03 deg.
 Guess basis will be translated and rotated to current coordinates.
 JPrj=2 DoOrth=T DoCkMO=T.
 Leave Link  401 at Tue Apr  5 19:43:49 2022, MaxMem=  1879048192 cpu:               2.0 elap:               0.3
 (Enter /gpfs/software/gaussian16/sse4/tar/g16/l502.exe)
 Integral symmetry usage will be decided dynamically.
 Closed shell SCF:
 Using DIIS extrapolation, IDIIS=  1040.
 NGot=  1879048192 LenX=  1878715301 LenY=  1878551644
 Requested convergence on RMS density matrix=1.00D-08 within 128 cycles.
 Requested convergence on MAX density matrix=1.00D-06.
 Requested convergence on             energy=1.00D-06.
 No special actions if energy rises.
 Fock matrices will be formed incrementally for  20 cycles.

 Cycle   1  Pass 1  IDiag  1:
 FoFJK:  IHMeth= 1 ICntrl=       0 DoSepK=F KAlg= 0 I1Cent=           0 FoldK=F
 IRaf= 810000000 NMat=       1 IRICut=       1 DoRegI=T DoRafI=F ISym2E= 0 IDoP0=0 IntGTp=1.
 FoFCou: FMM=F IPFlag=           0 FMFlag=      100000 FMFlg1=           0
         NFxFlg=           0 DoJE=F BraDBF=F KetDBF=F FulRan=T
         wScrn=  0.000000 ICntrl=         0 IOpCl=  0 I1Cent=           0 NGrid=           0
         NMat0=    1 NMatS0=      1 NMatT0=    0 NMatD0=    1 NMtDS0=    0 NMtDT0=    0
 Symmetry not used in FoFCou.
 E= -1914.06689032475    
 DIIS: error= 4.81D-04 at cycle   1 NSaved=   1.
 NSaved= 1 IEnMin= 1 EnMin= -1914.06689032475     IErMin= 1 ErrMin= 4.81D-04
 ErrMax= 4.81D-04  0.00D+00 EMaxC= 1.00D-01 BMatC= 1.41D-04 BMatP= 1.41D-04
 IDIUse=3 WtCom= 9.95D-01 WtEn= 4.81D-03
 Coeff-Com:  0.100D+01
 Coeff-En:   0.100D+01
 Coeff:      0.100D+01
 Gap=     0.394 Goal=   None    Shift=    0.000
 RMSDP=1.05D-03 MaxDP=4.56D-02              OVMax= 4.64D-03

 Cycle   2  Pass 1  IDiag  1:
 RMSU=  1.05D-03    CP:  1.00D+00
 E= -1914.06713603601     Delta-E=       -0.000245711260 Rises=F Damp=F
 DIIS: error= 7.86D-05 at cycle   2 NSaved=   2.
 NSaved= 2 IEnMin= 2 EnMin= -1914.06713603601     IErMin= 2 ErrMin= 7.86D-05
 ErrMax= 7.86D-05  0.00D+00 EMaxC= 1.00D-01 BMatC= 3.94D-06 BMatP= 1.41D-04
 IDIUse=1 WtCom= 1.00D+00 WtEn= 0.00D+00
 Coeff-Com: -0.590D-01 0.106D+01
 Coeff:     -0.590D-01 0.106D+01
 Gap=     0.177 Goal=   None    Shift=    0.000
 RMSDP=1.71D-04 MaxDP=7.97D-03 DE=-2.46D-04 OVMax= 1.01D-03

 Cycle   3  Pass 1  IDiag  1:
 RMSU=  1.41D-04    CP:  9.99D-01  1.08D+00
 E= -1914.06714116209     Delta-E=       -0.000005126082 Rises=F Damp=F
 DIIS: error= 1.38D-04 at cycle   3 NSaved=   3.
 NSaved= 3 IEnMin= 3 EnMin= -1914.06714116209     IErMin= 2 ErrMin= 7.86D-05
 ErrMax= 1.38D-04  0.00D+00 EMaxC= 1.00D-01 BMatC= 3.94D-06 BMatP= 3.94D-06
 IDIUse=3 WtCom= 9.99D-01 WtEn= 1.38D-03
 Coeff-Com: -0.506D-01 0.559D+00 0.491D+00
 Coeff-En:   0.000D+00 0.000D+00 0.100D+01
 Coeff:     -0.506D-01 0.559D+00 0.492D+00
 Gap=     0.177 Goal=   None    Shift=    0.000
 RMSDP=6.40D-05 MaxDP=3.56D-03 DE=-5.13D-06 OVMax= 6.64D-04

 Cycle   4  Pass 1  IDiag  1:
 RMSU=  6.07D-05    CP:  9.99D-01  1.09D+00  9.22D-01
 E= -1914.06714456596     Delta-E=       -0.000003403870 Rises=F Damp=F
 DIIS: error= 5.88D-05 at cycle   4 NSaved=   4.
 NSaved= 4 IEnMin= 4 EnMin= -1914.06714456596     IErMin= 4 ErrMin= 5.88D-05
 ErrMax= 5.88D-05  0.00D+00 EMaxC= 1.00D-01 BMatC= 4.89D-07 BMatP= 3.94D-06
 IDIUse=1 WtCom= 1.00D+00 WtEn= 0.00D+00
 Coeff-Com: -0.135D-01 0.832D-01 0.258D+00 0.673D+00
 Coeff:     -0.135D-01 0.832D-01 0.258D+00 0.673D+00
 Gap=     0.177 Goal=   None    Shift=    0.000
 RMSDP=2.33D-05 MaxDP=1.09D-03 DE=-3.40D-06 OVMax= 3.61D-04

 Cycle   5  Pass 1  IDiag  1:
 RMSU=  2.02D-05    CP:  9.99D-01  1.10D+00  9.16D-01  8.49D-01
 E= -1914.06714499297     Delta-E=       -0.000000427006 Rises=F Damp=F
 DIIS: error= 4.17D-05 at cycle   5 NSaved=   5.
 NSaved= 5 IEnMin= 5 EnMin= -1914.06714499297     IErMin= 5 ErrMin= 4.17D-05
 ErrMax= 4.17D-05  0.00D+00 EMaxC= 1.00D-01 BMatC= 1.90D-07 BMatP= 4.89D-07
 IDIUse=1 WtCom= 1.00D+00 WtEn= 0.00D+00
 Coeff-Com:  0.152D-02-0.666D-01 0.696D-01 0.467D+00 0.529D+00
 Coeff:      0.152D-02-0.666D-01 0.696D-01 0.467D+00 0.529D+00
 Gap=     0.177 Goal=   None    Shift=    0.000
 RMSDP=2.09D-05 MaxDP=1.05D-03 DE=-4.27D-07 OVMax= 1.25D-04

 Cycle   6  Pass 1  IDiag  1:
 RMSU=  1.61D-05    CP:  9.99D-01  1.09D+00  9.56D-01  7.30D-01  8.32D-01
 E= -1914.06714519599     Delta-E=       -0.000000203024 Rises=F Damp=F
 DIIS: error= 6.68D-06 at cycle   6 NSaved=   6.
 NSaved= 6 IEnMin= 6 EnMin= -1914.06714519599     IErMin= 6 ErrMin= 6.68D-06
 ErrMax= 6.68D-06  0.00D+00 EMaxC= 1.00D-01 BMatC= 1.33D-08 BMatP= 1.90D-07
 IDIUse=1 WtCom= 1.00D+00 WtEn= 0.00D+00
 Coeff-Com:  0.258D-02-0.473D-01 0.457D-02 0.174D+00 0.267D+00 0.599D+00
 Coeff:      0.258D-02-0.473D-01 0.457D-02 0.174D+00 0.267D+00 0.599D+00
 Gap=     0.177 Goal=   None    Shift=    0.000
 RMSDP=5.64D-06 MaxDP=2.79D-04 DE=-2.03D-07 OVMax= 5.23D-05

 Cycle   7  Pass 1  IDiag  1:
 RMSU=  3.44D-06    CP:  9.99D-01  1.09D+00  9.70D-01  7.78D-01  7.76D-01
                    CP:  8.97D-01
 E= -1914.06714521230     Delta-E=       -0.000000016309 Rises=F Damp=F
 DIIS: error= 2.75D-06 at cycle   7 NSaved=   7.
 NSaved= 7 IEnMin= 7 EnMin= -1914.06714521230     IErMin= 7 ErrMin= 2.75D-06
 ErrMax= 2.75D-06  0.00D+00 EMaxC= 1.00D-01 BMatC= 2.19D-09 BMatP= 1.33D-08
 IDIUse=1 WtCom= 1.00D+00 WtEn= 0.00D+00
 Coeff-Com:  0.842D-03-0.827D-02-0.957D-02-0.737D-02 0.250D-03 0.271D+00
 Coeff-Com:  0.753D+00
 Coeff:      0.842D-03-0.827D-02-0.957D-02-0.737D-02 0.250D-03 0.271D+00
 Coeff:      0.753D+00
 Gap=     0.177 Goal=   None    Shift=    0.000
 RMSDP=1.54D-06 MaxDP=6.39D-05 DE=-1.63D-08 OVMax= 2.52D-05

 Cycle   8  Pass 1  IDiag  1:
 RMSU=  1.09D-06    CP:  9.99D-01  1.09D+00  9.71D-01  7.77D-01  7.99D-01
                    CP:  9.40D-01  1.07D+00
 E= -1914.06714521549     Delta-E=       -0.000000003183 Rises=F Damp=F
 DIIS: error= 1.54D-06 at cycle   8 NSaved=   8.
 NSaved= 8 IEnMin= 8 EnMin= -1914.06714521549     IErMin= 8 ErrMin= 1.54D-06
 ErrMax= 1.54D-06  0.00D+00 EMaxC= 1.00D-01 BMatC= 6.43D-10 BMatP= 2.19D-09
 IDIUse=1 WtCom= 1.00D+00 WtEn= 0.00D+00
 Coeff-Com: -0.331D-04 0.530D-02-0.702D-02-0.452D-01-0.668D-01 0.309D-01
 Coeff-Com:  0.435D+00 0.647D+00
 Coeff:     -0.331D-04 0.530D-02-0.702D-02-0.452D-01-0.668D-01 0.309D-01
 Coeff:      0.435D+00 0.647D+00
 Gap=     0.177 Goal=   None    Shift=    0.000
 RMSDP=2.08D-06 MaxDP=1.25D-04 DE=-3.18D-09 OVMax= 1.17D-05

 Cycle   9  Pass 1  IDiag  1:
 RMSU=  6.58D-07    CP:  9.99D-01  1.09D+00  9.68D-01  7.61D-01  8.12D-01
                    CP:  1.02D+00  1.13D+00  1.25D+00
 E= -1914.06714521624     Delta-E=       -0.000000000756 Rises=F Damp=F
 DIIS: error= 3.94D-07 at cycle   9 NSaved=   9.
 NSaved= 9 IEnMin= 9 EnMin= -1914.06714521624     IErMin= 9 ErrMin= 3.94D-07
 ErrMax= 3.94D-07  0.00D+00 EMaxC= 1.00D-01 BMatC= 5.08D-11 BMatP= 6.43D-10
 IDIUse=1 WtCom= 1.00D+00 WtEn= 0.00D+00
 Coeff-Com: -0.120D-03 0.335D-02-0.154D-02-0.172D-01-0.291D-01-0.122D-01
 Coeff-Com:  0.112D+00 0.277D+00 0.668D+00
 Coeff:     -0.120D-03 0.335D-02-0.154D-02-0.172D-01-0.291D-01-0.122D-01
 Coeff:      0.112D+00 0.277D+00 0.668D+00
 Gap=     0.177 Goal=   None    Shift=    0.000
 RMSDP=3.63D-07 MaxDP=2.14D-05 DE=-7.56D-10 OVMax= 4.42D-06

 Cycle  10  Pass 1  IDiag  1:
 RMSU=  1.56D-07    CP:  9.99D-01  1.09D+00  9.67D-01  7.59D-01  8.11D-01
                    CP:  1.03D+00  1.17D+00  1.28D+00  1.13D+00
 E= -1914.06714521633     Delta-E=       -0.000000000086 Rises=F Damp=F
 DIIS: error= 3.83D-07 at cycle  10 NSaved=  10.
 NSaved=10 IEnMin=10 EnMin= -1914.06714521633     IErMin=10 ErrMin= 3.83D-07
 ErrMax= 3.83D-07  0.00D+00 EMaxC= 1.00D-01 BMatC= 1.63D-11 BMatP= 5.08D-11
 IDIUse=1 WtCom= 1.00D+00 WtEn= 0.00D+00
 Coeff-Com: -0.674D-04 0.107D-02 0.244D-03-0.241D-02-0.575D-02-0.128D-01
 Coeff-Com: -0.140D-01 0.281D-01 0.372D+00 0.633D+00
 Coeff:     -0.674D-04 0.107D-02 0.244D-03-0.241D-02-0.575D-02-0.128D-01
 Coeff:     -0.140D-01 0.281D-01 0.372D+00 0.633D+00
 Gap=     0.177 Goal=   None    Shift=    0.000
 RMSDP=1.78D-07 MaxDP=8.01D-06 DE=-8.64D-11 OVMax= 3.25D-06

 Cycle  11  Pass 1  IDiag  1:
 RMSU=  1.19D-07    CP:  9.99D-01  1.09D+00  9.67D-01  7.59D-01  8.11D-01
                    CP:  1.03D+00  1.17D+00  1.33D+00  1.28D+00  9.58D-01
 E= -1914.06714521640     Delta-E=       -0.000000000072 Rises=F Damp=F
 DIIS: error= 6.96D-08 at cycle  11 NSaved=  11.
 NSaved=11 IEnMin=11 EnMin= -1914.06714521640     IErMin=11 ErrMin= 6.96D-08
 ErrMax= 6.96D-08  0.00D+00 EMaxC= 1.00D-01 BMatC= 2.20D-12 BMatP= 1.63D-11
 IDIUse=1 WtCom= 1.00D+00 WtEn= 0.00D+00
 Coeff-Com: -0.738D-05-0.181D-03 0.421D-03 0.239D-02 0.311D-02-0.373D-02
 Coeff-Com: -0.302D-01-0.441D-01 0.504D-01 0.310D+00 0.712D+00
 Coeff:     -0.738D-05-0.181D-03 0.421D-03 0.239D-02 0.311D-02-0.373D-02
 Coeff:     -0.302D-01-0.441D-01 0.504D-01 0.310D+00 0.712D+00
 Gap=     0.177 Goal=   None    Shift=    0.000
 RMSDP=7.61D-08 MaxDP=3.89D-06 DE=-7.19D-11 OVMax= 1.63D-06

 Cycle  12  Pass 1  IDiag  1:
 RMSU=  4.01D-08    CP:  9.99D-01  1.09D+00  9.67D-01  7.59D-01  8.10D-01
                    CP:  1.03D+00  1.17D+00  1.36D+00  1.31D+00  1.05D+00
                    CP:  7.50D-01
 E= -1914.06714521642     Delta-E=       -0.000000000018 Rises=F Damp=F
 DIIS: error= 3.80D-08 at cycle  12 NSaved=  12.
 NSaved=12 IEnMin=12 EnMin= -1914.06714521642     IErMin=12 ErrMin= 3.80D-08
 ErrMax= 3.80D-08  0.00D+00 EMaxC= 1.00D-01 BMatC= 4.12D-13 BMatP= 2.20D-12
 IDIUse=1 WtCom= 1.00D+00 WtEn= 0.00D+00
 Coeff-Com:  0.915D-05-0.286D-03 0.140D-03 0.156D-02 0.253D-02 0.755D-03
 Coeff-Com: -0.110D-01-0.257D-01-0.515D-01 0.244D-01 0.353D+00 0.706D+00
 Coeff:      0.915D-05-0.286D-03 0.140D-03 0.156D-02 0.253D-02 0.755D-03
 Coeff:     -0.110D-01-0.257D-01-0.515D-01 0.244D-01 0.353D+00 0.706D+00
 Gap=     0.177 Goal=   None    Shift=    0.000
 RMSDP=2.78D-08 MaxDP=1.34D-06 DE=-1.82D-11 OVMax= 8.49D-07

 Cycle  13  Pass 1  IDiag  1:
 RMSU=  1.49D-08    CP:  9.99D-01  1.09D+00  9.67D-01  7.59D-01  8.11D-01
                    CP:  1.03D+00  1.17D+00  1.36D+00  1.31D+00  1.03D+00
                    CP:  8.43D-01  1.16D+00
 E= -1914.06714521642     Delta-E=       -0.000000000008 Rises=F Damp=F
 DIIS: error= 1.44D-08 at cycle  13 NSaved=  13.
 NSaved=13 IEnMin=13 EnMin= -1914.06714521642     IErMin=13 ErrMin= 1.44D-08
 ErrMax= 1.44D-08  0.00D+00 EMaxC= 1.00D-01 BMatC= 3.10D-14 BMatP= 4.12D-13
 IDIUse=1 WtCom= 1.00D+00 WtEn= 0.00D+00
 Coeff-Com:  0.331D-05-0.502D-04-0.219D-04 0.978D-04 0.292D-03 0.630D-03
 Coeff-Com:  0.112D-02-0.229D-03-0.219D-01-0.326D-01 0.295D-02 0.179D+00
 Coeff-Com:  0.870D+00
 Coeff:      0.331D-05-0.502D-04-0.219D-04 0.978D-04 0.292D-03 0.630D-03
 Coeff:      0.112D-02-0.229D-03-0.219D-01-0.326D-01 0.295D-02 0.179D+00
 Coeff:      0.870D+00
 Gap=     0.177 Goal=   None    Shift=    0.000
 RMSDP=1.40D-08 MaxDP=6.22D-07 DE=-7.73D-12 OVMax= 3.88D-07

 Cycle  14  Pass 1  IDiag  1:
 RMSU=  7.20D-09    CP:  9.99D-01  1.09D+00  9.67D-01  7.59D-01  8.11D-01
                    CP:  1.03D+00  1.17D+00  1.35D+00  1.31D+00  1.05D+00
                    CP:  8.73D-01  1.22D+00  1.14D+00
 E= -1914.06714521640     Delta-E=        0.000000000022 Rises=F Damp=F
 DIIS: error= 6.05D-09 at cycle  14 NSaved=  14.
 NSaved=14 IEnMin=13 EnMin= -1914.06714521642     IErMin=14 ErrMin= 6.05D-09
 ErrMax= 6.05D-09  0.00D+00 EMaxC= 1.00D-01 BMatC= 8.69D-15 BMatP= 3.10D-14
 IDIUse=1 WtCom= 1.00D+00 WtEn= 0.00D+00
 Coeff-Com: -0.620D-06 0.419D-04-0.434D-04-0.316D-03-0.413D-03 0.879D-04
 Coeff-Com:  0.289D-02 0.564D-02 0.778D-04-0.188D-01-0.722D-01-0.665D-01
 Coeff-Com:  0.376D+00 0.774D+00
 Coeff:     -0.620D-06 0.419D-04-0.434D-04-0.316D-03-0.413D-03 0.879D-04
 Coeff:      0.289D-02 0.564D-02 0.778D-04-0.188D-01-0.722D-01-0.665D-01
 Coeff:      0.376D+00 0.774D+00
 Gap=     0.177 Goal=   None    Shift=    0.000
 RMSDP=5.37D-09 MaxDP=3.18D-07 DE= 2.18D-11 OVMax= 1.94D-07

 SCF Done:  E(RM062X) =  -1914.06714522     A.U. after   14 cycles
            NFock= 14  Conv=0.54D-08     -V/T= 2.0025
 KE= 1.909206446587D+03 PE=-6.994301595840D+03 EE= 1.944133770013D+03
 Leave Link  502 at Tue Apr  5 19:46:10 2022, MaxMem=  1879048192 cpu:             982.2 elap:             140.7
 (Enter /gpfs/software/gaussian16/sse4/tar/g16/l701.exe)
 ... and contract with generalized density number  0.
 Compute integral first derivatives.
 Leave Link  701 at Tue Apr  5 19:46:10 2022, MaxMem=  1879048192 cpu:               1.0 elap:               0.2
 (Enter /gpfs/software/gaussian16/sse4/tar/g16/l702.exe)
 L702 exits ... SP integral derivatives will be done elsewhere.
 Leave Link  702 at Tue Apr  5 19:46:10 2022, MaxMem=  1879048192 cpu:               0.1 elap:               0.0
 (Enter /gpfs/software/gaussian16/sse4/tar/g16/l703.exe)
 Integral derivatives from FoFJK, PRISM(SPDF).
 Compute integral first derivatives, UseDBF=F ICtDFT=           0.
 Calling FoFJK, ICntrl=      2127 FMM=F ISym2X=0 I1Cent= 0 IOpClX= 0 NMat=1 NMatS=1 NMatT=0.
 FoFJK:  IHMeth= 1 ICntrl=    2127 DoSepK=F KAlg= 0 I1Cent=           0 FoldK=F
 IRaf=         0 NMat=       1 IRICut=       1 DoRegI=T DoRafI=F ISym2E= 0 IDoP0=0 IntGTp=1.
 FoFCou: FMM=F IPFlag=           0 FMFlag=      100000 FMFlg1=         800
         NFxFlg=           0 DoJE=F BraDBF=F KetDBF=F FulRan=T
         wScrn=  0.000000 ICntrl=      2127 IOpCl=  0 I1Cent=           0 NGrid=           0
         NMat0=    1 NMatS0=      1 NMatT0=    0 NMatD0=    1 NMtDS0=    0 NMtDT0=    0
 Symmetry not used in FoFCou.
 Leave Link  703 at Tue Apr  5 19:46:34 2022, MaxMem=  1879048192 cpu:             165.7 elap:              23.7
 (Enter /gpfs/software/gaussian16/sse4/tar/g16/l716.exe)
 Dipole        =-2.51266065D+00-4.03304812D-01-5.62150524D-03
 ***** Axes restored to original set *****
 -------------------------------------------------------------------
 Center     Atomic                   Forces (Hartrees/Bohr)
 Number     Number              X              Y              Z
 -------------------------------------------------------------------
      1        6          -0.000036557   -0.000116554    0.000200196
      2        6          -0.000167571    0.000019764   -0.000008687
      3        6           0.000119448   -0.000058119    0.000174150
      4        6           0.000059926    0.000166995    0.000044794
      5        6           0.000016091   -0.000293108   -0.000259454
      6        6           0.000185337    0.000099562    0.000091306
      7       17           0.000014370    0.000085225   -0.000131521
      8        8          -0.000125782    0.000004331   -0.000111415
      9       17           0.000106191    0.000049212   -0.000040498
     10        6          -0.000314957   -0.000043055    0.000090059
     11        6          -0.000199958   -0.000476657    0.000097550
     12        6           0.000541973    0.000880599   -0.000129429
     13        6          -0.000176914    0.000202985   -0.000251581
     14        6           0.000427230    0.000078431    0.000110838
     15        6          -0.000637972   -0.000547411    0.000057588
     16       17           0.000219802    0.000006447   -0.000043899
     17        1          -0.000068111   -0.000023440    0.000036667
     18        1           0.000037453   -0.000035207    0.000073335
 -------------------------------------------------------------------
 Cartesian Forces:  Max     0.000880599 RMS     0.000236597
 Leave Link  716 at Tue Apr  5 19:46:34 2022, MaxMem=  1879048192 cpu:               0.2 elap:               0.0
 (Enter /gpfs/software/gaussian16/sse4/tar/g16/l103.exe)

 GradGradGradGradGradGradGradGradGradGradGradGradGradGradGradGradGradGrad
 Berny optimization.
 Using GEDIIS/GDIIS optimizer.
 FormGI is forming the generalized inverse of G from B-inverse, IUseBI=4.
 Internal  Forces:  Max     0.000554049 RMS     0.000125709
 Search for a local minimum.
 Step number   9 out of a maximum of   95
 All quantities printed in internal units (Hartrees-Bohrs-Radians)
 RMS Force = .12571D-03 SwitMx=.10000D-02 MixMth= 2
 Mixed Optimization -- En-DIIS/RFO-DIIS
 Swapping is turned off.
 Update second derivatives using D2CorX and points    6    5    7    8    9
 DE= -1.80D-05 DEPred=-1.51D-05 R= 1.19D+00
 TightC=F SS=  1.41D+00  RLast= 2.20D-02 DXNew= 2.5733D+00 6.5903D-02
 Trust test= 1.19D+00 RLast= 2.20D-02 DXMaxT set to 1.53D+00
 ITU=  1  1  1 -1  1  1  1  1  0
     Eigenvalues ---    0.00756   0.01007   0.01116   0.01485   0.01680
     Eigenvalues ---    0.01749   0.01875   0.02039   0.02106   0.02147
     Eigenvalues ---    0.02183   0.02232   0.02371   0.02926   0.05806
     Eigenvalues ---    0.10584   0.15979   0.16330   0.20146   0.22435
     Eigenvalues ---    0.24671   0.24969   0.25000   0.25000   0.25001
     Eigenvalues ---    0.25103   0.25900   0.26232   0.27379   0.30007
     Eigenvalues ---    0.30829   0.32601   0.33245   0.34959   0.35128
     Eigenvalues ---    0.36399   0.38719   0.39892   0.41494   0.42105
     Eigenvalues ---    0.42951   0.43912   0.46139   0.47015   0.50581
     Eigenvalues ---    0.80541   0.94845   1.05325
 En-DIIS/RFO-DIIS/Sim-DIIS IScMMF=       -3 using points:     9    8    7
 RFO step:  Lambda=-1.32721948D-05.
 NNeg= 0 NGDIIS= 3 SimSw=  2.50D-01 Rises=F DC= -1.80D-05 SmlDif=  1.00D-05
 NRisDI= 0 DoIntr=F SqrtH=F CThrHd= 10.0 CDAdj=  3.0
 RMS Error=  0.2190774925D-02 NUsed= 3 OKEnD=T EnDIS=F
 InvSVX:  RCond= 6.78D-05 Info=           0 Equed=N FErr=  4.12D-15 BErr=  9.72D-17
 DidBck=F Rises=F RFO-DIIS coefs:    0.96536    0.19689   -0.16224
 Iteration  1 RMS(Cart)=  0.00286444 RMS(Int)=  0.00000706
 Iteration  2 RMS(Cart)=  0.00001000 RMS(Int)=  0.00000318
 Iteration  3 RMS(Cart)=  0.00000000 RMS(Int)=  0.00000318
 ITry= 1 IFail=0 DXMaxC= 9.87D-03 DCOld= 1.00D+10 DXMaxT= 1.53D+00 DXLimC= 3.00D+00 Rises=F
 Variable       Old X    -DE/DX   Delta X   Delta X   Delta X     New X
                                 (Linear)    (Quad)   (Total)
    R1        2.80543   0.00009  -0.00041   0.00032  -0.00009   2.80534
    R2        2.72491   0.00007  -0.00020  -0.00011  -0.00030   2.72461
    R3        2.30480   0.00013   0.00016   0.00038   0.00054   2.30534
    R4        2.63533   0.00009  -0.00001   0.00042   0.00041   2.63574
    R5        3.29676  -0.00002  -0.00053  -0.00073  -0.00126   3.29550
    R6        2.68991  -0.00004   0.00054  -0.00144  -0.00091   2.68900
    R7        3.31026   0.00010   0.00014   0.00048   0.00062   3.31088
    R8        2.32829   0.00006   0.00010   0.00020   0.00030   2.32859
    R9        2.64611   0.00014  -0.00008   0.00033   0.00025   2.64636
   R10        2.71698  -0.00016   0.00098  -0.00119  -0.00021   2.71677
   R11        2.60010   0.00008   0.00006   0.00008   0.00014   2.60024
   R12        2.69691  -0.00015  -0.00047  -0.00095  -0.00141   2.69549
   R13        2.35569   0.00047  -0.00012   0.00094   0.00082   2.35651
   R14        2.61058   0.00025   0.00011   0.00113   0.00124   2.61182
   R15        2.63639   0.00009   0.00034   0.00039   0.00074   2.63713
   R16        2.05146   0.00003  -0.00005   0.00011   0.00007   2.05153
   R17        2.65455  -0.00019  -0.00036  -0.00093  -0.00129   2.65326
   R18        2.04829  -0.00001  -0.00001  -0.00009  -0.00011   2.04818
   R19        3.32659   0.00022   0.00056   0.00195   0.00251   3.32910
    A1        1.78496  -0.00010   0.00038  -0.00038  -0.00001   1.78495
    A2        2.19358   0.00001  -0.00020  -0.00009  -0.00029   2.19328
    A3        2.30465   0.00009  -0.00016   0.00047   0.00030   2.30495
    A4        2.19526   0.00000  -0.00021  -0.00043  -0.00064   2.19462
    A5        1.98672   0.00018  -0.00001   0.00075   0.00074   1.98746
    A6        2.10120  -0.00019   0.00022  -0.00031  -0.00009   2.10110
    A7        2.16947   0.00006   0.00003   0.00049   0.00052   2.16999
    A8        2.07599  -0.00009  -0.00077   0.00028  -0.00050   2.07549
    A9        2.03773   0.00003   0.00074  -0.00076  -0.00002   2.03771
   A10        2.30074   0.00015  -0.00011   0.00106   0.00095   2.30169
   A11        2.24225  -0.00011  -0.00002  -0.00124  -0.00127   2.24098
   A12        1.87368  -0.00000  -0.00006   0.00052   0.00046   1.87413
   A13        2.20565  -0.00009   0.00078  -0.00111  -0.00033   2.20532
   A14        2.20385   0.00009  -0.00072   0.00060  -0.00012   2.20373
   A15        2.29212   0.00006  -0.00047  -0.00040  -0.00087   2.29125
   A16        2.16281   0.00003   0.00036   0.00108   0.00144   2.16424
   A17        1.82826  -0.00009   0.00011  -0.00068  -0.00057   1.82769
   A18        2.41444   0.00029   0.00024   0.00331   0.00355   2.41800
   A19        2.03593  -0.00055  -0.00049  -0.00463  -0.00513   2.03080
   A20        2.15304   0.00007  -0.00012  -0.00015  -0.00028   2.15275
   A21        2.03939   0.00002  -0.00016   0.00027   0.00011   2.03950
   A22        2.09076  -0.00010   0.00029  -0.00011   0.00017   2.09093
   A23        2.11882  -0.00003  -0.00011  -0.00052  -0.00064   2.11817
   A24        2.08421  -0.00006   0.00036  -0.00005   0.00031   2.08451
   A25        2.08016   0.00008  -0.00025   0.00058   0.00033   2.08050
   A26        2.01589   0.00031   0.00039   0.00268   0.00307   2.01896
   A27        2.17603  -0.00017  -0.00033  -0.00152  -0.00185   2.17418
   A28        2.09127  -0.00014  -0.00006  -0.00117  -0.00122   2.09005
    D1       -0.00197  -0.00006   0.00048  -0.00127  -0.00079  -0.00276
    D2       -3.14106  -0.00010  -0.00056  -0.00368  -0.00424   3.13788
    D3        3.13858   0.00006  -0.00201   0.00138  -0.00063   3.13794
    D4       -0.00051   0.00002  -0.00305  -0.00103  -0.00409  -0.00460
    D5        0.00528   0.00003  -0.00111   0.00026  -0.00085   0.00443
    D6       -3.13518  -0.00010   0.00161  -0.00263  -0.00102  -3.13619
    D7        0.00099   0.00003   0.00048  -0.00070  -0.00021   0.00077
    D8       -3.13697  -0.00007  -0.00075  -0.00412  -0.00487   3.14134
    D9        3.13993   0.00006   0.00158   0.00186   0.00344  -3.13981
   D10        0.00197  -0.00003   0.00035  -0.00157  -0.00121   0.00076
   D11       -0.00175   0.00005  -0.00092   0.00329   0.00238   0.00062
   D12       -3.14065  -0.00001  -0.00167   0.00051  -0.00116   3.14137
   D13        3.13628   0.00014   0.00028   0.00666   0.00694  -3.13997
   D14       -0.00262   0.00008  -0.00047   0.00387   0.00340   0.00078
   D15       -0.00768   0.00004   0.00073   0.00307   0.00380  -0.00388
   D16        0.00483  -0.00008   0.00041  -0.00455  -0.00414   0.00069
   D17       -3.13945  -0.00003   0.00117  -0.00177  -0.00061  -3.14006
   D18        0.00236   0.00000  -0.00112   0.00358   0.00246   0.00482
   D19       -3.14021   0.00002  -0.00197   0.00430   0.00232  -3.13789
   D20       -3.13604  -0.00007  -0.00201   0.00028  -0.00173  -3.13777
   D21        0.00457  -0.00005  -0.00287   0.00100  -0.00187   0.00271
   D22        3.13931   0.00003   0.00022   0.00292   0.00315  -3.14072
   D23       -0.00144   0.00002   0.00096   0.00230   0.00326   0.00183
   D24       -3.14063  -0.00000  -0.00072   0.00015  -0.00056  -3.14119
   D25        0.00275  -0.00005   0.00096  -0.00222  -0.00126   0.00149
   D26        0.00020   0.00001  -0.00138   0.00071  -0.00066  -0.00047
   D27       -3.13961  -0.00004   0.00030  -0.00166  -0.00136  -3.14097
   D28        0.00078  -0.00001  -0.00075  -0.00245  -0.00319  -0.00241
   D29        0.00111  -0.00003   0.00081  -0.00051   0.00029   0.00141
   D30       -3.13950  -0.00004   0.00142  -0.00185  -0.00044  -3.13994
   D31        0.00138  -0.00005   0.00183  -0.00307  -0.00124   0.00015
   D32       -3.14089  -0.00002   0.00098  -0.00058   0.00040  -3.14049
   D33        3.14114  -0.00000   0.00011  -0.00063  -0.00052   3.14062
   D34       -0.00114   0.00003  -0.00074   0.00186   0.00112  -0.00002
   D35       -0.00205   0.00006  -0.00140   0.00288   0.00148  -0.00057
   D36        3.13862   0.00007  -0.00197   0.00415   0.00217   3.14079
   D37        3.14022   0.00003  -0.00055   0.00039  -0.00016   3.14006
   D38       -0.00230   0.00004  -0.00112   0.00166   0.00054  -0.00176
         Item               Value     Threshold  Converged?
 Maximum Force            0.000554     0.000450     NO 
 RMS     Force            0.000126     0.000300     YES
 Maximum Displacement     0.009872     0.001800     NO 
 RMS     Displacement     0.002867     0.001200     NO 
 Predicted change in Energy=-6.542397D-06
 Lowest energy point so far.  Saving SCF results.
 GradGradGradGradGradGradGradGradGradGradGradGradGradGradGradGradGradGrad

 Leave Link  103 at Tue Apr  5 19:46:34 2022, MaxMem=  1879048192 cpu:               0.1 elap:               0.0
 (Enter /gpfs/software/gaussian16/sse4/tar/g16/l202.exe)
                          Input orientation:                          
 ---------------------------------------------------------------------
 Center     Atomic      Atomic             Coordinates (Angstroms)
 Number     Number       Type             X           Y           Z
 ---------------------------------------------------------------------
      1          6           0       -4.141223   -0.902571    0.185092
      2          6           0       -3.421627    0.371021   -0.067808
      3          6           0       -2.038289    0.545929   -0.033446
      4          6           0       -3.059481   -1.818524    0.449003
      5          6           0       -1.837693   -1.661428    0.480093
      6          6           0       -1.105317   -0.489627    0.252914
      7         17           0       -1.376823    2.134686   -0.362030
      8          8           0       -5.351524   -1.053173    0.158187
      9         17           0       -4.471757    1.714422   -0.433445
     10          6           0        0.325594   -0.358612    0.299585
     11          6           0        1.144569    0.728990    0.100226
     12          6           0        2.362926    0.994745    0.104802
     13          6           0        1.216134   -1.434761    0.588444
     14          6           0        2.603673   -1.291918    0.630636
     15          6           0        3.218558   -0.053587    0.386118
     16         17           0        4.974036    0.078850    0.451575
     17          1           0        3.221230   -2.153702    0.855774
     18          1           0        0.767462   -2.404448    0.780729
 ---------------------------------------------------------------------
                    Distance matrix (angstroms):
                    1          2          3          4          5
     1  C    0.000000
     2  C    1.484524   0.000000
     3  C    2.562858   1.394775   0.000000
     4  C    1.441800   2.278673   2.620349   0.000000
     5  C    2.443183   2.634368   2.275168   1.232239   0.000000
     6  C    3.064612   2.491760   1.422960   2.371324   1.400394
     7  Cl   4.143209   2.716304   1.752043   4.372297   3.915617
     8  O    1.219932   2.409129   3.683935   2.433886   3.580588
     9  Cl   2.709334   1.743901   2.728946   3.905759   4.378266
    10  C    4.501272   3.835232   2.552850   3.689499   2.531743
    11  C    5.532521   4.583288   3.190919   4.928033   3.840870
    12  C    6.775707   5.820643   4.426200   6.118452   4.984104
    13  C    5.398814   5.019995   3.860201   4.295067   3.064144
    14  C    6.770799   6.289469   5.036516   5.690484   4.459252
    15  C    7.411313   6.669212   5.307531   6.521712   5.306567
    16  Cl   9.171812   8.416786   7.044580   8.254540   7.030578
    17  H    7.498057   7.166225   5.978400   6.302788   5.096682
    18  H    5.167747   5.096245   4.152089   3.885723   2.725673
                    6          7          8          9         10
     6  C    0.000000
     7  Cl   2.709038   0.000000
     8  O    4.284487   5.121652   0.000000
     9  Cl   4.081892   3.124155   2.963714   0.000000
    10  C    1.437654   3.090710   5.721195   5.277251   0.000000
    11  C    2.563265   2.923539   6.736371   5.727042   1.375988
    12  C    3.775448   3.937400   7.981827   6.893515   2.453617
    13  C    2.528833   4.513068   6.592789   6.581317   1.426394
    14  C    3.813522   5.345217   7.972789   7.760932   2.484009
    15  C    4.347846   5.144491   8.631189   7.933378   2.910286
    16  Cl   6.109105   6.724717  10.391571   9.627117   4.671455
    17  H    4.674569   6.404327   8.671212   8.706695   3.452015
    18  H    2.729914   5.148552   6.297261   6.774122   2.147602
                   11         12         13         14         15
    11  C    0.000000
    12  C    1.247013   0.000000
    13  C    2.219302   2.729751   0.000000
    14  C    2.548409   2.358661   1.395510   0.000000
    15  C    2.235081   1.382115   2.440958   1.404043   0.000000
    16  Cl   3.900121   2.788729   4.053588   2.744028   1.761683
    17  H    3.632257   3.348635   2.146800   1.083853   2.151991
    18  H    3.228580   3.815350   1.085621   2.152190   3.419084
                   16         17         18
    16  Cl   0.000000
    17  H    2.867052   0.000000
    18  H    4.895955   2.467688   0.000000
 Stoichiometry    C12H2Cl3O(1-)
 Framework group  C1[X(C12H2Cl3O)]
 Deg. of freedom    48
 Full point group                 C1      NOp   1
 RotChk:  IX=2 Diff= 1.12D-03
 Largest Abelian subgroup         C1      NOp   1
 Largest concise Abelian subgroup C1      NOp   1
                         Standard orientation:                         
 ---------------------------------------------------------------------
 Center     Atomic      Atomic             Coordinates (Angstroms)
 Number     Number       Type             X           Y           Z
 ---------------------------------------------------------------------
      1          6           0        3.436403    1.321658    0.001794
      2          6           0        2.819036   -0.028405    0.000592
      3          6           0        1.450676   -0.298567    0.000385
      4          6           0        2.282579    2.186220   -0.001284
      5          6           0        1.074137    1.945226   -0.000165
      6          6           0        0.435753    0.698803    0.000408
      7         17           0        0.916591   -1.967220   -0.001492
      8          8           0        4.633540    1.556352    0.005590
      9         17           0        3.975785   -1.333440   -0.002136
     10          6           0       -0.983630    0.470329   -0.000051
     11          6           0       -1.715538   -0.694845    0.004378
     12          6           0       -2.911776   -1.047060    0.003985
     13          6           0       -1.959086    1.511035   -0.004383
     14          6           0       -3.334222    1.273447   -0.004305
     15          6           0       -3.850175   -0.032350    0.000313
     16         17           0       -5.593888   -0.283332    0.001451
     17          1           0       -4.019778    2.112928   -0.008784
     18          1           0       -1.587794    2.531179   -0.008929
 ---------------------------------------------------------------------
 Rotational constants (GHZ):           1.1258540           0.1751438           0.1515657
 Leave Link  202 at Tue Apr  5 19:46:34 2022, MaxMem=  1879048192 cpu:               0.2 elap:               0.0
 (Enter /gpfs/software/gaussian16/sse4/tar/g16/l301.exe)
 Standard basis: 6-311+G(d,p) (5D, 7F)
 Ernie: Thresh=  0.10000D-02 Tol=  0.10000D-05 Strict=F.
 There are   404 symmetry adapted cartesian basis functions of A   symmetry.
 There are   388 symmetry adapted basis functions of A   symmetry.
   388 basis functions,   643 primitive gaussians,   404 cartesian basis functions
    67 alpha electrons       67 beta electrons
       nuclear repulsion energy      1227.0030852781 Hartrees.
 IExCor= 4336 DFT=T Ex+Corr=M062X ExCW=0 ScaHFX=  0.540000
 ScaDFX=  1.000000  1.000000  1.000000  1.000000 ScalE2=  1.000000  1.000000
 IRadAn=      5 IRanWt=     -1 IRanGd=            0 ICorTp=0 IEmpDi=  4
 NAtoms=   18 NActive=   18 NUniq=   18 SFac= 1.00D+00 NAtFMM=   60 NAOKFM=F Big=F
 Integral buffers will be    131072 words long.
 Raffenetti 2 integral format.
 Two-electron integral symmetry is turned on.
 Leave Link  301 at Tue Apr  5 19:46:34 2022, MaxMem=  1879048192 cpu:               0.3 elap:               0.1
 (Enter /gpfs/software/gaussian16/sse4/tar/g16/l302.exe)
 NPDir=0 NMtPBC=     1 NCelOv=     1 NCel=       1 NClECP=     1 NCelD=      1
         NCelK=      1 NCelE2=     1 NClLst=     1 CellRange=     0.0.
 One-electron integrals computed using PRISM.
 One-electron integral symmetry used in STVInt
 NBasis=   388 RedAO= T EigKep=  1.23D-06  NBF=   388
 NBsUse=   383 1.00D-06 EigRej=  6.90D-07 NBFU=   383
 Precomputing XC quadrature grid using
 IXCGrd= 4 IRadAn=           5 IRanWt=          -1 IRanGd=           0 AccXCQ= 0.00D+00.
 Generated NRdTot=       0 NPtTot=           0 NUsed=           0 NTot=          32
 NSgBfM=   395   395   395   395   395 MxSgAt=    18 MxSgA2=    18.
 Leave Link  302 at Tue Apr  5 19:46:34 2022, MaxMem=  1879048192 cpu:               2.3 elap:               0.3
 (Enter /gpfs/software/gaussian16/sse4/tar/g16/l303.exe)
 DipDrv:  MaxL=1.
 Leave Link  303 at Tue Apr  5 19:46:34 2022, MaxMem=  1879048192 cpu:               0.3 elap:               0.1
 (Enter /gpfs/software/gaussian16/sse4/tar/g16/l401.exe)
 Initial guess from the checkpoint file:  "checkpoint.chk"
 B after Tr=    -0.000000   -0.000000   -0.000000
         Rot=    1.000000   -0.000001   -0.000000    0.000125 Ang=  -0.01 deg.
 Guess basis will be translated and rotated to current coordinates.
 JPrj=2 DoOrth=T DoCkMO=T.
 Leave Link  401 at Tue Apr  5 19:46:35 2022, MaxMem=  1879048192 cpu:               2.0 elap:               0.3
 (Enter /gpfs/software/gaussian16/sse4/tar/g16/l502.exe)
 Integral symmetry usage will be decided dynamically.
 Closed shell SCF:
 Using DIIS extrapolation, IDIIS=  1040.
 NGot=  1879048192 LenX=  1878715301 LenY=  1878551644
 Requested convergence on RMS density matrix=1.00D-08 within 128 cycles.
 Requested convergence on MAX density matrix=1.00D-06.
 Requested convergence on             energy=1.00D-06.
 No special actions if energy rises.
 Fock matrices will be formed incrementally for  20 cycles.

 Cycle   1  Pass 1  IDiag  1:
 FoFJK:  IHMeth= 1 ICntrl=       0 DoSepK=F KAlg= 0 I1Cent=           0 FoldK=F
 IRaf= 810000000 NMat=       1 IRICut=       1 DoRegI=T DoRafI=F ISym2E= 0 IDoP0=0 IntGTp=1.
 FoFCou: FMM=F IPFlag=           0 FMFlag=      100000 FMFlg1=           0
         NFxFlg=           0 DoJE=F BraDBF=F KetDBF=F FulRan=T
         wScrn=  0.000000 ICntrl=         0 IOpCl=  0 I1Cent=           0 NGrid=           0
         NMat0=    1 NMatS0=      1 NMatT0=    0 NMatD0=    1 NMtDS0=    0 NMtDT0=    0
 Symmetry not used in FoFCou.
 E= -1914.06698284556    
 DIIS: error= 5.03D-04 at cycle   1 NSaved=   1.
 NSaved= 1 IEnMin= 1 EnMin= -1914.06698284556     IErMin= 1 ErrMin= 5.03D-04
 ErrMax= 5.03D-04  0.00D+00 EMaxC= 1.00D-01 BMatC= 8.06D-05 BMatP= 8.06D-05
 IDIUse=3 WtCom= 9.95D-01 WtEn= 5.03D-03
 Coeff-Com:  0.100D+01
 Coeff-En:   0.100D+01
 Coeff:      0.100D+01
 Gap=     0.394 Goal=   None    Shift=    0.000
 RMSDP=7.56D-04 MaxDP=3.26D-02              OVMax= 3.55D-03

 Cycle   2  Pass 1  IDiag  1:
 RMSU=  7.56D-04    CP:  1.00D+00
 E= -1914.06714449546     Delta-E=       -0.000161649897 Rises=F Damp=F
 DIIS: error= 7.48D-05 at cycle   2 NSaved=   2.
 NSaved= 2 IEnMin= 2 EnMin= -1914.06714449546     IErMin= 2 ErrMin= 7.48D-05
 ErrMax= 7.48D-05  0.00D+00 EMaxC= 1.00D-01 BMatC= 2.40D-06 BMatP= 8.06D-05
 IDIUse=1 WtCom= 1.00D+00 WtEn= 0.00D+00
 Coeff-Com: -0.701D-01 0.107D+01
 Coeff:     -0.701D-01 0.107D+01
 Gap=     0.177 Goal=   None    Shift=    0.000
 RMSDP=1.15D-04 MaxDP=5.88D-03 DE=-1.62D-04 OVMax= 6.38D-04

 Cycle   3  Pass 1  IDiag  1:
 RMSU=  9.71D-05    CP:  1.00D+00  1.08D+00
 E= -1914.06714858783     Delta-E=       -0.000004092368 Rises=F Damp=F
 DIIS: error= 7.98D-05 at cycle   3 NSaved=   3.
 NSaved= 3 IEnMin= 3 EnMin= -1914.06714858783     IErMin= 2 ErrMin= 7.48D-05
 ErrMax= 7.98D-05  0.00D+00 EMaxC= 1.00D-01 BMatC= 1.80D-06 BMatP= 2.40D-06
 IDIUse=1 WtCom= 1.00D+00 WtEn= 0.00D+00
 Coeff-Com: -0.536D-01 0.525D+00 0.529D+00
 Coeff:     -0.536D-01 0.525D+00 0.529D+00
 Gap=     0.177 Goal=   None    Shift=    0.000
 RMSDP=5.47D-05 MaxDP=3.67D-03 DE=-4.09D-06 OVMax= 4.18D-04

 Cycle   4  Pass 1  IDiag  1:
 RMSU=  4.91D-05    CP:  1.00D+00  1.11D+00  9.19D-01
 E= -1914.06715021204     Delta-E=       -0.000001624211 Rises=F Damp=F
 DIIS: error= 3.48D-05 at cycle   4 NSaved=   4.
 NSaved= 4 IEnMin= 4 EnMin= -1914.06715021204     IErMin= 4 ErrMin= 3.48D-05
 ErrMax= 3.48D-05  0.00D+00 EMaxC= 1.00D-01 BMatC= 2.18D-07 BMatP= 1.80D-06
 IDIUse=1 WtCom= 1.00D+00 WtEn= 0.00D+00
 Coeff-Com: -0.115D-01 0.520D-01 0.250D+00 0.710D+00
 Coeff:     -0.115D-01 0.520D-01 0.250D+00 0.710D+00
 Gap=     0.177 Goal=   None    Shift=    0.000
 RMSDP=1.87D-05 MaxDP=8.09D-04 DE=-1.62D-06 OVMax= 1.92D-04

 Cycle   5  Pass 1  IDiag  1:
 RMSU=  1.55D-05    CP:  1.00D+00  1.11D+00  9.43D-01  8.03D-01
 E= -1914.06715040431     Delta-E=       -0.000000192271 Rises=F Damp=F
 DIIS: error= 2.45D-05 at cycle   5 NSaved=   5.
 NSaved= 5 IEnMin= 5 EnMin= -1914.06715040431     IErMin= 5 ErrMin= 2.45D-05
 ErrMax= 2.45D-05  0.00D+00 EMaxC= 1.00D-01 BMatC= 8.30D-08 BMatP= 2.18D-07
 IDIUse=1 WtCom= 1.00D+00 WtEn= 0.00D+00
 Coeff-Com:  0.276D-02-0.708D-01 0.642D-01 0.469D+00 0.535D+00
 Coeff:      0.276D-02-0.708D-01 0.642D-01 0.469D+00 0.535D+00
 Gap=     0.177 Goal=   None    Shift=    0.000
 RMSDP=1.37D-05 MaxDP=7.28D-04 DE=-1.92D-07 OVMax= 9.44D-05

 Cycle   6  Pass 1  IDiag  1:
 RMSU=  1.00D-05    CP:  1.00D+00  1.11D+00  9.84D-01  7.10D-01  9.81D-01
 E= -1914.06715049230     Delta-E=       -0.000000087991 Rises=F Damp=F
 DIIS: error= 7.15D-06 at cycle   6 NSaved=   6.
 NSaved= 6 IEnMin= 6 EnMin= -1914.06715049230     IErMin= 6 ErrMin= 7.15D-06
 ErrMax= 7.15D-06  0.00D+00 EMaxC= 1.00D-01 BMatC= 1.03D-08 BMatP= 8.30D-08
 IDIUse=1 WtCom= 1.00D+00 WtEn= 0.00D+00
 Coeff-Com:  0.321D-02-0.487D-01 0.661D-02 0.182D+00 0.308D+00 0.549D+00
 Coeff:      0.321D-02-0.487D-01 0.661D-02 0.182D+00 0.308D+00 0.549D+00
 Gap=     0.177 Goal=   None    Shift=    0.000
 RMSDP=3.82D-06 MaxDP=1.65D-04 DE=-8.80D-08 OVMax= 4.82D-05

 Cycle   7  Pass 1  IDiag  1:
 RMSU=  2.52D-06    CP:  1.00D+00  1.11D+00  9.92D-01  7.52D-01  9.38D-01
                    CP:  8.50D-01
 E= -1914.06715050529     Delta-E=       -0.000000012986 Rises=F Damp=F
 DIIS: error= 3.16D-06 at cycle   7 NSaved=   7.
 NSaved= 7 IEnMin= 7 EnMin= -1914.06715050529     IErMin= 7 ErrMin= 3.16D-06
 ErrMax= 3.16D-06  0.00D+00 EMaxC= 1.00D-01 BMatC= 1.42D-09 BMatP= 1.03D-08
 IDIUse=1 WtCom= 1.00D+00 WtEn= 0.00D+00
 Coeff-Com:  0.712D-03-0.426D-02-0.961D-02-0.349D-01-0.119D-01 0.247D+00
 Coeff-Com:  0.813D+00
 Coeff:      0.712D-03-0.426D-02-0.961D-02-0.349D-01-0.119D-01 0.247D+00
 Coeff:      0.813D+00
 Gap=     0.177 Goal=   None    Shift=    0.000
 RMSDP=1.72D-06 MaxDP=8.38D-05 DE=-1.30D-08 OVMax= 3.16D-05

 Cycle   8  Pass 1  IDiag  1:
 RMSU=  9.92D-07    CP:  1.00D+00  1.11D+00  9.96D-01  7.42D-01  9.90D-01
                    CP:  9.18D-01  1.08D+00
 E= -1914.06715050772     Delta-E=       -0.000000002432 Rises=F Damp=F
 DIIS: error= 9.89D-07 at cycle   8 NSaved=   8.
 NSaved= 8 IEnMin= 8 EnMin= -1914.06715050772     IErMin= 8 ErrMin= 9.89D-07
 ErrMax= 9.89D-07  0.00D+00 EMaxC= 1.00D-01 BMatC= 3.63D-10 BMatP= 1.42D-09
 IDIUse=1 WtCom= 1.00D+00 WtEn= 0.00D+00
 Coeff-Com: -0.154D-03 0.654D-02-0.692D-02-0.576D-01-0.711D-01 0.441D-01
 Coeff-Com:  0.461D+00 0.624D+00
 Coeff:     -0.154D-03 0.654D-02-0.692D-02-0.576D-01-0.711D-01 0.441D-01
 Coeff:      0.461D+00 0.624D+00
 Gap=     0.177 Goal=   None    Shift=    0.000
 RMSDP=1.61D-06 MaxDP=8.89D-05 DE=-2.43D-09 OVMax= 1.54D-05

 Cycle   9  Pass 1  IDiag  1:
 RMSU=  4.40D-07    CP:  1.00D+00  1.11D+00  9.94D-01  7.23D-01  1.02D+00
                    CP:  1.01D+00  1.14D+00  1.01D+00
 E= -1914.06715050836     Delta-E=       -0.000000000637 Rises=F Damp=F
 DIIS: error= 3.18D-07 at cycle   9 NSaved=   9.
 NSaved= 9 IEnMin= 9 EnMin= -1914.06715050836     IErMin= 9 ErrMin= 3.18D-07
 ErrMax= 3.18D-07  0.00D+00 EMaxC= 1.00D-01 BMatC= 2.62D-11 BMatP= 3.63D-10
 IDIUse=1 WtCom= 1.00D+00 WtEn= 0.00D+00
 Coeff-Com: -0.166D-03 0.310D-02-0.920D-03-0.154D-01-0.236D-01-0.126D-01
 Coeff-Com:  0.558D-01 0.214D+00 0.780D+00
 Coeff:     -0.166D-03 0.310D-02-0.920D-03-0.154D-01-0.236D-01-0.126D-01
 Coeff:      0.558D-01 0.214D+00 0.780D+00
 Gap=     0.177 Goal=   None    Shift=    0.000
 RMSDP=2.66D-07 MaxDP=1.10D-05 DE=-6.37D-10 OVMax= 8.16D-06

 Cycle  10  Pass 1  IDiag  1:
 RMSU=  1.51D-07    CP:  1.00D+00  1.11D+00  9.94D-01  7.20D-01  1.02D+00
                    CP:  1.01D+00  1.19D+00  1.10D+00  1.08D+00
 E= -1914.06715050848     Delta-E=       -0.000000000127 Rises=F Damp=F
 DIIS: error= 1.54D-07 at cycle  10 NSaved=  10.
 NSaved=10 IEnMin=10 EnMin= -1914.06715050848     IErMin=10 ErrMin= 1.54D-07
 ErrMax= 1.54D-07  0.00D+00 EMaxC= 1.00D-01 BMatC= 6.57D-12 BMatP= 2.62D-11
 IDIUse=1 WtCom= 1.00D+00 WtEn= 0.00D+00
 Coeff-Com: -0.317D-04-0.135D-03 0.928D-03 0.564D-02 0.523D-02-0.150D-01
 Coeff-Com: -0.757D-01-0.452D-01 0.308D+00 0.816D+00
 Coeff:     -0.317D-04-0.135D-03 0.928D-03 0.564D-02 0.523D-02-0.150D-01
[truncated: 244,417 more chars]
