# Supplementary material for: Gas Phase Reactivity of Isomeric Hydroxylated Polychlorinated Biphenyls
Source: J Am Soc Mass Spectrom. 2024 Apr 19;35(5):1021–9. doi: 10.1021/jasms.4c00035 (PMC11066962; doi:10.1021/jasms.4c00035)
Supplement: Supplementary file 3 — js4c00035_si_003.zip [file js4c00035_si_003.zip › Claculated geometries/4-OH-CB35__25_0_2_FAILED.out]

 Entering Gaussian System, Link 0=/gpfs/software/gaussian16/sse4/tar/g16/g16
 Initial command:
 /gpfs/software/gaussian16/sse4/tar/g16/l1.exe "/tmp/Gau-16753.inp" -scrdir="/tmp/"
 Entering Link 1 = /gpfs/software/gaussian16/sse4/tar/g16/l1.exe PID=     16754.
  
 Copyright (c) 1988,1990,1992,1993,1995,1998,2003,2009,2016,
            Gaussian, Inc.  All Rights Reserved.
  
 This is part of the Gaussian(R) 16 program.  It is based on
 the Gaussian(R) 09 system (copyright 2009, Gaussian, Inc.),
 the Gaussian(R) 03 system (copyright 2003, Gaussian, Inc.),
 the Gaussian(R) 98 system (copyright 1998, Gaussian, Inc.),
 the Gaussian(R) 94 system (copyright 1995, Gaussian, Inc.),
 the Gaussian 92(TM) system (copyright 1992, Gaussian, Inc.),
 the Gaussian 90(TM) system (copyright 1990, Gaussian, Inc.),
 the Gaussian 88(TM) system (copyright 1988, Gaussian, Inc.),
 the Gaussian 86(TM) system (copyright 1986, Carnegie Mellon
 University), and the Gaussian 82(TM) system (copyright 1983,
 Carnegie Mellon University). Gaussian is a federally registered
 trademark of Gaussian, Inc.
  
 This software contains proprietary and confidential information,
 including trade secrets, belonging to Gaussian, Inc.
  
 This software is provided under written license and may be
 used, copied, transmitted, or stored only in accord with that
 written license.
  
 The following legend is applicable only to US Government
 contracts under FAR:
  
                    RESTRICTED RIGHTS LEGEND
  
 Use, reproduction and disclosure by the US Government is
 subject to restrictions as set forth in subparagraphs (a)
 and (c) of the Commercial Computer Software - Restricted
 Rights clause in FAR 52.227-19.
  
 Gaussian, Inc.
 340 Quinnipiac St., Bldg. 40, Wallingford CT 06492
  
  
 ---------------------------------------------------------------
 Warning -- This program may not be used in any manner that
 competes with the business of Gaussian, Inc. or will provide
 assistance to any competitor of Gaussian, Inc.  The licensee
 of this program is prohibited from giving any competitor of
 Gaussian, Inc. access to this program.  By using this program,
 the user acknowledges that Gaussian, Inc. is engaged in the
 business of creating and licensing software in the field of
 computational chemistry and represents and warrants to the
 licensee that it is not a competitor of Gaussian, Inc. and that
 it will not use this program in any manner prohibited above.
 ---------------------------------------------------------------
  

 Cite this work as:
 Gaussian 16, Revision A.03,
 M. J. Frisch, G. W. Trucks, H. B. Schlegel, G. E. Scuseria, 
 M. A. Robb, J. R. Cheeseman, G. Scalmani, V. Barone, 
 G. A. Petersson, H. Nakatsuji, X. Li, M. Caricato, A. V. Marenich, 
 J. Bloino, B. G. Janesko, R. Gomperts, B. Mennucci, H. P. Hratchian, 
 J. V. Ortiz, A. F. Izmaylov, J. L. Sonnenberg, D. Williams-Young, 
 F. Ding, F. Lipparini, F. Egidi, J. Goings, B. Peng, A. Petrone, 
 T. Henderson, D. Ranasinghe, V. G. Zakrzewski, J. Gao, N. Rega, 
 G. Zheng, W. Liang, M. Hada, M. Ehara, K. Toyota, R. Fukuda, 
 J. Hasegawa, M. Ishida, T. Nakajima, Y. Honda, O. Kitao, H. Nakai, 
 T. Vreven, K. Throssell, J. A. Montgomery, Jr., J. E. Peralta, 
 F. Ogliaro, M. J. Bearpark, J. J. Heyd, E. N. Brothers, K. N. Kudin, 
 V. N. Staroverov, T. A. Keith, R. Kobayashi, J. Normand, 
 K. Raghavachari, A. P. Rendell, J. C. Burant, S. S. Iyengar, 
 J. Tomasi, M. Cossi, J. M. Millam, M. Klene, C. Adamo, R. Cammi, 
 J. W. Ochterski, R. L. Martin, K. Morokuma, O. Farkas, 
 J. B. Foresman, and D. J. Fox, Gaussian, Inc., Wallingford CT, 2016.
 
 ******************************************
 Gaussian 16:  ES64L-G16RevA.03 25-Dec-2016
                 6-Jul-2022 
 ******************************************
 %Chk=checkpoint
 %Mem=5gb
 %NProc=5
 Will use up to    5 processors via shared memory.
 -------------------------------------------------
 #p M062X/6-311+G** opt int=ultrafine freq pop=nbo
 -------------------------------------------------
 1/18=20,19=15,26=4,38=1/1,3;
 2/9=110,12=2,17=6,18=5,40=1/2;
 3/5=4,6=6,7=111,11=2,25=1,30=1,71=1,74=-55,75=-5/1,2,3;
 4//1;
 5/5=2,38=5/2;
 6/7=2,8=2,9=2,10=2,28=1,40=1/1,7;
 7//1,2,3,16;
 1/18=20,19=15,26=4/3(2);
 2/9=110/2;
 99//99;
 2/9=110/2;
 3/5=4,6=6,7=111,11=2,25=1,30=1,71=1,74=-55,75=-5/1,2,3;
 4/5=5,16=3,69=1/1;
 5/5=2,38=5/2;
 7//1,2,3,16;
 1/18=20,19=15,26=4/3(-5);
 2/9=110/2;
 6/7=2,8=2,9=2,10=2,19=2,28=1,40=1/1,7;
 99/9=1/99;
 Leave Link    1 at Wed Jul  6 03:05:33 2022, MaxMem=   671088640 cpu:             142.5 elap:              35.6
 (Enter /gpfs/software/gaussian16/sse4/tar/g16/l101.exe)
 ---
 ...
 ---
 Symbolic Z-matrix:
 Charge = -1 Multiplicity = 1
 C                    -8.21157  -1.8184    6.37341 
 C                    -7.49438  -1.00529   5.32658 
 C                    -6.26916  -1.43593   5.17512 
 C                    -7.32898  -2.83816   6.92981 
 C                    -5.96624  -3.21015   6.65368 
 C                    -5.36838  -2.45222   5.6872 
 H                    -5.51437  -4.03856   7.18007 
 O                    -9.37076  -1.67142   6.71403 
 H                    -7.98329  -0.21169   4.78742 
 C                    -3.99259  -2.64028   5.16996 
 C                    -3.11758  -3.60245   5.70305 
 C                    -1.83142  -3.79325   5.17597 
 C                    -3.5214   -1.85852   4.10062 
 C                    -2.23751  -2.04312   3.57223 
 C                    -1.39143  -3.01478   4.10448 
 Cl                    0.17045  -3.20487   3.39427 
 Cl                   -0.84527  -5.01712   5.89654 
 H                    -1.90939  -1.42559   2.73887 
 H                    -4.14975  -1.09231   3.64886 
 H                    -3.42074  -4.22862   6.53789 
 
 ITRead=  0  0  0  0  0  0  0  0  0  0  0  0  0  0  0  0  0  0  0  0
 MicOpt= -1 -1 -1 -1 -1 -1 -1 -1 -1 -1 -1 -1 -1 -1 -1 -1 -1 -1 -1 -1
 NAtoms=     20 NQM=       20 NQMF=       0 NMMI=      0 NMMIF=      0
                NMic=       0 NMicF=      0.
                    Isotopes and Nuclear Properties:
 (Nuclear quadrupole moments (NQMom) in fm**2, nuclear magnetic moments (NMagM)
  in nuclear magnetons)

  Atom         1           2           3           4           5           6           7           8           9          10
 IAtWgt=          12          12          12          12          12          12           1          16           1          12
 AtmWgt=  12.0000000  12.0000000  12.0000000  12.0000000  12.0000000  12.0000000   1.0078250  15.9949146   1.0078250  12.0000000
 NucSpn=           0           0           0           0           0           0           1           0           1           0
 AtZEff=  -0.0000000  -0.0000000  -0.0000000  -0.0000000  -0.0000000  -0.0000000  -0.0000000  -0.0000000  -0.0000000  -0.0000000
 NQMom=    0.0000000   0.0000000   0.0000000   0.0000000   0.0000000   0.0000000   0.0000000   0.0000000   0.0000000   0.0000000
 NMagM=    0.0000000   0.0000000   0.0000000   0.0000000   0.0000000   0.0000000   2.7928460   0.0000000   2.7928460   0.0000000
 AtZNuc=   6.0000000   6.0000000   6.0000000   6.0000000   6.0000000   6.0000000   1.0000000   8.0000000   1.0000000   6.0000000

  Atom        11          12          13          14          15          16          17          18          19          20
 IAtWgt=          12          12          12          12          12          35          35           1           1           1
 AtmWgt=  12.0000000  12.0000000  12.0000000  12.0000000  12.0000000  34.9688527  34.9688527   1.0078250   1.0078250   1.0078250
 NucSpn=           0           0           0           0           0           3           3           1           1           1
 AtZEff=  -0.0000000  -0.0000000  -0.0000000  -0.0000000  -0.0000000  -0.0000000  -0.0000000  -0.0000000  -0.0000000  -0.0000000
 NQMom=    0.0000000   0.0000000   0.0000000   0.0000000   0.0000000  -8.1650000  -8.1650000   0.0000000   0.0000000   0.0000000
 NMagM=    0.0000000   0.0000000   0.0000000   0.0000000   0.0000000   0.8218740   0.8218740   2.7928460   2.7928460   2.7928460
 AtZNuc=   6.0000000   6.0000000   6.0000000   6.0000000   6.0000000  17.0000000  17.0000000   1.0000000   1.0000000   1.0000000
 Leave Link  101 at Wed Jul  6 03:06:04 2022, MaxMem=   671088640 cpu:               1.3 elap:               0.3
 (Enter /gpfs/software/gaussian16/sse4/tar/g16/l103.exe)

 GradGradGradGradGradGradGradGradGradGradGradGradGradGradGradGradGradGrad
 Berny optimization.
 Initialization pass.
                           ----------------------------
                           !    Initial Parameters    !
                           ! (Angstroms and Degrees)  !
 --------------------------                            --------------------------
 ! Name  Definition              Value          Derivative Info.                !
 --------------------------------------------------------------------------------
 ! R1    R(1,2)                  1.5071         estimate D2E/DX2                !
 ! R2    R(1,4)                  1.4589         estimate D2E/DX2                !
 ! R3    R(1,8)                  1.2171         estimate D2E/DX2                !
 ! R4    R(2,3)                  1.3075         estimate D2E/DX2                !
 ! R5    R(2,9)                  1.0768         estimate D2E/DX2                !
 ! R6    R(3,6)                  1.4514         estimate D2E/DX2                !
 ! R7    R(4,5)                  1.4393         estimate D2E/DX2                !
 ! R8    R(5,6)                  1.366          estimate D2E/DX2                !
 ! R9    R(5,7)                  1.0805         estimate D2E/DX2                !
 ! R10   R(6,10)                 1.4818         estimate D2E/DX2                !
 ! R11   R(10,11)                1.4056         estimate D2E/DX2                !
 ! R12   R(10,13)                1.4059         estimate D2E/DX2                !
 ! R13   R(11,12)                1.403          estimate D2E/DX2                !
 ! R14   R(11,20)                1.0867         estimate D2E/DX2                !
 ! R15   R(12,15)                1.3956         estimate D2E/DX2                !
 ! R16   R(12,17)                1.729          estimate D2E/DX2                !
 ! R17   R(13,14)                1.4006         estimate D2E/DX2                !
 ! R18   R(13,19)                1.089          estimate D2E/DX2                !
 ! R19   R(14,15)                1.394          estimate D2E/DX2                !
 ! R20   R(14,18)                1.0879         estimate D2E/DX2                !
 ! R21   R(15,16)                1.7263         estimate D2E/DX2                !
 ! A1    A(2,1,4)              110.7403         estimate D2E/DX2                !
 ! A2    A(2,1,8)              125.6242         estimate D2E/DX2                !
 ! A3    A(4,1,8)              123.6316         estimate D2E/DX2                !
 ! A4    A(1,2,3)              110.4073         estimate D2E/DX2                !
 ! A5    A(1,2,9)              121.9609         estimate D2E/DX2                !
 ! A6    A(3,2,9)              127.6038         estimate D2E/DX2                !
 ! A7    A(2,3,6)              140.4745         estimate D2E/DX2                !
 ! A8    A(1,4,5)              132.8632         estimate D2E/DX2                !
 ! A9    A(4,5,6)              113.9986         estimate D2E/DX2                !
 ! A10   A(4,5,7)              120.0413         estimate D2E/DX2                !
 ! A11   A(6,5,7)              125.9469         estimate D2E/DX2                !
 ! A12   A(3,6,5)              111.501          estimate D2E/DX2                !
 ! A13   A(3,6,10)             122.8167         estimate D2E/DX2                !
 ! A14   A(5,6,10)             125.6557         estimate D2E/DX2                !
 ! A15   A(6,10,11)            122.1738         estimate D2E/DX2                !
 ! A16   A(6,10,13)            120.404          estimate D2E/DX2                !
 ! A17   A(11,10,13)           117.4173         estimate D2E/DX2                !
 ! A18   A(10,11,12)           121.4193         estimate D2E/DX2                !
 ! A19   A(10,11,20)           120.8062         estimate D2E/DX2                !
 ! A20   A(12,11,20)           117.7737         estimate D2E/DX2                !
 ! A21   A(11,12,15)           120.1051         estimate D2E/DX2                !
 ! A22   A(11,12,17)           117.5514         estimate D2E/DX2                !
 ! A23   A(15,12,17)           122.3427         estimate D2E/DX2                !
 ! A24   A(10,13,14)           121.3909         estimate D2E/DX2                !
 ! A25   A(10,13,19)           120.8877         estimate D2E/DX2                !
 ! A26   A(14,13,19)           117.7192         estimate D2E/DX2                !
 ! A27   A(13,14,15)           120.2779         estimate D2E/DX2                !
 ! A28   A(13,14,18)           119.3842         estimate D2E/DX2                !
 ! A29   A(15,14,18)           120.3368         estimate D2E/DX2                !
 ! A30   A(12,15,14)           119.3797         estimate D2E/DX2                !
 ! A31   A(12,15,16)           122.6627         estimate D2E/DX2                !
 ! A32   A(14,15,16)           117.9573         estimate D2E/DX2                !
 ! D1    D(4,1,2,3)              0.8085         estimate D2E/DX2                !
 ! D2    D(4,1,2,9)            179.0219         estimate D2E/DX2                !
 ! D3    D(8,1,2,3)           -178.4871         estimate D2E/DX2                !
 ! D4    D(8,1,2,9)             -0.2737         estimate D2E/DX2                !
 ! D5    D(2,1,4,5)             -1.4269         estimate D2E/DX2                !
 ! D6    D(8,1,4,5)            177.8854         estimate D2E/DX2                !
 ! D7    D(1,2,3,6)              0.2611         estimate D2E/DX2                !
 ! D8    D(9,2,3,6)           -177.8256         estimate D2E/DX2                !
 ! D9    D(2,3,6,5)             -0.9602         estimate D2E/DX2                !
 ! D10   D(2,3,6,10)           177.2599         estimate D2E/DX2                !
 ! D11   D(1,4,5,6)              0.7671         estimate D2E/DX2                !
 ! D12   D(1,4,5,7)           -177.9873         estimate D2E/DX2                !
 ! D13   D(4,5,6,3)              0.3679         estimate D2E/DX2                !
 ! D14   D(4,5,6,10)          -177.7912         estimate D2E/DX2                !
 ! D15   D(7,5,6,3)            179.0359         estimate D2E/DX2                !
 ! D16   D(7,5,6,10)             0.8768         estimate D2E/DX2                !
 ! D17   D(3,6,10,11)          178.051          estimate D2E/DX2                !
 ! D18   D(3,6,10,13)           -2.7707         estimate D2E/DX2                !
 ! D19   D(5,6,10,11)           -3.9871         estimate D2E/DX2                !
 ! D20   D(5,6,10,13)          175.1912         estimate D2E/DX2                !
 ! D21   D(6,10,11,12)         178.1471         estimate D2E/DX2                !
 ! D22   D(6,10,11,20)          -1.5262         estimate D2E/DX2                !
 ! D23   D(13,10,11,12)         -1.0546         estimate D2E/DX2                !
 ! D24   D(13,10,11,20)        179.2721         estimate D2E/DX2                !
 ! D25   D(6,10,13,14)        -178.2828         estimate D2E/DX2                !
 ! D26   D(6,10,13,19)           1.165          estimate D2E/DX2                !
 ! D27   D(11,10,13,14)          0.9337         estimate D2E/DX2                !
 ! D28   D(11,10,13,19)       -179.6185         estimate D2E/DX2                !
 ! D29   D(10,11,12,15)          0.383          estimate D2E/DX2                !
 ! D30   D(10,11,12,17)       -179.2948         estimate D2E/DX2                !
 ! D31   D(20,11,12,15)       -179.9341         estimate D2E/DX2                !
 ! D32   D(20,11,12,17)          0.3881         estimate D2E/DX2                !
 ! D33   D(11,12,15,14)          0.4453         estimate D2E/DX2                !
 ! D34   D(11,12,15,16)       -179.3386         estimate D2E/DX2                !
 ! D35   D(17,12,15,14)       -179.8928         estimate D2E/DX2                !
 ! D36   D(17,12,15,16)          0.3233         estimate D2E/DX2                !
 ! D37   D(10,13,14,15)         -0.1396         estimate D2E/DX2                !
 ! D38   D(10,13,14,18)        179.4769         estimate D2E/DX2                !
 ! D39   D(19,13,14,15)       -179.6044         estimate D2E/DX2                !
 ! D40   D(19,13,14,18)          0.0121         estimate D2E/DX2                !
 ! D41   D(13,14,15,12)         -0.5649         estimate D2E/DX2                !
 ! D42   D(13,14,15,16)        179.2291         estimate D2E/DX2                !
 ! D43   D(18,14,15,12)        179.8222         estimate D2E/DX2                !
 ! D44   D(18,14,15,16)         -0.3837         estimate D2E/DX2                !
 --------------------------------------------------------------------------------
 Trust Radius=3.00D-01 FncErr=1.00D-07 GrdErr=1.00D-06 EigMax=2.50D+02 EigMin=1.00D-04
 Number of steps in this run=    107 maximum allowed number of steps=    120.
 GradGradGradGradGradGradGradGradGradGradGradGradGradGradGradGradGradGrad

 Leave Link  103 at Wed Jul  6 03:06:04 2022, MaxMem=   671088640 cpu:               0.1 elap:               0.0
 (Enter /gpfs/software/gaussian16/sse4/tar/g16/l202.exe)
                          Input orientation:                          
 ---------------------------------------------------------------------
 Center     Atomic      Atomic             Coordinates (Angstroms)
 Number     Number       Type             X           Y           Z
 ---------------------------------------------------------------------
      1          6           0       -8.211570   -1.818400    6.373410
      2          6           0       -7.494380   -1.005290    5.326580
      3          6           0       -6.269160   -1.435930    5.175120
      4          6           0       -7.328980   -2.838160    6.929810
      5          6           0       -5.966240   -3.210150    6.653680
      6          6           0       -5.368380   -2.452220    5.687200
      7          1           0       -5.514370   -4.038560    7.180070
      8          8           0       -9.370760   -1.671420    6.714030
      9          1           0       -7.983290   -0.211690    4.787420
     10          6           0       -3.992590   -2.640280    5.169960
     11          6           0       -3.117580   -3.602450    5.703050
     12          6           0       -1.831420   -3.793250    5.175970
     13          6           0       -3.521400   -1.858520    4.100620
     14          6           0       -2.237510   -2.043120    3.572230
     15          6           0       -1.391430   -3.014780    4.104480
     16         17           0        0.170450   -3.204870    3.394270
     17         17           0       -0.845270   -5.017120    5.896540
     18          1           0       -1.909390   -1.425590    2.738870
     19          1           0       -4.149750   -1.092310    3.648860
     20          1           0       -3.420740   -4.228620    6.537890
 ---------------------------------------------------------------------
                    Distance matrix (angstroms):
                    1          2          3          4          5
     1  C    0.000000
     2  C    1.507104   0.000000
     3  C    2.314117   1.307500   0.000000
     4  C    1.458923   2.440720   2.483627   0.000000
     5  C    2.656506   2.992961   2.329325   1.439335   0.000000
     6  C    2.992715   2.596831   1.451370   2.353079   1.366008
     7  H    3.585345   4.068979   3.370937   2.190068   1.080526
     8  O    1.217106   2.426839   3.470392   2.361506   3.736588
     9  H    2.269139   1.076814   2.141802   3.452000   4.067208
    10  C    4.463583   3.867849   2.575511   3.777264   2.534062
    11  C    5.438837   5.103268   3.860696   4.452524   3.028607
    12  C    6.785294   6.313836   5.024987   5.849044   4.429489
    13  C    5.211994   4.244473   2.980489   4.843725   3.784476
    14  C    6.602007   5.638219   4.380883   6.150488   4.976015
    15  C    7.286541   6.540457   5.237489   6.577856   5.240752
    16  Cl   9.003101   8.204974   6.911523   8.299155   6.948579
    17  Cl   8.044973   7.786546   6.539415   6.917659   5.482950
    18  H    7.285716   6.169685   4.994298   6.995090   5.913410
    19  H    4.944569   3.742842   2.634282   4.890821   4.100466
    20  H    5.365470   5.334011   4.215419   4.166692   2.744132
                    6          7          8          9         10
     6  C    0.000000
     7  H    2.183220   0.000000
     8  O    4.205125   4.548878   0.000000
     9  H    3.559120   5.144441   2.787061   0.000000
    10  C    1.481790   2.882975   5.678693   4.687224   0.000000
    11  C    2.527722   2.848927   6.622176   6.000897   1.405560
    12  C    3.817041   4.200085   7.981819   7.129099   2.449496
    13  C    2.506202   4.267027   6.409363   4.805435   1.405936
    14  C    3.800369   5.266508   7.803353   6.151814   2.447376
    15  C    4.317130   5.244618   8.502004   7.195578   2.835759
    16  Cl   6.041742   6.880734  10.217973   8.796787   4.561002
    17  Cl   5.203947   4.940195   9.194889   8.676038   4.010350
    18  H    4.659531   6.288700   8.457799   6.523984   3.424236
    19  H    2.736648   4.797085   6.081906   4.094855   2.175926
    20  H    2.769941   2.198137   6.478660   6.325878   2.172802
                   11         12         13         14         15
    11  C    0.000000
    12  C    1.403006   0.000000
    13  C    2.402529   2.784886   0.000000
    14  C    2.783240   2.408287   1.400588   0.000000
    15  C    2.424949   1.395599   2.423577   1.394010   0.000000
    16  Cl   4.037286   2.743744   3.992661   2.679478   1.726268
    17  Cl   2.683677   1.729038   4.512622   4.023111   2.742104
    18  H    3.871021   3.398728   2.154151   1.087886   2.158402
    19  H    3.403803   3.873215   1.089031   2.136954   3.392906
    20  H    1.086716   2.137829   3.401146   3.869313   3.393080
                   16         17         18         19         20
    16  Cl   0.000000
    17  Cl   3.252275   0.000000
    18  H    2.814449   4.899216   0.000000
    19  H    4.815792   5.601409   2.440977   0.000000
    20  H    4.881297   2.768774   4.957188   4.326013   0.000000
 Stoichiometry    C12H5Cl2O(1-)
 Framework group  C1[X(C12H5Cl2O)]
 Deg. of freedom    54
 Full point group                 C1      NOp   1
 Largest Abelian subgroup         C1      NOp   1
 Largest concise Abelian subgroup C1      NOp   1
                         Standard orientation:                         
 ---------------------------------------------------------------------
 Center     Atomic      Atomic             Coordinates (Angstroms)
 Number     Number       Type             X           Y           Z
 ---------------------------------------------------------------------
      1          6           0       -4.701015    0.083414    0.036360
      2          6           0       -3.973870   -1.232954   -0.062630
      3          6           0       -2.681217   -1.038679   -0.091947
      4          6           0       -3.756704    1.195392    0.051786
      5          6           0       -2.319191    1.259689    0.018499
      6          6           0       -1.710046    0.039280   -0.055821
      7          1           0       -1.819095    2.216004    0.072358
      8          8           0       -5.907944    0.222941    0.108480
      9          1           0       -4.497276   -2.173956   -0.072117
     10          6           0       -0.247262   -0.197281   -0.057795
     11          6           0        0.681511    0.857685   -0.062999
     12          6           0        2.063055    0.616024   -0.026090
     13          6           0        0.261622   -1.507725   -0.037066
     14          6           0        1.639839   -1.754669   -0.002673
     15          6           0        2.543921   -0.693648    0.008899
     16         17           0        4.228304   -1.066291    0.072091
     17         17           0        3.115027    1.988195   -0.017477
     18          1           0        1.997664   -2.781744    0.021257
     19          1           0       -0.407125   -2.367239   -0.038295
     20          1           0        0.348896    1.891879   -0.090625
 ---------------------------------------------------------------------
 Rotational constants (GHZ):           1.4134213           0.1998261           0.1751658
 Leave Link  202 at Wed Jul  6 03:06:04 2022, MaxMem=   671088640 cpu:               0.1 elap:               0.0
 (Enter /gpfs/software/gaussian16/sse4/tar/g16/l301.exe)
 Standard basis: 6-311+G(d,p) (5D, 7F)
 Ernie: Thresh=  0.10000D-02 Tol=  0.10000D-05 Strict=F.
 There are   391 symmetry adapted cartesian basis functions of A   symmetry.
 There are   376 symmetry adapted basis functions of A   symmetry.
   376 basis functions,   614 primitive gaussians,   391 cartesian basis functions
    60 alpha electrons       60 beta electrons
       nuclear repulsion energy      1012.7538220821 Hartrees.
 IExCor= 4336 DFT=T Ex+Corr=M062X ExCW=0 ScaHFX=  0.540000
 ScaDFX=  1.000000  1.000000  1.000000  1.000000 ScalE2=  1.000000  1.000000
 IRadAn=      5 IRanWt=     -1 IRanGd=            0 ICorTp=0 IEmpDi=  4
 NAtoms=   20 NActive=   20 NUniq=   20 SFac= 1.00D+00 NAtFMM=   60 NAOKFM=F Big=F
 Integral buffers will be    131072 words long.
 Raffenetti 2 integral format.
 Two-electron integral symmetry is turned on.
 Leave Link  301 at Wed Jul  6 03:06:04 2022, MaxMem=   671088640 cpu:               0.4 elap:               0.1
 (Enter /gpfs/software/gaussian16/sse4/tar/g16/l302.exe)
 NPDir=0 NMtPBC=     1 NCelOv=     1 NCel=       1 NClECP=     1 NCelD=      1
         NCelK=      1 NCelE2=     1 NClLst=     1 CellRange=     0.0.
 One-electron integrals computed using PRISM.
 One-electron integral symmetry used in STVInt
 NBasis=   376 RedAO= T EigKep=  1.06D-06  NBF=   376
 NBsUse=   373 1.00D-06 EigRej=  3.55D-07 NBFU=   373
 Precomputing XC quadrature grid using
 IXCGrd= 4 IRadAn=           5 IRanWt=          -1 IRanGd=           0 AccXCQ= 0.00D+00.
 Generated NRdTot=       0 NPtTot=           0 NUsed=           0 NTot=          32
 NSgBfM=   385   385   385   385   385 MxSgAt=    20 MxSgA2=    20.
 Leave Link  302 at Wed Jul  6 03:06:05 2022, MaxMem=   671088640 cpu:               2.6 elap:               0.5
 (Enter /gpfs/software/gaussian16/sse4/tar/g16/l303.exe)
 DipDrv:  MaxL=1.
 Leave Link  303 at Wed Jul  6 03:06:05 2022, MaxMem=   671088640 cpu:               0.3 elap:               0.1
 (Enter /gpfs/software/gaussian16/sse4/tar/g16/l401.exe)
 ExpMin= 4.38D-02 ExpMax= 1.06D+05 ExpMxC= 3.62D+03 IAcc=3 IRadAn=         5 AccDes= 0.00D+00
 Harris functional with IExCor= 1009 and IRadAn=       5 diagonalized for initial guess.
 HarFok:  IExCor= 1009 AccDes= 0.00D+00 IRadAn=         5 IDoV= 1 UseB2=F ITyADJ=14
 ICtDFT=  3500011 ScaDFX=  1.000000  1.000000  1.000000  1.000000
 FoFCou: FMM=F IPFlag=           0 FMFlag=      100000 FMFlg1=           0
         NFxFlg=           0 DoJE=T BraDBF=F KetDBF=T FulRan=T
         wScrn=  0.000000 ICntrl=       500 IOpCl=  0 I1Cent=   200000004 NGrid=           0
         NMat0=    1 NMatS0=      1 NMatT0=    0 NMatD0=    1 NMtDS0=    0 NMtDT0=    0
 Petite list used in FoFCou.
 Harris En= -1455.05631427798    
 JPrj=0 DoOrth=F DoCkMO=F.
 Leave Link  401 at Wed Jul  6 03:06:09 2022, MaxMem=   671088640 cpu:              21.2 elap:               4.3
 (Enter /gpfs/software/gaussian16/sse4/tar/g16/l502.exe)
 Integral symmetry usage will be decided dynamically.
 Closed shell SCF:
 Using DIIS extrapolation, IDIIS=  1040.
 NGot=   671088640 LenX=   670776934 LenY=   670623612
 Requested convergence on RMS density matrix=1.00D-08 within 128 cycles.
 Requested convergence on MAX density matrix=1.00D-06.
 Requested convergence on             energy=1.00D-06.
 No special actions if energy rises.
 Fock matrices will be formed incrementally for  20 cycles.

 Cycle   1  Pass 1  IDiag  1:
 FoFJK:  IHMeth= 1 ICntrl=       0 DoSepK=F KAlg= 0 I1Cent=           0 FoldK=F
 IRaf= 830000000 NMat=       1 IRICut=       1 DoRegI=T DoRafI=F ISym2E= 0 IDoP0=0 IntGTp=1.
 FoFCou: FMM=F IPFlag=           0 FMFlag=      100000 FMFlg1=           0
         NFxFlg=           0 DoJE=F BraDBF=F KetDBF=F FulRan=T
         wScrn=  0.000000 ICntrl=         0 IOpCl=  0 I1Cent=           0 NGrid=           0
         NMat0=    1 NMatS0=      1 NMatT0=    0 NMatD0=    1 NMtDS0=    0 NMtDT0=    0
 Symmetry not used in FoFCou.
 E= -1455.01175992464    
 DIIS: error= 4.36D-02 at cycle   1 NSaved=   1.
 NSaved= 1 IEnMin= 1 EnMin= -1455.01175992464     IErMin= 1 ErrMin= 4.36D-02
 ErrMax= 4.36D-02  0.00D+00 EMaxC= 1.00D-01 BMatC= 6.71D-01 BMatP= 6.71D-01
 IDIUse=3 WtCom= 5.64D-01 WtEn= 4.36D-01
 Coeff-Com:  0.100D+01
 Coeff-En:   0.100D+01
 Coeff:      0.100D+01
 Gap=    -0.245 Goal=   None    Shift=    0.000
 GapD=   -0.245 DampG=0.250 DampE=0.500 DampFc=0.2500 IDamp=-1.
 Damping current iteration by 2.50D-01
 RMSDP=9.30D+00 MaxDP=8.08D+02              OVMax= 9.98D-01

 Cycle   2  Pass 1  IDiag  1:
 RMSU=  2.21D+00    CP:  3.00D+00
 E= -1455.04503994574     Delta-E=       -0.033280021096 Rises=F Damp=T
 DIIS: error= 1.82D-02 at cycle   2 NSaved=   2.
 NSaved= 2 IEnMin= 2 EnMin= -1455.04503994574     IErMin= 2 ErrMin= 1.82D-02
 ErrMax= 1.82D-02  0.00D+00 EMaxC= 1.00D-01 BMatC= 1.65D-01 BMatP= 6.71D-01
 IDIUse=3 WtCom= 8.18D-01 WtEn= 1.82D-01
 Coeff-Com: -0.242D+00 0.124D+01
 Coeff-En:   0.461D+00 0.539D+00
 Coeff:     -0.114D+00 0.111D+01
 Gap=     0.021 Goal=   None    Shift=    0.000
 RMSDP=2.33D+00 MaxDP=2.00D+02 DE=-3.33D-02 OVMax= 9.62D-01

 Cycle   3  Pass 1  IDiag  1:
 RMSU=  3.00D-02    CP:  9.25D-01  2.79D-03
 E= -1455.17962783207     Delta-E=       -0.134587886333 Rises=F Damp=F
 DIIS: error= 5.33D-02 at cycle   3 NSaved=   3.
 NSaved= 3 IEnMin= 3 EnMin= -1455.17962783207     IErMin= 2 ErrMin= 1.82D-02
 ErrMax= 5.33D-02  0.00D+00 EMaxC= 1.00D-01 BMatC= 3.23D-01 BMatP= 1.65D-01
 IDIUse=2 WtCom= 0.00D+00 WtEn= 1.00D+00
 Coeff-En:   0.000D+00 0.386D+00 0.614D+00
 Coeff:      0.000D+00 0.386D+00 0.614D+00
 Gap=     0.138 Goal=   None    Shift=    0.000
 RMSDP=8.39D-02 MaxDP=1.05D+01 DE=-1.35D-01 OVMax= 7.81D-01

 Cycle   4  Pass 1  IDiag  1:
 RMSU=  7.67D-02    CP:  1.15D+00  5.80D-03  1.67D+00
 E= -1454.46941412630     Delta-E=        0.710213705770 Rises=F Damp=F
 DIIS: error= 1.14D-01 at cycle   4 NSaved=   4.
 NSaved= 4 IEnMin= 3 EnMin= -1455.17962783207     IErMin= 2 ErrMin= 1.82D-02
 ErrMax= 1.14D-01  0.00D+00 EMaxC= 1.00D-01 BMatC= 8.54D-01 BMatP= 1.65D-01
 IDIUse=2 WtCom= 0.00D+00 WtEn= 1.00D+00
 Coeff-En:   0.000D+00 0.000D+00 0.663D+00 0.337D+00
 Coeff:      0.000D+00 0.000D+00 0.663D+00 0.337D+00
 Gap=     0.067 Goal=   None    Shift=    0.000
 RMSDP=7.40D-02 MaxDP=9.49D+00 DE= 7.10D-01 OVMax= 9.57D-01

 Cycle   5  Pass 1  IDiag  1:
 RMSU=  3.79D-02    CP:  1.10D+00  6.45D-03  9.14D-01  2.30D-01
 E= -1455.44216030441     Delta-E=       -0.972746178116 Rises=F Damp=F
 DIIS: error= 2.03D-02 at cycle   5 NSaved=   5.
 NSaved= 5 IEnMin= 5 EnMin= -1455.44216030441     IErMin= 2 ErrMin= 1.82D-02
 ErrMax= 2.03D-02  0.00D+00 EMaxC= 1.00D-01 BMatC= 1.58D-01 BMatP= 1.65D-01
 IDIUse=3 WtCom= 7.97D-01 WtEn= 2.03D-01
 EnCoef did     4 forward-backward iterations
 Coeff-Com: -0.213D+00 0.498D+00 0.392D+00 0.926D-01 0.231D+00
 Coeff-En:   0.000D+00 0.000D+00 0.303D+00 0.165D+00 0.532D+00
 Coeff:     -0.170D+00 0.397D+00 0.374D+00 0.107D+00 0.292D+00
 Gap=     0.021 Goal=   None    Shift=    0.000
 RMSDP=2.82D-02 MaxDP=2.48D+00 DE=-9.73D-01 OVMax= 4.75D-01

 Cycle   6  Pass 1  IDiag  1:
 RMSU=  1.29D-02    CP:  9.79D-01  5.98D-03  8.52D-01  1.47D-01  4.86D-01
 E= -1455.57830822984     Delta-E=       -0.136147925421 Rises=F Damp=F
 DIIS: error= 1.90D-02 at cycle   6 NSaved=   6.
 NSaved= 6 IEnMin= 6 EnMin= -1455.57830822984     IErMin= 2 ErrMin= 1.82D-02
 ErrMax= 1.90D-02  0.00D+00 EMaxC= 1.00D-01 BMatC= 5.69D-02 BMatP= 1.58D-01
 IDIUse=3 WtCom= 8.10D-01 WtEn= 1.90D-01
 Coeff-Com: -0.139D+00 0.220D+00 0.138D+00-0.265D-01 0.306D+00 0.502D+00
 Coeff-En:   0.000D+00 0.000D+00 0.000D+00 0.000D+00 0.248D+00 0.752D+00
 Coeff:     -0.112D+00 0.178D+00 0.112D+00-0.215D-01 0.295D+00 0.550D+00
 Gap=     0.075 Goal=   None    Shift=    0.000
 RMSDP=1.16D-02 MaxDP=1.18D+00 DE=-1.36D-01 OVMax= 1.22D-01

 Cycle   7  Pass 1  IDiag  1:
 RMSU=  3.87D-03    CP:  1.03D+00  6.81D-03  8.36D-01  1.62D-01  7.06D-01
                    CP:  9.00D-01
 E= -1455.63353980882     Delta-E=       -0.055231578987 Rises=F Damp=F
 DIIS: error= 3.23D-03 at cycle   7 NSaved=   7.
 NSaved= 7 IEnMin= 7 EnMin= -1455.63353980882     IErMin= 7 ErrMin= 3.23D-03
 ErrMax= 3.23D-03  0.00D+00 EMaxC= 1.00D-01 BMatC= 1.92D-03 BMatP= 5.69D-02
 IDIUse=3 WtCom= 9.68D-01 WtEn= 3.23D-02
 Coeff-Com: -0.557D-01 0.807D-01 0.113D-01-0.224D-01 0.115D+00 0.156D+00
 Coeff-Com:  0.714D+00
 Coeff-En:   0.000D+00 0.000D+00 0.000D+00 0.000D+00 0.000D+00 0.000D+00
 Coeff-En:   0.100D+01
 Coeff:     -0.539D-01 0.781D-01 0.109D-01-0.217D-01 0.112D+00 0.151D+00
 Coeff:      0.724D+00
 Gap=     0.092 Goal=   None    Shift=    0.000
 RMSDP=5.20D-03 MaxDP=4.63D-01 DE=-5.52D-02 OVMax= 9.24D-02

 Cycle   8  Pass 1  IDiag  1:
 RMSU=  1.69D-03    CP:  1.06D+00  7.24D-03  8.36D-01  1.88D-01  7.87D-01
                    CP:  1.02D+00  1.12D+00
 E= -1455.63364068476     Delta-E=       -0.000100875934 Rises=F Damp=F
 DIIS: error= 8.92D-03 at cycle   8 NSaved=   8.
 NSaved= 8 IEnMin= 8 EnMin= -1455.63364068476     IErMin= 7 ErrMin= 3.23D-03
 ErrMax= 8.92D-03  0.00D+00 EMaxC= 1.00D-01 BMatC= 5.20D-03 BMatP= 1.92D-03
 IDIUse=3 WtCom= 9.68D-01 WtEn= 3.23D-02
 Coeff-Com:  0.994D-02-0.666D-02 0.962D-02-0.163D-01 0.201D-01-0.168D+00
 Coeff-Com:  0.386D+00 0.766D+00
 Coeff-En:   0.000D+00 0.000D+00 0.000D+00 0.000D+00 0.000D+00 0.000D+00
 Coeff-En:   0.492D+00 0.508D+00
 Coeff:      0.962D-02-0.645D-02 0.931D-02-0.158D-01 0.194D-01-0.163D+00
 Coeff:      0.389D+00 0.757D+00
 Gap=     0.101 Goal=   None    Shift=    0.000
 RMSDP=4.79D-03 MaxDP=3.97D-01 DE=-1.01D-04 OVMax= 2.23D-02

 Cycle   9  Pass 1  IDiag  1:
 RMSU=  1.52D-03    CP:  1.08D+00  7.61D-03  7.96D-01  1.95D-01  8.53D-01
                    CP:  1.06D+00  1.60D+00  1.61D+00
 E= -1455.63673459964     Delta-E=       -0.003093914882 Rises=F Damp=F
 DIIS: error= 6.48D-03 at cycle   9 NSaved=   9.
 NSaved= 9 IEnMin= 9 EnMin= -1455.63673459964     IErMin= 7 ErrMin= 3.23D-03
 ErrMax= 6.48D-03  0.00D+00 EMaxC= 1.00D-01 BMatC= 2.63D-03 BMatP= 1.92D-03
 IDIUse=3 WtCom= 9.68D-01 WtEn= 3.23D-02
 Coeff-Com:  0.169D-01-0.173D-01 0.170D-01-0.145D-01 0.195D-01-0.135D+00
 Coeff-Com:  0.253D+00 0.373D+00 0.487D+00
 Coeff-En:   0.000D+00 0.000D+00 0.000D+00 0.000D+00 0.000D+00 0.000D+00
 Coeff-En:   0.277D-01 0.000D+00 0.972D+00
 Coeff:      0.163D-01-0.167D-01 0.164D-01-0.141D-01 0.189D-01-0.131D+00
 Coeff:      0.246D+00 0.361D+00 0.503D+00
 Gap=     0.102 Goal=   None    Shift=    0.000
 RMSDP=1.08D-03 MaxDP=7.23D-02 DE=-3.09D-03 OVMax= 7.84D-03

 Cycle  10  Pass 1  IDiag  1:
 RMSU=  3.80D-04    CP:  1.08D+00  7.64D-03  7.74D-01  1.91D-01  8.48D-01
                    CP:  1.07D+00  1.65D+00  1.76D+00  1.37D+00
 E= -1455.63794516690     Delta-E=       -0.001210567259 Rises=F Damp=F
 DIIS: error= 5.31D-03 at cycle  10 NSaved=  10.
 NSaved=10 IEnMin=10 EnMin= -1455.63794516690     IErMin= 7 ErrMin= 3.23D-03
 ErrMax= 5.31D-03  0.00D+00 EMaxC= 1.00D-01 BMatC= 1.66D-03 BMatP= 1.92D-03
 IDIUse=3 WtCom= 9.68D-01 WtEn= 3.23D-02
 Coeff-Com:  0.138D-01-0.181D-01 0.434D-02-0.704D-02 0.926D-02-0.170D-01
 Coeff-Com:  0.157D+00-0.257D+00-0.996D+00 0.211D+01
 Coeff-En:   0.000D+00 0.000D+00 0.000D+00 0.000D+00 0.000D+00 0.000D+00
 Coeff-En:   0.000D+00 0.000D+00 0.000D+00 0.100D+01
 Coeff:      0.134D-01-0.176D-01 0.420D-02-0.681D-02 0.896D-02-0.165D-01
 Coeff:      0.152D+00-0.249D+00-0.964D+00 0.208D+01
 Gap=     0.104 Goal=   None    Shift=    0.000
 RMSDP=2.35D-03 MaxDP=1.98D-01 DE=-1.21D-03 OVMax= 1.59D-02

 Cycle  11  Pass 1  IDiag  1:
 RMSU=  5.13D-04    CP:  1.07D+00  7.65D-03  7.37D-01  1.80D-01  8.25D-01
                    CP:  1.08D+00  1.79D+00  1.90D+00  2.08D+00  2.64D+00
 E= -1455.63957825600     Delta-E=       -0.001633089105 Rises=F Damp=F
 DIIS: error= 2.14D-03 at cycle  11 NSaved=  11.
 NSaved=11 IEnMin=11 EnMin= -1455.63957825600     IErMin=11 ErrMin= 2.14D-03
 ErrMax= 2.14D-03  0.00D+00 EMaxC= 1.00D-01 BMatC= 3.85D-04 BMatP= 1.66D-03
 IDIUse=3 WtCom= 9.79D-01 WtEn= 2.14D-02
 Coeff-Com:  0.436D-02-0.680D-02-0.279D-02-0.119D-02 0.675D-02 0.918D-02
 Coeff-Com:  0.118D+00-0.137D+00-0.111D+01 0.129D+01 0.827D+00
 Coeff-En:   0.000D+00 0.000D+00 0.000D+00 0.000D+00 0.000D+00 0.000D+00
 Coeff-En:   0.000D+00 0.000D+00 0.000D+00 0.000D+00 0.100D+01
 Coeff:      0.426D-02-0.666D-02-0.273D-02-0.117D-02 0.660D-02 0.898D-02
 Coeff:      0.115D+00-0.134D+00-0.109D+01 0.127D+01 0.831D+00
 Gap=     0.104 Goal=   None    Shift=    0.000
 RMSDP=1.34D-03 MaxDP=1.48D-01 DE=-1.63D-03 OVMax= 1.02D-02

 Cycle  12  Pass 1  IDiag  1:
 RMSU=  4.55D-04    CP:  1.07D+00  7.65D-03  7.23D-01  1.74D-01  8.09D-01
                    CP:  1.08D+00  1.79D+00  1.93D+00  2.29D+00  3.00D+00
                    CP:  1.09D+00
 E= -1455.64000180613     Delta-E=       -0.000423550131 Rises=F Damp=F
 DIIS: error= 1.13D-03 at cycle  12 NSaved=  12.
 NSaved=12 IEnMin=12 EnMin= -1455.64000180613     IErMin=12 ErrMin= 1.13D-03
 ErrMax= 1.13D-03  0.00D+00 EMaxC= 1.00D-01 BMatC= 8.11D-05 BMatP= 3.85D-04
 IDIUse=3 WtCom= 9.89D-01 WtEn= 1.13D-02
 Coeff-Com:  0.148D-02-0.212D-02-0.167D-02-0.295D-03 0.318D-02-0.967D-03
 Coeff-Com:  0.261D-01 0.118D-01-0.328D+00 0.763D-01 0.328D+00 0.886D+00
 Coeff-En:   0.000D+00 0.000D+00 0.000D+00 0.000D+00 0.000D+00 0.000D+00
 Coeff-En:   0.000D+00 0.000D+00 0.000D+00 0.000D+00 0.000D+00 0.100D+01
 Coeff:      0.146D-02-0.209D-02-0.165D-02-0.291D-03 0.314D-02-0.956D-03
 Coeff:      0.258D-01 0.117D-01-0.325D+00 0.755D-01 0.325D+00 0.887D+00
 Gap=     0.104 Goal=   None    Shift=    0.000
 RMSDP=6.25D-04 MaxDP=5.24D-02 DE=-4.24D-04 OVMax= 6.31D-03

 Cycle  13  Pass 1  IDiag  1:
 RMSU=  1.68D-04    CP:  1.06D+00  7.63D-03  7.19D-01  1.72D-01  8.03D-01
                    CP:  1.07D+00  1.80D+00  1.95D+00  2.42D+00  3.00D+00
                    CP:  1.39D+00  1.37D+00
 E= -1455.64010765409     Delta-E=       -0.000105847958 Rises=F Damp=F
 DIIS: error= 3.72D-04 at cycle  13 NSaved=  13.
 NSaved=13 IEnMin=13 EnMin= -1455.64010765409     IErMin=13 ErrMin= 3.72D-04
 ErrMax= 3.72D-04  0.00D+00 EMaxC= 1.00D-01 BMatC= 1.33D-05 BMatP= 8.11D-05
 IDIUse=3 WtCom= 9.96D-01 WtEn= 3.72D-03
 Coeff-Com:  0.741D-04-0.101D-03-0.404D-03 0.118D-03 0.165D-02-0.179D-02
 Coeff-Com: -0.171D-01 0.356D-01 0.782D-01-0.308D+00-0.260D-01 0.506D+00
 Coeff-Com:  0.732D+00
 Coeff-En:   0.000D+00 0.000D+00 0.000D+00 0.000D+00 0.000D+00 0.000D+00
 Coeff-En:   0.000D+00 0.000D+00 0.000D+00 0.000D+00 0.000D+00 0.000D+00
 Coeff-En:   0.100D+01
 Coeff:      0.739D-04-0.100D-03-0.402D-03 0.117D-03 0.164D-02-0.178D-02
 Coeff:     -0.171D-01 0.355D-01 0.779D-01-0.307D+00-0.259D-01 0.504D+00
 Coeff:      0.733D+00
 Gap=     0.105 Goal=   None    Shift=    0.000
 RMSDP=3.17D-04 MaxDP=1.99D-02 DE=-1.06D-04 OVMax= 4.36D-03

 Cycle  14  Pass 1  IDiag  1:
 RMSU=  5.74D-05    CP:  1.06D+00  7.64D-03  7.15D-01  1.71D-01  8.00D-01
                    CP:  1.07D+00  1.82D+00  1.98D+00  2.51D+00  3.00D+00
                    CP:  1.57D+00  1.63D+00  1.18D+00
 E= -1455.64012985978     Delta-E=       -0.000022205692 Rises=F Damp=F
 DIIS: error= 4.81D-05 at cycle  14 NSaved=  14.
 NSaved=14 IEnMin=14 EnMin= -1455.64012985978     IErMin=14 ErrMin= 4.81D-05
 ErrMax= 4.81D-05  0.00D+00 EMaxC= 1.00D-01 BMatC= 4.52D-07 BMatP= 1.33D-05
 IDIUse=1 WtCom= 1.00D+00 WtEn= 0.00D+00
 Coeff-Com: -0.136D-03 0.265D-03 0.115D-03-0.585D-04 0.722D-03-0.537D-03
 Coeff-Com: -0.722D-02 0.344D-02 0.933D-01-0.963D-01-0.821D-01-0.481D-01
 Coeff-Com:  0.291D+00 0.846D+00
 Coeff:     -0.136D-03 0.265D-03 0.115D-03-0.585D-04 0.722D-03-0.537D-03
 Coeff:     -0.722D-02 0.344D-02 0.933D-01-0.963D-01-0.821D-01-0.481D-01
 Coeff:      0.291D+00 0.846D+00
 Gap=     0.104 Goal=   None    Shift=    0.000
 RMSDP=7.09D-05 MaxDP=6.37D-03 DE=-2.22D-05 OVMax= 1.21D-03

 Cycle  15  Pass 1  IDiag  1:
 RMSU=  4.09D-05    CP:  1.06D+00  7.64D-03  7.16D-01  1.71D-01  8.01D-01
                    CP:  1.07D+00  1.82D+00  1.99D+00  2.52D+00  3.00D+00
                    CP:  1.59D+00  1.67D+00  1.32D+00  1.30D+00
 E= -1455.64013118287     Delta-E=       -0.000001323082 Rises=F Damp=F
 DIIS: error= 2.67D-05 at cycle  15 NSaved=  15.
 NSaved=15 IEnMin=15 EnMin= -1455.64013118287     IErMin=15 ErrMin= 2.67D-05
 ErrMax= 2.67D-05  0.00D+00 EMaxC= 1.00D-01 BMatC= 1.44D-07 BMatP= 4.52D-07
 IDIUse=1 WtCom= 1.00D+00 WtEn= 0.00D+00
 Coeff-Com:  0.184D-03-0.240D-03-0.227D-04-0.437D-04 0.563D-04-0.606D-03
 Coeff-Com:  0.290D-02-0.884D-02 0.177D-01 0.379D-01-0.221D-01-0.140D+00
 Coeff-Com: -0.459D-01 0.375D+00 0.784D+00
 Coeff:      0.184D-03-0.240D-03-0.227D-04-0.437D-04 0.563D-04-0.606D-03
 Coeff:      0.290D-02-0.884D-02 0.177D-01 0.379D-01-0.221D-01-0.140D+00
 Coeff:     -0.459D-01 0.375D+00 0.784D+00
 Gap=     0.104 Goal=   None    Shift=    0.000
 RMSDP=8.85D-05 MaxDP=1.16D-02 DE=-1.32D-06 OVMax= 4.99D-04

 Cycle  16  Pass 1  IDiag  1:
 RMSU=  1.14D-05    CP:  1.06D+00  7.64D-03  7.17D-01  1.71D-01  8.02D-01
                    CP:  1.07D+00  1.82D+00  1.99D+00  2.52D+00  3.00D+00
                    CP:  1.60D+00  1.67D+00  1.34D+00  1.58D+00  1.59D+00
 E= -1455.64013144264     Delta-E=       -0.000000259775 Rises=F Damp=F
 DIIS: error= 2.91D-05 at cycle  16 NSaved=  16.
 NSaved=16 IEnMin=16 EnMin= -1455.64013144264     IErMin=15 ErrMin= 2.67D-05
 ErrMax= 2.91D-05  0.00D+00 EMaxC= 1.00D-01 BMatC= 8.76D-08 BMatP= 1.44D-07
 IDIUse=1 WtCom= 1.00D+00 WtEn= 0.00D+00
 Coeff-Com:  0.345D-04-0.408D-04-0.400D-04-0.228D-04 0.123D-04 0.859D-04
 Coeff-Com:  0.186D-02-0.297D-02-0.576D-02 0.156D-01 0.475D-02-0.343D-01
 Coeff-Com: -0.513D-01 0.707D-02 0.261D+00 0.804D+00
 Coeff:      0.345D-04-0.408D-04-0.400D-04-0.228D-04 0.123D-04 0.859D-04
 Coeff:      0.186D-02-0.297D-02-0.576D-02 0.156D-01 0.475D-02-0.343D-01
 Coeff:     -0.513D-01 0.707D-02 0.261D+00 0.804D+00
 Gap=     0.104 Goal=   None    Shift=    0.000
 RMSDP=2.59D-05 MaxDP=1.91D-03 DE=-2.60D-07 OVMax= 4.72D-04

 Cycle  17  Pass 1  IDiag  1:
 RMSU=  8.12D-06    CP:  1.06D+00  7.64D-03  7.17D-01  1.71D-01  8.02D-01
                    CP:  1.07D+00  1.82D+00  1.99D+00  2.52D+00  3.00D+00
                    CP:  1.61D+00  1.70D+00  1.35D+00  1.70D+00  1.76D+00
                    CP:  1.43D+00
 E= -1455.64013162470     Delta-E=       -0.000000182061 Rises=F Damp=F
 DIIS: error= 9.43D-06 at cycle  17 NSaved=  17.
 NSaved=17 IEnMin=17 EnMin= -1455.64013162470     IErMin=17 ErrMin= 9.43D-06
 ErrMax= 9.43D-06  0.00D+00 EMaxC= 1.00D-01 BMatC= 7.66D-09 BMatP= 8.76D-08
 IDIUse=1 WtCom= 1.00D+00 WtEn= 0.00D+00
 Coeff-Com: -0.268D-05-0.577D-06-0.245D-04-0.919D-05-0.315D-05 0.151D-03
 Coeff-Com:  0.603D-03 0.215D-03-0.645D-02 0.194D-03 0.777D-02 0.941D-02
 Coeff-Com: -0.231D-01-0.837D-01-0.241D-01 0.416D+00 0.703D+00
 Coeff:     -0.268D-05-0.577D-06-0.245D-04-0.919D-05-0.315D-05 0.151D-03
 Coeff:      0.603D-03 0.215D-03-0.645D-02 0.194D-03 0.777D-02 0.941D-02
 Coeff:     -0.231D-01-0.837D-01-0.241D-01 0.416D+00 0.703D+00
 Gap=     0.104 Goal=   None    Shift=    0.000
 RMSDP=1.49D-05 MaxDP=1.08D-03 DE=-1.82D-07 OVMax= 3.33D-04

 Cycle  18  Pass 1  IDiag  1:
 RMSU=  2.88D-06    CP:  1.06D+00  7.64D-03  7.17D-01  1.71D-01  8.02D-01
                    CP:  1.07D+00  1.82D+00  1.99D+00  2.52D+00  3.00D+00
                    CP:  1.61D+00  1.72D+00  1.35D+00  1.80D+00  1.92D+00
                    CP:  1.88D+00  1.74D+00
 E= -1455.64013168517     Delta-E=       -0.000000060465 Rises=F Damp=F
 DIIS: error= 8.69D-06 at cycle  18 NSaved=  18.
 NSaved=18 IEnMin=18 EnMin= -1455.64013168517     IErMin=18 ErrMin= 8.69D-06
 ErrMax= 8.69D-06  0.00D+00 EMaxC= 1.00D-01 BMatC= 3.05D-09 BMatP= 7.66D-09
 IDIUse=1 WtCom= 1.00D+00 WtEn= 0.00D+00
 Coeff-Com:  0.216D-05-0.213D-05 0.281D-05-0.369D-05-0.902D-05-0.175D-04
 Coeff-Com: -0.928D-05 0.465D-03-0.107D-02-0.168D-02 0.185D-02 0.109D-01
 Coeff-Com:  0.852D-02-0.168D-01-0.716D-01-0.143D+00 0.224D+00 0.988D+00
 Coeff:      0.216D-05-0.213D-05 0.281D-05-0.369D-05-0.902D-05-0.175D-04
 Coeff:     -0.928D-05 0.465D-03-0.107D-02-0.168D-02 0.185D-02 0.109D-01
 Coeff:      0.852D-02-0.168D-01-0.716D-01-0.143D+00 0.224D+00 0.988D+00
 Gap=     0.104 Goal=   None    Shift=    0.000
 RMSDP=1.74D-05 MaxDP=1.37D-03 DE=-6.05D-08 OVMax= 3.76D-04

 Cycle  19  Pass 1  IDiag  1:
 RMSU=  1.98D-06    CP:  1.06D+00  7.64D-03  7.17D-01  1.71D-01  8.02D-01
                    CP:  1.07D+00  1.82D+00  1.99D+00  2.52D+00  3.00D+00
                    CP:  1.61D+00  1.73D+00  1.33D+00  1.88D+00  2.08D+00
                    CP:  2.36D+00  2.72D+00  2.29D+00
 E= -1455.64013174471     Delta-E=       -0.000000059544 Rises=F Damp=F
 DIIS: error= 7.85D-06 at cycle  19 NSaved=  19.
 NSaved=19 IEnMin=19 EnMin= -1455.64013174471     IErMin=19 ErrMin= 7.85D-06
 ErrMax= 7.85D-06  0.00D+00 EMaxC= 1.00D-01 BMatC= 2.05D-09 BMatP= 3.05D-09
 IDIUse=1 WtCom= 1.00D+00 WtEn= 0.00D+00
 Coeff-Com:  0.265D-05-0.325D-05 0.104D-04 0.514D-06-0.258D-05-0.607D-04
 Coeff-Com: -0.192D-03-0.237D-03 0.238D-02 0.686D-03-0.305D-02-0.483D-02
 Coeff-Com:  0.107D-01 0.404D-01 0.895D-02-0.239D+00-0.313D+00 0.216D+00
 Coeff-Com:  0.128D+01
 Coeff:      0.265D-05-0.325D-05 0.104D-04 0.514D-06-0.258D-05-0.607D-04
 Coeff:     -0.192D-03-0.237D-03 0.238D-02 0.686D-03-0.305D-02-0.483D-02
 Coeff:      0.107D-01 0.404D-01 0.895D-02-0.239D+00-0.313D+00 0.216D+00
 Coeff:      0.128D+01
 Gap=     0.104 Goal=   None    Shift=    0.000
 RMSDP=2.31D-05 MaxDP=1.88D-03 DE=-5.95D-08 OVMax= 5.30D-04

 Cycle  20  Pass 1  IDiag  1:
 RMSU=  9.35D-06    CP:  1.06D+00  7.65D-03  7.17D-01  1.71D-01  8.02D-01
                    CP:  1.07D+00  1.82D+00  2.00D+00  2.52D+00  3.00D+00
                    CP:  1.60D+00  1.74D+00  1.31D+00  2.00D+00  2.27D+00
                    CP:  3.00D+00  3.00D+00  3.00D+00  2.74D+00
 E= -1455.64013181648     Delta-E=       -0.000000071768 Rises=F Damp=F
 DIIS: error= 6.66D-06 at cycle  20 NSaved=  20.
 NSaved=20 IEnMin=20 EnMin= -1455.64013181648     IErMin=20 ErrMin= 6.66D-06
 ErrMax= 6.66D-06  0.00D+00 EMaxC= 1.00D-01 BMatC= 1.56D-09 BMatP= 2.05D-09
 IDIUse=1 WtCom= 1.00D+00 WtEn= 0.00D+00
 Coeff-Com: -0.149D-04 0.194D-04 0.569D-05 0.103D-04 0.144D-05 0.425D-04
 Coeff-Com: -0.445D-03-0.249D-03 0.248D-02-0.692D-03-0.362D-02-0.958D-02
 Coeff-Com: -0.146D-02 0.264D-01 0.576D-01 0.270D-01-0.383D+00-0.946D+00
 Coeff-Com:  0.560D+00 0.167D+01
 Coeff:     -0.149D-04 0.194D-04 0.569D-05 0.103D-04 0.144D-05 0.425D-04
 Coeff:     -0.445D-03-0.249D-03 0.248D-02-0.692D-03-0.362D-02-0.958D-02
 Coeff:     -0.146D-02 0.264D-01 0.576D-01 0.270D-01-0.383D+00-0.946D+00
 Coeff:      0.560D+00 0.167D+01
 Gap=     0.104 Goal=   None    Shift=    0.000
 RMSDP=4.53D-05 MaxDP=3.84D-03 DE=-7.18D-08 OVMax= 1.02D-03

 Cycle  21  Pass 1  IDiag  1:
 Restarting incremental Fock formation.
 E= -1455.64013191966     Delta-E=       -0.000000103181 Rises=F Damp=F
 DIIS: error= 5.80D-06 at cycle  21 NSaved=  20.
 NSaved=20 IEnMin=20 EnMin= -1455.64013191966     IErMin=20 ErrMin= 5.80D-06
 ErrMax= 5.80D-06  0.00D+00 EMaxC= 1.00D-01 BMatC= 2.66D-09 BMatP= 1.56D-09
 IDIUse=1 WtCom= 1.00D+00 WtEn= 0.00D+00
 Coeff-Com:  0.116D-06 0.521D-06-0.105D-04 0.967D-05 0.108D-04 0.227D-03
 Coeff-Com:  0.654D-03-0.209D-02-0.468D-03 0.246D-02 0.738D-02-0.103D-01
 Coeff-Com: -0.503D-01-0.200D-01 0.333D+00 0.377D+00-0.348D+00-0.151D+01
 Coeff-Com:  0.297D+00 0.192D+01
 Coeff:      0.116D-06 0.521D-06-0.105D-04 0.967D-05 0.108D-04 0.227D-03
 Coeff:      0.654D-03-0.209D-02-0.468D-03 0.246D-02 0.738D-02-0.103D-01
 Coeff:     -0.503D-01-0.200D-01 0.333D+00 0.377D+00-0.348D+00-0.151D+01
 Coeff:      0.297D+00 0.192D+01
 Gap=     0.104 Goal=   None    Shift=    0.000
 RMSDP=5.77D-05 MaxDP=4.60D-03 DE=-1.03D-07 OVMax= 1.29D-03

 Cycle  22  Pass 1  IDiag  1:
 RMSU=  5.75D-05    CP:  1.00D+00
 E= -1455.64013199529     Delta-E=       -0.000000075633 Rises=F Damp=F
 DIIS: error= 1.59D-06 at cycle  22 NSaved=  20.
 NSaved=20 IEnMin=20 EnMin= -1455.64013199529     IErMin=20 ErrMin= 1.59D-06
 ErrMax= 1.59D-06  0.00D+00 EMaxC= 1.00D-01 BMatC= 1.51D-10 BMatP= 1.56D-09
 IDIUse=1 WtCom= 1.00D+00 WtEn= 0.00D+00
 Coeff-Com: -0.706D-06-0.460D-05 0.207D-05 0.305D-05 0.561D-04 0.408D-03
 Coeff-Com: -0.131D-02-0.912D-03 0.156D-02 0.684D-02-0.221D-02-0.240D-01
 Coeff-Com: -0.294D-01 0.965D-01 0.218D+00 0.188D+00-0.603D+00-0.386D+00
 Coeff-Com:  0.397D+00 0.114D+01
 Coeff:     -0.706D-06-0.460D-05 0.207D-05 0.305D-05 0.561D-04 0.408D-03
 Coeff:     -0.131D-02-0.912D-03 0.156D-02 0.684D-02-0.221D-02-0.240D-01
 Coeff:     -0.294D-01 0.965D-01 0.218D+00 0.188D+00-0.603D+00-0.386D+00
 Coeff:      0.397D+00 0.114D+01
 Gap=     0.104 Goal=   None    Shift=    0.000
 RMSDP=2.55D-05 MaxDP=2.09D-03 DE=-7.56D-08 OVMax= 5.72D-04

 Cycle  23  Pass 1  IDiag  1:
 RMSU=  1.37D-06    CP:  1.00D+00  1.44D+00
 E= -1455.64013200621     Delta-E=       -0.000000010912 Rises=F Damp=F
 DIIS: error= 5.23D-07 at cycle  23 NSaved=  20.
 NSaved=20 IEnMin=20 EnMin= -1455.64013200621     IErMin=20 ErrMin= 5.23D-07
 ErrMax= 5.23D-07  0.00D+00 EMaxC= 1.00D-01 BMatC= 3.97D-11 BMatP= 1.51D-10
 IDIUse=1 WtCom= 1.00D+00 WtEn= 0.00D+00
 Coeff-Com:  0.744D-06-0.436D-06-0.279D-05-0.185D-04 0.316D-04-0.199D-03
 Coeff-Com: -0.847D-04 0.937D-04 0.111D-02 0.618D-03 0.176D-02-0.792D-02
 Coeff-Com: -0.364D-01-0.101D-02 0.158D+00 0.116D+00-0.212D+00-0.324D+00
 Coeff-Com:  0.473D+00 0.831D+00
 Coeff:      0.744D-06-0.436D-06-0.279D-05-0.185D-04 0.316D-04-0.199D-03
 Coeff:     -0.847D-04 0.937D-04 0.111D-02 0.618D-03 0.176D-02-0.792D-02
 Coeff:     -0.364D-01-0.101D-02 0.158D+00 0.116D+00-0.212D+00-0.324D+00
 Coeff:      0.473D+00 0.831D+00
 Gap=     0.104 Goal=   None    Shift=    0.000
 RMSDP=6.33D-06 MaxDP=5.07D-04 DE=-1.09D-08 OVMax= 1.39D-04

 Cycle  24  Pass 1  IDiag  1:
 RMSU=  6.54D-07    CP:  1.00D+00  1.55D+00  1.12D+00
 E= -1455.64013200697     Delta-E=       -0.000000000760 Rises=F Damp=F
 DIIS: error= 1.78D-07 at cycle  24 NSaved=  20.
 NSaved=20 IEnMin=20 EnMin= -1455.64013200697     IErMin=20 ErrMin= 1.78D-07
 ErrMax= 1.78D-07  0.00D+00 EMaxC= 1.00D-01 BMatC= 3.77D-12 BMatP= 3.97D-11
 IDIUse=1 WtCom= 1.00D+00 WtEn= 0.00D+00
 Coeff-Com: -0.167D-06-0.167D-06-0.782D-05-0.296D-04 0.102D-03 0.493D-04
 Coeff-Com: -0.162D-03-0.469D-03 0.148D-03 0.327D-02 0.110D-02-0.211D-01
 Coeff-Com: -0.243D-01 0.139D-01 0.117D+00-0.557D-02-0.153D+00-0.348D-01
 Coeff-Com:  0.231D+00 0.873D+00
 Coeff:     -0.167D-06-0.167D-06-0.782D-05-0.296D-04 0.102D-03 0.493D-04
 Coeff:     -0.162D-03-0.469D-03 0.148D-03 0.327D-02 0.110D-02-0.211D-01
 Coeff:     -0.243D-01 0.139D-01 0.117D+00-0.557D-02-0.153D+00-0.348D-01
 Coeff:      0.231D+00 0.873D+00
 Gap=     0.104 Goal=   None    Shift=    0.000
 RMSDP=1.20D-06 MaxDP=9.45D-05 DE=-7.60D-10 OVMax= 2.54D-05

 Cycle  25  Pass 1  IDiag  1:
 RMSU=  1.35D-07    CP:  1.00D+00  1.57D+00  1.08D+00  1.46D+00
 E= -1455.64013200692     Delta-E=        0.000000000046 Rises=F Damp=F
 DIIS: error= 6.02D-08 at cycle  25 NSaved=  20.
 NSaved=20 IEnMin=19 EnMin= -1455.64013200697     IErMin=20 ErrMin= 6.02D-08
 ErrMax= 6.02D-08  0.00D+00 EMaxC= 1.00D-01 BMatC= 6.26D-13 BMatP= 3.77D-12
 IDIUse=1 WtCom= 1.00D+00 WtEn= 0.00D+00
 Coeff-Com:  0.764D-06-0.133D-06-0.162D-04 0.538D-04 0.245D-04-0.630D-04
 Coeff-Com: -0.264D-03-0.128D-04 0.119D-02 0.107D-02-0.524D-02-0.850D-02
 Coeff-Com: -0.103D-01 0.367D-01 0.180D-01-0.327D-01-0.565D-01 0.101D-01
 Coeff-Com:  0.335D+00 0.711D+00
 Coeff:      0.764D-06-0.133D-06-0.162D-04 0.538D-04 0.245D-04-0.630D-04
 Coeff:     -0.264D-03-0.128D-04 0.119D-02 0.107D-02-0.524D-02-0.850D-02
 Coeff:     -0.103D-01 0.367D-01 0.180D-01-0.327D-01-0.565D-01 0.101D-01
 Coeff:      0.335D+00 0.711D+00
 Gap=     0.104 Goal=   None    Shift=    0.000
 RMSDP=1.63D-07 MaxDP=1.56D-05 DE= 4.64D-11 OVMax= 2.62D-06

 Cycle  26  Pass 1  IDiag  1:
 RMSU=  5.83D-08    CP:  1.00D+00  1.57D+00  1.06D+00  1.58D+00  1.03D+00
 E= -1455.64013200699     Delta-E=       -0.000000000075 Rises=F Damp=F
 DIIS: error= 2.98D-08 at cycle  26 NSaved=  20.
 NSaved=20 IEnMin=20 EnMin= -1455.64013200699     IErMin=20 ErrMin= 2.98D-08
 ErrMax= 2.98D-08  0.00D+00 EMaxC= 1.00D-01 BMatC= 1.77D-13 BMatP= 6.26D-13
 IDIUse=1 WtCom= 1.00D+00 WtEn= 0.00D+00
 Coeff-Com: -0.473D-06 0.613D-05 0.225D-04-0.456D-04-0.131D-05 0.184D-04
 Coeff-Com:  0.847D-06-0.102D-03 0.136D-03 0.164D-02 0.115D-02-0.885D-02
 Coeff-Com: -0.750D-02 0.117D-01 0.158D-01-0.178D-01-0.391D-01-0.120D-01
 Coeff-Com:  0.335D+00 0.720D+00
 Coeff:     -0.473D-06 0.613D-05 0.225D-04-0.456D-04-0.131D-05 0.184D-04
 Coeff:      0.847D-06-0.102D-03 0.136D-03 0.164D-02 0.115D-02-0.885D-02
 Coeff:     -0.750D-02 0.117D-01 0.158D-01-0.178D-01-0.391D-01-0.120D-01
 Coeff:      0.335D+00 0.720D+00
 Gap=     0.104 Goal=   None    Shift=    0.000
 RMSDP=4.46D-08 MaxDP=2.95D-06 DE=-7.55D-11 OVMax= 8.77D-07

 Cycle  27  Pass 1  IDiag  1:
 RMSU=  2.14D-08    CP:  1.00D+00  1.57D+00  1.06D+00  1.59D+00  1.12D+00
                    CP:  1.23D+00
 E= -1455.64013200700     Delta-E=       -0.000000000010 Rises=F Damp=F
 DIIS: error= 7.13D-09 at cycle  27 NSaved=  20.
 NSaved=20 IEnMin=20 EnMin= -1455.64013200700     IErMin=20 ErrMin= 7.13D-09
 ErrMax= 7.13D-09  0.00D+00 EMaxC= 1.00D-01 BMatC= 1.38D-14 BMatP= 1.77D-13
 IDIUse=1 WtCom= 1.00D+00 WtEn= 0.00D+00
 Coeff-Com:  0.314D-05-0.169D-06-0.159D-04 0.796D-05 0.347D-04-0.100D-05
 Coeff-Com: -0.164D-03-0.128D-03 0.923D-03 0.150D-02-0.486D-03-0.689D-02
 Coeff-Com:  0.136D-02 0.708D-02 0.205D-02-0.108D-01-0.433D-01-0.611D-02
 Coeff-Com:  0.199D+00 0.856D+00
 Coeff:      0.314D-05-0.169D-06-0.159D-04 0.796D-05 0.347D-04-0.100D-05
 Coeff:     -0.164D-03-0.128D-03 0.923D-03 0.150D-02-0.486D-03-0.689D-02
 Coeff:      0.136D-02 0.708D-02 0.205D-02-0.108D-01-0.433D-01-0.611D-02
 Coeff:      0.199D+00 0.856D+00
 Gap=     0.104 Goal=   None    Shift=    0.000
 RMSDP=1.77D-08 MaxDP=1.05D-06 DE=-1.00D-11 OVMax= 2.43D-07

 Cycle  28  Pass 1  IDiag  1:
 RMSU=  9.93D-09    CP:  1.00D+00  1.57D+00  1.06D+00  1.61D+00  1.14D+00
                    CP:  1.33D+00  1.15D+00
 E= -1455.64013200691     Delta-E=        0.000000000096 Rises=F Damp=F
 DIIS: error= 2.79D-09 at cycle  28 NSaved=  20.
 NSaved=20 IEnMin=19 EnMin= -1455.64013200700     IErMin=20 ErrMin= 2.79D-09
 ErrMax= 2.79D-09  0.00D+00 EMaxC= 1.00D-01 BMatC= 1.63D-15 BMatP= 1.38D-14
 IDIUse=1 WtCom= 1.00D+00 WtEn= 0.00D+00
 Large coefficients: NSaved= 20 BigCof=    0.00 CofMax=   10.00 Det=-7.06D-15
 Inversion failed.  Reducing to 19 matrices.
 Large coefficients: NSaved= 19 BigCof=    0.00 CofMax=   10.00 Det=-7.13D-15
 Inversion failed.  Reducing to 18 matrices.
 Large coefficients: NSaved= 18 BigCof=    0.00 CofMax=   10.00 Det=-7.19D-15
 Inversion failed.  Reducing to 17 matrices.
 Large coefficients: NSaved= 17 BigCof=    0.00 CofMax=   10.00 Det=-7.22D-15
 Inversion failed.  Reducing to 16 matrices.
 Large coefficients: NSaved= 16 BigCof=    0.00 CofMax=   10.00 Det=-7.23D-15
 Inversion failed.  Reducing to 15 matrices.
 Coeff-Com: -0.210D-04-0.202D-04 0.358D-04 0.184D-03 0.640D-03-0.114D-02
 Coeff-Com: -0.105D-03 0.167D-03 0.129D-02 0.122D-02-0.754D-02-0.391D-01
 Coeff-Com: -0.271D-01 0.198D+00 0.873D+00
 Coeff:     -0.210D-04-0.202D-04 0.358D-04 0.184D-03 0.640D-03-0.114D-02
 Coeff:     -0.105D-03 0.167D-03 0.129D-02 0.122D-02-0.754D-02-0.391D-01
 Coeff:     -0.271D-01 0.198D+00 0.873D+00
 Gap=     0.104 Goal=   None    Shift=    0.000
 RMSDP=5.38D-09 MaxDP=3.76D-07 DE= 9.64D-11 OVMax= 7.65D-08

 SCF Done:  E(RM062X) =  -1455.64013201     A.U. after   28 cycles
            NFock= 28  Conv=0.54D-08     -V/T= 2.0028
 KE= 1.451595442625D+03 PE=-5.473939005401D+03 EE= 1.553949608687D+03
 Leave Link  502 at Wed Jul  6 03:16:43 2022, MaxMem=   671088640 cpu:            3008.1 elap:             634.3
 (Enter /gpfs/software/gaussian16/sse4/tar/g16/l601.exe)
 Copying SCF densities to generalized density rwf, IOpCl= 0 IROHF=0.

 **********************************************************************

            Population analysis using the SCF density.

 **********************************************************************

 Orbital symmetries:
       Occupied  (A) (A) (A) (A) (A) (A) (A) (A) (A) (A) (A) (A)
                 (A) (A) (A) (A) (A) (A) (A) (A) (A) (A) (A) (A)
                 (A) (A) (A) (A) (A) (A) (A) (A) (A) (A) (A) (A)
                 (A) (A) (A) (A) (A) (A) (A) (A) (A) (A) (A) (A)
                 (A) (A) (A) (A) (A) (A) (A) (A) (A) (A) (A) (A)
       Virtual   (A) (A) (A) (A) (A) (A) (A) (A) (A) (A) (A) (A)
                 (A) (A) (A) (A) (A) (A) (A) (A) (A) (A) (A) (A)
                 (A) (A) (A) (A) (A) (A) (A) (A) (A) (A) (A) (A)
                 (A) (A) (A) (A) (A) (A) (A) (A) (A) (A) (A) (A)
                 (A) (A) (A) (A) (A) (A) (A) (A) (A) (A) (A) (A)
                 (A) (A) (A) (A) (A) (A) (A) (A) (A) (A) (A) (A)
                 (A) (A) (A) (A) (A) (A) (A) (A) (A) (A) (A) (A)
                 (A) (A) (A) (A) (A) (A) (A) (A) (A) (A) (A) (A)
                 (A) (A) (A) (A) (A) (A) (A) (A) (A) (A) (A) (A)
                 (A) (A) (A) (A) (A) (A) (A) (A) (A) (A) (A) (A)
                 (A) (A) (A) (A) (A) (A) (A) (A) (A) (A) (A) (A)
                 (A) (A) (A) (A) (A) (A) (A) (A) (A) (A) (A) (A)
                 (A) (A) (A) (A) (A) (A) (A) (A) (A) (A) (A) (A)
                 (A) (A) (A) (A) (A) (A) (A) (A) (A) (A) (A) (A)
                 (A) (A) (A) (A) (A) (A) (A) (A) (A) (A) (A) (A)
                 (A) (A) (A) (A) (A) (A) (A) (A) (A) (A) (A) (A)
                 (A) (A) (A) (A) (A) (A) (A) (A) (A) (A) (A) (A)
                 (A) (A) (A) (A) (A) (A) (A) (A) (A) (A) (A) (A)
                 (A) (A) (A) (A) (A) (A) (A) (A) (A) (A) (A) (A)
                 (A) (A) (A) (A) (A) (A) (A) (A) (A) (A) (A) (A)
                 (A) (A) (A) (A) (A) (A) (A) (A) (A) (A) (A) (A)
                 (A) (A) (A) (A) (A) (A) (A) (A) (A) (A) (A) (A)
                 (A) (A) (A) (A) (A) (A) (A) (A) (A) (A) (A) (A)
                 (A) (A) (A) (A) (A) (A) (A) (A) (A) (A) (A) (A)
                 (A) (A) (A) (A) (A) (A) (A) (A) (A) (A) (A) (A)
                 (A) (A) (A) (A) (A) (A) (A) (A) (A) (A) (A) (A)
                 (A)
 The electronic state is 1-A.
 Alpha  occ. eigenvalues -- -102.59412-102.59258 -19.44290 -10.52384 -10.51449
 Alpha  occ. eigenvalues --  -10.48324 -10.46928 -10.46531 -10.45863 -10.44943
 Alpha  occ. eigenvalues --  -10.42904 -10.42691 -10.42210 -10.41982 -10.40103
 Alpha  occ. eigenvalues --   -9.73709  -9.73560  -7.46218  -7.46066  -7.45555
 Alpha  occ. eigenvalues --   -7.45539  -7.45405  -7.45400  -1.00207  -0.92887
 Alpha  occ. eigenvalues --   -0.87356  -0.85089  -0.81156  -0.75250  -0.73467
 Alpha  occ. eigenvalues --   -0.70882  -0.64353  -0.60848  -0.57997  -0.54695
 Alpha  occ. eigenvalues --   -0.50864  -0.47734  -0.46092  -0.44169  -0.41874
 Alpha  occ. eigenvalues --   -0.41093  -0.40013  -0.39815  -0.38392  -0.37447
 Alpha  occ. eigenvalues --   -0.34571  -0.34099  -0.32989  -0.32915  -0.31557
 Alpha  occ. eigenvalues --   -0.31302  -0.30110  -0.28511  -0.26783  -0.21427
 Alpha  occ. eigenvalues --   -0.20294  -0.18070  -0.17881  -0.08806  -0.06946
 Alpha virt. eigenvalues --    0.03501   0.09096   0.09405   0.10158   0.10222
 Alpha virt. eigenvalues --    0.10944   0.12515   0.13098   0.14244   0.14539
 Alpha virt. eigenvalues --    0.15148   0.15260   0.16096   0.16612   0.16705
 Alpha virt. eigenvalues --    0.17218   0.17394   0.18506   0.18705   0.19295
 Alpha virt. eigenvalues --    0.19310   0.19859   0.20501   0.20818   0.21584
 Alpha virt. eigenvalues --    0.21752   0.22042   0.22375   0.23189   0.23980
 Alpha virt. eigenvalues --    0.24441   0.25036   0.25204   0.25930   0.26759
 Alpha virt. eigenvalues --    0.27241   0.27856   0.28108   0.28476   0.28861
 Alpha virt. eigenvalues --    0.29262   0.29350   0.29884   0.30231   0.30514
 Alpha virt. eigenvalues --    0.30728   0.30958   0.31622   0.32160   0.33067
 Alpha virt. eigenvalues --    0.33423   0.33920   0.34358   0.34971   0.35445
 Alpha virt. eigenvalues --    0.35730   0.36510   0.37045   0.37799   0.37914
 Alpha virt. eigenvalues --    0.38859   0.39857   0.40860   0.41349   0.41982
 Alpha virt. eigenvalues --    0.42659   0.43642   0.43846   0.44624   0.45255
 Alpha virt. eigenvalues --    0.45475   0.46617   0.46877   0.48262   0.49102
 Alpha virt. eigenvalues --    0.49791   0.51073   0.53338   0.54165   0.55170
 Alpha virt. eigenvalues --    0.55348   0.56556   0.57963   0.58851   0.59311
 Alpha virt. eigenvalues --    0.60283   0.62751   0.63232   0.65311   0.65959
 Alpha virt. eigenvalues --    0.66659   0.68956   0.69653   0.70061   0.70363
 Alpha virt. eigenvalues --    0.71111   0.72250   0.73393   0.73886   0.75044
 Alpha virt. eigenvalues --    0.75177   0.76192   0.76838   0.77557   0.78483
 Alpha virt. eigenvalues --    0.79987   0.80617   0.81629   0.81870   0.82042
 Alpha virt. eigenvalues --    0.82231   0.84540   0.85308   0.85806   0.87131
 Alpha virt. eigenvalues --    0.87844   0.88153   0.90081   0.91430   0.92512
 Alpha virt. eigenvalues --    0.93458   0.94558   0.96949   0.98067   0.98257
 Alpha virt. eigenvalues --    1.00033   1.00669   1.01501   1.02008   1.02138
 Alpha virt. eigenvalues --    1.02919   1.04418   1.05432   1.06126   1.06501
 Alpha virt. eigenvalues --    1.06799   1.06941   1.08478   1.09234   1.09656
 Alpha virt. eigenvalues --    1.10845   1.11836   1.12998   1.13933   1.14330
 Alpha virt. eigenvalues --    1.15515   1.15798   1.18656   1.18900   1.20565
 Alpha virt. eigenvalues --    1.22009   1.22799   1.25789   1.27129   1.28114
 Alpha virt. eigenvalues --    1.29302   1.31876   1.32045   1.34577   1.38873
 Alpha virt. eigenvalues --    1.39367   1.39596   1.40266   1.42143   1.42580
 Alpha virt. eigenvalues --    1.44730   1.45055   1.46838   1.47249   1.48674
 Alpha virt. eigenvalues --    1.52032   1.60453   1.61566   1.62906   1.64569
 Alpha virt. eigenvalues --    1.67389   1.69863   1.70205   1.72755   1.73583
 Alpha virt. eigenvalues --    1.74670   1.75937   1.77577   1.81627   1.83051
 Alpha virt. eigenvalues --    1.83196   1.84338   1.87340   1.88119   1.88987
 Alpha virt. eigenvalues --    1.90220   1.92178   1.92725   1.94447   1.95584
 Alpha virt. eigenvalues --    1.98678   2.02586   2.03386   2.04515   2.04916
 Alpha virt. eigenvalues --    2.06089   2.08811   2.10327   2.11227   2.12912
 Alpha virt. eigenvalues --    2.14311   2.15394   2.16675   2.19234   2.20814
 Alpha virt. eigenvalues --    2.21396   2.24829   2.26865   2.29637   2.33014
 Alpha virt. eigenvalues --    2.37059   2.39529   2.40540   2.41165   2.41421
 Alpha virt. eigenvalues --    2.43994   2.47125   2.49113   2.51745   2.54236
 Alpha virt. eigenvalues --    2.55196   2.56822   2.60485   2.63583   2.65118
 Alpha virt. eigenvalues --    2.66900   2.68753   2.72173   2.75092   2.76794
 Alpha virt. eigenvalues --    2.79895   2.82475   2.82807   2.83676   2.85486
 Alpha virt. eigenvalues --    2.86064   2.88933   2.91606   2.93206   2.93880
 Alpha virt. eigenvalues --    2.96068   2.96290   2.99586   3.02774   3.03152
 Alpha virt. eigenvalues --    3.04724   3.05970   3.10415   3.14057   3.15666
 Alpha virt. eigenvalues --    3.17005   3.17090   3.23540   3.25244   3.26475
 Alpha virt. eigenvalues --    3.27774   3.30420   3.33985   3.36479   3.40045
 Alpha virt. eigenvalues --    3.41961   3.49936   3.56081   3.58500   3.58715
 Alpha virt. eigenvalues --    3.61105   3.66466   3.70696   3.76808   3.77781
 Alpha virt. eigenvalues --    3.84240   3.88696   3.95922   4.02019   4.02737
 Alpha virt. eigenvalues --    4.23777   4.26677   4.32072   4.34436   4.67024
 Alpha virt. eigenvalues --    4.78043   4.94366   5.34589   5.48907   5.98776
 Alpha virt. eigenvalues --   10.05224  10.08827  23.64203  23.81023  23.98886
 Alpha virt. eigenvalues --   24.06006  24.08325  24.08813  24.13988  24.17623
 Alpha virt. eigenvalues --   24.22358  24.30089  24.34469  24.57048  25.98290
 Alpha virt. eigenvalues --   26.07223  26.27778  26.43271  26.70940  26.98724
 Alpha virt. eigenvalues --   50.29529 216.15233 216.19402
          Condensed to atoms (all electrons):
               1          2          3          4          5          6
     1  C    6.990639  -0.665709   0.561239  -0.122157   0.374166  -1.076777
     2  C   -0.665709  23.803783  -9.253807  -0.774317  -1.391378   1.385916
     3  C    0.561239  -9.253807  23.216672  -1.927898  -2.332077  -0.256113
     4  C   -0.122157  -0.774317  -1.927898  14.721754  -5.296808  -0.319286
     5  C    0.374166  -1.391378  -2.332077  -5.296808  17.826063  -3.975351
     6  C   -1.076777   1.385916  -0.256113  -0.319286  -3.975351  13.003518
     7  H   -0.018758   0.025306  -0.142514   0.015339   0.217900   0.083249
     8  O    0.527557  -0.167797  -0.016607  -0.179463  -0.225290   0.045333
     9  H    0.044386   0.177733   0.190257  -0.072005   0.015890  -0.019768
    10  C    0.108460  -4.513475  -1.709991   0.920421   0.782296   0.041813
    11  C   -0.053610   0.067195  -3.839578  -1.729866   2.841731  -0.727076
    12  C    0.004496  -0.181175  -0.787901  -0.066341  -0.495972  -0.467377
    13  C   -0.119308  -0.464766   4.491475  -0.060152  -2.879437   0.604217
    14  C   -0.033515  -1.552379  -2.945513   0.826139   1.440048  -2.941551
    15  C   -0.008926   0.259463   0.754521  -0.133457  -0.123973  -0.098445
    16  Cl  -0.000378  -0.005737  -0.021060  -0.011260  -0.027176  -0.053952
    17  Cl   0.002035  -0.022423  -0.131879   0.021870   0.042852  -0.267555
    18  H    0.000007   0.005613   0.030687  -0.000231  -0.006701   0.005507
    19  H    0.000035  -0.010686  -0.019036   0.004033   0.024228   0.077887
    20  H   -0.001147   0.003842   0.016986   0.059099   0.002553   0.100026
               7          8          9         10         11         12
     1  C   -0.018758   0.527557   0.044386   0.108460  -0.053610   0.004496
     2  C    0.025306  -0.167797   0.177733  -4.513475   0.067195  -0.181175
     3  C   -0.142514  -0.016607   0.190257  -1.709991  -3.839578  -0.787901
     4  C    0.015339  -0.179463  -0.072005   0.920421  -1.729866  -0.066341
     5  C    0.217900  -0.225290   0.015890   0.782296   2.841731  -0.495972
     6  C    0.083249   0.045333  -0.019768   0.041813  -0.727076  -0.467377
     7  H    0.516991   0.000475  -0.000019   0.045057   0.066278   0.015493
     8  O    0.000475   8.354192  -0.013536   0.009300  -0.007019  -0.000726
     9  H   -0.000019  -0.013536   0.490217   0.007192  -0.000400   0.000007
    10  C    0.045057   0.009300   0.007192  16.377850   1.827170  -2.785029
    11  C    0.066278  -0.007019  -0.000400   1.827170  15.341034   5.290179
    12  C    0.015493  -0.000726   0.000007  -2.785029   5.290179  33.447184
    13  C    0.005669   0.013104   0.007925  -1.031553  -3.799108  -2.931474
    14  C    0.003442   0.003205  -0.000552   0.223021  -1.758340 -13.428520
    15  C   -0.003619  -0.000002   0.000200  -4.381764  -7.476320 -11.115911
    16  Cl   0.000092   0.000001  -0.000001  -0.081257   0.229158   1.024264
    17  Cl   0.000190  -0.000000   0.000001  -0.514442   0.333552  -1.587321
    18  H    0.000001  -0.000000   0.000000   0.026058  -0.034977   0.053169
    19  H   -0.000017   0.000001  -0.000032   0.104666   0.031912  -0.020201
    20  H   -0.000512  -0.000001  -0.000000   0.043249   0.245545  -0.148106
              13         14         15         16         17         18
     1  C   -0.119308  -0.033515  -0.008926  -0.000378   0.002035   0.000007
     2  C   -0.464766  -1.552379   0.259463  -0.005737  -0.022423   0.005613
     3  C    4.491475  -2.945513   0.754521  -0.021060  -0.131879   0.030687
     4  C   -0.060152   0.826139  -0.133457  -0.011260   0.021870  -0.000231
     5  C   -2.879437   1.440048  -0.123973  -0.027176   0.042852  -0.006701
     6  C    0.604217  -2.941551  -0.098445  -0.053952  -0.267555   0.005507
     7  H    0.005669   0.003442  -0.003619   0.000092   0.000190   0.000001
     8  O    0.013104   0.003205  -0.000002   0.000001  -0.000000  -0.000000
     9  H    0.007925  -0.000552   0.000200  -0.000001   0.000001   0.000000
    10  C   -1.031553   0.223021  -4.381764  -0.081257  -0.514442   0.026058
    11  C   -3.799108  -1.758340  -7.476320   0.229158   0.333552  -0.034977
    12  C   -2.931474 -13.428520 -11.115911   1.024264  -1.587321   0.053169
    13  C   21.697949  -8.891594  -0.607689  -0.304396   0.242467   0.039890
    14  C   -8.891594  35.301312  -0.014648   0.234873   0.700692   0.091333
    15  C   -0.607689  -0.014648  30.270350  -1.917636   0.252432   0.142155
    16  Cl  -0.304396   0.234873  -1.917636  17.766155  -0.200412  -0.016976
    17  Cl   0.242467   0.700692   0.252432  -0.200412  17.721746  -0.001081
    18  H    0.039890   0.091333   0.142155  -0.016976  -0.001081   0.509679
    19  H    0.377475  -0.207507  -0.028619  -0.001425   0.000995  -0.007143
    20  H   -0.019836  -0.001222   0.038412  -0.002276  -0.020835   0.000070
              19         20
     1  C    0.000035  -0.001147
     2  C   -0.010686   0.003842
     3  C   -0.019036   0.016986
     4  C    0.004033   0.059099
     5  C    0.024228   0.002553
     6  C    0.077887   0.100026
     7  H   -0.000017  -0.000512
     8  O    0.000001  -0.000001
     9  H   -0.000032  -0.000000
    10  C    0.104666   0.043249
    11  C    0.031912   0.245545
    12  C   -0.020201  -0.148106
    13  C    0.377475  -0.019836
    14  C   -0.207507  -0.001222
    15  C   -0.028619   0.038412
    16  Cl  -0.001425  -0.002276
    17  Cl   0.000995  -0.020835
    18  H   -0.007143   0.000070
    19  H    0.485299  -0.000135
    20  H   -0.000135   0.511404
 Mulliken charges:
               1
     1  C   -0.512734
     2  C   -0.725204
     3  C    0.122135
     4  C    0.124587
     5  C   -0.813567
     6  C    0.855786
     7  H    0.169958
     8  O   -0.342728
     9  H    0.172507
    10  C    0.500959
    11  C   -0.847459
    12  C    0.181261
    13  C   -0.370857
    14  C   -1.048726
    15  C    0.193474
    16  Cl   0.389399
    17  Cl   0.427118
    18  H    0.162940
    19  H    0.188269
    20  H    0.172883
 Sum of Mulliken charges =  -1.00000
 Mulliken charges with hydrogens summed into heavy atoms:
               1
     1  C   -0.512734
     2  C   -0.552697
     3  C    0.122135
     4  C    0.124587
     5  C   -0.643608
     6  C    0.855786
     8  O   -0.342728
    10  C    0.500959
    11  C   -0.674576
    12  C    0.181261
    13  C   -0.182588
    14  C   -0.885785
    15  C    0.193474
    16  Cl   0.389399
    17  Cl   0.427118
 Electronic spatial extent (au):  <R**2>=           5507.9582
 Charge=             -1.0000 electrons
 Dipole moment (field-independent basis, Debye):
    X=             12.3695    Y=             -2.0512    Z=             -0.1416  Tot=             12.5392
 Quadrupole moment (field-independent basis, Debye-Ang):
   XX=           -207.5454   YY=           -105.7759   ZZ=           -108.7742
   XY=             10.7096   XZ=              1.2823   YZ=             -0.3381
 Traceless Quadrupole moment (field-independent basis, Debye-Ang):
   XX=            -66.8469   YY=             34.9226   ZZ=             31.9243
   XY=             10.7096   XZ=              1.2823   YZ=             -0.3381
 Octapole moment (field-independent basis, Debye-Ang**2):
  XXX=            480.2613  YYY=            -10.0569  ZZZ=              1.3868  XYY=             27.7380
  XXY=            -64.0755  XXZ=             -9.2306  XZZ=             20.4819  YZZ=              2.4283
  YYZ=              0.5177  XYZ=              1.1679
 Hexadecapole moment (field-independent basis, Debye-Ang**3):
 XXXX=          -9539.7435 YYYY=          -1043.3525 ZZZZ=           -135.6041 XXXY=            361.7765
 XXXZ=             58.3559 YYYX=             63.5659 YYYZ=             -2.2372 ZZZX=             -1.3328
 ZZZY=             -2.4285 XXYY=          -1319.6963 XXZZ=          -1136.6780 YYZZ=           -217.3248
 XXYZ=             -4.6323 YYXZ=              0.7240 ZZXY=             10.3343
 N-N= 1.012753822082D+03 E-N=-5.473939005536D+03  KE= 1.451595442625D+03
 No NMR shielding tensors so no spin-rotation constants.
 Leave Link  601 at Wed Jul  6 03:16:44 2022, MaxMem=   671088640 cpu:               1.1 elap:               0.3
 (Enter /gpfs/software/gaussian16/sse4/tar/g16/l607.exe)
 ******************************Gaussian NBO Version 3.1******************************
             N A T U R A L   A T O M I C   O R B I T A L   A N D
          N A T U R A L   B O N D   O R B I T A L   A N A L Y S I S
 ******************************Gaussian NBO Version 3.1******************************
       /RESON  / : Allow strongly delocalized NBO set

 Analyzing the SCF density

 Job title: ...                                                             

 Storage needed:    425842 in NPA,    567062 in NBO ( 671086480 available)
 GSVD:  LWork=       44584 too small for GESVD, short by      147038 words or      147038 for optimal perf.
 Remove ICRem=  113 ICRemI=  114 L=0 PNAO number  113 atom    6 type  51 NPNAO=  376
   due to symmetric orthogonalization 2, value= 0.00D+00.
 GSVD:  LWork=       45462 too small for GESVD, short by      144413 words or      144413 for optimal perf.
 Remove ICRem=  256 ICRemI=  235 L=0 PNAO number  256 atom   14 type  51 NPNAO=  375
   due to symmetric orthogonalization 2, value= 0.00D+00.
 GSVD:  LWork=       46336 too small for GESVD, short by      141800 words or      141800 for optimal perf.
 Remove ICRem=  330 ICRemI=  191 L=0 PNAO number  330 atom   17 type  51 NPNAO=  374
   due to symmetric orthogonalization 2, value= 0.00D+00.
 GSVD:  LWork=       47206 too small for GESVD, short by      139199 words or      139199 for optimal perf.
 Remove ICRem=  212 ICRemI=  191 L=0 PNAO number  212 atom   12 type  51 NPNAO=  373
   due to symmetric orthogonalization 2, value= 0.00D+00.
 GSVD:  LWork=       48072 too small for GESVD, short by      136610 words or      136610 for optimal perf.
 Remove ICRem=  368 ICRemI=  191 L=0 PNAO number  368 atom   20 type  51 NPNAO=  372
   due to symmetric orthogonalization 2, value= 0.00D+00.
 GSVD:  LWork=       48934 too small for GESVD, short by      134033 words or      134033 for optimal perf.
 Remove ICRem=  334 ICRemI=  191 L=1 PNAO number  346 atom   17 type 153 NPNAO=  371
   due to symmetric orthogonalization 2, value= 0.00D+00.
 Remove ICRem=  334 ICRemI=  191 L=1 PNAO number  340 atom   17 type 152 NPNAO=  370
   due to symmetric orthogonalization 2, value= 0.00D+00.
 Remove ICRem=  334 ICRemI=  191 L=1 PNAO number  334 atom   17 type 151 NPNAO=  369
   due to symmetric orthogonalization 2, value= 0.00D+00.
 GSVD:  LWork=       51496 too small for GESVD, short by      126374 words or      126374 for optimal perf.

 Computed number of electrons  119.99898591 does not match expected value of   120.


 NATURAL POPULATIONS:  Natural atomic orbital occupancies 
                                                          
   NAO  Atom  No  lang   Type(AO)    Occupancy      Energy
 ----------------------------------------------------------
     1    C    1  S      Cor( 1S)     1.99919     -10.35188
     2    C    1  S      Val( 2S)     0.86860      -0.00714
     3    C    1  S      Ryd( 3S)     0.00463       0.99029
     4    C    1  S      Ryd( 4S)     0.00019       4.23077
     5    C    1  S      Ryd( 5S)     0.00002      19.57388
     6    C    1  px     Val( 2p)     0.87547       0.12071
     7    C    1  px     Ryd( 4p)     0.01947       1.18107
     8    C    1  px     Ryd( 3p)     0.00087       0.50427
     9    C    1  px     Ryd( 5p)     0.00009       3.04334
    10    C    1  py     Val( 2p)     0.98974       0.06847
    11    C    1  py     Ryd( 4p)     0.00478       1.32693
    12    C    1  py     Ryd( 3p)     0.00063       0.47491
    13    C    1  py     Ryd( 5p)     0.00009       2.80329
    14    C    1  pz     Val( 2p)     0.88053       0.03474
    15    C    1  pz     Ryd( 4p)     0.00093       0.84513
    16    C    1  pz     Ryd( 3p)     0.00050       0.42145
    17    C    1  pz     Ryd( 5p)     0.00007       2.73943
    18    C    1  dxy    Ryd( 3d)     0.00385       2.69238
    19    C    1  dxz    Ryd( 3d)     0.00485       1.85898
    20    C    1  dyz    Ryd( 3d)     0.00054       1.74278
    21    C    1  dx2y2  Ryd( 3d)     0.00122       2.65918
    22    C    1  dz2    Ryd( 3d)     0.00047       2.16071

    23    C    2  S      Cor( 1S)     1.99894     -10.27049
    24    C    2  S      Val( 2S)     1.00744      -0.07580
    25    C    2  S      Ryd( 3S)     0.00273       1.02250
    26    C    2  S      Ryd( 4S)     0.00009       1.25835
    27    C    2  S      Ryd( 5S)     0.00002      22.74960
    28    C    2  px     Val( 2p)     1.13727       0.02828
    29    C    2  px     Ryd( 4p)     0.00791       0.94716
    30    C    2  px     Ryd( 3p)     0.00036       0.72764
    31    C    2  px     Ryd( 5p)     0.00013       3.10580
    32    C    2  py     Val( 2p)     1.11904       0.04222
    33    C    2  py     Ryd( 4p)     0.00374       1.08820
    34    C    2  py     Ryd( 3p)     0.00032       0.70177
    35    C    2  py     Ryd( 5p)     0.00013       3.03003
    36    C    2  pz     Val( 2p)     1.16513      -0.00548
    37    C    2  pz     Ryd( 4p)     0.00247       0.67573
    38    C    2  pz     Ryd( 3p)     0.00040       0.50914
    39    C    2  pz     Ryd( 5p)     0.00002       2.77848
    40    C    2  dxy    Ryd( 3d)     0.00057       2.62342
    41    C    2  dxz    Ryd( 3d)     0.00066       1.85273
    42    C    2  dyz    Ryd( 3d)     0.00049       1.78790
    43    C    2  dx2y2  Ryd( 3d)     0.00071       2.71373
    44    C    2  dz2    Ryd( 3d)     0.00052       2.28872

    45    C    3  S      Cor( 1S)     1.99895     -10.27744
    46    C    3  S      Val( 2S)     0.95244      -0.04776
    47    C    3  S      Ryd( 3S)     0.00164       1.05784
    48    C    3  S      Ryd( 4S)     0.00008       1.52517
    49    C    3  S      Ryd( 5S)     0.00002      22.69411
    50    C    3  px     Val( 2p)     1.01789       0.12458
    51    C    3  px     Ryd( 4p)     0.00576       1.14279
    52    C    3  px     Ryd( 3p)     0.00023       0.85928
    53    C    3  px     Ryd( 5p)     0.00018       3.45391
    54    C    3  py     Val( 2p)     1.00491       0.07663
    55    C    3  py     Ryd( 3p)     0.01243       0.72985
    56    C    3  py     Ryd( 4p)     0.00018       0.80434
    57    C    3  py     Ryd( 5p)     0.00005       3.09342
    58    C    3  pz     Val( 2p)     0.89142       0.04986
    59    C    3  pz     Ryd( 4p)     0.00114       0.69071
    60    C    3  pz     Ryd( 3p)     0.00035       0.50351
    61    C    3  pz     Ryd( 5p)     0.00003       2.89049
    62    C    3  dxy    Ryd( 3d)     0.00058       2.46523
    63    C    3  dxz    Ryd( 3d)     0.00121       1.90142
    64    C    3  dyz    Ryd( 3d)     0.00048       1.69060
    65    C    3  dx2y2  Ryd( 3d)     0.00056       2.57137
    66    C    3  dz2    Ryd( 3d)     0.00040       2.12265

    67    C    4  S      Cor( 1S)     1.99914     -10.28145
    68    C    4  S      Val( 2S)     1.10458      -0.11403
    69    C    4  S      Ryd( 3S)     0.00170       1.09951
    70    C    4  S      Ryd( 4S)     0.00021       1.18632
    71    C    4  S      Ryd( 5S)     0.00000      23.19258
    72    C    4  px     Val( 2p)     0.99679       0.14610
    73    C    4  px     Ryd( 4p)     0.00571       0.91110
    74    C    4  px     Ryd( 3p)     0.00027       0.84396
    75    C    4  px     Ryd( 5p)     0.00008       3.29993
    76    C    4  py     Val( 2p)     0.91756       0.09078
    77    C    4  py     Ryd( 3p)     0.00901       0.73713
    78    C    4  py     Ryd( 4p)     0.00028       0.76695
    79    C    4  py     Ryd( 5p)     0.00008       3.00726
    80    C    4  pz     Val( 2p)     1.04155       0.05103
    81    C    4  pz     Ryd( 4p)     0.00164       0.66172
    82    C    4  pz     Ryd( 3p)     0.00016       0.58004
    83    C    4  pz     Ryd( 5p)     0.00002       2.85734
    84    C    4  dxy    Ryd( 3d)     0.00085       2.36908
    85    C    4  dxz    Ryd( 3d)     0.00062       1.84122
    86    C    4  dyz    Ryd( 3d)     0.00089       1.70469
    87    C    4  dx2y2  Ryd( 3d)     0.00059       2.44152
    88    C    4  dz2    Ryd( 3d)     0.00064       2.08245

    89    C    5  S      Cor( 1S)     1.99907     -10.27576
    90    C    5  S      Val( 2S)     0.97734      -0.06510
    91    C    5  S      Ryd( 3S)     0.00279       0.95209
    92    C    5  S      Ryd( 4S)     0.00017       1.13494
    93    C    5  S      Ryd( 5S)     0.00002      23.00352
    94    C    5  px     Val( 2p)     1.13843       0.02942
    95    C    5  px     Ryd( 4p)     0.00624       0.98657
    96    C    5  px     Ryd( 3p)     0.00027       0.74795
    97    C    5  px     Ryd( 5p)     0.00008       3.30344
    98    C    5  py     Val( 2p)     1.14665       0.05020
    99    C    5  py     Ryd( 4p)     0.00598       1.01770
   100    C    5  py     Ryd( 3p)     0.00049       0.56130
   101    C    5  py     Ryd( 5p)     0.00015       3.27081
   102    C    5  pz     Val( 2p)     1.03805       0.00723
   103    C    5  pz     Ryd( 4p)     0.00197       0.68516
   104    C    5  pz     Ryd( 3p)     0.00026       0.43272
   105    C    5  pz     Ryd( 5p)     0.00001       2.87909
   106    C    5  dxy    Ryd( 3d)     0.00056       2.63827
   107    C    5  dxz    Ryd( 3d)     0.00096       1.78996
   108    C    5  dyz    Ryd( 3d)     0.00065       1.84443
   109    C    5  dx2y2  Ryd( 3d)     0.00057       2.70173
   110    C    5  dz2    Ryd( 3d)     0.00045       2.21210

   111    C    6  S      Cor( 1S)     1.99866     -10.27912
   112    C    6  S      Val( 2S)     0.85933      -0.01432
   113    C    6  S      Ryd( 3S)     0.00079       0.87232
   114    C    6  S      Ryd( 4S)     0.00002      23.47789
   115    C    6  px     Val( 2p)     1.08851       0.04437
   116    C    6  px     Ryd( 4p)     0.00520       1.14752
   117    C    6  px     Ryd( 3p)     0.00125       0.70176
   118    C    6  px     Ryd( 5p)     0.00015       3.51576
   119    C    6  py     Val( 2p)     1.09253       0.02951
   120    C    6  py     Ryd( 4p)     0.00809       1.16211
   121    C    6  py     Ryd( 3p)     0.00285       0.71146
   122    C    6  py     Ryd( 5p)     0.00012       3.47724
   123    C    6  pz     Val( 2p)     1.21762      -0.00019
   124    C    6  pz     Ryd( 4p)     0.00285       0.65095
   125    C    6  pz     Ryd( 3p)     0.00103       0.43997
   126    C    6  pz     Ryd( 5p)     0.00002       2.98667
   127    C    6  dxy    Ryd( 3d)     0.00060       2.75646
   128    C    6  dxz    Ryd( 3d)     0.00050       1.82895
   129    C    6  dyz    Ryd( 3d)     0.00058       1.81678
   130    C    6  dx2y2  Ryd( 3d)     0.00055       2.63468
   131    C    6  dz2    Ryd( 3d)     0.00070       2.19162

   132    H    7  S      Val( 1S)     0.75655       0.18368
   133    H    7  S      Ryd( 2S)     0.00241       0.55327
   134    H    7  S      Ryd( 3S)     0.00031       2.50250
   135    H    7  px     Ryd( 2p)     0.00013       2.26641
   136    H    7  py     Ryd( 2p)     0.00037       2.70312
   137    H    7  pz     Ryd( 2p)     0.00014       1.75963

   138    O    8  S      Cor( 1S)     1.99977     -19.17500
   139    O    8  S      Val( 2S)     1.68090      -0.80203
   140    O    8  S      Ryd( 3S)     0.00189       1.30983
   141    O    8  S      Ryd( 4S)     0.00016       1.70434
   142    O    8  S      Ryd( 5S)     0.00000      49.83286
   143    O    8  px     Val( 2p)     1.58793      -0.19640
   144    O    8  px     Ryd( 3p)     0.00132       0.79204
   145    O    8  px     Ryd( 4p)     0.00020       1.83389
   146    O    8  px     Ryd( 5p)     0.00011       4.90928
   147    O    8  py     Val( 2p)     1.78815      -0.16332
   148    O    8  py     Ryd( 3p)     0.00486       0.76360
   149    O    8  py     Ryd( 4p)     0.00005       1.66868
   150    O    8  py     Ryd( 5p)     0.00001       4.92043
   151    O    8  pz     Val( 2p)     1.57566      -0.13814
   152    O    8  pz     Ryd( 3p)     0.00492       0.67718
   153    O    8  pz     Ryd( 4p)     0.00001       1.65867
   154    O    8  pz     Ryd( 5p)     0.00003       4.73672
   155    O    8  dxy    Ryd( 3d)     0.00159       3.46276
   156    O    8  dxz    Ryd( 3d)     0.00176       3.34418
   157    O    8  dyz    Ryd( 3d)     0.00005       3.09442
   158    O    8  dx2y2  Ryd( 3d)     0.00166       3.75628
   159    O    8  dz2    Ryd( 3d)     0.00050       3.31156

   160    H    9  S      Val( 1S)     0.73288       0.19180
   161    H    9  S      Ryd( 2S)     0.00271       0.52481
   162    H    9  S      Ryd( 3S)     0.00037       2.48123
   163    H    9  px     Ryd( 2p)     0.00011       2.29243
   164    H    9  py     Ryd( 2p)     0.00034       2.68079
   165    H    9  pz     Ryd( 2p)     0.00015       1.76445

   166    C   10  S      Cor( 1S)     1.99905     -10.31423
   167    C   10  S      Val( 2S)     0.87133      -0.03192
   168    C   10  S      Ryd( 4S)     0.00091       0.94550
   169    C   10  S      Ryd( 3S)     0.00020       0.78433
   170    C   10  S      Ryd( 5S)     0.00002      23.42381
   171    C   10  px     Val( 2p)     1.07293       0.03396
   172    C   10  px     Ryd( 3p)     0.00573       1.17124
   173    C   10  px     Ryd( 4p)     0.00021       1.19683
   174    C   10  px     Ryd( 5p)     0.00008       3.16435
   175    C   10  py     Val( 2p)     1.08372       0.02965
   176    C   10  py     Ryd( 4p)     0.00510       1.30477
   177    C   10  py     Ryd( 3p)     0.00031       1.24041
   178    C   10  py     Ryd( 5p)     0.00009       3.10701
   179    C   10  pz     Val( 2p)     0.96360      -0.00309
   180    C   10  pz     Ryd( 3p)     0.00069       0.70640
   181    C   10  pz     Ryd( 4p)     0.00017       0.80038
   182    C   10  pz     Ryd( 5p)     0.00007       2.61588
   183    C   10  dxy    Ryd( 3d)     0.00063       2.73807
   184    C   10  dxz    Ryd( 3d)     0.00121       1.79051
   185    C   10  dyz    Ryd( 3d)     0.00047       1.79801
   186    C   10  dx2y2  Ryd( 3d)     0.00049       2.64551
   187    C   10  dz2    Ryd( 3d)     0.00035       2.20852

   188    C   11  S      Cor( 1S)     1.99903     -10.30341
   189    C   11  S      Val( 2S)     0.93119      -0.07585
   190    C   11  S      Ryd( 3S)     0.00267       0.95288
   191    C   11  S      Ryd( 4S)     0.00034       1.10620
   192    C   11  S      Ryd( 5S)     0.00002      23.01015
   193    C   11  px     Val( 2p)     1.06610       0.01532
   194    C   11  px     Ryd( 3p)     0.00430       0.91801
   195    C   11  px     Ryd( 4p)     0.00070       0.93854
   196    C   11  px     Ryd( 5p)     0.00014       3.35384
   197    C   11  py     Val( 2p)     1.18237       0.00394
   198    C   11  py     Ryd( 4p)     0.00608       0.89512
   199    C   11  py     Ryd( 3p)     0.00035       0.68070
   200    C   11  py     Ryd( 5p)     0.00013       3.15942
   201    C   11  pz     Val( 2p)     1.04380      -0.02809
   202    C   11  pz     Ryd( 4p)     0.00186       0.58129
   203    C   11  pz     Ryd( 3p)     0.00054       0.52069
   204    C   11  pz     Ryd( 5p)     0.00002       2.85047
   205    C   11  dxy    Ryd( 3d)     0.00049       2.65747
   206    C   11  dxz    Ryd( 3d)     0.00051       1.79069
   207    C   11  dyz    Ryd( 3d)     0.00043       1.75482
   208    C   11  dx2y2  Ryd( 3d)     0.00065       2.63088
   209    C   11  dz2    Ryd( 3d)     0.00048       2.11800

   210    C   12  S      Cor( 1S)     1.99829     -10.38789
   211    C   12  S      Val( 2S)     0.90292      -0.14497
   212    C   12  S      Ryd( 3S)     0.00241       0.69028
   213    C   12  S      Ryd( 4S)     0.00002      23.51029
   214    C   12  px     Val( 2p)     1.04418      -0.04522
   215    C   12  px     Ryd( 3p)     0.00771       0.91602
   216    C   12  px     Ryd( 5p)     0.00042       2.62532
   217    C   12  px     Ryd( 4p)     0.00014       1.20014
   218    C   12  py     Val( 2p)     1.00274      -0.06626
   219    C   12  py     Ryd( 3p)     0.00733       0.96314
   220    C   12  py     Ryd( 5p)     0.00054       2.50482
   221    C   12  py     Ryd( 4p)     0.00016       1.20900
   222    C   12  pz     Val( 2p)     1.08797      -0.06931
   223    C   12  pz     Ryd( 3p)     0.00133       0.70078
   224    C   12  pz     Ryd( 5p)     0.00007       2.30738
   225    C   12  pz     Ryd( 4p)     0.00014       0.84295
   226    C   12  dxy    Ryd( 3d)     0.00172       2.29998
   227    C   12  dxz    Ryd( 3d)     0.00114       1.69490
   228    C   12  dyz    Ryd( 3d)     0.00122       1.67666
   229    C   12  dx2y2  Ryd( 3d)     0.00099       2.53022
   230    C   12  dz2    Ryd( 3d)     0.00133       2.03616

   231    C   13  S      Cor( 1S)     1.99917     -10.29778
   232    C   13  S      Val( 2S)     0.94467      -0.07509
   233    C   13  S      Ryd( 3S)     0.00218       0.90172
   234    C   13  S      Ryd( 4S)     0.00011       1.26541
   235    C   13  S      Ryd( 5S)     0.00002      22.89099
   236    C   13  px     Val( 2p)     1.09765       0.03035
   237    C   13  px     Ryd( 4p)     0.00418       1.03975
   238    C   13  px     Ryd( 3p)     0.00042       0.73284
   239    C   13  px     Ryd( 5p)     0.00014       3.39850
   240    C   13  py     Val( 2p)     1.13752       0.03459
   241    C   13  py     Ryd( 4p)     0.00551       1.04289
   242    C   13  py     Ryd( 3p)     0.00038       0.48671
   243    C   13  py     Ryd( 5p)     0.00011       3.35936
   244    C   13  pz     Val( 2p)     1.00216      -0.01477
   245    C   13  pz     Ryd( 4p)     0.00112       0.66605
   246    C   13  pz     Ryd( 3p)     0.00043       0.40233
   247    C   13  pz     Ryd( 5p)     0.00001       2.89548
   248    C   13  dxy    Ryd( 3d)     0.00067       2.63237
   249    C   13  dxz    Ryd( 3d)     0.00054       1.78016
   250    C   13  dyz    Ryd( 3d)     0.00042       1.78591
   251    C   13  dx2y2  Ryd( 3d)     0.00050       2.71983
   252    C   13  dz2    Ryd( 3d)     0.00037       2.15827

   253    C   14  S      Cor( 1S)     1.99888     -10.31354
   254    C   14  S      Val( 2S)     0.93082      -0.09403
   255    C   14  S      Ryd( 3S)     0.00120       0.84301
   256    C   14  S      Ryd( 4S)     0.00002      23.44333
   257    C   14  px     Val( 2p)     1.08386       0.01874
   258    C   14  px     Ryd( 4p)     0.00602       0.88973
   259    C   14  px     Ryd( 3p)     0.00037       0.52673
   260    C   14  px     Ryd( 5p)     0.00017       3.29746
   261    C   14  py     Val( 2p)     1.15823       0.00433
   262    C   14  py     Ryd( 4p)     0.00661       1.04570
   263    C   14  py     Ryd( 3p)     0.00026       0.43221
   264    C   14  py     Ryd( 5p)     0.00008       3.35036
   265    C   14  pz     Val( 2p)     1.01010      -0.03114
   266    C   14  pz     Ryd( 4p)     0.00123       0.65089
   267    C   14  pz     Ryd( 3p)     0.00052       0.36406
   268    C   14  pz     Ryd( 5p)     0.00001       2.85628
   269    C   14  dxy    Ryd( 3d)     0.00062       2.64027
   270    C   14  dxz    Ryd( 3d)     0.00064       1.78866
   271    C   14  dyz    Ryd( 3d)     0.00042       1.74262
   272    C   14  dx2y2  Ryd( 3d)     0.00052       2.63021
   273    C   14  dz2    Ryd( 3d)     0.00050       2.12361

   274    C   15  S      Cor( 1S)     1.99849     -10.37506
   275    C   15  S      Val( 2S)     0.91634      -0.13394
   276    C   15  S      Ryd( 3S)     0.00166       0.95169
   277    C   15  S      Ryd( 4S)     0.00011       1.63455
   278    C   15  S      Ryd( 5S)     0.00002      22.44082
   279    C   15  px     Val( 2p)     0.94539      -0.08401
   280    C   15  px     Ryd( 4p)     0.00726       1.01294
   281    C   15  px     Ryd( 3p)     0.00020       0.65055
   282    C   15  px     Ryd( 5p)     0.00039       3.11440
   283    C   15  py     Val( 2p)     1.11308      -0.03700
   284    C   15  py     Ryd( 4p)     0.00682       0.90381
   285    C   15  py     Ryd( 3p)     0.00097       0.52773
   286    C   15  py     Ryd( 5p)     0.00025       3.43265
   287    C   15  pz     Val( 2p)     1.14297      -0.07120
   288    C   15  pz     Ryd( 4p)     0.00206       0.70076
   289    C   15  pz     Ryd( 3p)     0.00081       0.37945
   290    C   15  pz     Ryd( 5p)     0.00003       2.84012
   291    C   15  dxy    Ryd( 3d)     0.00103       2.53501
   292    C   15  dxz    Ryd( 3d)     0.00141       1.62268
   293    C   15  dyz    Ryd( 3d)     0.00064       1.75766
   294    C   15  dx2y2  Ryd( 3d)     0.00151       2.32444
   295    C   15  dz2    Ryd( 3d)     0.00083       2.08483

   296   Cl   16  S      Cor( 1S)     2.00000    -101.15484
   297   Cl   16  S      Cor( 2S)     1.99972     -10.84303
   298   Cl   16  S      Val( 3S)     1.81916      -0.99382
   299   Cl   16  S      Ryd( 4S)     0.00270       0.75783
   300   Cl   16  S      Ryd( 5S)     0.00003       1.49182
   301   Cl   16  S      Ryd( 6S)     0.00000      17.82825
   302   Cl   16  S      Ryd( 7S)     0.00000     207.67712
   303   Cl   16  px     Cor( 2p)     1.99992      -7.45255
   304   Cl   16  px     Val( 3p)     1.29404      -0.21191
   305   Cl   16  px     Ryd( 4p)     0.00384       0.47766
   306   Cl   16  px     Ryd( 5p)     0.00019       0.50038
   307   Cl   16  px     Ryd( 6p)     0.00002       4.00913
   308   Cl   16  px     Ryd( 7p)     0.00000      24.95223
   309   Cl   16  py     Cor( 2p)     1.99999      -7.44871
   310   Cl   16  py     Val( 3p)     1.93138      -0.29783
   311   Cl   16  py     Ryd( 4p)     0.00213       0.49743
   312   Cl   16  py     Ryd( 5p)     0.00007       0.56856
   313   Cl   16  py     Ryd( 6p)     0.00001       3.48533
   314   Cl   16  py     Ryd( 7p)     0.00000      24.92533
   315   Cl   16  pz     Cor( 2p)     1.99999      -7.44850
   316   Cl   16  pz     Val( 3p)     1.93871      -0.29936
   317   Cl   16  pz     Ryd( 4p)     0.00277       0.49582
   318   Cl   16  pz     Ryd( 5p)     0.00017       0.52694
   319   Cl   16  pz     Ryd( 6p)     0.00000       3.23627
   320   Cl   16  pz     Ryd( 7p)     0.00000      24.88964
   321   Cl   16  dxy    Ryd( 3d)     0.00187       1.31441
   322   Cl   16  dxz    Ryd( 3d)     0.00277       1.09679
   323   Cl   16  dyz    Ryd( 3d)     0.00014       1.02701
   324   Cl   16  dx2y2  Ryd( 3d)     0.00378       1.36460
   325   Cl   16  dz2    Ryd( 3d)     0.00144       1.14551

   326   Cl   17  S      Cor( 1S)     2.00000    -101.15902
   327   Cl   17  S      Cor( 2S)     1.99970     -10.84016
   328   Cl   17  S      Val( 3S)     1.81962      -0.99664
   329   Cl   17  S      Ryd( 4S)     0.00077       1.52934
   330   Cl   17  S      Ryd( 5S)     0.00000      17.84365
   331   Cl   17  S      Ryd( 6S)     0.00000     207.74803
   332   Cl   17  px     Cor( 2p)     1.99996      -7.45149
   333   Cl   17  px     Val( 3p)     1.71363      -0.26821
   334   Cl   17  px     Ryd( 4p)     0.00137       0.60703
   335   Cl   17  px     Ryd( 5p)     0.00002       4.18617
   336   Cl   17  px     Ryd( 6p)     0.00000      24.57094
   337   Cl   17  py     Cor( 2p)     1.99994      -7.45296
   338   Cl   17  py     Val( 3p)     1.50601      -0.24262
   339   Cl   17  py     Ryd( 4p)     0.00154       0.59174
   340   Cl   17  py     Ryd( 5p)     0.00002       4.25582
   341   Cl   17  py     Ryd( 6p)     0.00000      24.54676
   342   Cl   17  pz     Cor( 2p)     1.99999      -7.45011
   343   Cl   17  pz     Val( 3p)     1.93336      -0.29966
   344   Cl   17  pz     Ryd( 4p)     0.00225       0.60542
   345   Cl   17  pz     Ryd( 5p)     0.00001       3.72505
   346   Cl   17  pz     Ryd( 6p)     0.00000      24.59367
   347   Cl   17  dxy    Ryd( 3d)     0.00422       1.39482
   348   Cl   17  dxz    Ryd( 3d)     0.00105       1.04948
   349   Cl   17  dyz    Ryd( 3d)     0.00160       1.06830
   350   Cl   17  dx2y2  Ryd( 3d)     0.00142       1.31524
   351   Cl   17  dz2    Ryd( 3d)     0.00154       1.14933

   352    H   18  S      Val( 1S)     0.78019       0.14384
   353    H   18  S      Ryd( 2S)     0.00088       0.87635
   354    H   18  S      Ryd( 3S)     0.00025       2.12537
   355    H   18  px     Ryd( 2p)     0.00013       2.18565
   356    H   18  py     Ryd( 2p)     0.00036       2.70633
   357    H   18  pz     Ryd( 2p)     0.00012       1.72252

   358    H   19  S      Val( 1S)     0.76472       0.17622
   359    H   19  S      Ryd( 2S)     0.00100       1.47160
   360    H   19  S      Ryd( 3S)     0.00017       1.53563
   361    H   19  px     Ryd( 2p)     0.00022       2.40732
   362    H   19  py     Ryd( 2p)     0.00028       2.57054
   363    H   19  pz     Ryd( 2p)     0.00009       1.74907

   364    H   20  S      Val( 1S)     0.77252       0.14317
   365    H   20  S      Ryd( 2S)     0.00030       2.46452
   366    H   20  px     Ryd( 2p)     0.00016       2.17682
   367    H   20  py     Ryd( 2p)     0.00037       2.76345
   368    H   20  pz     Ryd( 2p)     0.00013       1.73734

 WARNING:  1 low occupancy (<1.9990e) core orbital  found on  C    2
           1 low occupancy (<1.9990e) core orbital  found on  C    3
           1 low occupancy (<1.9990e) core orbital  found on  C    6
           1 low occupancy (<1.9990e) core orbital  found on  C   12
           1 low occupancy (<1.9990e) core orbital  found on  C   14
           1 low occupancy (<1.9990e) core orbital  found on  C   15

 WARNING:  Population inversion found on atom  C    1
           Population inversion found on atom  C    2
           Population inversion found on atom  C    3
           Population inversion found on atom  C    4
           Population inversion found on atom  C    5
           Population inversion found on atom  C    6
           Population inversion found on atom  O    8
           Population inversion found on atom  C   10
           Population inversion found on atom  C   11
           Population inversion found on atom  C   12
           Population inversion found on atom  C   13
           Population inversion found on atom  C   14
           Population inversion found on atom  C   15


 Summary of Natural Population Analysis:                  
                                                          
                                       Natural Population 
                Natural  -----------------------------------------------
    Atom  No    Charge         Core      Valence    Rydberg      Total
 -----------------------------------------------------------------------
      C    1    0.34326      1.99919     3.61435    0.04321     5.65674
      C    2   -0.44910      1.99894     4.42889    0.02128     6.44910
      C    3    0.10908      1.99895     3.86665    0.02532     5.89092
      C    4   -0.08236      1.99914     4.06048    0.02274     6.08236
      C    5   -0.32114      1.99907     4.30047    0.02161     6.32114
      C    6   -0.28194      1.99866     4.25798    0.02530     6.28194
      H    7    0.24009      0.00000     0.75655    0.00336     0.75991
      O    8   -0.65154      1.99977     6.63265    0.01913     8.65154
      H    9    0.26345      0.00000     0.73288    0.00367     0.73655
      C   10   -0.00736      1.99905     3.99158    0.01672     6.00736
      C   11   -0.24219      1.99903     4.22346    0.01970     6.24219
      C   12   -0.06277      1.99829     4.03781    0.02667     6.06277
      C   13   -0.19827      1.99917     4.18200    0.01710     6.19827
      C   14   -0.20111      1.99888     4.18302    0.01921     6.20111
      C   15   -0.14227      1.99849     4.11779    0.02600     6.14227
     Cl   16   -0.00485      9.99962     6.98329    0.02194    17.00485
     Cl   17    0.01194      9.99960     6.97262    0.01584    16.98806
      H   18    0.21806      0.00000     0.78019    0.00175     0.78194
      H   19    0.23352      0.00000     0.76472    0.00176     0.76648
      H   20    0.22652      0.00000     0.77252    0.00096     0.77348
 =======================================================================
   * Total *   -0.99899     45.98584    73.65989    0.35325   119.99899

                                 Natural Population      
 --------------------------------------------------------
   Core                      45.98584 ( 99.9692% of  46)
   Valence                   73.65989 ( 99.5404% of  74)
   Natural Minimal Basis    119.64573 ( 99.7048% of 120)
   Natural Rydberg Basis      0.35325 (  0.2944% of 120)
 --------------------------------------------------------

    Atom  No          Natural Electron Configuration
 ----------------------------------------------------------------------------
      C    1      [core]2S( 0.87)2p( 2.75)3d( 0.01)4p( 0.03)
      C    2      [core]2S( 1.01)2p( 3.42)4p( 0.01)
      C    3      [core]2S( 0.95)2p( 2.91)3p( 0.01)4p( 0.01)
      C    4      [core]2S( 1.10)2p( 2.96)3p( 0.01)4p( 0.01)
      C    5      [core]2S( 0.98)2p( 3.32)4p( 0.01)
      C    6      [core]2S( 0.86)2p( 3.40)3p( 0.01)4p( 0.02)
      H    7            1S( 0.76)
      O    8      [core]2S( 1.68)2p( 4.95)3p( 0.01)3d( 0.01)
      H    9            1S( 0.73)
      C   10      [core]2S( 0.87)2p( 3.12)3p( 0.01)4p( 0.01)
      C   11      [core]2S( 0.93)2p( 3.29)3p( 0.01)4p( 0.01)
      C   12      [core]2S( 0.90)2p( 3.13)3p( 0.02)3d( 0.01)
      C   13      [core]2S( 0.94)2p( 3.24)4p( 0.01)
      C   14      [core]2S( 0.93)2p( 3.25)4p( 0.01)
      C   15      [core]2S( 0.92)2p( 3.20)3d( 0.01)4p( 0.02)
     Cl   16      [core]3S( 1.82)3p( 5.16)3d( 0.01)4p( 0.01)
     Cl   17      [core]3S( 1.82)3p( 5.15)3d( 0.01)4p( 0.01)
      H   18            1S( 0.78)
      H   19            1S( 0.76)
      H   20            1S( 0.77)


 NATURAL BOND ORBITAL ANALYSIS:

                       Occupancies       Lewis Structure    Low   High
           Occ.    -------------------  -----------------   occ   occ
  Cycle   Thresh.   Lewis   Non-Lewis     CR  BD  3C  LP    (L)   (NL)   Dev
 =============================================================================
   1(1)    1.90   111.86483   8.13517     23  22   0  15     8      9    0.92
   2(2)    1.90   111.86483   8.13517     23  22   0  15     8      9    0.92
   3(1)    1.80   114.00108   5.99892     23  24   0  13     5      8    0.61
   4(2)    1.80   114.00108   5.99892     23  24   0  13     5      8    0.61
   5(1)    1.70   115.80520   4.19480     23  27   0  10     2      8    0.61
   6(2)    1.70   116.01925   3.98075     23  27   0  10     2      8    0.36
   7(3)    1.70   116.01925   3.98075     23  27   0  10     2      8    0.36
   8(1)    1.60   116.50462   3.49538     23  28   0   9     1      8    0.41
   9(2)    1.60   116.01925   3.98075     23  27   0  10     2      8    0.36
  10(3)    1.60   115.87183   4.12817     23  27   0  10     2      8    0.47
  11(4)    1.60   116.01925   3.98075     23  27   0  10     2      8    0.36
  12(5)    1.60   115.87183   4.12817     23  27   0  10     2      8    0.47
  13(6)    1.60   116.01925   3.98075     23  27   0  10     2      8    0.36
  14(7)    1.60   115.87183   4.12817     23  27   0  10     2      8    0.47
  15(8)    1.60   116.01925   3.98075     23  27   0  10     2      8    0.36
  16(9)    1.60   115.87183   4.12817     23  27   0  10     2      8    0.47
  17(1)    1.50   115.08638   4.91362     23  27   0  10     2     10    0.58
  18(2)    1.50   115.79423   4.20577     23  27   0  10     1      8    0.89
  19(3)    1.50   115.08638   4.91362     23  27   0  10     2     10    0.58
  20(4)    1.50   115.79423   4.20577     23  27   0  10     1      8    0.89
  21(5)    1.50   115.08638   4.91362     23  27   0  10     2     10    0.58
  22(6)    1.50   115.79423   4.20577     23  27   0  10     1      8    0.89
  23(7)    1.50   115.08638   4.91362     23  27   0  10     2     10    0.58
  24(8)    1.50   115.79423   4.20577     23  27   0  10     1      8    0.89
  25(9)    1.50   115.08638   4.91362     23  27   0  10     2     10    0.58
  26(1)    1.60   116.50462   3.49538     23  28   0   9     1      8    0.41
 -----------------------------------------------------------------------------

 Structure accepted: RESONANCE keyword permits strongly delocalized structure

 WARNING:  1 low occupancy (<1.9990e) core orbital  found on  C    2
           1 low occupancy (<1.9990e) core orbital  found on  C    3
           1 low occupancy (<1.9990e) core orbital  found on  C    6
           1 low occupancy (<1.9990e) core orbital  found on  C   12
           1 low occupancy (<1.9990e) core orbital  found on  C   14
           1 low occupancy (<1.9990e) core orbital  found on  C   15

           --- Apparent excited state configuration ---
 The following "inverted" NBO labels reflect the actual hybrid overlap:

                 NBO   8 has been relabelled BD*

                 NBO 348 has been relabelled BD 

 --------------------------------------------------------
   Core                     45.98585 ( 99.969% of  46)
   Valence Lewis            69.07141 ( 93.340% of  74)
  ==================       ============================
   Total Lewis             115.05725 ( 95.881% of 120)
  -----------------------------------------------------
   Valence non-Lewis         4.69098 (  3.909% of 120)
   Rydberg non-Lewis         0.25177 (  0.210% of 120)
  ==================       ============================
   Total non-Lewis           4.94275 (  4.119% of 120)
 --------------------------------------------------------


       (Occupancy)   Bond orbital/ Coefficients/ Hybrids
 ---------------------------------------------------------------------------------
     1. (1.82746) BD ( 1) C   1 - C   2  
                ( 49.76%)   0.7054* C   1 s( 34.83%)p 1.87( 65.15%)d 0.00(  0.02%)
                                            0.0003 -0.5901 -0.0116  0.0019 -0.0007
                                           -0.3690 -0.0229  0.0188 -0.0013  0.7145
                                           -0.0012 -0.0041 -0.0028  0.0622  0.0008
                                           -0.0009 -0.0002  0.0089  0.0013 -0.0014
                                            0.0044  0.0081
                ( 50.24%)   0.7088* C   2 s( 29.80%)p 2.35( 70.15%)d 0.00(  0.04%)
                                           -0.0001 -0.5459 -0.0065 -0.0028 -0.0010
                                            0.4545 -0.0254  0.0065 -0.0016 -0.7015
                                           -0.0069  0.0108 -0.0017 -0.0447  0.0013
                                            0.0007 -0.0001  0.0057  0.0008 -0.0024
                                            0.0146  0.0137
     2. (1.96669) BD ( 1) C   1 - C   4  
                ( 50.95%)   0.7138* C   1 s( 32.51%)p 2.07( 67.44%)d 0.00(  0.05%)
                                           -0.0001  0.5701  0.0077 -0.0020 -0.0003
                                            0.4348  0.0314 -0.0165  0.0020  0.6954
                                           -0.0164 -0.0012 -0.0049  0.0154 -0.0018
                                            0.0008 -0.0003  0.0185  0.0002  0.0003
                                           -0.0074 -0.0086
                ( 49.05%)   0.7004* C   4 s( 46.73%)p 1.14( 53.21%)d 0.00(  0.06%)
                                           -0.0001  0.6835  0.0009 -0.0048 -0.0000
                                           -0.5447  0.0351 -0.0018 -0.0025 -0.4837
                                            0.0118  0.0086 -0.0012 -0.0051 -0.0008
                                            0.0004  0.0000  0.0192  0.0006  0.0008
                                           -0.0105 -0.0112
     3. (1.99238) BD ( 1) C   1 - O   8  
                ( 35.69%)   0.5974* C   1 s( 32.14%)p 2.11( 67.73%)d 0.00(  0.13%)
                                           -0.0000  0.5653 -0.0423 -0.0007 -0.0010
                                           -0.8186  0.0691  0.0099 -0.0005  0.0461
                                           -0.0080 -0.0042  0.0012 -0.0087 -0.0059
                                           -0.0024 -0.0005 -0.0031  0.0004  0.0001
                                            0.0304 -0.0193
                ( 64.31%)   0.8019* O   8 s( 42.21%)p 1.37( 57.66%)d 0.00(  0.13%)
                                            0.0000  0.6491 -0.0261 -0.0025 -0.0001
                                            0.7358 -0.0244 -0.0044  0.0007 -0.1554
                                            0.0051  0.0000  0.0004 -0.1021  0.0021
                                            0.0003  0.0002 -0.0108 -0.0056  0.0008
                                            0.0302 -0.0167
     4. (1.98713) BD ( 2) C   1 - O   8  
                ( 27.04%)   0.5200* C   1 s(  0.11%)p99.99( 99.35%)d 5.04(  0.54%)
                                           -0.0000  0.0328 -0.0016  0.0005 -0.0002
                                            0.0090  0.0062  0.0016  0.0006 -0.0548
                                           -0.0023 -0.0018 -0.0004  0.9942  0.0317
                                            0.0284  0.0111  0.0046 -0.0731  0.0042
                                           -0.0022  0.0060
                ( 72.96%)   0.8541* O   8 s(  0.12%)p99.99( 99.76%)d 1.02(  0.12%)
                                            0.0000  0.0344 -0.0015 -0.0003 -0.0000
                                            0.0928 -0.0019  0.0000  0.0000 -0.0683
                                            0.0008 -0.0001  0.0002  0.9921 -0.0085
                                           -0.0006 -0.0043 -0.0029  0.0338 -0.0051
                                            0.0031 -0.0046
     5. (1.98412) BD ( 1) C   2 - C   3  
                ( 52.47%)   0.7244* C   2 s( 38.47%)p 1.60( 61.48%)d 0.00(  0.05%)
                                           -0.0001  0.6196 -0.0287  0.0004 -0.0005
                                            0.7816 -0.0234 -0.0035  0.0062  0.0268
                                            0.0377 -0.0111  0.0025 -0.0311  0.0027
                                           -0.0003 -0.0001  0.0053 -0.0011  0.0000
                                            0.0157 -0.0133
                ( 47.53%)   0.6894* C   3 s( 49.78%)p 1.01( 50.17%)d 0.00(  0.04%)
                                           -0.0000  0.7054 -0.0162  0.0006  0.0005
                                           -0.6772  0.0336 -0.0004 -0.0073 -0.2020
                                            0.0324  0.0064 -0.0008  0.0025  0.0006
                                            0.0004  0.0003  0.0023 -0.0005 -0.0002
                                            0.0182 -0.0097
     6. (1.83892) BD ( 2) C   2 - C   3  
                ( 58.50%)   0.7649* C   2 s(  0.00%)p 1.00( 99.93%)d 0.00(  0.07%)
                                           -0.0000  0.0012 -0.0006  0.0002  0.0000
                                            0.0401  0.0006  0.0006  0.0001 -0.0385
                                           -0.0003 -0.0003 -0.0001  0.9979  0.0136
                                            0.0099  0.0005 -0.0002  0.0225  0.0148
                                            0.0013  0.0002
                ( 41.50%)   0.6442* C   3 s(  0.00%)p 1.00( 99.88%)d 0.00(  0.12%)
                                            0.0000  0.0021 -0.0002  0.0004  0.0001
                                            0.0202  0.0016 -0.0006 -0.0002 -0.0475
                                            0.0017  0.0007  0.0001  0.9977 -0.0209
                                           -0.0117 -0.0056  0.0017 -0.0329  0.0119
                                           -0.0004  0.0025
     7. (1.94996) BD ( 1) C   2 - H   9  
                ( 62.92%)   0.7932* C   2 s( 31.69%)p 2.15( 68.28%)d 0.00(  0.03%)
                                            0.0004 -0.5626 -0.0200  0.0011  0.0007
                                            0.4215  0.0010 -0.0040 -0.0024  0.7106
                                           -0.0033 -0.0046 -0.0036  0.0112 -0.0001
                                            0.0000 -0.0000 -0.0090  0.0004 -0.0003
                                            0.0085  0.0115
                ( 37.08%)   0.6089* H   9 s( 99.96%)p 0.00(  0.04%)
                                           -0.9998 -0.0008 -0.0023 -0.0089 -0.0183
                                           -0.0000
     8. (1.81639) BD*( 1) C   3 - C   4  
                ( 49.40%)   0.7029* C   3 s(  4.57%)p20.89( 95.42%)d 0.00(  0.01%)
                                            0.0003 -0.2133 -0.0133 -0.0033  0.0033
                                           -0.4718 -0.0428 -0.0081 -0.0013  0.8474
                                            0.0946 -0.0039  0.0006  0.0503  0.0055
                                           -0.0003 -0.0002 -0.0029 -0.0005  0.0008
                                            0.0009 -0.0109
                ( 50.60%)  -0.7113* C   4 s( 10.07%)p 8.93( 89.89%)d 0.00(  0.04%)
                                            0.0003 -0.3171 -0.0052 -0.0113 -0.0000
                                            0.3719  0.0243  0.0023 -0.0012 -0.8658
                                           -0.0750 -0.0067  0.0003 -0.0690 -0.0043
                                           -0.0005  0.0002 -0.0051 -0.0012  0.0019
                                           -0.0065 -0.0166
     9. (1.97116) BD ( 1) C   3 - C   6  
                ( 47.44%)   0.6888* C   3 s( 45.62%)p 1.19( 54.35%)d 0.00(  0.03%)
                                            0.0000  0.6754  0.0060 -0.0021  0.0010
                                            0.5580 -0.0275  0.0051  0.0003  0.4806
                                           -0.0164  0.0070  0.0012  0.0102  0.0005
                                            0.0006  0.0001  0.0125  0.0003  0.0008
                                           -0.0052 -0.0095
                ( 52.56%)   0.7250* C   6 s( 30.63%)p 2.26( 69.32%)d 0.00(  0.04%)
                                           -0.0000  0.5535 -0.0029  0.0001 -0.4936
                                           -0.0185 -0.0002  0.0009 -0.6696  0.0087
                                           -0.0061  0.0002 -0.0281  0.0025 -0.0005
                                           -0.0000  0.0138  0.0003  0.0011 -0.0008
                                           -0.0160
    10. (1.98028) BD ( 1) C   4 - C   5  
                ( 45.75%)   0.6764* C   4 s( 43.18%)p 1.31( 56.77%)d 0.00(  0.05%)
                                           -0.0001  0.6569 -0.0176 -0.0020  0.0001
                                            0.7465 -0.0390 -0.0034  0.0036  0.0841
                                           -0.0333  0.0067  0.0003 -0.0254 -0.0003
                                            0.0003 -0.0000 -0.0049 -0.0016  0.0008
                                            0.0161 -0.0137
                ( 54.25%)   0.7366* C   5 s( 33.59%)p 1.98( 66.38%)d 0.00(  0.03%)
                                           -0.0001  0.5793 -0.0154  0.0010 -0.0002
                                           -0.8131  0.0091  0.0050  0.0005  0.0252
                                           -0.0408  0.0118 -0.0008  0.0098 -0.0028
                                            0.0005 -0.0001  0.0049 -0.0004  0.0003
                                            0.0137 -0.0113
    11. (1.76852) BD ( 2) C   4 - C   5  
                ( 50.21%)   0.7086* C   4 s(  0.00%)p 1.00( 99.87%)d 0.00(  0.13%)
                                           -0.0000 -0.0017 -0.0011 -0.0003 -0.0001
                                            0.0422 -0.0007 -0.0004  0.0001 -0.0606
                                            0.0003 -0.0002  0.0003  0.9966 -0.0108
                                           -0.0029 -0.0025 -0.0027  0.0247 -0.0253
                                           -0.0008 -0.0034
                ( 49.79%)   0.7056* C   5 s(  0.00%)p 1.00( 99.94%)d 0.00(  0.06%)
                                           -0.0000  0.0052 -0.0010  0.0005  0.0002
                                            0.0137  0.0018  0.0001 -0.0001 -0.0651
                                           -0.0031 -0.0009 -0.0001  0.9968  0.0323
                                            0.0150  0.0013  0.0015 -0.0218 -0.0108
                                           -0.0013 -0.0001
    12. (1.92131) BD ( 1) C   5 - C   6  
                ( 49.10%)   0.7007* C   5 s( 36.38%)p 1.75( 63.58%)d 0.00(  0.03%)
                                            0.0001  0.6030 -0.0156  0.0025  0.0009
                                            0.4074 -0.0228  0.0009  0.0023 -0.6828
                                            0.0112  0.0088 -0.0047 -0.0533  0.0011
                                            0.0005 -0.0003 -0.0079 -0.0006  0.0021
                                           -0.0093 -0.0130
                ( 50.90%)   0.7135* C   6 s( 35.87%)p 1.79( 64.09%)d 0.00(  0.04%)
                                           -0.0001  0.5989  0.0027 -0.0005 -0.3228
                                            0.0040  0.0070 -0.0024  0.7315 -0.0139
                                            0.0142  0.0038  0.0333 -0.0002  0.0005
                                            0.0004 -0.0098 -0.0005  0.0020 -0.0056
                                           -0.0176
    13. (1.95799) BD ( 1) C   5 - H   7  
                ( 61.77%)   0.7860* C   5 s( 30.04%)p 2.33( 69.92%)d 0.00(  0.04%)
                                           -0.0004  0.5475  0.0265 -0.0008 -0.0008
                                            0.4130  0.0158 -0.0041  0.0001  0.7258
                                           -0.0045 -0.0008 -0.0040  0.0389 -0.0007
                                            0.0001 -0.0003  0.0127  0.0005  0.0017
                                           -0.0079 -0.0112
                ( 38.23%)   0.6183* H   7 s( 99.96%)p 0.00(  0.04%)
                                            0.9998  0.0009  0.0016 -0.0074 -0.0191
                                           -0.0014
    14. (1.96306) BD ( 1) C   6 - C  10  
                ( 49.38%)   0.7027* C   6 s( 33.42%)p 1.99( 66.56%)d 0.00(  0.02%)
                                            0.0001  0.5781  0.0028 -0.0002  0.8072
                                            0.0092 -0.0043  0.0009 -0.1168  0.0017
                                            0.0037 -0.0006 -0.0133  0.0007 -0.0000
                                            0.0001 -0.0023  0.0001  0.0006  0.0090
                                           -0.0125
                ( 50.62%)   0.7115* C  10 s( 33.09%)p 2.02( 66.89%)d 0.00(  0.02%)
                                            0.0001  0.5752 -0.0014  0.0001  0.0004
                                           -0.8050 -0.0099 -0.0062 -0.0029  0.1436
                                            0.0017  0.0014  0.0007 -0.0080  0.0002
                                            0.0001  0.0001 -0.0036  0.0002 -0.0000
                                            0.0094 -0.0080
    15. (1.96637) BD ( 1) C  10 - C  11  
                ( 50.28%)   0.7091* C  10 s( 33.25%)p 2.01( 66.72%)d 0.00(  0.03%)
                                            0.0001  0.5766  0.0011  0.0009 -0.0000
                                            0.5237  0.0102  0.0014  0.0022  0.6266
                                           -0.0121 -0.0018  0.0030 -0.0026  0.0012
                                            0.0001 -0.0001  0.0141  0.0002 -0.0001
                                            0.0000 -0.0111
                ( 49.72%)   0.7051* C  11 s( 36.69%)p 1.72( 63.27%)d 0.00(  0.04%)
                                           -0.0002  0.6057  0.0014  0.0048  0.0014
                                           -0.5379  0.0160  0.0014 -0.0028 -0.5854
                                           -0.0183  0.0074 -0.0060  0.0022  0.0011
                                           -0.0004  0.0001  0.0130 -0.0000 -0.0005
                                           -0.0051 -0.0134
    16. (1.61761) BD ( 2) C  10 - C  11  
                ( 46.69%)   0.6833* C  10 s(  0.00%)p 1.00( 99.95%)d 0.00(  0.05%)
                                           -0.0000 -0.0005 -0.0005 -0.0003  0.0001
                                           -0.0083 -0.0003  0.0001  0.0002  0.0115
                                            0.0009  0.0001  0.0000  0.9996  0.0011
                                           -0.0094 -0.0091  0.0001  0.0213  0.0070
                                           -0.0005  0.0000
                ( 53.31%)   0.7301* C  11 s(  0.00%)p 1.00( 99.96%)d 0.00(  0.04%)
                                           -0.0000 -0.0014 -0.0000 -0.0000 -0.0000
                                           -0.0170 -0.0008 -0.0003  0.0001  0.0180
                                            0.0008 -0.0002  0.0001  0.9992  0.0159
                                            0.0160 -0.0021  0.0001  0.0008 -0.0208
                                            0.0001  0.0009
    17. (1.97086) BD ( 1) C  10 - C  13  
                ( 51.10%)   0.7148* C  10 s( 33.62%)p 1.97( 66.35%)d 0.00(  0.03%)
                                           -0.0001  0.5798  0.0027  0.0006 -0.0001
                                            0.2775  0.0165  0.0004  0.0010 -0.7655
                                            0.0075  0.0023 -0.0031  0.0114 -0.0000
                                            0.0001  0.0001 -0.0110  0.0001 -0.0004
                                           -0.0092 -0.0106
                ( 48.90%)   0.6993* C  13 s( 36.13%)p 1.77( 63.84%)d 0.00(  0.04%)
                                            0.0001  0.6011  0.0018  0.0031  0.0013
                                           -0.3074  0.0241  0.0025 -0.0007  0.7368
                                            0.0059 -0.0105  0.0040 -0.0145  0.0007
                                            0.0001 -0.0000 -0.0077  0.0003 -0.0006
                                           -0.0124 -0.0120
    18. (1.97130) BD ( 1) C  11 - C  12  
                ( 48.88%)   0.6992* C  11 s( 34.73%)p 1.88( 65.24%)d 0.00(  0.03%)
                                            0.0001  0.5887  0.0274  0.0028 -0.0001
                                            0.7968 -0.0322 -0.0066  0.0031 -0.1227
                                           -0.0331  0.0009 -0.0006  0.0166 -0.0004
                                           -0.0001  0.0003 -0.0068  0.0007 -0.0003
                                            0.0110 -0.0114
                ( 51.12%)   0.7150* C  12 s( 38.74%)p 1.58( 61.22%)d 0.00(  0.04%)
                                           -0.0001  0.6224  0.0024  0.0005 -0.7608
                                           -0.0095 -0.0122 -0.0008  0.1777 -0.0321
                                            0.0016 -0.0034 -0.0242  0.0005 -0.0004
                                            0.0000 -0.0023  0.0011 -0.0003  0.0110
                                           -0.0167
    19. (1.97685) BD ( 1) C  11 - H  20  
                ( 61.34%)   0.7832* C  11 s( 28.55%)p 2.50( 71.41%)d 0.00(  0.04%)
                                           -0.0003  0.5339 -0.0209 -0.0066 -0.0011
                                           -0.2701 -0.0009  0.0035  0.0004  0.8004
                                            0.0023 -0.0072 -0.0036 -0.0183  0.0007
                                            0.0000  0.0001 -0.0085  0.0003 -0.0009
                                           -0.0140 -0.0121
                ( 38.66%)   0.6218* H  20 s( 99.96%)p 0.00(  0.04%)
                                            0.9998  0.0018  0.0058 -0.0190  0.0007
    20. (1.97902) BD ( 1) C  12 - C  15  
                ( 49.71%)   0.7050* C  12 s( 38.62%)p 1.59( 61.34%)d 0.00(  0.03%)
                                            0.0000  0.6211  0.0229 -0.0007  0.3443
                                           -0.0266  0.0042 -0.0039 -0.7024 -0.0106
                                           -0.0115 -0.0032  0.0211 -0.0005  0.0003
                                           -0.0000 -0.0075  0.0006 -0.0008 -0.0085
                                           -0.0143
                ( 50.29%)   0.7092* C  15 s( 38.08%)p 1.63( 61.89%)d 0.00(  0.03%)
                                            0.0000  0.6170  0.0079  0.0046 -0.0004
                                           -0.1943 -0.0169 -0.0036 -0.0053  0.7615
                                           -0.0181  0.0117  0.0091 -0.0178 -0.0001
                                           -0.0004 -0.0003 -0.0073  0.0005 -0.0007
                                           -0.0087 -0.0123
    21. (1.73316) BD ( 2) C  12 - C  15  
                ( 47.72%)   0.6908* C  12 s(  0.00%)p 1.00( 99.98%)d 0.00(  0.02%)
                                           -0.0000 -0.0001 -0.0003  0.0000 -0.0281
                                           -0.0001 -0.0001 -0.0000  0.0161 -0.0001
                                           -0.0000  0.0001  0.9994 -0.0046 -0.0013
                                            0.0042  0.0005  0.0066 -0.0126  0.0000
                                            0.0006
                ( 52.28%)   0.7231* C  15 s(  0.00%)p 1.00( 99.99%)d 0.00(  0.01%)
                                           -0.0000  0.0000  0.0003 -0.0001  0.0000
                                           -0.0317 -0.0002  0.0008  0.0000  0.0153
                                            0.0001 -0.0005  0.0000  0.9989  0.0063
                                           -0.0278 -0.0025 -0.0003 -0.0039  0.0112
                                           -0.0002 -0.0004
    22. (1.98644) BD ( 1) C  12 -Cl  17  
                ( 46.05%)   0.6786* C  12 s( 22.45%)p 3.44( 77.32%)d 0.01(  0.23%)
                                            0.0003  0.4729 -0.0293 -0.0000  0.5483
                                           -0.0044 -0.0127 -0.0039  0.6870 -0.0120
                                           -0.0180 -0.0016  0.0044  0.0001 -0.0001
                                           -0.0000  0.0369  0.0006  0.0001 -0.0078
                                           -0.0292
                ( 53.95%)   0.7345*Cl  17 s( 19.11%)p 4.21( 80.37%)d 0.03(  0.52%)
                                            0.0000  0.0002  0.4365  0.0238  0.0002
                                           -0.0000 -0.0001 -0.5346  0.0195 -0.0009
                                            0.0003 -0.0001 -0.7189  0.0265 -0.0013
                                            0.0003 -0.0000 -0.0046  0.0001 -0.0000
                                            0.0000  0.0594  0.0004  0.0005 -0.0178
                                           -0.0363
    23. (1.96999) BD ( 1) C  13 - C  14  
                ( 49.53%)   0.7038* C  13 s( 34.93%)p 1.86( 65.05%)d 0.00(  0.03%)
                                            0.0001  0.5903  0.0281 -0.0017  0.0000
                                            0.7905 -0.0210 -0.0141  0.0010 -0.1511
                                            0.0433 -0.0008 -0.0013  0.0128 -0.0012
                                           -0.0005  0.0001 -0.0019  0.0005 -0.0000
                                            0.0132 -0.0106
                ( 50.47%)   0.7104* C  14 s( 36.10%)p 1.77( 63.85%)d 0.00(  0.04%)
                                           -0.0001  0.6008  0.0066  0.0015 -0.7870
                                            0.0156  0.0095 -0.0026  0.1252  0.0490
                                           -0.0045  0.0015 -0.0259 -0.0003  0.0003
                                           -0.0001 -0.0083  0.0011 -0.0004  0.0119
                                           -0.0153
    24. (1.70587) BD ( 2) C  13 - C  14  
                ( 49.72%)   0.7052* C  13 s(  0.00%)p 1.00( 99.94%)d 0.00(  0.06%)
                                           -0.0000  0.0027  0.0003 -0.0002  0.0000
                                           -0.0161 -0.0003 -0.0006  0.0000  0.0108
                                            0.0005  0.0001 -0.0001  0.9992  0.0153
                                            0.0209 -0.0023  0.0003  0.0224  0.0083
                                           -0.0007  0.0007
                ( 50.28%)   0.7091* C  14 s(  0.00%)p 1.00( 99.95%)d 0.00(  0.05%)
                                            0.0000  0.0022  0.0001  0.0000 -0.0291
                                           -0.0004 -0.0001 -0.0000  0.0130  0.0005
                                            0.0001  0.0000  0.9989  0.0206  0.0166
                                           -0.0004 -0.0006 -0.0163  0.0142  0.0002
                                           -0.0010
    25. (1.97749) BD ( 1) C  13 - H  19  
                ( 61.75%)   0.7858* C  13 s( 28.99%)p 2.45( 70.98%)d 0.00(  0.04%)
                                            0.0004 -0.5378  0.0244  0.0010  0.0010
                                            0.5259  0.0044 -0.0010 -0.0033  0.6580
                                            0.0128  0.0045  0.0012  0.0028 -0.0003
                                           -0.0003 -0.0001 -0.0162 -0.0000  0.0001
                                            0.0035  0.0091
                ( 38.25%)   0.6184* H  19 s( 99.96%)p 0.00(  0.04%)
                                           -0.9998 -0.0024 -0.0006 -0.0130 -0.0161
                                           -0.0000
    26. (1.97162) BD ( 1) C  14 - C  15  
                ( 48.22%)   0.6944* C  14 s( 34.84%)p 1.87( 65.12%)d 0.00(  0.04%)
                                            0.0002  0.5901 -0.0136  0.0011  0.5448
                                           -0.0457 -0.0050 -0.0001  0.5931  0.0183
                                           -0.0076  0.0018  0.0068 -0.0014 -0.0000
                                           -0.0000  0.0142  0.0004  0.0001 -0.0037
                                           -0.0136
                ( 51.78%)   0.7196* C  15 s( 38.69%)p 1.58( 61.28%)d 0.00(  0.03%)
                                           -0.0002  0.6220  0.0053 -0.0002  0.0006
                                           -0.4716 -0.0093 -0.0090 -0.0083 -0.6241
                                            0.0232 -0.0077 -0.0066 -0.0054 -0.0005
                                           -0.0002 -0.0002  0.0109  0.0006 -0.0000
                                           -0.0011 -0.0131
    27. (1.97909) BD ( 1) C  14 - H  18  
                ( 60.95%)   0.7807* C  14 s( 28.86%)p 2.46( 71.10%)d 0.00(  0.03%)
                                            0.0003 -0.5372 -0.0026  0.0022 -0.2833
                                           -0.0108  0.0022  0.0003  0.7939  0.0042
                                           -0.0011 -0.0010 -0.0174 -0.0004  0.0001
                                            0.0000  0.0106 -0.0002  0.0008  0.0124
                                            0.0089
                ( 39.05%)   0.6249* H  18 s( 99.96%)p 0.00(  0.04%)
                                           -0.9998 -0.0005 -0.0012  0.0074 -0.0187
                                            0.0005
    28. (1.98868) BD ( 1) C  15 -Cl  16  
                ( 45.79%)   0.6767* C  15 s( 23.13%)p 3.32( 76.69%)d 0.01(  0.18%)
                                           -0.0001  0.4807 -0.0138 -0.0051 -0.0006
                                            0.8585  0.0038  0.0083 -0.0147 -0.1696
                                            0.0045 -0.0022  0.0038  0.0298 -0.0001
                                            0.0005 -0.0005 -0.0140  0.0026 -0.0006
                                            0.0325 -0.0226
                ( 54.21%)   0.7363*Cl  16 s( 19.45%)p 4.12( 80.06%)d 0.03(  0.49%)
                                            0.0000  0.0001  0.4389  0.0424  0.0005
                                            0.0002 -0.0000 -0.0001 -0.8683  0.0502
                                           -0.0063 -0.0002  0.0003  0.0000  0.2068
                                           -0.0110 -0.0002  0.0005 -0.0000 -0.0000
                                           -0.0336  0.0020 -0.0002 -0.0000  0.0000
                                           -0.0267  0.0045 -0.0010  0.0547 -0.0350
    29. (1.99918) CR ( 1) C   1           s(100.00%)p 0.00(  0.00%)
                                            1.0000  0.0002  0.0000 -0.0000  0.0000
                                            0.0001  0.0000 -0.0000  0.0000 -0.0002
                                           -0.0000  0.0000  0.0000 -0.0000 -0.0000
                                            0.0000  0.0000 -0.0000 -0.0000  0.0000
                                           -0.0000 -0.0000
    30. (1.99894) CR ( 1) C   2           s(100.00%)p 0.00(  0.00%)
                                            1.0000  0.0002  0.0000 -0.0000 -0.0000
                                           -0.0001 -0.0000  0.0000  0.0000 -0.0003
                                            0.0000  0.0000  0.0000  0.0000  0.0000
                                            0.0000  0.0000  0.0000  0.0000  0.0000
                                           -0.0000 -0.0000
    31. (1.99895) CR ( 1) C   3           s(100.00%)p 0.00(  0.00%)
                                            1.0000  0.0001  0.0000  0.0000 -0.0000
                                            0.0001  0.0000  0.0000  0.0000 -0.0003
                                           -0.0000  0.0000 -0.0000 -0.0000 -0.0000
                                            0.0000  0.0000  0.0000  0.0000 -0.0000
                                           -0.0000  0.0000
    32. (1.99915) CR ( 1) C   4           s(100.00%)p 0.00(  0.00%)
                                            1.0000  0.0002  0.0000  0.0000  0.0000
                                           -0.0001 -0.0000 -0.0000  0.0000  0.0002
                                            0.0000  0.0000 -0.0000  0.0000  0.0000
                                            0.0000 -0.0000  0.0000  0.0000 -0.0000
                                            0.0000  0.0000
    33. (1.99908) CR ( 1) C   5           s(100.00%)p 0.00(  0.00%)
                                            1.0000  0.0002  0.0000 -0.0000 -0.0000
                                            0.0001  0.0000 -0.0000 -0.0000  0.0003
                                           -0.0000 -0.0000 -0.0000  0.0000 -0.0000
                                            0.0000 -0.0000  0.0000  0.0000  0.0000
                                           -0.0000 -0.0000
    34. (1.99866) CR ( 1) C   6           s(100.00%)
                                            1.0000  0.0000 -0.0000 -0.0000 -0.0001
                                           -0.0000  0.0000 -0.0000  0.0000 -0.0000
                                            0.0000  0.0000  0.0000 -0.0000  0.0000
                                            0.0000 -0.0000 -0.0000  0.0000 -0.0000
                                           -0.0000
    35. (1.99977) CR ( 1) O   8           s(100.00%)p 0.00(  0.00%)
                                            1.0000  0.0003  0.0000  0.0000  0.0000
                                           -0.0003  0.0000  0.0000 -0.0000 -0.0000
                                           -0.0000 -0.0000  0.0000  0.0000 -0.0000
                                           -0.0000  0.0000  0.0000  0.0000 -0.0000
                                           -0.0000  0.0000
    36. (1.99905) CR ( 1) C  10           s(100.00%)p 0.00(  0.00%)
                                            1.0000 -0.0001  0.0000 -0.0000 -0.0000
                                            0.0001  0.0000  0.0000  0.0000 -0.0001
                                            0.0000  0.0000 -0.0000  0.0000 -0.0000
                                           -0.0000 -0.0000 -0.0000  0.0000  0.0000
                                           -0.0000  0.0000
    37. (1.99903) CR ( 1) C  11           s(100.00%)p 0.00(  0.00%)
                                            1.0000  0.0002 -0.0000 -0.0000 -0.0000
                                           -0.0002  0.0000  0.0000 -0.0000  0.0001
                                            0.0000 -0.0000 -0.0000  0.0000  0.0000
                                            0.0000 -0.0000  0.0000  0.0000 -0.0000
                                           -0.0000 -0.0000
    38. (1.99828) CR ( 1) C  12           s(100.00%)p 0.00(  0.00%)
                                            1.0000 -0.0001  0.0000  0.0000 -0.0002
                                            0.0000  0.0000  0.0000 -0.0001 -0.0000
                                            0.0000  0.0000  0.0000 -0.0000 -0.0000
                                            0.0000 -0.0000  0.0000 -0.0000  0.0000
                                            0.0000
    39. (1.99917) CR ( 1) C  13           s(100.00%)p 0.00(  0.00%)
                                            1.0000  0.0001 -0.0000 -0.0000 -0.0000
                                           -0.0003 -0.0000  0.0000  0.0000 -0.0003
                                           -0.0000 -0.0000 -0.0000  0.0000  0.0000
                                            0.0000  0.0000  0.0000  0.0000  0.0000
                                           -0.0000 -0.0000
    40. (1.99888) CR ( 1) C  14           s(100.00%)p 0.00(  0.00%)
                                            1.0000  0.0001  0.0000 -0.0000 -0.0001
                                            0.0000  0.0000 -0.0000 -0.0004 -0.0000
                                            0.0000  0.0000 -0.0000 -0.0000 -0.0000
                                            0.0000 -0.0000  0.0000 -0.0000 -0.0000
                                           -0.0000
    41. (1.99849) CR ( 1) C  15           s(100.00%)p 0.00(  0.00%)
                                            1.0000  0.0002 -0.0000 -0.0000  0.0000
                                            0.0000 -0.0000 -0.0000 -0.0000 -0.0002
                                            0.0000 -0.0000 -0.0000  0.0000 -0.0000
                                           -0.0000 -0.0000  0.0000  0.0000 -0.0000
                                            0.0000 -0.0000
    42. (2.00000) CR ( 1)Cl  16           s(100.00%)
                                            1.0000 -0.0000  0.0000 -0.0000 -0.0000
                                           -0.0000  0.0000  0.0000  0.0000 -0.0000
                                            0.0000  0.0000  0.0000 -0.0000 -0.0000
                                            0.0000  0.0000 -0.0000 -0.0000  0.0000
                                            0.0000 -0.0000  0.0000 -0.0000 -0.0000
                                            0.0000 -0.0000  0.0000 -0.0000  0.0000
    43. (1.99972) CR ( 2)Cl  16           s(100.00%)p 0.00(  0.00%)
                                           -0.0000  1.0000  0.0002 -0.0000 -0.0000
                                           -0.0000  0.0000  0.0000  0.0002 -0.0000
                                            0.0000  0.0000  0.0000 -0.0000 -0.0001
                                            0.0000  0.0000 -0.0000 -0.0000  0.0000
                                            0.0000 -0.0000  0.0000  0.0000  0.0000
                                            0.0000 -0.0000  0.0000 -0.0000  0.0000
    44. (1.99992) CR ( 3)Cl  16           s(  0.00%)p 1.00(100.00%)
                                           -0.0000 -0.0000  0.0001 -0.0000 -0.0000
                                           -0.0000  0.0000 -1.0000  0.0001 -0.0000
                                            0.0000  0.0000  0.0000 -0.0000 -0.0001
                                            0.0000  0.0000 -0.0000 -0.0000  0.0000
                                            0.0000 -0.0000  0.0000  0.0000  0.0000
                                            0.0000 -0.0000  0.0000 -0.0000  0.0000
    45. (1.99999) CR ( 4)Cl  16           s(  0.00%)p 1.00(100.00%)
                                           -0.0000 -0.0000  0.0000 -0.0000 -0.0000
                                           -0.0000  0.0000  0.0000  0.0001 -0.0000
                                            0.0000  0.0000  0.0000  1.0000  0.0000
                                            0.0000  0.0000 -0.0000  0.0000  0.0000
                                            0.0000 -0.0000  0.0000 -0.0000  0.0000
                                            0.0000 -0.0000  0.0000 -0.0000  0.0000
    46. (1.99999) CR ( 5)Cl  16           s(  0.00%)p 1.00(100.00%)
                                            0.0000  0.0000 -0.0000  0.0000  0.0000
                                            0.0000 -0.0000 -0.0000 -0.0000  0.0000
                                           -0.0000 -0.0000 -0.0000  0.0000  0.0000
                                           -0.0000 -0.0000  0.0000  0.0000  1.0000
                                           -0.0000 -0.0000  0.0000  0.0000  0.0000
                                           -0.0000  0.0000 -0.0000  0.0000 -0.0000
    47. (2.00000) CR ( 1)Cl  17           s(100.00%)
                                            1.0000 -0.0000  0.0000 -0.0000 -0.0000
                                            0.0000  0.0000  0.0000 -0.0000  0.0000
                                            0.0000  0.0000  0.0000 -0.0000  0.0000
                                            0.0000  0.0000  0.0000  0.0000  0.0000
                                           -0.0000 -0.0000 -0.0000 -0.0000  0.0000
                                            0.0000
    48. (1.99970) CR ( 2)Cl  17           s(100.00%)p 0.00(  0.00%)
                                           -0.0000  1.0000  0.0002 -0.0000 -0.0000
                                            0.0000  0.0000  0.0002 -0.0000  0.0000
                                            0.0000  0.0000  0.0002 -0.0000  0.0000
                                            0.0000  0.0000  0.0000 -0.0000  0.0000
                                           -0.0000 -0.0000 -0.0000 -0.0000  0.0000
                                            0.0000
    49. (1.99996) CR ( 3)Cl  17           s(  0.00%)p 1.00(100.00%)
                                            0.0000  0.0000 -0.0001  0.0000  0.0000
                                           -0.0000  1.0000 -0.0000  0.0000 -0.0000
                                           -0.0000 -0.0000 -0.0001  0.0000 -0.0000
                                           -0.0000 -0.0000  0.0000  0.0000 -0.0000
                                            0.0000  0.0000  0.0000  0.0000 -0.0000
                                           -0.0000
    50. (1.99994) CR ( 4)Cl  17           s(  0.00%)p 1.00(100.00%)
                                            0.0000  0.0000 -0.0001  0.0000  0.0000
                                           -0.0000 -0.0000 -0.0001  0.0000 -0.0000
                                           -0.0000  1.0000 -0.0001  0.0000 -0.0000
                                           -0.0000 -0.0000 -0.0000  0.0000 -0.0000
                                            0.0000  0.0000  0.0000  0.0000 -0.0000
                                           -0.0000
    51. (1.99999) CR ( 5)Cl  17           s(  0.00%)p 1.00(100.00%)
                                            0.0000  0.0000 -0.0000  0.0000 -0.0000
                                           -0.0000 -0.0000  0.0000  0.0000 -0.0000
                                           -0.0000 -0.0000 -0.0000  0.0000 -0.0000
                                           -0.0000  1.0000 -0.0000 -0.0000  0.0000
                                            0.0000  0.0000  0.0000  0.0000 -0.0000
                                           -0.0000
    52. (1.21802) LP ( 1) C   6           s(  0.00%)p 1.00( 99.99%)d 0.00(  0.01%)
                                           -0.0000  0.0033 -0.0003  0.0001  0.0076
                                           -0.0008 -0.0011  0.0001 -0.0448 -0.0019
                                            0.0002 -0.0001  0.9989  0.0062 -0.0079
                                           -0.0014  0.0006 -0.0063  0.0048  0.0000
                                            0.0009
    53. (1.97465) LP ( 1) O   8           s( 56.25%)p 0.78( 43.73%)d 0.00(  0.02%)
                                           -0.0005  0.7498  0.0154  0.0014  0.0001
                                           -0.6600  0.0039  0.0022 -0.0060 -0.0220
                                           -0.0033 -0.0003  0.0007  0.0343 -0.0004
                                           -0.0002  0.0003  0.0006  0.0014 -0.0001
                                           -0.0119  0.0073
    54. (1.80444) LP ( 2) O   8           s(  1.48%)p66.35( 98.43%)d 0.06(  0.09%)
                                            0.0000  0.1216 -0.0063 -0.0008 -0.0000
                                            0.1078 -0.0008 -0.0015 -0.0023  0.9847
                                            0.0102  0.0047 -0.0008  0.0535  0.0006
                                            0.0003  0.0000  0.0275  0.0012 -0.0021
                                            0.0096  0.0003
    55. (1.99311) LP ( 1)Cl  16           s( 80.67%)p 0.24( 19.32%)d 0.00(  0.01%)
                                           -0.0000 -0.0003  0.8981 -0.0114 -0.0001
                                           -0.0001  0.0000  0.0002  0.4306 -0.0160
                                           -0.0023  0.0004  0.0006 -0.0000 -0.0855
                                            0.0028  0.0011  0.0000 -0.0001  0.0000
                                            0.0146 -0.0006 -0.0001  0.0000  0.0000
                                            0.0040 -0.0007  0.0001 -0.0094  0.0052
    56. (1.97054) LP ( 2)Cl  16           s(  0.02%)p99.99( 99.96%)d 0.81(  0.02%)
                                           -0.0000 -0.0000  0.0149 -0.0025  0.0004
                                            0.0002 -0.0000  0.0000 -0.2249 -0.0028
                                           -0.0003  0.0001  0.0000  0.0001 -0.9741
                                           -0.0127  0.0009 -0.0002 -0.0004  0.0000
                                            0.0076  0.0001 -0.0000  0.0000  0.0000
                                            0.0126  0.0000  0.0005  0.0051 -0.0005
    57. (1.94091) LP ( 3)Cl  16           s(  0.00%)p 1.00( 99.97%)d 0.00(  0.03%)
                                           -0.0000 -0.0000  0.0016 -0.0000 -0.0001
                                            0.0000 -0.0000  0.0000 -0.0341 -0.0007
                                            0.0000  0.0001  0.0000 -0.0000  0.0157
                                            0.0003 -0.0000 -0.0000 -0.0000  0.0000
                                            0.9990  0.0192 -0.0012 -0.0004 -0.0004
                                           -0.0004 -0.0158  0.0033  0.0005 -0.0010
    58. (1.99242) LP ( 1)Cl  17           s( 80.88%)p 0.24( 19.11%)d 0.00(  0.01%)
                                           -0.0000 -0.0003  0.8993 -0.0061 -0.0001
                                            0.0000  0.0001  0.2734 -0.0082  0.0001
                                            0.0004  0.0001  0.3408 -0.0106 -0.0003
                                            0.0005  0.0000  0.0015 -0.0001  0.0000
                                            0.0000 -0.0096 -0.0000 -0.0001  0.0024
                                            0.0054
    59. (1.97066) LP ( 2)Cl  17           s(  0.02%)p99.99( 99.96%)d 0.78(  0.02%)
                                           -0.0000 -0.0000  0.0144 -0.0005  0.0002
                                           -0.0000  0.0001 -0.7977 -0.0062 -0.0000
                                           -0.0003 -0.0000  0.6021  0.0043 -0.0002
                                            0.0004  0.0000 -0.0254 -0.0001  0.0000
                                           -0.0000  0.0030  0.0003  0.0003  0.0124
                                           -0.0002
    60. (1.93431) LP ( 3)Cl  17           s(  0.00%)p 1.00( 99.97%)d 0.00(  0.03%)
                                           -0.0000 -0.0000  0.0010 -0.0000  0.0000
                                           -0.0000  0.0000 -0.0232 -0.0004  0.0000
                                            0.0000  0.0000  0.0114  0.0002  0.0000
                                           -0.0000  0.0000  0.9994  0.0142 -0.0004
                                           -0.0005  0.0002 -0.0103 -0.0136  0.0004
                                           -0.0002
    61. (0.01582) RY*( 1) C   1           s(  9.64%)p 9.30( 89.62%)d 0.08(  0.74%)
                                            0.0000  0.0716  0.2996 -0.0344 -0.0193
                                           -0.0444 -0.9425  0.0186  0.0034  0.0086
                                            0.0447 -0.0256 -0.0162  0.0038  0.0508
                                           -0.0019 -0.0013  0.0672  0.0102 -0.0083
                                            0.0488  0.0180
    62. (0.00808) RY*( 2) C   1           s(  0.14%)p36.22(  5.12%)d99.99( 94.74%)
                                            0.0000 -0.0011  0.0372  0.0051 -0.0007
                                           -0.0065  0.0119 -0.0042  0.0050  0.0036
                                           -0.0327 -0.0165 -0.0012 -0.0810  0.1304
                                            0.1422  0.0763  0.0914 -0.9623  0.0456
                                           -0.0513  0.0917
    63. (0.00656) RY*( 3) C   1           s(  3.13%)p16.67( 52.09%)d14.33( 44.79%)
                                           -0.0000 -0.0154  0.1735  0.0122  0.0273
                                           -0.0069  0.0749 -0.0290 -0.0001 -0.0218
                                           -0.6867 -0.1964  0.0424  0.0025 -0.0410
                                           -0.0170 -0.0026  0.6579  0.0842 -0.0440
                                            0.0753  0.0203
    64. (0.00290) RY*( 4) C   1           s(  4.93%)p12.52( 61.73%)d 6.76( 33.34%)
                                           -0.0000 -0.0016  0.1909 -0.1115  0.0209
                                           -0.0129  0.1393 -0.1494  0.0260 -0.0035
                                            0.6894 -0.3137 -0.0220  0.0013  0.0212
                                           -0.0108 -0.0045  0.5616  0.0501 -0.0331
                                           -0.1197 -0.0021
    65. (0.00157) RY*( 5) C   1           s( 81.25%)p 0.09(  6.94%)d 0.15( 11.81%)
                                            0.0000 -0.0027  0.8892  0.1477  0.0062
                                           -0.0290  0.2562 -0.0333 -0.0116  0.0076
                                           -0.0303  0.0155 -0.0087  0.0033 -0.0172
                                           -0.0063 -0.0029 -0.3026  0.0229  0.0047
                                           -0.0091  0.1608
    66. (0.00092) RY*( 6) C   1           s(  8.68%)p 4.63( 40.20%)d 5.89( 51.12%)
                                           -0.0000 -0.0005 -0.0328  0.2928 -0.0041
                                            0.0360  0.0378  0.4573 -0.2611 -0.0008
                                            0.1420 -0.3022 -0.0939 -0.0018 -0.0293
                                           -0.0284  0.0055  0.0015 -0.0469 -0.0473
                                            0.7111  0.0326
    67. (0.00058) RY*( 7) C   1           s(  0.01%)p 1.00( 12.10%)d 7.26( 87.89%)
                                            0.0000  0.0001  0.0022  0.0065 -0.0052
                                           -0.0004 -0.0168 -0.0080 -0.0010 -0.0001
                                            0.0063  0.0070  0.0107  0.0050 -0.2993
                                            0.1503 -0.0909 -0.0485 -0.0789 -0.9277
                                           -0.0628 -0.0764
    68. (0.00019) RY*( 8) C   1           s(  0.46%)p99.99( 89.94%)d20.65(  9.59%)
                                            0.0000 -0.0001 -0.0160  0.0658 -0.0079
                                           -0.0014  0.0441 -0.0210  0.0259  0.0011
                                           -0.0360 -0.0207 -0.0414 -0.0247  0.9053
                                            0.2680  0.0300 -0.0207  0.1534 -0.2669
                                            0.0258  0.0052
    69. (0.00012) RY*( 9) C   1           s( 12.36%)p 4.79( 59.27%)d 2.29( 28.36%)
                                           -0.0000 -0.0020 -0.1158  0.3319  0.0070
                                           -0.0026 -0.0281 -0.5012  0.4470 -0.0006
                                            0.0418  0.1645 -0.3241  0.0027 -0.0704
                                           -0.0285 -0.0359  0.0592  0.0051 -0.0340
                                            0.3405  0.4037
    70. (0.00004) RY*(10) C   1           s( 16.82%)p 2.64( 44.47%)d 2.30( 38.72%)
    71. (0.00001) RY*(11) C   1           s(  0.09%)p99.99( 93.75%)d66.10(  6.16%)
    72. (0.00001) RY*(12) C   1           s( 49.98%)p 0.06(  2.99%)d 0.94( 47.03%)
    73. (0.00001) RY*(13) C   1           s(  6.47%)p11.71( 75.74%)d 2.75( 17.79%)
    74. (0.00001) RY*(14) C   1           s(  8.04%)p10.33( 83.02%)d 1.11(  8.95%)
    75. (0.00001) RY*(15) C   1           s(  1.49%)p55.94( 83.41%)d10.13( 15.10%)
    76. (0.00000) RY*(16) C   1           s(  0.00%)p 1.00( 98.91%)d 0.01(  1.08%)
    77. (0.00001) RY*(17) C   1           s( 96.92%)p 0.01(  1.02%)d 0.02(  2.06%)
    78. (0.00771) RY*( 1) C   2           s(  6.08%)p14.94( 90.79%)d 0.52(  3.13%)
                                           -0.0000  0.0029  0.2459  0.0163 -0.0031
                                            0.0383  0.9488  0.0218 -0.0303 -0.0164
                                           -0.0333 -0.0205  0.0099 -0.0019 -0.0546
                                           -0.0045 -0.0010 -0.1725 -0.0040  0.0083
                                           -0.0156 -0.0354
    79. (0.00266) RY*( 2) C   2           s( 10.85%)p 8.11( 87.97%)d 0.11(  1.18%)
                                           -0.0000  0.0280  0.3254 -0.0029 -0.0427
                                            0.0321 -0.1028 -0.0876 -0.1240  0.0099
                                           -0.9069  0.1255 -0.0475 -0.0002 -0.0666
                                            0.0060 -0.0005  0.1023  0.0065  0.0042
                                           -0.0256 -0.0255
    80. (0.00207) RY*( 3) C   2           s(  0.08%)p99.99( 94.03%)d70.26(  5.89%)
                                            0.0000  0.0014 -0.0171  0.0232  0.0022
                                            0.0004  0.0572  0.0044 -0.0037  0.0003
                                           -0.0806  0.0058 -0.0093 -0.0109  0.9523
                                            0.1466  0.0429  0.0101 -0.2229  0.0935
                                           -0.0103  0.0153
    81. (0.00073) RY*( 4) C   2           s( 67.47%)p 0.28( 18.88%)d 0.20( 13.64%)
                                           -0.0000 -0.0067  0.8134 -0.0919  0.0684
                                            0.0157 -0.1273  0.1732  0.0688  0.0150
                                            0.3288  0.0405 -0.1572 -0.0000  0.0478
                                            0.0180 -0.0176  0.3609  0.0117 -0.0249
                                           -0.0517  0.0527
    82. (0.00041) RY*( 5) C   2           s(  2.76%)p26.41( 72.95%)d 8.79( 24.29%)
                                            0.0000 -0.0004  0.1552 -0.0339 -0.0489
                                           -0.0087 -0.0011 -0.7582 -0.1897 -0.0006
                                            0.1468  0.0934  0.2541  0.0019 -0.0225
                                            0.1519 -0.0127  0.0517 -0.1037 -0.0231
                                            0.4445  0.1770
    83. (0.00033) RY*( 6) C   2           s(  0.82%)p49.08( 40.27%)d71.78( 58.91%)
                                            0.0000 -0.0003  0.0636  0.0643 -0.0046
                                           -0.0006 -0.0125 -0.1451 -0.0252  0.0003
                                            0.0159  0.0421  0.0336 -0.0082  0.2659
                                           -0.5139  0.2069 -0.0894  0.6663 -0.3606
                                            0.0573 -0.0620
    84. (0.00025) RY*( 7) C   2           s( 28.26%)p 0.60( 17.03%)d 1.94( 54.71%)
                                           -0.0000 -0.0062  0.3461  0.4028 -0.0240
                                            0.0086 -0.2372 -0.0144 -0.0868 -0.0030
                                            0.0669 -0.1572  0.2285  0.0003 -0.0065
                                            0.1532 -0.0359 -0.6744 -0.0656 -0.0238
                                           -0.1699 -0.2420
    85. (0.00021) RY*( 8) C   2           s(  3.62%)p12.74( 46.08%)d13.90( 50.30%)
                                           -0.0000 -0.0009  0.0688  0.1769  0.0127
                                            0.0016 -0.0325 -0.0883 -0.0155 -0.0011
                                            0.0393  0.0583 -0.0178  0.0018 -0.0223
                                           -0.6531  0.1396 -0.0395 -0.2246  0.6692
                                            0.0093  0.0559
    86. (0.00008) RY*( 9) C   2           s( 27.27%)p 2.26( 61.73%)d 0.40( 11.01%)
    87. (0.00004) RY*(10) C   2           s(  1.66%)p26.20( 43.52%)d33.00( 54.82%)
    88. (0.00002) RY*(11) C   2           s( 51.71%)p 0.31( 15.83%)d 0.63( 32.46%)
    89. (0.00001) RY*(12) C   2           s(  0.08%)p99.99( 96.07%)d49.39(  3.85%)
    90. (0.00000) RY*(13) C   2           s(  0.00%)p 1.00( 98.14%)d 0.02(  1.85%)
    91. (0.00000) RY*(14) C   2           s(  0.07%)p99.99( 18.35%)d99.99( 81.57%)
    92. (0.00000) RY*(15) C   2           s( 95.23%)p 0.02(  2.00%)d 0.03(  2.77%)
    93. (0.00001) RY*(16) C   2           s(  1.27%)p74.07( 94.38%)d 3.41(  4.34%)
    94. (0.00001) RY*(17) C   2           s(  2.79%)p 0.77(  2.13%)d34.12( 95.08%)
    95. (0.00999) RY*( 1) C   3           s(  2.38%)p39.62( 94.30%)d 1.39(  3.32%)
                                            0.0000  0.0114  0.1517 -0.0178  0.0184
                                            0.0622 -0.2832 -0.0623 -0.0031 -0.0768
                                            0.9196 -0.0134  0.0293 -0.0049  0.0498
                                           -0.0031  0.0004  0.1635  0.0101 -0.0166
                                            0.0558  0.0544
    96. (0.00235) RY*( 2) C   3           s(  1.43%)p67.61( 96.79%)d 1.24(  1.78%)
                                           -0.0000 -0.0111  0.1076 -0.0392  0.0326
                                            0.0328  0.9314  0.1180 -0.0849  0.0363
                                            0.2652  0.0315  0.0138 -0.0026  0.0567
                                           -0.0462  0.0008  0.0448 -0.0807 -0.0415
                                           -0.0598  0.0630
    97. (0.00152) RY*( 3) C   3           s(  0.02%)p99.99( 40.49%)d99.99( 59.49%)
                                           -0.0000 -0.0013  0.0109 -0.0071  0.0046
                                            0.0044  0.0998  0.0495 -0.0172  0.0038
                                            0.0568 -0.0303  0.0029  0.0133 -0.4515
                                            0.4283  0.0221 -0.0146  0.6737  0.3740
                                            0.0256  0.0186
    98. (0.00086) RY*( 4) C   3           s( 85.88%)p 0.14( 12.16%)d 0.02(  1.95%)
                                           -0.0000  0.0062  0.9261  0.0065  0.0320
                                           -0.0323 -0.0215 -0.0997  0.1640  0.0157
                                           -0.1826 -0.1896  0.0856  0.0058  0.0793
                                           -0.0063  0.0029 -0.0067  0.0663 -0.0163
                                            0.0943  0.0771
    99. (0.00058) RY*( 5) C   3           s(  0.98%)p54.53( 53.27%)d46.84( 45.76%)
                                           -0.0000  0.0009  0.0962 -0.0226 -0.0018
                                           -0.0031 -0.0076 -0.0727  0.0373  0.0037
                                            0.0189 -0.0076  0.0039 -0.0373 -0.7146
                                            0.1127 -0.0276  0.0279 -0.6487  0.1854
                                           -0.0001  0.0391
   100. (0.00025) RY*( 6) C   3           s(  0.17%)p99.99( 19.03%)d99.99( 80.80%)
                                           -0.0000  0.0025  0.0367  0.0066 -0.0171
                                           -0.0177  0.0067 -0.2394  0.3229 -0.0055
                                           -0.0309  0.1482 -0.0612  0.0014  0.0197
                                            0.0353 -0.0049  0.4032  0.0506  0.0301
                                           -0.7909 -0.1281
   101. (0.00013) RY*( 7) C   3           s( 23.94%)p 2.45( 58.53%)d 0.73( 17.53%)
                                            0.0000  0.0103 -0.1759  0.4424  0.1124
                                            0.0100  0.0639  0.0435  0.6575 -0.0009
                                            0.1075 -0.1932  0.3119 -0.0011  0.0046
                                           -0.0250  0.0081 -0.3831 -0.0127  0.0214
                                           -0.0385  0.1625
   102. (0.00008) RY*( 8) C   3           s(  0.56%)p99.99( 84.24%)d27.15( 15.20%)
   103. (0.00009) RY*( 9) C   3           s(  3.44%)p19.16( 65.81%)d 8.95( 30.76%)
   104. (0.00005) RY*(10) C   3           s( 11.55%)p 6.22( 71.84%)d 1.44( 16.61%)
   105. (0.00005) RY*(11) C   3           s(  8.57%)p 3.51( 30.07%)d 7.16( 61.36%)
   106. (0.00004) RY*(12) C   3           s( 63.13%)p 0.48( 30.08%)d 0.11(  6.80%)
   107. (0.00003) RY*(13) C   3           s(  0.09%)p99.99( 26.54%)d99.99( 73.37%)
   108. (0.00002) RY*(14) C   3           s(  5.12%)p13.89( 71.12%)d 4.64( 23.76%)
   109. (0.00000) RY*(15) C   3           s( 91.87%)p 0.07(  6.19%)d 0.02(  1.94%)
   110. (0.00000) RY*(16) C   3           s(  0.05%)p99.99( 95.85%)d83.80(  4.10%)
   111. (0.00000) RY*(17) C   3           s(  0.85%)p51.45( 43.88%)d64.80( 55.27%)
   112. (0.00684) RY*( 1) C   4           s(  5.80%)p15.56( 90.20%)d 0.69(  4.01%)
                                            0.0000  0.0130  0.2214 -0.0937 -0.0016
                                           -0.0199  0.5361 -0.0055  0.0088  0.0662
                                           -0.7781 -0.0017 -0.0138  0.0053 -0.0630
                                            0.0026 -0.0013  0.1760  0.0083 -0.0132
                                            0.0754  0.0562
   113. (0.00290) RY*( 2) C   4           s(  1.53%)p63.26( 96.88%)d 1.04(  1.59%)
                                            0.0000  0.0035  0.1189 -0.0331 -0.0089
                                            0.0634  0.7796 -0.1133 -0.0383 -0.0010
                                            0.5701 -0.1257  0.0424 -0.0023  0.0003
                                           -0.0026  0.0031 -0.0528 -0.0129 -0.0070
                                            0.1109 -0.0242
   114. (0.00187) RY*( 3) C   4           s(  0.18%)p99.99( 95.02%)d26.82(  4.80%)
                                            0.0000  0.0000  0.0288  0.0308  0.0032
                                            0.0005 -0.0379  0.0238 -0.0015 -0.0005
                                            0.0566  0.0068  0.0061 -0.0152 -0.9686
                                            0.0410 -0.0697 -0.0102  0.2162  0.0331
                                            0.0091 -0.0044
   115. (0.00123) RY*( 4) C   4           s( 78.46%)p 0.25( 19.29%)d 0.03(  2.25%)
                                           -0.0000  0.0057  0.8856  0.0190  0.0040
                                            0.0184 -0.1701  0.3117  0.1203 -0.0157
                                            0.1363  0.0105  0.1746 -0.0002  0.0495
                                           -0.0087  0.0033  0.1073  0.0078  0.0062
                                           -0.1038 -0.0090
   116. (0.00029) RY*( 5) C   4           s(  0.07%)p99.99( 41.30%)d99.99( 58.63%)
                                            0.0000 -0.0000 -0.0154  0.0216 -0.0026
                                           -0.0003  0.0167 -0.0109  0.0177  0.0017
                                           -0.0085  0.0238  0.0188 -0.0172  0.1373
                                           -0.6141  0.1225 -0.0227  0.7608  0.0693
                                            0.0176 -0.0433
   117. (0.00020) RY*( 6) C   4           s( 33.39%)p 1.51( 50.45%)d 0.48( 16.16%)
                                            0.0000  0.0023 -0.2921  0.4981 -0.0196
                                            0.0073  0.1136  0.3987  0.2391  0.0054
                                           -0.0128 -0.3737  0.3663 -0.0002 -0.0057
                                           -0.0323  0.0206  0.3425 -0.0298 -0.0537
                                           -0.2002 -0.0211
   118. (0.00016) RY*( 7) C   4           s(  0.89%)p28.41( 25.19%)d83.36( 73.92%)
                                           -0.0000 -0.0012 -0.0029  0.0941 -0.0034
                                            0.0027  0.0076 -0.0401 -0.0189 -0.0015
                                            0.0008 -0.0361  0.0092  0.0154  0.1233
                                            0.4705 -0.1081  0.0935  0.3043  0.7975
                                            0.0317  0.0297
   119. (0.00015) RY*( 8) C   4           s(  9.11%)p 5.07( 46.21%)d 4.90( 44.68%)
                                           -0.0000 -0.0102  0.1271  0.2683 -0.0536
                                            0.0144 -0.0499 -0.6323 -0.2111  0.0032
                                            0.0390  0.1091 -0.0057 -0.0016 -0.0153
                                           -0.0304  0.0193  0.5149 -0.0215 -0.0692
                                           -0.3308 -0.2588
   120. (0.00006) RY*( 9) C   4           s( 12.56%)p 0.80( 10.04%)d 6.16( 77.40%)
   121. (0.00004) RY*(10) C   4           s(  4.80%)p 7.88( 37.80%)d11.97( 57.40%)
   122. (0.00003) RY*(11) C   4           s(  1.65%)p53.36( 88.26%)d 6.10( 10.09%)
   123. (0.00002) RY*(12) C   4           s( 21.24%)p 3.60( 76.35%)d 0.11(  2.41%)
   124. (0.00001) RY*(13) C   4           s( 23.17%)p 2.43( 56.38%)d 0.88( 20.44%)
   125. (0.00001) RY*(14) C   4           s( 10.01%)p 2.61( 26.09%)d 6.39( 63.91%)
   126. (0.00001) RY*(15) C   4           s(  0.01%)p 1.00( 39.65%)d 1.52( 60.34%)
   127. (0.00000) RY*(16) C   4           s(  0.06%)p99.99( 98.83%)d17.11(  1.10%)
   128. (0.00000) RY*(17) C   4           s( 97.10%)p 0.02(  2.32%)d 0.01(  0.59%)
   129. (0.00715) RY*( 1) C   5           s(  1.95%)p49.20( 96.03%)d 1.04(  2.02%)
                                            0.0000  0.0077 -0.0814  0.1098 -0.0280
                                           -0.0243 -0.8388 -0.0025  0.0257  0.0340
                                            0.4922  0.0993 -0.0296  0.0046  0.0345
                                            0.0074 -0.0005 -0.1342  0.0020 -0.0006
                                            0.0163 -0.0439
   130. (0.00307) RY*( 2) C   5           s(  5.35%)p17.00( 90.91%)d 0.70(  3.75%)
                                           -0.0000  0.0171  0.2302 -0.0036 -0.0133
                                           -0.0329  0.4256 -0.1073  0.0868 -0.0117
                                            0.8257 -0.1473  0.0161 -0.0009  0.0618
                                           -0.0030 -0.0008  0.1489 -0.0141  0.0184
                                           -0.1182 -0.0283
   131. (0.00270) RY*( 3) C   5           s(  0.22%)p99.99( 56.58%)d99.99( 43.21%)
                                           -0.0000  0.0009  0.0359 -0.0296 -0.0025
                                           -0.0004  0.0034  0.0196  0.0120 -0.0038
                                            0.0594 -0.0120  0.0070  0.0343 -0.7175
                                           -0.2125 -0.0185 -0.0273  0.5415 -0.3677
                                           -0.0069 -0.0536
   132. (0.00153) RY*( 4) C   5           s( 78.97%)p 0.17( 13.47%)d 0.10(  7.56%)
                                           -0.0000  0.0050  0.8850  0.0762  0.0265
                                           -0.0084 -0.1716  0.1376  0.0615 -0.0231
                                           -0.1391 -0.2359 -0.0807 -0.0016  0.0182
                                           -0.0080 -0.0058 -0.0590 -0.0239 -0.0057
                                            0.2565  0.0758
   133. (0.00034) RY*( 5) C   5           s(  0.42%)p97.25( 40.50%)d99.99( 59.09%)
                                           -0.0000 -0.0011  0.0470  0.0427  0.0112
                                           -0.0017  0.0357 -0.1667  0.0091 -0.0005
                                           -0.0474  0.0916 -0.0933 -0.0032  0.5918
                                           -0.0038  0.0785 -0.1303  0.7548 -0.0505
                                           -0.0286 -0.0295
   134. (0.00030) RY*( 6) C   5           s( 10.38%)p 7.01( 72.74%)d 1.63( 16.88%)
                                           -0.0000 -0.0043  0.1939  0.2556  0.0291
                                           -0.0048  0.0878 -0.6773 -0.0743 -0.0029
                                           -0.0463  0.4095 -0.2387  0.0015 -0.1666
                                            0.0107 -0.0260 -0.3425 -0.1919 -0.0010
                                           -0.1207  0.0116
   135. (0.00014) RY*( 7) C   5           s( 23.68%)p 2.92( 69.12%)d 0.30(  7.20%)
                                            0.0000 -0.0013 -0.1932  0.3843  0.2274
                                            0.0009  0.0138  0.1135  0.3185  0.0030
                                           -0.0265 -0.2183 -0.7213 -0.0005 -0.0042
                                           -0.0748 -0.0490  0.1890 -0.0149 -0.0522
                                           -0.0546  0.1742
   136. (0.00010) RY*( 8) C   5           s( 12.07%)p 1.72( 20.74%)d 5.56( 67.19%)
                                           -0.0000 -0.0088  0.2555 -0.2282 -0.0576
                                           -0.0102 -0.1767  0.0053  0.2079 -0.0094
                                           -0.1269  0.3382 -0.0224 -0.0007  0.0099
                                           -0.0395 -0.0089  0.5177  0.0132  0.0099
                                           -0.6347  0.0285
   137. (0.00005) RY*( 9) C   5           s( 48.00%)p 0.69( 33.32%)d 0.39( 18.69%)
   138. (0.00004) RY*(10) C   5           s(  0.83%)p50.63( 42.22%)d68.29( 56.95%)
   139. (0.00002) RY*(11) C   5           s(  0.23%)p99.99( 82.38%)d74.94( 17.39%)
   140. (0.00002) RY*(12) C   5           s( 12.32%)p 6.45( 79.46%)d 0.67(  8.22%)
   141. (0.00001) RY*(13) C   5           s( 15.08%)p 3.99( 60.15%)d 1.64( 24.76%)
   142. (0.00000) RY*(14) C   5           s( 88.55%)p 0.12( 10.88%)d 0.01(  0.57%)
   143. (0.00001) RY*(15) C   5           s(  0.44%)p48.02( 21.31%)d99.99( 78.25%)
   144. (0.00000) RY*(16) C   5           s(  0.05%)p99.99( 99.89%)d 1.48(  0.07%)
   145. (0.00001) RY*(17) C   5           s(  1.45%)p 7.26( 10.50%)d60.92( 88.06%)
   146. (0.00885) RY*( 1) C   6           s(  0.33%)p99.99( 97.70%)d 5.88(  1.97%)
                                           -0.0000 -0.0029  0.0521 -0.0250  0.0095
                                           -0.3778  0.1082 -0.0361 -0.0079 -0.8976
                                           -0.1197  0.0217 -0.0025  0.0067 -0.0217
                                            0.0021  0.0645  0.0003  0.0093 -0.1236
                                           -0.0123
   147. (0.00479) RY*( 2) C   6           s(  2.40%)p39.74( 95.27%)d 0.97(  2.33%)
                                            0.0000 -0.0006  0.1548  0.0031  0.0123
                                           -0.8717 -0.1980 -0.0039  0.0182  0.3532
                                            0.1346 -0.0529  0.0001  0.0859  0.0031
                                            0.0016  0.0913  0.0265 -0.0104 -0.1032
                                            0.0593
   148. (0.00305) RY*( 3) C   6           s(  0.06%)p99.99( 98.84%)d17.43(  1.10%)
                                            0.0000  0.0031  0.0219 -0.0119  0.0028
                                           -0.1208  0.1442 -0.0367  0.0034  0.1054
                                           -0.3220 -0.0220  0.0077 -0.8711  0.2718
                                           -0.0600 -0.0674 -0.0316  0.0235 -0.0679
                                           -0.0172
   149. (0.00291) RY*( 4) C   6           s(  0.19%)p99.99( 93.14%)d34.51(  6.67%)
                                            0.0000  0.0035  0.0397 -0.0185  0.0039
                                           -0.0797  0.2849 -0.0720  0.0104  0.1886
                                           -0.8022 -0.0516 -0.0022  0.3564 -0.1711
                                            0.0220 -0.2166 -0.0079  0.0025 -0.1242
                                           -0.0658
   150. (0.00108) RY*( 5) C   6           s(  0.02%)p99.99( 65.19%)d99.99( 34.79%)
                                           -0.0000 -0.0002  0.0155 -0.0005 -0.0001
                                            0.0167  0.0280  0.0049  0.0001 -0.0130
                                           -0.0555 -0.0110  0.0051  0.2539  0.7632
                                           -0.0204  0.0024  0.4185  0.4132  0.0348
                                            0.0281
   151. (0.00080) RY*( 6) C   6           s( 38.26%)p 1.57( 60.18%)d 0.04(  1.56%)
                                           -0.0000 -0.0032  0.6186 -0.0002  0.0021
                                            0.0425  0.7051  0.0417 -0.0095  0.0798
                                            0.2992  0.0651 -0.0001  0.0217 -0.0160
                                            0.0083  0.0500 -0.0454  0.0390 -0.0911
                                            0.0346
   152. (0.00062) RY*( 7) C   6           s( 24.71%)p 0.71( 17.54%)d 2.34( 57.75%)
                                            0.0000  0.0033  0.4971  0.0074 -0.0047
                                            0.1569 -0.3500 -0.0109 -0.0029 -0.0507
                                           -0.1209  0.0841  0.0060 -0.0277  0.0532
                                           -0.0139 -0.0686  0.4730 -0.5657 -0.1666
                                            0.0360
   153. (0.00058) RY*( 8) C   6           s( 25.77%)p 1.06( 27.27%)d 1.82( 46.97%)
                                            0.0000  0.0045  0.5071  0.0229 -0.0053
                                            0.1446 -0.4630 -0.0227 -0.0011 -0.0501
                                           -0.1539  0.0872 -0.0058 -0.0169 -0.0485
                                            0.0205 -0.0244 -0.4188  0.5083 -0.0882
                                            0.1660
   154. (0.00026) RY*( 9) C   6           s(  4.68%)p 5.27( 24.66%)d15.11( 70.66%)
                                           -0.0000 -0.0065  0.1961  0.0911 -0.0062
                                           -0.1154 -0.0081 -0.4665 -0.0006 -0.0425
                                           -0.0174  0.1153  0.0005 -0.0026  0.0147
                                           -0.0001 -0.2045 -0.0206 -0.0557  0.7948
                                           -0.1719
   155. (0.00015) RY*(10) C   6           s(  3.59%)p18.02( 64.73%)d 8.82( 31.68%)
                                            0.0000  0.0063  0.1538  0.1106 -0.0051
                                           -0.0063 -0.0009  0.5795  0.0108 -0.0502
                                           -0.1847 -0.5223  0.0003 -0.0027  0.0041
                                           -0.0424  0.2675 -0.0259 -0.0857  0.4565
                                            0.1698
   156. (0.00006) RY*(11) C   6           s(  0.34%)p87.15( 29.99%)d99.99( 69.67%)
   157. (0.00003) RY*(12) C   6           s(  0.03%)p99.99( 34.22%)d99.99( 65.76%)
   158. (0.00003) RY*(13) C   6           s(  0.65%)p99.99( 86.57%)d19.62( 12.78%)
   159. (0.00004) RY*(14) C   6           s( 13.10%)p 0.29(  3.81%)d 6.34( 83.09%)
   160. (0.00000) RY*(15) C   6           s(  0.00%)p 1.00( 99.93%)d 0.00(  0.07%)
   161. (0.00001) RY*(16) C   6           s( 85.93%)p 0.01(  1.03%)d 0.15( 13.04%)
   162. (0.00245) RY*( 1) H   7           s( 98.34%)p 0.02(  1.66%)
                                            0.0002  0.9916 -0.0008  0.1285  0.0101
                                           -0.0050
   163. (0.00034) RY*( 2) H   7           s( 91.78%)p 0.09(  8.22%)
                                            0.0028  0.0119  0.9580 -0.1049  0.2633
                                            0.0426
   164. (0.00013) RY*( 3) H   7           s(  0.06%)p99.99( 99.94%)
                                           -0.0003 -0.0036  0.0245 -0.0161  0.0657
                                           -0.9974
   165. (0.00006) RY*( 4) H   7           s(  8.32%)p11.02( 91.68%)
   166. (0.00004) RY*( 5) H   7           s(  1.54%)p63.96( 98.46%)
   167. (0.00529) RY*( 1) O   8           s(  0.02%)p99.99( 99.41%)d25.06(  0.57%)
                                            0.0000 -0.0000  0.0127 -0.0081 -0.0002
                                            0.0006  0.0579  0.0054  0.0033 -0.0010
                                            0.0024 -0.0015 -0.0021  0.0112  0.9948
                                           -0.0233  0.0188 -0.0024 -0.0749  0.0028
                                           -0.0042  0.0077
   168. (0.00473) RY*( 2) O   8           s(  0.74%)p99.99( 97.95%)d 1.77(  1.31%)
                                           -0.0000 -0.0017  0.0796  0.0323 -0.0022
                                           -0.0044  0.0278  0.0022 -0.0381 -0.0059
                                            0.9883  0.0182  0.0132 -0.0008 -0.0050
                                            0.0026  0.0019 -0.1141 -0.0019  0.0054
                                            0.0009  0.0042
   169. (0.00097) RY*( 3) O   8           s( 47.38%)p 1.10( 52.19%)d 0.01(  0.43%)
                                            0.0000 -0.0024  0.6669 -0.1703 -0.0086
                                            0.0105 -0.6111  0.3761  0.0721  0.0037
                                           -0.0262  0.0010  0.0111 -0.0006  0.0232
                                           -0.0181 -0.0015  0.0238  0.0035  0.0022
                                           -0.0604 -0.0084
   170. (0.00022) RY*( 4) O   8           s( 50.49%)p 0.87( 43.75%)d 0.11(  5.75%)
                                            0.0000 -0.0134 -0.3201  0.6342 -0.0083
                                           -0.0270 -0.6142 -0.0668 -0.2178 -0.0012
                                            0.0152  0.0034  0.0701  0.0015  0.0463
                                            0.0067  0.0174  0.0207 -0.0078 -0.0174
                                            0.2360  0.0322
   171. (0.00007) RY*( 5) O   8           s( 39.70%)p 1.38( 54.96%)d 0.13(  5.34%)
   172. (0.00002) RY*( 6) O   8           s( 47.65%)p 0.97( 46.07%)d 0.13(  6.28%)
   173. (0.00002) RY*( 7) O   8           s(  6.27%)p 6.39( 40.06%)d 8.57( 53.68%)
   174. (0.00001) RY*( 8) O   8           s(  0.19%)p99.99( 99.22%)d 3.05(  0.58%)
   175. (0.00000) RY*( 9) O   8           s(  0.31%)p99.99( 99.61%)d 0.27(  0.08%)
   176. (0.00000) RY*(10) O   8           s(  0.67%)p82.47( 54.86%)d66.86( 44.47%)
   177. (0.00001) RY*(11) O   8           s(  0.75%)p99.99( 99.00%)d 0.32(  0.24%)
   178. (0.00000) RY*(12) O   8           s(  0.13%)p99.99( 99.76%)d 0.80(  0.11%)
   179. (0.00000) RY*(13) O   8           s(  1.25%)p 5.08(  6.33%)d74.12( 92.42%)
   180. (0.00000) RY*(14) O   8           s(  0.08%)p13.58(  1.05%)d99.99( 98.87%)
   181. (0.00001) RY*(15) O   8           s(  0.62%)p 1.18(  0.73%)d99.99( 98.66%)
   182. (0.00000) RY*(16) O   8           s( 99.56%)p 0.00(  0.30%)d 0.00(  0.15%)
   183. (0.00000) RY*(17) O   8           s(  4.15%)p 1.24(  5.16%)d21.87( 90.69%)
   184. (0.00273) RY*( 1) H   9           s( 99.19%)p 0.01(  0.81%)
                                            0.0009  0.9959  0.0034 -0.0655 -0.0615
                                           -0.0042
   185. (0.00039) RY*( 2) H   9           s( 94.24%)p 0.06(  5.76%)
                                            0.0026 -0.0230  0.9705 -0.0966 -0.2179
                                            0.0284
   186. (0.00015) RY*( 3) H   9           s(  0.15%)p99.99( 99.85%)
                                           -0.0008 -0.0034  0.0384 -0.0427  0.0603
                                           -0.9965
   187. (0.00005) RY*( 4) H   9           s(  4.48%)p21.34( 95.52%)
   188. (0.00003) RY*( 5) H   9           s(  1.99%)p49.31( 98.01%)
   189. (0.00599) RY*( 1) C  10           s(  1.74%)p54.75( 95.33%)d 1.68(  2.93%)
                                            0.0000  0.0091  0.1299  0.0194  0.0089
                                            0.0189 -0.8736  0.0870 -0.0035 -0.0023
                                            0.4254 -0.0317 -0.0093 -0.0006 -0.0082
                                            0.0004  0.0009 -0.0049  0.0165 -0.0017
                                            0.1700 -0.0072
   190. (0.00494) RY*( 2) C  10           s(  0.04%)p99.99( 96.78%)d76.95(  3.18%)
                                           -0.0000 -0.0026  0.0179  0.0059 -0.0072
                                           -0.0037  0.4225 -0.0173 -0.0006  0.0121
                                            0.8780  0.1284 -0.0036 -0.0010  0.0377
                                            0.0017  0.0012  0.1775  0.0084 -0.0014
                                            0.0003  0.0136
   191. (0.00123) RY*( 3) C  10           s(  1.12%)p 1.52(  1.70%)d86.65( 97.18%)
                                            0.0000  0.0001  0.0909  0.0543 -0.0027
                                           -0.0001  0.0027 -0.0419 -0.0141 -0.0003
                                            0.0053 -0.0305  0.0101  0.0226 -0.0382
                                            0.0845  0.0698  0.0274 -0.9847 -0.0149
                                            0.0354  0.0039
   192. (0.00092) RY*( 4) C  10           s( 82.96%)p 0.12(  9.55%)d 0.09(  7.49%)
                                            0.0000 -0.0035  0.9060 -0.0928 -0.0078
                                           -0.0016  0.1413 -0.1754  0.1526  0.0016
                                           -0.0523 -0.0850 -0.0606 -0.0015 -0.0877
                                           -0.0057 -0.0106 -0.1061  0.0933  0.0056
                                            0.2323 -0.0306
   193. (0.00070) RY*( 5) C  10           s(  1.49%)p60.60( 90.21%)d 5.58(  8.31%)
                                            0.0000 -0.0007  0.0970  0.0735  0.0090
                                           -0.0007 -0.0112 -0.0272 -0.0173 -0.0014
                                           -0.0284 -0.0668  0.0135 -0.0031  0.9384
                                           -0.1200  0.0204  0.0061 -0.0336  0.2857
                                           -0.0157  0.0065
   194. (0.00054) RY*( 6) C  10           s(  0.73%)p18.92( 13.77%)d99.99( 85.50%)
                                           -0.0000 -0.0000  0.0465  0.0715  0.0021
                                           -0.0008  0.0016  0.0132 -0.0159 -0.0001
                                           -0.0132 -0.0394  0.0018  0.0082  0.2917
                                            0.2006  0.1009  0.0082  0.0361 -0.9231
                                           -0.0145  0.0366
   195. (0.00030) RY*( 7) C  10           s( 39.41%)p 0.97( 38.08%)d 0.57( 22.50%)
                                           -0.0000  0.0032  0.2101  0.5904  0.0373
                                           -0.0074  0.0197  0.2346 -0.1913 -0.0031
                                            0.0066 -0.4828  0.1976 -0.0017 -0.1261
                                           -0.0087 -0.0248  0.2693  0.0589  0.0562
                                           -0.3441  0.1659
   196. (0.00024) RY*( 8) C  10           s( 20.65%)p 2.67( 55.13%)d 1.17( 24.23%)
                                           -0.0000  0.0018  0.1758  0.4175 -0.0355
                                            0.0011 -0.0166  0.1850 -0.1952  0.0116
                                           -0.0111  0.6508 -0.2271  0.0005 -0.0067
                                            0.0529  0.0203 -0.4067 -0.0017  0.0364
                                           -0.2329  0.1460
   197. (0.00011) RY*( 9) C  10           s(  0.05%)p99.99( 93.12%)d99.99(  6.82%)
                                           -0.0000  0.0001  0.0213 -0.0078  0.0061
                                           -0.0002  0.0042  0.0555 -0.0772  0.0004
                                           -0.0027  0.0342 -0.0683 -0.0072 -0.0398
                                           -0.9220 -0.2542  0.0033 -0.0938 -0.2436
                                           -0.0070 -0.0088
   198. (0.00010) RY*(10) C  10           s(  3.13%)p12.08( 37.82%)d18.87( 59.05%)
                                            0.0000 -0.0051  0.1659 -0.0049 -0.0611
                                           -0.0065 -0.1101 -0.0000  0.1230 -0.0124
                                           -0.1587  0.5101  0.2553 -0.0001  0.0112
                                           -0.0005  0.0066  0.6856  0.0109 -0.0120
                                           -0.1732 -0.3003
   199. (0.00009) RY*(11) C  10           s( 24.67%)p 2.10( 51.92%)d 0.95( 23.41%)
   200. (0.00007) RY*(12) C  10           s( 13.15%)p 1.74( 22.87%)d 4.87( 63.99%)
   201. (0.00005) RY*(13) C  10           s(  4.55%)p 7.98( 36.30%)d13.00( 59.15%)
   202. (0.00003) RY*(14) C  10           s( 27.08%)p 2.17( 58.78%)d 0.52( 14.14%)
   203. (0.00002) RY*(15) C  10           s(  1.30%)p72.71( 94.35%)d 3.35(  4.35%)
   204. (0.00000) RY*(16) C  10           s(  0.01%)p 1.00( 99.68%)d 0.00(  0.31%)
   205. (0.00001) RY*(17) C  10           s( 77.96%)p 0.06(  4.69%)d 0.22( 17.35%)
   206. (0.00546) RY*( 1) C  11           s(  3.37%)p27.88( 93.89%)d 0.81(  2.74%)
                                            0.0000 -0.0293  0.1750 -0.0432  0.0177
                                           -0.0264 -0.1170 -0.1003  0.0265  0.0224
                                           -0.9506  0.0972 -0.0101 -0.0001 -0.0015
                                           -0.0033  0.0021  0.1108 -0.0018  0.0049
                                            0.1199  0.0266
   207. (0.00331) RY*( 2) C  11           s( 12.90%)p 6.58( 84.85%)d 0.17(  2.24%)
                                            0.0000 -0.0068  0.3332 -0.1340 -0.0028
                                           -0.0344 -0.9015 -0.0566 -0.0265 -0.0032
                                            0.1700 -0.0025  0.0340 -0.0016  0.0256
                                           -0.0055 -0.0001  0.0392  0.0098  0.0024
                                           -0.1396 -0.0361
   208. (0.00153) RY*( 3) C  11           s( 56.72%)p 0.74( 42.03%)d 0.02(  1.26%)
                                            0.0000  0.0024  0.7452 -0.1066 -0.0227
                                           -0.0080  0.3432 -0.4614 -0.1505  0.0176
                                            0.1639  0.0287 -0.0739  0.0021 -0.1826
                                            0.0079 -0.0051  0.0770  0.0084 -0.0121
                                            0.0636 -0.0487
   209. (0.00141) RY*( 4) C  11           s(  1.56%)p62.73( 97.55%)d 0.57(  0.89%)
                                           -0.0000 -0.0002  0.1243 -0.0092 -0.0029
                                            0.0006  0.0837 -0.0937 -0.0304  0.0033
                                            0.0272  0.0108 -0.0196 -0.0123  0.9742
                                           -0.0828  0.0401  0.0127  0.0035  0.0886
                                            0.0270 -0.0118
   210. (0.00067) RY*( 5) C  11           s(  0.05%)p99.99( 16.93%)d99.99( 83.02%)
                                           -0.0000 -0.0005  0.0165  0.0163 -0.0026
                                           -0.0002 -0.0059  0.0127 -0.0072  0.0005
                                            0.0028 -0.0077  0.0001 -0.0006 -0.0010
                                           -0.4034  0.0786 -0.0052 -0.8271 -0.3813
                                            0.0162 -0.0203
   211. (0.00048) RY*( 6) C  11           s( 32.12%)p 1.76( 56.67%)d 0.35( 11.22%)
                                           -0.0000 -0.0011  0.4184  0.3798 -0.0435
                                            0.0015  0.0984  0.5947  0.2523  0.0131
                                            0.0112  0.3585 -0.1020 -0.0000  0.0074
                                            0.0138  0.0090  0.1393 -0.0013  0.0121
                                           -0.2909  0.0894
   212. (0.00016) RY*( 7) C  11           s( 39.40%)p 0.70( 27.56%)d 0.84( 33.04%)
                                            0.0000 -0.0058 -0.0637  0.6179 -0.0899
                                           -0.0045 -0.0519 -0.4864  0.1336 -0.0035
                                           -0.0801  0.0027  0.1062  0.0000 -0.0041
                                           -0.0261 -0.0063 -0.4011  0.0198 -0.0210
                                           -0.4094 -0.0334
   213. (0.00017) RY*( 8) C  11           s( 15.43%)p 4.80( 74.12%)d 0.68( 10.45%)
                                            0.0000 -0.0036  0.2796  0.2744  0.0275
                                           -0.0138 -0.0035  0.3071 -0.0206 -0.0002
                                           -0.0723 -0.7929  0.0969 -0.0003  0.0050
                                            0.0547  0.0060 -0.2013 -0.0123  0.0377
                                            0.2274 -0.1035
   214. (0.00012) RY*( 9) C  11           s(  0.53%)p68.04( 36.29%)d99.99( 63.17%)
                                            0.0000  0.0002  0.0121  0.0720  0.0025
                                           -0.0024 -0.0186  0.0313  0.0025  0.0017
                                            0.0161 -0.0071 -0.0153 -0.0022 -0.0064
                                           -0.5953  0.0812  0.0208  0.5562 -0.5507
                                            0.1345  0.0251
   215. (0.00011) RY*(10) C  11           s(  4.63%)p15.25( 70.64%)d 5.34( 24.72%)
                                            0.0000  0.0013 -0.0106  0.0275  0.2132
                                            0.0022 -0.0355  0.0818 -0.5307 -0.0035
                                           -0.0603 -0.0352 -0.6418 -0.0003 -0.0003
                                            0.0021  0.0040 -0.2939  0.0003 -0.0120
                                           -0.1658  0.3650
   216. (0.00009) RY*(11) C  11           s(  8.09%)p 3.60( 29.08%)d 7.77( 62.83%)
   217. (0.00005) RY*(12) C  11           s(  9.50%)p 4.68( 44.50%)d 4.84( 46.00%)
   218. (0.00002) RY*(13) C  11           s(  0.04%)p99.99( 46.54%)d99.99( 53.42%)
   219. (0.00002) RY*(14) C  11           s( 25.47%)p 2.19( 55.69%)d 0.74( 18.84%)
   220. (0.00000) RY*(15) C  11           s( 89.14%)p 0.12( 10.31%)d 0.01(  0.55%)
   221. (0.00000) RY*(16) C  11           s(  0.04%)p99.99( 99.86%)d 2.48(  0.10%)
   222. (0.00001) RY*(17) C  11           s(  1.04%)p13.10( 13.60%)d82.19( 85.36%)
   223. (0.00750) RY*( 1) C  12           s(  0.28%)p99.99( 95.77%)d14.21(  3.95%)
                                            0.0000 -0.0217  0.0480 -0.0013 -0.0032
                                           -0.9749  0.0512  0.0028  0.0214  0.0006
                                           -0.0558  0.0120 -0.0007 -0.0307  0.0022
                                           -0.0005 -0.1613 -0.0004 -0.0066 -0.1132
                                            0.0256
   224. (0.00648) RY*( 2) C  12           s(  0.12%)p99.99( 96.72%)d25.74(  3.16%)
                                            0.0000  0.0296 -0.0062 -0.0178 -0.0191
                                            0.0062  0.0867 -0.0216  0.0043  0.9779
                                           -0.0239 -0.0372 -0.0007 -0.0239  0.0033
                                           -0.0010  0.0956 -0.0050 -0.0060 -0.1458
                                           -0.0340
   225. (0.00269) RY*( 3) C  12           s(  0.01%)p 1.00( 48.49%)d 1.06( 51.50%)
                                           -0.0000  0.0002  0.0098 -0.0001 -0.0003
                                           -0.0198  0.0020  0.0012  0.0007  0.0204
                                           -0.0040 -0.0008  0.0105  0.6941 -0.0449
                                           -0.0131 -0.0201  0.2053  0.6869 -0.0248
                                           -0.0059
   226. (0.00148) RY*( 4) C  12           s( 86.55%)p 0.07(  6.29%)d 0.08(  7.17%)
                                            0.0000  0.0058  0.9303  0.0021  0.0109
                                            0.0960 -0.0045  0.0838  0.0391  0.0026
                                           -0.1286 -0.1681  0.0003  0.0052  0.0102
                                            0.0025 -0.1608 -0.0531 -0.0077 -0.1131
                                            0.1737
   227. (0.00114) RY*( 5) C  12           s(  0.19%)p19.37(  3.58%)d99.99( 96.23%)
                                            0.0000  0.0003  0.0430 -0.0006  0.0010
                                            0.0074  0.0078 -0.0107  0.0017 -0.0019
                                            0.0023 -0.0253 -0.0090 -0.1517 -0.1075
                                           -0.0179  0.0146  0.9687 -0.1433 -0.0099
                                            0.0559
   228. (0.00056) RY*( 6) C  12           s(  1.40%)p 3.52(  4.93%)d66.95( 93.67%)
                                            0.0000  0.0045  0.1171 -0.0160  0.0125
                                           -0.1197  0.0261 -0.0718  0.0030  0.1297
                                            0.0089 -0.1083  0.0007 -0.0151 -0.0035
                                            0.0087  0.0978 -0.0007  0.0446  0.9577
                                            0.0893
   229. (0.00037) RY*( 7) C  12           s(  5.62%)p 1.47(  8.25%)d15.32( 86.13%)
                                           -0.0000 -0.0287  0.2096  0.1070 -0.0202
                                           -0.1275 -0.0896 -0.0851 -0.0234 -0.0974
                                           -0.1683  0.1104 -0.0002 -0.0045 -0.0024
                                           -0.0022  0.8879 -0.0027  0.0217 -0.0839
                                           -0.2556
   230. (0.00033) RY*( 8) C  12           s(  0.00%)p 1.00( 70.53%)d 0.42( 29.47%)
                                           -0.0000 -0.0002 -0.0021  0.0041  0.0003
                                           -0.0206 -0.0142  0.0142 -0.0003  0.0132
                                            0.0047 -0.0030 -0.0019  0.5391  0.3741
                                           -0.5231  0.0228  0.0360 -0.5400  0.0331
                                            0.0149
   231. (0.00012) RY*( 9) C  12           s(  1.48%)p60.35( 89.49%)d 6.09(  9.02%)
                                            0.0000 -0.0028  0.1176  0.0315  0.0026
                                            0.0285 -0.4315 -0.1409  0.0024  0.0968
                                           -0.2203  0.7918 -0.0006  0.0241 -0.0270
                                            0.0435 -0.2413  0.0261 -0.0400  0.1083
                                           -0.1342
   232. (0.00011) RY*(10) C  12           s(  1.53%)p53.81( 82.20%)d10.65( 16.27%)
                                            0.0000  0.0110  0.0298  0.1195  0.0019
                                            0.0075  0.0453 -0.8737  0.0064 -0.0222
                                            0.2038  0.0204  0.0009 -0.0437  0.0218
                                           -0.1081  0.0329 -0.0330  0.0568 -0.1054
                                            0.3823
   233. (0.00006) RY*(11) C  12           s(  4.47%)p18.38( 82.21%)d 2.98( 13.32%)
   234. (0.00007) RY*(12) C  12           s(  0.07%)p99.99( 81.02%)d99.99( 18.91%)
   235. (0.00004) RY*(13) C  12           s(  4.77%)p 8.24( 39.31%)d11.72( 55.92%)
   236. (0.00002) RY*(14) C  12           s(  1.85%)p49.72( 92.19%)d 3.21(  5.96%)
   237. (0.00001) RY*(15) C  12           s( 91.84%)p 0.03(  2.88%)d 0.06(  5.27%)
   238. (0.00000) RY*(16) C  12           s(  0.00%)p 1.00( 96.27%)d 0.04(  3.73%)
   239. (0.00544) RY*( 1) C  13           s(  0.06%)p99.99( 95.60%)d78.78(  4.34%)
                                           -0.0000  0.0167 -0.0030  0.0081 -0.0140
                                            0.0182 -0.6110  0.0104 -0.0377  0.0226
                                           -0.7537  0.1056 -0.0332  0.0001  0.0034
                                           -0.0024 -0.0003  0.2019 -0.0019  0.0032
                                           -0.0458 -0.0234
   240. (0.00210) RY*( 2) C  13           s(  5.46%)p17.11( 93.38%)d 0.21(  1.16%)
                                           -0.0000  0.0129  0.2316  0.0145 -0.0235
                                            0.0264  0.7298 -0.1100 -0.1491 -0.0159
                                           -0.5751  0.1791  0.0534  0.0010  0.0119
                                           -0.0051 -0.0046 -0.0262 -0.0035  0.0074
                                            0.1011 -0.0257
   241. (0.00090) RY*( 3) C  13           s(  0.09%)p99.99( 80.38%)d99.99( 19.53%)
                                            0.0000 -0.0003  0.0226  0.0192 -0.0024
                                           -0.0031 -0.0082 -0.0191 -0.0096  0.0005
                                           -0.0010 -0.0051  0.0029  0.0194 -0.8755
                                           -0.1846 -0.0471 -0.0206 -0.2372  0.3714
                                            0.0175 -0.0208
   242. (0.00059) RY*( 4) C  13           s( 75.22%)p 0.21( 15.86%)d 0.12(  8.92%)
                                            0.0000 -0.0107  0.8667  0.0083 -0.0297
                                           -0.0379 -0.1541 -0.1285 -0.0257 -0.0075
                                            0.1015 -0.2702  0.0037 -0.0053 -0.1252
                                            0.1255 -0.0384  0.0880  0.2240 -0.1623
                                            0.0560 -0.0421
   243. (0.00056) RY*( 5) C  13           s(  9.29%)p 3.46( 32.16%)d 6.30( 58.55%)
                                            0.0000 -0.0036  0.3043 -0.0179 -0.0060
                                           -0.0120 -0.0530  0.0172 -0.0157 -0.0031
                                            0.0400 -0.1167 -0.0036  0.0109  0.4277
                                           -0.3302  0.1035  0.0237 -0.6276  0.4349
                                            0.0010 -0.0433
   244. (0.00026) RY*( 6) C  13           s(  0.87%)p82.86( 72.45%)d30.50( 26.67%)
                                           -0.0000  0.0044  0.0853  0.0094 -0.0370
                                            0.0238  0.1771  0.7262  0.1216 -0.0095
                                           -0.1057 -0.2440 -0.2786 -0.0000 -0.0402
                                           -0.0185 -0.0095  0.1001  0.0683  0.0082
                                           -0.4983  0.0606
   245. (0.00017) RY*( 7) C  13           s( 45.97%)p 1.00( 46.12%)d 0.17(  7.91%)
                                            0.0000 -0.0012  0.1015  0.6690 -0.0417
                                           -0.0066  0.0348 -0.0582  0.4506  0.0042
                                            0.0975  0.4164 -0.2610  0.0000  0.0091
                                            0.0452  0.0199  0.2714 -0.0588 -0.0031
                                            0.0314 -0.0310
   246. (0.00010) RY*( 8) C  13           s(  7.12%)p 5.55( 39.53%)d 7.49( 53.35%)
                                           -0.0000 -0.0050 -0.1648  0.2089  0.0199
                                            0.0170  0.1220 -0.3893 -0.1677  0.0014
                                            0.0146 -0.3490  0.2606  0.0003 -0.0138
                                            0.1016 -0.0055  0.5396 -0.1064 -0.0202
                                           -0.4602  0.1375
   247. (0.00010) RY*( 9) C  13           s(  7.45%)p 6.57( 48.93%)d 5.86( 43.62%)
                                           -0.0000  0.0098  0.0901 -0.0220  0.2565
                                           -0.0034 -0.0047  0.3776  0.0254  0.0044
                                            0.0679  0.2030  0.5358 -0.0008  0.0055
                                           -0.1118 -0.0231  0.3429  0.1015  0.0673
                                            0.2829  0.4731
   248. (0.00008) RY*(10) C  13           s( 11.88%)p 5.06( 60.06%)d 2.36( 28.06%)
   249. (0.00006) RY*(11) C  13           s(  0.96%)p41.30( 39.53%)d62.17( 59.51%)
   250. (0.00003) RY*(12) C  13           s( 10.37%)p 5.28( 54.79%)d 3.36( 34.84%)
   251. (0.00003) RY*(13) C  13           s(  0.49%)p96.25( 46.70%)d99.99( 52.82%)
   252. (0.00000) RY*(14) C  13           s( 86.18%)p 0.03(  2.77%)d 0.13( 11.05%)
   253. (0.00001) RY*(15) C  13           s( 23.19%)p 1.57( 36.53%)d 1.74( 40.28%)
   254. (0.00000) RY*(16) C  13           s(  0.01%)p 1.00( 99.00%)d 0.01(  0.99%)
   255. (0.00001) RY*(17) C  13           s( 15.36%)p 2.37( 36.41%)d 3.14( 48.24%)
   256. (0.00605) RY*( 1) C  14           s(  1.53%)p62.51( 95.75%)d 1.77(  2.72%)
                                            0.0000 -0.0352  0.1186  0.0047  0.0023
                                           -0.6327 -0.0167  0.0043 -0.0387  0.7423
                                           -0.0509  0.0309  0.0007 -0.0301 -0.0007
                                           -0.0005  0.1094  0.0028  0.0040  0.1226
                                            0.0114
   257. (0.00261) RY*( 2) C  14           s(  1.72%)p56.50( 96.90%)d 0.81(  1.38%)
                                            0.0000  0.0151  0.1281 -0.0226 -0.0403
                                           -0.7349  0.0798  0.1529 -0.0088 -0.6254
                                            0.0723 -0.0187 -0.0005 -0.0270  0.0003
                                            0.0034 -0.1109  0.0084  0.0006  0.0090
                                           -0.0369
   258. (0.00130) RY*( 3) C  14           s(  0.08%)p99.99( 59.16%)d99.99( 40.76%)
                                           -0.0000  0.0002  0.0278  0.0001 -0.0001
                                            0.0366 -0.0441 -0.0025  0.0010 -0.0048
                                            0.0022 -0.0077  0.0208 -0.7628  0.0371
                                           -0.0678  0.0042  0.5797  0.2654 -0.0267
                                            0.0203
   259. (0.00103) RY*( 4) C  14           s( 86.86%)p 0.13( 10.99%)d 0.02(  2.15%)
                                           -0.0000  0.0040  0.9319  0.0102  0.0102
                                            0.1196 -0.2237 -0.1641  0.0140 -0.0263
                                           -0.0513 -0.1175 -0.0007  0.0321 -0.0098
                                           -0.0007  0.0158 -0.0283 -0.0122 -0.1377
                                           -0.0367
   260. (0.00043) RY*( 5) C  14           s(  0.00%)p 1.00( 40.46%)d 1.47( 59.54%)
                                            0.0000 -0.0000  0.0065  0.0026 -0.0001
                                           -0.0189 -0.0019 -0.0004 -0.0001  0.0051
                                            0.0058  0.0034 -0.0029  0.5763  0.2616
                                            0.0600  0.0129  0.7691 -0.0477 -0.0203
                                            0.0326
   261. (0.00030) RY*( 6) C  14           s(  1.01%)p76.73( 77.78%)d20.92( 21.20%)
                                           -0.0000 -0.0070  0.0994 -0.0147  0.0175
                                            0.0342  0.6074 -0.2991  0.0009 -0.0102
                                           -0.5607 -0.0464  0.0002 -0.0157  0.0315
                                           -0.0017 -0.3203  0.0271  0.0224  0.3049
                                           -0.1235
   262. (0.00021) RY*( 7) C  14           s(  0.00%)p 1.00( 80.13%)d 0.25( 19.87%)
                                           -0.0000 -0.0001  0.0026 -0.0015  0.0003
                                            0.0068 -0.0213  0.0008  0.0000 -0.0024
                                            0.0105 -0.0001 -0.0065 -0.2195  0.8674
                                           -0.0076  0.0068 -0.1557 -0.4174  0.0110
                                           -0.0006
   263. (0.00017) RY*( 8) C  14           s(  5.75%)p 9.50( 54.61%)d 6.89( 39.64%)
                                           -0.0000  0.0009  0.1493  0.1877  0.0154
                                            0.0497  0.4078  0.0658  0.0136  0.1666
                                            0.5448  0.2181 -0.0005 -0.0077  0.0173
                                            0.0079 -0.5364 -0.0123  0.0226 -0.2207
                                            0.2435
   264. (0.00009) RY*( 9) C  14           s(  2.32%)p30.72( 71.17%)d11.45( 26.52%)
   265. (0.00005) RY*(10) C  14           s(  2.54%)p13.51( 34.29%)d24.90( 63.17%)
   266. (0.00006) RY*(11) C  14           s( 10.08%)p 8.70( 87.72%)d 0.22(  2.20%)
   267. (0.00002) RY*(12) C  14           s(  0.22%)p99.99( 26.64%)d99.99( 73.14%)
   268. (0.00002) RY*(13) C  14           s(  0.93%)p30.97( 28.77%)d75.68( 70.30%)
   269. (0.00002) RY*(14) C  14           s(  6.21%)p 3.65( 22.68%)d11.45( 71.11%)
   270. (0.00000) RY*(15) C  14           s(  0.01%)p 1.00( 95.10%)d 0.05(  4.89%)
   271. (0.00000) RY*(16) C  14           s( 80.93%)p 0.22( 17.83%)d 0.02(  1.24%)
   272. (0.00759) RY*( 1) C  15           s(  0.29%)p99.99( 95.02%)d16.09(  4.69%)
                                            0.0000 -0.0090 -0.0273  0.0456  0.0038
                                            0.0152 -0.9142 -0.0399 -0.0312 -0.0202
                                           -0.3294  0.0317  0.0359  0.0008 -0.0175
                                           -0.0005 -0.0012 -0.0264 -0.0059 -0.0040
                                           -0.2096  0.0474
   273. (0.00664) RY*( 2) C  15           s(  2.55%)p36.60( 93.41%)d 1.58(  4.04%)
                                            0.0000  0.0083  0.1584 -0.0071 -0.0174
                                           -0.0077  0.3214  0.0035  0.0454 -0.0259
                                           -0.9050 -0.0858  0.0353  0.0001  0.0190
                                            0.0007  0.0007 -0.1982  0.0015 -0.0075
                                            0.0013 -0.0324
   274. (0.00284) RY*( 3) C  15           s(  0.00%)p 1.00( 57.59%)d 0.74( 42.41%)
                                            0.0000 -0.0000 -0.0027  0.0059 -0.0009
                                            0.0002  0.0149 -0.0012 -0.0029  0.0003
                                           -0.0073 -0.0200 -0.0014 -0.0037 -0.7484
                                           -0.1225  0.0074 -0.0161 -0.6038  0.2396
                                            0.0136 -0.0401
   275. (0.00150) RY*( 4) C  15           s( 73.69%)p 0.33( 24.02%)d 0.03(  2.29%)
                                           -0.0000 -0.0026  0.8574 -0.0409 -0.0141
                                            0.0172 -0.0479 -0.0559  0.0722 -0.0067
                                            0.0602  0.4633 -0.1034  0.0004 -0.0065
                                           -0.0124  0.0056  0.1401 -0.0092  0.0036
                                            0.0187 -0.0531
   276. (0.00076) RY*( 5) C  15           s(  0.02%)p99.99(  5.21%)d99.99( 94.78%)
                                            0.0000 -0.0002  0.0137  0.0016 -0.0001
                                            0.0004  0.0016 -0.0004  0.0008  0.0002
                                           -0.0032 -0.0208 -0.0001 -0.0095 -0.1712
                                           -0.1313 -0.0705 -0.0075  0.5552  0.7994
                                           -0.0195  0.0094
   277. (0.00059) RY*( 6) C  15           s( 14.20%)p 3.90( 55.40%)d 2.14( 30.40%)
                                           -0.0000 -0.0102  0.3537 -0.0840  0.0987
                                           -0.0103 -0.1739 -0.0023  0.0286  0.0129
                                            0.0816 -0.6676  0.1422  0.0055 -0.1861
                                            0.1074 -0.0630 -0.0522  0.1761 -0.1602
                                            0.4877 -0.0821
   278. (0.00056) RY*( 7) C  15           s(  1.18%)p44.14( 51.99%)d39.76( 46.83%)
                                           -0.0000 -0.0032  0.1003 -0.0253  0.0326
                                           -0.0030 -0.0773  0.0182  0.0087  0.0040
                                            0.0238 -0.2146  0.0534 -0.0182  0.5907
                                           -0.2802  0.1903 -0.0030 -0.4875  0.4341
                                            0.1933 -0.0692
   279. (0.00049) RY*( 8) C  15           s(  2.74%)p 2.29(  6.27%)d33.17( 90.98%)
                                            0.0000 -0.0044  0.1475 -0.0611  0.0438
                                           -0.0033  0.0035 -0.0064  0.0058 -0.0068
                                            0.2318 -0.0103  0.0895 -0.0009  0.0226
                                           -0.0124  0.0074 -0.9042 -0.0103 -0.0061
                                           -0.2975 -0.0604
   280. (0.00025) RY*( 9) C  15           s(  4.29%)p10.85( 46.50%)d11.48( 49.21%)
                                            0.0000  0.0091  0.2062  0.0096 -0.0123
                                            0.0274  0.1385 -0.2934 -0.1074 -0.0024
                                            0.0585 -0.3315  0.4834  0.0006  0.0173
                                           -0.0036 -0.0108  0.2928 -0.0394  0.0032
                                           -0.6145  0.1649
   281. (0.00011) RY*(10) C  15           s( 38.76%)p 1.27( 49.35%)d 0.31( 11.90%)
                                           -0.0000 -0.0053  0.0958  0.6113  0.0689
                                           -0.0036  0.0333 -0.0729 -0.6946 -0.0001
                                           -0.0036  0.0280 -0.0547  0.0001  0.0093
                                            0.0093 -0.0236 -0.1075 -0.0131  0.0088
                                            0.1705  0.2794
   282. (0.00004) RY*(11) C  15           s( 15.34%)p 4.43( 68.02%)d 1.08( 16.64%)
   283. (0.00002) RY*(12) C  15           s( 34.88%)p 1.40( 48.94%)d 0.46( 16.18%)
   284. (0.00002) RY*(13) C  15           s( 24.89%)p 0.60( 15.04%)d 2.41( 60.07%)
   285. (0.00001) RY*(14) C  15           s(  2.62%)p31.73( 83.29%)d 5.37( 14.09%)
   286. (0.00000) RY*(15) C  15           s(  0.02%)p99.99( 97.51%)d99.99(  2.46%)
   287. (0.00001) RY*(16) C  15           s(  0.04%)p99.99( 88.12%)d99.99( 11.84%)
   288. (0.00000) RY*(17) C  15           s( 84.57%)p 0.17( 14.48%)d 0.01(  0.95%)
   289. (0.00443) RY*( 1)Cl  16           s(  0.00%)p 1.00( 47.22%)d 1.12( 52.78%)
                                            0.0000  0.0000 -0.0000  0.0024  0.0016
                                           -0.0004  0.0000  0.0000  0.0002  0.0267
                                            0.0044  0.0009 -0.0001 -0.0000 -0.0001
                                           -0.0119 -0.0015 -0.0004  0.0000  0.0000
                                            0.0011 -0.6736 -0.1308 -0.0208 -0.0039
                                           -0.0165 -0.7110  0.1391  0.0224 -0.0465
   290. (0.00264) RY*( 2)Cl  16           s(  0.55%)p99.99( 65.93%)d61.03( 33.52%)
                                           -0.0000 -0.0000 -0.0008  0.0667  0.0322
                                           -0.0025  0.0005  0.0000  0.0071  0.2284
                                           -0.0326 -0.0097 -0.0004 -0.0000 -0.0046
                                            0.7783  0.0069 -0.0104  0.0084  0.0000
                                            0.0003 -0.0043 -0.0017 -0.0001 -0.0002
                                            0.5154  0.0021  0.0203  0.2614 -0.0283
   291. (0.00090) RY*( 3)Cl  16           s( 19.89%)p 3.30( 65.66%)d 0.73( 14.45%)
                                           -0.0000 -0.0000 -0.0182  0.4407  0.0647
                                           -0.0107  0.0023 -0.0000  0.0851  0.7549
                                           -0.0265 -0.0433 -0.0256 -0.0000 -0.0203
                                           -0.2568  0.0782 -0.0506  0.0107  0.0000
                                            0.0033  0.0326 -0.0027 -0.0010 -0.0010
                                           -0.1593  0.0286 -0.0078  0.2634 -0.2211
   292. (0.00040) RY*( 4)Cl  16           s( 57.12%)p 0.53( 30.42%)d 0.22( 12.46%)
                                           -0.0000  0.0000  0.0010  0.7422 -0.1400
                                           -0.0263  0.0031  0.0000 -0.0028 -0.2526
                                           -0.4511 -0.0748  0.0012  0.0000  0.0002
                                           -0.0133 -0.1723 -0.0328  0.0138 -0.0000
                                           -0.0001 -0.0078 -0.0126 -0.0031  0.0000
                                            0.1541 -0.0228  0.0057 -0.2516  0.1925
   293. (0.00015) RY*( 5)Cl  16           s( 12.37%)p 2.98( 36.87%)d 4.10( 50.76%)
                                            0.0000 -0.0000 -0.0058  0.3436  0.0742
                                            0.0127  0.0003 -0.0000  0.0211 -0.3341
                                            0.4727 -0.1233  0.0414 -0.0000 -0.0059
                                            0.0570 -0.0317  0.0936  0.0005  0.0000
                                            0.0013 -0.0271  0.0481 -0.0074  0.0015
                                           -0.2412  0.0142  0.0144  0.5920  0.3140
   294. (0.00013) RY*( 6)Cl  16           s(  0.04%)p99.99( 88.41%)d99.99( 11.55%)
                                           -0.0000 -0.0000 -0.0002  0.0085  0.0173
                                           -0.0008  0.0001 -0.0000  0.0013 -0.0269
                                            0.0376 -0.0100  0.0019 -0.0000 -0.0004
                                            0.0072 -0.0231  0.0112  0.0002 -0.0000
                                           -0.0133  0.4323 -0.8286  0.0865 -0.0068
                                           -0.0085 -0.2923 -0.1693  0.0372  0.0008
   295. (0.00005) RY*( 7)Cl  16           s(  0.00%)p 1.00( 31.54%)d 2.17( 68.45%)
   296. (0.00006) RY*( 8)Cl  16           s( 15.31%)p 5.25( 80.36%)d 0.28(  4.34%)
   297. (0.00003) RY*( 9)Cl  16           s(  2.30%)p22.83( 52.43%)d19.72( 45.28%)
   298. (0.00001) RY*(10)Cl  16           s( 82.69%)p 0.18( 14.70%)d 0.03(  2.61%)
   299. (0.00002) RY*(11)Cl  16           s(  1.41%)p24.73( 34.80%)d45.34( 63.79%)
   300. (0.00000) RY*(12)Cl  16           s(  0.03%)p99.99( 99.90%)d 2.41(  0.07%)
   301. (0.00000) RY*(13)Cl  16           s(  0.00%)p 1.00( 33.99%)d 1.94( 66.00%)
   302. (0.00000) RY*(14)Cl  16           s( 99.19%)p 0.00(  0.25%)d 0.01(  0.56%)
   303. (0.00000) RY*(15)Cl  16           s(  0.00%)p 1.00( 98.76%)d 0.01(  1.24%)
   304. (0.00000) RY*(16)Cl  16           s(  0.00%)p 1.00(100.00%)d 0.00(  0.00%)
   305. (0.00000) RY*(17)Cl  16           s(  0.03%)p99.99( 99.73%)d 7.09(  0.24%)
   306. (0.00001) RY*(18)Cl  16           s(  2.41%)p38.19( 91.96%)d 2.34(  5.63%)
   307. (0.00000) RY*(19)Cl  16           s(100.00%)p 0.00(  0.00%)d 0.00(  0.00%)
   308. (0.00001) RY*(20)Cl  16           s(  1.64%)p57.97( 94.93%)d 2.10(  3.43%)
   309. (0.00000) RY*(21)Cl  16           s(  4.89%)p 6.71( 32.83%)d12.73( 62.28%)
   310. (0.00388) RY*( 1)Cl  17           s(  0.00%)p 1.00( 47.81%)d 1.09( 52.19%)
                                           -0.0000  0.0000 -0.0000  0.0013  0.0001
                                            0.0000 -0.0000  0.0000 -0.0192 -0.0004
                                           -0.0002 -0.0000  0.0001  0.0101  0.0007
                                            0.0000  0.0000  0.0026  0.6890  0.0544
                                            0.0032 -0.0096  0.4613  0.5553 -0.0230
                                            0.0081
   311. (0.00183) RY*( 2)Cl  17           s(  0.02%)p99.99( 56.27%)d99.99( 43.71%)
                                            0.0000  0.0000 -0.0002  0.0138 -0.0001
                                            0.0001  0.0000 -0.0024 -0.5940  0.0386
                                           -0.0055  0.0000  0.0014  0.4550 -0.0250
                                            0.0056 -0.0000 -0.0001 -0.0240  0.0013
                                           -0.0003 -0.1916 -0.0155 -0.0161 -0.6320
                                            0.0233
   312. (0.00057) RY*( 3)Cl  17           s( 14.05%)p 3.97( 55.73%)d 2.15( 30.23%)
                                            0.0000  0.0000 -0.0153  0.3740 -0.0174
                                            0.0027  0.0000  0.0430  0.4763 -0.0261
                                           -0.0198 -0.0000  0.0598  0.5654 -0.0614
                                           -0.0201  0.0000  0.0003  0.0052  0.0000
                                           -0.0002  0.4406 -0.0006  0.0038 -0.1757
                                           -0.2780
   313. (0.00011) RY*( 4)Cl  17           s( 24.44%)p 0.88( 21.48%)d 2.21( 54.08%)
                                            0.0000 -0.0000  0.0113  0.4868 -0.0850
                                            0.0048  0.0000 -0.0141  0.0727 -0.2809
                                           -0.0098  0.0000 -0.0230  0.2485 -0.2593
                                           -0.0087 -0.0000 -0.0010  0.0277  0.0020
                                            0.0007 -0.6456  0.0226 -0.0566  0.3151
                                            0.1449
   314. (0.00007) RY*( 5)Cl  17           s(  0.05%)p99.99( 19.69%)d99.99( 80.26%)
   315. (0.00007) RY*( 6)Cl  17           s(  7.99%)p 0.74(  5.95%)d10.77( 86.05%)
   316. (0.00002) RY*( 7)Cl  17           s(  2.03%)p25.11( 51.00%)d23.13( 46.97%)
   317. (0.00001) RY*( 8)Cl  17           s(  3.63%)p24.72( 89.62%)d 1.86(  6.75%)
   318. (0.00000) RY*( 9)Cl  17           s(  0.00%)p 1.00( 99.78%)d 0.00(  0.22%)
   319. (0.00001) RY*(10)Cl  17           s(  0.02%)p99.99( 33.92%)d99.99( 66.06%)
   320. (0.00000) RY*(11)Cl  17           s(  0.00%)p 1.00( 98.75%)d 0.01(  1.25%)
   321. (0.00000) RY*(12)Cl  17           s(  0.00%)p 1.00( 99.82%)d 0.00(  0.18%)
   322. (0.00001) RY*(13)Cl  17           s( 45.32%)p 0.83( 37.55%)d 0.38( 17.13%)
   323. (0.00000) RY*(14)Cl  17           s(100.00%)p 0.00(  0.00%)d 0.00(  0.00%)
   324. (0.00001) RY*(15)Cl  17           s(  3.07%)p27.16( 83.36%)d 4.42( 13.57%)
   325. (0.00000) RY*(16)Cl  17           s(  0.00%)p 1.00( 99.59%)d 0.00(  0.41%)
   326. (0.00000) RY*(17)Cl  17           s( 99.38%)p 0.00(  0.27%)d 0.00(  0.35%)
   327. (0.00091) RY*( 1) H  18           s( 96.67%)p 0.03(  3.33%)
                                           -0.0041  0.9831 -0.0121 -0.0444  0.1771
                                           -0.0019
   328. (0.00027) RY*( 2) H  18           s( 92.12%)p 0.09(  7.88%)
                                            0.0021  0.0474  0.9586 -0.1519 -0.2359
                                            0.0083
   329. (0.00012) RY*( 3) H  18           s(  0.02%)p99.99( 99.98%)
                                           -0.0001  0.0010  0.0130  0.0369 -0.0060
                                           -0.9992
   330. (0.00008) RY*( 4) H  18           s(  4.02%)p23.85( 95.98%)
   331. (0.00003) RY*( 5) H  18           s(  7.21%)p12.87( 92.79%)
   332. (0.00102) RY*( 1) H  19           s( 98.60%)p 0.01(  1.40%)
                                           -0.0034  0.9930 -0.0016  0.1148 -0.0277
                                            0.0052
   333. (0.00018) RY*( 2) H  19           s( 93.07%)p 0.07(  6.93%)
                                            0.0046  0.0216  0.9645 -0.2111 -0.1573
                                            0.0034
   334. (0.00008) RY*( 3) H  19           s(  1.00%)p99.00( 99.00%)
   335. (0.00009) RY*( 4) H  19           s(  0.00%)p 1.00(100.00%)
   336. (0.00004) RY*( 5) H  19           s(  7.37%)p12.57( 92.63%)
   337. (0.00031) RY*( 1) H  20           s( 97.43%)p 0.03(  2.57%)
                                            0.0013  0.9871 -0.0874  0.1337 -0.0127
   338. (0.00014) RY*( 2) H  20           s(  0.25%)p99.99( 99.75%)
                                           -0.0007  0.0496  0.9635  0.2626 -0.0153
   339. (0.00013) RY*( 3) H  20           s(  0.00%)p 1.00(100.00%)
                                            0.0004  0.0048 -0.0005  0.0589  0.9982
   340. (0.00006) RY*( 4) H  20           s(  2.36%)p41.40( 97.64%)
   341. (0.13988) BD*( 1) C   1 - C   2  
                ( 50.24%)   0.7088* C   1 s( 34.83%)p 1.87( 65.15%)d 0.00(  0.02%)
                                            0.0003 -0.5901 -0.0116  0.0019 -0.0007
                                           -0.3690 -0.0229  0.0188 -0.0013  0.7145
                                           -0.0012 -0.0041 -0.0028  0.0622  0.0008
                                           -0.0009 -0.0002  0.0089  0.0013 -0.0014
                                            0.0044  0.0081
                ( 49.76%)  -0.7054* C   2 s( 29.80%)p 2.35( 70.15%)d 0.00(  0.04%)
                                           -0.0001 -0.5459 -0.0065 -0.0028 -0.0010
                                            0.4545 -0.0254  0.0065 -0.0016 -0.7015
                                           -0.0069  0.0108 -0.0017 -0.0447  0.0013
                                            0.0007 -0.0001  0.0057  0.0008 -0.0024
                                            0.0146  0.0137
   342. (0.08708) BD*( 1) C   1 - C   4  
                ( 49.05%)   0.7004* C   1 s( 32.51%)p 2.07( 67.44%)d 0.00(  0.05%)
                                            0.0001 -0.5701 -0.0077  0.0020  0.0003
                                           -0.4348 -0.0314  0.0165 -0.0020 -0.6954
                                            0.0164  0.0012  0.0049 -0.0154  0.0018
                                           -0.0008  0.0003 -0.0185 -0.0002 -0.0003
                                            0.0074  0.0086
                ( 50.95%)  -0.7138* C   4 s( 46.73%)p 1.14( 53.21%)d 0.00(  0.06%)
                                            0.0001 -0.6835 -0.0009  0.0048  0.0000
                                            0.5447 -0.0351  0.0018  0.0025  0.4837
                                           -0.0118 -0.0086  0.0012  0.0051  0.0008
                                           -0.0004 -0.0000 -0.0192 -0.0006 -0.0008
                                            0.0105  0.0112
   343. (0.01177) BD*( 1) C   1 - O   8  
                ( 64.31%)   0.8019* C   1 s( 32.14%)p 2.11( 67.73%)d 0.00(  0.13%)
                                           -0.0000  0.5653 -0.0423 -0.0007 -0.0010
                                           -0.8186  0.0691  0.0099 -0.0005  0.0461
                                           -0.0080 -0.0042  0.0012 -0.0087 -0.0059
                                           -0.0024 -0.0005 -0.0031  0.0004  0.0001
                                            0.0304 -0.0193
                ( 35.69%)  -0.5974* O   8 s( 42.21%)p 1.37( 57.66%)d 0.00(  0.13%)
                                            0.0000  0.6491 -0.0261 -0.0025 -0.0001
                                            0.7358 -0.0244 -0.0044  0.0007 -0.1554
                                            0.0051  0.0000  0.0004 -0.1021  0.0021
                                            0.0003  0.0002 -0.0108 -0.0056  0.0008
                                            0.0302 -0.0167
   344. (0.46653) BD*( 2) C   1 - O   8  
                ( 72.96%)   0.8541* C   1 s(  0.11%)p99.99( 99.35%)d 5.04(  0.54%)
                                           -0.0000  0.0328 -0.0016  0.0005 -0.0002
                                            0.0090  0.0062  0.0016  0.0006 -0.0548
                                           -0.0023 -0.0018 -0.0004  0.9942  0.0317
                                            0.0284  0.0111  0.0046 -0.0731  0.0042
                                           -0.0022  0.0060
                ( 27.04%)  -0.5200* O   8 s(  0.12%)p99.99( 99.76%)d 1.02(  0.12%)
                                            0.0000  0.0344 -0.0015 -0.0003 -0.0000
                                            0.0928 -0.0019  0.0000  0.0000 -0.0683
                                            0.0008 -0.0001  0.0002  0.9921 -0.0085
                                           -0.0006 -0.0043 -0.0029  0.0338 -0.0051
                                            0.0031 -0.0046
   345. (0.01362) BD*( 1) C   2 - C   3  
                ( 47.53%)   0.6894* C   2 s( 38.47%)p 1.60( 61.48%)d 0.00(  0.05%)
                                            0.0001 -0.6196  0.0287 -0.0004  0.0005
                                           -0.7816  0.0234  0.0035 -0.0062 -0.0268
                                           -0.0377  0.0111 -0.0025  0.0311 -0.0027
                                            0.0003  0.0001 -0.0053  0.0011 -0.0000
                                           -0.0157  0.0133
                ( 52.47%)  -0.7244* C   3 s( 49.78%)p 1.01( 50.17%)d 0.00(  0.04%)
                                            0.0000 -0.7054  0.0162 -0.0006 -0.0005
                                            0.6772 -0.0336  0.0004  0.0073  0.2020
                                           -0.0324 -0.0064  0.0008 -0.0025 -0.0006
                                           -0.0004 -0.0003 -0.0023  0.0005  0.0002
                                           -0.0182  0.0097
   346. (0.22055) BD*( 2) C   2 - C   3  
                ( 41.50%)   0.6442* C   2 s(  0.00%)p 1.00( 99.93%)d 0.00(  0.07%)
                                            0.0000 -0.0012  0.0006 -0.0002 -0.0000
                                           -0.0401 -0.0006 -0.0006 -0.0001  0.0385
                                            0.0003  0.0003  0.0001 -0.9979 -0.0136
                                           -0.0099 -0.0005  0.0002 -0.0225 -0.0148
                                           -0.0013 -0.0002
                ( 58.50%)  -0.7649* C   3 s(  0.00%)p 1.00( 99.88%)d 0.00(  0.12%)
                                           -0.0000 -0.0021  0.0002 -0.0004 -0.0001
                                           -0.0202 -0.0016  0.0006  0.0002  0.0475
                                           -0.0017 -0.0007 -0.0001 -0.9977  0.0209
                                            0.0117  0.0056 -0.0017  0.0329 -0.0119
                                            0.0004 -0.0025
   347. (0.01619) BD*( 1) C   2 - H   9  
                ( 37.08%)   0.6089* C   2 s( 31.69%)p 2.15( 68.28%)d 0.00(  0.03%)
                                           -0.0004  0.5626  0.0200 -0.0011 -0.0007
                                           -0.4215 -0.0010  0.0040  0.0024 -0.7106
                                            0.0033  0.0046  0.0036 -0.0112  0.0001
                                           -0.0000  0.0000  0.0090 -0.0004  0.0003
                                           -0.0085 -0.0115
                ( 62.92%)  -0.7932* H   9 s( 99.96%)p 0.00(  0.04%)
                                            0.9998  0.0008  0.0023  0.0089  0.0183
                                            0.0000
   348. (0.36902) BD ( 1) C   3 - C   4  
                ( 50.60%)   0.7113* C   3 s(  4.57%)p20.89( 95.42%)d 0.00(  0.01%)
                                            0.0003 -0.2133 -0.0133 -0.0033  0.0033
                                           -0.4718 -0.0428 -0.0081 -0.0013  0.8474
                                            0.0946 -0.0039  0.0006  0.0503  0.0055
                                           -0.0003 -0.0002 -0.0029 -0.0005  0.0008
                                            0.0009 -0.0109
                ( 49.40%)   0.7029* C   4 s( 10.07%)p 8.93( 89.89%)d 0.00(  0.04%)
                                            0.0003 -0.3171 -0.0052 -0.0113 -0.0000
                                            0.3719  0.0243  0.0023 -0.0012 -0.8658
                                           -0.0750 -0.0067  0.0003 -0.0690 -0.0043
                                           -0.0005  0.0002 -0.0051 -0.0012  0.0019
                                           -0.0065 -0.0166
   349. (0.02737) BD*( 1) C   3 - C   6  
                ( 52.56%)   0.7250* C   3 s( 45.62%)p 1.19( 54.35%)d 0.00(  0.03%)
                                            0.0000  0.6754  0.0060 -0.0021  0.0010
                                            0.5580 -0.0275  0.0051  0.0003  0.4806
                                           -0.0164  0.0070  0.0012  0.0102  0.0005
                                            0.0006  0.0001  0.0125  0.0003  0.0008
                                           -0.0052 -0.0095
                ( 47.44%)  -0.6888* C   6 s( 30.63%)p 2.26( 69.32%)d 0.00(  0.04%)
                                           -0.0000  0.5535 -0.0029  0.0001 -0.4936
                                           -0.0185 -0.0002  0.0009 -0.6696  0.0087
                                           -0.0061  0.0002 -0.0281  0.0025 -0.0005
                                           -0.0000  0.0138  0.0003  0.0011 -0.0008
                                           -0.0160
   350. (0.01600) BD*( 1) C   4 - C   5  
                ( 54.25%)   0.7366* C   4 s( 43.18%)p 1.31( 56.77%)d 0.00(  0.05%)
                                           -0.0001  0.6569 -0.0176 -0.0020  0.0001
                                            0.7465 -0.0390 -0.0034  0.0036  0.0841
                                           -0.0333  0.0067  0.0003 -0.0254 -0.0003
                                            0.0003 -0.0000 -0.0049 -0.0016  0.0008
                                            0.0161 -0.0137
                ( 45.75%)  -0.6764* C   5 s( 33.59%)p 1.98( 66.38%)d 0.00(  0.03%)
                                           -0.0001  0.5793 -0.0154  0.0010 -0.0002
                                           -0.8131  0.0091  0.0050  0.0005  0.0252
                                           -0.0408  0.0118 -0.0008  0.0098 -0.0028
                                            0.0005 -0.0001  0.0049 -0.0004  0.0003
                                            0.0137 -0.0113
   351. (0.31419) BD*( 2) C   4 - C   5  
                ( 49.79%)   0.7056* C   4 s(  0.00%)p 1.00( 99.87%)d 0.00(  0.13%)
                                            0.0000  0.0017  0.0011  0.0003  0.0001
                                           -0.0422  0.0007  0.0004 -0.0001  0.0606
                                           -0.0003  0.0002 -0.0003 -0.9966  0.0108
                                            0.0029  0.0025  0.0027 -0.0247  0.0253
                                            0.0008  0.0034
                ( 50.21%)  -0.7086* C   5 s(  0.00%)p 1.00( 99.94%)d 0.00(  0.06%)
                                            0.0000 -0.0052  0.0010 -0.0005 -0.0002
                                           -0.0137 -0.0018 -0.0001  0.0001  0.0651
                                            0.0031  0.0009  0.0001 -0.9968 -0.0323
                                           -0.0150 -0.0013 -0.0015  0.0218  0.0108
                                            0.0013  0.0001
   352. (0.05606) BD*( 1) C   5 - C   6  
                ( 50.90%)   0.7135* C   5 s( 36.38%)p 1.75( 63.58%)d 0.00(  0.03%)
                                            0.0001  0.6030 -0.0156  0.0025  0.0009
                                            0.4074 -0.0228  0.0009  0.0023 -0.6828
                                            0.0112  0.0088 -0.0047 -0.0533  0.0011
                                            0.0005 -0.0003 -0.0079 -0.0006  0.0021
                                           -0.0093 -0.0130
                ( 49.10%)  -0.7007* C   6 s( 35.87%)p 1.79( 64.09%)d 0.00(  0.04%)
                                           -0.0001  0.5989  0.0027 -0.0005 -0.3228
                                            0.0040  0.0070 -0.0024  0.7315 -0.0139
                                            0.0142  0.0038  0.0333 -0.0002  0.0005
                                            0.0004 -0.0098 -0.0005  0.0020 -0.0056
                                           -0.0176
   353. (0.01365) BD*( 1) C   5 - H   7  
                ( 38.23%)   0.6183* C   5 s( 30.04%)p 2.33( 69.92%)d 0.00(  0.04%)
                                            0.0004 -0.5475 -0.0265  0.0008  0.0008
                                           -0.4130 -0.0158  0.0041 -0.0001 -0.7258
                                            0.0045  0.0008  0.0040 -0.0389  0.0007
                                           -0.0001  0.0003 -0.0127 -0.0005 -0.0017
                                            0.0079  0.0112
                ( 61.77%)  -0.7860* H   7 s( 99.96%)p 0.00(  0.04%)
                                           -0.9998 -0.0009 -0.0016  0.0074  0.0191
                                            0.0014
   354. (0.03594) BD*( 1) C   6 - C  10  
                ( 50.62%)   0.7115* C   6 s( 33.42%)p 1.99( 66.56%)d 0.00(  0.02%)
                                            0.0001  0.5781  0.0028 -0.0002  0.8072
                                            0.0092 -0.0043  0.0009 -0.1168  0.0017
                                            0.0037 -0.0006 -0.0133  0.0007 -0.0000
                                            0.0001 -0.0023  0.0001  0.0006  0.0090
                                           -0.0125
                ( 49.38%)  -0.7027* C  10 s( 33.09%)p 2.02( 66.89%)d 0.00(  0.02%)
                                            0.0001  0.5752 -0.0014  0.0001  0.0004
                                           -0.8050 -0.0099 -0.0062 -0.0029  0.1436
                                            0.0017  0.0014  0.0007 -0.0080  0.0002
                                            0.0001  0.0001 -0.0036  0.0002 -0.0000
                                            0.0094 -0.0080
   355. (0.02397) BD*( 1) C  10 - C  11  
                ( 49.72%)   0.7051* C  10 s( 33.25%)p 2.01( 66.72%)d 0.00(  0.03%)
                                           -0.0001 -0.5766 -0.0011 -0.0009  0.0000
                                           -0.5237 -0.0102 -0.0014 -0.0022 -0.6266
                                            0.0121  0.0018 -0.0030  0.0026 -0.0012
                                           -0.0001  0.0001 -0.0141 -0.0002  0.0001
                                           -0.0000  0.0111
                ( 50.28%)  -0.7091* C  11 s( 36.69%)p 1.72( 63.27%)d 0.00(  0.04%)
                                            0.0002 -0.6057 -0.0014 -0.0048 -0.0014
                                            0.5379 -0.0160 -0.0014  0.0028  0.5854
                                            0.0183 -0.0074  0.0060 -0.0022 -0.0011
                                            0.0004 -0.0001 -0.0130  0.0000  0.0005
                                            0.0051  0.0134
   356. (0.39085) BD*( 2) C  10 - C  11  
                ( 53.31%)   0.7301* C  10 s(  0.00%)p 1.00( 99.95%)d 0.00(  0.05%)
                                           -0.0000 -0.0005 -0.0005 -0.0003  0.0001
                                           -0.0083 -0.0003  0.0001  0.0002  0.0115
                                            0.0009  0.0001  0.0000  0.9996  0.0011
                                           -0.0094 -0.0091  0.0001  0.0213  0.0070
                                           -0.0005  0.0000
                ( 46.69%)  -0.6833* C  11 s(  0.00%)p 1.00( 99.96%)d 0.00(  0.04%)
                                           -0.0000 -0.0014 -0.0000 -0.0000 -0.0000
                                           -0.0170 -0.0008 -0.0003  0.0001  0.0180
                                            0.0008 -0.0002  0.0001  0.9992  0.0159
                                            0.0160 -0.0021  0.0001  0.0008 -0.0208
                                            0.0001  0.0009
   357. (0.02080) BD*( 1) C  10 - C  13  
                ( 48.90%)   0.6993* C  10 s( 33.62%)p 1.97( 66.35%)d 0.00(  0.03%)
                                            0.0001 -0.5798 -0.0027 -0.0006  0.0001
                                           -0.2775 -0.0165 -0.0004 -0.0010  0.7655
                                           -0.0075 -0.0023  0.0031 -0.0114  0.0000
                                           -0.0001 -0.0001  0.0110 -0.0001  0.0004
                                            0.0092  0.0106
                ( 51.10%)  -0.7148* C  13 s( 36.13%)p 1.77( 63.84%)d 0.00(  0.04%)
                                           -0.0001 -0.6011 -0.0018 -0.0031 -0.0013
                                            0.3074 -0.0241 -0.0025  0.0007 -0.7368
                                           -0.0059  0.0105 -0.0040  0.0145 -0.0007
                                           -0.0001  0.0000  0.0077 -0.0003  0.0006
                                            0.0124  0.0120
   358. (0.02606) BD*( 1) C  11 - C  12  
                ( 51.12%)   0.7150* C  11 s( 34.73%)p 1.88( 65.24%)d 0.00(  0.03%)
                                            0.0001  0.5887  0.0274  0.0028 -0.0001
                                            0.7968 -0.0322 -0.0066  0.0031 -0.1227
                                           -0.0331  0.0009 -0.0006  0.0166 -0.0004
                                           -0.0001  0.0003 -0.0068  0.0007 -0.0003
                                            0.0110 -0.0114
                ( 48.88%)  -0.6992* C  12 s( 38.74%)p 1.58( 61.22%)d 0.00(  0.04%)
                                           -0.0001  0.6224  0.0024  0.0005 -0.7608
                                           -0.0095 -0.0122 -0.0008  0.1777 -0.0321
                                            0.0016 -0.0034 -0.0242  0.0005 -0.0004
                                            0.0000 -0.0023  0.0011 -0.0003  0.0110
                                           -0.0167
   359. (0.01405) BD*( 1) C  11 - H  20  
                ( 38.66%)   0.6218* C  11 s( 28.55%)p 2.50( 71.41%)d 0.00(  0.04%)
                                            0.0003 -0.5339  0.0209  0.0066  0.0011
                                            0.2701  0.0009 -0.0035 -0.0004 -0.8004
                                           -0.0023  0.0072  0.0036  0.0183 -0.0007
                                           -0.0000 -0.0001  0.0085 -0.0003  0.0009
                                            0.0140  0.0121
                ( 61.34%)  -0.7832* H  20 s( 99.96%)p 0.00(  0.04%)
                                           -0.9998 -0.0018 -0.0058  0.0190 -0.0007
   360. (0.04385) BD*( 1) C  12 - C  15  
                ( 50.29%)   0.7092* C  12 s( 38.62%)p 1.59( 61.34%)d 0.00(  0.03%)
                                            0.0000  0.6211  0.0229 -0.0007  0.3443
                                           -0.0266  0.0042 -0.0039 -0.7024 -0.0106
                                           -0.0115 -0.0032  0.0211 -0.0005  0.0003
                                           -0.0000 -0.0075  0.0006 -0.0008 -0.0085
                                           -0.0143
                ( 49.71%)  -0.7050* C  15 s( 38.08%)p 1.63( 61.89%)d 0.00(  0.03%)
                                            0.0000  0.6170  0.0079  0.0046 -0.0004
                                           -0.1943 -0.0169 -0.0036 -0.0053  0.7615
                                           -0.0181  0.0117  0.0091 -0.0178 -0.0001
                                           -0.0004 -0.0003 -0.0073  0.0005 -0.0007
                                           -0.0087 -0.0123
   361. (0.49845) BD*( 2) C  12 - C  15  
                ( 52.28%)   0.7231* C  12 s(  0.00%)p 1.00( 99.98%)d 0.00(  0.02%)
                                           -0.0000 -0.0001 -0.0003  0.0000 -0.0281
                                           -0.0001 -0.0001 -0.0000  0.0161 -0.0001
                                           -0.0000  0.0001  0.9994 -0.0046 -0.0013
                                            0.0042  0.0005  0.0066 -0.0126  0.0000
                                            0.0006
                ( 47.72%)  -0.6908* C  15 s(  0.00%)p 1.00( 99.99%)d 0.00(  0.01%)
                                           -0.0000  0.0000  0.0003 -0.0001  0.0000
                                           -0.0317 -0.0002  0.0008  0.0000  0.0153
                                            0.0001 -0.0005  0.0000  0.9989  0.0063
                                           -0.0278 -0.0025 -0.0003 -0.0039  0.0112
                                           -0.0002 -0.0004
   362. (0.02776) BD*( 1) C  12 -Cl  17  
                ( 53.95%)   0.7345* C  12 s( 22.45%)p 3.44( 77.32%)d 0.01(  0.23%)
                                            0.0003  0.4729 -0.0293 -0.0000  0.5483
                                           -0.0044 -0.0127 -0.0039  0.6870 -0.0120
                                           -0.0180 -0.0016  0.0044  0.0001 -0.0001
                                           -0.0000  0.0369  0.0006  0.0001 -0.0078
                                           -0.0292
                ( 46.05%)  -0.6786*Cl  17 s( 19.11%)p 4.21( 80.37%)d 0.03(  0.52%)
                                            0.0000  0.0002  0.4365  0.0238  0.0002
                                           -0.0000 -0.0001 -0.5346  0.0195 -0.0009
                                            0.0003 -0.0001 -0.7189  0.0265 -0.0013
                                            0.0003 -0.0000 -0.0046  0.0001 -0.0000
                                            0.0000  0.0594  0.0004  0.0005 -0.0178
                                           -0.0363
   363. (0.01733) BD*( 1) C  13 - C  14  
                ( 50.47%)   0.7104* C  13 s( 34.93%)p 1.86( 65.05%)d 0.00(  0.03%)
                                            0.0001  0.5903  0.0281 -0.0017  0.0000
                                            0.7905 -0.0210 -0.0141  0.0010 -0.1511
                                            0.0433 -0.0008 -0.0013  0.0128 -0.0012
                                           -0.0005  0.0001 -0.0019  0.0005 -0.0000
                                            0.0132 -0.0106
                ( 49.53%)  -0.7038* C  14 s( 36.10%)p 1.77( 63.85%)d 0.00(  0.04%)
                                           -0.0001  0.6008  0.0066  0.0015 -0.7870
                                            0.0156  0.0095 -0.0026  0.1252  0.0490
                                           -0.0045  0.0015 -0.0259 -0.0003  0.0003
                                           -0.0001 -0.0083  0.0011 -0.0004  0.0119
                                           -0.0153
   364. (0.30807) BD*( 2) C  13 - C  14  
                ( 50.28%)   0.7091* C  13 s(  0.00%)p 1.00( 99.94%)d 0.00(  0.06%)
                                           -0.0000  0.0027  0.0003 -0.0002  0.0000
                                           -0.0161 -0.0003 -0.0006  0.0000  0.0108
                                            0.0005  0.0001 -0.0001  0.9992  0.0153
                                            0.0209 -0.0023  0.0003  0.0224  0.0083
                                           -0.0007  0.0007
                ( 49.72%)  -0.7052* C  14 s(  0.00%)p 1.00( 99.95%)d 0.00(  0.05%)
                                            0.0000  0.0022  0.0001  0.0000 -0.0291
                                           -0.0004 -0.0001 -0.0000  0.0130  0.0005
                                            0.0001  0.0000  0.9989  0.0206  0.0166
                                           -0.0004 -0.0006 -0.0163  0.0142  0.0002
                                           -0.0010
   365. (0.01415) BD*( 1) C  13 - H  19  
                ( 38.25%)   0.6184* C  13 s( 28.99%)p 2.45( 70.98%)d 0.00(  0.04%)
                                           -0.0004  0.5378 -0.0244 -0.0010 -0.0010
                                           -0.5259 -0.0044  0.0010  0.0033 -0.6580
                                           -0.0128 -0.0045 -0.0012 -0.0028  0.0003
                                            0.0003  0.0001  0.0162  0.0000 -0.0001
                                           -0.0035 -0.0091
                ( 61.75%)  -0.7858* H  19 s( 99.96%)p 0.00(  0.04%)
                                            0.9998  0.0024  0.0006  0.0130  0.0161
                                            0.0000
   366. (0.02796) BD*( 1) C  14 - C  15  
                ( 51.78%)   0.7196* C  14 s( 34.84%)p 1.87( 65.12%)d 0.00(  0.04%)
                                            0.0002  0.5901 -0.0136  0.0011  0.5448
                                           -0.0457 -0.0050 -0.0001  0.5931  0.0183
                                           -0.0076  0.0018  0.0068 -0.0014 -0.0000
                                           -0.0000  0.0142  0.0004  0.0001 -0.0037
                                           -0.0136
                ( 48.22%)  -0.6944* C  15 s( 38.69%)p 1.58( 61.28%)d 0.00(  0.03%)
                                           -0.0002  0.6220  0.0053 -0.0002  0.0006
                                           -0.4716 -0.0093 -0.0090 -0.0083 -0.6241
                                            0.0232 -0.0077 -0.0066 -0.0054 -0.0005
                                           -0.0002 -0.0002  0.0109  0.0006 -0.0000
                                           -0.0011 -0.0131
   367. (0.01254) BD*( 1) C  14 - H  18  
                ( 39.05%)   0.6249* C  14 s( 28.86%)p 2.46( 71.10%)d 0.00(  0.03%)
                                           -0.0003  0.5372  0.0026 -0.0022  0.2833
                                            0.0108 -0.0022 -0.0003 -0.7939 -0.0042
                                            0.0011  0.0010  0.0174  0.0004 -0.0001
                                           -0.0000 -0.0106  0.0002 -0.0008 -0.0124
                                           -0.0089
                ( 60.95%)  -0.7807* H  18 s( 99.96%)p 0.00(  0.04%)
                                            0.9998  0.0005  0.0012 -0.0074  0.0187
                                           -0.0005
   368. (0.02992) BD*( 1) C  15 -Cl  16  
                ( 54.21%)   0.7363* C  15 s( 23.13%)p 3.32( 76.69%)d 0.01(  0.18%)
                                           -0.0001  0.4807 -0.0138 -0.0051 -0.0006
                                            0.8585  0.0038  0.0083 -0.0147 -0.1696
                                            0.0045 -0.0022  0.0038  0.0298 -0.0001
                                            0.0005 -0.0005 -0.0140  0.0026 -0.0006
                                            0.0325 -0.0226
                ( 45.79%)  -0.6767*Cl  16 s( 19.45%)p 4.12( 80.06%)d 0.03(  0.49%)
                                            0.0000  0.0001  0.4389  0.0424  0.0005
                                            0.0002 -0.0000 -0.0001 -0.8683  0.0502
                                           -0.0063 -0.0002  0.0003  0.0000  0.2068
                                           -0.0110 -0.0002  0.0005 -0.0000 -0.0000
                                           -0.0336  0.0020 -0.0002 -0.0000  0.0000
                                           -0.0267  0.0045 -0.0010  0.0547 -0.0350


 NHO Directionality and "Bond Bending" (deviations from line of nuclear centers)

         [Thresholds for printing:  angular deviation  >  1.0 degree]
                                    hybrid p-character > 25.0%
                                    orbital occupancy  >  0.10e

                                Line of Centers        Hybrid 1              Hybrid 2
                                ---------------  -------------------   ------------------
                NBO               Theta   Phi    Theta   Phi    Dev    Theta   Phi    Dev
 ========================================================================================
     1. BD (   1) C   1 - C   2    93.8  298.9    94.4  297.9   1.2     87.0  121.8   3.0
     2. BD (   1) C   1 - C   4    89.4   49.7    89.0   56.1   6.5     90.5  222.1   7.5
     3. BD (   1) C   1 - O   8    86.6  173.4    91.4  177.3   6.1     97.8  348.0   6.9
     4. BD (   2) C   1 - O   8    86.6  173.4     3.3  286.3  87.9      6.6  323.4  87.7
     5. BD (   1) C   2 - C   3    91.3    8.5    92.2    4.2   4.4     89.7  194.1   5.7
     6. BD (   2) C   2 - C   3    91.3    8.5     3.2  316.5  89.3      3.0  295.0  89.6
     7. BD (   1) C   2 - H   9    90.5  240.9    90.8  239.2   1.7      --     --    --
     8. BD*(   1) C   3 - C   4    86.7  115.7    92.9  299.2 176.5     85.9  112.8 177.0
     9. BD (   1) C   3 - C   6    88.6   48.0    89.1   41.4   6.6     91.8  232.5   4.5
    10. BD (   1) C   4 - C   5    91.3    2.6    92.1    4.7   2.2     89.5  180.3   2.4
    11. BD (   2) C   4 - C   5    91.3    2.6   175.7  124.4  90.9      3.9  282.6  89.4
    12. BD (   1) C   5 - C   6    93.1  296.5    93.8  300.2   3.7     87.6  113.1   3.5
    13. BD (   1) C   5 - H   7    87.1   62.4    87.4   59.3   3.1      --     --    --
    14. BD (   1) C   6 - C  10    90.1  350.8    90.9  352.2   1.6     90.5  169.9   1.1
    16. BD (   2) C  10 - C  11    90.2   48.6   179.1  303.4  90.0    178.6  313.9  90.1
    18. BD (   1) C  11 - C  12    88.5  350.1    88.8  348.5   1.7      --     --    --
    20. BD (   1) C  12 - C  15    88.6  290.2    88.5  293.6   3.4     91.3  106.1   4.1
    21. BD (   2) C  12 - C  15    88.6  290.2   178.1  330.4  90.0      2.0  154.4  90.0
    22. BD (   1) C  12 -Cl  17    89.7   52.5    89.7   51.2   1.3      --     --    --
    23. BD (   1) C  13 - C  14    88.6  349.8    89.2  351.7   2.0     91.9  167.4   2.5
    24. BD (   2) C  13 - C  14    88.6  349.8     1.1  146.4  89.6      1.8  155.2  89.7
    26. BD (   1) C  14 - C  15    89.5   49.6    89.6   50.8   1.2     90.5  231.0   1.4
    28. BD (   1) C  15 -Cl  16    87.9  347.5    88.1  349.2   1.7      --     --    --
    52. LP (   1) C   6             --     --      2.7  277.1   --       --     --    --
    53. LP (   1) O   8             --     --     87.0  182.2   --       --     --    --
    54. LP (   2) O   8             --     --     86.9   84.1   --       --     --    --
    56. LP (   2)Cl  16             --     --     89.6  257.0   --       --     --    --
    57. LP (   3)Cl  16             --     --      2.2  155.3   --       --     --    --
    59. LP (   2)Cl  17             --     --     91.5  143.0   --       --     --    --
    60. LP (   3)Cl  17             --     --      1.5  153.7   --       --     --    --
   341. BD*(   1) C   1 - C   2    93.8  298.9    94.4  297.9   1.2     87.0  121.8   3.0
   344. BD*(   2) C   1 - O   8    86.6  173.4     3.3  286.3  87.9      6.6  323.4  87.7
   346. BD*(   2) C   2 - C   3    91.3    8.5     3.2  316.5  89.3      3.0  295.0  89.6
   348. BD (   1) C   3 - C   4    86.7  115.7    92.9  299.2 176.5     85.9  112.8 177.0
   351. BD*(   2) C   4 - C   5    91.3    2.6   175.7  124.4  90.9      3.9  282.6  89.4
   356. BD*(   2) C  10 - C  11    90.2   48.6   179.1  303.4  90.0    178.6  313.9  90.1
   361. BD*(   2) C  12 - C  15    88.6  290.2   178.1  330.4  90.0      2.0  154.4  90.0
   364. BD*(   2) C  13 - C  14    88.6  349.8     1.1  146.4  89.6      1.8  155.2  89.7


 Second Order Perturbation Theory Analysis of Fock Matrix in NBO Basis

     Threshold for printing:   0.50 kcal/mol
                                                                              E(2)  E(j)-E(i) F(i,j)
         Donor NBO (i)                     Acceptor NBO (j)                 kcal/mol   a.u.    a.u. 
 ===================================================================================================

 within unit  1
   1. BD (   1) C   1 - C   2        / 95. RY*(   1) C   3                    2.58    1.32    0.054
   1. BD (   1) C   1 - C   2        / 96. RY*(   2) C   3                    0.71    1.71    0.032
   1. BD (   1) C   1 - C   2        /112. RY*(   1) C   4                    1.27    1.28    0.038
   1. BD (   1) C   1 - C   2        /168. RY*(   2) O   8                    1.32    1.31    0.039
   1. BD (   1) C   1 - C   2        /169. RY*(   3) O   8                    0.83    0.34    0.016
   1. BD (   1) C   1 - C   2        /342. BD*(   1) C   1 - C   4            2.99    1.22    0.055
   1. BD (   1) C   1 - C   2        /345. BD*(   1) C   2 - C   3            3.20    1.45    0.063
   1. BD (   1) C   1 - C   2        /348. BD (   1) C   3 - C   4           39.21    0.57    0.141
   1. BD (   1) C   1 - C   2        /349. BD*(   1) C   3 - C   6            0.51    1.24    0.023
   2. BD (   1) C   1 - C   4        /  8. BD*(   1) C   3 - C   4            0.54    0.57    0.048
   2. BD (   1) C   1 - C   4        / 78. RY*(   1) C   2                    0.77    1.60    0.032
   2. BD (   1) C   1 - C   4        /129. RY*(   1) C   5                    1.43    1.49    0.041
   2. BD (   1) C   1 - C   4        /130. RY*(   2) C   5                    0.75    1.58    0.031
   2. BD (   1) C   1 - C   4        /168. RY*(   2) O   8                    1.24    1.35    0.037
   2. BD (   1) C   1 - C   4        /343. BD*(   1) C   1 - O   8            2.97    1.44    0.059
   2. BD (   1) C   1 - C   4        /347. BD*(   1) C   2 - H   9            2.20    1.18    0.046
   2. BD (   1) C   1 - C   4        /348. BD (   1) C   3 - C   4            0.99    0.62    0.024
   2. BD (   1) C   1 - C   4        /353. BD*(   1) C   5 - H   7            1.84    1.17    0.042
   3. BD (   1) C   1 - O   8        / 61. RY*(   1) C   1                    1.52    2.13    0.051
   3. BD (   1) C   1 - O   8        /169. RY*(   3) O   8                    1.95    0.80    0.035
   3. BD (   1) C   1 - O   8        /189. RY*(   1) C  10                    1.07    1.15    0.031
   3. BD (   1) C   1 - O   8        /198. RY*(  10) C  10                    0.68    2.03    0.033
   3. BD (   1) C   1 - O   8        /208. RY*(   3) C  11                    1.47    1.36    0.040
   3. BD (   1) C   1 - O   8        /209. RY*(   4) C  11                    0.55    1.27    0.024
   3. BD (   1) C   1 - O   8        /217. RY*(  12) C  11                    1.92    1.57    0.049
   3. BD (   1) C   1 - O   8        /222. RY*(  17) C  11                    0.68    2.39    0.036
   3. BD (   1) C   1 - O   8        /341. BD*(   1) C   1 - C   2            2.01    1.61    0.053
   3. BD (   1) C   1 - O   8        /342. BD*(   1) C   1 - C   4            1.17    1.68    0.040
   3. BD (   1) C   1 - O   8        /345. BD*(   1) C   2 - C   3            0.56    1.91    0.029
   3. BD (   1) C   1 - O   8        /350. BD*(   1) C   4 - C   5            0.99    1.74    0.037
   3. BD (   1) C   1 - O   8        /364. BD*(   2) C  13 - C  14            2.90    0.39    0.032
   3. BD (   1) C   1 - O   8        /366. BD*(   1) C  14 - C  15            0.61    3.12    0.039
   4. BD (   2) C   1 - O   8        / 52. LP (   1) C   6                    6.21    0.26    0.057
   4. BD (   2) C   1 - O   8        / 69. RY*(   9) C   1                    0.61    2.89    0.038
   4. BD (   2) C   1 - O   8        / 70. RY*(  10) C   1                    2.86    4.49    0.102
   4. BD (   2) C   1 - O   8        / 73. RY*(  13) C   1                    0.73    3.42    0.045
   4. BD (   2) C   1 - O   8        / 74. RY*(  14) C   1                    2.60    2.85    0.077
   4. BD (   2) C   1 - O   8        / 78. RY*(   1) C   2                    1.36    1.33    0.038
   4. BD (   2) C   1 - O   8        / 87. RY*(  10) C   2                    0.74    2.36    0.037
   4. BD (   2) C   1 - O   8        / 96. RY*(   2) C   3                    7.91    1.48    0.097
   4. BD (   2) C   1 - O   8        / 97. RY*(   3) C   3                    0.57    1.65    0.027
   4. BD (   2) C   1 - O   8        / 98. RY*(   4) C   3                    0.54    1.51    0.026
   4. BD (   2) C   1 - O   8        / 99. RY*(   5) C   3                    1.04    1.45    0.035
   4. BD (   2) C   1 - O   8        /100. RY*(   6) C   3                    2.13    2.52    0.066
   4. BD (   2) C   1 - O   8        /101. RY*(   7) C   3                    1.78    2.97    0.065
   4. BD (   2) C   1 - O   8        /103. RY*(   9) C   3                    4.12    1.67    0.074
   4. BD (   2) C   1 - O   8        /105. RY*(  11) C   3                    1.03    2.50    0.045
   4. BD (   2) C   1 - O   8        /106. RY*(  12) C   3                    2.86    2.47    0.075
   4. BD (   2) C   1 - O   8        /115. RY*(   4) C   4                    1.29    1.54    0.040
   4. BD (   2) C   1 - O   8        /116. RY*(   5) C   4                    1.52    1.67    0.045
   4. BD (   2) C   1 - O   8        /117. RY*(   6) C   4                    7.05    1.99    0.106
   4. BD (   2) C   1 - O   8        /120. RY*(   9) C   4                    0.54    2.56    0.033
   4. BD (   2) C   1 - O   8        /122. RY*(  11) C   4                    1.13    2.56    0.048
   4. BD (   2) C   1 - O   8        /123. RY*(  12) C   4                    1.64    1.20    0.040
   4. BD (   2) C   1 - O   8        /124. RY*(  13) C   4                    1.80    2.73    0.063
   4. BD (   2) C   1 - O   8        /129. RY*(   1) C   5                    1.90    1.22    0.043
   4. BD (   2) C   1 - O   8        /130. RY*(   2) C   5                    4.01    1.31    0.065
   4. BD (   2) C   1 - O   8        /132. RY*(   4) C   5                    1.52    1.43    0.042
   4. BD (   2) C   1 - O   8        /133. RY*(   5) C   5                   10.98    1.36    0.109
   4. BD (   2) C   1 - O   8        /134. RY*(   6) C   5                    4.96    1.39    0.075
   4. BD (   2) C   1 - O   8        /135. RY*(   7) C   5                    2.46    3.85    0.087
   4. BD (   2) C   1 - O   8        /137. RY*(   9) C   5                    1.67    1.89    0.050
   4. BD (   2) C   1 - O   8        /140. RY*(  12) C   5                    1.32    4.32    0.068
   4. BD (   2) C   1 - O   8        /141. RY*(  13) C   5                    4.40    1.69    0.077
   4. BD (   2) C   1 - O   8        /147. RY*(   2) C   6                    1.15    1.41    0.036
   4. BD (   2) C   1 - O   8        /151. RY*(   6) C   6                    0.80    1.21    0.028
   4. BD (   2) C   1 - O   8        /162. RY*(   1) H   7                   15.96    0.69    0.094
   4. BD (   2) C   1 - O   8        /166. RY*(   5) H   7                    0.77    2.88    0.042
   4. BD (   2) C   1 - O   8        /168. RY*(   2) O   8                    2.75    1.08    0.049
   4. BD (   2) C   1 - O   8        /169. RY*(   3) O   8                  424.67    0.11    0.197
   4. BD (   2) C   1 - O   8        /172. RY*(   6) O   8                    7.52    1.58    0.098
   4. BD (   2) C   1 - O   8        /176. RY*(  10) O   8                    2.57    4.12    0.092
   4. BD (   2) C   1 - O   8        /177. RY*(  11) O   8                   14.37    1.62    0.137
   4. BD (   2) C   1 - O   8        /183. RY*(  17) O   8                    2.14    3.34    0.076
   4. BD (   2) C   1 - O   8        /189. RY*(   1) C  10                  114.23    0.46    0.205
   4. BD (   2) C   1 - O   8        /190. RY*(   2) C  10                    3.81    1.75    0.073
   4. BD (   2) C   1 - O   8        /192. RY*(   4) C  10                    0.92    1.44    0.033
   4. BD (   2) C   1 - O   8        /194. RY*(   6) C  10                    0.66    1.96    0.032
   4. BD (   2) C   1 - O   8        /195. RY*(   7) C  10                   13.91    1.79    0.141
   4. BD (   2) C   1 - O   8        /196. RY*(   8) C  10                   11.02    1.80    0.126
   4. BD (   2) C   1 - O   8        /198. RY*(  10) C  10                   42.32    1.34    0.213
   4. BD (   2) C   1 - O   8        /199. RY*(  11) C  10                   15.41    2.18    0.164
   4. BD (   2) C   1 - O   8        /200. RY*(  12) C  10                    3.13    5.79    0.121
   4. BD (   2) C   1 - O   8        /201. RY*(  13) C  10                    1.58    2.67    0.058
   4. BD (   2) C   1 - O   8        /202. RY*(  14) C  10                    3.66    4.78    0.119
   4. BD (   2) C   1 - O   8        /205. RY*(  17) C  10                    8.59   15.60    0.328
   4. BD (   2) C   1 - O   8        /207. RY*(   2) C  11                   11.67    1.06    0.100
   4. BD (   2) C   1 - O   8        /208. RY*(   3) C  11                  127.47    0.67    0.262
   4. BD (   2) C   1 - O   8        /209. RY*(   4) C  11                   47.63    0.58    0.149
   4. BD (   2) C   1 - O   8        /211. RY*(   6) C  11                   17.17    1.47    0.142
   4. BD (   2) C   1 - O   8        /212. RY*(   7) C  11                   17.51    1.48    0.144
   4. BD (   2) C   1 - O   8        /215. RY*(  10) C  11                    1.65    4.73    0.079
   4. BD (   2) C   1 - O   8        /216. RY*(  11) C  11                   21.85    1.74    0.175
   4. BD (   2) C   1 - O   8        /217. RY*(  12) C  11                  135.88    0.88    0.310
   4. BD (   2) C   1 - O   8        /219. RY*(  14) C  11                    1.09    3.92    0.058
   4. BD (   2) C   1 - O   8        /222. RY*(  17) C  11                   35.49    1.70    0.220
   4. BD (   2) C   1 - O   8        /224. RY*(   2) C  12                   13.44    1.08    0.108
   4. BD (   2) C   1 - O   8        /226. RY*(   4) C  12                    0.65    1.20    0.025
   4. BD (   2) C   1 - O   8        /229. RY*(   7) C  12                    1.24    2.65    0.051
   4. BD (   2) C   1 - O   8        /231. RY*(   9) C  12                    0.62    1.56    0.028
   4. BD (   2) C   1 - O   8        /232. RY*(  10) C  12                   15.06    1.63    0.140
   4. BD (   2) C   1 - O   8        /233. RY*(  11) C  12                    2.38    2.98    0.075
   4. BD (   2) C   1 - O   8        /234. RY*(  12) C  12                    0.84    0.91    0.025
   4. BD (   2) C   1 - O   8        /235. RY*(  13) C  12                    1.49    2.90    0.059
   4. BD (   2) C   1 - O   8        /236. RY*(  14) C  12                    0.51    3.26    0.036
   4. BD (   2) C   1 - O   8        /259. RY*(   4) C  14                    3.09    1.30    0.057
   4. BD (   2) C   1 - O   8        /265. RY*(  10) C  14                    0.67    2.10    0.034
   4. BD (   2) C   1 - O   8        /268. RY*(  13) C  14                    1.08    2.25    0.044
   4. BD (   2) C   1 - O   8        /275. RY*(   4) C  15                    0.96    1.32    0.032
   4. BD (   2) C   1 - O   8        /277. RY*(   6) C  15                    1.71    1.57    0.046
   4. BD (   2) C   1 - O   8        /278. RY*(   7) C  15                    3.35    1.36    0.060
   4. BD (   2) C   1 - O   8        /280. RY*(   9) C  15                    1.06    2.45    0.046
   4. BD (   2) C   1 - O   8        /282. RY*(  11) C  15                    4.72    2.49    0.097
   4. BD (   2) C   1 - O   8        /284. RY*(  13) C  15                    2.11    2.04    0.059
   4. BD (   2) C   1 - O   8        /285. RY*(  14) C  15                    1.06    2.34    0.045
   4. BD (   2) C   1 - O   8        /291. RY*(   3)Cl  16                    0.77    0.97    0.024
   4. BD (   2) C   1 - O   8        /292. RY*(   4)Cl  16                    2.04    1.10    0.042
   4. BD (   2) C   1 - O   8        /299. RY*(  11)Cl  16                    0.55    1.48    0.026
   4. BD (   2) C   1 - O   8        /311. RY*(   2)Cl  17                    0.76    1.17    0.027
   4. BD (   2) C   1 - O   8        /312. RY*(   3)Cl  17                    0.54    1.18    0.023
   4. BD (   2) C   1 - O   8        /313. RY*(   4)Cl  17                    1.91    2.52    0.062
   4. BD (   2) C   1 - O   8        /322. RY*(  13)Cl  17                    1.70    1.29    0.042
   4. BD (   2) C   1 - O   8        /327. RY*(   1) H  18                    1.85    1.21    0.042
   4. BD (   2) C   1 - O   8        /328. RY*(   2) H  18                    0.70    2.53    0.038
   4. BD (   2) C   1 - O   8        /329. RY*(   3) H  18                    2.89    1.95    0.067
   4. BD (   2) C   1 - O   8        /333. RY*(   2) H  19                    3.08    2.20    0.074
   4. BD (   2) C   1 - O   8        /334. RY*(   3) H  19                    0.75    1.41    0.029
   4. BD (   2) C   1 - O   8        /335. RY*(   4) H  19                    8.60    0.41    0.053
   4. BD (   2) C   1 - O   8        /336. RY*(   5) H  19                    0.85    2.84    0.044
   4. BD (   2) C   1 - O   8        /338. RY*(   2) H  20                    2.46    0.82    0.040
   4. BD (   2) C   1 - O   8        /339. RY*(   3) H  20                    4.01    0.44    0.037
   4. BD (   2) C   1 - O   8        /344. BD*(   2) C   1 - O   8            1.11    0.53    0.024
   4. BD (   2) C   1 - O   8        /346. BD*(   2) C   2 - C   3            2.63    0.57    0.036
   4. BD (   2) C   1 - O   8        /347. BD*(   1) C   2 - H   9            2.44    0.91    0.042
   4. BD (   2) C   1 - O   8        /351. BD*(   2) C   4 - C   5            6.29    0.53    0.056
   4. BD (   2) C   1 - O   8        /353. BD*(   1) C   5 - H   7            3.44    0.90    0.050
   4. BD (   2) C   1 - O   8        /354. BD*(   1) C   6 - C  10            3.34    0.91    0.049
   4. BD (   2) C   1 - O   8        /357. BD*(   1) C  10 - C  13            0.84    1.04    0.026
   4. BD (   2) C   1 - O   8        /360. BD*(   1) C  12 - C  15            3.82    0.95    0.054
   4. BD (   2) C   1 - O   8        /361. BD*(   2) C  12 - C  15            1.04    0.65    0.027
   4. BD (   2) C   1 - O   8        /365. BD*(   1) C  13 - H  19            5.94    2.92    0.118
   4. BD (   2) C   1 - O   8        /366. BD*(   1) C  14 - C  15           37.06    2.43    0.269
   5. BD (   1) C   2 - C   3        / 52. LP (   1) C   6                    0.59    0.67    0.028
   5. BD (   1) C   2 - C   3        / 64. RY*(   4) C   1                    1.35    2.67    0.054
   5. BD (   1) C   2 - C   3        / 74. RY*(  14) C   1                    1.03    3.26    0.052
   5. BD (   1) C   2 - C   3        / 92. RY*(  15) C   2                    0.63   23.19    0.108
   5. BD (   1) C   2 - C   3        /103. RY*(   9) C   3                    0.64    2.08    0.033
   5. BD (   1) C   2 - C   3        /106. RY*(  12) C   3                    0.73    2.87    0.041
   5. BD (   1) C   2 - C   3        /117. RY*(   6) C   4                    1.50    2.40    0.054
   5. BD (   1) C   2 - C   3        /130. RY*(   2) C   5                    0.90    1.71    0.035
   5. BD (   1) C   2 - C   3        /133. RY*(   5) C   5                    2.30    1.77    0.057
   5. BD (   1) C   2 - C   3        /134. RY*(   6) C   5                    1.32    1.80    0.044
   5. BD (   1) C   2 - C   3        /135. RY*(   7) C   5                    0.95    4.25    0.057
   5. BD (   1) C   2 - C   3        /140. RY*(  12) C   5                    0.57    4.72    0.046
   5. BD (   1) C   2 - C   3        /141. RY*(  13) C   5                    0.88    2.10    0.039
   5. BD (   1) C   2 - C   3        /146. RY*(   1) C   6                    0.51    1.81    0.027
   5. BD (   1) C   2 - C   3        /149. RY*(   4) C   6                    0.62    1.80    0.030
   5. BD (   1) C   2 - C   3        /162. RY*(   1) H   7                    2.14    1.10    0.043
   5. BD (   1) C   2 - C   3        /168. RY*(   2) O   8                    0.65    1.48    0.028
   5. BD (   1) C   2 - C   3        /169. RY*(   3) O   8                   20.05    0.52    0.092
   5. BD (   1) C   2 - C   3        /172. RY*(   6) O   8                    1.22    1.99    0.044
   5. BD (   1) C   2 - C   3        /177. RY*(  11) O   8                    2.80    2.03    0.067
   5. BD (   1) C   2 - C   3        /183. RY*(  17) O   8                    0.53    3.75    0.040
   5. BD (   1) C   2 - C   3        /184. RY*(   1) H   9                    1.23    1.29    0.036
   5. BD (   1) C   2 - C   3        /189. RY*(   1) C  10                   17.29    0.87    0.109
   5. BD (   1) C   2 - C   3        /190. RY*(   2) C  10                    1.39    2.15    0.049
   5. BD (   1) C   2 - C   3        /195. RY*(   7) C  10                    2.97    2.20    0.072
   5. BD (   1) C   2 - C   3        /196. RY*(   8) C  10                    2.14    2.21    0.062
   5. BD (   1) C   2 - C   3        /198. RY*(  10) C  10                    7.93    1.75    0.106
   5. BD (   1) C   2 - C   3        /199. RY*(  11) C  10                    2.78    2.58    0.076
   5. BD (   1) C   2 - C   3        /200. RY*(  12) C  10                    0.52    6.20    0.051
   5. BD (   1) C   2 - C   3        /202. RY*(  14) C  10                    1.50    5.19    0.079
   5. BD (   1) C   2 - C   3        /205. RY*(  17) C  10                    1.29   16.01    0.129
   5. BD (   1) C   2 - C   3        /207. RY*(   2) C  11                    2.20    1.47    0.051
   5. BD (   1) C   2 - C   3        /208. RY*(   3) C  11                   20.25    1.08    0.132
   5. BD (   1) C   2 - C   3        /209. RY*(   4) C  11                    7.23    0.99    0.076
   5. BD (   1) C   2 - C   3        /211. RY*(   6) C  11                    3.56    1.87    0.073
   5. BD (   1) C   2 - C   3        /212. RY*(   7) C  11                    3.27    1.88    0.070
   5. BD (   1) C   2 - C   3        /216. RY*(  11) C  11                    4.15    2.15    0.085
   5. BD (   1) C   2 - C   3        /217. RY*(  12) C  11                   24.24    1.29    0.158
   5. BD (   1) C   2 - C   3        /222. RY*(  17) C  11                    7.47    2.11    0.112
   5. BD (   1) C   2 - C   3        /224. RY*(   2) C  12                    2.39    1.48    0.053
   5. BD (   1) C   2 - C   3        /232. RY*(  10) C  12                    3.12    2.03    0.071
   5. BD (   1) C   2 - C   3        /233. RY*(  11) C  12                    0.57    3.39    0.039
   5. BD (   1) C   2 - C   3        /240. RY*(   2) C  13                    0.61    2.11    0.032
   5. BD (   1) C   2 - C   3        /278. RY*(   7) C  15                    0.66    1.76    0.031
   5. BD (   1) C   2 - C   3        /282. RY*(  11) C  15                    1.03    2.90    0.049
   5. BD (   1) C   2 - C   3        /329. RY*(   3) H  18                    0.61    2.35    0.034
   5. BD (   1) C   2 - C   3        /335. RY*(   4) H  19                    1.03    0.81    0.026
   5. BD (   1) C   2 - C   3        /339. RY*(   3) H  20                    0.52    0.84    0.019
   5. BD (   1) C   2 - C   3        /341. BD*(   1) C   1 - C   2            0.87    1.33    0.031
   5. BD (   1) C   2 - C   3        /343. BD*(   1) C   1 - O   8            2.90    1.58    0.060
   5. BD (   1) C   2 - C   3        /347. BD*(   1) C   2 - H   9            1.83    1.32    0.044
   5. BD (   1) C   2 - C   3        /349. BD*(   1) C   3 - C   6            1.59    1.42    0.043
   5. BD (   1) C   2 - C   3        /360. BD*(   1) C  12 - C  15            0.66    1.36    0.027
   5. BD (   1) C   2 - C   3        /364. BD*(   2) C  13 - C  14          117.13    0.10    0.107
   5. BD (   1) C   2 - C   3        /365. BD*(   1) C  13 - H  19            0.96    3.33    0.050
   5. BD (   1) C   2 - C   3        /366. BD*(   1) C  14 - C  15            7.09    2.83    0.127
   6. BD (   2) C   2 - C   3        / 52. LP (   1) C   6                   37.08    0.12    0.085
   6. BD (   2) C   2 - C   3        / 62. RY*(   2) C   1                    0.64    1.96    0.033
   6. BD (   2) C   2 - C   3        / 67. RY*(   7) C   1                    0.60    1.81    0.031
   6. BD (   2) C   2 - C   3        /148. RY*(   3) C   6                    1.00    0.99    0.029
   6. BD (   2) C   2 - C   3        /344. BD*(   2) C   1 - O   8           25.88    0.38    0.097
   7. BD (   1) C   2 - H   9        / 61. RY*(   1) C   1                    0.98    1.60    0.036
   7. BD (   1) C   2 - H   9        / 95. RY*(   1) C   3                    1.08    1.24    0.033
   7. BD (   1) C   2 - H   9        / 96. RY*(   2) C   3                    2.01    1.63    0.052
   7. BD (   1) C   2 - H   9        /162. RY*(   1) H   7                    0.53    0.85    0.019
   7. BD (   1) C   2 - H   9        /169. RY*(   3) O   8                    2.26    0.27    0.022
   7. BD (   1) C   2 - H   9        /189. RY*(   1) C  10                    2.09    0.61    0.032
   7. BD (   1) C   2 - H   9        /198. RY*(  10) C  10                    0.88    1.50    0.033
   7. BD (   1) C   2 - H   9        /208. RY*(   3) C  11                    2.98    0.83    0.045
   7. BD (   1) C   2 - H   9        /209. RY*(   4) C  11                    1.05    0.74    0.025
   7. BD (   1) C   2 - H   9        /216. RY*(  11) C  11                    0.52    1.89    0.028
   7. BD (   1) C   2 - H   9        /217. RY*(  12) C  11                    2.96    1.03    0.050
   7. BD (   1) C   2 - H   9        /222. RY*(  17) C  11                    0.92    1.86    0.037
   7. BD (   1) C   2 - H   9        /342. BD*(   1) C   1 - C   4            3.05    1.15    0.053
   7. BD (   1) C   2 - H   9        /345. BD*(   1) C   2 - C   3            2.50    1.38    0.053
   7. BD (   1) C   2 - H   9        /347. BD*(   1) C   2 - H   9            0.59    1.07    0.023
   7. BD (   1) C   2 - H   9        /348. BD (   1) C   3 - C   4            2.75    0.50    0.036
   7. BD (   1) C   2 - H   9        /349. BD*(   1) C   3 - C   6            4.96    1.16    0.068
   7. BD (   1) C   2 - H   9        /366. BD*(   1) C  14 - C  15            0.98    2.58    0.045
   8. BD*(   1) C   3 - C   4        / 69. RY*(   9) C   1                    0.56    2.59    0.036
   8. BD*(   1) C   3 - C   4        / 70. RY*(  10) C   1                    2.54    4.19    0.097
   8. BD*(   1) C   3 - C   4        / 72. RY*(  12) C   1                    0.60    2.99    0.040
   8. BD*(   1) C   3 - C   4        / 73. RY*(  13) C   1                    0.62    3.12    0.041
   8. BD*(   1) C   3 - C   4        / 74. RY*(  14) C   1                    0.85    2.55    0.044
   8. BD*(   1) C   3 - C   4        / 78. RY*(   1) C   2                    3.53    1.03    0.056
   8. BD*(   1) C   3 - C   4        / 87. RY*(  10) C   2                    0.51    2.06    0.030
   8. BD*(   1) C   3 - C   4        / 96. RY*(   2) C   3                    3.37    1.18    0.059
   8. BD*(   1) C   3 - C   4        / 99. RY*(   5) C   3                    0.53    1.15    0.023
   8. BD*(   1) C   3 - C   4        /100. RY*(   6) C   3                    0.92    2.22    0.042
   8. BD*(   1) C   3 - C   4        /101. RY*(   7) C   3                    0.83    2.68    0.044
   8. BD*(   1) C   3 - C   4        /103. RY*(   9) C   3                    3.21    1.37    0.062
   8. BD*(   1) C   3 - C   4        /105. RY*(  11) C   3                    0.98    2.21    0.044
   8. BD*(   1) C   3 - C   4        /106. RY*(  12) C   3                    1.51    2.17    0.054
   8. BD*(   1) C   3 - C   4        /115. RY*(   4) C   4                    0.67    1.24    0.027
   8. BD*(   1) C   3 - C   4        /117. RY*(   6) C   4                    3.18    1.69    0.069
   8. BD*(   1) C   3 - C   4        /120. RY*(   9) C   4                    0.54    2.26    0.033
   8. BD*(   1) C   3 - C   4        /123. RY*(  12) C   4                    1.56    0.90    0.035
   8. BD*(   1) C   3 - C   4        /124. RY*(  13) C   4                    1.30    2.43    0.053
   8. BD*(   1) C   3 - C   4        /129. RY*(   1) C   5                    3.91    0.92    0.056
   8. BD*(   1) C   3 - C   4        /130. RY*(   2) C   5                    1.35    1.01    0.034
   8. BD*(   1) C   3 - C   4        /133. RY*(   5) C   5                    5.52    1.06    0.072
   8. BD*(   1) C   3 - C   4        /134. RY*(   6) C   5                    2.33    1.10    0.047
   8. BD*(   1) C   3 - C   4        /135. RY*(   7) C   5                    0.64    3.55    0.045
   8. BD*(   1) C   3 - C   4        /137. RY*(   9) C   5                    1.73    1.59    0.049
   8. BD*(   1) C   3 - C   4        /140. RY*(  12) C   5                    0.67    4.02    0.048
   8. BD*(   1) C   3 - C   4        /141. RY*(  13) C   5                    1.86    1.39    0.048
   8. BD*(   1) C   3 - C   4        /146. RY*(   1) C   6                    0.50    1.10    0.022
   8. BD*(   1) C   3 - C   4        /162. RY*(   1) H   7                    8.94    0.39    0.056
   8. BD*(   1) C   3 - C   4        /168. RY*(   2) O   8                    1.64    0.78    0.033
   8. BD*(   1) C   3 - C   4        /172. RY*(   6) O   8                    3.51    1.29    0.063
   8. BD*(   1) C   3 - C   4        /176. RY*(  10) O   8                    1.17    3.82    0.063
   8. BD*(   1) C   3 - C   4        /177. RY*(  11) O   8                    7.52    1.32    0.093
   8. BD*(   1) C   3 - C   4        /183. RY*(  17) O   8                    0.98    3.04    0.051
   8. BD*(   1) C   3 - C   4        /184. RY*(   1) H   9                    1.13    0.58    0.024
   8. BD*(   1) C   3 - C   4        /189. RY*(   1) C  10                  104.55    0.16    0.121
   8. BD*(   1) C   3 - C   4        /190. RY*(   2) C  10                    1.70    1.45    0.046
   8. BD*(   1) C   3 - C   4        /192. RY*(   4) C  10                    0.72    1.14    0.027
   8. BD*(   1) C   3 - C   4        /195. RY*(   7) C  10                    6.38    1.50    0.092
   8. BD*(   1) C   3 - C   4        /196. RY*(   8) C  10                    5.11    1.50    0.082
   8. BD*(   1) C   3 - C   4        /198. RY*(  10) C  10                   19.38    1.04    0.133
   8. BD*(   1) C   3 - C   4        /199. RY*(  11) C  10                    7.45    1.88    0.111
   8. BD*(   1) C   3 - C   4        /200. RY*(  12) C  10                    1.50    5.49    0.085
   8. BD*(   1) C   3 - C   4        /201. RY*(  13) C  10                    0.66    2.38    0.037
   8. BD*(   1) C   3 - C   4        /202. RY*(  14) C  10                    1.46    4.48    0.076
   8. BD*(   1) C   3 - C   4        /205. RY*(  17) C  10                    3.79   15.30    0.225
   8. BD*(   1) C   3 - C   4        /207. RY*(   2) C  11                    5.98    0.76    0.063
   8. BD*(   1) C   3 - C   4        /208. RY*(   3) C  11                  106.28    0.37    0.186
   8. BD*(   1) C   3 - C   4        /209. RY*(   4) C  11                   43.69    0.28    0.104
   8. BD*(   1) C   3 - C   4        /211. RY*(   6) C  11                    9.59    1.17    0.099
   8. BD*(   1) C   3 - C   4        /212. RY*(   7) C  11                   11.91    1.18    0.111
   8. BD*(   1) C   3 - C   4        /215. RY*(  10) C  11                    0.87    4.43    0.058
   8. BD*(   1) C   3 - C   4        /216. RY*(  11) C  11                   10.78    1.44    0.117
   8. BD*(   1) C   3 - C   4        /217. RY*(  12) C  11                   81.12    0.58    0.203
   8. BD*(   1) C   3 - C   4        /219. RY*(  14) C  11                    0.86    3.62    0.052
   8. BD*(   1) C   3 - C   4        /222. RY*(  17) C  11                   19.81    1.40    0.156
   8. BD*(   1) C   3 - C   4        /224. RY*(   2) C  12                    7.36    0.78    0.071
   8. BD*(   1) C   3 - C   4        /229. RY*(   7) C  12                    0.61    2.35    0.036
   8. BD*(   1) C   3 - C   4        /232. RY*(  10) C  12                    7.06    1.33    0.091
   8. BD*(   1) C   3 - C   4        /233. RY*(  11) C  12                    1.03    2.68    0.049
   8. BD*(   1) C   3 - C   4        /235. RY*(  13) C  12                    0.62    2.60    0.038
   8. BD*(   1) C   3 - C   4        /259. RY*(   4) C  14                    1.68    1.00    0.038
   8. BD*(   1) C   3 - C   4        /268. RY*(  13) C  14                    0.57    1.95    0.031
   8. BD*(   1) C   3 - C   4        /277. RY*(   6) C  15                    0.81    1.27    0.030
   8. BD*(   1) C   3 - C   4        /278. RY*(   7) C  15                    1.68    1.06    0.040
   8. BD*(   1) C   3 - C   4        /282. RY*(  11) C  15                    2.26    2.19    0.066
   8. BD*(   1) C   3 - C   4        /284. RY*(  13) C  15                    1.06    1.74    0.040
   8. BD*(   1) C   3 - C   4        /292. RY*(   4)Cl  16                    1.02    0.80    0.027
   8. BD*(   1) C   3 - C   4        /313. RY*(   4)Cl  17                    0.97    2.22    0.043
   8. BD*(   1) C   3 - C   4        /322. RY*(  13)Cl  17                    0.88    0.99    0.028
   8. BD*(   1) C   3 - C   4        /327. RY*(   1) H  18                    0.83    0.91    0.026
   8. BD*(   1) C   3 - C   4        /329. RY*(   3) H  18                    1.32    1.65    0.044
   8. BD*(   1) C   3 - C   4        /333. RY*(   2) H  19                    1.49    1.90    0.050
   8. BD*(   1) C   3 - C   4        /335. RY*(   4) H  19                   12.87    0.11    0.035
   8. BD*(   1) C   3 - C   4        /338. RY*(   2) H  20                    1.69    0.52    0.028
   8. BD*(   1) C   3 - C   4        /339. RY*(   3) H  20                    5.03    0.14    0.025
   8. BD*(   1) C   3 - C   4        /341. BD*(   1) C   1 - C   2           49.11    0.63    0.158
   8. BD*(   1) C   3 - C   4        /342. BD*(   1) C   1 - C   4            6.99    0.69    0.064
   8. BD*(   1) C   3 - C   4        /343. BD*(   1) C   1 - O   8            1.24    0.87    0.031
   8. BD*(   1) C   3 - C   4        /345. BD*(   1) C   2 - C   3            3.39    0.92    0.052
   8. BD*(   1) C   3 - C   4        /347. BD*(   1) C   2 - H   9            0.98    0.61    0.023
   8. BD*(   1) C   3 - C   4        /349. BD*(   1) C   3 - C   6            3.81    0.71    0.048
   8. BD*(   1) C   3 - C   4        /350. BD*(   1) C   4 - C   5            1.72    0.75    0.033
   8. BD*(   1) C   3 - C   4        /352. BD*(   1) C   5 - C   6           27.04    0.81    0.137
   8. BD*(   1) C   3 - C   4        /353. BD*(   1) C   5 - H   7            6.75    0.60    0.059
   8. BD*(   1) C   3 - C   4        /357. BD*(   1) C  10 - C  13            0.53    0.74    0.019
   8. BD*(   1) C   3 - C   4        /360. BD*(   1) C  12 - C  15            2.42    0.66    0.037
   8. BD*(   1) C   3 - C   4        /361. BD*(   2) C  12 - C  15            0.80    0.35    0.016
   8. BD*(   1) C   3 - C   4        /365. BD*(   1) C  13 - H  19            3.84    2.62    0.094
   8. BD*(   1) C   3 - C   4        /366. BD*(   1) C  14 - C  15           19.39    2.13    0.189
   9. BD (   1) C   3 - C   6        / 79. RY*(   2) C   2                    2.49    1.71    0.059
   9. BD (   1) C   3 - C   6        / 82. RY*(   5) C   2                    0.80    2.49    0.040
   9. BD (   1) C   3 - C   6        / 96. RY*(   2) C   3                    2.57    1.76    0.060
   9. BD (   1) C   3 - C   6        /117. RY*(   6) C   4                    0.53    2.27    0.031
   9. BD (   1) C   3 - C   6        /130. RY*(   2) C   5                    1.69    1.59    0.047
   9. BD (   1) C   3 - C   6        /132. RY*(   4) C   5                    1.09    1.71    0.039
   9. BD (   1) C   3 - C   6        /133. RY*(   5) C   5                    1.09    1.64    0.038
   9. BD (   1) C   3 - C   6        /134. RY*(   6) C   5                    0.83    1.68    0.034
   9. BD (   1) C   3 - C   6        /135. RY*(   7) C   5                    0.86    4.13    0.053
   9. BD (   1) C   3 - C   6        /162. RY*(   1) H   7                    2.33    0.98    0.043
   9. BD (   1) C   3 - C   6        /169. RY*(   3) O   8                   15.41    0.40    0.070
   9. BD (   1) C   3 - C   6        /172. RY*(   6) O   8                    0.83    1.87    0.035
   9. BD (   1) C   3 - C   6        /177. RY*(  11) O   8                    1.50    1.90    0.048
   9. BD (   1) C   3 - C   6        /189. RY*(   1) C  10                   10.81    0.74    0.080
   9. BD (   1) C   3 - C   6        /195. RY*(   7) C  10                    0.64    2.08    0.033
   9. BD (   1) C   3 - C   6        /196. RY*(   8) C  10                    1.17    2.08    0.044
   9. BD (   1) C   3 - C   6        /198. RY*(  10) C  10                    4.68    1.62    0.078
   9. BD (   1) C   3 - C   6        /199. RY*(  11) C  10                    1.41    2.46    0.053
   9. BD (   1) C   3 - C   6        /200. RY*(  12) C  10                    0.78    6.07    0.062
   9. BD (   1) C   3 - C   6        /205. RY*(  17) C  10                    1.99   15.89    0.160
   9. BD (   1) C   3 - C   6        /207. RY*(   2) C  11                    0.77    1.34    0.029
   9. BD (   1) C   3 - C   6        /208. RY*(   3) C  11                    9.51    0.95    0.086
   9. BD (   1) C   3 - C   6        /209. RY*(   4) C  11                    3.84    0.87    0.052
   9. BD (   1) C   3 - C   6        /211. RY*(   6) C  11                    1.28    1.75    0.043
   9. BD (   1) C   3 - C   6        /212. RY*(   7) C  11                    1.96    1.76    0.053
   9. BD (   1) C   3 - C   6        /216. RY*(  11) C  11                    1.74    2.02    0.053
   9. BD (   1) C   3 - C   6        /217. RY*(  12) C  11                   13.71    1.16    0.114
   9. BD (   1) C   3 - C   6        /222. RY*(  17) C  11                    3.68    1.99    0.077
   9. BD (   1) C   3 - C   6        /224. RY*(   2) C  12                    1.33    1.36    0.038
   9. BD (   1) C   3 - C   6        /232. RY*(  10) C  12                    1.47    1.91    0.048
   9. BD (   1) C   3 - C   6        /335. RY*(   4) H  19                    0.52    0.69    0.017
   9. BD (   1) C   3 - C   6        /345. BD*(   1) C   2 - C   3            1.87    1.51    0.048
   9. BD (   1) C   3 - C   6        /347. BD*(   1) C   2 - H   9            1.39    1.20    0.037
   9. BD (   1) C   3 - C   6        /348. BD (   1) C   3 - C   4            0.62    0.63    0.019
   9. BD (   1) C   3 - C   6        /352. BD*(   1) C   5 - C   6            3.78    1.39    0.065
   9. BD (   1) C   3 - C   6        /353. BD*(   1) C   5 - H   7            3.09    1.18    0.054
   9. BD (   1) C   3 - C   6        /354. BD*(   1) C   6 - C  10            2.30    1.19    0.047
   9. BD (   1) C   3 - C   6        /355. BD*(   1) C  10 - C  11            3.13    1.34    0.058
   9. BD (   1) C   3 - C   6        /366. BD*(   1) C  14 - C  15            3.12    2.71    0.082
  10. BD (   1) C   4 - C   5        /  8. BD*(   1) C   3 - C   4            0.67    0.58    0.055
  10. BD (   1) C   4 - C   5        / 63. RY*(   3) C   1                    0.73    2.33    0.037
  10. BD (   1) C   4 - C   5        / 64. RY*(   4) C   1                    1.38    2.55    0.053
  10. BD (   1) C   4 - C   5        /146. RY*(   1) C   6                    0.98    1.68    0.036
  10. BD (   1) C   4 - C   5        /147. RY*(   2) C   6                    0.51    1.69    0.026
  10. BD (   1) C   4 - C   5        /151. RY*(   6) C   6                    0.51    1.49    0.025
  10. BD (   1) C   4 - C   5        /162. RY*(   1) H   7                    0.80    0.97    0.025
  10. BD (   1) C   4 - C   5        /169. RY*(   3) O   8                    0.77    0.39    0.016
  10. BD (   1) C   4 - C   5        /189. RY*(   1) C  10                    0.52    0.74    0.018
  10. BD (   1) C   4 - C   5        /208. RY*(   3) C  11                    0.51    0.95    0.020
  10. BD (   1) C   4 - C   5        /217. RY*(  12) C  11                    1.21    1.16    0.034
  10. BD (   1) C   4 - C   5        /343. BD*(   1) C   1 - O   8            2.09    1.45    0.049
  10. BD (   1) C   4 - C   5        /348. BD (   1) C   3 - C   4            1.04    0.62    0.025
  10. BD (   1) C   4 - C   5        /352. BD*(   1) C   5 - C   6            3.71    1.39    0.065
  10. BD (   1) C   4 - C   5        /353. BD*(   1) C   5 - H   7            1.25    1.18    0.034
  10. BD (   1) C   4 - C   5        /354. BD*(   1) C   6 - C  10            6.43    1.19    0.078
  11. BD (   2) C   4 - C   5        / 52. LP (   1) C   6                  107.84    0.07    0.109
  11. BD (   2) C   4 - C   5        / 62. RY*(   2) C   1                    0.75    1.91    0.036
  11. BD (   2) C   4 - C   5        /148. RY*(   3) C   6                    1.32    0.95    0.033
  11. BD (   2) C   4 - C   5        /344. BD*(   2) C   1 - O   8           32.45    0.34    0.100
  11. BD (   2) C   4 - C   5        /351. BD*(   2) C   4 - C   5            2.17    0.34    0.025
  12. BD (   1) C   5 - C   6        / 95. RY*(   1) C   3                    0.90    1.42    0.032
  12. BD (   1) C   5 - C   6        /112. RY*(   1) C   4                    0.97    1.39    0.033
  12. BD (   1) C   5 - C   6        /113. RY*(   2) C   4                    1.66    1.76    0.049
  12. BD (   1) C   5 - C   6        /169. RY*(   3) O   8                    0.63    0.45    0.015
  12. BD (   1) C   5 - C   6        /189. RY*(   1) C  10                    1.64    0.79    0.033
  12. BD (   1) C   5 - C   6        /190. RY*(   2) C  10                    1.36    2.08    0.048
  12. BD (   1) C   5 - C   6        /342. BD*(   1) C   1 - C   4            0.54    1.33    0.024
  12. BD (   1) C   5 - C   6        /345. BD*(   1) C   2 - C   3            1.57    1.56    0.045
  12. BD (   1) C   5 - C   6        /348. BD (   1) C   3 - C   4           15.32    0.68    0.098
  12. BD (   1) C   5 - C   6        /349. BD*(   1) C   3 - C   6            5.42    1.34    0.077
  12. BD (   1) C   5 - C   6        /350. BD*(   1) C   4 - C   5            2.87    1.38    0.057
  12. BD (   1) C   5 - C   6        /353. BD*(   1) C   5 - H   7            2.01    1.23    0.045
  12. BD (   1) C   5 - C   6        /354. BD*(   1) C   6 - C  10            5.15    1.24    0.072
  12. BD (   1) C   5 - C   6        /357. BD*(   1) C  10 - C  13            2.17    1.37    0.049
  12. BD (   1) C   5 - C   6        /364. BD*(   2) C  13 - C  14            8.40    0.03    0.015
  13. BD (   1) C   5 - H   7        / 52. LP (   1) C   6                    1.17    0.42    0.031
  13. BD (   1) C   5 - H   7        / 70. RY*(  10) C   1                    0.65    4.65    0.049
  13. BD (   1) C   5 - H   7        / 74. RY*(  14) C   1                    0.64    3.01    0.040
  13. BD (   1) C   5 - H   7        / 96. RY*(   2) C   3                    1.29    1.64    0.041
  13. BD (   1) C   5 - H   7        /103. RY*(   9) C   3                    0.77    1.83    0.034
  13. BD (   1) C   5 - H   7        /106. RY*(  12) C   3                    0.83    2.63    0.042
  13. BD (   1) C   5 - H   7        /112. RY*(   1) C   4                    1.07    1.21    0.032
  13. BD (   1) C   5 - H   7        /117. RY*(   6) C   4                    1.47    2.15    0.051
  13. BD (   1) C   5 - H   7        /122. RY*(  11) C   4                    0.65    2.72    0.038
  13. BD (   1) C   5 - H   7        /129. RY*(   1) C   5                    0.50    1.38    0.024
  13. BD (   1) C   5 - H   7        /130. RY*(   2) C   5                    0.68    1.47    0.028
  13. BD (   1) C   5 - H   7        /133. RY*(   5) C   5                    2.76    1.52    0.058
  13. BD (   1) C   5 - H   7        /134. RY*(   6) C   5                    1.23    1.56    0.039
  13. BD (   1) C   5 - H   7        /135. RY*(   7) C   5                    1.11    4.01    0.060
  13. BD (   1) C   5 - H   7        /137. RY*(   9) C   5                    0.68    2.05    0.034
  13. BD (   1) C   5 - H   7        /140. RY*(  12) C   5                    0.74    4.48    0.052
  13. BD (   1) C   5 - H   7        /141. RY*(  13) C   5                    0.51    1.85    0.028
  13. BD (   1) C   5 - H   7        /147. RY*(   2) C   6                    0.52    1.57    0.026
  13. BD (   1) C   5 - H   7        /162. RY*(   1) H   7                    2.22    0.85    0.039
  13. BD (   1) C   5 - H   7        /168. RY*(   2) O   8                    0.65    1.24    0.026
  13. BD (   1) C   5 - H   7        /169. RY*(   3) O   8                   49.68    0.27    0.105
  13. BD (   1) C   5 - H   7        /172. RY*(   6) O   8                    1.79    1.75    0.050
  13. BD (   1) C   5 - H   7        /176. RY*(  10) O   8                    0.66    4.28    0.048
  13. BD (   1) C   5 - H   7        /177. RY*(  11) O   8                    3.17    1.78    0.068
  13. BD (   1) C   5 - H   7        /189. RY*(   1) C  10                   21.76    0.62    0.105
  13. BD (   1) C   5 - H   7        /190. RY*(   2) C  10                    0.55    1.91    0.029
  13. BD (   1) C   5 - H   7        /195. RY*(   7) C  10                    4.10    1.96    0.081
  13. BD (   1) C   5 - H   7        /196. RY*(   8) C  10                    2.86    1.96    0.067
  13. BD (   1) C   5 - H   7        /198. RY*(  10) C  10                   10.99    1.50    0.116
  13. BD (   1) C   5 - H   7        /199. RY*(  11) C  10                    3.60    2.34    0.083
  13. BD (   1) C   5 - H   7        /202. RY*(  14) C  10                    1.39    4.94    0.075
  13. BD (   1) C   5 - H   7        /205. RY*(  17) C  10                    1.39   15.76    0.134
  13. BD (   1) C   5 - H   7        /207. RY*(   2) C  11                    2.39    1.22    0.049
  13. BD (   1) C   5 - H   7        /208. RY*(   3) C  11                   16.36    0.83    0.105
  13. BD (   1) C   5 - H   7        /209. RY*(   4) C  11                    7.18    0.74    0.066
  13. BD (   1) C   5 - H   7        /211. RY*(   6) C  11                    2.99    1.63    0.063
  13. BD (   1) C   5 - H   7        /212. RY*(   7) C  11                    3.33    1.64    0.067
  13. BD (   1) C   5 - H   7        /215. RY*(  10) C  11                    0.61    4.89    0.049
  13. BD (   1) C   5 - H   7        /216. RY*(  11) C  11                    3.98    1.90    0.078
  13. BD (   1) C   5 - H   7        /217. RY*(  12) C  11                   26.47    1.04    0.150
  13. BD (   1) C   5 - H   7        /222. RY*(  17) C  11                    8.34    1.86    0.112
  13. BD (   1) C   5 - H   7        /224. RY*(   2) C  12                    3.23    1.24    0.057
  13. BD (   1) C   5 - H   7        /232. RY*(  10) C  12                    3.30    1.79    0.069
  13. BD (   1) C   5 - H   7        /233. RY*(  11) C  12                    0.66    3.14    0.041
  13. BD (   1) C   5 - H   7        /259. RY*(   4) C  14                    0.75    1.46    0.030
  13. BD (   1) C   5 - H   7        /278. RY*(   7) C  15                    0.83    1.52    0.032
  13. BD (   1) C   5 - H   7        /282. RY*(  11) C  15                    1.13    2.65    0.049
  13. BD (   1) C   5 - H   7        /284. RY*(  13) C  15                    0.52    2.20    0.031
  13. BD (   1) C   5 - H   7        /292. RY*(   4)Cl  16                    0.50    1.26    0.023
  13. BD (   1) C   5 - H   7        /313. RY*(   4)Cl  17                    0.51    2.68    0.033
  13. BD (   1) C   5 - H   7        /329. RY*(   3) H  18                    0.77    2.11    0.036
  13. BD (   1) C   5 - H   7        /333. RY*(   2) H  19                    0.99    2.36    0.044
  13. BD (   1) C   5 - H   7        /335. RY*(   4) H  19                    1.59    0.57    0.027
  13. BD (   1) C   5 - H   7        /339. RY*(   3) H  20                    0.52    0.60    0.016
  13. BD (   1) C   5 - H   7        /342. BD*(   1) C   1 - C   4            2.82    1.15    0.052
  13. BD (   1) C   5 - H   7        /348. BD (   1) C   3 - C   4            2.37    0.51    0.034
  13. BD (   1) C   5 - H   7        /349. BD*(   1) C   3 - C   6            4.51    1.17    0.065
  13. BD (   1) C   5 - H   7        /350. BD*(   1) C   4 - C   5            0.67    1.21    0.026
  13. BD (   1) C   5 - H   7        /352. BD*(   1) C   5 - C   6            1.90    1.27    0.044
  13. BD (   1) C   5 - H   7        /353. BD*(   1) C   5 - H   7            1.69    1.06    0.038
  13. BD (   1) C   5 - H   7        /360. BD*(   1) C  12 - C  15            1.34    1.12    0.035
  13. BD (   1) C   5 - H   7        /365. BD*(   1) C  13 - H  19            3.25    3.08    0.090
  13. BD (   1) C   5 - H   7        /366. BD*(   1) C  14 - C  15            3.99    2.59    0.091
  14. BD (   1) C   6 - C  10        / 52. LP (   1) C   6                    0.66    0.54    0.026
  14. BD (   1) C   6 - C  10        / 95. RY*(   1) C   3                    0.52    1.37    0.024
  14. BD (   1) C   6 - C  10        / 96. RY*(   2) C   3                    2.32    1.76    0.057
  14. BD (   1) C   6 - C  10        /103. RY*(   9) C   3                    0.53    1.95    0.029
  14. BD (   1) C   6 - C  10        /117. RY*(   6) C   4                    1.04    2.27    0.044
  14. BD (   1) C   6 - C  10        /130. RY*(   2) C   5                    3.28    1.59    0.065
  14. BD (   1) C   6 - C  10        /133. RY*(   5) C   5                    1.77    1.64    0.049
  14. BD (   1) C   6 - C  10        /134. RY*(   6) C   5                    0.84    1.67    0.034
  14. BD (   1) C   6 - C  10        /141. RY*(  13) C   5                    1.18    1.97    0.043
  14. BD (   1) C   6 - C  10        /162. RY*(   1) H   7                    1.77    0.97    0.037
  14. BD (   1) C   6 - C  10        /169. RY*(   3) O   8                   23.18    0.39    0.086
  14. BD (   1) C   6 - C  10        /172. RY*(   6) O   8                    1.22    1.86    0.043
  14. BD (   1) C   6 - C  10        /177. RY*(  11) O   8                    1.71    1.90    0.051
  14. BD (   1) C   6 - C  10        /189. RY*(   1) C  10                    7.90    0.74    0.069
  14. BD (   1) C   6 - C  10        /195. RY*(   7) C  10                    3.08    2.07    0.072
  14. BD (   1) C   6 - C  10        /196. RY*(   8) C  10                    1.27    2.08    0.046
  14. BD (   1) C   6 - C  10        /198. RY*(  10) C  10                    8.72    1.62    0.107
  14. BD (   1) C   6 - C  10        /199. RY*(  11) C  10                    3.28    2.46    0.081
  14. BD (   1) C   6 - C  10        /200. RY*(  12) C  10                    0.83    6.07    0.064
  14. BD (   1) C   6 - C  10        /205. RY*(  17) C  10                    2.46   15.88    0.178
  14. BD (   1) C   6 - C  10        /208. RY*(   3) C  11                   11.95    0.95    0.096
  14. BD (   1) C   6 - C  10        /209. RY*(   4) C  11                    4.61    0.86    0.057
  14. BD (   1) C   6 - C  10        /211. RY*(   6) C  11                    1.96    1.75    0.053
  14. BD (   1) C   6 - C  10        /212. RY*(   7) C  11                    1.66    1.76    0.049
  14. BD (   1) C   6 - C  10        /216. RY*(  11) C  11                    2.61    2.02    0.065
  14. BD (   1) C   6 - C  10        /217. RY*(  12) C  11                   17.92    1.16    0.130
  14. BD (   1) C   6 - C  10        /222. RY*(  17) C  11                    4.93    1.98    0.089
  14. BD (   1) C   6 - C  10        /224. RY*(   2) C  12                    2.08    1.36    0.048
  14. BD (   1) C   6 - C  10        /232. RY*(  10) C  12                    1.99    1.91    0.055
  14. BD (   1) C   6 - C  10        /239. RY*(   1) C  13                    1.26    1.66    0.041
  14. BD (   1) C   6 - C  10        /282. RY*(  11) C  15                    0.62    2.77    0.037
  14. BD (   1) C   6 - C  10        /335. RY*(   4) H  19                    0.81    0.69    0.021
  14. BD (   1) C   6 - C  10        /336. RY*(   5) H  19                    0.89    3.12    0.048
  14. BD (   1) C   6 - C  10        /345. BD*(   1) C   2 - C   3            2.06    1.50    0.050
  14. BD (   1) C   6 - C  10        /349. BD*(   1) C   3 - C   6            2.39    1.29    0.050
  14. BD (   1) C   6 - C  10        /350. BD*(   1) C   4 - C   5            1.90    1.33    0.045
  14. BD (   1) C   6 - C  10        /352. BD*(   1) C   5 - C   6            5.14    1.39    0.076
  14. BD (   1) C   6 - C  10        /354. BD*(   1) C   6 - C  10            0.51    1.19    0.022
  14. BD (   1) C   6 - C  10        /355. BD*(   1) C  10 - C  11            2.79    1.33    0.055
  14. BD (   1) C   6 - C  10        /357. BD*(   1) C  10 - C  13            3.62    1.32    0.062
  14. BD (   1) C   6 - C  10        /358. BD*(   1) C  11 - C  12            2.55    1.29    0.051
  14. BD (   1) C   6 - C  10        /363. BD*(   1) C  13 - C  14            0.96    3.17    0.050
  14. BD (   1) C   6 - C  10        /365. BD*(   1) C  13 - H  19            0.98    3.20    0.050
  14. BD (   1) C   6 - C  10        /366. BD*(   1) C  14 - C  15            1.65    2.71    0.060
  15. BD (   1) C  10 - C  11        /  8. BD*(   1) C   3 - C   4            0.67    0.71    0.059
  15. BD (   1) C  10 - C  11        / 52. LP (   1) C   6                   13.50    0.67    0.133
  15. BD (   1) C  10 - C  11        / 65. RY*(   5) C   1                    2.25    1.93    0.059
  15. BD (   1) C  10 - C  11        / 69. RY*(   9) C   1                    2.99    3.30    0.089
  15. BD (   1) C  10 - C  11        / 70. RY*(  10) C   1                   13.75    4.90    0.234
  15. BD (   1) C  10 - C  11        / 72. RY*(  12) C   1                    2.10    3.70    0.079
  15. BD (   1) C  10 - C  11        / 73. RY*(  13) C   1                    3.42    3.83    0.103
  15. BD (   1) C  10 - C  11        / 74. RY*(  14) C   1                   13.05    3.26    0.186
  15. BD (   1) C  10 - C  11        / 78. RY*(   1) C   2                    4.77    1.74    0.082
  15. BD (   1) C  10 - C  11        / 82. RY*(   5) C   2                    1.25    2.62    0.051
  15. BD (   1) C  10 - C  11        / 87. RY*(  10) C   2                    3.60    2.76    0.090
  15. BD (   1) C  10 - C  11        / 88. RY*(  11) C   2                    0.68    2.54    0.037
  15. BD (   1) C  10 - C  11        / 91. RY*(  14) C   2                    1.59    2.31    0.055
  15. BD (   1) C  10 - C  11        / 92. RY*(  15) C   2                    1.77   23.19    0.183
  15. BD (   1) C  10 - C  11        / 95. RY*(   1) C   3                    0.58    1.49    0.026
  15. BD (   1) C  10 - C  11        / 96. RY*(   2) C   3                   31.37    1.89    0.219
  15. BD (   1) C  10 - C  11        / 97. RY*(   3) C   3                    1.81    2.06    0.055
  15. BD (   1) C  10 - C  11        / 98. RY*(   4) C   3                    2.03    1.91    0.056
  15. BD (   1) C  10 - C  11        / 99. RY*(   5) C   3                    4.21    1.85    0.080
  15. BD (   1) C  10 - C  11        /100. RY*(   6) C   3                   10.98    2.92    0.161
  15. BD (   1) C  10 - C  11        /101. RY*(   7) C   3                    8.34    3.38    0.151
  15. BD (   1) C  10 - C  11        /103. RY*(   9) C   3                   18.26    2.08    0.176
  15. BD (   1) C  10 - C  11        /104. RY*(  10) C   3                    1.12    3.79    0.059
  15. BD (   1) C  10 - C  11        /105. RY*(  11) C   3                    4.52    2.91    0.103
  15. BD (   1) C  10 - C  11        /106. RY*(  12) C   3                   13.68    2.88    0.179
  15. BD (   1) C  10 - C  11        /113. RY*(   2) C   4                    1.15    1.83    0.041
  15. BD (   1) C  10 - C  11        /114. RY*(   3) C   4                    1.56    1.44    0.043
  15. BD (   1) C  10 - C  11        /115. RY*(   4) C   4                    4.51    1.95    0.084
  15. BD (   1) C  10 - C  11        /116. RY*(   5) C   4                    2.53    2.07    0.065
  15. BD (   1) C  10 - C  11        /117. RY*(   6) C   4                   31.72    2.40    0.248
  15. BD (   1) C  10 - C  11        /120. RY*(   9) C   4                    2.33    2.97    0.075
  15. BD (   1) C  10 - C  11        /121. RY*(  10) C   4                    1.48    3.18    0.062
  15. BD (   1) C  10 - C  11        /122. RY*(  11) C   4                    5.92    2.97    0.119
  15. BD (   1) C  10 - C  11        /123. RY*(  12) C   4                    6.62    1.60    0.093
  15. BD (   1) C  10 - C  11        /124. RY*(  13) C   4                    7.88    3.13    0.141
  15. BD (   1) C  10 - C  11        /125. RY*(  14) C   4                    1.86    2.97    0.067
  15. BD (   1) C  10 - C  11        /129. RY*(   1) C   5                    3.65    1.63    0.069
  15. BD (   1) C  10 - C  11        /130. RY*(   2) C   5                   17.63    1.71    0.156
  15. BD (   1) C  10 - C  11        /132. RY*(   4) C   5                    7.44    1.83    0.105
  15. BD (   1) C  10 - C  11        /133. RY*(   5) C   5                   46.46    1.77    0.258
  15. BD (   1) C  10 - C  11        /134. RY*(   6) C   5                   22.45    1.80    0.181
  15. BD (   1) C  10 - C  11        /135. RY*(   7) C   5                   11.43    4.26    0.199
  15. BD (   1) C  10 - C  11        /137. RY*(   9) C   5                    8.94    2.30    0.129
  15. BD (   1) C  10 - C  11        /140. RY*(  12) C   5                    5.82    4.72    0.149
  15. BD (   1) C  10 - C  11        /141. RY*(  13) C   5                   16.61    2.10    0.168
  15. BD (   1) C  10 - C  11        /145. RY*(  17) C   5                    0.88    2.93    0.046
  15. BD (   1) C  10 - C  11        /146. RY*(   1) C   6                    0.75    1.81    0.033
  15. BD (   1) C  10 - C  11        /147. RY*(   2) C   6                    5.67    1.82    0.091
  15. BD (   1) C  10 - C  11        /149. RY*(   4) C   6                    2.46    1.80    0.060
  15. BD (   1) C  10 - C  11        /151. RY*(   6) C   6                    4.59    1.61    0.077
  15. BD (   1) C  10 - C  11        /154. RY*(   9) C   6                    2.46    3.96    0.089
  15. BD (   1) C  10 - C  11        /155. RY*(  10) C   6                    1.11    3.73    0.058
  15. BD (   1) C  10 - C  11        /162. RY*(   1) H   7                   44.10    1.10    0.198
  15. BD (   1) C  10 - C  11        /163. RY*(   2) H   7                    0.71    3.28    0.043
  15. BD (   1) C  10 - C  11        /166. RY*(   5) H   7                    3.27    3.28    0.093
  15. BD (   1) C  10 - C  11        /168. RY*(   2) O   8                   11.15    1.48    0.116
  15. BD (   1) C  10 - C  11        /169. RY*(   3) O   8                  528.01    0.52    0.473
  15. BD (   1) C  10 - C  11        /171. RY*(   5) O   8                    0.94    2.59    0.044
  15. BD (   1) C  10 - C  11        /172. RY*(   6) O   8                   32.21    1.99    0.228
  15. BD (   1) C  10 - C  11        /174. RY*(   8) O   8                    0.69    2.42    0.037
  15. BD (   1) C  10 - C  11        /176. RY*(  10) O   8                   11.72    4.53    0.207
  15. BD (   1) C  10 - C  11        /177. RY*(  11) O   8                   60.12    2.03    0.314
  15. BD (   1) C  10 - C  11        /178. RY*(  12) O   8                    0.56    5.47    0.050
  15. BD (   1) C  10 - C  11        /183. RY*(  17) O   8                    8.27    3.75    0.158
  15. BD (   1) C  10 - C  11        /184. RY*(   1) H   9                    0.60    1.29    0.025
  15. BD (   1) C  10 - C  11        /186. RY*(   3) H   9                    0.59    2.51    0.035
  15. BD (   1) C  10 - C  11        /187. RY*(   4) H   9                    1.06    3.27    0.053
  15. BD (   1) C  10 - C  11        /189. RY*(   1) C  10                  278.66    0.87    0.442
  15. BD (   1) C  10 - C  11        /190. RY*(   2) C  10                   17.59    2.16    0.175
  15. BD (   1) C  10 - C  11        /192. RY*(   4) C  10                    5.11    1.85    0.087
  15. BD (   1) C  10 - C  11        /193. RY*(   5) C  10                    1.01    1.48    0.035
  15. BD (   1) C  10 - C  11        /194. RY*(   6) C  10                    2.25    2.37    0.066
  15. BD (   1) C  10 - C  11        /195. RY*(   7) C  10                   65.03    2.20    0.341
  15. BD (   1) C  10 - C  11        /196. RY*(   8) C  10                   58.94    2.21    0.325
  15. BD (   1) C  10 - C  11        /197. RY*(   9) C  10                    0.50    1.38    0.024
  15. BD (   1) C  10 - C  11        /198. RY*(  10) C  10                  167.17    1.75    0.487
  15. BD (   1) C  10 - C  11        /199. RY*(  11) C  10                   64.87    2.58    0.369
  15. BD (   1) C  10 - C  11        /200. RY*(  12) C  10                   10.98    6.20    0.235
  15. BD (   1) C  10 - C  11        /201. RY*(  13) C  10                    8.56    3.08    0.146
  15. BD (   1) C  10 - C  11        /202. RY*(  14) C  10                   14.88    5.19    0.250
  15. BD (   1) C  10 - C  11        /205. RY*(  17) C  10                   43.08   16.01    0.748
  15. BD (   1) C  10 - C  11        /207. RY*(   2) C  11                   45.44    1.47    0.232
  15. BD (   1) C  10 - C  11        /208. RY*(   3) C  11                  233.40    1.08    0.452
  15. BD (   1) C  10 - C  11        /209. RY*(   4) C  11                  108.99    0.99    0.296
  15. BD (   1) C  10 - C  11        /211. RY*(   6) C  11                   57.43    1.87    0.295
  15. BD (   1) C  10 - C  11        /212. RY*(   7) C  11                   53.84    1.89    0.287
  15. BD (   1) C  10 - C  11        /214. RY*(   9) C  11                    0.71    2.08    0.035
  15. BD (   1) C  10 - C  11        /215. RY*(  10) C  11                   13.54    5.14    0.237
  15. BD (   1) C  10 - C  11        /216. RY*(  11) C  11                   68.26    2.15    0.345
  15. BD (   1) C  10 - C  11        /217. RY*(  12) C  11                  396.77    1.29    0.643
  15. BD (   1) C  10 - C  11        /219. RY*(  14) C  11                    7.71    4.33    0.164
  15. BD (   1) C  10 - C  11        /222. RY*(  17) C  11                  141.53    2.11    0.492
  15. BD (   1) C  10 - C  11        /223. RY*(   1) C  12                    0.51    1.73    0.027
  15. BD (   1) C  10 - C  11        /224. RY*(   2) C  12                   29.22    1.48    0.187
  15. BD (   1) C  10 - C  11        /226. RY*(   4) C  12                    5.60    1.61    0.085
  15. BD (   1) C  10 - C  11        /228. RY*(   6) C  12                    3.20    3.25    0.092
  15. BD (   1) C  10 - C  11        /229. RY*(   7) C  12                    4.24    3.06    0.102
  15. BD (   1) C  10 - C  11        /230. RY*(   8) C  12                    1.03    1.66    0.037
  15. BD (   1) C  10 - C  11        /231. RY*(   9) C  12                    2.93    1.97    0.068
  15. BD (   1) C  10 - C  11        /232. RY*(  10) C  12                   69.37    2.04    0.338
  15. BD (   1) C  10 - C  11        /233. RY*(  11) C  12                   11.31    3.39    0.176
  15. BD (   1) C  10 - C  11        /234. RY*(  12) C  12                    3.13    1.32    0.058
  15. BD (   1) C  10 - C  11        /235. RY*(  13) C  12                    5.96    3.31    0.126
  15. BD (   1) C  10 - C  11        /236. RY*(  14) C  12                    1.97    3.66    0.076
  15. BD (   1) C  10 - C  11        /244. RY*(   6) C  13                    0.63    2.37    0.035
  15. BD (   1) C  10 - C  11        /245. RY*(   7) C  13                    1.15    2.31    0.046
  15. BD (   1) C  10 - C  11        /246. RY*(   8) C  13                    0.97    2.92    0.048
  15. BD (   1) C  10 - C  11        /248. RY*(  10) C  13                    0.97    3.45    0.052
  15. BD (   1) C  10 - C  11        /252. RY*(  14) C  13                    2.59   20.10    0.205
  15. BD (   1) C  10 - C  11        /259. RY*(   4) C  14                   12.59    1.70    0.132
  15. BD (   1) C  10 - C  11        /261. RY*(   6) C  14                    1.41    1.86    0.046
  15. BD (   1) C  10 - C  11        /262. RY*(   7) C  14                    0.84    1.49    0.032
  15. BD (   1) C  10 - C  11        /263. RY*(   8) C  14                    0.61    3.32    0.040
  15. BD (   1) C  10 - C  11        /264. RY*(   9) C  14                    1.69    3.57    0.070
  15. BD (   1) C  10 - C  11        /265. RY*(  10) C  14                    2.92    2.51    0.077
  15. BD (   1) C  10 - C  11        /268. RY*(  13) C  14                    4.19    2.66    0.095
  15. BD (   1) C  10 - C  11        /275. RY*(   4) C  15                    3.46    1.73    0.070
  15. BD (   1) C  10 - C  11        /277. RY*(   6) C  15                    9.70    1.98    0.125
  15. BD (   1) C  10 - C  11        /278. RY*(   7) C  15                   13.49    1.77    0.139
  15. BD (   1) C  10 - C  11        /280. RY*(   9) C  15                    5.01    2.85    0.108
  15. BD (   1) C  10 - C  11        /281. RY*(  10) C  15                    0.71    3.96    0.048
  15. BD (   1) C  10 - C  11        /282. RY*(  11) C  15                   19.99    2.90    0.217
  15. BD (   1) C  10 - C  11        /283. RY*(  12) C  15                    1.90    3.74    0.076
  15. BD (   1) C  10 - C  11        /284. RY*(  13) C  15                    9.50    2.45    0.137
  15. BD (   1) C  10 - C  11        /285. RY*(  14) C  15                    5.27    2.75    0.108
  15. BD (   1) C  10 - C  11        /288. RY*(  17) C  15                    1.28   20.87    0.147
  15. BD (   1) C  10 - C  11        /290. RY*(   2)Cl  16                    0.58    1.45    0.026
  15. BD (   1) C  10 - C  11        /291. RY*(   3)Cl  16                    3.37    1.38    0.061
  15. BD (   1) C  10 - C  11        /292. RY*(   4)Cl  16                    7.84    1.50    0.098
  15. BD (   1) C  10 - C  11        /295. RY*(   7)Cl  16                    1.54    1.74    0.047
  15. BD (   1) C  10 - C  11        /296. RY*(   8)Cl  16                    0.66    1.51    0.029
  15. BD (   1) C  10 - C  11        /299. RY*(  11)Cl  16                    3.08    1.89    0.069
  15. BD (   1) C  10 - C  11        /306. RY*(  18)Cl  16                    1.15    4.40    0.064
  15. BD (   1) C  10 - C  11        /308. RY*(  20)Cl  16                    1.05    4.15    0.059
  15. BD (   1) C  10 - C  11        /311. RY*(   2)Cl  17                    1.53    1.58    0.044
  15. BD (   1) C  10 - C  11        /312. RY*(   3)Cl  17                    1.31    1.58    0.041
  15. BD (   1) C  10 - C  11        /313. RY*(   4)Cl  17                    8.27    2.93    0.140
  15. BD (   1) C  10 - C  11        /322. RY*(  13)Cl  17                    5.38    1.70    0.086
  15. BD (   1) C  10 - C  11        /324. RY*(  15)Cl  17                    0.96    4.37    0.058
  15. BD (   1) C  10 - C  11        /327. RY*(   1) H  18                    7.32    1.62    0.098
  15. BD (   1) C  10 - C  11        /328. RY*(   2) H  18                    3.12    2.94    0.086
  15. BD (   1) C  10 - C  11        /329. RY*(   3) H  18                   12.91    2.35    0.157
  15. BD (   1) C  10 - C  11        /331. RY*(   5) H  18                    0.95    3.34    0.051
  15. BD (   1) C  10 - C  11        /332. RY*(   1) H  19                    0.99    2.19    0.042
  15. BD (   1) C  10 - C  11        /333. RY*(   2) H  19                   12.65    2.61    0.164
  15. BD (   1) C  10 - C  11        /334. RY*(   3) H  19                    4.25    1.82    0.079
  15. BD (   1) C  10 - C  11        /335. RY*(   4) H  19                   20.27    0.81    0.116
  15. BD (   1) C  10 - C  11        /336. RY*(   5) H  19                    2.63    3.25    0.083
  15. BD (   1) C  10 - C  11        /339. RY*(   3) H  20                   10.79    0.84    0.086
  15. BD (   1) C  10 - C  11        /347. BD*(   1) C   2 - H   9            8.29    1.32    0.094
  15. BD (   1) C  10 - C  11        /349. BD*(   1) C   3 - C   6            1.54    1.42    0.042
  15. BD (   1) C  10 - C  11        /351. BD*(   2) C   4 - C   5            0.98    0.94    0.029
  15. BD (   1) C  10 - C  11        /353. BD*(   1) C   5 - H   7           12.31    1.30    0.114
  15. BD (   1) C  10 - C  11        /354. BD*(   1) C   6 - C  10            4.45    1.32    0.068
  15. BD (   1) C  10 - C  11        /357. BD*(   1) C  10 - C  13            8.53    1.45    0.100
  15. BD (   1) C  10 - C  11        /358. BD*(   1) C  11 - C  12            6.19    1.42    0.084
  15. BD (   1) C  10 - C  11        /360. BD*(   1) C  12 - C  15           18.32    1.36    0.141
  15. BD (   1) C  10 - C  11        /361. BD*(   2) C  12 - C  15            3.94    1.06    0.066
  15. BD (   1) C  10 - C  11        /362. BD*(   1) C  12 -Cl  17            2.37    5.34    0.101
  15. BD (   1) C  10 - C  11        /364. BD*(   2) C  13 - C  14         1566.77    0.11    0.392
  15. BD (   1) C  10 - C  11        /365. BD*(   1) C  13 - H  19          122.49    3.33    0.573
  15. BD (   1) C  10 - C  11        /366. BD*(   1) C  14 - C  15           82.84    2.83    0.433
  15. BD (   1) C  10 - C  11        /368. BD*(   1) C  15 -Cl  16            0.92    2.86    0.046
  16. BD (   2) C  10 - C  11        / 52. LP (   1) C   6                   41.51    0.12    0.082
  16. BD (   2) C  10 - C  11        /148. RY*(   3) C   6                    0.77    0.99    0.027
  16. BD (   2) C  10 - C  11        /227. RY*(   5) C  12                    0.59    1.88    0.033
  16. BD (   2) C  10 - C  11        /241. RY*(   3) C  13                    1.87    0.98    0.043
  16. BD (   2) C  10 - C  11        /335. RY*(   4) H  19                    2.22    0.26    0.024
  16. BD (   2) C  10 - C  11        /339. RY*(   3) H  20                    7.86    0.29    0.048
  16. BD (   2) C  10 - C  11        /361. BD*(   2) C  12 - C  15           20.87    0.51    0.095
  16. BD (   2) C  10 - C  11        /368. BD*(   1) C  15 -Cl  16            1.93    2.31    0.066
  17. BD (   1) C  10 - C  13        /146. RY*(   1) C   6                    1.83    1.74    0.051
  17. BD (   1) C  10 - C  13        /177. RY*(  11) O   8                    0.85    1.96    0.037
  17. BD (   1) C  10 - C  13        /190. RY*(   2) C  10                    0.69    2.09    0.034
  17. BD (   1) C  10 - C  13        /195. RY*(   7) C  10                    0.57    2.13    0.031
  17. BD (   1) C  10 - C  13        /198. RY*(  10) C  10                    0.82    1.68    0.033
  17. BD (   1) C  10 - C  13        /207. RY*(   2) C  11                    0.79    1.40    0.030
  17. BD (   1) C  10 - C  13        /208. RY*(   3) C  11                    1.31    1.01    0.033
  17. BD (   1) C  10 - C  13        /243. RY*(   5) C  13                    1.53    2.15    0.052
  17. BD (   1) C  10 - C  13        /245. RY*(   7) C  13                    0.59    2.24    0.033
  17. BD (   1) C  10 - C  13        /246. RY*(   8) C  13                    2.40    2.85    0.074
  17. BD (   1) C  10 - C  13        /247. RY*(   9) C  13                    0.63    5.05    0.051
  17. BD (   1) C  10 - C  13        /248. RY*(  10) C  13                    5.90    3.38    0.127
  17. BD (   1) C  10 - C  13        /252. RY*(  14) C  13                    0.94   20.04    0.123
  17. BD (   1) C  10 - C  13        /255. RY*(  17) C  13                    1.06    5.79    0.070
  17. BD (   1) C  10 - C  13        /257. RY*(   2) C  14                    2.45    1.82    0.060
  17. BD (   1) C  10 - C  13        /272. RY*(   1) C  15                    0.60    1.73    0.029
  17. BD (   1) C  10 - C  13        /333. RY*(   2) H  19                    1.90    2.54    0.062
  17. BD (   1) C  10 - C  13        /334. RY*(   3) H  19                   22.86    1.75    0.180
  17. BD (   1) C  10 - C  13        /336. RY*(   5) H  19                   21.34    3.18    0.234
  17. BD (   1) C  10 - C  13        /352. BD*(   1) C   5 - C   6            2.52    1.45    0.054
  17. BD (   1) C  10 - C  13        /354. BD*(   1) C   6 - C  10            3.06    1.25    0.055
  17. BD (   1) C  10 - C  13        /355. BD*(   1) C  10 - C  11            3.14    1.39    0.059
  17. BD (   1) C  10 - C  13        /361. BD*(   2) C  12 - C  15            4.83    0.99    0.071
  17. BD (   1) C  10 - C  13        /362. BD*(   1) C  12 -Cl  17           21.73    5.27    0.302
  17. BD (   1) C  10 - C  13        /363. BD*(   1) C  13 - C  14            1.51    3.23    0.062
  18. BD (   1) C  11 - C  12        /  8. BD*(   1) C   3 - C   4            0.70    0.74    0.062
  18. BD (   1) C  11 - C  12        / 52. LP (   1) C   6                   12.89    0.69    0.133
  18. BD (   1) C  11 - C  12        / 65. RY*(   5) C   1                    2.37    1.96    0.061
  18. BD (   1) C  11 - C  12        / 69. RY*(   9) C   1                    2.86    3.33    0.088
  18. BD (   1) C  11 - C  12        / 70. RY*(  10) C   1                   14.19    4.92    0.238
  18. BD (   1) C  11 - C  12        / 72. RY*(  12) C   1                    1.93    3.72    0.076
  18. BD (   1) C  11 - C  12        / 73. RY*(  13) C   1                    3.47    3.86    0.104
  18. BD (   1) C  11 - C  12        / 74. RY*(  14) C   1                   12.69    3.29    0.184
  18. BD (   1) C  11 - C  12        / 78. RY*(   1) C   2                    4.69    1.77    0.082
  18. BD (   1) C  11 - C  12        / 82. RY*(   5) C   2                    1.14    2.64    0.049
  18. BD (   1) C  11 - C  12        / 87. RY*(  10) C   2                    3.30    2.79    0.086
  18. BD (   1) C  11 - C  12        / 88. RY*(  11) C   2                    0.62    2.57    0.036
  18. BD (   1) C  11 - C  12        / 91. RY*(  14) C   2                    1.61    2.34    0.055
  18. BD (   1) C  11 - C  12        / 92. RY*(  15) C   2                    1.79   23.22    0.183
  18. BD (   1) C  11 - C  12        / 96. RY*(   2) C   3                   35.19    1.91    0.233
  18. BD (   1) C  11 - C  12        / 97. RY*(   3) C   3                    1.69    2.09    0.053
  18. BD (   1) C  11 - C  12        / 98. RY*(   4) C   3                    1.81    1.94    0.053
  18. BD (   1) C  11 - C  12        / 99. RY*(   5) C   3                    4.11    1.88    0.079
  18. BD (   1) C  11 - C  12        /100. RY*(   6) C   3                    9.95    2.95    0.154
  18. BD (   1) C  11 - C  12        /101. RY*(   7) C   3                    8.53    3.41    0.153
  18. BD (   1) C  11 - C  12        /103. RY*(   9) C   3                   16.80    2.11    0.169
  18. BD (   1) C  11 - C  12        /104. RY*(  10) C   3                    0.66    3.82    0.045
  18. BD (   1) C  11 - C  12        /105. RY*(  11) C   3                    4.71    2.94    0.106
  18. BD (   1) C  11 - C  12        /106. RY*(  12) C   3                   12.26    2.90    0.170
  18. BD (   1) C  11 - C  12        /113. RY*(   2) C   4                    1.16    1.86    0.042
  18. BD (   1) C  11 - C  12        /114. RY*(   3) C   4                    1.50    1.46    0.042
  18. BD (   1) C  11 - C  12        /115. RY*(   4) C   4                    4.62    1.98    0.086
  18. BD (   1) C  11 - C  12        /116. RY*(   5) C   4                    2.56    2.10    0.066
  18. BD (   1) C  11 - C  12        /117. RY*(   6) C   4                   32.68    2.43    0.253
  18. BD (   1) C  11 - C  12        /120. RY*(   9) C   4                    2.56    3.00    0.079
  18. BD (   1) C  11 - C  12        /121. RY*(  10) C   4                    1.61    3.21    0.065
  18. BD (   1) C  11 - C  12        /122. RY*(  11) C   4                    5.91    2.99    0.120
  18. BD (   1) C  11 - C  12        /123. RY*(  12) C   4                    6.69    1.63    0.094
  18. BD (   1) C  11 - C  12        /124. RY*(  13) C   4                    8.15    3.16    0.144
  18. BD (   1) C  11 - C  12        /125. RY*(  14) C   4                    1.99    3.00    0.069
  18. BD (   1) C  11 - C  12        /129. RY*(   1) C   5                    5.84    1.66    0.088
  18. BD (   1) C  11 - C  12        /130. RY*(   2) C   5                   14.48    1.74    0.143
  18. BD (   1) C  11 - C  12        /132. RY*(   4) C   5                    6.33    1.86    0.098
  18. BD (   1) C  11 - C  12        /133. RY*(   5) C   5                   46.43    1.80    0.260
  18. BD (   1) C  11 - C  12        /134. RY*(   6) C   5                   20.62    1.83    0.175
  18. BD (   1) C  11 - C  12        /135. RY*(   7) C   5                   11.77    4.28    0.202
  18. BD (   1) C  11 - C  12        /137. RY*(   9) C   5                    8.43    2.33    0.126
  18. BD (   1) C  11 - C  12        /140. RY*(  12) C   5                    8.19    4.75    0.177
  18. BD (   1) C  11 - C  12        /141. RY*(  13) C   5                   17.41    2.13    0.173
  18. BD (   1) C  11 - C  12        /145. RY*(  17) C   5                    0.74    2.96    0.042
  18. BD (   1) C  11 - C  12        /147. RY*(   2) C   6                    4.15    1.85    0.079
  18. BD (   1) C  11 - C  12        /151. RY*(   6) C   6                    4.53    1.64    0.078
  18. BD (   1) C  11 - C  12        /154. RY*(   9) C   6                    1.79    3.99    0.076
  18. BD (   1) C  11 - C  12        /155. RY*(  10) C   6                    1.85    3.76    0.075
  18. BD (   1) C  11 - C  12        /162. RY*(   1) H   7                   43.63    1.13    0.200
  18. BD (   1) C  11 - C  12        /163. RY*(   2) H   7                    0.56    3.31    0.039
  18. BD (   1) C  11 - C  12        /166. RY*(   5) H   7                    3.52    3.31    0.097
  18. BD (   1) C  11 - C  12        /168. RY*(   2) O   8                   10.99    1.51    0.116
  18. BD (   1) C  11 - C  12        /169. RY*(   3) O   8                  499.17    0.55    0.471
  18. BD (   1) C  11 - C  12        /171. RY*(   5) O   8                    0.93    2.62    0.044
  18. BD (   1) C  11 - C  12        /172. RY*(   6) O   8                   32.80    2.02    0.231
  18. BD (   1) C  11 - C  12        /174. RY*(   8) O   8                    0.75    2.44    0.039
  18. BD (   1) C  11 - C  12        /176. RY*(  10) O   8                   11.93    4.56    0.210
  18. BD (   1) C  11 - C  12        /177. RY*(  11) O   8                   58.71    2.06    0.312
  18. BD (   1) C  11 - C  12        /183. RY*(  17) O   8                    8.38    3.78    0.160
  18. BD (   1) C  11 - C  12        /184. RY*(   1) H   9                    0.67    1.32    0.027
  18. BD (   1) C  11 - C  12        /186. RY*(   3) H   9                    1.02    2.54    0.046
  18. BD (   1) C  11 - C  12        /187. RY*(   4) H   9                    1.41    3.30    0.061
  18. BD (   1) C  11 - C  12        /189. RY*(   1) C  10                  223.74    0.90    0.402
  18. BD (   1) C  11 - C  12        /190. RY*(   2) C  10                   17.60    2.18    0.176
  18. BD (   1) C  11 - C  12        /191. RY*(   3) C  10                    0.78    2.56    0.040
  18. BD (   1) C  11 - C  12        /192. RY*(   4) C  10                    4.19    1.87    0.080
  18. BD (   1) C  11 - C  12        /193. RY*(   5) C  10                    0.85    1.51    0.032
  18. BD (   1) C  11 - C  12        /194. RY*(   6) C  10                    2.26    2.40    0.066
  18. BD (   1) C  11 - C  12        /195. RY*(   7) C  10                   72.10    2.23    0.361
  18. BD (   1) C  11 - C  12        /196. RY*(   8) C  10                   54.48    2.24    0.314
  18. BD (   1) C  11 - C  12        /197. RY*(   9) C  10                    0.53    1.41    0.024
  18. BD (   1) C  11 - C  12        /198. RY*(  10) C  10                  161.38    1.78    0.481
  18. BD (   1) C  11 - C  12        /199. RY*(  11) C  10                   64.53    2.61    0.369
  18. BD (   1) C  11 - C  12        /200. RY*(  12) C  10                    7.77    6.23    0.198
  18. BD (   1) C  11 - C  12        /201. RY*(  13) C  10                    8.00    3.11    0.142
  18. BD (   1) C  11 - C  12        /202. RY*(  14) C  10                   19.41    5.22    0.286
  18. BD (   1) C  11 - C  12        /205. RY*(  17) C  10                   35.63   16.04    0.680
  18. BD (   1) C  11 - C  12        /207. RY*(   2) C  11                   40.19    1.50    0.220
  18. BD (   1) C  11 - C  12        /208. RY*(   3) C  11                  267.66    1.11    0.489
  18. BD (   1) C  11 - C  12        /209. RY*(   4) C  11                  111.16    1.02    0.302
  18. BD (   1) C  11 - C  12        /211. RY*(   6) C  11                   54.03    1.90    0.288
  18. BD (   1) C  11 - C  12        /212. RY*(   7) C  11                   52.18    1.91    0.284
  18. BD (   1) C  11 - C  12        /214. RY*(   9) C  11                    0.81    2.11    0.037
  18. BD (   1) C  11 - C  12        /215. RY*(  10) C  11                   12.91    5.17    0.232
  18. BD (   1) C  11 - C  12        /216. RY*(  11) C  11                   75.37    2.18    0.364
  18. BD (   1) C  11 - C  12        /217. RY*(  12) C  11                  400.92    1.32    0.653
  18. BD (   1) C  11 - C  12        /219. RY*(  14) C  11                    7.84    4.35    0.166
  18. BD (   1) C  11 - C  12        /220. RY*(  15) C  11                    0.57   21.77    0.100
  18. BD (   1) C  11 - C  12        /222. RY*(  17) C  11                  144.26    2.14    0.499
  18. BD (   1) C  11 - C  12        /223. RY*(   1) C  12                    0.85    1.76    0.035
  18. BD (   1) C  11 - C  12        /224. RY*(   2) C  12                   47.31    1.51    0.240
  18. BD (   1) C  11 - C  12        /226. RY*(   4) C  12                    6.22    1.63    0.091
  18. BD (   1) C  11 - C  12        /228. RY*(   6) C  12                    2.39    3.28    0.080
  18. BD (   1) C  11 - C  12        /229. RY*(   7) C  12                    4.05    3.09    0.101
  18. BD (   1) C  11 - C  12        /230. RY*(   8) C  12                    0.79    1.69    0.033
  18. BD (   1) C  11 - C  12        /231. RY*(   9) C  12                    3.06    2.00    0.070
  18. BD (   1) C  11 - C  12        /232. RY*(  10) C  12                   61.30    2.06    0.320
  18. BD (   1) C  11 - C  12        /233. RY*(  11) C  12                   11.71    3.41    0.180
  18. BD (   1) C  11 - C  12        /234. RY*(  12) C  12                    3.14    1.35    0.059
  18. BD (   1) C  11 - C  12        /235. RY*(  13) C  12                    9.66    3.34    0.161
  18. BD (   1) C  11 - C  12        /236. RY*(  14) C  12                    2.38    3.69    0.084
  18. BD (   1) C  11 - C  12        /240. RY*(   2) C  13                    1.84    2.14    0.056
  18. BD (   1) C  11 - C  12        /245. RY*(   7) C  13                    0.68    2.34    0.036
  18. BD (   1) C  11 - C  12        /248. RY*(  10) C  13                    0.65    3.48    0.043
  18. BD (   1) C  11 - C  12        /252. RY*(  14) C  13                    2.10   20.13    0.185
  18. BD (   1) C  11 - C  12        /259. RY*(   4) C  14                   12.65    1.73    0.133
  18. BD (   1) C  11 - C  12        /261. RY*(   6) C  14                    0.80    1.89    0.035
  18. BD (   1) C  11 - C  12        /262. RY*(   7) C  14                    0.84    1.51    0.032
  18. BD (   1) C  11 - C  12        /264. RY*(   9) C  14                    1.26    3.60    0.061
  18. BD (   1) C  11 - C  12        /265. RY*(  10) C  14                    2.60    2.53    0.073
  18. BD (   1) C  11 - C  12        /268. RY*(  13) C  14                    5.14    2.68    0.106
  18. BD (   1) C  11 - C  12        /272. RY*(   1) C  15                    0.65    1.83    0.031
  18. BD (   1) C  11 - C  12        /273. RY*(   2) C  15                    0.78    1.74    0.033
  18. BD (   1) C  11 - C  12        /275. RY*(   4) C  15                    3.02    1.76    0.066
  18. BD (   1) C  11 - C  12        /276. RY*(   5) C  15                    0.50    2.45    0.032
  18. BD (   1) C  11 - C  12        /277. RY*(   6) C  15                   11.11    2.01    0.134
  18. BD (   1) C  11 - C  12        /278. RY*(   7) C  15                   12.90    1.79    0.137
  18. BD (   1) C  11 - C  12        /280. RY*(   9) C  15                    3.53    2.88    0.091
  18. BD (   1) C  11 - C  12        /281. RY*(  10) C  15                    0.55    3.99    0.042
  18. BD (   1) C  11 - C  12        /282. RY*(  11) C  15                   20.91    2.93    0.223
  18. BD (   1) C  11 - C  12        /283. RY*(  12) C  15                    1.58    3.76    0.069
  18. BD (   1) C  11 - C  12        /284. RY*(  13) C  15                    9.59    2.48    0.139
  18. BD (   1) C  11 - C  12        /285. RY*(  14) C  15                    6.44    2.78    0.120
  18. BD (   1) C  11 - C  12        /288. RY*(  17) C  15                    1.58   20.89    0.163
  18. BD (   1) C  11 - C  12        /291. RY*(   3)Cl  16                    2.60    1.40    0.054
  18. BD (   1) C  11 - C  12        /292. RY*(   4)Cl  16                    6.94    1.53    0.093
  18. BD (   1) C  11 - C  12        /295. RY*(   7)Cl  16                    1.58    1.77    0.047
  18. BD (   1) C  11 - C  12        /296. RY*(   8)Cl  16                    0.54    1.54    0.026
  18. BD (   1) C  11 - C  12        /299. RY*(  11)Cl  16                    2.94    1.92    0.068
  18. BD (   1) C  11 - C  12        /306. RY*(  18)Cl  16                    1.16    4.43    0.065
  18. BD (   1) C  11 - C  12        /308. RY*(  20)Cl  16                    1.14    4.18    0.062
  18. BD (   1) C  11 - C  12        /311. RY*(   2)Cl  17                    5.79    1.61    0.087
  18. BD (   1) C  11 - C  12        /312. RY*(   3)Cl  17                    1.33    1.61    0.042
  18. BD (   1) C  11 - C  12        /313. RY*(   4)Cl  17                    8.78    2.96    0.145
  18. BD (   1) C  11 - C  12        /322. RY*(  13)Cl  17                    6.81    1.73    0.098
  18. BD (   1) C  11 - C  12        /324. RY*(  15)Cl  17                    1.36    4.40    0.070
  18. BD (   1) C  11 - C  12        /327. RY*(   1) H  18                    7.38    1.65    0.099
  18. BD (   1) C  11 - C  12        /328. RY*(   2) H  18                    3.01    2.97    0.085
  18. BD (   1) C  11 - C  12        /329. RY*(   3) H  18                   13.16    2.38    0.159
  18. BD (   1) C  11 - C  12        /331. RY*(   5) H  18                    1.04    3.37    0.053
  18. BD (   1) C  11 - C  12        /332. RY*(   1) H  19                    0.74    2.22    0.036
  18. BD (   1) C  11 - C  12        /333. RY*(   2) H  19                   12.09    2.64    0.160
  18. BD (   1) C  11 - C  12        /334. RY*(   3) H  19                    2.93    1.84    0.066
  18. BD (   1) C  11 - C  12        /335. RY*(   4) H  19                   21.47    0.84    0.121
  18. BD (   1) C  11 - C  12        /336. RY*(   5) H  19                    4.84    3.28    0.113
  18. BD (   1) C  11 - C  12        /338. RY*(   2) H  20                   25.59    1.25    0.161
  18. BD (   1) C  11 - C  12        /339. RY*(   3) H  20                    9.52    0.87    0.082
  18. BD (   1) C  11 - C  12        /347. BD*(   1) C   2 - H   9            8.61    1.35    0.097
  18. BD (   1) C  11 - C  12        /351. BD*(   2) C   4 - C   5            1.22    0.97    0.033
  18. BD (   1) C  11 - C  12        /353. BD*(   1) C   5 - H   7           10.87    1.33    0.108
  18. BD (   1) C  11 - C  12        /354. BD*(   1) C   6 - C  10            4.45    1.34    0.069
  18. BD (   1) C  11 - C  12        /355. BD*(   1) C  10 - C  11            4.16    1.49    0.070
  18. BD (   1) C  11 - C  12        /357. BD*(   1) C  10 - C  13            1.75    1.48    0.046
  18. BD (   1) C  11 - C  12        /360. BD*(   1) C  12 - C  15            4.43    1.39    0.070
  18. BD (   1) C  11 - C  12        /361. BD*(   2) C  12 - C  15            4.47    1.09    0.071
  18. BD (   1) C  11 - C  12        /364. BD*(   2) C  13 - C  14         1278.43    0.13    0.399
  18. BD (   1) C  11 - C  12        /365. BD*(   1) C  13 - H  19          102.45    3.36    0.526
  18. BD (   1) C  11 - C  12        /366. BD*(   1) C  14 - C  15          172.59    2.86    0.628
  19. BD (   1) C  11 - H  20        /  8. BD*(   1) C   3 - C   4            7.25    0.04    0.049
  19. BD (   1) C  11 - H  20        / 65. RY*(   5) C   1                    1.91    1.27    0.044
  19. BD (   1) C  11 - H  20        / 69. RY*(   9) C   1                    2.03    2.63    0.066
  19. BD (   1) C  11 - H  20        / 70. RY*(  10) C   1                    8.96    4.23    0.175
  19. BD (   1) C  11 - H  20        / 72. RY*(  12) C   1                    1.44    3.03    0.059
  19. BD (   1) C  11 - H  20        / 73. RY*(  13) C   1                    2.37    3.17    0.078
  19. BD (   1) C  11 - H  20        / 74. RY*(  14) C   1                    9.53    2.60    0.141
  19. BD (   1) C  11 - H  20        / 78. RY*(   1) C   2                    5.07    1.07    0.066
  19. BD (   1) C  11 - H  20        / 82. RY*(   5) C   2                    0.93    1.95    0.038
  19. BD (   1) C  11 - H  20        / 87. RY*(  10) C   2                    2.72    2.10    0.068
  19. BD (   1) C  11 - H  20        / 88. RY*(  11) C   2                    0.56    1.87    0.029
  19. BD (   1) C  11 - H  20        / 91. RY*(  14) C   2                    1.36    1.65    0.042
  19. BD (   1) C  11 - H  20        / 92. RY*(  15) C   2                    1.06   22.53    0.139
  19. BD (   1) C  11 - H  20        / 96. RY*(   2) C   3                   28.44    1.22    0.167
  19. BD (   1) C  11 - H  20        / 97. RY*(   3) C   3                    2.06    1.40    0.048
  19. BD (   1) C  11 - H  20        / 98. RY*(   4) C   3                    1.50    1.25    0.039
  19. BD (   1) C  11 - H  20        / 99. RY*(   5) C   3                    3.83    1.19    0.061
  19. BD (   1) C  11 - H  20        /100. RY*(   6) C   3                    7.20    2.26    0.115
  19. BD (   1) C  11 - H  20        /101. RY*(   7) C   3                    6.18    2.72    0.116
  19. BD (   1) C  11 - H  20        /103. RY*(   9) C   3                   14.09    1.42    0.127
  19. BD (   1) C  11 - H  20        /105. RY*(  11) C   3                    3.44    2.25    0.079
  19. BD (   1) C  11 - H  20        /106. RY*(  12) C   3                    8.45    2.21    0.123
  19. BD (   1) C  11 - H  20        /113. RY*(   2) C   4                    0.81    1.17    0.028
  19. BD (   1) C  11 - H  20        /114. RY*(   3) C   4                    1.52    0.77    0.031
  19. BD (   1) C  11 - H  20        /115. RY*(   4) C   4                    3.22    1.29    0.058
  19. BD (   1) C  11 - H  20        /116. RY*(   5) C   4                    2.45    1.41    0.053
  19. BD (   1) C  11 - H  20        /117. RY*(   6) C   4                   25.81    1.73    0.190
  19. BD (   1) C  11 - H  20        /120. RY*(   9) C   4                    1.71    2.30    0.056
  19. BD (   1) C  11 - H  20        /121. RY*(  10) C   4                    0.92    2.51    0.043
  19. BD (   1) C  11 - H  20        /122. RY*(  11) C   4                    4.63    2.30    0.093
  19. BD (   1) C  11 - H  20        /123. RY*(  12) C   4                    6.29    0.94    0.069
  19. BD (   1) C  11 - H  20        /124. RY*(  13) C   4                    5.67    2.47    0.106
  19. BD (   1) C  11 - H  20        /125. RY*(  14) C   4                    1.45    2.31    0.052
  19. BD (   1) C  11 - H  20        /129. RY*(   1) C   5                    2.89    0.97    0.047
  19. BD (   1) C  11 - H  20        /130. RY*(   2) C   5                   15.66    1.05    0.115
  19. BD (   1) C  11 - H  20        /132. RY*(   4) C   5                    7.41    1.17    0.084
  19. BD (   1) C  11 - H  20        /133. RY*(   5) C   5                   45.02    1.10    0.200
  19. BD (   1) C  11 - H  20        /134. RY*(   6) C   5                   19.72    1.14    0.135
  19. BD (   1) C  11 - H  20        /135. RY*(   7) C   5                    7.68    3.59    0.149
  19. BD (   1) C  11 - H  20        /137. RY*(   9) C   5                    7.75    1.64    0.101
  19. BD (   1) C  11 - H  20        /140. RY*(  12) C   5                    5.15    4.06    0.130
  19. BD (   1) C  11 - H  20        /141. RY*(  13) C   5                   14.43    1.44    0.129
  19. BD (   1) C  11 - H  20        /145. RY*(  17) C   5                    0.52    2.27    0.031
  19. BD (   1) C  11 - H  20        /147. RY*(   2) C   6                    3.78    1.15    0.059
  19. BD (   1) C  11 - H  20        /151. RY*(   6) C   6                    5.20    0.95    0.063
  19. BD (   1) C  11 - H  20        /154. RY*(   9) C   6                    0.92    3.29    0.049
  19. BD (   1) C  11 - H  20        /155. RY*(  10) C   6                    0.92    3.07    0.048
  19. BD (   1) C  11 - H  20        /162. RY*(   1) H   7                   56.75    0.44    0.141
  19. BD (   1) C  11 - H  20        /166. RY*(   5) H   7                    2.12    2.62    0.067
  19. BD (   1) C  11 - H  20        /168. RY*(   2) O   8                   10.75    0.82    0.084
  19. BD (   1) C  11 - H  20        /171. RY*(   5) O   8                    0.64    1.92    0.032
  19. BD (   1) C  11 - H  20        /172. RY*(   6) O   8                   30.96    1.33    0.182
  19. BD (   1) C  11 - H  20        /176. RY*(  10) O   8                    8.66    3.86    0.164
  19. BD (   1) C  11 - H  20        /177. RY*(  11) O   8                   43.18    1.36    0.218
  19. BD (   1) C  11 - H  20        /178. RY*(  12) O   8                    0.59    4.81    0.048
  19. BD (   1) C  11 - H  20        /183. RY*(  17) O   8                    5.19    3.08    0.114
  19. BD (   1) C  11 - H  20        /184. RY*(   1) H   9                    1.08    0.62    0.023
  19. BD (   1) C  11 - H  20        /186. RY*(   3) H   9                    0.84    1.84    0.035
  19. BD (   1) C  11 - H  20        /187. RY*(   4) H   9                    0.84    2.61    0.042
  19. BD (   1) C  11 - H  20        /189. RY*(   1) C  10                  843.53    0.20    0.370
  19. BD (   1) C  11 - H  20        /190. RY*(   2) C  10                   17.46    1.49    0.145
  19. BD (   1) C  11 - H  20        /192. RY*(   4) C  10                    4.61    1.18    0.066
  19. BD (   1) C  11 - H  20        /193. RY*(   5) C  10                    1.42    0.82    0.031
  19. BD (   1) C  11 - H  20        /194. RY*(   6) C  10                    2.56    1.71    0.059
  19. BD (   1) C  11 - H  20        /195. RY*(   7) C  10                   52.65    1.54    0.255
  19. BD (   1) C  11 - H  20        /196. RY*(   8) C  10                   48.28    1.54    0.245
  19. BD (   1) C  11 - H  20        /197. RY*(   9) C  10                    1.51    0.71    0.029
  19. BD (   1) C  11 - H  20        /198. RY*(  10) C  10                  189.72    1.08    0.407
  19. BD (   1) C  11 - H  20        /199. RY*(  11) C  10                   43.22    1.92    0.259
  19. BD (   1) C  11 - H  20        /200. RY*(  12) C  10                    4.51    5.53    0.142
  19. BD (   1) C  11 - H  20        /201. RY*(  13) C  10                    6.09    2.42    0.109
  19. BD (   1) C  11 - H  20        /202. RY*(  14) C  10                   12.04    4.53    0.210
  19. BD (   1) C  11 - H  20        /205. RY*(  17) C  10                   20.15   15.35    0.499
  19. BD (   1) C  11 - H  20        /207. RY*(   2) C  11                   45.77    0.80    0.172
  19. BD (   1) C  11 - H  20        /208. RY*(   3) C  11                  270.06    0.41    0.300
  19. BD (   1) C  11 - H  20        /209. RY*(   4) C  11                  163.52    0.33    0.207
  19. BD (   1) C  11 - H  20        /211. RY*(   6) C  11                   39.27    1.21    0.196
  19. BD (   1) C  11 - H  20        /212. RY*(   7) C  11                   30.51    1.22    0.173
  19. BD (   1) C  11 - H  20        /213. RY*(   8) C  11                    0.94    1.08    0.029
  19. BD (   1) C  11 - H  20        /215. RY*(  10) C  11                   12.56    4.48    0.213
  19. BD (   1) C  11 - H  20        /216. RY*(  11) C  11                   50.38    1.48    0.245
  19. BD (   1) C  11 - H  20        /217. RY*(  12) C  11                  342.36    0.62    0.415
  19. BD (   1) C  11 - H  20        /219. RY*(  14) C  11                    6.56    3.66    0.139
  19. BD (   1) C  11 - H  20        /222. RY*(  17) C  11                  109.34    1.45    0.357
  19. BD (   1) C  11 - H  20        /224. RY*(   2) C  12                   57.47    0.82    0.195
  19. BD (   1) C  11 - H  20        /226. RY*(   4) C  12                    4.79    0.94    0.060
  19. BD (   1) C  11 - H  20        /228. RY*(   6) C  12                    1.17    2.59    0.049
  19. BD (   1) C  11 - H  20        /229. RY*(   7) C  12                    4.73    2.39    0.096
  19. BD (   1) C  11 - H  20        /230. RY*(   8) C  12                    0.64    0.99    0.023
  19. BD (   1) C  11 - H  20        /231. RY*(   9) C  12                    2.77    1.30    0.054
  19. BD (   1) C  11 - H  20        /232. RY*(  10) C  12                   59.09    1.37    0.256
  19. BD (   1) C  11 - H  20        /233. RY*(  11) C  12                    8.34    2.72    0.135
  19. BD (   1) C  11 - H  20        /234. RY*(  12) C  12                    5.00    0.66    0.052
  19. BD (   1) C  11 - H  20        /235. RY*(  13) C  12                    3.99    2.65    0.092
  19. BD (   1) C  11 - H  20        /236. RY*(  14) C  12                    1.94    3.00    0.068
  19. BD (   1) C  11 - H  20        /240. RY*(   2) C  13                    2.07    1.45    0.049
  19. BD (   1) C  11 - H  20        /245. RY*(   7) C  13                    1.23    1.65    0.040
  19. BD (   1) C  11 - H  20        /248. RY*(  10) C  13                    0.62    2.79    0.037
  19. BD (   1) C  11 - H  20        /252. RY*(  14) C  13                    0.71   19.44    0.106
  19. BD (   1) C  11 - H  20        /259. RY*(   4) C  14                   12.82    1.04    0.104
  19. BD (   1) C  11 - H  20        /261. RY*(   6) C  14                    1.05    1.20    0.032
  19. BD (   1) C  11 - H  20        /262. RY*(   7) C  14                    0.92    0.82    0.025
  19. BD (   1) C  11 - H  20        /264. RY*(   9) C  14                    1.02    2.91    0.049
  19. BD (   1) C  11 - H  20        /265. RY*(  10) C  14                    2.20    1.84    0.057
  19. BD (   1) C  11 - H  20        /268. RY*(  13) C  14                    4.03    1.99    0.080
  19. BD (   1) C  11 - H  20        /275. RY*(   4) C  15                    3.08    1.07    0.051
  19. BD (   1) C  11 - H  20        /277. RY*(   6) C  15                    7.78    1.32    0.091
  19. BD (   1) C  11 - H  20        /278. RY*(   7) C  15                   12.20    1.10    0.104
  19. BD (   1) C  11 - H  20        /280. RY*(   9) C  15                    4.61    2.19    0.090
  19. BD (   1) C  11 - H  20        /281. RY*(  10) C  15                    0.84    3.30    0.047
  19. BD (   1) C  11 - H  20        /282. RY*(  11) C  15                   16.33    2.24    0.172
  19. BD (   1) C  11 - H  20        /283. RY*(  12) C  15                    1.06    3.07    0.051
  19. BD (   1) C  11 - H  20        /284. RY*(  13) C  15                    6.66    1.79    0.098
  19. BD (   1) C  11 - H  20        /285. RY*(  14) C  15                    4.44    2.08    0.086
  19. BD (   1) C  11 - H  20        /290. RY*(   2)Cl  16                    0.63    0.79    0.020
  19. BD (   1) C  11 - H  20        /291. RY*(   3)Cl  16                    4.07    0.71    0.048
  19. BD (   1) C  11 - H  20        /292. RY*(   4)Cl  16                    7.80    0.84    0.073
  19. BD (   1) C  11 - H  20        /295. RY*(   7)Cl  16                    1.59    1.07    0.037
  19. BD (   1) C  11 - H  20        /296. RY*(   8)Cl  16                    0.91    0.85    0.025
  19. BD (   1) C  11 - H  20        /299. RY*(  11)Cl  16                    2.60    1.23    0.051
  19. BD (   1) C  11 - H  20        /306. RY*(  18)Cl  16                    0.79    3.74    0.049
  19. BD (   1) C  11 - H  20        /308. RY*(  20)Cl  16                    0.70    3.48    0.044
  19. BD (   1) C  11 - H  20        /311. RY*(   2)Cl  17                    2.33    0.91    0.041
  19. BD (   1) C  11 - H  20        /312. RY*(   3)Cl  17                    2.19    0.92    0.040
  19. BD (   1) C  11 - H  20        /313. RY*(   4)Cl  17                    5.73    2.27    0.102
  19. BD (   1) C  11 - H  20        /322. RY*(  13)Cl  17                    6.84    1.04    0.076
  19. BD (   1) C  11 - H  20        /324. RY*(  15)Cl  17                    0.90    3.70    0.052
  19. BD (   1) C  11 - H  20        /327. RY*(   1) H  18                    6.78    0.96    0.072
  19. BD (   1) C  11 - H  20        /328. RY*(   2) H  18                    2.24    2.27    0.064
  19. BD (   1) C  11 - H  20        /329. RY*(   3) H  18                   11.04    1.69    0.123
  19. BD (   1) C  11 - H  20        /331. RY*(   5) H  18                    0.71    2.68    0.039
  19. BD (   1) C  11 - H  20        /332. RY*(   1) H  19                    0.56    1.53    0.026
  19. BD (   1) C  11 - H  20        /333. RY*(   2) H  19                    8.80    1.94    0.117
  19. BD (   1) C  11 - H  20        /334. RY*(   3) H  19                    2.18    1.15    0.045
  19. BD (   1) C  11 - H  20        /335. RY*(   4) H  19                   71.23    0.15    0.092
  19. BD (   1) C  11 - H  20        /336. RY*(   5) H  19                    3.90    2.58    0.090
  19. BD (   1) C  11 - H  20        /338. RY*(   2) H  20                    4.22    0.56    0.044
  19. BD (   1) C  11 - H  20        /339. RY*(   3) H  20                   21.56    0.18    0.056
  19. BD (   1) C  11 - H  20        /347. BD*(   1) C   2 - H   9            9.24    0.66    0.070
  19. BD (   1) C  11 - H  20        /351. BD*(   2) C   4 - C   5            1.95    0.27    0.022
  19. BD (   1) C  11 - H  20        /353. BD*(   1) C   5 - H   7           12.62    0.64    0.080
  19. BD (   1) C  11 - H  20        /354. BD*(   1) C   6 - C  10           26.42    0.65    0.117
  19. BD (   1) C  11 - H  20        /355. BD*(   1) C  10 - C  11            1.06    0.79    0.026
  19. BD (   1) C  11 - H  20        /356. BD*(   2) C  10 - C  11            0.65    0.24    0.012
  19. BD (   1) C  11 - H  20        /357. BD*(   1) C  10 - C  13            8.57    0.78    0.073
  19. BD (   1) C  11 - H  20        /358. BD*(   1) C  11 - C  12            2.08    0.75    0.035
  19. BD (   1) C  11 - H  20        /360. BD*(   1) C  12 - C  15            8.81    0.70    0.070
  19. BD (   1) C  11 - H  20        /361. BD*(   2) C  12 - C  15            7.66    0.40    0.056
  19. BD (   1) C  11 - H  20        /365. BD*(   1) C  13 - H  19           27.65    2.67    0.243
  19. BD (   1) C  11 - H  20        /366. BD*(   1) C  14 - C  15           63.27    2.17    0.331
  19. BD (   1) C  11 - H  20        /368. BD*(   1) C  15 -Cl  16            1.34    2.20    0.049
  20. BD (   1) C  12 - C  15        /169. RY*(   3) O   8                    2.40    0.52    0.032
  20. BD (   1) C  12 - C  15        /189. RY*(   1) C  10                    2.49    0.87    0.042
  20. BD (   1) C  12 - C  15        /198. RY*(  10) C  10                    0.53    1.75    0.027
  20. BD (   1) C  12 - C  15        /211. RY*(   6) C  11                    1.58    1.87    0.049
  20. BD (   1) C  12 - C  15        /212. RY*(   7) C  11                    0.64    1.89    0.031
  20. BD (   1) C  12 - C  15        /216. RY*(  11) C  11                    0.63    2.15    0.033
  20. BD (   1) C  12 - C  15        /217. RY*(  12) C  11                    1.72    1.29    0.042
  20. BD (   1) C  12 - C  15        /232. RY*(  10) C  12                    0.59    2.04    0.031
  20. BD (   1) C  12 - C  15        /256. RY*(   1) C  14                    1.28    1.77    0.043
  20. BD (   1) C  12 - C  15        /259. RY*(   4) C  14                    0.70    1.71    0.031
  20. BD (   1) C  12 - C  15        /311. RY*(   2)Cl  17                    0.53    1.58    0.026
  20. BD (   1) C  12 - C  15        /358. BD*(   1) C  11 - C  12            5.18    1.42    0.077
  20. BD (   1) C  12 - C  15        /364. BD*(   2) C  13 - C  14            3.64    0.11    0.019
  20. BD (   1) C  12 - C  15        /365. BD*(   1) C  13 - H  19            0.69    3.33    0.043
  21. BD (   2) C  12 - C  15        /169. RY*(   3) O   8                   20.62    0.03    0.023
  21. BD (   2) C  12 - C  15        /189. RY*(   1) C  10                    1.56    0.37    0.023
  21. BD (   2) C  12 - C  15        /208. RY*(   3) C  11                    2.64    0.58    0.038
  21. BD (   2) C  12 - C  15        /209. RY*(   4) C  11                    0.77    0.50    0.019
  21. BD (   2) C  12 - C  15        /217. RY*(  12) C  11                    1.76    0.79    0.036
  21. BD (   2) C  12 - C  15        /258. RY*(   3) C  14                    1.73    1.35    0.046
  21. BD (   2) C  12 - C  15        /289. RY*(   1)Cl  16                    2.32    1.02    0.047
  21. BD (   2) C  12 - C  15        /310. RY*(   1)Cl  17                    2.05    1.05    0.044
  21. BD (   2) C  12 - C  15        /339. RY*(   3) H  20                    0.99    0.35    0.018
  21. BD (   2) C  12 - C  15        /356. BD*(   2) C  10 - C  11           18.89    0.41    0.081
  22. BD (   1) C  12 -Cl  17        / 52. LP (   1) C   6                    0.62    0.66    0.029
  22. BD (   1) C  12 -Cl  17        / 70. RY*(  10) C   1                    0.69    4.89    0.052
  22. BD (   1) C  12 -Cl  17        / 74. RY*(  14) C   1                    0.63    3.26    0.041
  22. BD (   1) C  12 -Cl  17        / 96. RY*(   2) C   3                    1.62    1.88    0.049
  22. BD (   1) C  12 -Cl  17        /103. RY*(   9) C   3                    0.92    2.08    0.039
  22. BD (   1) C  12 -Cl  17        /106. RY*(  12) C   3                    0.51    2.87    0.034
  22. BD (   1) C  12 -Cl  17        /117. RY*(   6) C   4                    1.51    2.39    0.054
  22. BD (   1) C  12 -Cl  17        /130. RY*(   2) C   5                    0.83    1.71    0.034
  22. BD (   1) C  12 -Cl  17        /133. RY*(   5) C   5                    2.37    1.77    0.058
  22. BD (   1) C  12 -Cl  17        /134. RY*(   6) C   5                    1.07    1.80    0.039
  22. BD (   1) C  12 -Cl  17        /135. RY*(   7) C   5                    0.62    4.25    0.046
  22. BD (   1) C  12 -Cl  17        /137. RY*(   9) C   5                    0.51    2.30    0.031
  22. BD (   1) C  12 -Cl  17        /141. RY*(  13) C   5                    0.86    2.10    0.038
  22. BD (   1) C  12 -Cl  17        /162. RY*(   1) H   7                    2.65    1.10    0.048
  22. BD (   1) C  12 -Cl  17        /168. RY*(   2) O   8                    0.52    1.48    0.025
  22. BD (   1) C  12 -Cl  17        /169. RY*(   3) O   8                   25.73    0.52    0.103
  22. BD (   1) C  12 -Cl  17        /172. RY*(   6) O   8                    1.74    1.99    0.053
  22. BD (   1) C  12 -Cl  17        /176. RY*(  10) O   8                    0.64    4.53    0.048
  22. BD (   1) C  12 -Cl  17        /177. RY*(  11) O   8                    2.81    2.03    0.068
  22. BD (   1) C  12 -Cl  17        /189. RY*(   1) C  10                   20.85    0.86    0.120
  22. BD (   1) C  12 -Cl  17        /190. RY*(   2) C  10                    0.79    2.15    0.037
  22. BD (   1) C  12 -Cl  17        /195. RY*(   7) C  10                    2.92    2.20    0.072
  22. BD (   1) C  12 -Cl  17        /196. RY*(   8) C  10                    2.27    2.20    0.063
  22. BD (   1) C  12 -Cl  17        /198. RY*(  10) C  10                    9.69    1.75    0.116
  22. BD (   1) C  12 -Cl  17        /199. RY*(  11) C  10                    3.27    2.58    0.082
  22. BD (   1) C  12 -Cl  17        /200. RY*(  12) C  10                    0.95    6.19    0.069
  22. BD (   1) C  12 -Cl  17        /202. RY*(  14) C  10                    0.60    5.19    0.050
  22. BD (   1) C  12 -Cl  17        /205. RY*(  17) C  10                    2.82   16.01    0.190
  22. BD (   1) C  12 -Cl  17        /207. RY*(   2) C  11                    4.93    1.47    0.076
  22. BD (   1) C  12 -Cl  17        /208. RY*(   3) C  11                   19.42    1.08    0.129
  22. BD (   1) C  12 -Cl  17        /209. RY*(   4) C  11                    6.77    0.99    0.073
  22. BD (   1) C  12 -Cl  17        /211. RY*(   6) C  11                    2.17    1.87    0.057
  22. BD (   1) C  12 -Cl  17        /212. RY*(   7) C  11                    3.53    1.88    0.073
  22. BD (   1) C  12 -Cl  17        /216. RY*(  11) C  11                    5.00    2.14    0.093
  22. BD (   1) C  12 -Cl  17        /217. RY*(  12) C  11                   25.91    1.28    0.163
  22. BD (   1) C  12 -Cl  17        /222. RY*(  17) C  11                    7.30    2.11    0.111
  22. BD (   1) C  12 -Cl  17        /223. RY*(   1) C  12                    0.60    1.73    0.029
  22. BD (   1) C  12 -Cl  17        /224. RY*(   2) C  12                    0.65    1.48    0.028
  22. BD (   1) C  12 -Cl  17        /232. RY*(  10) C  12                    2.40    2.03    0.063
  22. BD (   1) C  12 -Cl  17        /233. RY*(  11) C  12                    0.60    3.38    0.040
  22. BD (   1) C  12 -Cl  17        /272. RY*(   1) C  15                    0.83    1.80    0.035
  22. BD (   1) C  12 -Cl  17        /277. RY*(   6) C  15                    0.88    1.98    0.037
  22. BD (   1) C  12 -Cl  17        /278. RY*(   7) C  15                    0.52    1.76    0.027
  22. BD (   1) C  12 -Cl  17        /282. RY*(  11) C  15                    0.71    2.90    0.041
  22. BD (   1) C  12 -Cl  17        /329. RY*(   3) H  18                    0.66    2.35    0.035
  22. BD (   1) C  12 -Cl  17        /333. RY*(   2) H  19                    0.59    2.60    0.035
  22. BD (   1) C  12 -Cl  17        /335. RY*(   4) H  19                    1.16    0.81    0.027
  22. BD (   1) C  12 -Cl  17        /338. RY*(   2) H  20                    1.19    1.22    0.034
  22. BD (   1) C  12 -Cl  17        /353. BD*(   1) C   5 - H   7            0.64    1.30    0.026
  22. BD (   1) C  12 -Cl  17        /354. BD*(   1) C   6 - C  10            0.67    1.31    0.027
  22. BD (   1) C  12 -Cl  17        /355. BD*(   1) C  10 - C  11            2.54    1.46    0.054
  22. BD (   1) C  12 -Cl  17        /364. BD*(   2) C  13 - C  14          128.27    0.10    0.111
  22. BD (   1) C  12 -Cl  17        /365. BD*(   1) C  13 - H  19            1.36    3.33    0.060
  22. BD (   1) C  12 -Cl  17        /366. BD*(   1) C  14 - C  15           13.59    2.83    0.176
  23. BD (   1) C  13 - C  14        /169. RY*(   3) O   8                    2.34    0.46    0.029
  23. BD (   1) C  13 - C  14        /190. RY*(   2) C  10                    1.48    2.09    0.050
  23. BD (   1) C  13 - C  14        /198. RY*(  10) C  10                    1.06    1.69    0.038
  23. BD (   1) C  13 - C  14        /208. RY*(   3) C  11                    0.56    1.02    0.021
  23. BD (   1) C  13 - C  14        /217. RY*(  12) C  11                    1.42    1.23    0.038
  23. BD (   1) C  13 - C  14        /243. RY*(   5) C  13                    0.55    2.16    0.031
  23. BD (   1) C  13 - C  14        /246. RY*(   8) C  13                    0.53    2.86    0.035
  23. BD (   1) C  13 - C  14        /248. RY*(  10) C  13                    1.24    3.39    0.058
  23. BD (   1) C  13 - C  14        /273. RY*(   2) C  15                    1.79    1.65    0.049
  23. BD (   1) C  13 - C  14        /334. RY*(   3) H  19                    6.29    1.75    0.094
  23. BD (   1) C  13 - C  14        /336. RY*(   5) H  19                    4.94    3.19    0.113
  23. BD (   1) C  13 - C  14        /354. BD*(   1) C   6 - C  10            2.69    1.25    0.052
  23. BD (   1) C  13 - C  14        /357. BD*(   1) C  10 - C  13            2.90    1.39    0.057
  23. BD (   1) C  13 - C  14        /361. BD*(   2) C  12 - C  15            1.34    1.00    0.037
  23. BD (   1) C  13 - C  14        /362. BD*(   1) C  12 -Cl  17            4.69    5.28    0.141
  23. BD (   1) C  13 - C  14        /364. BD*(   2) C  13 - C  14           11.21    0.04    0.021
  23. BD (   1) C  13 - C  14        /365. BD*(   1) C  13 - H  19            0.54    3.27    0.038
  23. BD (   1) C  13 - C  14        /366. BD*(   1) C  14 - C  15            0.98    2.77    0.047
  23. BD (   1) C  13 - C  14        /368. BD*(   1) C  15 -Cl  16            1.83    2.80    0.064
  24. BD (   2) C  13 - C  14        / 52. LP (   1) C   6                    0.80    0.13    0.012
  24. BD (   2) C  13 - C  14        /193. RY*(   5) C  10                    1.28    0.94    0.034
  24. BD (   2) C  13 - C  14        /241. RY*(   3) C  13                    0.53    0.99    0.022
  24. BD (   2) C  13 - C  14        /274. RY*(   3) C  15                    0.74    1.31    0.030
  24. BD (   2) C  13 - C  14        /335. RY*(   4) H  19                    8.41    0.28    0.047
  24. BD (   2) C  13 - C  14        /356. BD*(   2) C  10 - C  11           25.59    0.37    0.088
  24. BD (   2) C  13 - C  14        /361. BD*(   2) C  12 - C  15           15.68    0.52    0.085
  24. BD (   2) C  13 - C  14        /363. BD*(   1) C  13 - C  14            1.80    2.76    0.068
  25. BD (   1) C  13 - H  19        / 96. RY*(   2) C   3                    0.71    1.62    0.030
  25. BD (   1) C  13 - H  19        /162. RY*(   1) H   7                    0.84    0.84    0.024
  25. BD (   1) C  13 - H  19        /169. RY*(   3) O   8                   18.23    0.26    0.062
  25. BD (   1) C  13 - H  19        /189. RY*(   1) C  10                   14.14    0.60    0.083
  25. BD (   1) C  13 - H  19        /198. RY*(  10) C  10                    3.06    1.49    0.060
  25. BD (   1) C  13 - H  19        /199. RY*(  11) C  10                    0.69    2.32    0.036
  25. BD (   1) C  13 - H  19        /208. RY*(   3) C  11                    4.61    0.82    0.055
  25. BD (   1) C  13 - H  19        /209. RY*(   4) C  11                    1.47    0.73    0.029
  25. BD (   1) C  13 - H  19        /211. RY*(   6) C  11                    0.69    1.61    0.030
  25. BD (   1) C  13 - H  19        /216. RY*(  11) C  11                    0.97    1.88    0.038
  25. BD (   1) C  13 - H  19        /217. RY*(  12) C  11                    3.53    1.02    0.054
  25. BD (   1) C  13 - H  19        /222. RY*(  17) C  11                    1.39    1.85    0.045
  25. BD (   1) C  13 - H  19        /224. RY*(   2) C  12                    0.54    1.22    0.023
  25. BD (   1) C  13 - H  19        /232. RY*(  10) C  12                    0.68    1.77    0.031
  25. BD (   1) C  13 - H  19        /242. RY*(   4) C  13                    1.32    1.44    0.039
  25. BD (   1) C  13 - H  19        /243. RY*(   5) C  13                    2.10    1.96    0.058
  25. BD (   1) C  13 - H  19        /245. RY*(   7) C  13                    1.10    2.05    0.043
  25. BD (   1) C  13 - H  19        /246. RY*(   8) C  13                    3.66    2.66    0.088
  25. BD (   1) C  13 - H  19        /247. RY*(   9) C  13                    1.58    4.86    0.079
  25. BD (   1) C  13 - H  19        /248. RY*(  10) C  13                    8.25    3.19    0.146
  25. BD (   1) C  13 - H  19        /252. RY*(  14) C  13                    0.58   19.84    0.096
  25. BD (   1) C  13 - H  19        /253. RY*(  15) C  13                    0.73    2.17    0.036
  25. BD (   1) C  13 - H  19        /255. RY*(  17) C  13                    2.16    5.59    0.099
  25. BD (   1) C  13 - H  19        /256. RY*(   1) C  14                    0.70    1.50    0.029
  25. BD (   1) C  13 - H  19        /259. RY*(   4) C  14                    1.18    1.44    0.037
  25. BD (   1) C  13 - H  19        /268. RY*(  13) C  14                    0.67    2.39    0.036
  25. BD (   1) C  13 - H  19        /327. RY*(   1) H  18                    0.74    1.36    0.029
  25. BD (   1) C  13 - H  19        /333. RY*(   2) H  19                    3.13    2.35    0.077
  25. BD (   1) C  13 - H  19        /334. RY*(   3) H  19                   28.08    1.55    0.187
  25. BD (   1) C  13 - H  19        /336. RY*(   5) H  19                   31.34    2.99    0.275
  25. BD (   1) C  13 - H  19        /348. BD (   1) C   3 - C   4            0.62    0.49    0.017
  25. BD (   1) C  13 - H  19        /354. BD*(   1) C   6 - C  10            1.12    1.05    0.031
  25. BD (   1) C  13 - H  19        /355. BD*(   1) C  10 - C  11            3.77    1.20    0.060
  25. BD (   1) C  13 - H  19        /357. BD*(   1) C  10 - C  13            0.78    1.19    0.027
  25. BD (   1) C  13 - H  19        /361. BD*(   2) C  12 - C  15            9.75    0.80    0.090
  25. BD (   1) C  13 - H  19        /362. BD*(   1) C  12 -Cl  17           32.09    5.08    0.361
  26. BD (   1) C  14 - C  15        / 70. RY*(  10) C   1                    0.54    4.87    0.046
  26. BD (   1) C  14 - C  15        / 96. RY*(   2) C   3                    1.31    1.86    0.044
  26. BD (   1) C  14 - C  15        /103. RY*(   9) C   3                    0.70    2.06    0.034
  26. BD (   1) C  14 - C  15        /106. RY*(  12) C   3                    0.52    2.85    0.035
  26. BD (   1) C  14 - C  15        /117. RY*(   6) C   4                    1.06    2.37    0.045
  26. BD (   1) C  14 - C  15        /130. RY*(   2) C   5                    0.55    1.69    0.027
  26. BD (   1) C  14 - C  15        /133. RY*(   5) C   5                    1.74    1.75    0.050
  26. BD (   1) C  14 - C  15        /134. RY*(   6) C   5                    0.78    1.78    0.033
  26. BD (   1) C  14 - C  15        /141. RY*(  13) C   5                    0.77    2.08    0.036
  26. BD (   1) C  14 - C  15        /162. RY*(   1) H   7                    2.20    1.08    0.044
  26. BD (   1) C  14 - C  15        /169. RY*(   3) O   8                   18.46    0.50    0.086
  26. BD (   1) C  14 - C  15        /172. RY*(   6) O   8                    1.20    1.97    0.044
  26. BD (   1) C  14 - C  15        /176. RY*(  10) O   8                    0.51    4.51    0.043
  26. BD (   1) C  14 - C  15        /177. RY*(  11) O   8                    3.24    2.01    0.073
  26. BD (   1) C  14 - C  15        /183. RY*(  17) O   8                    0.57    3.73    0.042
  26. BD (   1) C  14 - C  15        /189. RY*(   1) C  10                   17.15    0.84    0.108
  26. BD (   1) C  14 - C  15        /190. RY*(   2) C  10                    0.66    2.13    0.034
  26. BD (   1) C  14 - C  15        /195. RY*(   7) C  10                    2.49    2.18    0.066
  26. BD (   1) C  14 - C  15        /196. RY*(   8) C  10                    1.52    2.18    0.052
  26. BD (   1) C  14 - C  15        /198. RY*(  10) C  10                    5.62    1.73    0.089
  26. BD (   1) C  14 - C  15        /199. RY*(  11) C  10                    2.49    2.56    0.072
  26. BD (   1) C  14 - C  15        /200. RY*(  12) C  10                    1.17    6.18    0.076
  26. BD (   1) C  14 - C  15        /205. RY*(  17) C  10                    2.66   15.99    0.185
  26. BD (   1) C  14 - C  15        /207. RY*(   2) C  11                    1.05    1.45    0.035
  26. BD (   1) C  14 - C  15        /208. RY*(   3) C  11                   22.17    1.06    0.138
  26. BD (   1) C  14 - C  15        /209. RY*(   4) C  11                    7.61    0.97    0.077
  26. BD (   1) C  14 - C  15        /211. RY*(   6) C  11                    3.40    1.85    0.071
  26. BD (   1) C  14 - C  15        /212. RY*(   7) C  11                    4.42    1.86    0.082
  26. BD (   1) C  14 - C  15        /215. RY*(  10) C  11                    0.82    5.12    0.058
  26. BD (   1) C  14 - C  15        /216. RY*(  11) C  11                    4.49    2.12    0.088
  26. BD (   1) C  14 - C  15        /217. RY*(  12) C  11                   19.37    1.27    0.141
  26. BD (   1) C  14 - C  15        /219. RY*(  14) C  11                    0.81    4.30    0.053
  26. BD (   1) C  14 - C  15        /222. RY*(  17) C  11                    9.10    2.09    0.124
  26. BD (   1) C  14 - C  15        /223. RY*(   1) C  12                    0.85    1.71    0.034
  26. BD (   1) C  14 - C  15        /224. RY*(   2) C  12                    1.84    1.46    0.047
  26. BD (   1) C  14 - C  15        /228. RY*(   6) C  12                    1.13    3.23    0.054
  26. BD (   1) C  14 - C  15        /232. RY*(  10) C  12                    3.04    2.01    0.070
  26. BD (   1) C  14 - C  15        /233. RY*(  11) C  12                    0.88    3.36    0.049
  26. BD (   1) C  14 - C  15        /239. RY*(   1) C  13                    2.08    1.77    0.055
  26. BD (   1) C  14 - C  15        /255. RY*(  17) C  13                    0.65    5.83    0.055
  26. BD (   1) C  14 - C  15        /259. RY*(   4) C  14                    1.42    1.68    0.044
  26. BD (   1) C  14 - C  15        /278. RY*(   7) C  15                    0.55    1.74    0.028
  26. BD (   1) C  14 - C  15        /282. RY*(  11) C  15                    0.56    2.88    0.036
  26. BD (   1) C  14 - C  15        /284. RY*(  13) C  15                    0.63    2.43    0.035
  26. BD (   1) C  14 - C  15        /290. RY*(   2)Cl  16                    1.00    1.43    0.034
  26. BD (   1) C  14 - C  15        /327. RY*(   1) H  18                    0.60    1.60    0.028
  26. BD (   1) C  14 - C  15        /328. RY*(   2) H  18                    0.63    2.91    0.038
  26. BD (   1) C  14 - C  15        /333. RY*(   2) H  19                    1.24    2.59    0.051
  26. BD (   1) C  14 - C  15        /335. RY*(   4) H  19                    0.94    0.79    0.025
  26. BD (   1) C  14 - C  15        /338. RY*(   2) H  20                    0.74    1.20    0.027
  26. BD (   1) C  14 - C  15        /354. BD*(   1) C   6 - C  10            0.67    1.29    0.026
  26. BD (   1) C  14 - C  15        /360. BD*(   1) C  12 - C  15            2.39    1.34    0.051
  26. BD (   1) C  14 - C  15        /363. BD*(   1) C  13 - C  14            1.22    3.28    0.057
  26. BD (   1) C  14 - C  15        /364. BD*(   2) C  13 - C  14          105.56    0.08    0.091
  26. BD (   1) C  14 - C  15        /366. BD*(   1) C  14 - C  15           14.73    2.81    0.182
  27. BD (   1) C  14 - H  18        /239. RY*(   1) C  13                    0.92    1.56    0.034
  27. BD (   1) C  14 - H  18        /272. RY*(   1) C  15                    1.12    1.57    0.038
  27. BD (   1) C  14 - H  18        /357. BD*(   1) C  10 - C  13            4.03    1.21    0.062
  27. BD (   1) C  14 - H  18        /360. BD*(   1) C  12 - C  15            4.72    1.13    0.066
  27. BD (   1) C  14 - H  18        /363. BD*(   1) C  13 - C  14            0.52    3.07    0.036
  28. BD (   1) C  15 -Cl  16        /223. RY*(   1) C  12                    0.55    1.72    0.027
  28. BD (   1) C  15 -Cl  16        /224. RY*(   2) C  12                    0.84    1.48    0.031
  28. BD (   1) C  15 -Cl  16        /256. RY*(   1) C  14                    1.02    1.76    0.038
  28. BD (   1) C  15 -Cl  16        /358. BD*(   1) C  11 - C  12            2.52    1.41    0.053
  28. BD (   1) C  15 -Cl  16        /360. BD*(   1) C  12 - C  15            0.71    1.35    0.028
  28. BD (   1) C  15 -Cl  16        /363. BD*(   1) C  13 - C  14            1.09    3.29    0.053
  28. BD (   1) C  15 -Cl  16        /364. BD*(   2) C  13 - C  14            0.77    0.10    0.008
  28. BD (   1) C  15 -Cl  16        /366. BD*(   1) C  14 - C  15            0.59    2.83    0.037
  29. CR (   1) C   1                /113. RY*(   2) C   4                    1.18   11.45    0.104
  29. CR (   1) C   1                /189. RY*(   1) C  10                    0.59   10.48    0.070
  29. CR (   1) C   1                /198. RY*(  10) C  10                    0.54   11.37    0.070
  29. CR (   1) C   1                /205. RY*(  17) C  10                    0.65   25.63    0.115
  29. CR (   1) C   1                /206. RY*(   1) C  11                    3.66    7.05    0.143
  29. CR (   1) C   1                /208. RY*(   3) C  11                    0.98   10.70    0.091
  29. CR (   1) C   1                /217. RY*(  12) C  11                    1.31   10.90    0.107
  29. CR (   1) C   1                /222. RY*(  17) C  11                    0.66   11.73    0.079
  29. CR (   1) C   1                /337. RY*(   1) H  20                    2.58    7.53    0.124
  29. CR (   1) C   1                /340. RY*(   4) H  20                 1575.39    0.05    0.255
  29. CR (   1) C   1                /348. BD (   1) C   3 - C   4            1.02   10.37    0.102
  29. CR (   1) C   1                /350. BD*(   1) C   4 - C   5            1.09   11.07    0.098
  29. CR (   1) C   1                /359. BD*(   1) C  11 - H  20            1.10    9.22    0.090
  29. CR (   1) C   1                /364. BD*(   2) C  13 - C  14            0.55    9.72    0.071
  29. CR (   1) C   1                /366. BD*(   1) C  14 - C  15            0.80   12.45    0.089
  29. CR (   1) C   1                /367. BD*(   1) C  14 - H  18           16.67    4.40    0.243
  30. CR (   1) C   2                / 63. RY*(   3) C   1                    0.94   12.01    0.095
  30. CR (   1) C   2                /103. RY*(   9) C   3                    0.52   11.64    0.070
  30. CR (   1) C   2                /117. RY*(   6) C   4                    0.85   11.96    0.090
  30. CR (   1) C   2                /133. RY*(   5) C   5                    0.95   11.33    0.093
  30. CR (   1) C   2                /135. RY*(   7) C   5                    0.51   13.81    0.075
  30. CR (   1) C   2                /162. RY*(   1) H   7                    0.72   10.66    0.078
  30. CR (   1) C   2                /169. RY*(   3) O   8                    3.24   10.08    0.161
  30. CR (   1) C   2                /172. RY*(   6) O   8                    0.75   11.55    0.083
  30. CR (   1) C   2                /176. RY*(  10) O   8                    0.56   14.09    0.079
  30. CR (   1) C   2                /177. RY*(  11) O   8                    1.66   11.59    0.124
  30. CR (   1) C   2                /185. RY*(   2) H   9                    0.60   12.86    0.079
  30. CR (   1) C   2                /189. RY*(   1) C  10                    3.61   10.43    0.173
  30. CR (   1) C   2                /195. RY*(   7) C  10                    1.61   11.76    0.123
  30. CR (   1) C   2                /196. RY*(   8) C  10                    1.18   11.77    0.105
  30. CR (   1) C   2                /198. RY*(  10) C  10                    3.28   11.31    0.172
  30. CR (   1) C   2                /199. RY*(  11) C  10                    1.88   12.14    0.135
  30. CR (   1) C   2                /200. RY*(  12) C  10                    1.05   15.76    0.115
  30. CR (   1) C   2                /202. RY*(  14) C  10                    0.90   14.75    0.103
  30. CR (   1) C   2                /205. RY*(  17) C  10                    3.93   25.57    0.283
  30. CR (   1) C   2                /206. RY*(   1) C  11                   22.90    6.99    0.358
  30. CR (   1) C   2                /207. RY*(   2) C  11                    0.85   11.03    0.086
  30. CR (   1) C   2                /208. RY*(   3) C  11                    6.30   10.64    0.231
  30. CR (   1) C   2                /209. RY*(   4) C  11                    2.05   10.55    0.131
  30. CR (   1) C   2                /211. RY*(   6) C  11                    1.68   11.43    0.124
  30. CR (   1) C   2                /212. RY*(   7) C  11                    1.88   11.44    0.131
  30. CR (   1) C   2                /216. RY*(  11) C  11                    2.37   11.71    0.149
  30. CR (   1) C   2                /217. RY*(  12) C  11                    8.06   10.85    0.264
  30. CR (   1) C   2                /222. RY*(  17) C  11                    4.07   11.67    0.194
  30. CR (   1) C   2                /224. RY*(   2) C  12                    0.94   11.04    0.091
  30. CR (   1) C   2                /232. RY*(  10) C  12                    1.55   11.59    0.120
  30. CR (   1) C   2                /282. RY*(  11) C  15                    0.68   12.46    0.082
  30. CR (   1) C   2                /333. RY*(   2) H  19                    0.68   12.17    0.081
  30. CR (   1) C   2                /337. RY*(   1) H  20                   16.18    7.47    0.310
  30. CR (   1) C   2                /342. BD*(   1) C   1 - C   4            0.60   10.96    0.074
  30. CR (   1) C   2                /345. BD*(   1) C   2 - C   3            1.18   11.19    0.103
  30. CR (   1) C   2                /348. BD (   1) C   3 - C   4            0.89   10.31    0.094
  30. CR (   1) C   2                /349. BD*(   1) C   3 - C   6            2.02   10.98    0.134
  30. CR (   1) C   2                /359. BD*(   1) C  11 - H  20            6.85    9.16    0.224
  30. CR (   1) C   2                /362. BD*(   1) C  12 -Cl  17            0.63   14.90    0.087
  30. CR (   1) C   2                /364. BD*(   2) C  13 - C  14            3.65    9.66    0.182
  30. CR (   1) C   2                /365. BD*(   1) C  13 - H  19            0.76   12.89    0.089
  30. CR (   1) C   2                /366. BD*(   1) C  14 - C  15            5.36   12.39    0.232
  30. CR (   1) C   2                /367. BD*(   1) C  14 - H  18          100.54    4.35    0.592
  31. CR (   1) C   3                / 78. RY*(   1) C   2                    2.75   11.28    0.158
  31. CR (   1) C   3                /146. RY*(   1) C   6                    1.00   11.35    0.096
  31. CR (   1) C   3                /347. BD*(   1) C   2 - H   9            1.38   10.86    0.110
  31. CR (   1) C   3                /348. BD (   1) C   3 - C   4            1.92   10.29    0.139
  31. CR (   1) C   3                /354. BD*(   1) C   6 - C  10            1.08   10.85    0.097
  32. CR (   1) C   4                /  8. BD*(   1) C   3 - C   4            0.69   10.25    0.248
  32. CR (   1) C   4                / 63. RY*(   3) C   1                    0.55   12.00    0.073
  32. CR (   1) C   4                / 64. RY*(   4) C   1                    1.00   12.22    0.099
  32. CR (   1) C   4                /129. RY*(   1) C   5                    1.06   11.17    0.097
  32. CR (   1) C   4                /132. RY*(   4) C   5                    0.53   11.38    0.069
  32. CR (   1) C   4                /343. BD*(   1) C   1 - O   8            0.92   11.12    0.090
  32. CR (   1) C   4                /348. BD (   1) C   3 - C   4            3.15   10.29    0.178
  32. CR (   1) C   4                /352. BD*(   1) C   5 - C   6            0.57   11.06    0.072
  32. CR (   1) C   4                /353. BD*(   1) C   5 - H   7            0.58   10.85    0.071
  33. CR (   1) C   5                /113. RY*(   2) C   4                    1.24   11.37    0.106
  33. CR (   1) C   5                /146. RY*(   1) C   6                    0.78   11.35    0.084
  33. CR (   1) C   5                /147. RY*(   2) C   6                    0.65   11.35    0.077
  33. CR (   1) C   5                /149. RY*(   4) C   6                    0.65   11.34    0.076
  33. CR (   1) C   5                /342. BD*(   1) C   1 - C   4            0.86   10.94    0.089
  33. CR (   1) C   5                /349. BD*(   1) C   3 - C   6            0.83   10.95    0.085
  33. CR (   1) C   5                /352. BD*(   1) C   5 - C   6            0.86   11.05    0.088
  33. CR (   1) C   5                /354. BD*(   1) C   6 - C  10            1.35   10.85    0.109
  33. CR (   1) C   5                /367. BD*(   1) C  14 - H  18            1.32    4.32    0.068
  34. CR (   1) C   6                / 96. RY*(   2) C   3                    1.14   11.43    0.102
  34. CR (   1) C   6                /129. RY*(   1) C   5                    1.62   11.17    0.120
  34. CR (   1) C   6                /189. RY*(   1) C  10                    1.01   10.41    0.092
  34. CR (   1) C   6                /345. BD*(   1) C   2 - C   3            1.40   11.17    0.112
  34. CR (   1) C   6                /348. BD (   1) C   3 - C   4            0.54   10.29    0.074
  34. CR (   1) C   6                /350. BD*(   1) C   4 - C   5            0.59   10.99    0.072
  34. CR (   1) C   6                /352. BD*(   1) C   5 - C   6            1.17   11.06    0.103
  34. CR (   1) C   6                /353. BD*(   1) C   5 - H   7            0.77   10.84    0.082
  34. CR (   1) C   6                /355. BD*(   1) C  10 - C  11            0.70   11.00    0.079
  34. CR (   1) C   6                /357. BD*(   1) C  10 - C  13            0.63   10.99    0.074
  35. CR (   1) O   8                / 61. RY*(   1) C   1                    6.30   20.29    0.320
  35. CR (   1) O   8                /341. BD*(   1) C   1 - C   2            1.12   19.77    0.138
  35. CR (   1) O   8                /342. BD*(   1) C   1 - C   4            0.61   19.84    0.100
  36. CR (   1) C  10                /147. RY*(   2) C   6                    1.06   11.39    0.098
  36. CR (   1) C  10                /198. RY*(  10) C  10                    0.58   11.32    0.072
  36. CR (   1) C  10                /205. RY*(  17) C  10                    0.55   25.59    0.106
  36. CR (   1) C  10                /206. RY*(   1) C  11                    0.58    7.01    0.057
  36. CR (   1) C  10                /207. RY*(   2) C  11                    0.65   11.04    0.076
  36. CR (   1) C  10                /217. RY*(  12) C  11                    0.85   10.86    0.086
  36. CR (   1) C  10                /240. RY*(   2) C  13                    1.24   11.69    0.107
  36. CR (   1) C  10                /349. BD*(   1) C   3 - C   6            0.59   10.99    0.073
  36. CR (   1) C  10                /352. BD*(   1) C   5 - C   6            0.74   11.09    0.082
  36. CR (   1) C  10                /358. BD*(   1) C  11 - C  12            0.74   10.99    0.081
  36. CR (   1) C  10                /363. BD*(   1) C  13 - C  14            0.57   12.87    0.077
  36. CR (   1) C  10                /364. BD*(   2) C  13 - C  14            0.84    9.68    0.088
  36. CR (   1) C  10                /367. BD*(   1) C  14 - H  18            4.83    4.36    0.130
  37. CR (   1) C  11                / 52. LP (   1) C   6                    9.27   10.27    0.440
  37. CR (   1) C  11                / 65. RY*(   5) C   1                    4.36   11.54    0.200
  37. CR (   1) C  11                / 69. RY*(   9) C   1                    8.66   12.90    0.298
  37. CR (   1) C  11                / 70. RY*(  10) C   1                   51.65   14.50    0.773
  37. CR (   1) C  11                / 72. RY*(  12) C   1                    5.78   13.30    0.248
  37. CR (   1) C  11                / 73. RY*(  13) C   1                   10.53   13.44    0.336
  37. CR (   1) C  11                / 74. RY*(  14) C   1                   33.73   12.87    0.588
  37. CR (   1) C  11                / 77. RY*(  17) C   1                    1.30   27.43    0.169
  37. CR (   1) C  11                / 78. RY*(   1) C   2                    7.31   11.34    0.258
  37. CR (   1) C  11                / 82. RY*(   5) C   2                    2.74   12.22    0.163
  37. CR (   1) C  11                / 84. RY*(   7) C   2                    0.61   12.20    0.077
  37. CR (   1) C  11                / 87. RY*(  10) C   2                    8.04   12.37    0.282
  37. CR (   1) C  11                / 88. RY*(  11) C   2                    1.53   12.14    0.122
  37. CR (   1) C  11                / 91. RY*(  14) C   2                    3.11   11.92    0.172
  37. CR (   1) C  11                / 92. RY*(  15) C   2                   12.51   32.80    0.572
  37. CR (   1) C  11                / 93. RY*(  16) C   2                    1.13   12.92    0.108
  37. CR (   1) C  11                / 95. RY*(   1) C   3                    0.53   11.10    0.069
  37. CR (   1) C  11                / 96. RY*(   2) C   3                   59.68   11.49    0.739
  37. CR (   1) C  11                / 97. RY*(   3) C   3                    2.42   11.67    0.150
  37. CR (   1) C  11                / 98. RY*(   4) C   3                    3.58   11.52    0.181
  37. CR (   1) C  11                / 99. RY*(   5) C   3                    6.99   11.46    0.253
  37. CR (   1) C  11                /100. RY*(   6) C   3                   25.54   12.53    0.505
  37. CR (   1) C  11                /101. RY*(   7) C   3                   23.65   12.99    0.495
  37. CR (   1) C  11                /103. RY*(   9) C   3                   33.27   11.69    0.557
  37. CR (   1) C  11                /104. RY*(  10) C   3                    2.44   13.40    0.162
  37. CR (   1) C  11                /105. RY*(  11) C   3                   12.21   12.52    0.349
  37. CR (   1) C  11                /106. RY*(  12) C   3                   32.41   12.48    0.568
  37. CR (   1) C  11                /110. RY*(  16) C   3                    1.03   13.27    0.104
  37. CR (   1) C  11                /113. RY*(   2) C   4                    2.25   11.44    0.143
  37. CR (   1) C  11                /114. RY*(   3) C   4                    2.18   11.04    0.139
  37. CR (   1) C  11                /115. RY*(   4) C   4                    9.12   11.55    0.290
  37. CR (   1) C  11                /116. RY*(   5) C   4                    4.28   11.68    0.200
  37. CR (   1) C  11                /117. RY*(   6) C   4                   68.23   12.00    0.808
  37. CR (   1) C  11                /120. RY*(   9) C   4                    6.68   12.57    0.259
  37. CR (   1) C  11                /121. RY*(  10) C   4                    4.81   12.78    0.221
  37. CR (   1) C  11                /122. RY*(  11) C   4                   14.66   12.57    0.383
  37. CR (   1) C  11                /123. RY*(  12) C   4                   10.78   11.21    0.310
  37. CR (   1) C  11                /124. RY*(  13) C   4                   20.81   12.74    0.460
  37. CR (   1) C  11                /125. RY*(  14) C   4                    4.56   12.58    0.214
  37. CR (   1) C  11                /129. RY*(   1) C   5                    7.43   11.23    0.258
  37. CR (   1) C  11                /130. RY*(   2) C   5                   26.66   11.32    0.491
  37. CR (   1) C  11                /132. RY*(   4) C   5                   11.77   11.44    0.328
  37. CR (   1) C  11                /133. RY*(   5) C   5                   72.63   11.37    0.811
  37. CR (   1) C  11                /134. RY*(   6) C   5                   36.98   11.41    0.580
  37. CR (   1) C  11                /135. RY*(   7) C   5                   41.54   13.86    0.677
  37. CR (   1) C  11                /137. RY*(   9) C   5                   16.16   11.91    0.392
  37. CR (   1) C  11                /139. RY*(  11) C   5                    0.56   11.20    0.071
  37. CR (   1) C  11                /140. RY*(  12) C   5                   22.17   14.33    0.503
  37. CR (   1) C  11                /141. RY*(  13) C   5                   33.54   11.71    0.559
  37. CR (   1) C  11                /142. RY*(  14) C   5                    0.56   31.41    0.118
  37. CR (   1) C  11                /145. RY*(  17) C   5                    2.12   12.54    0.146
  37. CR (   1) C  11                /147. RY*(   2) C   6                    7.53   11.42    0.262
  37. CR (   1) C  11                /149. RY*(   4) C   6                    1.00   11.41    0.095
  37. CR (   1) C  11                /151. RY*(   6) C   6                    5.93   11.22    0.230
  37. CR (   1) C  11                /154. RY*(   9) C   6                    5.03   13.56    0.233
  37. CR (   1) C  11                /155. RY*(  10) C   6                    5.07   13.34    0.232
  37. CR (   1) C  11                /162. RY*(   1) H   7                   45.94   10.71    0.626
  37. CR (   1) C  11                /163. RY*(   2) H   7                    1.76   12.89    0.135
  37. CR (   1) C  11                /166. RY*(   5) H   7                   10.26   12.89    0.325
  37. CR (   1) C  11                /168. RY*(   2) O   8                   16.20   11.09    0.379
  37. CR (   1) C  11                /169. RY*(   3) O   8                  297.30   10.13    1.549
  37. CR (   1) C  11                /170. RY*(   4) O   8                    0.65   12.51    0.080
  37. CR (   1) C  11                /171. RY*(   5) O   8                    2.32   12.19    0.150
  37. CR (   1) C  11                /172. RY*(   6) O   8                   53.39   11.60    0.703
  37. CR (   1) C  11                /174. RY*(   8) O   8                    1.70   12.02    0.128
  37. CR (   1) C  11                /175. RY*(   9) O   8                    1.21   15.25    0.121
  37. CR (   1) C  11                /176. RY*(  10) O   8                   37.14   14.13    0.647
  37. CR (   1) C  11                /177. RY*(  11) O   8                  122.49   11.63    1.066
  37. CR (   1) C  11                /178. RY*(  12) O   8                    1.05   15.08    0.112
  37. CR (   1) C  11                /181. RY*(  15) O   8                    0.72   13.41    0.088
  37. CR (   1) C  11                /183. RY*(  17) O   8                   26.45   13.35    0.531
  37. CR (   1) C  11                /184. RY*(   1) H   9                    0.88   10.89    0.088
  37. CR (   1) C  11                /186. RY*(   3) H   9                    1.33   12.11    0.113
  37. CR (   1) C  11                /187. RY*(   4) H   9                    3.63   12.88    0.193
  37. CR (   1) C  11                /189. RY*(   1) C  10                  228.33   10.47    1.382
  37. CR (   1) C  11                /190. RY*(   2) C  10                   33.56   11.76    0.561
  37. CR (   1) C  11                /191. RY*(   3) C  10                    0.93   12.13    0.095
  37. CR (   1) C  11                /192. RY*(   4) C  10                    9.07   11.45    0.288
  37. CR (   1) C  11                /193. RY*(   5) C  10                    0.92   11.09    0.090
  37. CR (   1) C  11                /194. RY*(   6) C  10                    3.51   11.97    0.183
  37. CR (   1) C  11                /195. RY*(   7) C  10                  132.36   11.81    1.116
  37. CR (   1) C  11                /196. RY*(   8) C  10                  115.75   11.81    1.044
  37. CR (   1) C  11                /198. RY*(  10) C  10                  240.66   11.35    1.476
  37. CR (   1) C  11                /199. RY*(  11) C  10                  140.73   12.19    1.169
  37. CR (   1) C  11                /200. RY*(  12) C  10                   36.99   15.80    0.683
  37. CR (   1) C  11                /201. RY*(  13) C  10                   23.34   12.69    0.486
  37. CR (   1) C  11                /202. RY*(  14) C  10                   57.20   14.80    0.821
  37. CR (   1) C  11                /205. RY*(  17) C  10                  265.69   25.62    2.329
  37. CR (   1) C  11                /206. RY*(   1) C  11                 1661.37    7.04    3.056
  37. CR (   1) C  11                /207. RY*(   2) C  11                   63.53   11.07    0.749
  37. CR (   1) C  11                /208. RY*(   3) C  11                  314.64   10.68    1.637
  37. CR (   1) C  11                /209. RY*(   4) C  11                  121.70   10.59    1.014
  37. CR (   1) C  11                /210. RY*(   5) C  11                    0.51   11.92    0.069
  37. CR (   1) C  11                /211. RY*(   6) C  11                  117.47   11.48    1.037
  37. CR (   1) C  11                /212. RY*(   7) C  11                  104.61   11.49    0.979
  37. CR (   1) C  11                /214. RY*(   9) C  11                    1.84   11.69    0.131
  37. CR (   1) C  11                /215. RY*(  10) C  11                   54.54   14.75    0.801
  37. CR (   1) C  11                /216. RY*(  11) C  11                  135.98   11.75    1.129
  37. CR (   1) C  11                /217. RY*(  12) C  11                  527.65   10.89    2.140
  37. CR (   1) C  11                /219. RY*(  14) C  11                   37.16   13.93    0.642
  37. CR (   1) C  11                /220. RY*(  15) C  11                    8.34   31.35    0.456
  37. CR (   1) C  11                /222. RY*(  17) C  11                  293.55   11.72    1.656
  37. CR (   1) C  11                /224. RY*(   2) C  12                   53.07   11.09    0.686
  37. CR (   1) C  11                /225. RY*(   3) C  12                    0.68   11.53    0.079
  37. CR (   1) C  11                /226. RY*(   4) C  12                   12.54   11.21    0.335
  37. CR (   1) C  11                /228. RY*(   6) C  12                    5.68   12.86    0.241
  37. CR (   1) C  11                /229. RY*(   7) C  12                   11.49   12.66    0.341
  37. CR (   1) C  11                /230. RY*(   8) C  12                    1.72   11.26    0.124
  37. CR (   1) C  11                /231. RY*(   9) C  12                    5.83   11.57    0.232
  37. CR (   1) C  11                /232. RY*(  10) C  12                  120.64   11.64    1.058
  37. CR (   1) C  11                /233. RY*(  11) C  12                   26.40   12.99    0.523
  37. CR (   1) C  11                /234. RY*(  12) C  12                    3.09   10.93    0.164
  37. CR (   1) C  11                /235. RY*(  13) C  12                   23.68   12.92    0.494
  37. CR (   1) C  11                /236. RY*(  14) C  12                    6.00   13.27    0.252
  37. CR (   1) C  11                /237. RY*(  15) C  12                    0.56   31.67    0.119
  37. CR (   1) C  11                /238. RY*(  16) C  12                    1.30   13.20    0.117
  37. CR (   1) C  11                /239. RY*(   1) C  13                    0.62   11.40    0.075
  37. CR (   1) C  11                /240. RY*(   2) C  13                    3.12   11.72    0.171
  37. CR (   1) C  11                /245. RY*(   7) C  13                    1.33   11.92    0.112
  37. CR (   1) C  11                /246. RY*(   8) C  13                    1.32   12.52    0.115
  37. CR (   1) C  11                /247. RY*(   9) C  13                    1.94   14.72    0.151
  37. CR (   1) C  11                /248. RY*(  10) C  13                    2.49   13.06    0.161
  37. CR (   1) C  11                /252. RY*(  14) C  13                   10.27   29.71    0.493
  37. CR (   1) C  11                /255. RY*(  17) C  13                    1.09   15.46    0.116
  37. CR (   1) C  11                /259. RY*(   4) C  14                   21.24   11.31    0.437
  37. CR (   1) C  11                /261. RY*(   6) C  14                    1.69   11.47    0.124
  37. CR (   1) C  11                /262. RY*(   7) C  14                    1.14   11.09    0.100
  37. CR (   1) C  11                /263. RY*(   8) C  14                    1.02   12.92    0.102
  37. CR (   1) C  11                /264. RY*(   9) C  14                    4.33   13.18    0.213
  37. CR (   1) C  11                /265. RY*(  10) C  14                    6.29   12.11    0.246
  37. CR (   1) C  11                /266. RY*(  11) C  14                    0.57   15.37    0.084
  37. CR (   1) C  11                /268. RY*(  13) C  14                   11.25   12.26    0.332
  37. CR (   1) C  11                /273. RY*(   2) C  15                    0.83   11.31    0.087
  37. CR (   1) C  11                /275. RY*(   4) C  15                    7.10   11.34    0.253
  37. CR (   1) C  11                /276. RY*(   5) C  15                    0.87   12.02    0.091
  37. CR (   1) C  11                /277. RY*(   6) C  15                   17.12   11.58    0.398
  37. CR (   1) C  11                /278. RY*(   7) C  15                   23.36   11.37    0.460
  37. CR (   1) C  11                /279. RY*(   8) C  15                    0.93   12.71    0.097
  37. CR (   1) C  11                /280. RY*(   9) C  15                   10.79   12.46    0.327
  37. CR (   1) C  11                /281. RY*(  10) C  15                    2.09   13.57    0.150
  37. CR (   1) C  11                /282. RY*(  11) C  15                   53.81   12.51    0.732
  37. CR (   1) C  11                /283. RY*(  12) C  15                    4.68   13.34    0.223
  37. CR (   1) C  11                /284. RY*(  13) C  15                   21.05   12.06    0.450
  37. CR (   1) C  11                /285. RY*(  14) C  15                   14.02   12.35    0.372
  37. CR (   1) C  11                /286. RY*(  15) C  15                    0.86   13.19    0.095
  37. CR (   1) C  11                /288. RY*(  17) C  15                    6.91   30.47    0.410
  37. CR (   1) C  11                /290. RY*(   2)Cl  16                    0.87   11.05    0.087
  37. CR (   1) C  11                /291. RY*(   3)Cl  16                    4.75   10.98    0.204
  37. CR (   1) C  11                /292. RY*(   4)Cl  16                   11.60   11.11    0.320
  37. CR (   1) C  11                /295. RY*(   7)Cl  16                    2.32   11.34    0.145
  37. CR (   1) C  11                /296. RY*(   8)Cl  16                    0.87   11.11    0.088
  37. CR (   1) C  11                /297. RY*(   9)Cl  16                    0.55   11.85    0.072
  37. CR (   1) C  11                /299. RY*(  11)Cl  16                    5.20   11.50    0.218
  37. CR (   1) C  11                /300. RY*(  12)Cl  16                    0.94   35.20    0.163
  37. CR (   1) C  11                /306. RY*(  18)Cl  16                    3.70   14.00    0.203
  37. CR (   1) C  11                /308. RY*(  20)Cl  16                    3.61   13.75    0.199
  37. CR (   1) C  11                /311. RY*(   2)Cl  17                    3.55   11.18    0.178
  37. CR (   1) C  11                /312. RY*(   3)Cl  17                    2.47   11.19    0.148
  37. CR (   1) C  11                /313. RY*(   4)Cl  17                   19.21   12.54    0.438
  37. CR (   1) C  11                /315. RY*(   6)Cl  17                    0.82   11.78    0.088
[truncated: 1,284,581 more chars]
