# Supplementary material for: Gas Phase Reactivity of Isomeric Hydroxylated Polychlorinated Biphenyls
Source: J Am Soc Mass Spectrom. 2024 Apr 19;35(5):1021–9. doi: 10.1021/jasms.4c00035 (PMC11066962; doi:10.1021/jasms.4c00035)
Supplement: Supplementary file 3 — js4c00035_si_003.zip [file js4c00035_si_003.zip › Claculated geometries/4-OH-CB35_b2.out]

 Entering Gaussian System, Link 0=/gpfs/software/gaussian16/sse4/tar/g16/g16
 Initial command:
 /gpfs/software/gaussian16/sse4/tar/g16/l1.exe "/tmp/Gau-4754.inp" -scrdir="/tmp/"
 Entering Link 1 = /gpfs/software/gaussian16/sse4/tar/g16/l1.exe PID=      4755.
  
 Copyright (c) 1988,1990,1992,1993,1995,1998,2003,2009,2016,
            Gaussian, Inc.  All Rights Reserved.
  
 This is part of the Gaussian(R) 16 program.  It is based on
 the Gaussian(R) 09 system (copyright 2009, Gaussian, Inc.),
 the Gaussian(R) 03 system (copyright 2003, Gaussian, Inc.),
 the Gaussian(R) 98 system (copyright 1998, Gaussian, Inc.),
 the Gaussian(R) 94 system (copyright 1995, Gaussian, Inc.),
 the Gaussian 92(TM) system (copyright 1992, Gaussian, Inc.),
 the Gaussian 90(TM) system (copyright 1990, Gaussian, Inc.),
 the Gaussian 88(TM) system (copyright 1988, Gaussian, Inc.),
 the Gaussian 86(TM) system (copyright 1986, Carnegie Mellon
 University), and the Gaussian 82(TM) system (copyright 1983,
 Carnegie Mellon University). Gaussian is a federally registered
 trademark of Gaussian, Inc.
  
 This software contains proprietary and confidential information,
 including trade secrets, belonging to Gaussian, Inc.
  
 This software is provided under written license and may be
 used, copied, transmitted, or stored only in accord with that
 written license.
  
 The following legend is applicable only to US Government
 contracts under FAR:
  
                    RESTRICTED RIGHTS LEGEND
  
 Use, reproduction and disclosure by the US Government is
 subject to restrictions as set forth in subparagraphs (a)
 and (c) of the Commercial Computer Software - Restricted
 Rights clause in FAR 52.227-19.
  
 Gaussian, Inc.
 340 Quinnipiac St., Bldg. 40, Wallingford CT 06492
  
  
 ---------------------------------------------------------------
 Warning -- This program may not be used in any manner that
 competes with the business of Gaussian, Inc. or will provide
 assistance to any competitor of Gaussian, Inc.  The licensee
 of this program is prohibited from giving any competitor of
 Gaussian, Inc. access to this program.  By using this program,
 the user acknowledges that Gaussian, Inc. is engaged in the
 business of creating and licensing software in the field of
 computational chemistry and represents and warrants to the
 licensee that it is not a competitor of Gaussian, Inc. and that
 it will not use this program in any manner prohibited above.
 ---------------------------------------------------------------
  

 Cite this work as:
 Gaussian 16, Revision A.03,
 M. J. Frisch, G. W. Trucks, H. B. Schlegel, G. E. Scuseria, 
 M. A. Robb, J. R. Cheeseman, G. Scalmani, V. Barone, 
 G. A. Petersson, H. Nakatsuji, X. Li, M. Caricato, A. V. Marenich, 
 J. Bloino, B. G. Janesko, R. Gomperts, B. Mennucci, H. P. Hratchian, 
 J. V. Ortiz, A. F. Izmaylov, J. L. Sonnenberg, D. Williams-Young, 
 F. Ding, F. Lipparini, F. Egidi, J. Goings, B. Peng, A. Petrone, 
 T. Henderson, D. Ranasinghe, V. G. Zakrzewski, J. Gao, N. Rega, 
 G. Zheng, W. Liang, M. Hada, M. Ehara, K. Toyota, R. Fukuda, 
 J. Hasegawa, M. Ishida, T. Nakajima, Y. Honda, O. Kitao, H. Nakai, 
 T. Vreven, K. Throssell, J. A. Montgomery, Jr., J. E. Peralta, 
 F. Ogliaro, M. J. Bearpark, J. J. Heyd, E. N. Brothers, K. N. Kudin, 
 V. N. Staroverov, T. A. Keith, R. Kobayashi, J. Normand, 
 K. Raghavachari, A. P. Rendell, J. C. Burant, S. S. Iyengar, 
 J. Tomasi, M. Cossi, J. M. Millam, M. Klene, C. Adamo, R. Cammi, 
 J. W. Ochterski, R. L. Martin, K. Morokuma, O. Farkas, 
 J. B. Foresman, and D. J. Fox, Gaussian, Inc., Wallingford CT, 2016.
 
 ******************************************
 Gaussian 16:  ES64L-G16RevA.03 25-Dec-2016
                 4-Apr-2022 
 ******************************************
 %Chk=checkpoint
 %Mem=14gb
 %NProc=7
 Will use up to    7 processors via shared memory.
 -----------------------------------------
 #p M062X/6-311+G** opt int=ultrafine freq
 -----------------------------------------
 1/18=20,19=15,26=4,38=1/1,3;
 2/9=110,12=2,17=6,18=5,40=1/2;
 3/5=4,6=6,7=111,11=2,25=1,30=1,71=1,74=-55,75=-5/1,2,3;
 4//1;
 5/5=2,38=5/2;
 6/7=2,8=2,9=2,10=2,28=1/1;
 7//1,2,3,16;
 1/18=20,19=15,26=4/3(2);
 2/9=110/2;
 99//99;
 2/9=110/2;
 3/5=4,6=6,7=111,11=2,25=1,30=1,71=1,74=-55,75=-5/1,2,3;
 4/5=5,16=3,69=1/1;
 5/5=2,38=5/2;
 7//1,2,3,16;
 1/18=20,19=15,26=4/3(-5);
 2/9=110/2;
 6/7=2,8=2,9=2,10=2,19=2,28=1/1;
 99/9=1/99;
 Leave Link    1 at Mon Apr  4 13:31:17 2022, MaxMem=  1879048192 cpu:               1.1 elap:               0.2
 (Enter /gpfs/software/gaussian16/sse4/tar/g16/l101.exe)
 ---
 ...
 ---
 Symbolic Z-matrix:
 Charge = -1 Multiplicity = 1
 C                    -8.03936  -1.61775   6.81049 
 C                    -7.19924  -2.63405   7.29276 
 C                    -5.92614  -2.92296   6.76251 
 C                    -7.48102  -0.89692   5.73121 
 C                    -6.20035  -1.17471   5.19784 
 C                    -5.37976  -2.19999   5.69377 
 H                    -5.39882  -3.74421   7.23359 
 H                    -5.87843  -0.545     4.37699 
 Cl                   -8.34913   0.41158   4.96357 
 O                    -9.18655  -1.41244   7.33698 
 H                    -7.5575   -3.23746   8.1282 
 C                    -4.02603  -2.49954   5.12551 
 C                    -3.5288   -1.8449    3.97865 
 C                    -2.26051  -2.13014   3.45902 
 C                    -3.16487  -3.45617   5.70496 
 C                    -1.90003  -3.74316   5.17908 
 C                    -1.44344  -3.07857   4.05291 
 Cl                   -1.68863  -1.30013   2.06451 
 H                    -3.44956  -4.00984   6.59435 
 H                    -4.12148  -1.09714   3.46078 
 
 ITRead=  0  0  0  0  0  0  0  0  0  0  0  0  0  0  0  0  0  0  0  0
 MicOpt= -1 -1 -1 -1 -1 -1 -1 -1 -1 -1 -1 -1 -1 -1 -1 -1 -1 -1 -1 -1
 NAtoms=     20 NQM=       20 NQMF=       0 NMMI=      0 NMMIF=      0
                NMic=       0 NMicF=      0.
                    Isotopes and Nuclear Properties:
 (Nuclear quadrupole moments (NQMom) in fm**2, nuclear magnetic moments (NMagM)
  in nuclear magnetons)

  Atom         1           2           3           4           5           6           7           8           9          10
 IAtWgt=          12          12          12          12          12          12           1           1          35          16
 AtmWgt=  12.0000000  12.0000000  12.0000000  12.0000000  12.0000000  12.0000000   1.0078250   1.0078250  34.9688527  15.9949146
 NucSpn=           0           0           0           0           0           0           1           1           3           0
 AtZEff=  -0.0000000  -0.0000000  -0.0000000  -0.0000000  -0.0000000  -0.0000000  -0.0000000  -0.0000000  -0.0000000  -0.0000000
 NQMom=    0.0000000   0.0000000   0.0000000   0.0000000   0.0000000   0.0000000   0.0000000   0.0000000  -8.1650000   0.0000000
 NMagM=    0.0000000   0.0000000   0.0000000   0.0000000   0.0000000   0.0000000   2.7928460   2.7928460   0.8218740   0.0000000
 AtZNuc=   6.0000000   6.0000000   6.0000000   6.0000000   6.0000000   6.0000000   1.0000000   1.0000000  17.0000000   8.0000000

  Atom        11          12          13          14          15          16          17          18          19          20
 IAtWgt=           1          12          12          12          12          12          12          35           1           1
 AtmWgt=   1.0078250  12.0000000  12.0000000  12.0000000  12.0000000  12.0000000  12.0000000  34.9688527   1.0078250   1.0078250
 NucSpn=           1           0           0           0           0           0           0           3           1           1
 AtZEff=  -0.0000000  -0.0000000  -0.0000000  -0.0000000  -0.0000000  -0.0000000  -0.0000000  -0.0000000  -0.0000000  -0.0000000
 NQMom=    0.0000000   0.0000000   0.0000000   0.0000000   0.0000000   0.0000000   0.0000000  -8.1650000   0.0000000   0.0000000
 NMagM=    2.7928460   0.0000000   0.0000000   0.0000000   0.0000000   0.0000000   0.0000000   0.8218740   2.7928460   2.7928460
 AtZNuc=   1.0000000   6.0000000   6.0000000   6.0000000   6.0000000   6.0000000   6.0000000  17.0000000   1.0000000   1.0000000
 Leave Link  101 at Mon Apr  4 13:31:18 2022, MaxMem=  1879048192 cpu:               2.9 elap:               0.5
 (Enter /gpfs/software/gaussian16/sse4/tar/g16/l103.exe)

 GradGradGradGradGradGradGradGradGradGradGradGradGradGradGradGradGradGrad
 Berny optimization.
 Initialization pass.
                           ----------------------------
                           !    Initial Parameters    !
                           ! (Angstroms and Degrees)  !
 --------------------------                            --------------------------
 ! Name  Definition              Value          Derivative Info.                !
 --------------------------------------------------------------------------------
 ! R1    R(1,2)                  1.404          estimate D2E/DX2                !
 ! R2    R(1,4)                  1.4129         estimate D2E/DX2                !
 ! R3    R(1,10)                 1.2788         estimate D2E/DX2                !
 ! R4    R(2,3)                  1.409          estimate D2E/DX2                !
 ! R5    R(2,11)                 1.0911         estimate D2E/DX2                !
 ! R6    R(3,6)                  1.4012         estimate D2E/DX2                !
 ! R7    R(3,7)                  1.0837         estimate D2E/DX2                !
 ! R8    R(4,5)                  1.4148         estimate D2E/DX2                !
 ! R9    R(4,9)                  1.7479         estimate D2E/DX2                !
 ! R10   R(5,6)                  1.4037         estimate D2E/DX2                !
 ! R11   R(5,8)                  1.0835         estimate D2E/DX2                !
 ! R12   R(6,12)                 1.4984         estimate D2E/DX2                !
 ! R13   R(12,13)                1.4111         estimate D2E/DX2                !
 ! R14   R(12,15)                1.4116         estimate D2E/DX2                !
 ! R15   R(13,14)                1.4            estimate D2E/DX2                !
 ! R16   R(13,20)                1.0856         estimate D2E/DX2                !
 ! R17   R(14,17)                1.3856         estimate D2E/DX2                !
 ! R18   R(14,18)                1.7206         estimate D2E/DX2                !
 ! R19   R(15,16)                1.3995         estimate D2E/DX2                !
 ! R20   R(15,19)                1.0856         estimate D2E/DX2                !
 ! R21   R(16,17)                1.3851         estimate D2E/DX2                !
 ! A1    A(2,1,4)              113.2804         estimate D2E/DX2                !
 ! A2    A(2,1,10)             120.7687         estimate D2E/DX2                !
 ! A3    A(4,1,10)             125.9509         estimate D2E/DX2                !
 ! A4    A(1,2,3)              124.0415         estimate D2E/DX2                !
 ! A5    A(1,2,11)             117.8309         estimate D2E/DX2                !
 ! A6    A(3,2,11)             118.1274         estimate D2E/DX2                !
 ! A7    A(2,3,6)              122.2452         estimate D2E/DX2                !
 ! A8    A(2,3,7)              115.5589         estimate D2E/DX2                !
 ! A9    A(6,3,7)              122.1955         estimate D2E/DX2                !
 ! A10   A(1,4,5)              123.0597         estimate D2E/DX2                !
 ! A11   A(1,4,9)              121.41           estimate D2E/DX2                !
 ! A12   A(5,4,9)              115.5303         estimate D2E/DX2                !
 ! A13   A(4,5,6)              122.6398         estimate D2E/DX2                !
 ! A14   A(4,5,8)              116.1312         estimate D2E/DX2                !
 ! A15   A(6,5,8)              121.2287         estimate D2E/DX2                !
 ! A16   A(3,6,5)              114.7315         estimate D2E/DX2                !
 ! A17   A(3,6,12)             122.5741         estimate D2E/DX2                !
 ! A18   A(5,6,12)             122.6943         estimate D2E/DX2                !
 ! A19   A(6,12,13)            122.2657         estimate D2E/DX2                !
 ! A20   A(6,12,15)            122.0712         estimate D2E/DX2                !
 ! A21   A(13,12,15)           115.6631         estimate D2E/DX2                !
 ! A22   A(12,13,14)           121.7615         estimate D2E/DX2                !
 ! A23   A(12,13,20)           120.9894         estimate D2E/DX2                !
 ! A24   A(14,13,20)           117.2489         estimate D2E/DX2                !
 ! A25   A(13,14,17)           120.9707         estimate D2E/DX2                !
 ! A26   A(13,14,18)           120.2407         estimate D2E/DX2                !
 ! A27   A(17,14,18)           118.7885         estimate D2E/DX2                !
 ! A28   A(12,15,16)           122.4172         estimate D2E/DX2                !
 ! A29   A(12,15,19)           121.4628         estimate D2E/DX2                !
 ! A30   A(16,15,19)           116.1192         estimate D2E/DX2                !
 ! A31   A(15,16,17)           120.3343         estimate D2E/DX2                !
 ! A32   A(14,17,16)           118.8521         estimate D2E/DX2                !
 ! D1    D(4,1,2,3)             -0.2127         estimate D2E/DX2                !
 ! D2    D(4,1,2,11)           179.936          estimate D2E/DX2                !
 ! D3    D(10,1,2,3)           179.7733         estimate D2E/DX2                !
 ! D4    D(10,1,2,11)           -0.0779         estimate D2E/DX2                !
 ! D5    D(2,1,4,5)             -0.1907         estimate D2E/DX2                !
 ! D6    D(2,1,4,9)            179.7451         estimate D2E/DX2                !
 ! D7    D(10,1,4,5)           179.8242         estimate D2E/DX2                !
 ! D8    D(10,1,4,9)            -0.24           estimate D2E/DX2                !
 ! D9    D(1,2,3,6)              0.3873         estimate D2E/DX2                !
 ! D10   D(1,2,3,7)           -179.3828         estimate D2E/DX2                !
 ! D11   D(11,2,3,6)          -179.7618         estimate D2E/DX2                !
 ! D12   D(11,2,3,7)             0.4681         estimate D2E/DX2                !
 ! D13   D(2,3,6,5)             -0.1273         estimate D2E/DX2                !
 ! D14   D(2,3,6,12)           179.9069         estimate D2E/DX2                !
 ! D15   D(7,3,6,5)            179.6277         estimate D2E/DX2                !
 ! D16   D(7,3,6,12)            -0.3382         estimate D2E/DX2                !
 ! D17   D(1,4,5,6)              0.4503         estimate D2E/DX2                !
 ! D18   D(1,4,5,8)           -179.3649         estimate D2E/DX2                !
 ! D19   D(9,4,5,6)           -179.489          estimate D2E/DX2                !
 ! D20   D(9,4,5,8)              0.6958         estimate D2E/DX2                !
 ! D21   D(4,5,6,3)             -0.2697         estimate D2E/DX2                !
 ! D22   D(4,5,6,12)           179.6961         estimate D2E/DX2                !
 ! D23   D(8,5,6,3)            179.5363         estimate D2E/DX2                !
 ! D24   D(8,5,6,12)            -0.4979         estimate D2E/DX2                !
 ! D25   D(3,6,12,13)          174.4871         estimate D2E/DX2                !
 ! D26   D(3,6,12,15)           -5.5428         estimate D2E/DX2                !
 ! D27   D(5,6,12,13)           -5.4761         estimate D2E/DX2                !
 ! D28   D(5,6,12,15)          174.494          estimate D2E/DX2                !
 ! D29   D(6,12,13,14)         179.8014         estimate D2E/DX2                !
 ! D30   D(6,12,13,20)          -0.3623         estimate D2E/DX2                !
 ! D31   D(15,12,13,14)         -0.1705         estimate D2E/DX2                !
 ! D32   D(15,12,13,20)        179.6658         estimate D2E/DX2                !
 ! D33   D(6,12,15,16)         179.8971         estimate D2E/DX2                !
 ! D34   D(6,12,15,19)          -0.446          estimate D2E/DX2                !
 ! D35   D(13,12,15,16)         -0.1309         estimate D2E/DX2                !
 ! D36   D(13,12,15,19)        179.526          estimate D2E/DX2                !
 ! D37   D(12,13,14,17)          0.3427         estimate D2E/DX2                !
 ! D38   D(12,13,14,18)       -179.5675         estimate D2E/DX2                !
 ! D39   D(20,13,14,17)       -179.4994         estimate D2E/DX2                !
 ! D40   D(20,13,14,18)          0.5904         estimate D2E/DX2                !
 ! D41   D(13,14,17,16)         -0.2006         estimate D2E/DX2                !
 ! D42   D(18,14,17,16)        179.7109         estimate D2E/DX2                !
 ! D43   D(12,15,16,17)          0.2691         estimate D2E/DX2                !
 ! D44   D(19,15,16,17)       -179.405          estimate D2E/DX2                !
 ! D45   D(15,16,17,14)         -0.0972         estimate D2E/DX2                !
 --------------------------------------------------------------------------------
 Trust Radius=3.00D-01 FncErr=1.00D-07 GrdErr=1.00D-06 EigMax=2.50D+02 EigMin=1.00D-04
 Number of steps in this run=    108 maximum allowed number of steps=    120.
 GradGradGradGradGradGradGradGradGradGradGradGradGradGradGradGradGradGrad

 Leave Link  103 at Mon Apr  4 13:31:23 2022, MaxMem=  1879048192 cpu:               0.3 elap:               0.1
 (Enter /gpfs/software/gaussian16/sse4/tar/g16/l202.exe)
                          Input orientation:                          
 ---------------------------------------------------------------------
 Center     Atomic      Atomic             Coordinates (Angstroms)
 Number     Number       Type             X           Y           Z
 ---------------------------------------------------------------------
      1          6           0       -8.039360   -1.617750    6.810490
      2          6           0       -7.199240   -2.634050    7.292760
      3          6           0       -5.926140   -2.922960    6.762510
      4          6           0       -7.481020   -0.896920    5.731210
      5          6           0       -6.200350   -1.174710    5.197840
      6          6           0       -5.379760   -2.199990    5.693770
      7          1           0       -5.398820   -3.744210    7.233590
      8          1           0       -5.878430   -0.545000    4.376990
      9         17           0       -8.349130    0.411580    4.963570
     10          8           0       -9.186550   -1.412440    7.336980
     11          1           0       -7.557500   -3.237460    8.128200
     12          6           0       -4.026030   -2.499540    5.125510
     13          6           0       -3.528800   -1.844900    3.978650
     14          6           0       -2.260510   -2.130140    3.459020
     15          6           0       -3.164870   -3.456170    5.704960
     16          6           0       -1.900030   -3.743160    5.179080
     17          6           0       -1.443440   -3.078570    4.052910
     18         17           0       -1.688630   -1.300130    2.064510
     19          1           0       -3.449560   -4.009840    6.594350
     20          1           0       -4.121480   -1.097140    3.460780
 ---------------------------------------------------------------------
                    Distance matrix (angstroms):
                    1          2          3          4          5
     1  C    0.000000
     2  C    1.404013   0.000000
     3  C    2.484265   1.409048   0.000000
     4  C    1.412864   2.352756   2.754282   0.000000
     5  C    2.485736   2.741559   2.362152   1.414838   0.000000
     6  C    2.942709   2.460830   1.401222   2.472789   1.403750
     7  H    3.416621   2.116003   1.083713   3.834027   3.374768
     8  H    3.426709   3.822353   3.368631   2.127453   1.083495
     9  Cl   2.761386   4.002903   4.497357   1.747873   2.681129
    10  O    1.278823   2.333171   3.638950   2.398560   3.681009
    11  H    2.142897   1.091061   2.150664   3.351050   3.831945
    12  C    4.441118   3.845039   2.543516   3.856452   2.547170
    13  C    5.330672   5.007815   3.828750   4.426079   3.012102
    14  C    6.700000   6.272363   4.997845   5.825582   4.411199
    15  C    5.325658   4.412837   3.004553   5.017928   3.830975
    16  C    6.698525   5.812004   4.403356   6.289148   5.008996
    17  C    7.296876   6.619929   5.240300   6.635410   5.250118
    18  Cl   7.934543   7.712377   6.531560   6.867245   5.494461
    19  H    5.180258   4.054710   2.709803   5.166038   4.189874
    20  H    5.180866   5.149638   4.182324   4.059735   2.710184
                    6          7          8          9         10
     6  C    0.000000
     7  H    2.180831   0.000000
     8  H    2.172918   4.315685   0.000000
     9  Cl   4.021274   5.579239   2.713573   0.000000
    10  O    4.220429   4.449128   4.523013   3.108279   0.000000
    11  H    3.427148   2.391029   4.913267   4.894594   2.571095
    12  C    1.498411   2.806734   2.794977   5.214407   5.718685
    13  C    2.548289   4.207016   2.714623   5.412703   6.593598
    14  C    3.837800   5.167358   4.055204   6.767223   7.970175
    15  C    2.546341   2.722170   4.195453   6.510430   6.565132
    16  C    3.841198   4.057406   5.167131   7.674581   7.948721
    17  C    4.354186   5.119066   5.117924   7.790956   8.574197
    18  Cl   5.254114   6.816042   4.844813   7.463026   9.166807
    19  H    2.795044   2.068526   4.777155   6.798102   6.341218
    20  H    2.790303   4.782538   2.056981   4.733671   6.385865
                   11         12         13         14         15
    11  H    0.000000
    12  C    4.693821   0.000000
    13  C    5.948816   1.411056   0.000000
    14  C    7.147412   2.455750   1.399977   0.000000
    15  C    5.021466   1.411559   2.389306   2.760520   0.000000
    16  C    6.400001   2.463602   2.774404   2.385453   1.399548
    17  C    7.349487   2.855787   2.424084   1.385579   2.415610
    18  Cl   8.658246   4.033825   2.710522   1.720646   4.481146
    19  H    4.452464   2.184219   3.396341   3.844139   1.085640
    20  H    6.178350   2.178798   1.085635   2.128450   3.393592
                   16         17         18         19         20
    16  C    0.000000
    17  C    1.385068   0.000000
    18  Cl   3.964042   2.678937   0.000000
    19  H    2.115455   3.369080   5.564427   0.000000
    20  H    3.858603   3.383575   2.812389   4.330653   0.000000
 Stoichiometry    C12H5Cl2O(1-)
 Framework group  C1[X(C12H5Cl2O)]
 Deg. of freedom    54
 Full point group                 C1      NOp   1
 Largest Abelian subgroup         C1      NOp   1
 Largest concise Abelian subgroup C1      NOp   1
                         Standard orientation:                         
 ---------------------------------------------------------------------
 Center     Atomic      Atomic             Coordinates (Angstroms)
 Number     Number       Type             X           Y           Z
 ---------------------------------------------------------------------
      1          6           0       -3.369051   -0.592334   -0.040773
      2          6           0       -2.646110   -1.795348   -0.077747
      3          6           0       -1.239168   -1.870883   -0.062760
      4          6           0       -2.544215    0.553229    0.018494
      5          6           0       -1.131152    0.486462    0.042220
      6          6           0       -0.429780   -0.728756   -0.000626
      7          1           0       -0.824143   -2.871025   -0.106404
      8          1           0       -0.609514    1.434420    0.099061
      9         17           0       -3.223201    2.163132    0.065918
     10          8           0       -4.647699   -0.596570   -0.061540
     11          1           0       -3.210819   -2.727791   -0.123213
     12          6           0        1.066795   -0.800591    0.017754
     13          6           0        1.877039    0.353477   -0.034323
     14          6           0        3.274604    0.274294   -0.012398
     15          6           0        1.757345   -2.029638    0.089040
     16          6           0        3.154762   -2.105275    0.104527
     17          6           0        3.918388   -0.950801    0.054759
     18         17           0        4.224744    1.707794   -0.066557
     19          1           0        1.226908   -2.975459    0.140752
     20          1           0        1.436184    1.343651   -0.096014
 ---------------------------------------------------------------------
 Rotational constants (GHZ):           0.9686774           0.2288731           0.1852508
 Leave Link  202 at Mon Apr  4 13:31:23 2022, MaxMem=  1879048192 cpu:               0.3 elap:               0.1
 (Enter /gpfs/software/gaussian16/sse4/tar/g16/l301.exe)
 Standard basis: 6-311+G(d,p) (5D, 7F)
 Ernie: Thresh=  0.10000D-02 Tol=  0.10000D-05 Strict=F.
 There are   391 symmetry adapted cartesian basis functions of A   symmetry.
 There are   376 symmetry adapted basis functions of A   symmetry.
   376 basis functions,   614 primitive gaussians,   391 cartesian basis functions
    60 alpha electrons       60 beta electrons
       nuclear repulsion energy      1011.6955955634 Hartrees.
 IExCor= 4336 DFT=T Ex+Corr=M062X ExCW=0 ScaHFX=  0.540000
 ScaDFX=  1.000000  1.000000  1.000000  1.000000 ScalE2=  1.000000  1.000000
 IRadAn=      5 IRanWt=     -1 IRanGd=            0 ICorTp=0 IEmpDi=  4
 NAtoms=   20 NActive=   20 NUniq=   20 SFac= 1.00D+00 NAtFMM=   60 NAOKFM=F Big=F
 Integral buffers will be    131072 words long.
 Raffenetti 2 integral format.
 Two-electron integral symmetry is turned on.
 Leave Link  301 at Mon Apr  4 13:31:23 2022, MaxMem=  1879048192 cpu:               1.2 elap:               0.2
 (Enter /gpfs/software/gaussian16/sse4/tar/g16/l302.exe)
 NPDir=0 NMtPBC=     1 NCelOv=     1 NCel=       1 NClECP=     1 NCelD=      1
         NCelK=      1 NCelE2=     1 NClLst=     1 CellRange=     0.0.
 One-electron integrals computed using PRISM.
 One-electron integral symmetry used in STVInt
 NBasis=   376 RedAO= T EigKep=  1.15D-06  NBF=   376
 NBsUse=   373 1.00D-06 EigRej=  5.19D-07 NBFU=   373
 Precomputing XC quadrature grid using
 IXCGrd= 4 IRadAn=           5 IRanWt=          -1 IRanGd=           0 AccXCQ= 0.00D+00.
 Generated NRdTot=       0 NPtTot=           0 NUsed=           0 NTot=          32
 NSgBfM=   388   388   388   388   388 MxSgAt=    20 MxSgA2=    20.
 Leave Link  302 at Mon Apr  4 13:31:24 2022, MaxMem=  1879048192 cpu:               7.3 elap:               1.1
 (Enter /gpfs/software/gaussian16/sse4/tar/g16/l303.exe)
 DipDrv:  MaxL=1.
 Leave Link  303 at Mon Apr  4 13:31:24 2022, MaxMem=  1879048192 cpu:               0.7 elap:               0.1
 (Enter /gpfs/software/gaussian16/sse4/tar/g16/l401.exe)
 ExpMin= 4.38D-02 ExpMax= 1.06D+05 ExpMxC= 3.62D+03 IAcc=3 IRadAn=         5 AccDes= 0.00D+00
 Harris functional with IExCor= 1009 and IRadAn=       5 diagonalized for initial guess.
 HarFok:  IExCor= 1009 AccDes= 0.00D+00 IRadAn=         5 IDoV= 1 UseB2=F ITyADJ=14
 ICtDFT=  3500011 ScaDFX=  1.000000  1.000000  1.000000  1.000000
 FoFCou: FMM=F IPFlag=           0 FMFlag=      100000 FMFlg1=           0
         NFxFlg=           0 DoJE=T BraDBF=F KetDBF=T FulRan=T
         wScrn=  0.000000 ICntrl=       500 IOpCl=  0 I1Cent=   200000004 NGrid=           0
         NMat0=    1 NMatS0=      1 NMatT0=    0 NMatD0=    1 NMtDS0=    0 NMtDT0=    0
 Petite list used in FoFCou.
 Harris En= -1455.12181510873    
 JPrj=0 DoOrth=F DoCkMO=F.
 Leave Link  401 at Mon Apr  4 13:31:28 2022, MaxMem=  1879048192 cpu:              26.6 elap:               3.9
 (Enter /gpfs/software/gaussian16/sse4/tar/g16/l502.exe)
 Integral symmetry usage will be decided dynamically.
 Closed shell SCF:
 Using DIIS extrapolation, IDIIS=  1040.
 NGot=  1879048192 LenX=  1878736095 LenY=  1878582773
 Requested convergence on RMS density matrix=1.00D-08 within 128 cycles.
 Requested convergence on MAX density matrix=1.00D-06.
 Requested convergence on             energy=1.00D-06.
 No special actions if energy rises.
 Fock matrices will be formed incrementally for  20 cycles.

 Cycle   1  Pass 1  IDiag  1:
 FoFJK:  IHMeth= 1 ICntrl=       0 DoSepK=F KAlg= 0 I1Cent=           0 FoldK=F
 IRaf= 840000000 NMat=       1 IRICut=       1 DoRegI=T DoRafI=F ISym2E= 0 IDoP0=0 IntGTp=1.
 FoFCou: FMM=F IPFlag=           0 FMFlag=      100000 FMFlg1=           0
         NFxFlg=           0 DoJE=F BraDBF=F KetDBF=F FulRan=T
         wScrn=  0.000000 ICntrl=         0 IOpCl=  0 I1Cent=           0 NGrid=           0
         NMat0=    1 NMatS0=      1 NMatT0=    0 NMatD0=    1 NMtDS0=    0 NMtDT0=    0
 Symmetry not used in FoFCou.
 E= -1455.25316688545    
 DIIS: error= 3.78D-02 at cycle   1 NSaved=   1.
 NSaved= 1 IEnMin= 1 EnMin= -1455.25316688545     IErMin= 1 ErrMin= 3.78D-02
 ErrMax= 3.78D-02  0.00D+00 EMaxC= 1.00D-01 BMatC= 5.81D-01 BMatP= 5.81D-01
 IDIUse=3 WtCom= 6.22D-01 WtEn= 3.78D-01
 Coeff-Com:  0.100D+01
 Coeff-En:   0.100D+01
 Coeff:      0.100D+01
 Gap=     0.110 Goal=   None    Shift=    0.000
 GapD=    0.110 DampG=1.000 DampE=0.500 DampFc=0.5000 IDamp=-1.
 Damping current iteration by 5.00D-01
 RMSDP=3.86D+00 MaxDP=2.53D+02              OVMax= 9.99D-01

 Cycle   2  Pass 1  IDiag  1:
 RMSU=  1.89D+00    CP:  3.00D+00
 E= -1454.42065402754     Delta-E=        0.832512857913 Rises=F Damp=T
 DIIS: error= 4.35D-02 at cycle   2 NSaved=   2.
 NSaved= 2 IEnMin= 1 EnMin= -1455.25316688545     IErMin= 1 ErrMin= 3.78D-02
 ErrMax= 4.35D-02  0.00D+00 EMaxC= 1.00D-01 BMatC= 3.27D-01 BMatP= 5.81D-01
 IDIUse=3 WtCom= 5.65D-01 WtEn= 4.35D-01
 Coeff-Com:  0.377D+00 0.623D+00
 Coeff-En:   0.798D+00 0.202D+00
 Coeff:      0.560D+00 0.440D+00
 Gap=    -0.274 Goal=   None    Shift=    0.000
 RMSDP=1.93D+00 MaxDP=1.25D+02 DE= 8.33D-01 OVMax= 6.44D-01

 Cycle   3  Pass 1  IDiag  1:
 RMSU=  2.90D-02    CP:  1.14D+00 -1.36D-03
 E= -1455.42205640314     Delta-E=       -1.001402375604 Rises=F Damp=F
 DIIS: error= 3.12D-02 at cycle   3 NSaved=   3.
 NSaved= 3 IEnMin= 3 EnMin= -1455.42205640314     IErMin= 3 ErrMin= 3.12D-02
 ErrMax= 3.12D-02  0.00D+00 EMaxC= 1.00D-01 BMatC= 2.49D-01 BMatP= 3.27D-01
 IDIUse=3 WtCom= 6.88D-01 WtEn= 3.12D-01
 EnCoef did     1 forward-backward iterations
 Coeff-Com:  0.132D+00 0.403D+00 0.465D+00
 Coeff-En:   0.190D+00 0.136D+00 0.674D+00
 Coeff:      0.150D+00 0.320D+00 0.530D+00
 Gap=     0.339 Goal=   None    Shift=    0.000
 RMSDP=3.52D-02 MaxDP=1.83D+00 DE=-1.00D+00 OVMax= 2.11D-01

 Cycle   4  Pass 1  IDiag  1:
 RMSU=  3.18D-02    CP:  1.22D+00 -2.29D-03  5.59D-01
 E= -1455.68690414432     Delta-E=       -0.264847741180 Rises=F Damp=F
 DIIS: error= 8.64D-03 at cycle   4 NSaved=   4.
 NSaved= 4 IEnMin= 4 EnMin= -1455.68690414432     IErMin= 4 ErrMin= 8.64D-03
 ErrMax= 8.64D-03  0.00D+00 EMaxC= 1.00D-01 BMatC= 2.40D-02 BMatP= 2.49D-01
 IDIUse=3 WtCom= 9.14D-01 WtEn= 8.64D-02
 Coeff-Com: -0.558D-01 0.184D+00 0.148D+00 0.723D+00
 Coeff-En:   0.000D+00 0.000D+00 0.000D+00 0.100D+01
 Coeff:     -0.510D-01 0.168D+00 0.135D+00 0.747D+00
 Gap=     0.089 Goal=   None    Shift=    0.000
 RMSDP=8.60D-03 MaxDP=5.22D-01 DE=-2.65D-01 OVMax= 4.99D-02

 Cycle   5  Pass 1  IDiag  1:
 RMSU=  7.79D-03    CP:  1.18D+00 -2.08D-03  5.20D-01  1.03D+00
 E= -1455.70492756577     Delta-E=       -0.018023421447 Rises=F Damp=F
 DIIS: error= 1.13D-02 at cycle   5 NSaved=   5.
 NSaved= 5 IEnMin= 5 EnMin= -1455.70492756577     IErMin= 4 ErrMin= 8.64D-03
 ErrMax= 1.13D-02  0.00D+00 EMaxC= 1.00D-01 BMatC= 1.49D-02 BMatP= 2.40D-02
 IDIUse=3 WtCom= 8.87D-01 WtEn= 1.13D-01
 Coeff-Com: -0.675D-01 0.108D+00-0.271D-01 0.416D+00 0.571D+00
 Coeff-En:   0.000D+00 0.000D+00 0.000D+00 0.655D-01 0.935D+00
 Coeff:     -0.598D-01 0.957D-01-0.240D-01 0.376D+00 0.612D+00
 Gap=     0.089 Goal=   None    Shift=    0.000
 RMSDP=1.78D-02 MaxDP=1.11D+00 DE=-1.80D-02 OVMax= 6.36D-02

 Cycle   6  Pass 1  IDiag  1:
 RMSU=  6.82D-03    CP:  1.31D+00 -2.72D-03  6.16D-01  1.35D+00  8.28D-01
 E= -1455.72037250177     Delta-E=       -0.015444936003 Rises=F Damp=F
 DIIS: error= 4.52D-03 at cycle   6 NSaved=   6.
 NSaved= 6 IEnMin= 6 EnMin= -1455.72037250177     IErMin= 6 ErrMin= 4.52D-03
 ErrMax= 4.52D-03  0.00D+00 EMaxC= 1.00D-01 BMatC= 2.51D-03 BMatP= 1.49D-02
 IDIUse=3 WtCom= 9.55D-01 WtEn= 4.52D-02
 Coeff-Com: -0.234D-01 0.285D-01-0.846D-01-0.797D-01 0.297D+00 0.862D+00
 Coeff-En:   0.000D+00 0.000D+00 0.000D+00 0.000D+00 0.000D+00 0.100D+01
 Coeff:     -0.224D-01 0.272D-01-0.808D-01-0.761D-01 0.284D+00 0.868D+00
 Gap=     0.083 Goal=   None    Shift=    0.000
 RMSDP=7.47D-03 MaxDP=4.66D-01 DE=-1.54D-02 OVMax= 3.29D-02

 Cycle   7  Pass 1  IDiag  1:
 RMSU=  2.03D-03    CP:  1.36D+00 -2.94D-03  6.17D-01  1.48D+00  8.43D-01
                    CP:  1.56D+00
 E= -1455.72409858808     Delta-E=       -0.003726086306 Rises=F Damp=F
 DIIS: error= 1.91D-03 at cycle   7 NSaved=   7.
 NSaved= 7 IEnMin= 7 EnMin= -1455.72409858808     IErMin= 7 ErrMin= 1.91D-03
 ErrMax= 1.91D-03  0.00D+00 EMaxC= 1.00D-01 BMatC= 3.65D-04 BMatP= 2.51D-03
 IDIUse=3 WtCom= 9.81D-01 WtEn= 1.91D-02
 Coeff-Com: -0.373D-02 0.493D-02-0.382D-01-0.942D-01 0.319D-01 0.437D+00
 Coeff-Com:  0.663D+00
 Coeff-En:   0.000D+00 0.000D+00 0.000D+00 0.000D+00 0.000D+00 0.000D+00
 Coeff-En:   0.100D+01
 Coeff:     -0.366D-02 0.484D-02-0.375D-01-0.924D-01 0.313D-01 0.428D+00
 Coeff:      0.669D+00
 Gap=     0.082 Goal=   None    Shift=    0.000
 RMSDP=3.73D-03 MaxDP=2.35D-01 DE=-3.73D-03 OVMax= 1.87D-02

 Cycle   8  Pass 1  IDiag  1:
 RMSU=  5.20D-04    CP:  1.39D+00 -3.08D-03  6.38D-01  1.54D+00  8.09D-01
                    CP:  1.82D+00  1.13D+00
 E= -1455.72454308525     Delta-E=       -0.000444497170 Rises=F Damp=F
 DIIS: error= 7.10D-04 at cycle   8 NSaved=   8.
 NSaved= 8 IEnMin= 8 EnMin= -1455.72454308525     IErMin= 8 ErrMin= 7.10D-04
 ErrMax= 7.10D-04  0.00D+00 EMaxC= 1.00D-01 BMatC= 1.39D-04 BMatP= 3.65D-04
 IDIUse=3 WtCom= 9.93D-01 WtEn= 7.10D-03
 Coeff-Com:  0.175D-02-0.638D-03-0.349D-02-0.348D-01-0.455D-01 0.799D-01
 Coeff-Com:  0.475D+00 0.527D+00
 Coeff-En:   0.000D+00 0.000D+00 0.000D+00 0.000D+00 0.000D+00 0.000D+00
 Coeff-En:   0.501D-01 0.950D+00
 Coeff:      0.174D-02-0.633D-03-0.346D-02-0.346D-01-0.452D-01 0.793D-01
 Coeff:      0.472D+00 0.530D+00
 Gap=     0.082 Goal=   None    Shift=    0.000
 RMSDP=4.25D-04 MaxDP=1.73D-02 DE=-4.44D-04 OVMax= 7.85D-03

 Cycle   9  Pass 1  IDiag  1:
 RMSU=  3.01D-04    CP:  1.39D+00 -3.07D-03  6.34D-01  1.54D+00  8.29D-01
                    CP:  1.83D+00  1.16D+00  8.36D-01
 E= -1455.72469239389     Delta-E=       -0.000149308643 Rises=F Damp=F
 DIIS: error= 2.66D-04 at cycle   9 NSaved=   9.
 NSaved= 9 IEnMin= 9 EnMin= -1455.72469239389     IErMin= 9 ErrMin= 2.66D-04
 ErrMax= 2.66D-04  0.00D+00 EMaxC= 1.00D-01 BMatC= 3.25D-05 BMatP= 1.39D-04
 IDIUse=3 WtCom= 9.97D-01 WtEn= 2.66D-03
 Coeff-Com:  0.196D-02-0.161D-02 0.724D-02-0.102D-02-0.284D-01-0.388D-01
 Coeff-Com:  0.151D+00 0.346D+00 0.563D+00
 Coeff-En:   0.000D+00 0.000D+00 0.000D+00 0.000D+00 0.000D+00 0.000D+00
 Coeff-En:   0.000D+00 0.824D-01 0.918D+00
 Coeff:      0.195D-02-0.160D-02 0.722D-02-0.102D-02-0.284D-01-0.387D-01
 Coeff:      0.151D+00 0.346D+00 0.564D+00
 Gap=     0.082 Goal=   None    Shift=    0.000
 RMSDP=7.85D-04 MaxDP=5.58D-02 DE=-1.49D-04 OVMax= 2.59D-03

 Cycle  10  Pass 1  IDiag  1:
 RMSU=  2.07D-04    CP:  1.38D+00 -3.08D-03  6.33D-01  1.53D+00  8.55D-01
                    CP:  1.78D+00  1.13D+00  9.04D-01  1.12D+00
 E= -1455.72472662007     Delta-E=       -0.000034226182 Rises=F Damp=F
 DIIS: error= 1.38D-04 at cycle  10 NSaved=  10.
 NSaved=10 IEnMin=10 EnMin= -1455.72472662007     IErMin=10 ErrMin= 1.38D-04
 ErrMax= 1.38D-04  0.00D+00 EMaxC= 1.00D-01 BMatC= 7.46D-06 BMatP= 3.25D-05
 IDIUse=3 WtCom= 9.99D-01 WtEn= 1.38D-03
 Coeff-Com:  0.873D-03-0.124D-02 0.468D-02 0.571D-02 0.258D-02-0.256D-01
 Coeff-Com: -0.187D-01 0.506D-01 0.203D+00 0.778D+00
 Coeff-En:   0.000D+00 0.000D+00 0.000D+00 0.000D+00 0.000D+00 0.000D+00
 Coeff-En:   0.000D+00 0.000D+00 0.000D+00 0.100D+01
 Coeff:      0.872D-03-0.124D-02 0.468D-02 0.570D-02 0.258D-02-0.256D-01
 Coeff:     -0.187D-01 0.506D-01 0.203D+00 0.779D+00
 Gap=     0.083 Goal=   None    Shift=    0.000
 RMSDP=5.97D-04 MaxDP=4.24D-02 DE=-3.42D-05 OVMax= 1.59D-03

 Cycle  11  Pass 1  IDiag  1:
 RMSU=  9.61D-05    CP:  1.38D+00 -3.06D-03  6.33D-01  1.52D+00  8.64D-01
                    CP:  1.74D+00  1.10D+00  1.01D+00  1.23D+00  1.24D+00
 E= -1455.72473416449     Delta-E=       -0.000007544415 Rises=F Damp=F
 DIIS: error= 8.60D-05 at cycle  11 NSaved=  11.
 NSaved=11 IEnMin=11 EnMin= -1455.72473416449     IErMin=11 ErrMin= 8.60D-05
 ErrMax= 8.60D-05  0.00D+00 EMaxC= 1.00D-01 BMatC= 2.63D-06 BMatP= 7.46D-06
 IDIUse=1 WtCom= 1.00D+00 WtEn= 0.00D+00
 Coeff-Com:  0.944D-04-0.485D-03 0.386D-03 0.235D-02 0.126D-01 0.470D-02
 Coeff-Com: -0.391D-01-0.721D-01-0.105D+00 0.260D+00 0.936D+00
 Coeff:      0.944D-04-0.485D-03 0.386D-03 0.235D-02 0.126D-01 0.470D-02
 Coeff:     -0.391D-01-0.721D-01-0.105D+00 0.260D+00 0.936D+00
 Gap=     0.083 Goal=   None    Shift=    0.000
 RMSDP=4.36D-04 MaxDP=3.00D-02 DE=-7.54D-06 OVMax= 9.60D-04

 Cycle  12  Pass 1  IDiag  1:
 RMSU=  3.82D-05    CP:  1.38D+00 -3.05D-03  6.32D-01  1.51D+00  8.71D-01
                    CP:  1.72D+00  1.09D+00  1.03D+00  1.36D+00  1.47D+00
                    CP:  9.28D-01
 E= -1455.72473721719     Delta-E=       -0.000003052703 Rises=F Damp=F
 DIIS: error= 3.11D-05 at cycle  12 NSaved=  12.
 NSaved=12 IEnMin=12 EnMin= -1455.72473721719     IErMin=12 ErrMin= 3.11D-05
 ErrMax= 3.11D-05  0.00D+00 EMaxC= 1.00D-01 BMatC= 2.74D-07 BMatP= 2.63D-06
 IDIUse=1 WtCom= 1.00D+00 WtEn= 0.00D+00
 Coeff-Com: -0.842D-05-0.161D-03-0.564D-03-0.313D-03 0.538D-02 0.738D-02
 Coeff-Com: -0.910D-02-0.352D-01-0.756D-01-0.366D-01 0.362D+00 0.783D+00
 Coeff:     -0.842D-05-0.161D-03-0.564D-03-0.313D-03 0.538D-02 0.738D-02
 Coeff:     -0.910D-02-0.352D-01-0.756D-01-0.366D-01 0.362D+00 0.783D+00
 Gap=     0.084 Goal=   None    Shift=    0.000
 RMSDP=1.74D-04 MaxDP=1.23D-02 DE=-3.05D-06 OVMax= 5.05D-04

 Cycle  13  Pass 1  IDiag  1:
 RMSU=  1.78D-05    CP:  1.37D+00 -3.05D-03  6.31D-01  1.51D+00  8.74D-01
                    CP:  1.70D+00  1.08D+00  1.06D+00  1.38D+00  1.52D+00
                    CP:  1.14D+00  8.89D-01
 E= -1455.72473764829     Delta-E=       -0.000000431097 Rises=F Damp=F
 DIIS: error= 1.20D-05 at cycle  13 NSaved=  13.
 NSaved=13 IEnMin=13 EnMin= -1455.72473764829     IErMin=13 ErrMin= 1.20D-05
 ErrMax= 1.20D-05  0.00D+00 EMaxC= 1.00D-01 BMatC= 3.87D-08 BMatP= 2.74D-07
 IDIUse=1 WtCom= 1.00D+00 WtEn= 0.00D+00
 Coeff-Com:  0.874D-05-0.973D-05-0.289D-03-0.576D-03 0.394D-03 0.300D-02
 Coeff-Com:  0.372D-02-0.241D-02-0.117D-01-0.577D-01-0.166D-01 0.369D+00
 Coeff-Com:  0.713D+00
 Coeff:      0.874D-05-0.973D-05-0.289D-03-0.576D-03 0.394D-03 0.300D-02
 Coeff:      0.372D-02-0.241D-02-0.117D-01-0.577D-01-0.166D-01 0.369D+00
 Coeff:      0.713D+00
 Gap=     0.084 Goal=   None    Shift=    0.000
 RMSDP=3.74D-05 MaxDP=2.27D-03 DE=-4.31D-07 OVMax= 3.27D-04

 Cycle  14  Pass 1  IDiag  1:
 RMSU=  9.09D-06    CP:  1.37D+00 -3.05D-03  6.31D-01  1.50D+00  8.74D-01
                    CP:  1.70D+00  1.08D+00  1.06D+00  1.39D+00  1.54D+00
                    CP:  1.12D+00  1.08D+00  1.22D+00
 E= -1455.72473773798     Delta-E=       -0.000000089692 Rises=F Damp=F
 DIIS: error= 4.94D-06 at cycle  14 NSaved=  14.
 NSaved=14 IEnMin=14 EnMin= -1455.72473773798     IErMin=14 ErrMin= 4.94D-06
 ErrMax= 4.94D-06  0.00D+00 EMaxC= 1.00D-01 BMatC= 4.41D-09 BMatP= 3.87D-08
 IDIUse=1 WtCom= 1.00D+00 WtEn= 0.00D+00
 Coeff-Com:  0.649D-05 0.543D-05-0.295D-04-0.182D-03-0.682D-03 0.261D-04
 Coeff-Com:  0.251D-02 0.386D-02 0.860D-02-0.123D-01-0.585D-01 0.262D-01
 Coeff-Com:  0.240D+00 0.790D+00
 Coeff:      0.649D-05 0.543D-05-0.295D-04-0.182D-03-0.682D-03 0.261D-04
 Coeff:      0.251D-02 0.386D-02 0.860D-02-0.123D-01-0.585D-01 0.262D-01
 Coeff:      0.240D+00 0.790D+00
 Gap=     0.084 Goal=   None    Shift=    0.000
 RMSDP=8.44D-06 MaxDP=4.80D-04 DE=-8.97D-08 OVMax= 2.46D-04

 Cycle  15  Pass 1  IDiag  1:
 RMSU=  3.04D-06    CP:  1.37D+00 -3.04D-03  6.31D-01  1.50D+00  8.74D-01
                    CP:  1.70D+00  1.08D+00  1.06D+00  1.39D+00  1.54D+00
                    CP:  1.11D+00  1.14D+00  1.47D+00  1.44D+00
 E= -1455.72473777127     Delta-E=       -0.000000033293 Rises=F Damp=F
 DIIS: error= 3.90D-06 at cycle  15 NSaved=  15.
 NSaved=15 IEnMin=15 EnMin= -1455.72473777127     IErMin=15 ErrMin= 3.90D-06
 ErrMax= 3.90D-06  0.00D+00 EMaxC= 1.00D-01 BMatC= 1.67D-09 BMatP= 4.41D-09
 IDIUse=1 WtCom= 1.00D+00 WtEn= 0.00D+00
 Coeff-Com: -0.471D-05 0.136D-04 0.737D-04 0.151D-03-0.424D-03-0.864D-03
 Coeff-Com: -0.133D-03 0.207D-02 0.740D-02 0.114D-01-0.192D-01-0.944D-01
 Coeff-Com: -0.105D+00 0.292D+00 0.907D+00
 Coeff:     -0.471D-05 0.136D-04 0.737D-04 0.151D-03-0.424D-03-0.864D-03
 Coeff:     -0.133D-03 0.207D-02 0.740D-02 0.114D-01-0.192D-01-0.944D-01
 Coeff:     -0.105D+00 0.292D+00 0.907D+00
 Gap=     0.084 Goal=   None    Shift=    0.000
 RMSDP=1.05D-05 MaxDP=6.14D-04 DE=-3.33D-08 OVMax= 2.55D-04

 Cycle  16  Pass 1  IDiag  1:
 RMSU=  1.77D-06    CP:  1.37D+00 -3.04D-03  6.31D-01  1.50D+00  8.75D-01
                    CP:  1.70D+00  1.08D+00  1.07D+00  1.40D+00  1.53D+00
                    CP:  1.10D+00  1.18D+00  1.77D+00  1.98D+00  1.71D+00
 E= -1455.72473779491     Delta-E=       -0.000000023641 Rises=F Damp=F
 DIIS: error= 2.69D-06 at cycle  16 NSaved=  16.
 NSaved=16 IEnMin=16 EnMin= -1455.72473779491     IErMin=16 ErrMin= 2.69D-06
 ErrMax= 2.69D-06  0.00D+00 EMaxC= 1.00D-01 BMatC= 6.38D-10 BMatP= 1.67D-09
 IDIUse=1 WtCom= 1.00D+00 WtEn= 0.00D+00
 Coeff-Com: -0.217D-05-0.392D-05 0.237D-04 0.980D-04 0.227D-03-0.135D-03
 Coeff-Com: -0.122D-02-0.166D-02-0.373D-02 0.690D-02 0.294D-01-0.246D-01
 Coeff-Com: -0.126D+00-0.362D+00 0.186D+00 0.130D+01
 Coeff:     -0.217D-05-0.392D-05 0.237D-04 0.980D-04 0.227D-03-0.135D-03
 Coeff:     -0.122D-02-0.166D-02-0.373D-02 0.690D-02 0.294D-01-0.246D-01
 Coeff:     -0.126D+00-0.362D+00 0.186D+00 0.130D+01
 Gap=     0.084 Goal=   None    Shift=    0.000
 RMSDP=1.13D-05 MaxDP=6.87D-04 DE=-2.36D-08 OVMax= 3.05D-04

 Cycle  17  Pass 1  IDiag  1:
 RMSU=  8.57D-07    CP:  1.37D+00 -3.04D-03  6.31D-01  1.50D+00  8.75D-01
                    CP:  1.70D+00  1.08D+00  1.07D+00  1.40D+00  1.54D+00
                    CP:  1.09D+00  1.22D+00  2.07D+00  2.61D+00  2.78D+00
                    CP:  1.88D+00
 E= -1455.72473781121     Delta-E=       -0.000000016294 Rises=F Damp=F
 DIIS: error= 1.25D-06 at cycle  17 NSaved=  17.
 NSaved=17 IEnMin=17 EnMin= -1455.72473781121     IErMin=17 ErrMin= 1.25D-06
 ErrMax= 1.25D-06  0.00D+00 EMaxC= 1.00D-01 BMatC= 3.07D-10 BMatP= 6.38D-10
 IDIUse=1 WtCom= 1.00D+00 WtEn= 0.00D+00
 Coeff-Com: -0.486D-07-0.171D-05-0.139D-04-0.965D-05 0.220D-03 0.258D-03
 Coeff-Com: -0.370D-03-0.127D-02-0.430D-02-0.241D-02 0.155D-01 0.140D-01
 Coeff-Com: -0.141D-01-0.240D+00-0.235D+00 0.533D+00 0.935D+00
 Coeff:     -0.486D-07-0.171D-05-0.139D-04-0.965D-05 0.220D-03 0.258D-03
 Coeff:     -0.370D-03-0.127D-02-0.430D-02-0.241D-02 0.155D-01 0.140D-01
 Coeff:     -0.141D-01-0.240D+00-0.235D+00 0.533D+00 0.935D+00
 Gap=     0.084 Goal=   None    Shift=    0.000
 RMSDP=9.27D-06 MaxDP=6.81D-04 DE=-1.63D-08 OVMax= 1.80D-04

 Cycle  18  Pass 1  IDiag  1:
 RMSU=  1.33D-06    CP:  1.37D+00 -3.04D-03  6.31D-01  1.50D+00  8.75D-01
                    CP:  1.70D+00  1.08D+00  1.07D+00  1.41D+00  1.54D+00
                    CP:  1.08D+00  1.26D+00  2.24D+00  2.94D+00  3.00D+00
                    CP:  2.45D+00  1.61D+00
 E= -1455.72473781553     Delta-E=       -0.000000004324 Rises=F Damp=F
 DIIS: error= 4.19D-07 at cycle  18 NSaved=  18.
 NSaved=18 IEnMin=18 EnMin= -1455.72473781553     IErMin=18 ErrMin= 4.19D-07
 ErrMax= 4.19D-07  0.00D+00 EMaxC= 1.00D-01 BMatC= 6.00D-11 BMatP= 3.07D-10
 IDIUse=1 WtCom= 1.00D+00 WtEn= 0.00D+00
 Coeff-Com:  0.877D-06-0.579D-06-0.766D-05-0.275D-04 0.319D-04 0.132D-03
 Coeff-Com:  0.178D-03 0.676D-04-0.645D-03-0.257D-02-0.212D-02 0.919D-02
 Coeff-Com:  0.335D-01 0.117D-01-0.153D+00-0.179D+00 0.411D+00 0.872D+00
 Coeff:      0.877D-06-0.579D-06-0.766D-05-0.275D-04 0.319D-04 0.132D-03
 Coeff:      0.178D-03 0.676D-04-0.645D-03-0.257D-02-0.212D-02 0.919D-02
 Coeff:      0.335D-01 0.117D-01-0.153D+00-0.179D+00 0.411D+00 0.872D+00
 Gap=     0.084 Goal=   None    Shift=    0.000
 RMSDP=3.87D-06 MaxDP=2.81D-04 DE=-4.32D-09 OVMax= 7.54D-05

 Cycle  19  Pass 1  IDiag  1:
 RMSU=  7.88D-07    CP:  1.37D+00 -3.04D-03  6.31D-01  1.50D+00  8.75D-01
                    CP:  1.70D+00  1.08D+00  1.08D+00  1.41D+00  1.54D+00
                    CP:  1.08D+00  1.28D+00  2.31D+00  3.00D+00  3.00D+00
                    CP:  2.67D+00  1.97D+00  1.63D+00
 E= -1455.72473781608     Delta-E=       -0.000000000550 Rises=F Damp=F
 DIIS: error= 8.95D-08 at cycle  19 NSaved=  19.
 NSaved=19 IEnMin=19 EnMin= -1455.72473781608     IErMin=19 ErrMin= 8.95D-08
 ErrMax= 8.95D-08  0.00D+00 EMaxC= 1.00D-01 BMatC= 5.29D-12 BMatP= 6.00D-11
 IDIUse=1 WtCom= 1.00D+00 WtEn= 0.00D+00
 Coeff-Com:  0.244D-07 0.390D-06-0.227D-06-0.551D-05-0.110D-04 0.143D-04
 Coeff-Com:  0.903D-04 0.220D-03 0.247D-03-0.534D-03-0.211D-02 0.838D-03
 Coeff-Com:  0.137D-01 0.289D-01-0.189D-01-0.128D+00 0.387D-01 0.286D+00
 Coeff-Com:  0.780D+00
 Coeff:      0.244D-07 0.390D-06-0.227D-06-0.551D-05-0.110D-04 0.143D-04
 Coeff:      0.903D-04 0.220D-03 0.247D-03-0.534D-03-0.211D-02 0.838D-03
 Coeff:      0.137D-01 0.289D-01-0.189D-01-0.128D+00 0.387D-01 0.286D+00
 Coeff:      0.780D+00
 Gap=     0.084 Goal=   None    Shift=    0.000
 RMSDP=5.42D-07 MaxDP=3.71D-05 DE=-5.50D-10 OVMax= 1.12D-05

 Cycle  20  Pass 1  IDiag  1:
 RMSU=  7.57D-08    CP:  1.37D+00 -3.04D-03  6.31D-01  1.50D+00  8.75D-01
                    CP:  1.70D+00  1.08D+00  1.08D+00  1.41D+00  1.54D+00
                    CP:  1.08D+00  1.28D+00  2.32D+00  3.00D+00  3.00D+00
                    CP:  2.71D+00  2.03D+00  1.73D+00  1.25D+00
 E= -1455.72473781601     Delta-E=        0.000000000070 Rises=F Damp=F
 DIIS: error= 6.81D-08 at cycle  20 NSaved=  20.
 NSaved=20 IEnMin=19 EnMin= -1455.72473781608     IErMin=20 ErrMin= 6.81D-08
 ErrMax= 6.81D-08  0.00D+00 EMaxC= 1.00D-01 BMatC= 1.30D-12 BMatP= 5.29D-12
 IDIUse=1 WtCom= 1.00D+00 WtEn= 0.00D+00
 Coeff-Com: -0.183D-06 0.248D-06 0.913D-06 0.207D-05-0.786D-05-0.163D-04
 Coeff-Com: -0.106D-04 0.804D-04 0.130D-03 0.221D-03-0.520D-04-0.135D-02
 Coeff-Com: -0.119D-02 0.322D-02 0.206D-01-0.110D-01-0.502D-01-0.420D-01
 Coeff-Com:  0.278D+00 0.804D+00
 Coeff:     -0.183D-06 0.248D-06 0.913D-06 0.207D-05-0.786D-05-0.163D-04
 Coeff:     -0.106D-04 0.804D-04 0.130D-03 0.221D-03-0.520D-04-0.135D-02
 Coeff:     -0.119D-02 0.322D-02 0.206D-01-0.110D-01-0.502D-01-0.420D-01
 Coeff:      0.278D+00 0.804D+00
 Gap=     0.084 Goal=   None    Shift=    0.000
 RMSDP=1.33D-07 MaxDP=9.23D-06 DE= 7.05D-11 OVMax= 3.26D-06

 Cycle  21  Pass 1  IDiag  1:
 Restarting incremental Fock formation.
 E= -1455.72473781598     Delta-E=        0.000000000031 Rises=F Damp=F
 DIIS: error= 2.51D-08 at cycle  21 NSaved=  20.
 NSaved=20 IEnMin=18 EnMin= -1455.72473781608     IErMin=20 ErrMin= 2.51D-08
 ErrMax= 2.51D-08  0.00D+00 EMaxC= 1.00D-01 BMatC= 1.46D-13 BMatP= 1.30D-12
 IDIUse=1 WtCom= 1.00D+00 WtEn= 0.00D+00
 Coeff-Com: -0.602D-07 0.140D-06 0.696D-06-0.519D-06-0.542D-05-0.169D-04
 Coeff-Com:  0.484D-05-0.574D-05 0.103D-03 0.277D-03-0.357D-03-0.154D-02
 Coeff-Com: -0.248D-02 0.842D-02 0.947D-02-0.209D-01-0.408D-01-0.108D-02
 Coeff-Com:  0.240D+00 0.809D+00
 Coeff:     -0.602D-07 0.140D-06 0.696D-06-0.519D-06-0.542D-05-0.169D-04
 Coeff:      0.484D-05-0.574D-05 0.103D-03 0.277D-03-0.357D-03-0.154D-02
 Coeff:     -0.248D-02 0.842D-02 0.947D-02-0.209D-01-0.408D-01-0.108D-02
 Coeff:      0.240D+00 0.809D+00
 Gap=     0.084 Goal=   None    Shift=    0.000
 RMSDP=5.37D-08 MaxDP=3.49D-06 DE= 3.09D-11 OVMax= 9.74D-07

 Cycle  22  Pass 1  IDiag  1:
 RMSU=  3.86D-08    CP:  1.00D+00
 E= -1455.72473781603     Delta-E=       -0.000000000047 Rises=F Damp=F
 DIIS: error= 1.08D-08 at cycle  22 NSaved=  20.
 NSaved=20 IEnMin=17 EnMin= -1455.72473781608     IErMin=20 ErrMin= 1.08D-08
 ErrMax= 1.08D-08  0.00D+00 EMaxC= 1.00D-01 BMatC= 2.80D-14 BMatP= 1.46D-13
 IDIUse=1 WtCom= 1.00D+00 WtEn= 0.00D+00
 Coeff-Com: -0.655D-07-0.152D-06 0.960D-06 0.727D-06-0.407D-05-0.560D-05
 Coeff-Com: -0.194D-04-0.605D-05 0.634D-04 0.961D-04-0.192D-03-0.882D-03
 Coeff-Com: -0.650D-03 0.442D-02-0.315D-03-0.493D-02-0.506D-01-0.776D-01
 Coeff-Com:  0.289D+00 0.842D+00
 Coeff:     -0.655D-07-0.152D-06 0.960D-06 0.727D-06-0.407D-05-0.560D-05
 Coeff:     -0.194D-04-0.605D-05 0.634D-04 0.961D-04-0.192D-03-0.882D-03
 Coeff:     -0.650D-03 0.442D-02-0.315D-03-0.493D-02-0.506D-01-0.776D-01
 Coeff:      0.289D+00 0.842D+00
 Gap=     0.084 Goal=   None    Shift=    0.000
 RMSDP=4.12D-08 MaxDP=2.41D-06 DE=-4.73D-11 OVMax= 4.58D-07

 Cycle  23  Pass 1  IDiag  1:
 RMSU=  2.28D-08    CP:  1.00D+00  1.31D+00
 E= -1455.72473781595     Delta-E=        0.000000000074 Rises=F Damp=F
 DIIS: error= 4.21D-09 at cycle  23 NSaved=  20.
 NSaved=20 IEnMin=16 EnMin= -1455.72473781608     IErMin=20 ErrMin= 4.21D-09
 ErrMax= 4.21D-09  0.00D+00 EMaxC= 1.00D-01 BMatC= 4.82D-15 BMatP= 2.80D-14
 IDIUse=1 WtCom= 1.00D+00 WtEn= 0.00D+00
 Coeff-Com: -0.496D-07 0.422D-06 0.565D-06-0.334D-06-0.154D-05-0.666D-05
 Coeff-Com: -0.100D-04-0.148D-04 0.346D-04 0.406D-04-0.594D-05-0.150D-02
 Coeff-Com:  0.835D-03 0.264D-02 0.486D-02-0.209D-01-0.717D-01 0.469D-02
 Coeff-Com:  0.368D+00 0.713D+00
 Coeff:     -0.496D-07 0.422D-06 0.565D-06-0.334D-06-0.154D-05-0.666D-05
 Coeff:     -0.100D-04-0.148D-04 0.346D-04 0.406D-04-0.594D-05-0.150D-02
 Coeff:      0.835D-03 0.264D-02 0.486D-02-0.209D-01-0.717D-01 0.469D-02
 Coeff:      0.368D+00 0.713D+00
 Gap=     0.084 Goal=   None    Shift=    0.000
 RMSDP=5.95D-09 MaxDP=3.24D-07 DE= 7.37D-11 OVMax= 1.19D-07

 SCF Done:  E(RM062X) =  -1455.72473782     A.U. after   23 cycles
            NFock= 23  Conv=0.59D-08     -V/T= 2.0031
 KE= 1.451232498864D+03 PE=-5.472225698974D+03 EE= 1.553572866731D+03
 Leave Link  502 at Mon Apr  4 13:37:16 2022, MaxMem=  1879048192 cpu:            2420.4 elap:             347.9
 (Enter /gpfs/software/gaussian16/sse4/tar/g16/l601.exe)
 Copying SCF densities to generalized density rwf, IOpCl= 0 IROHF=0.

 **********************************************************************

            Population analysis using the SCF density.

 **********************************************************************

 Orbital symmetries:
       Occupied  (A) (A) (A) (A) (A) (A) (A) (A) (A) (A) (A) (A)
                 (A) (A) (A) (A) (A) (A) (A) (A) (A) (A) (A) (A)
                 (A) (A) (A) (A) (A) (A) (A) (A) (A) (A) (A) (A)
                 (A) (A) (A) (A) (A) (A) (A) (A) (A) (A) (A) (A)
                 (A) (A) (A) (A) (A) (A) (A) (A) (A) (A) (A) (A)
       Virtual   (A) (A) (A) (A) (A) (A) (A) (A) (A) (A) (A) (A)
                 (A) (A) (A) (A) (A) (A) (A) (A) (A) (A) (A) (A)
                 (A) (A) (A) (A) (A) (A) (A) (A) (A) (A) (A) (A)
                 (A) (A) (A) (A) (A) (A) (A) (A) (A) (A) (A) (A)
                 (A) (A) (A) (A) (A) (A) (A) (A) (A) (A) (A) (A)
                 (A) (A) (A) (A) (A) (A) (A) (A) (A) (A) (A) (A)
                 (A) (A) (A) (A) (A) (A) (A) (A) (A) (A) (A) (A)
                 (A) (A) (A) (A) (A) (A) (A) (A) (A) (A) (A) (A)
                 (A) (A) (A) (A) (A) (A) (A) (A) (A) (A) (A) (A)
                 (A) (A) (A) (A) (A) (A) (A) (A) (A) (A) (A) (A)
                 (A) (A) (A) (A) (A) (A) (A) (A) (A) (A) (A) (A)
                 (A) (A) (A) (A) (A) (A) (A) (A) (A) (A) (A) (A)
                 (A) (A) (A) (A) (A) (A) (A) (A) (A) (A) (A) (A)
                 (A) (A) (A) (A) (A) (A) (A) (A) (A) (A) (A) (A)
                 (A) (A) (A) (A) (A) (A) (A) (A) (A) (A) (A) (A)
                 (A) (A) (A) (A) (A) (A) (A) (A) (A) (A) (A) (A)
                 (A) (A) (A) (A) (A) (A) (A) (A) (A) (A) (A) (A)
                 (A) (A) (A) (A) (A) (A) (A) (A) (A) (A) (A) (A)
                 (A) (A) (A) (A) (A) (A) (A) (A) (A) (A) (A) (A)
                 (A) (A) (A) (A) (A) (A) (A) (A) (A) (A) (A) (A)
                 (A) (A) (A) (A) (A) (A) (A) (A) (A) (A) (A) (A)
                 (A) (A) (A) (A) (A) (A) (A) (A) (A) (A) (A) (A)
                 (A) (A) (A) (A) (A) (A) (A) (A) (A) (A) (A) (A)
                 (A) (A) (A) (A) (A) (A) (A) (A) (A) (A) (A) (A)
                 (A) (A) (A) (A) (A) (A) (A) (A) (A) (A) (A) (A)
                 (A) (A) (A) (A) (A) (A) (A) (A) (A) (A) (A) (A)
                 (A)
 The electronic state is 1-A.
 Alpha  occ. eigenvalues -- -102.59127-102.53995 -19.40815 -10.54609 -10.50744
 Alpha  occ. eigenvalues --  -10.49680 -10.48511 -10.48350 -10.46997 -10.45686
 Alpha  occ. eigenvalues --  -10.45270 -10.43258 -10.43084 -10.42501 -10.40021
 Alpha  occ. eigenvalues --   -9.73489  -9.68252  -7.45986  -7.45336  -7.45323
 Alpha  occ. eigenvalues --   -7.40748  -7.40118  -7.40100  -0.94849  -0.91742
 Alpha  occ. eigenvalues --   -0.86143  -0.84190  -0.80525  -0.75649  -0.74165
 Alpha  occ. eigenvalues --   -0.69737  -0.67717  -0.59695  -0.59083  -0.55397
 Alpha  occ. eigenvalues --   -0.52917  -0.48680  -0.45807  -0.43066  -0.41553
 Alpha  occ. eigenvalues --   -0.40151  -0.39484  -0.39073  -0.37085  -0.34728
 Alpha  occ. eigenvalues --   -0.34635  -0.34259  -0.32160  -0.30192  -0.29725
 Alpha  occ. eigenvalues --   -0.28840  -0.27537  -0.26359  -0.24213  -0.23020
 Alpha  occ. eigenvalues --   -0.22149  -0.20976  -0.16833  -0.15513  -0.09900
 Alpha virt. eigenvalues --   -0.01534   0.09097   0.09216   0.09715   0.10567
 Alpha virt. eigenvalues --    0.12134   0.12394   0.13936   0.14024   0.14103
 Alpha virt. eigenvalues --    0.14256   0.14889   0.15792   0.16628   0.17181
 Alpha virt. eigenvalues --    0.17311   0.17690   0.18265   0.18652   0.19091
 Alpha virt. eigenvalues --    0.19414   0.19972   0.20373   0.20948   0.21303
 Alpha virt. eigenvalues --    0.21665   0.21976   0.23367   0.23837   0.23887
 Alpha virt. eigenvalues --    0.24414   0.24672   0.24876   0.25341   0.25641
 Alpha virt. eigenvalues --    0.26921   0.27157   0.28227   0.28571   0.28918
 Alpha virt. eigenvalues --    0.29057   0.29572   0.29828   0.30183   0.30714
 Alpha virt. eigenvalues --    0.30804   0.31645   0.31711   0.32169   0.32986
 Alpha virt. eigenvalues --    0.33189   0.33573   0.34359   0.34513   0.35170
 Alpha virt. eigenvalues --    0.36316   0.36768   0.37033   0.37929   0.38433
 Alpha virt. eigenvalues --    0.38777   0.39420   0.41312   0.41571   0.43501
 Alpha virt. eigenvalues --    0.43554   0.43842   0.44319   0.45097   0.45861
 Alpha virt. eigenvalues --    0.46226   0.47039   0.47234   0.47873   0.49672
 Alpha virt. eigenvalues --    0.51373   0.52300   0.53225   0.53828   0.55699
 Alpha virt. eigenvalues --    0.56643   0.56981   0.58327   0.61033   0.61336
 Alpha virt. eigenvalues --    0.61805   0.62649   0.65097   0.65302   0.65603
 Alpha virt. eigenvalues --    0.66470   0.68306   0.68889   0.69164   0.69607
 Alpha virt. eigenvalues --    0.70978   0.71808   0.72097   0.72840   0.74229
 Alpha virt. eigenvalues --    0.74771   0.75471   0.76254   0.76540   0.76941
 Alpha virt. eigenvalues --    0.77827   0.78980   0.80705   0.81212   0.81448
 Alpha virt. eigenvalues --    0.81725   0.82276   0.84073   0.84344   0.85572
 Alpha virt. eigenvalues --    0.86959   0.87709   0.89041   0.89691   0.90564
 Alpha virt. eigenvalues --    0.92493   0.96033   0.97465   0.98013   0.99238
 Alpha virt. eigenvalues --    1.00352   1.01876   1.02095   1.02757   1.03492
 Alpha virt. eigenvalues --    1.03962   1.04386   1.05118   1.05808   1.06311
 Alpha virt. eigenvalues --    1.07118   1.07520   1.08264   1.09335   1.10493
 Alpha virt. eigenvalues --    1.10957   1.11884   1.13335   1.13769   1.13934
 Alpha virt. eigenvalues --    1.14979   1.17137   1.18422   1.20018   1.21333
 Alpha virt. eigenvalues --    1.24215   1.24544   1.25996   1.26710   1.29533
 Alpha virt. eigenvalues --    1.30373   1.31294   1.32566   1.32866   1.34587
 Alpha virt. eigenvalues --    1.36009   1.37479   1.41031   1.42210   1.44723
 Alpha virt. eigenvalues --    1.45360   1.46062   1.47426   1.48593   1.53409
 Alpha virt. eigenvalues --    1.54096   1.59634   1.60082   1.61199   1.65333
 Alpha virt. eigenvalues --    1.66504   1.70563   1.72088   1.72331   1.73090
 Alpha virt. eigenvalues --    1.73674   1.75238   1.77853   1.79862   1.80557
 Alpha virt. eigenvalues --    1.84730   1.85626   1.88238   1.88641   1.91299
 Alpha virt. eigenvalues --    1.93432   1.94093   1.97137   1.97703   1.98530
 Alpha virt. eigenvalues --    1.99592   2.01669   2.03724   2.04389   2.05191
 Alpha virt. eigenvalues --    2.08219   2.08481   2.08989   2.09739   2.10389
 Alpha virt. eigenvalues --    2.13396   2.15361   2.15782   2.15895   2.18895
 Alpha virt. eigenvalues --    2.20838   2.23861   2.24483   2.32484   2.37150
 Alpha virt. eigenvalues --    2.38639   2.39044   2.40397   2.42775   2.43416
 Alpha virt. eigenvalues --    2.44058   2.45491   2.46826   2.48834   2.50656
 Alpha virt. eigenvalues --    2.52748   2.57212   2.59734   2.60671   2.65405
 Alpha virt. eigenvalues --    2.66844   2.69605   2.71844   2.74345   2.78434
 Alpha virt. eigenvalues --    2.78783   2.80203   2.82652   2.83723   2.83955
 Alpha virt. eigenvalues --    2.85479   2.88165   2.90847   2.91696   2.92911
 Alpha virt. eigenvalues --    2.96187   2.97942   2.99232   3.01011   3.01627
 Alpha virt. eigenvalues --    3.03819   3.06965   3.09419   3.12577   3.13974
 Alpha virt. eigenvalues --    3.15892   3.19377   3.20250   3.21214   3.26873
 Alpha virt. eigenvalues --    3.31683   3.33506   3.36690   3.39197   3.40524
 Alpha virt. eigenvalues --    3.43780   3.49957   3.52632   3.55615   3.57210
 Alpha virt. eigenvalues --    3.61263   3.66308   3.73556   3.75459   3.79213
 Alpha virt. eigenvalues --    3.83011   3.85115   3.93724   4.01299   4.12892
 Alpha virt. eigenvalues --    4.21567   4.28121   4.33243   4.39987   4.68253
 Alpha virt. eigenvalues --    4.88561   4.98039   5.38339   5.53401   6.01302
 Alpha virt. eigenvalues --   10.06686  10.11696  23.57567  23.82114  24.02088
 Alpha virt. eigenvalues --   24.04889  24.10062  24.14214  24.17198  24.19364
 Alpha virt. eigenvalues --   24.23141  24.25256  24.26029  24.34418  26.02503
 Alpha virt. eigenvalues --   26.08109  26.32329  26.41824  26.76216  26.84576
 Alpha virt. eigenvalues --   50.32100 216.16853 216.21978
          Condensed to atoms (all electrons):
               1          2          3          4          5          6
     1  C   24.548004  -3.732561   4.600951  -5.051895  -9.468571  -3.523860
     2  C   -3.732561  27.014006 -10.593563  -3.938562   0.434963  -0.796271
     3  C    4.600951 -10.593563  23.508287  -1.187564  -8.022078  -0.796484
     4  C   -5.051895  -3.938562  -1.187564  26.576661  -5.638973  -3.266930
     5  C   -9.468571   0.434963  -8.022078  -5.638973  29.066847   1.063475
     6  C   -3.523860  -0.796271  -0.796484  -3.266930   1.063475  13.067655
     7  H   -0.015758  -0.105906   0.260497  -0.009716  -0.009502   0.096202
     8  H    0.059845  -0.019743  -0.016262   0.082883   0.068863   0.043581
     9  Cl  -0.463133   0.552545  -0.023001  -1.906134   1.075535   0.020545
    10  O    0.316735  -0.168530  -0.163537  -0.013580   0.037161   0.011088
    11  H    0.070904   0.277726  -0.003153  -0.005754  -0.041028   0.047585
    12  C    0.412201  -0.299069  -0.900721   1.215238  -0.855611   0.073457
    13  C   -1.405572   2.416724  -4.021196  -3.677409   5.643432  -0.532853
    14  C   -0.394127   0.548602  -0.093097   0.673134  -2.810852   1.130325
    15  C    0.953984  -2.960221   4.915738   0.405804  -4.079128  -0.628281
    16  C    0.274274  -2.594370  -1.855110   0.578451   1.590952  -0.618608
    17  C   -0.062999   0.291187   0.575618  -0.232168  -0.855124   0.239308
    18  Cl  -0.001008  -0.013321  -0.083316   0.020092   0.016677  -0.163063
    19  H   -0.006278   0.036003   0.002532   0.000614  -0.018384   0.013755
    20  H   -0.005306  -0.000480   0.017525   0.009100  -0.000312   0.061993
               7          8          9         10         11         12
     1  C   -0.015758   0.059845  -0.463133   0.316735   0.070904   0.412201
     2  C   -0.105906  -0.019743   0.552545  -0.168530   0.277726  -0.299069
     3  C    0.260497  -0.016262  -0.023001  -0.163537  -0.003153  -0.900721
     4  C   -0.009716   0.082883  -1.906134  -0.013580  -0.005754   1.215238
     5  C   -0.009502   0.068863   1.075535   0.037161  -0.041028  -0.855611
     6  C    0.096202   0.043581   0.020545   0.011088   0.047585   0.073457
     7  H    0.566458  -0.000163   0.000601  -0.000433  -0.007993   0.041149
     8  H   -0.000163   0.548978  -0.047247  -0.000532   0.000050   0.103361
     9  Cl   0.000601  -0.047247  17.678275   0.070736   0.000683  -0.203264
    10  O   -0.000433  -0.000532   0.070736   8.382377  -0.008014  -0.001246
    11  H   -0.007993   0.000050   0.000683  -0.008014   0.522903  -0.006939
    12  C    0.041149   0.103361  -0.203264  -0.001246  -0.006939  13.022221
    13  C    0.005117  -0.044117   0.086073   0.006026  -0.004136  -0.141571
    14  C    0.004170   0.029326   0.029074   0.001170  -0.000351  -3.133212
    15  C    0.007308   0.038475  -0.085977  -0.004909   0.019835  -0.750893
    16  C    0.043254   0.005880  -0.006797  -0.000219   0.002621  -0.610288
    17  C   -0.004646  -0.008203   0.000590  -0.000009   0.000143  -2.081701
    18  Cl   0.000043   0.000363  -0.000593   0.000003  -0.000000  -0.287178
    19  H   -0.000497  -0.000057  -0.000013   0.000001  -0.000013   0.047597
    20  H   -0.000082   0.000872   0.000425  -0.000002   0.000001   0.069856
              13         14         15         16         17         18
     1  C   -1.405572  -0.394127   0.953984   0.274274  -0.062999  -0.001008
     2  C    2.416724   0.548602  -2.960221  -2.594370   0.291187  -0.013321
     3  C   -4.021196  -0.093097   4.915738  -1.855110   0.575618  -0.083316
     4  C   -3.677409   0.673134   0.405804   0.578451  -0.232168   0.020092
     5  C    5.643432  -2.810852  -4.079128   1.590952  -0.855124   0.016677
     6  C   -0.532853   1.130325  -0.628281  -0.618608   0.239308  -0.163063
     7  H    0.005117   0.004170   0.007308   0.043254  -0.004646   0.000043
     8  H   -0.044117   0.029326   0.038475   0.005880  -0.008203   0.000363
     9  Cl   0.086073   0.029074  -0.085977  -0.006797   0.000590  -0.000593
    10  O    0.006026   0.001170  -0.004909  -0.000219  -0.000009   0.000003
    11  H   -0.004136  -0.000351   0.019835   0.002621   0.000143  -0.000000
    12  C   -0.141571  -3.133212  -0.750893  -0.610288  -2.081701  -0.287178
    13  C   26.294238  -4.888786  -7.058710  -0.820493  -5.839361   0.734030
    14  C   -4.888786  19.087873  -0.177105  -1.394675  -1.996888  -1.067211
    15  C   -7.058710  -0.177105  20.277696  -6.986685   1.904931   0.044985
    16  C   -0.820493  -1.394675  -6.986685  19.849394  -1.124948   0.272445
    17  C   -5.839361  -1.996888   1.904931  -1.124948  15.829296  -0.536307
    18  Cl   0.734030  -1.067211   0.044985   0.272445  -0.536307  17.711788
    19  H    0.019597   0.003234   0.373433  -0.201169   0.022355   0.000585
    20  H    0.222818  -0.070188  -0.021294   0.014123   0.049523  -0.028801
              19         20
     1  C   -0.006278  -0.005306
     2  C    0.036003  -0.000480
     3  C    0.002532   0.017525
     4  C    0.000614   0.009100
     5  C   -0.018384  -0.000312
     6  C    0.013755   0.061993
     7  H   -0.000497  -0.000082
     8  H   -0.000057   0.000872
     9  Cl  -0.000013   0.000425
    10  O    0.000001  -0.000002
    11  H   -0.000013   0.000001
    12  C    0.047597   0.069856
    13  C    0.019597   0.222818
    14  C    0.003234  -0.070188
    15  C    0.373433  -0.021294
    16  C   -0.201169   0.014123
    17  C    0.022355   0.049523
    18  Cl   0.000585  -0.028801
    19  H    0.536691   0.000107
    20  H    0.000107   0.488697
 Mulliken charges:
               1
     1  C   -1.105829
     2  C   -0.349159
     3  C   -0.122067
     4  C    1.366707
     5  C   -1.198340
     6  C    0.457383
     7  H    0.129895
     8  H    0.153845
     9  Cl   0.221075
    10  O   -0.464286
    11  H    0.134932
    12  C    0.286613
    13  C   -0.993851
    14  C    0.519582
    15  C   -0.188985
    16  C   -0.418033
    17  C   -0.170599
    18  Cl   0.379786
    19  H    0.169906
    20  H    0.191423
 Sum of Mulliken charges =  -1.00000
 Mulliken charges with hydrogens summed into heavy atoms:
               1
     1  C   -1.105829
     2  C   -0.214227
     3  C    0.007828
     4  C    1.366707
     5  C   -1.044495
     6  C    0.457383
     9  Cl   0.221075
    10  O   -0.464286
    12  C    0.286613
    13  C   -0.802428
    14  C    0.519582
    15  C   -0.019079
    16  C   -0.418033
    17  C   -0.170599
    18  Cl   0.379786
 Electronic spatial extent (au):  <R**2>=           5191.1973
 Charge=             -1.0000 electrons
 Dipole moment (field-independent basis, Debye):
    X=              9.3982    Y=              0.1345    Z=              0.0866  Tot=              9.3996
 Quadrupole moment (field-independent basis, Debye-Ang):
   XX=           -190.9174   YY=           -108.0081   ZZ=           -108.2556
   XY=             -0.4997   XZ=             -0.5165   YZ=             -0.1406
 Traceless Quadrupole moment (field-independent basis, Debye-Ang):
   XX=            -55.1904   YY=             27.7190   ZZ=             27.4714
   XY=             -0.4997   XZ=             -0.5165   YZ=             -0.1406
 Octapole moment (field-independent basis, Debye-Ang**2):
  XXX=            195.9094  YYY=             12.2287  ZZZ=             -0.5525  XYY=             -2.0235
  XXY=             24.9843  XXZ=              2.7676  XZZ=             -5.8421  YZZ=             13.5167
  YYZ=             -0.4055  XYZ=              0.7125
 Hexadecapole moment (field-independent basis, Debye-Ang**3):
 XXXX=          -7503.9843 YYYY=          -1441.5269 ZZZZ=           -133.4903 XXXY=            -54.6311
 XXXZ=            -18.5882 YYYX=             69.4906 YYYZ=              0.4840 ZZZX=             -4.3172
 ZZZY=              0.4606 XXYY=          -1289.5955 XXZZ=           -995.9680 YYZZ=           -286.7032
 XXYZ=             -1.0143 YYXZ=              0.1118 ZZXY=             12.2226
 N-N= 1.011695595563D+03 E-N=-5.472225699236D+03  KE= 1.451232498864D+03
 No NMR shielding tensors so no spin-rotation constants.
 Leave Link  601 at Mon Apr  4 13:37:17 2022, MaxMem=  1879048192 cpu:               1.9 elap:               0.3
 (Enter /gpfs/software/gaussian16/sse4/tar/g16/l701.exe)
 ... and contract with generalized density number  0.
 Compute integral first derivatives.
 Leave Link  701 at Mon Apr  4 13:37:17 2022, MaxMem=  1879048192 cpu:               1.8 elap:               0.3
 (Enter /gpfs/software/gaussian16/sse4/tar/g16/l702.exe)
 L702 exits ... SP integral derivatives will be done elsewhere.
 Leave Link  702 at Mon Apr  4 13:37:17 2022, MaxMem=  1879048192 cpu:               0.2 elap:               0.0
 (Enter /gpfs/software/gaussian16/sse4/tar/g16/l703.exe)
 Integral derivatives from FoFJK, PRISM(SPDF).
 Compute integral first derivatives, UseDBF=F ICtDFT=           0.
 Calling FoFJK, ICntrl=      2127 FMM=F ISym2X=0 I1Cent= 0 IOpClX= 0 NMat=1 NMatS=1 NMatT=0.
 FoFJK:  IHMeth= 1 ICntrl=    2127 DoSepK=F KAlg= 0 I1Cent=           0 FoldK=F
 IRaf=         0 NMat=       1 IRICut=       1 DoRegI=T DoRafI=F ISym2E= 0 IDoP0=0 IntGTp=1.
 FoFCou: FMM=F IPFlag=           0 FMFlag=      100000 FMFlg1=         800
         NFxFlg=           0 DoJE=F BraDBF=F KetDBF=F FulRan=T
         wScrn=  0.000000 ICntrl=      2127 IOpCl=  0 I1Cent=           0 NGrid=           0
         NMat0=    1 NMatS0=      1 NMatT0=    0 NMatD0=    1 NMtDS0=    0 NMtDT0=    0
 Symmetry not used in FoFCou.
 Leave Link  703 at Mon Apr  4 13:37:53 2022, MaxMem=  1879048192 cpu:             246.6 elap:              35.5
 (Enter /gpfs/software/gaussian16/sse4/tar/g16/l716.exe)
 Dipole        = 3.69754574D+00 5.29164616D-02 3.40870801D-02
 ***** Axes restored to original set *****
 -------------------------------------------------------------------
 Center     Atomic                   Forces (Hartrees/Bohr)
 Number     Number              X              Y              Z
 -------------------------------------------------------------------
      1        6          -0.055206613    0.010196176    0.025251346
      2        6           0.047006954   -0.028562740   -0.001382289
      3        6          -0.027244688   -0.000367809    0.018133319
      4        6           0.043542027    0.001119478   -0.029035912
      5        6          -0.022549533    0.007822402    0.006320448
      6        6           0.013195492   -0.003391541   -0.004689350
      7        1           0.002803471   -0.000078567   -0.001912065
      8        1           0.000383740   -0.000106368    0.000073126
      9       17          -0.006155474    0.001136277    0.003081087
     10        8           0.024269766    0.001300125   -0.016829535
     11        1          -0.000889658    0.004094203   -0.003975294
     12        6          -0.004495662    0.010431289   -0.010673472
     13        6           0.001257580   -0.004693683    0.004820923
     14        6           0.016382051   -0.009883042    0.002983055
     15        6           0.017967690   -0.037620300    0.034060757
     16        6           0.017673617    0.099832885   -0.133201081
     17        6          -0.065102386   -0.067643076    0.125274625
     18       17           0.002011398    0.013497451   -0.018002774
     19        1          -0.007054001    0.005083165   -0.000842847
     20        1           0.002204228   -0.002166326    0.000545933
 -------------------------------------------------------------------
 Cartesian Forces:  Max     0.133201081 RMS     0.033936642
 Leave Link  716 at Mon Apr  4 13:37:53 2022, MaxMem=  1879048192 cpu:               0.2 elap:               0.1
 (Enter /gpfs/software/gaussian16/sse4/tar/g16/l103.exe)

 GradGradGradGradGradGradGradGradGradGradGradGradGradGradGradGradGradGrad
 Berny optimization.
 FormGI is forming the generalized inverse of G from B-inverse, IUseBI=4.
 GSVD:  received Info=                   1 from GESDD.
 Internal  Forces:  Max     0.139028482 RMS     0.017538241
 Search for a local minimum.
 Step number   1 out of a maximum of  108
 All quantities printed in internal units (Hartrees-Bohrs-Radians)
 RMS Force = .17538D-01 SwitMx=.10000D-02 MixMth= 1
 Mixed Optimization -- RFO/linear search
 Second derivative matrix not updated -- first step.
 ITU=  0
     Eigenvalues ---    0.00787   0.01561   0.01619   0.01906   0.01929
     Eigenvalues ---    0.01958   0.01964   0.01977   0.01985   0.01995
     Eigenvalues ---    0.02003   0.02015   0.02027   0.02047   0.02078
     Eigenvalues ---    0.02148   0.02229   0.16000   0.16000   0.16000
     Eigenvalues ---    0.16000   0.16000   0.22360   0.23309   0.23472
     Eigenvalues ---    0.23472   0.24601   0.25000   0.25000   0.25000
     Eigenvalues ---    0.25000   0.25000   0.25000   0.30694   0.32545
     Eigenvalues ---    0.33516   0.34690   0.35321   0.35322   0.35549
     Eigenvalues ---    0.35575   0.39857   0.41383   0.41570   0.41939
     Eigenvalues ---    0.43614   0.44111   0.44380   0.44982   0.45057
     Eigenvalues ---    0.45660   0.46917   0.47839   0.73435
 RFO step:  Lambda=-6.37372744D-02 EMin= 7.86971284D-03
 Linear search not attempted -- first point.
 Maximum step size (   0.300) exceeded in Quadratic search.
    -- Step size scaled by   0.791
 Iteration  1 RMS(Cart)=  0.03666036 RMS(Int)=  0.00106062
 Iteration  2 RMS(Cart)=  0.00159031 RMS(Int)=  0.00023153
 Iteration  3 RMS(Cart)=  0.00000140 RMS(Int)=  0.00023152
 Iteration  4 RMS(Cart)=  0.00000000 RMS(Int)=  0.00023152
 ITry= 1 IFail=0 DXMaxC= 1.50D-01 DCOld= 1.00D+10 DXMaxT= 3.00D-01 DXLimC= 3.00D+00 Rises=F
 Variable       Old X    -DE/DX   Delta X   Delta X   Delta X     New X
                                 (Linear)    (Quad)   (Total)
    R1        2.65320   0.02767   0.00000   0.04371   0.04371   2.69691
    R2        2.66993   0.01854   0.00000   0.03006   0.03004   2.69997
    R3        2.41663  -0.02849   0.00000  -0.02824  -0.02824   2.38838
    R4        2.66272  -0.02853   0.00000  -0.04429  -0.04427   2.61844
    R5        2.06181  -0.00502   0.00000  -0.00967  -0.00967   2.05214
    R6        2.64793   0.00674   0.00000   0.00962   0.00963   2.65756
    R7        2.04792   0.00059   0.00000   0.00112   0.00112   2.04904
    R8        2.67366  -0.02979   0.00000  -0.04787  -0.04789   2.62577
    R9        3.30300   0.00256   0.00000   0.00545   0.00545   3.30845
   R10        2.65270   0.00124   0.00000   0.00084   0.00085   2.65355
   R11        2.04751  -0.00000   0.00000  -0.00000  -0.00000   2.04750
   R12        2.83159  -0.02056   0.00000  -0.04178  -0.04178   2.78980
   R13        2.66651  -0.00332   0.00000  -0.00000  -0.00044   2.66607
   R14        2.66746   0.00050   0.00000   0.00386   0.00394   2.67140
   R15        2.64557  -0.00619   0.00000  -0.00750  -0.00799   2.63758
   R16        2.05155  -0.00296   0.00000  -0.00561  -0.00561   2.04594
   R17        2.61836  -0.01144   0.00000  -0.01957  -0.01961   2.59875
   R18        3.25155   0.02177   0.00000   0.04317   0.04317   3.29472
   R19        2.64476  -0.01879   0.00000  -0.03047  -0.02997   2.61479
   R20        2.05156  -0.00143   0.00000  -0.00272  -0.00272   2.04884
   R21        2.61740  -0.13903   0.00000  -0.20642  -0.20599   2.41141
    A1        1.97712  -0.00411   0.00000  -0.00685  -0.00687   1.97024
    A2        2.10781   0.01158   0.00000   0.02746   0.02747   2.13528
    A3        2.19826  -0.00748   0.00000  -0.02061  -0.02060   2.17766
    A4        2.16493  -0.00242   0.00000  -0.00375  -0.00374   2.16120
    A5        2.05654  -0.00173   0.00000  -0.00852  -0.00852   2.04801
    A6        2.06171   0.00415   0.00000   0.01226   0.01226   2.07397
    A7        2.13358  -0.00248   0.00000  -0.00723  -0.00719   2.12639
    A8        2.01688   0.00466   0.00000   0.01570   0.01568   2.03257
    A9        2.13271  -0.00218   0.00000  -0.00848  -0.00850   2.12422
   A10        2.14780   0.00208   0.00000   0.00621   0.00617   2.15397
   A11        2.11900  -0.01175   0.00000  -0.03012  -0.03010   2.08890
   A12        2.01638   0.00967   0.00000   0.02391   0.02393   2.04031
   A13        2.14047  -0.00273   0.00000  -0.00992  -0.00993   2.13054
   A14        2.02687   0.00176   0.00000   0.00634   0.00635   2.03322
   A15        2.11584   0.00097   0.00000   0.00357   0.00358   2.11942
   A16        2.00244   0.00966   0.00000   0.02155   0.02157   2.02401
   A17        2.13932  -0.00264   0.00000  -0.00527  -0.00528   2.13404
   A18        2.14142  -0.00701   0.00000  -0.01628  -0.01629   2.12513
   A19        2.13394   0.00293   0.00000  -0.00126  -0.00103   2.13290
   A20        2.13054  -0.00396   0.00000  -0.01864  -0.01841   2.11213
   A21        2.01870   0.00102   0.00000   0.01990   0.01944   2.03814
   A22        2.12514  -0.00456   0.00000   0.00358   0.00258   2.12772
   A23        2.11166   0.00330   0.00000   0.00181   0.00231   2.11397
   A24        2.04638   0.00126   0.00000  -0.00539  -0.00489   2.04149
   A25        2.11134  -0.02342   0.00000  -0.05819  -0.05883   2.05251
   A26        2.09860   0.00191   0.00000   0.00439   0.00470   2.10330
   A27        2.07325   0.02151   0.00000   0.05381   0.05413   2.12738
   A28        2.13658  -0.03417   0.00000  -0.08972  -0.08924   2.04734
   A29        2.11993   0.00825   0.00000   0.01362   0.01337   2.13330
   A30        2.02666   0.02592   0.00000   0.07610   0.07586   2.10252
   A31        2.10023   0.03947   0.00000   0.08627   0.08744   2.18767
   A32        2.07436   0.02165   0.00000   0.03816   0.03858   2.11294
    D1       -0.00371   0.00010   0.00000   0.00102   0.00102  -0.00269
    D2        3.14048   0.00013   0.00000   0.00134   0.00135  -3.14135
    D3        3.13764   0.00007   0.00000   0.00079   0.00079   3.13843
    D4       -0.00136   0.00010   0.00000   0.00112   0.00112  -0.00024
    D5       -0.00333   0.00002   0.00000   0.00036   0.00037  -0.00296
    D6        3.13714   0.00014   0.00000   0.00141   0.00141   3.13855
    D7        3.13852   0.00004   0.00000   0.00059   0.00060   3.13912
    D8       -0.00419   0.00016   0.00000   0.00164   0.00164  -0.00255
    D9        0.00676  -0.00020   0.00000  -0.00172  -0.00171   0.00505
   D10       -3.13082  -0.00002   0.00000  -0.00003  -0.00001  -3.13083
   D11       -3.13744  -0.00024   0.00000  -0.00208  -0.00208  -3.13951
   D12        0.00817  -0.00006   0.00000  -0.00039  -0.00038   0.00779
   D13       -0.00222   0.00005   0.00000   0.00067   0.00068  -0.00155
   D14        3.13997   0.00002   0.00000   0.00039   0.00040   3.14036
   D15        3.13509  -0.00013   0.00000  -0.00108  -0.00106   3.13404
   D16       -0.00590  -0.00016   0.00000  -0.00135  -0.00134  -0.00724
   D17        0.00786  -0.00016   0.00000  -0.00137  -0.00137   0.00649
   D18       -3.13051   0.00004   0.00000   0.00051   0.00053  -3.12998
   D19       -3.13267  -0.00026   0.00000  -0.00234  -0.00235  -3.13502
   D20        0.01214  -0.00006   0.00000  -0.00045  -0.00045   0.01169
   D21       -0.00471   0.00006   0.00000   0.00071   0.00071  -0.00400
   D22        3.13629   0.00008   0.00000   0.00098   0.00099   3.13728
   D23        3.13350  -0.00015   0.00000  -0.00127  -0.00127   3.13223
   D24       -0.00869  -0.00012   0.00000  -0.00099  -0.00099  -0.00968
   D25        3.04537  -0.00043   0.00000  -0.00485  -0.00487   3.04050
   D26       -0.09674  -0.00062   0.00000  -0.00678  -0.00677  -0.10351
   D27       -0.09558  -0.00047   0.00000  -0.00516  -0.00518  -0.10075
   D28        3.04550  -0.00065   0.00000  -0.00709  -0.00708   3.03842
   D29        3.13813  -0.00002   0.00000  -0.00056  -0.00060   3.13753
   D30       -0.00632  -0.00025   0.00000  -0.00245  -0.00248  -0.00880
   D31       -0.00298   0.00015   0.00000   0.00127   0.00123  -0.00175
   D32        3.13576  -0.00008   0.00000  -0.00063  -0.00065   3.13511
   D33        3.13980   0.00001   0.00000  -0.00019  -0.00024   3.13956
   D34       -0.00778  -0.00015   0.00000  -0.00147  -0.00145  -0.00923
   D35       -0.00228  -0.00016   0.00000  -0.00200  -0.00204  -0.00433
   D36        3.13332  -0.00032   0.00000  -0.00328  -0.00325   3.13007
   D37        0.00598   0.00022   0.00000   0.00229   0.00223   0.00821
   D38       -3.13404  -0.00036   0.00000  -0.00300  -0.00296  -3.13701
   D39       -3.13286   0.00044   0.00000   0.00411   0.00403  -3.12883
   D40        0.01030  -0.00014   0.00000  -0.00119  -0.00117   0.00914
   D41       -0.00350  -0.00061   0.00000  -0.00518  -0.00517  -0.00868
   D42        3.13655  -0.00005   0.00000  -0.00001   0.00005   3.13660
   D43        0.00470  -0.00005   0.00000  -0.00056  -0.00051   0.00418
   D44       -3.13121   0.00015   0.00000   0.00081   0.00086  -3.13035
   D45       -0.00170   0.00043   0.00000   0.00415   0.00429   0.00260
         Item               Value     Threshold  Converged?
 Maximum Force            0.139028     0.000450     NO 
 RMS     Force            0.017538     0.000300     NO 
 Maximum Displacement     0.150393     0.001800     NO 
 RMS     Displacement     0.036913     0.001200     NO 
 Predicted change in Energy=-3.337280D-02
 Lowest energy point so far.  Saving SCF results.
 GradGradGradGradGradGradGradGradGradGradGradGradGradGradGradGradGradGrad

 Leave Link  103 at Mon Apr  4 13:37:53 2022, MaxMem=  1879048192 cpu:               0.3 elap:               0.1
 (Enter /gpfs/software/gaussian16/sse4/tar/g16/l202.exe)
                          Input orientation:                          
 ---------------------------------------------------------------------
 Center     Atomic      Atomic             Coordinates (Angstroms)
 Number     Number       Type             X           Y           Z
 ---------------------------------------------------------------------
      1          6           0       -8.014980   -1.622053    6.797768
      2          6           0       -7.166080   -2.658629    7.289304
      3          6           0       -5.913630   -2.941844    6.768629
      4          6           0       -7.436502   -0.899363    5.709448
      5          6           0       -6.178202   -1.176877    5.189477
      6          6           0       -5.372464   -2.208580    5.697556
      7          1           0       -5.374207   -3.763063    7.227255
      8          1           0       -5.844836   -0.550825    4.370402
      9         17           0       -8.329347    0.410590    4.966475
     10          8           0       -9.154785   -1.390134    7.292183
     11          1           0       -7.535629   -3.254908    8.118258
     12          6           0       -4.038678   -2.500965    5.136319
     13          6           0       -3.546137   -1.846161    3.987816
     14          6           0       -2.282096   -2.124026    3.465223
     15          6           0       -3.189817   -3.458836    5.736578
     16          6           0       -1.957430   -3.673930    5.145350
     17          6           0       -1.523025   -3.075390    4.105455
     18         17           0       -1.707036   -1.287863    2.047512
     19          1           0       -3.474943   -4.006273    6.627931
     20          1           0       -4.139828   -1.104370    3.468738
 ---------------------------------------------------------------------
                    Distance matrix (angstroms):
                    1          2          3          4          5
     1  C    0.000000
     2  C    1.427141   0.000000
     3  C    2.481607   1.385620   0.000000
     4  C    1.428762   2.379935   2.759119   0.000000
     5  C    2.481640   2.753319   2.383030   1.389497   0.000000
     6  C    2.921879   2.439931   1.406320   2.444268   1.404197
     7  H    3.426670   2.105809   1.084304   3.841560   3.389293
     8  H    3.427705   3.835167   3.387211   2.109010   1.083493
     9  Cl   2.753924   4.021048   4.508022   1.750759   2.682761
    10  O    1.263878   2.358821   3.631391   2.387133   3.650603
    11  H    2.153993   1.085946   2.133164   3.370576   3.839086
    12  C    4.398168   3.800111   2.524729   3.799844   2.516664
    13  C    5.283618   4.966277   3.812934   4.358369   2.969797
    14  C    6.650098   6.225970   4.976883   5.753629   4.364606
    15  C    5.270873   4.343035   2.958304   4.958424   3.799618
    16  C    6.605650   5.723409   4.338491   6.167387   4.904298
    17  C    7.176784   6.492661   5.136900   6.502084   5.142969
    18  Cl   7.903593   7.691329   6.536056   6.810836   5.465856
    19  H    5.130818   3.984727   2.664582   5.117661   4.169202
    20  H    5.134904   5.115725   4.172765   3.991349   2.668551
                    6          7          8          9         10
     6  C    0.000000
     7  H    2.180918   0.000000
     8  H    2.175459   4.324532   0.000000
     9  Cl   4.017174   5.591365   2.729912   0.000000
    10  O    4.185528   4.464054   4.494108   3.054975   0.000000
    11  H    3.410848   2.392457   4.921104   4.898938   2.604121
    12  C    1.476299   2.783621   2.766203   5.188047   5.661823
    13  C    2.527850   4.184534   2.666137   5.378643   6.525622
    14  C    3.813245   5.138140   3.998428   6.726610   7.900512
    15  C    2.515673   2.661998   4.167984   6.479219   6.502329
    16  C    3.756945   4.002080   5.046410   7.570774   7.850257
    17  C    4.254918   5.005011   5.012152   7.695416   8.440325
    18  Cl   5.254132   6.812085   4.802128   7.433713   9.109665
    19  H    2.774506   2.006376   4.759511   6.770107   6.288563
    20  H    2.776022   4.766424   2.006604   4.700041   6.312700
                   11         12         13         14         15
    11  H    0.000000
    12  C    4.657151   0.000000
    13  C    5.912797   1.410824   0.000000
    14  C    7.108392   2.453615   1.395748   0.000000
    15  C    4.959845   1.413646   2.405380   2.786527   0.000000
    16  C    6.334830   2.389042   2.684141   2.308774   1.383689
    17  C    7.230921   2.778697   2.370195   1.375201   2.363428
    18  Cl   8.642668   4.055724   2.731075   1.743492   4.530008
    19  H    4.390307   2.192865   3.411944   3.868910   1.084202
    20  H    6.146081   2.177507   1.082666   2.119170   3.404282
                   16         17         18         19         20
    16  C    0.000000
    17  C    1.276064   0.000000
    18  Cl   3.918241   2.732076   0.000000
    19  H    2.147404   3.322561   5.612084   0.000000
    20  H    3.765174   3.337363   2.823479   4.340924   0.000000
 Stoichiometry    C12H5Cl2O(1-)
 Framework group  C1[X(C12H5Cl2O)]
 Deg. of freedom    54
 Full point group                 C1      NOp   1
 RotChk:  IX=0 Diff= 5.61D-03
 Largest Abelian subgroup         C1      NOp   1
 Largest concise Abelian subgroup C1      NOp   1
                         Standard orientation:                         
 ---------------------------------------------------------------------
 Center     Atomic      Atomic             Coordinates (Angstroms)
 Number     Number       Type             X           Y           Z
 ---------------------------------------------------------------------
      1          6           0       -3.343280   -0.582920   -0.044948
      2          6           0       -2.617502   -1.811072   -0.085181
      3          6           0       -1.234276   -1.890574   -0.067625
      4          6           0       -2.492732    0.563297    0.019196
      5          6           0       -1.105578    0.486383    0.043468
      6          6           0       -0.426037   -0.741612   -0.001509
      7          1           0       -0.806986   -2.886099   -0.113123
      8          1           0       -0.570334    1.426484    0.104134
      9         17           0       -3.198322    2.164732    0.071217
     10          8           0       -4.606355   -0.542954   -0.065723
     11          1           0       -3.194236   -2.729862   -0.135000
     12          6           0        1.048285   -0.815111    0.019265
     13          6           0        1.859468    0.337911   -0.034996
     14          6           0        3.252900    0.261473   -0.010152
     15          6           0        1.714545   -2.059399    0.098248
     16          6           0        3.098033   -2.038961    0.110097
     17          6           0        3.821248   -0.988826    0.059918
     18         17           0        4.220129    1.710743   -0.072224
     19          1           0        1.178166   -2.999929    0.154757
     20          1           0        1.423090    1.326435   -0.102533
 ---------------------------------------------------------------------
 Rotational constants (GHZ):           0.9671100           0.2330039           0.1879087
 Leave Link  202 at Mon Apr  4 13:37:53 2022, MaxMem=  1879048192 cpu:               0.1 elap:               0.0
 (Enter /gpfs/software/gaussian16/sse4/tar/g16/l301.exe)
 Standard basis: 6-311+G(d,p) (5D, 7F)
 Ernie: Thresh=  0.10000D-02 Tol=  0.10000D-05 Strict=F.
 There are   391 symmetry adapted cartesian basis functions of A   symmetry.
 There are   376 symmetry adapted basis functions of A   symmetry.
   376 basis functions,   614 primitive gaussians,   391 cartesian basis functions
    60 alpha electrons       60 beta electrons
       nuclear repulsion energy      1017.4241758676 Hartrees.
 IExCor= 4336 DFT=T Ex+Corr=M062X ExCW=0 ScaHFX=  0.540000
 ScaDFX=  1.000000  1.000000  1.000000  1.000000 ScalE2=  1.000000  1.000000
 IRadAn=      5 IRanWt=     -1 IRanGd=            0 ICorTp=0 IEmpDi=  4
 NAtoms=   20 NActive=   20 NUniq=   20 SFac= 1.00D+00 NAtFMM=   60 NAOKFM=F Big=F
 Integral buffers will be    131072 words long.
 Raffenetti 2 integral format.
 Two-electron integral symmetry is turned on.
 Leave Link  301 at Mon Apr  4 13:37:53 2022, MaxMem=  1879048192 cpu:               0.5 elap:               0.1
 (Enter /gpfs/software/gaussian16/sse4/tar/g16/l302.exe)
 NPDir=0 NMtPBC=     1 NCelOv=     1 NCel=       1 NClECP=     1 NCelD=      1
         NCelK=      1 NCelE2=     1 NClLst=     1 CellRange=     0.0.
 One-electron integrals computed using PRISM.
 One-electron integral symmetry used in STVInt
 NBasis=   376 RedAO= T EigKep=  1.05D-06  NBF=   376
 NBsUse=   373 1.00D-06 EigRej=  4.86D-07 NBFU=   373
 Precomputing XC quadrature grid using
 IXCGrd= 4 IRadAn=           5 IRanWt=          -1 IRanGd=           0 AccXCQ= 0.00D+00.
 Generated NRdTot=       0 NPtTot=           0 NUsed=           0 NTot=          32
 NSgBfM=   388   387   387   388   388 MxSgAt=    20 MxSgA2=    20.
 Leave Link  302 at Mon Apr  4 13:37:53 2022, MaxMem=  1879048192 cpu:               3.8 elap:               0.6
 (Enter /gpfs/software/gaussian16/sse4/tar/g16/l303.exe)
 DipDrv:  MaxL=1.
 Leave Link  303 at Mon Apr  4 13:37:54 2022, MaxMem=  1879048192 cpu:               0.4 elap:               0.1
 (Enter /gpfs/software/gaussian16/sse4/tar/g16/l401.exe)
 Initial guess from the checkpoint file:  "checkpoint.chk"
 B after Tr=     0.000000    0.000000    0.000000
         Rot=    0.999999   -0.000001    0.000086    0.001672 Ang=  -0.19 deg.
 Guess basis will be translated and rotated to current coordinates.
 JPrj=2 DoOrth=T DoCkMO=T.
 Generating alternative initial guess.
 ExpMin= 4.38D-02 ExpMax= 1.06D+05 ExpMxC= 3.62D+03 IAcc=2 IRadAn=         4 AccDes= 0.00D+00
 Harris functional with IExCor= 1009 and IRadAn=       4 diagonalized for initial guess.
 HarFok:  IExCor= 1009 AccDes= 0.00D+00 IRadAn=         4 IDoV= 1 UseB2=F ITyADJ=14
 ICtDFT=  3500011 ScaDFX=  1.000000  1.000000  1.000000  1.000000
 FoFCou: FMM=F IPFlag=           0 FMFlag=      100000 FMFlg1=           0
         NFxFlg=           0 DoJE=T BraDBF=F KetDBF=T FulRan=T
         wScrn=  0.000000 ICntrl=       500 IOpCl=  0 I1Cent=   200000004 NGrid=           0
         NMat0=    1 NMatS0=      1 NMatT0=    0 NMatD0=    1 NMtDS0=    0 NMtDT0=    0
 Petite list used in FoFCou.
 Harris En= -1455.17521219930    
 Leave Link  401 at Mon Apr  4 13:37:56 2022, MaxMem=  1879048192 cpu:              14.4 elap:               2.1
 (Enter /gpfs/software/gaussian16/sse4/tar/g16/l502.exe)
 Integral symmetry usage will be decided dynamically.
 Closed shell SCF:
 Using DIIS extrapolation, IDIIS=  1040.
 NGot=  1879048192 LenX=  1878736095 LenY=  1878582773
 Requested convergence on RMS density matrix=1.00D-08 within 128 cycles.
 Requested convergence on MAX density matrix=1.00D-06.
 Requested convergence on             energy=1.00D-06.
 No special actions if energy rises.
 Fock matrices will be formed incrementally for  20 cycles.

 Cycle   1  Pass 1  IDiag  1:
 FoFJK:  IHMeth= 1 ICntrl=       0 DoSepK=F KAlg= 0 I1Cent=           0 FoldK=F
 IRaf= 840000000 NMat=       1 IRICut=       1 DoRegI=T DoRafI=F ISym2E= 0 IDoP0=0 IntGTp=1.
 FoFCou: FMM=F IPFlag=           0 FMFlag=      100000 FMFlg1=           0
         NFxFlg=           0 DoJE=F BraDBF=F KetDBF=F FulRan=T
         wScrn=  0.000000 ICntrl=         0 IOpCl=  0 I1Cent=           0 NGrid=           0
         NMat0=    1 NMatS0=      1 NMatT0=    0 NMatD0=    1 NMtDS0=    0 NMtDT0=    0
 Symmetry not used in FoFCou.
 E= -1455.74115365368    
 DIIS: error= 2.98D-03 at cycle   1 NSaved=   1.
 NSaved= 1 IEnMin= 1 EnMin= -1455.74115365368     IErMin= 1 ErrMin= 2.98D-03
 ErrMax= 2.98D-03  0.00D+00 EMaxC= 1.00D-01 BMatC= 1.36D-02 BMatP= 1.36D-02
 IDIUse=3 WtCom= 9.70D-01 WtEn= 2.98D-02
 Coeff-Com:  0.100D+01
 Coeff-En:   0.100D+01
 Coeff:      0.100D+01
 Gap=     0.384 Goal=   None    Shift=    0.000
 GapD=    0.384 DampG=1.000 DampE=1.000 DampFc=1.0000 IDamp=-1.
 RMSDP=3.77D-02 MaxDP=2.34D+00              OVMax= 5.65D-02

 Cycle   2  Pass 1  IDiag  1:
 RMSU=  3.07D-02    CP:  1.16D+00
 E= -1455.75874192792     Delta-E=       -0.017588274243 Rises=F Damp=F
 DIIS: error= 2.30D-03 at cycle   2 NSaved=   2.
 NSaved= 2 IEnMin= 2 EnMin= -1455.75874192792     IErMin= 2 ErrMin= 2.30D-03
 ErrMax= 2.30D-03  0.00D+00 EMaxC= 1.00D-01 BMatC= 1.81D-03 BMatP= 1.36D-02
 IDIUse=3 WtCom= 9.77D-01 WtEn= 2.30D-02
 Coeff-Com:  0.145D+00 0.855D+00
 Coeff-En:   0.000D+00 0.100D+01
 Coeff:      0.142D+00 0.858D+00
 Gap=     0.124 Goal=   None    Shift=    0.000
 RMSDP=4.74D-03 MaxDP=2.48D-01 DE=-1.76D-02 OVMax= 2.14D-02

 Cycle   3  Pass 1  IDiag  1:
 RMSU=  4.66D-03    CP:  1.15D+00  9.96D-01
 E= -1455.75935910261     Delta-E=       -0.000617174687 Rises=F Damp=F
 DIIS: error= 2.77D-03 at cycle   3 NSaved=   3.
 NSaved= 3 IEnMin= 3 EnMin= -1455.75935910261     IErMin= 2 ErrMin= 2.30D-03
 ErrMax= 2.77D-03  0.00D+00 EMaxC= 1.00D-01 BMatC= 1.34D-03 BMatP= 1.81D-03
 IDIUse=3 WtCom= 9.72D-01 WtEn= 2.77D-02
 Coeff-Com: -0.286D-01 0.463D+00 0.566D+00
 Coeff-En:   0.000D+00 0.405D+00 0.595D+00
 Coeff:     -0.278D-01 0.461D+00 0.567D+00
 Gap=     0.113 Goal=   None    Shift=    0.000
 RMSDP=2.58D-03 MaxDP=1.64D-01 DE=-6.17D-04 OVMax= 1.12D-02

 Cycle   4  Pass 1  IDiag  1:
 RMSU=  2.40D-03    CP:  1.15D+00  1.02D+00  1.08D+00
 E= -1455.76073188666     Delta-E=       -0.001372784053 Rises=F Damp=F
 DIIS: error= 7.94D-04 at cycle   4 NSaved=   4.
 NSaved= 4 IEnMin= 4 EnMin= -1455.76073188666     IErMin= 4 ErrMin= 7.94D-04
 ErrMax= 7.94D-04  0.00D+00 EMaxC= 1.00D-01 BMatC= 1.38D-04 BMatP= 1.34D-03
 IDIUse=3 WtCom= 9.92D-01 WtEn= 7.94D-03
 Coeff-Com: -0.232D-01 0.197D+00 0.327D+00 0.500D+00
 Coeff-En:   0.000D+00 0.000D+00 0.000D+00 0.100D+01
 Coeff:     -0.230D-01 0.195D+00 0.324D+00 0.504D+00
 Gap=     0.114 Goal=   None    Shift=    0.000
 RMSDP=7.58D-04 MaxDP=5.97D-02 DE=-1.37D-03 OVMax= 4.04D-03

 Cycle   5  Pass 1  IDiag  1:
 RMSU=  4.87D-04    CP:  1.15D+00  1.02D+00  1.20D+00  9.03D-01
 E= -1455.76086283121     Delta-E=       -0.000130944545 Rises=F Damp=F
 DIIS: error= 2.79D-04 at cycle   5 NSaved=   5.
 NSaved= 5 IEnMin= 5 EnMin= -1455.76086283121     IErMin= 5 ErrMin= 2.79D-04
 ErrMax= 2.79D-04  0.00D+00 EMaxC= 1.00D-01 BMatC= 2.05D-05 BMatP= 1.38D-04
 IDIUse=3 WtCom= 9.97D-01 WtEn= 2.79D-03
 Coeff-Com: -0.646D-02 0.127D-01 0.765D-01 0.298D+00 0.619D+00
 Coeff-En:   0.000D+00 0.000D+00 0.000D+00 0.826D-01 0.917D+00
 Coeff:     -0.644D-02 0.127D-01 0.763D-01 0.298D+00 0.620D+00
 Gap=     0.115 Goal=   None    Shift=    0.000
 RMSDP=9.62D-04 MaxDP=6.77D-02 DE=-1.31D-04 OVMax= 1.96D-03

 Cycle   6  Pass 1  IDiag  1:
 RMSU=  2.76D-04    CP:  1.14D+00  1.01D+00  1.32D+00  9.21D-01  1.10D+00
 E= -1455.76088588070     Delta-E=       -0.000023049497 Rises=F Damp=F
 DIIS: error= 1.30D-04 at cycle   6 NSaved=   6.
 NSaved= 6 IEnMin= 6 EnMin= -1455.76088588070     IErMin= 6 ErrMin= 1.30D-04
 ErrMax= 1.30D-04  0.00D+00 EMaxC= 1.00D-01 BMatC= 3.07D-06 BMatP= 2.05D-05
 IDIUse=3 WtCom= 9.99D-01 WtEn= 1.30D-03
 Coeff-Com: -0.233D-03-0.239D-01-0.577D-02 0.850D-01 0.346D+00 0.599D+00
 Coeff-En:   0.000D+00 0.000D+00 0.000D+00 0.000D+00 0.000D+00 0.100D+01
 Coeff:     -0.232D-03-0.239D-01-0.576D-02 0.849D-01 0.345D+00 0.600D+00
 Gap=     0.115 Goal=   None    Shift=    0.000
 RMSDP=4.18D-04 MaxDP=2.72D-02 DE=-2.30D-05 OVMax= 8.96D-04

 Cycle   7  Pass 1  IDiag  1:
 RMSU=  1.07D-04    CP:  1.14D+00  1.00D+00  1.36D+00  9.77D-01  1.07D+00
                    CP:  1.16D+00
 E= -1455.76088986746     Delta-E=       -0.000003986755 Rises=F Damp=F
 DIIS: error= 4.03D-05 at cycle   7 NSaved=   7.
 NSaved= 7 IEnMin= 7 EnMin= -1455.76088986746     IErMin= 7 ErrMin= 4.03D-05
 ErrMax= 4.03D-05  0.00D+00 EMaxC= 1.00D-01 BMatC= 2.90D-07 BMatP= 3.07D-06
 IDIUse=1 WtCom= 1.00D+00 WtEn= 0.00D+00
 Coeff-Com:  0.954D-03-0.142D-01-0.153D-01-0.835D-02 0.708D-01 0.258D+00
 Coeff-Com:  0.708D+00
 Coeff:      0.954D-03-0.142D-01-0.153D-01-0.835D-02 0.708D-01 0.258D+00
 Coeff:      0.708D+00
 Gap=     0.115 Goal=   None    Shift=    0.000
 RMSDP=1.22D-04 MaxDP=8.31D-03 DE=-3.99D-06 OVMax= 5.10D-04

 Cycle   8  Pass 1  IDiag  1:
 RMSU=  2.77D-05    CP:  1.14D+00  1.00D+00  1.38D+00  9.96D-01  1.12D+00
                    CP:  1.28D+00  1.15D+00
 E= -1455.76089041482     Delta-E=       -0.000000547357 Rises=F Damp=F
 DIIS: error= 2.85D-05 at cycle   8 NSaved=   8.
 NSaved= 8 IEnMin= 8 EnMin= -1455.76089041482     IErMin= 8 ErrMin= 2.85D-05
 ErrMax= 2.85D-05  0.00D+00 EMaxC= 1.00D-01 BMatC= 7.74D-08 BMatP= 2.90D-07
 IDIUse=1 WtCom= 1.00D+00 WtEn= 0.00D+00
 Coeff-Com:  0.572D-03-0.350D-02-0.767D-02-0.225D-01-0.264D-01 0.207D-01
 Coeff-Com:  0.359D+00 0.679D+00
 Coeff:      0.572D-03-0.350D-02-0.767D-02-0.225D-01-0.264D-01 0.207D-01
 Coeff:      0.359D+00 0.679D+00
 Gap=     0.115 Goal=   None    Shift=    0.000
 RMSDP=1.09D-04 MaxDP=8.58D-03 DE=-5.47D-07 OVMax= 2.31D-04

 Cycle   9  Pass 1  IDiag  1:
 RMSU=  1.64D-05    CP:  1.14D+00  1.00D+00  1.39D+00  9.97D-01  1.11D+00
                    CP:  1.37D+00  1.31D+00  8.04D-01
 E= -1455.76089055500     Delta-E=       -0.000000140189 Rises=F Damp=F
 DIIS: error= 7.82D-06 at cycle   9 NSaved=   9.
 NSaved= 9 IEnMin= 9 EnMin= -1455.76089055500     IErMin= 9 ErrMin= 7.82D-06
 ErrMax= 7.82D-06  0.00D+00 EMaxC= 1.00D-01 BMatC= 1.33D-08 BMatP= 7.74D-08
 IDIUse=1 WtCom= 1.00D+00 WtEn= 0.00D+00
 Coeff-Com:  0.190D-04 0.205D-02 0.819D-03-0.734D-02-0.267D-01-0.525D-01
 Coeff-Com: -0.144D-01 0.329D+00 0.769D+00
 Coeff:      0.190D-04 0.205D-02 0.819D-03-0.734D-02-0.267D-01-0.525D-01
 Coeff:     -0.144D-01 0.329D+00 0.769D+00
 Gap=     0.115 Goal=   None    Shift=    0.000
 RMSDP=2.31D-05 MaxDP=1.96D-03 DE=-1.40D-07 OVMax= 1.55D-04

 Cycle  10  Pass 1  IDiag  1:
 RMSU=  5.06D-06    CP:  1.14D+00  1.00D+00  1.39D+00  9.94D-01  1.11D+00
                    CP:  1.39D+00  1.37D+00  9.08D-01  1.11D+00
 E= -1455.76089058444     Delta-E=       -0.000000029436 Rises=F Damp=F
 DIIS: error= 2.14D-06 at cycle  10 NSaved=  10.
 NSaved=10 IEnMin=10 EnMin= -1455.76089058444     IErMin=10 ErrMin= 2.14D-06
 ErrMax= 2.14D-06  0.00D+00 EMaxC= 1.00D-01 BMatC= 1.70D-09 BMatP= 1.33D-08
 IDIUse=1 WtCom= 1.00D+00 WtEn= 0.00D+00
 Coeff-Com: -0.524D-04 0.129D-02 0.125D-02-0.966D-03-0.946D-02-0.245D-01
 Coeff-Com: -0.489D-01 0.555D-01 0.330D+00 0.696D+00
 Coeff:     -0.524D-04 0.129D-02 0.125D-02-0.966D-03-0.946D-02-0.245D-01
 Coeff:     -0.489D-01 0.555D-01 0.330D+00 0.696D+00
 Gap=     0.115 Goal=   None    Shift=    0.000
 RMSDP=1.10D-05 MaxDP=6.45D-04 DE=-2.94D-08 OVMax= 4.66D-05

 Cycle  11  Pass 1  IDiag  1:
 RMSU=  2.21D-06    CP:  1.14D+00  1.00D+00  1.39D+00  9.93D-01  1.10D+00
                    CP:  1.40D+00  1.38D+00  8.36D-01  1.21D+00  1.44D+00
 E= -1455.76089058775     Delta-E=       -0.000000003307 Rises=F Damp=F
 DIIS: error= 7.93D-07 at cycle  11 NSaved=  11.
 NSaved=11 IEnMin=11 EnMin= -1455.76089058775     IErMin=11 ErrMin= 7.93D-07
 ErrMax= 7.93D-07  0.00D+00 EMaxC= 1.00D-01 BMatC= 2.40D-10 BMatP= 1.70D-09
 IDIUse=1 WtCom= 1.00D+00 WtEn= 0.00D+00
 Coeff-Com: -0.235D-04 0.217D-03 0.419D-03 0.649D-03 0.250D-04-0.160D-02
 Coeff-Com: -0.173D-01-0.244D-01 0.255D-01 0.296D+00 0.721D+00
 Coeff:     -0.235D-04 0.217D-03 0.419D-03 0.649D-03 0.250D-04-0.160D-02
 Coeff:     -0.173D-01-0.244D-01 0.255D-01 0.296D+00 0.721D+00
 Gap=     0.115 Goal=   None    Shift=    0.000
 RMSDP=3.06D-06 MaxDP=1.70D-04 DE=-3.31D-09 OVMax= 2.22D-05

 Cycle  12  Pass 1  IDiag  1:
 RMSU=  9.00D-07    CP:  1.14D+00  1.00D+00  1.39D+00  9.93D-01  1.10D+00
                    CP:  1.39D+00  1.38D+00  8.08D-01  1.26D+00  1.61D+00
                    CP:  1.34D+00
 E= -1455.76089058841     Delta-E=       -0.000000000663 Rises=F Damp=F
 DIIS: error= 3.54D-07 at cycle  12 NSaved=  12.
 NSaved=12 IEnMin=12 EnMin= -1455.76089058841     IErMin=12 ErrMin= 3.54D-07
 ErrMax= 3.54D-07  0.00D+00 EMaxC= 1.00D-01 BMatC= 3.64D-11 BMatP= 2.40D-10
 IDIUse=1 WtCom= 1.00D+00 WtEn= 0.00D+00
 Coeff-Com:  0.113D-05-0.156D-03-0.754D-04 0.399D-03 0.167D-02 0.391D-02
 Coeff-Com:  0.125D-02-0.193D-01-0.512D-01-0.670D-02 0.249D+00 0.821D+00
 Coeff:      0.113D-05-0.156D-03-0.754D-04 0.399D-03 0.167D-02 0.391D-02
 Coeff:      0.125D-02-0.193D-01-0.512D-01-0.670D-02 0.249D+00 0.821D+00
 Gap=     0.115 Goal=   None    Shift=    0.000
 RMSDP=1.91D-06 MaxDP=1.02D-04 DE=-6.63D-10 OVMax= 1.58D-05

 Cycle  13  Pass 1  IDiag  1:
 RMSU=  3.42D-07    CP:  1.14D+00  1.00D+00  1.39D+00  9.93D-01  1.10D+00
                    CP:  1.39D+00  1.38D+00  7.86D-01  1.28D+00  1.76D+00
                    CP:  1.60D+00  1.36D+00
 E= -1455.76089058864     Delta-E=       -0.000000000230 Rises=F Damp=F
 DIIS: error= 2.11D-07 at cycle  13 NSaved=  13.
 NSaved=13 IEnMin=13 EnMin= -1455.76089058864     IErMin=13 ErrMin= 2.11D-07
 ErrMax= 2.11D-07  0.00D+00 EMaxC= 1.00D-01 BMatC= 1.07D-11 BMatP= 3.64D-11
 IDIUse=1 WtCom= 1.00D+00 WtEn= 0.00D+00
 Coeff-Com:  0.414D-05-0.969D-04-0.103D-03 0.529D-04 0.670D-03 0.181D-02
 Coeff-Com:  0.352D-02-0.219D-02-0.247D-01-0.536D-01-0.392D-01 0.348D+00
 Coeff-Com:  0.766D+00
 Coeff:      0.414D-05-0.969D-04-0.103D-03 0.529D-04 0.670D-03 0.181D-02
 Coeff:      0.352D-02-0.219D-02-0.247D-01-0.536D-01-0.392D-01 0.348D+00
 Coeff:      0.766D+00
 Gap=     0.115 Goal=   None    Shift=    0.000
 RMSDP=5.13D-07 MaxDP=3.48D-05 DE=-2.30D-10 OVMax= 8.94D-06

 Cycle  14  Pass 1  IDiag  1:
 RMSU=  1.69D-07    CP:  1.14D+00  1.00D+00  1.39D+00  9.93D-01  1.10D+00
                    CP:  1.39D+00  1.38D+00  7.79D-01  1.28D+00  1.81D+00
                    CP:  1.70D+00  1.56D+00  1.25D+00
 E= -1455.76089058871     Delta-E=       -0.000000000066 Rises=F Damp=F
 DIIS: error= 1.25D-07 at cycle  14 NSaved=  14.
 NSaved=14 IEnMin=14 EnMin= -1455.76089058871     IErMin=14 ErrMin= 1.25D-07
 ErrMax= 1.25D-07  0.00D+00 EMaxC= 1.00D-01 BMatC= 2.79D-12 BMatP= 1.07D-11
 IDIUse=1 WtCom= 1.00D+00 WtEn= 0.00D+00
 Coeff-Com:  0.141D-05 0.153D-04-0.177D-04-0.123D-03-0.309D-03-0.646D-03
 Coeff-Com:  0.108D-02 0.629D-02 0.769D-02-0.196D-01-0.116D+00-0.158D+00
 Coeff-Com:  0.309D+00 0.971D+00
 Coeff:      0.141D-05 0.153D-04-0.177D-04-0.123D-03-0.309D-03-0.646D-03
 Coeff:      0.108D-02 0.629D-02 0.769D-02-0.196D-01-0.116D+00-0.158D+00
 Coeff:      0.309D+00 0.971D+00
 Gap=     0.115 Goal=   None    Shift=    0.000
 RMSDP=4.61D-07 MaxDP=2.47D-05 DE=-6.64D-11 OVMax= 8.18D-06

 Cycle  15  Pass 1  IDiag  1:
 RMSU=  9.78D-08    CP:  1.14D+00  1.00D+00  1.39D+00  9.93D-01  1.10D+00
                    CP:  1.39D+00  1.38D+00  7.77D-01  1.28D+00  1.84D+00
                    CP:  1.77D+00  1.75D+00  1.44D+00  1.83D+00
 E= -1455.76089058868     Delta-E=        0.000000000026 Rises=F Damp=F
 DIIS: error= 4.52D-08 at cycle  15 NSaved=  15.
 NSaved=15 IEnMin=14 EnMin= -1455.76089058871     IErMin=15 ErrMin= 4.52D-08
 ErrMax= 4.52D-08  0.00D+00 EMaxC= 1.00D-01 BMatC= 6.52D-13 BMatP= 2.79D-12
 IDIUse=1 WtCom= 1.00D+00 WtEn= 0.00D+00
 Coeff-Com: -0.159D-06 0.270D-04 0.140D-04-0.706D-04-0.296D-03-0.676D-03
 Coeff-Com: -0.190D-03 0.321D-02 0.870D-02 0.174D-02-0.436D-01-0.141D+00
 Coeff-Com: -0.595D-02 0.438D+00 0.740D+00
 Coeff:     -0.159D-06 0.270D-04 0.140D-04-0.706D-04-0.296D-03-0.676D-03
 Coeff:     -0.190D-03 0.321D-02 0.870D-02 0.174D-02-0.436D-01-0.141D+00
 Coeff:     -0.595D-02 0.438D+00 0.740D+00
 Gap=     0.115 Goal=   None    Shift=    0.000
 RMSDP=2.90D-07 MaxDP=1.57D-05 DE= 2.59D-11 OVMax= 2.87D-06

 Cycle  16  Pass 1  IDiag  1:
 RMSU=  4.46D-08    CP:  1.14D+00  1.00D+00  1.39D+00  9.93D-01  1.10D+00
                    CP:  1.39D+00  1.38D+00  7.77D-01  1.28D+00  1.85D+00
                    CP:  1.78D+00  1.79D+00  1.55D+00  2.10D+00  1.05D+00
 E= -1455.76089058880     Delta-E=       -0.000000000114 Rises=F Damp=F
 DIIS: error= 1.99D-08 at cycle  16 NSaved=  16.
 NSaved=16 IEnMin=16 EnMin= -1455.76089058880     IErMin=16 ErrMin= 1.99D-08
 ErrMax= 1.99D-08  0.00D+00 EMaxC= 1.00D-01 BMatC= 1.35D-13 BMatP= 6.52D-13
 IDIUse=1 WtCom= 1.00D+00 WtEn= 0.00D+00
 Coeff-Com: -0.349D-06 0.946D-05 0.108D-04-0.846D-05-0.774D-04-0.175D-03
 Coeff-Com: -0.253D-03 0.331D-04 0.247D-02 0.472D-02 0.495D-02-0.366D-01
 Coeff-Com: -0.671D-01-0.131D-01 0.348D+00 0.757D+00
 Coeff:     -0.349D-06 0.946D-05 0.108D-04-0.846D-05-0.774D-04-0.175D-03
 Coeff:     -0.253D-03 0.331D-04 0.247D-02 0.472D-02 0.495D-02-0.366D-01
 Coeff:     -0.671D-01-0.131D-01 0.348D+00 0.757D+00
 Gap=     0.115 Goal=   None    Shift=    0.000
 RMSDP=9.81D-08 MaxDP=4.42D-06 DE=-1.14D-10 OVMax= 1.26D-06

 Cycle  17  Pass 1  IDiag  1:
 RMSU=  1.52D-08    CP:  1.14D+00  1.00D+00  1.39D+00  9.93D-01  1.10D+00
                    CP:  1.39D+00  1.38D+00  7.78D-01  1.28D+00  1.85D+00
                    CP:  1.79D+00  1.81D+00  1.54D+00  2.29D+00  1.23D+00
                    CP:  1.24D+00
 E= -1455.76089058871     Delta-E=        0.000000000087 Rises=F Damp=F
 DIIS: error= 5.56D-09 at cycle  17 NSaved=  17.
 NSaved=17 IEnMin=16 EnMin= -1455.76089058880     IErMin=17 ErrMin= 5.56D-09
 ErrMax= 5.56D-09  0.00D+00 EMaxC= 1.00D-01 BMatC= 1.10D-14 BMatP= 1.35D-13
 IDIUse=1 WtCom= 1.00D+00 WtEn= 0.00D+00
 Coeff-Com: -0.736D-07-0.624D-06 0.106D-05 0.505D-05 0.148D-04 0.288D-04
 Coeff-Com: -0.683D-05-0.352D-03-0.361D-03 0.668D-03 0.626D-02 0.790D-02
 Coeff-Com: -0.114D-01-0.584D-01-0.198D-01 0.205D+00 0.870D+00
 Coeff:     -0.736D-07-0.624D-06 0.106D-05 0.505D-05 0.148D-04 0.288D-04
 Coeff:     -0.683D-05-0.352D-03-0.361D-03 0.668D-03 0.626D-02 0.790D-02
 Coeff:     -0.114D-01-0.584D-01-0.198D-01 0.205D+00 0.870D+00
 Gap=     0.115 Goal=   None    Shift=    0.000
 RMSDP=2.56D-08 MaxDP=1.34D-06 DE= 8.73D-11 OVMax= 3.07D-07

 Cycle  18  Pass 1  IDiag  1:
 RMSU=  5.46D-09    CP:  1.14D+00  1.00D+00  1.39D+00  9.93D-01  1.10D+00
                    CP:  1.39D+00  1.38D+00  7.78D-01  1.28D+00  1.85D+00
                    CP:  1.79D+00  1.81D+00  1.53D+00  2.35D+00  1.29D+00
                    CP:  1.34D+00  1.21D+00
 E= -1455.76089058869     Delta-E=        0.000000000015 Rises=F Damp=F
 DIIS: error= 2.63D-09 at cycle  18 NSaved=  18.
 NSaved=18 IEnMin=16 EnMin= -1455.76089058880     IErMin=18 ErrMin= 2.63D-09
 ErrMax= 2.63D-09  0.00D+00 EMaxC= 1.00D-01 BMatC= 1.19D-15 BMatP= 1.10D-14
 IDIUse=1 WtCom= 1.00D+00 WtEn= 0.00D+00
 Large coefficients: NSaved= 18 BigCof=    0.00 CofMax=   10.00 Det=-5.77D-15
 Inversion failed.  Reducing to 17 matrices.
 Large coefficients: NSaved= 17 BigCof=    0.00 CofMax=   10.00 Det=-5.79D-15
 Inversion failed.  Reducing to 16 matrices.
 Large coefficients: NSaved= 16 BigCof=    0.00 CofMax=   10.00 Det=-5.99D-15
 Inversion failed.  Reducing to 15 matrices.
 Coeff-Com:  0.720D-06 0.340D-05 0.212D-05 0.860D-05-0.380D-04-0.982D-04
 Coeff-Com: -0.190D-03 0.713D-03 0.283D-02 0.374D-02-0.972D-02-0.362D-01
 Coeff-Com: -0.938D-02 0.194D+00 0.855D+00
 Coeff:      0.720D-06 0.340D-05 0.212D-05 0.860D-05-0.380D-04-0.982D-04
 Coeff:     -0.190D-03 0.713D-03 0.283D-02 0.374D-02-0.972D-02-0.362D-01
 Coeff:     -0.938D-02 0.194D+00 0.855D+00
 Gap=     0.115 Goal=   None    Shift=    0.000
 RMSDP=7.57D-09 MaxDP=3.36D-07 DE= 1.50D-11 OVMax= 8.94D-08

 SCF Done:  E(RM062X) =  -1455.76089059     A.U. after   18 cycles
            NFock= 18  Conv=0.76D-08     -V/T= 2.0028
 KE= 1.451685870580D+03 PE=-5.484316162229D+03 EE= 1.559445225193D+03
 Leave Link  502 at Mon Apr  4 13:42:28 2022, MaxMem=  1879048192 cpu:            1890.3 elap:             271.9
 (Enter /gpfs/software/gaussian16/sse4/tar/g16/l701.exe)
 ... and contract with generalized density number  0.
 Compute integral first derivatives.
 Leave Link  701 at Mon Apr  4 13:42:28 2022, MaxMem=  1879048192 cpu:               1.8 elap:               0.3
 (Enter /gpfs/software/gaussian16/sse4/tar/g16/l702.exe)
 L702 exits ... SP integral derivatives will be done elsewhere.
 Leave Link  702 at Mon Apr  4 13:42:28 2022, MaxMem=  1879048192 cpu:               0.2 elap:               0.0
 (Enter /gpfs/software/gaussian16/sse4/tar/g16/l703.exe)
 Integral derivatives from FoFJK, PRISM(SPDF).
 Compute integral first derivatives, UseDBF=F ICtDFT=           0.
 Calling FoFJK, ICntrl=      2127 FMM=F ISym2X=0 I1Cent= 0 IOpClX= 0 NMat=1 NMatS=1 NMatT=0.
 FoFJK:  IHMeth= 1 ICntrl=    2127 DoSepK=F KAlg= 0 I1Cent=           0 FoldK=F
 IRaf=         0 NMat=       1 IRICut=       1 DoRegI=T DoRafI=F ISym2E= 0 IDoP0=0 IntGTp=1.
 FoFCou: FMM=F IPFlag=           0 FMFlag=      100000 FMFlg1=         800
         NFxFlg=           0 DoJE=F BraDBF=F KetDBF=F FulRan=T
         wScrn=  0.000000 ICntrl=      2127 IOpCl=  0 I1Cent=           0 NGrid=           0
         NMat0=    1 NMatS0=      1 NMatT0=    0 NMatD0=    1 NMtDS0=    0 NMtDT0=    0
 Symmetry not used in FoFCou.
 Leave Link  703 at Mon Apr  4 13:43:04 2022, MaxMem=  1879048192 cpu:             249.1 elap:              35.8
 (Enter /gpfs/software/gaussian16/sse4/tar/g16/l716.exe)
 Dipole        = 3.52078055D+00-6.61380456D-02 3.49589767D-02
 ***** Axes restored to original set *****
 -------------------------------------------------------------------
 Center     Atomic                   Forces (Hartrees/Bohr)
 Number     Number              X              Y              Z
 -------------------------------------------------------------------
      1        6          -0.032788409    0.005857152    0.015238915
      2        6           0.019961661   -0.012136955   -0.000502222
      3        6          -0.013365004    0.001233049    0.007426869
      4        6           0.021633182    0.000189886   -0.014160449
      5        6          -0.012019149    0.004169612    0.003339005
      6        6           0.008551498   -0.002275516   -0.003185645
      7        1           0.001533296    0.000377022   -0.001735601
      8        1           0.000631664   -0.000526073    0.000407120
      9       17          -0.004141914    0.000950922    0.001969112
     10        8           0.016139512   -0.001185654   -0.009108982
     11        1          -0.002061594    0.001977584   -0.001036998
     12        6          -0.001987343    0.002139024   -0.001564436
     13        6           0.005295734   -0.000336406   -0.003374983
     14        6           0.005363886    0.000643728   -0.003642013
     15        6           0.007965887   -0.024359741    0.024925635
     16        6          -0.001362398    0.040685135   -0.048983087
     17        6          -0.016063724   -0.025223371    0.041379428
     18       17           0.000006855    0.004964816   -0.006217745
     19        1          -0.003715149    0.003955540   -0.001715922
     20        1           0.000421508   -0.001099754    0.000542000
 -------------------------------------------------------------------
 Cartesian Forces:  Max     0.048983087 RMS     0.013884531
 Leave Link  716 at Mon Apr  4 13:43:04 2022, MaxMem=  1879048192 cpu:               0.2 elap:               0.1
 (Enter /gpfs/software/gaussian16/sse4/tar/g16/l103.exe)

 GradGradGradGradGradGradGradGradGradGradGradGradGradGradGradGradGradGrad
 Berny optimization.
 Using GEDIIS/GDIIS optimizer.
 FormGI is forming the generalized inverse of G from B-inverse, IUseBI=4.
 Internal  Forces:  Max     0.042518915 RMS     0.006796578
 Search for a local minimum.
 Step number   2 out of a maximum of  108
 All quantities printed in internal units (Hartrees-Bohrs-Radians)
 RMS Force = .67966D-02 SwitMx=.10000D-02 MixMth= 1
 Mixed Optimization -- RFO/linear search
 Update second derivatives using D2CorX and points    1    2
 DE= -3.62D-02 DEPred=-3.34D-02 R= 1.08D+00
 TightC=F SS=  1.41D+00  RLast= 3.00D-01 DXNew= 5.0454D-01 9.0132D-01
 Trust test= 1.08D+00 RLast= 3.00D-01 DXMaxT set to 5.05D-01
 ITU=  1  0
 Use linear search instead of GDIIS.
     Eigenvalues ---    0.00787   0.01569   0.01628   0.01906   0.01929
     Eigenvalues ---    0.01958   0.01965   0.01977   0.01987   0.01995
     Eigenvalues ---    0.02002   0.02015   0.02026   0.02047   0.02082
     Eigenvalues ---    0.02151   0.02232   0.15746   0.16000   0.16000
     Eigenvalues ---    0.16000   0.16016   0.20205   0.22366   0.23473
     Eigenvalues ---    0.23601   0.24606   0.24880   0.25000   0.25000
     Eigenvalues ---    0.25000   0.25000   0.25309   0.30684   0.32725
     Eigenvalues ---    0.33584   0.34702   0.35292   0.35326   0.35550
     Eigenvalues ---    0.35575   0.39925   0.40290   0.41386   0.41621
     Eigenvalues ---    0.43422   0.44150   0.44453   0.44776   0.45050
     Eigenvalues ---    0.45699   0.47343   0.52233   0.72934
 RFO step:  Lambda=-3.30819445D-03 EMin= 7.86679415D-03
 Quartic linear search produced a step of  0.44197.
 Iteration  1 RMS(Cart)=  0.03887270 RMS(Int)=  0.00109552
 Iteration  2 RMS(Cart)=  0.00122865 RMS(Int)=  0.00028754
 Iteration  3 RMS(Cart)=  0.00000142 RMS(Int)=  0.00028753
 Iteration  4 RMS(Cart)=  0.00000000 RMS(Int)=  0.00028753
 ITry= 1 IFail=0 DXMaxC= 1.36D-01 DCOld= 1.00D+10 DXMaxT= 5.05D-01 DXLimC= 3.00D+00 Rises=F
 Variable       Old X    -DE/DX   Delta X   Delta X   Delta X     New X
                                 (Linear)    (Quad)   (Total)
    R1        2.69691   0.01102   0.01932   0.00529   0.02462   2.72152
    R2        2.69997   0.00980   0.01328   0.01162   0.02489   2.72486
    R3        2.38838  -0.01834  -0.01248  -0.01842  -0.03091   2.35748
    R4        2.61844  -0.00951  -0.01957   0.00029  -0.01927   2.59918
    R5        2.05214  -0.00118  -0.00427   0.00248  -0.00179   2.05035
    R6        2.65756   0.00424   0.00426   0.00612   0.01039   2.66795
    R7        2.04904  -0.00026   0.00049  -0.00187  -0.00137   2.04766
    R8        2.62577  -0.01118  -0.02116  -0.00334  -0.02451   2.60126
    R9        3.30845   0.00199   0.00241   0.00491   0.00732   3.31578
   R10        2.65355   0.00293   0.00037   0.00805   0.00841   2.66196
   R11        2.04750  -0.00042  -0.00000  -0.00167  -0.00167   2.04583
   R12        2.78980  -0.00447  -0.01847   0.01280  -0.00566   2.78414
   R13        2.66607   0.00758  -0.00019   0.02817   0.02751   2.69358
   R14        2.67140   0.00368   0.00174   0.01163   0.01357   2.68498
   R15        2.63758  -0.00229  -0.00353  -0.00099  -0.00518   2.63240
   R16        2.04594  -0.00124  -0.00248  -0.00081  -0.00328   2.04266
   R17        2.59875  -0.00093  -0.00867   0.00839  -0.00043   2.59832
   R18        3.29472   0.00744   0.01908  -0.00143   0.01765   3.31238
   R19        2.61479  -0.00469  -0.01325   0.00541  -0.00717   2.60763
   R20        2.04884  -0.00243  -0.00120  -0.00778  -0.00898   2.03986
   R21        2.41141  -0.04252  -0.09104   0.01141  -0.07915   2.33226
    A1        1.97024  -0.00338  -0.00304  -0.01110  -0.01413   1.95611
    A2        2.13528   0.00520   0.01214   0.00485   0.01699   2.15227
    A3        2.17766  -0.00182  -0.00910   0.00625  -0.00285   2.17481
    A4        2.16120  -0.00073  -0.00165   0.00006  -0.00157   2.15963
    A5        2.04801  -0.00250  -0.00377  -0.01422  -0.01799   2.03002
    A6        2.07397   0.00323   0.00542   0.01415   0.01956   2.09353
    A7        2.12639   0.00143  -0.00318   0.01454   0.01137   2.13776
    A8        2.03257   0.00166   0.00693   0.00080   0.00772   2.04029
    A9        2.12422  -0.00309  -0.00376  -0.01536  -0.01913   2.10509
   A10        2.15397   0.00206   0.00273   0.00704   0.00975   2.16372
   A11        2.08890  -0.00804  -0.01330  -0.02014  -0.03344   2.05546
   A12        2.04031   0.00598   0.01058   0.01310   0.02369   2.06400
   A13        2.13054   0.00001  -0.00439   0.00719   0.00278   2.13331
   A14        2.03322   0.00081   0.00280   0.00210   0.00490   2.03812
   A15        2.11942  -0.00082   0.00158  -0.00931  -0.00773   2.11169
   A16        2.02401   0.00061   0.00953  -0.01771  -0.00818   2.01583
   A17        2.13404   0.00050  -0.00233   0.00870   0.00636   2.14041
   A18        2.12513  -0.00111  -0.00720   0.00901   0.00181   2.12694
   A19        2.13290  -0.00080  -0.00046  -0.01013  -0.01042   2.12248
   A20        2.11213  -0.00086  -0.00814   0.00448  -0.00350   2.10863
   A21        2.03814   0.00167   0.00859   0.00566   0.01393   2.05207
   A22        2.12772   0.00200   0.00114   0.02152   0.02147   2.14919
   A23        2.11397  -0.00119   0.00102  -0.01630  -0.01469   2.09928
   A24        2.04149  -0.00081  -0.00216  -0.00523  -0.00680   2.03468
   A25        2.05251  -0.01190  -0.02600  -0.01771  -0.04467   2.00784
   A26        2.10330   0.00130   0.00208   0.00368   0.00623   2.10952
   A27        2.12738   0.01060   0.02392   0.01405   0.03844   2.16582
   A28        2.04734  -0.02052  -0.03944  -0.04522  -0.08385   1.96349
   A29        2.13330   0.00500   0.00591   0.00949   0.01498   2.14828
   A30        2.10252   0.01552   0.03353   0.03568   0.06878   2.17130
   A31        2.18767   0.02401   0.03865   0.05379   0.09381   2.28148
   A32        2.11294   0.00475   0.01705  -0.01797  -0.00065   2.11230
    D1       -0.00269   0.00011   0.00045   0.00218   0.00264  -0.00005
    D2       -3.14135   0.00015   0.00060   0.00333   0.00393  -3.13742
    D3        3.13843   0.00008   0.00035   0.00131   0.00164   3.14007
    D4       -0.00024   0.00012   0.00050   0.00245   0.00294   0.00270
    D5       -0.00296   0.00002   0.00016  -0.00034  -0.00018  -0.00314
    D6        3.13855   0.00013   0.00062   0.00209   0.00267   3.14122
    D7        3.13912   0.00005   0.00026   0.00056   0.00083   3.13995
    D8       -0.00255   0.00016   0.00072   0.00299   0.00368   0.00113
    D9        0.00505  -0.00015  -0.00076  -0.00125  -0.00200   0.00305
   D10       -3.13083   0.00006  -0.00001   0.00358   0.00363  -3.12720
   D11       -3.13951  -0.00020  -0.00092  -0.00245  -0.00340   3.14027
   D12        0.00779   0.00001  -0.00017   0.00237   0.00223   0.01002
   D13       -0.00155   0.00002   0.00030  -0.00156  -0.00126  -0.00280
   D14        3.14036   0.00002   0.00017  -0.00023  -0.00006   3.14030
   D15        3.13404  -0.00018  -0.00047  -0.00658  -0.00700   3.12704
   D16       -0.00724  -0.00019  -0.00059  -0.00525  -0.00580  -0.01304
   D17        0.00649  -0.00014  -0.00060  -0.00243  -0.00303   0.00346
   D18       -3.12998   0.00009   0.00023   0.00320   0.00347  -3.12651
   D19       -3.13502  -0.00025  -0.00104  -0.00480  -0.00589  -3.14092
   D20        0.01169  -0.00002  -0.00020   0.00083   0.00061   0.01230
   D21       -0.00400   0.00010   0.00031   0.00334   0.00366  -0.00034
   D22        3.13728   0.00010   0.00044   0.00201   0.00247   3.13975
   D23        3.13223  -0.00013  -0.00056  -0.00253  -0.00308   3.12915
   D24       -0.00968  -0.00013  -0.00044  -0.00385  -0.00427  -0.01395
   D25        3.04050  -0.00069  -0.00215  -0.04324  -0.04539   2.99511
   D26       -0.10351  -0.00075  -0.00299  -0.03785  -0.04083  -0.14434
   D27       -0.10075  -0.00070  -0.00229  -0.04183  -0.04412  -0.14487
   D28        3.03842  -0.00075  -0.00313  -0.03643  -0.03956   2.99886
   D29        3.13753   0.00002  -0.00027   0.00389   0.00362   3.14115
   D30       -0.00880  -0.00018  -0.00110   0.00050  -0.00061  -0.00942
   D31       -0.00175   0.00008   0.00054  -0.00129  -0.00077  -0.00252
   D32        3.13511  -0.00012  -0.00029  -0.00467  -0.00501   3.13010
   D33        3.13956  -0.00000  -0.00011   0.00002  -0.00016   3.13940
   D34       -0.00923  -0.00022  -0.00064  -0.00803  -0.00861  -0.01785
   D35       -0.00433  -0.00006  -0.00090   0.00511   0.00419  -0.00014
   D36        3.13007  -0.00028  -0.00144  -0.00295  -0.00427   3.12580
   D37        0.00821   0.00005   0.00099  -0.00578  -0.00486   0.00335
   D38       -3.13701  -0.00020  -0.00131   0.00160   0.00023  -3.13677
   D39       -3.12883   0.00024   0.00178  -0.00249  -0.00075  -3.12958
   D40        0.00914  -0.00000  -0.00052   0.00489   0.00435   0.01348
   D41       -0.00868  -0.00023  -0.00229   0.00950   0.00717  -0.00150
   D42        3.13660   0.00004   0.00002   0.00203   0.00197   3.13857
   D43        0.00418  -0.00005  -0.00023  -0.00173  -0.00200   0.00218
   D44       -3.13035   0.00021   0.00038   0.00628   0.00683  -3.12352
   D45        0.00260   0.00024   0.00190  -0.00588  -0.00395  -0.00135
         Item               Value     Threshold  Converged?
 Maximum Force            0.042519     0.000450     NO 
 RMS     Force            0.006797     0.000300     NO 
 Maximum Displacement     0.136215     0.001800     NO 
 RMS     Displacement     0.038727     0.001200     NO 
 Predicted change in Energy=-7.899591D-03
 Lowest energy point so far.  Saving SCF results.
 GradGradGradGradGradGradGradGradGradGradGradGradGradGradGradGradGradGrad

 Leave Link  103 at Mon Apr  4 13:43:04 2022, MaxMem=  1879048192 cpu:               0.2 elap:               0.1
 (Enter /gpfs/software/gaussian16/sse4/tar/g16/l202.exe)
                          Input orientation:                          
 ---------------------------------------------------------------------
 Center     Atomic      Atomic             Coordinates (Angstroms)
 Number     Number       Type             X           Y           Z
 ---------------------------------------------------------------------
      1          6           0       -8.021500   -1.619869    6.789564
      2          6           0       -7.177134   -2.680635    7.275263
      3          6           0       -5.931002   -2.959768    6.764349
      4          6           0       -7.406659   -0.889433    5.709004
      5          6           0       -6.157533   -1.170341    5.203439
      6          6           0       -5.361573   -2.217960    5.706665
      7          1           0       -5.395986   -3.792861    7.204636
      8          1           0       -5.803012   -0.537466    4.399809
      9         17           0       -8.309092    0.439367    5.002857
     10          8           0       -9.151458   -1.374588    7.257906
     11          1           0       -7.575631   -3.278532    8.088248
     12          6           0       -4.026497   -2.513013    5.157906
     13          6           0       -3.544011   -1.870531    3.980566
     14          6           0       -2.287905   -2.124755    3.434641
     15          6           0       -3.172437   -3.456906    5.789098
     16          6           0       -1.968060   -3.601848    5.131386
     17          6           0       -1.534974   -3.053021    4.114320
     18         17           0       -1.751692   -1.294406    1.987082
     19          1           0       -3.441796   -3.984075    6.691731
     20          1           0       -4.161700   -1.152859    3.459209
 ---------------------------------------------------------------------
                    Distance matrix (angstroms):
                    1          2          3          4          5
     1  C    0.000000
     2  C    1.440167   0.000000
     3  C    2.483173   1.375425   0.000000
     4  C    1.441935   2.390450   2.752745   0.000000
     5  C    2.488421   2.759172   2.385331   1.376526   0.000000
     6  C    2.933530   2.443529   1.411816   2.438723   1.408650
     7  H    3.433293   2.101077   1.083577   3.835312   3.385610
     8  H    3.435726   3.840523   3.387474   2.099895   1.082607
     9  Cl   2.741439   4.022383   4.506915   1.754633   2.694550
    10  O    1.247522   2.367280   3.623221   2.383022   3.636776
    11  H    2.153262   1.084999   2.135210   3.375965   3.844163
    12  C    4.406820   3.799712   2.531282   3.790148   2.519158
    13  C    5.291617   4.971004   3.825391   4.343974   2.969205
    14  C    6.662172   6.242111   5.005633   5.735887   4.360456
    15  C    5.281008   4.341530   2.967818   4.952471   3.805545
    16  C    6.581939   5.707828   4.334022   6.104851   4.844492
    17  C    7.161416   6.477979   5.133850   6.457618   5.108691
    18  Cl   7.904445   7.702072   6.562190   6.781988   5.456352
    19  H    5.154874   3.999027   2.692698   5.124715   4.184177
    20  H    5.119318   5.097961   4.161646   3.957364   2.650659
                    6          7          8          9         10
     6  C    0.000000
     7  H    2.173802   0.000000
     8  H    2.174121   4.316285   0.000000
     9  Cl   4.030459   5.589792   2.756502   0.000000
    10  O    4.181011   4.467041   4.481248   3.014177   0.000000
    11  H    3.420351   2.407521   4.925464   4.886755   2.607239
    12  C    1.473302   2.775358   2.762879   5.203961   5.654311
    13  C    2.530545   4.185665   2.656297   5.393209   6.513861
    14  C    3.823378   5.162907   3.975804   6.729689   7.892305
    15  C    2.516763   2.657214   4.168114   6.494947   6.499395
    16  C    3.709720   4.010676   4.963114   7.520413   7.815624
    17  C    4.227973   5.000483   4.962426   7.673001   8.408930
    18  Cl   5.264930   6.837106   4.775710   7.422961   9.085403
    19  H    2.788379   2.029406   4.765224   6.790412   6.303190
    20  H    2.761375   4.745660   1.989307   4.703072   6.275105
                   11         12         13         14         15
    11  H    0.000000
    12  C    4.665755   0.000000
    13  C    5.925325   1.425379   0.000000
    14  C    7.137738   2.478526   1.393007   0.000000
    15  C    4.970516   1.420829   2.434222   2.846136   0.000000
    16  C    6.347630   2.328825   2.608729   2.272235   1.379897
    17  C    7.234120   2.754700   2.335038   1.374972   2.376823
    18  Cl   8.664828   4.088259   2.741953   1.752835   4.598939
    19  H    4.420027   2.204205   3.439176   3.923924   1.079449
    20  H    6.131998   2.180337   1.080928   2.110994   3.422813
                   16         17         18         19         20
    16  C    0.000000
    17  C    1.234180   0.000000
    18  Cl   3.906117   2.768544   0.000000
    19  H    2.180062   3.338545   5.676662   0.000000
    20  H    3.688601   3.307488   2.827602   4.356976   0.000000
 Stoichiometry    C12H5Cl2O(1-)
 Framework group  C1[X(C12H5Cl2O)]
 Deg. of freedom    54
 Full point group                 C1      NOp   1
 RotChk:  IX=3 Diff= 9.67D-03
 Largest Abelian subgroup         C1      NOp   1
 Largest concise Abelian subgroup C1      NOp   1
                         Standard orientation:                         
 ---------------------------------------------------------------------
 Center     Atomic      Atomic             Coordinates (Angstroms)
 Number     Number       Type             X           Y           Z
 ---------------------------------------------------------------------
      1          6           0       -3.347479   -0.566398   -0.068857
      2          6           0       -2.624362   -1.810417   -0.128848
      3          6           0       -1.252099   -1.898558   -0.098504
      4          6           0       -2.464560    0.569627    0.026409
      5          6           0       -1.091629    0.476080    0.060077
      6          6           0       -0.421219   -0.761305   -0.000953
      7          1           0       -0.823042   -2.891399   -0.164198
      8          1           0       -0.541534    1.404395    0.147615
      9         17           0       -3.190773    2.164836    0.108036
     10          8           0       -4.592631   -0.495498   -0.098560
     11          1           0       -3.223487   -2.711719   -0.205839
     12          6           0        1.048892   -0.851931    0.033409
     13          6           0        1.871042    0.309783   -0.045299
     14          6           0        3.262876    0.261172   -0.015251
     15          6           0        1.698131   -2.110867    0.144418
     16          6           0        3.073211   -1.996489    0.158094
     17          6           0        3.798947   -1.000372    0.092839
     18         17           0        4.216208    1.729092   -0.109036
     19          1           0        1.162941   -3.044905    0.224131
     20          1           0        1.423269    1.288895   -0.141440
 ---------------------------------------------------------------------
 Rotational constants (GHZ):           0.9589538           0.2338132           0.1882962
 Leave Link  202 at Mon Apr  4 13:43:04 2022, MaxMem=  1879048192 cpu:               0.1 elap:               0.0
 (Enter /gpfs/software/gaussian16/sse4/tar/g16/l301.exe)
 Standard basis: 6-311+G(d,p) (5D, 7F)
 Ernie: Thresh=  0.10000D-02 Tol=  0.10000D-05 Strict=F.
 There are   391 symmetry adapted cartesian basis functions of A   symmetry.
 There are   376 symmetry adapted basis functions of A   symmetry.
   376 basis functions,   614 primitive gaussians,   391 cartesian basis functions
    60 alpha electrons       60 beta electrons
       nuclear repulsion energy      1017.9299351581 Hartrees.
 IExCor= 4336 DFT=T Ex+Corr=M062X ExCW=0 ScaHFX=  0.540000
 ScaDFX=  1.000000  1.000000  1.000000  1.000000 ScalE2=  1.000000  1.000000
 IRadAn=      5 IRanWt=     -1 IRanGd=            0 ICorTp=0 IEmpDi=  4
 NAtoms=   20 NActive=   20 NUniq=   20 SFac= 1.00D+00 NAtFMM=   60 NAOKFM=F Big=F
 Integral buffers will be    131072 words long.
 Raffenetti 2 integral format.
 Two-electron integral symmetry is turned on.
 Leave Link  301 at Mon Apr  4 13:43:04 2022, MaxMem=  1879048192 cpu:               0.5 elap:               0.1
 (Enter /gpfs/software/gaussian16/sse4/tar/g16/l302.exe)
 NPDir=0 NMtPBC=     1 NCelOv=     1 NCel=       1 NClECP=     1 NCelD=      1
         NCelK=      1 NCelE2=     1 NClLst=     1 CellRange=     0.0.
 One-electron integrals computed using PRISM.
 One-electron integral symmetry used in STVInt
 NBasis=   376 RedAO= T EigKep=  1.09D-06  NBF=   376
 NBsUse=   373 1.00D-06 EigRej=  5.86D-07 NBFU=   373
 Precomputing XC quadrature grid using
 IXCGrd= 4 IRadAn=           5 IRanWt=          -1 IRanGd=           0 AccXCQ= 0.00D+00.
 Generated NRdTot=       0 NPtTot=           0 NUsed=           0 NTot=          32
 NSgBfM=   388   388   388   388   388 MxSgAt=    20 MxSgA2=    20.
 Leave Link  302 at Mon Apr  4 13:43:05 2022, MaxMem=  1879048192 cpu:               3.5 elap:               0.5
 (Enter /gpfs/software/gaussian16/sse4/tar/g16/l303.exe)
 DipDrv:  MaxL=1.
 Leave Link  303 at Mon Apr  4 13:43:05 2022, MaxMem=  1879048192 cpu:               0.4 elap:               0.1
 (Enter /gpfs/software/gaussian16/sse4/tar/g16/l401.exe)
 Initial guess from the checkpoint file:  "checkpoint.chk"
 B after Tr=     0.000000    0.000000    0.000000
         Rot=    0.999999   -0.000294    0.000006    0.001038 Ang=  -0.12 deg.
 Guess basis will be translated and rotated to current coordinates.
 JPrj=2 DoOrth=T DoCkMO=T.
 Generating alternative initial guess.
 ExpMin= 4.38D-02 ExpMax= 1.06D+05 ExpMxC= 3.62D+03 IAcc=2 IRadAn=         4 AccDes= 0.00D+00
 Harris functional with IExCor= 1009 and IRadAn=       4 diagonalized for initial guess.
 HarFok:  IExCor= 1009 AccDes= 0.00D+00 IRadAn=         4 IDoV= 1 UseB2=F ITyADJ=14
 ICtDFT=  3500011 ScaDFX=  1.000000  1.000000  1.000000  1.000000
 FoFCou: FMM=F IPFlag=           0 FMFlag=      100000 FMFlg1=           0
         NFxFlg=           0 DoJE=T BraDBF=F KetDBF=T FulRan=T
         wScrn=  0.000000 ICntrl=       500 IOpCl=  0 I1Cent=   200000004 NGrid=           0
         NMat0=    1 NMatS0=      1 NMatT0=    0 NMatD0=    1 NMtDS0=    0 NMtDT0=    0
 Petite list used in FoFCou.
 Harris En= -1455.18796637911    
 Leave Link  401 at Mon Apr  4 13:43:07 2022, MaxMem=  1879048192 cpu:              14.7 elap:               2.1
 (Enter /gpfs/software/gaussian16/sse4/tar/g16/l502.exe)
 Integral symmetry usage will be decided dynamically.
 Closed shell SCF:
 Using DIIS extrapolation, IDIIS=  1040.
 NGot=  1879048192 LenX=  1878736095 LenY=  1878582773
 Requested convergence on RMS density matrix=1.00D-08 within 128 cycles.
 Requested convergence on MAX density matrix=1.00D-06.
 Requested convergence on             energy=1.00D-06.
 No special actions if energy rises.
 Fock matrices will be formed incrementally for  20 cycles.

 Cycle   1  Pass 1  IDiag  1:
 FoFJK:  IHMeth= 1 ICntrl=       0 DoSepK=F KAlg= 0 I1Cent=           0 FoldK=F
 IRaf= 840000000 NMat=       1 IRICut=       1 DoRegI=T DoRafI=F ISym2E= 0 IDoP0=0 IntGTp=1.
 FoFCou: FMM=F IPFlag=           0 FMFlag=      100000 FMFlg1=           0
         NFxFlg=           0 DoJE=F BraDBF=F KetDBF=F FulRan=T
         wScrn=  0.000000 ICntrl=         0 IOpCl=  0 I1Cent=           0 NGrid=           0
         NMat0=    1 NMatS0=      1 NMatT0=    0 NMatD0=    1 NMtDS0=    0 NMtDT0=    0
 Symmetry not used in FoFCou.
 E= -1455.74476191622    
 DIIS: error= 2.96D-03 at cycle   1 NSaved=   1.
 NSaved= 1 IEnMin= 1 EnMin= -1455.74476191622     IErMin= 1 ErrMin= 2.96D-03
 ErrMax= 2.96D-03  0.00D+00 EMaxC= 1.00D-01 BMatC= 1.25D-02 BMatP= 1.25D-02
 IDIUse=3 WtCom= 9.70D-01 WtEn= 2.96D-02
 Coeff-Com:  0.100D+01
 Coeff-En:   0.100D+01
 Coeff:      0.100D+01
 Gap=     0.386 Goal=   None    Shift=    0.000
 GapD=    0.386 DampG=1.000 DampE=1.000 DampFc=1.0000 IDamp=-1.
 RMSDP=3.20D-02 MaxDP=1.66D+00              OVMax= 6.93D-02

 Cycle   2  Pass 1  IDiag  1:
 RMSU=  2.99D-02    CP:  1.07D+00
 E= -1455.76676662688     Delta-E=       -0.022004710660 Rises=F Damp=F
 DIIS: error= 1.74D-03 at cycle   2 NSaved=   2.
 NSaved= 2 IEnMin= 2 EnMin= -1455.76676662688     IErMin= 2 ErrMin= 1.74D-03
 ErrMax= 1.74D-03  0.00D+00 EMaxC= 1.00D-01 BMatC= 9.12D-04 BMatP= 1.25D-02
 IDIUse=3 WtCom= 9.83D-01 WtEn= 1.74D-02
 Coeff-Com:  0.373D-01 0.963D+00
 Coeff-En:   0.000D+00 0.100D+01
 Coeff:      0.366D-01 0.963D+00
 Gap=     0.135 Goal=   None    Shift=    0.000
 RMSDP=4.26D-03 MaxDP=2.08D-01 DE=-2.20D-02 OVMax= 1.67D-02

 Cycle   3  Pass 1  IDiag  1:
 RMSU=  4.01D-03    CP:  1.07D+00  1.05D+00
 E= -1455.76709339811     Delta-E=       -0.000326771234 Rises=F Damp=F
 DIIS: error= 2.20D-03 at cycle   3 NSaved=   3.
 NSaved= 3 IEnMin= 3 EnMin= -1455.76709339811     IErMin= 2 ErrMin= 1.74D-03
 ErrMax= 2.20D-03  0.00D+00 EMaxC= 1.00D-01 BMatC= 1.03D-03 BMatP= 9.12D-04
 IDIUse=3 WtCom= 1.76D-01 WtEn= 8.24D-01
 Coeff-Com: -0.424D-01 0.536D+00 0.507D+00
 Coeff-En:   0.000D+00 0.406D+00 0.594D+00
 Coeff:     -0.745D-02 0.428D+00 0.579D+00
 Gap=     0.131 Goal=   None    Shift=    0.000
 RMSDP=3.69D-03 MaxDP=2.68D-01 DE=-3.27D-04 OVMax= 1.58D-02

 Cycle   4  Pass 1  IDiag  1:
 RMSU=  1.94D-03    CP:  1.05D+00  1.03D+00  1.34D+00
 E= -1455.76790110950     Delta-E=       -0.000807711390 Rises=F Damp=F
 DIIS: error= 9.44D-04 at cycle   4 NSaved=   4.
 NSaved= 4 IEnMin= 4 EnMin= -1455.76790110950     IErMin= 4 ErrMin= 9.44D-04
 ErrMax= 9.44D-04  0.00D+00 EMaxC= 1.00D-01 BMatC= 2.70D-04 BMatP= 9.12D-04
 IDIUse=3 WtCom= 9.91D-01 WtEn= 9.44D-03
 Coeff-Com: -0.261D-01 0.194D+00 0.377D+00 0.456D+00
 Coeff-En:   0.000D+00 0.000D+00 0.201D+00 0.799D+00
 Coeff:     -0.259D-01 0.192D+00 0.375D+00 0.459D+00
 Gap=     0.133 Goal=   None    Shift=    0.000
 RMSDP=9.21D-04 MaxDP=4.98D-02 DE=-8.08D-04 OVMax= 6.05D-03

 Cycle   5  Pass 1  IDiag  1:
 RMSU=  6.69D-04    CP:  1.05D+00  1.03D+00  1.45D+00  1.02D+00
 E= -1455.76816579991     Delta-E=       -0.000264690412 Rises=F Damp=F
 DIIS: error= 1.70D-04 at cycle   5 NSaved=   5.
 NSaved= 5 IEnMin= 5 EnMin= -1455.76816579991     IErMin= 5 ErrMin= 1.70D-04
 ErrMax= 1.70D-04  0.00D+00 EMaxC= 1.00D-01 BMatC= 1.28D-05 BMatP= 2.70D-04
 IDIUse=3 WtCom= 9.98D-01 WtEn= 1.70D-03
 Coeff-Com: -0.273D-02-0.364D-01 0.800D-01 0.247D+00 0.713D+00
 Coeff-En:   0.000D+00 0.000D+00 0.000D+00 0.000D+00 0.100D+01
 Coeff:     -0.272D-02-0.363D-01 0.798D-01 0.246D+00 0.713D+00
 Gap=     0.133 Goal=   None    Shift=    0.000
 RMSDP=1.45D-03 MaxDP=1.08D-01 DE=-2.65D-04 OVMax= 1.89D-03

 Cycle   6  Pass 1  IDiag  1:
 RMSU=  3.01D-04    CP:  1.04D+00  1.02D+00  1.61D+00  1.29D+00  1.68D+00
 E= -1455.76818234187     Delta-E=       -0.000016541953 Rises=F Damp=F
 DIIS: error= 7.79D-05 at cycle   6 NSaved=   6.
 NSaved= 6 IEnMin= 6 EnMin= -1455.76818234187     IErMin= 6 ErrMin= 7.79D-05
 ErrMax= 7.79D-05  0.00D+00 EMaxC= 1.00D-01 BMatC= 1.80D-06 BMatP= 1.28D-05
 IDIUse=1 WtCom= 1.00D+00 WtEn= 0.00D+00
 Coeff-Com:  0.148D-02-0.388D-01-0.462D-02 0.562D-01 0.356D+00 0.630D+00
 Coeff:      0.148D-02-0.388D-01-0.462D-02 0.562D-01 0.356D+00 0.630D+00
 Gap=     0.133 Goal=   None    Shift=    0.000
 RMSDP=3.55D-04 MaxDP=2.36D-02 DE=-1.65D-05 OVMax= 8.94D-04

 Cycle   7  Pass 1  IDiag  1:
 RMSU=  9.06D-05    CP:  1.04D+00  1.01D+00  1.67D+00  1.35D+00  1.75D+00
                    CP:  1.00D+00
 E= -1455.76818474567     Delta-E=       -0.000002403801 Rises=F Damp=F
 DIIS: error= 1.97D-05 at cycle   7 NSaved=   7.
 NSaved= 7 IEnMin= 7 EnMin= -1455.76818474567     IErMin= 7 ErrMin= 1.97D-05
 ErrMax= 1.97D-05  0.00D+00 EMaxC= 1.00D-01 BMatC= 1.65D-07 BMatP= 1.80D-06
 IDIUse=1 WtCom= 1.00D+00 WtEn= 0.00D+00
 Coeff-Com:  0.100D-02-0.118D-01-0.131D-01-0.135D-01 0.582D-01 0.239D+00
 Coeff-Com:  0.740D+00
 Coeff:      0.100D-02-0.118D-01-0.131D-01-0.135D-01 0.582D-01 0.239D+00
 Coeff:      0.740D+00
 Gap=     0.133 Goal=   None    Shift=    0.000
 RMSDP=2.12D-04 MaxDP=1.60D-02 DE=-2.40D-06 OVMax= 3.14D-04

 Cycle   8  Pass 1  IDiag  1:
 RMSU=  3.10D-05    CP:  1.04D+00  1.01D+00  1.68D+00  1.39D+00  1.85D+00
                    CP:  1.05D+00  1.17D+00
 E= -1455.76818505073     Delta-E=       -0.000000305065 Rises=F Damp=F
 DIIS: error= 1.19D-05 at cycle   8 NSaved=   8.
 NSaved= 8 IEnMin= 8 EnMin= -1455.76818505073     IErMin= 8 ErrMin= 1.19D-05
 ErrMax= 1.19D-05  0.00D+00 EMaxC= 1.00D-01 BMatC= 3.02D-08 BMatP= 1.65D-07
 IDIUse=1 WtCom= 1.00D+00 WtEn= 0.00D+00
 Coeff-Com:  0.184D-03 0.202D-02-0.451D-02-0.167D-01-0.366D-01-0.151D-01
 Coeff-Com:  0.298D+00 0.773D+00
 Coeff:      0.184D-03 0.202D-02-0.451D-02-0.167D-01-0.366D-01-0.151D-01
 Coeff:      0.298D+00 0.773D+00
 Gap=     0.133 Goal=   None    Shift=    0.000
 RMSDP=6.30D-05 MaxDP=4.86D-03 DE=-3.05D-07 OVMax= 2.24D-04

 Cycle   9  Pass 1  IDiag  1:
 RMSU=  9.78D-06    CP:  1.04D+00  1.01D+00  1.69D+00  1.40D+00  1.88D+00
                    CP:  1.09D+00  1.32D+00  1.14D+00
 E= -1455.76818511904     Delta-E=       -0.000000068308 Rises=F Damp=F
 DIIS: error= 6.48D-06 at cycle   9 NSaved=   9.
 NSaved= 9 IEnMin= 9 EnMin= -1455.76818511904     IErMin= 9 ErrMin= 6.48D-06
 ErrMax= 6.48D-06  0.00D+00 EMaxC= 1.00D-01 BMatC= 7.42D-09 BMatP= 3.02D-08
 IDIUse=1 WtCom= 1.00D+00 WtEn= 0.00D+00
 Coeff-Com: -0.802D-04 0.303D-02 0.100D-03-0.598D-02-0.281D-01-0.470D-01
 Coeff-Com:  0.122D-01 0.378D+00 0.687D+00
 Coeff:     -0.802D-04 0.303D-02 0.100D-03-0.598D-02-0.281D-01-0.470D-01
 Coeff:      0.122D-01 0.378D+00 0.687D+00
 Gap=     0.133 Goal=   None    Shift=    0.000
 RMSDP=3.16D-05 MaxDP=2.20D-03 DE=-6.83D-08 OVMax= 9.13D-05

 Cycle  10  Pass 1  IDiag  1:
 RMSU=  4.82D-06    CP:  1.04D+00  1.01D+00  1.69D+00  1.41D+00  1.90D+00
                    CP:  1.10D+00  1.37D+00  1.29D+00  1.20D+00
 E= -1455.76818513378     Delta-E=       -0.000000014742 Rises=F Damp=F
 DIIS: error= 1.87D-06 at cycle  10 NSaved=  10.
 NSaved=10 IEnMin=10 EnMin= -1455.76818513378     IErMin=10 ErrMin= 1.87D-06
 ErrMax= 1.87D-06  0.00D+00 EMaxC= 1.00D-01 BMatC= 1.01D-09 BMatP= 7.42D-09
 IDIUse=1 WtCom= 1.00D+00 WtEn= 0.00D+00
 Coeff-Com: -0.576D-04 0.900D-03 0.748D-03 0.183D-03-0.581D-02-0.162D-01
 Coeff-Com: -0.436D-01 0.313D-01 0.297D+00 0.736D+00
 Coeff:     -0.576D-04 0.900D-03 0.748D-03 0.183D-03-0.581D-02-0.162D-01
 Coeff:     -0.436D-01 0.313D-01 0.297D+00 0.736D+00
 Gap=     0.133 Goal=   None    Shift=    0.000
 RMSDP=3.67D-06 MaxDP=1.69D-04 DE=-1.47D-08 OVMax= 4.13D-05

 Cycle  11  Pass 1  IDiag  1:
 RMSU=  1.80D-06    CP:  1.04D+00  1.01D+00  1.69D+00  1.41D+00  1.90D+00
                    CP:  1.11D+00  1.37D+00  1.33D+00  1.39D+00  1.33D+00
 E= -1455.76818513624     Delta-E=       -0.000000002456 Rises=F Damp=F
 DIIS: error= 1.21D-06 at cycle  11 NSaved=  11.
 NSaved=11 IEnMin=11 EnMin= -1455.76818513624     IErMin=11 ErrMin= 1.21D-06
 ErrMax= 1.21D-06  0.00D+00 EMaxC= 1.00D-01 BMatC= 1.60D-10 BMatP= 1.01D-09
 IDIUse=1 WtCom= 1.00D+00 WtEn= 0.00D+00
 Coeff-Com: -0.110D-04-0.149D-03 0.275D-03 0.107D-02 0.240D-02 0.183D-02
 Coeff-Com: -0.190D-01-0.541D-01 0.406D-02 0.295D+00 0.769D+00
 Coeff:     -0.110D-04-0.149D-03 0.275D-03 0.107D-02 0.240D-02 0.183D-02
 Coeff:     -0.190D-01-0.541D-01 0.406D-02 0.295D+00 0.769D+00
 Gap=     0.133 Goal=   None    Shift=    0.000
 RMSDP=2.56D-06 MaxDP=1.49D-04 DE=-2.46D-09 OVMax= 2.24D-05

 Cycle  12  Pass 1  IDiag  1:
 RMSU=  6.35D-07    CP:  1.04D+00  1.01D+00  1.69D+00  1.41D+00  1.90D+00
                    CP:  1.11D+00  1.38D+00  1.37D+00  1.46D+00  1.50D+00
                    CP:  1.33D+00
 E= -1455.76818513684     Delta-E=       -0.000000000600 Rises=F Damp=F
 DIIS: error= 4.24D-07 at cycle  12 NSaved=  12.
 NSaved=12 IEnMin=12 EnMin= -1455.76818513684     IErMin=12 ErrMin= 4.24D-07
 ErrMax= 4.24D-07  0.00D+00 EMaxC= 1.00D-01 BMatC= 4.60D-11 BMatP= 1.60D-10
 IDIUse=1 WtCom= 1.00D+00 WtEn= 0.00D+00
 Coeff-Com:  0.788D-05-0.299D-03 0.492D-05 0.647D-03 0.272D-02 0.434D-02
 Coeff-Com: -0.197D-02-0.354D-01-0.556D-01 0.305D-02 0.381D+00 0.701D+00
 Coeff:      0.788D-05-0.299D-03 0.492D-05 0.647D-03 0.272D-02 0.434D-02
 Coeff:     -0.197D-02-0.354D-01-0.556D-01 0.305D-02 0.381D+00 0.701D+00
 Gap=     0.133 Goal=   None    Shift=    0.000
 RMSDP=9.65D-07 MaxDP=5.06D-05 DE=-6.00D-10 OVMax= 1.13D-05

 Cycle  13  Pass 1  IDiag  1:
 RMSU=  3.36D-07    CP:  1.04D+00  1.01D+00  1.69D+00  1.41D+00  1.90D+00
                    CP:  1.11D+00  1.37D+00  1.37D+00  1.50D+00  1.59D+00
                    CP:  1.42D+00  1.04D+00
 E= -1455.76818513688     Delta-E=       -0.000000000038 Rises=F Damp=F
 DIIS: error= 2.16D-07 at cycle  13 NSaved=  13.
 NSaved=13 IEnMin=13 EnMin= -1455.76818513688     IErMin=13 ErrMin= 2.16D-07
 ErrMax= 2.16D-07  0.00D+00 EMaxC= 1.00D-01 BMatC= 7.77D-12 BMatP= 4.60D-11
 IDIUse=1 WtCom= 1.00D+00 WtEn= 0.00D+00
 Coeff-Com:  0.494D-05-0.900D-04-0.528D-04 0.631D-04 0.583D-03 0.129D-02
 Coeff-Com:  0.271D-02-0.475D-02-0.233D-01-0.568D-01-0.103D-03 0.289D+00
 Coeff-Com:  0.791D+00
 Coeff:      0.494D-05-0.900D-04-0.528D-04 0.631D-04 0.583D-03 0.129D-02
 Coeff:      0.271D-02-0.475D-02-0.233D-01-0.568D-01-0.103D-03 0.289D+00
 Coeff:      0.791D+00
 Gap=     0.133 Goal=   None    Shift=    0.000
 RMSDP=5.64D-07 MaxDP=3.51D-05 DE=-3.82D-11 OVMax= 6.63D-06

 Cycle  14  Pass 1  IDiag  1:
 RMSU=  1.23D-07    CP:  1.04D+00  1.01D+00  1.69D+00  1.41D+00  1.90D+00
                    CP:  1.11D+00  1.37D+00  1.37D+00  1.52D+00  1.62D+00
                    CP:  1.48D+00  1.21D+00  1.19D+00
 E= -1455.76818513686     Delta-E=        0.000000000015 Rises=F Damp=F
 DIIS: error= 7.34D-08 at cycle  14 NSaved=  14.
 NSaved=14 IEnMin=13 EnMin= -1455.76818513688     IErMin=14 ErrMin= 7.34D-08
 ErrMax= 7.34D-08  0.00D+00 EMaxC= 1.00D-01 BMatC= 2.57D-12 BMatP= 7.77D-12
 IDIUse=1 WtCom= 1.00D+00 WtEn= 0.00D+00
 Coeff-Com:  0.111D-06 0.453D-04-0.242D-04-0.158D-03-0.521D-03-0.613D-03
 Coeff-Com:  0.239D-02 0.908D-02 0.585D-02-0.290D-01-0.117D+00-0.593D-01
 Coeff-Com:  0.417D+00 0.772D+00
 Coeff:      0.111D-06 0.453D-04-0.242D-04-0.158D-03-0.521D-03-0.613D-03
 Coeff:      0.239D-02 0.908D-02 0.585D-02-0.290D-01-0.117D+00-0.593D-01
 Coeff:      0.417D+00 0.772D+00
 Gap=     0.133 Goal=   None    Shift=    0.000
 RMSDP=3.67D-07 MaxDP=2.43D-05 DE= 1.46D-11 OVMax= 3.37D-06

 Cycle  15  Pass 1  IDiag  1:
 RMSU=  7.06D-08    CP:  1.04D+00  1.01D+00  1.69D+00  1.41D+00  1.90D+00
                    CP:  1.11D+00  1.37D+00  1.37D+00  1.52D+00  1.62D+00
                    CP:  1.49D+00  1.25D+00  1.46D+00  1.46D+00
 E= -1455.76818513699     Delta-E=       -0.000000000131 Rises=F Damp=F
 DIIS: error= 3.22D-08 at cycle  15 NSaved=  15.
 NSaved=15 IEnMin=15 EnMin= -1455.76818513699     IErMin=15 ErrMin= 3.22D-08
 ErrMax= 3.22D-08  0.00D+00 EMaxC= 1.00D-01 BMatC= 2.99D-13 BMatP= 2.57D-12
 IDIUse=1 WtCom= 1.00D+00 WtEn= 0.00D+00
 Coeff-Com: -0.552D-06 0.269D-04-0.182D-05-0.629D-04-0.259D-03-0.360D-03
 Coeff-Com:  0.278D-03 0.330D-02 0.514D-02 0.437D-04-0.403D-01-0.715D-01
 Coeff-Com:  0.207D-01 0.303D+00 0.780D+00
 Coeff:     -0.552D-06 0.269D-04-0.182D-05-0.629D-04-0.259D-03-0.360D-03
 Coeff:      0.278D-03 0.330D-02 0.514D-02 0.437D-04-0.403D-01-0.715D-01
 Coeff:      0.207D-01 0.303D+00 0.780D+00
 Gap=     0.133 Goal=   None    Shift=    0.000
 RMSDP=2.76D-07 MaxDP=1.97D-05 DE=-1.31D-10 OVMax= 1.37D-06

 Cycle  16  Pass 1  IDiag  1:
 RMSU=  2.88D-08    CP:  1.04D+00  1.01D+00  1.69D+00  1.41D+00  1.90D+00
                    CP:  1.11D+00  1.37D+00  1.37D+00  1.52D+00  1.62D+00
                    CP:  1.50D+00  1.26D+00  1.51D+00  1.62D+00  1.10D+00
 E= -1455.76818513700     Delta-E=       -0.000000000004 Rises=F Damp=F
 DIIS: error= 1.29D-08 at cycle  16 NSaved=  16.
 NSaved=16 IEnMin=16 EnMin= -1455.76818513700     IErMin=16 ErrMin= 1.29D-08
 ErrMax= 1.29D-08  0.00D+00 EMaxC= 1.00D-01 BMatC= 6.13D-14 BMatP= 2.99D-13
 IDIUse=1 WtCom= 1.00D+00 WtEn= 0.00D+00
 Coeff-Com: -0.273D-06 0.578D-05 0.255D-05-0.686D-05-0.397D-04-0.641D-04
 Coeff-Com: -0.217D-03 0.132D-03 0.141D-02 0.497D-02-0.658D-03-0.242D-01
 Coeff-Com: -0.591D-01 0.147D-01 0.360D+00 0.703D+00
 Coeff:     -0.273D-06 0.578D-05 0.255D-05-0.686D-05-0.397D-04-0.641D-04
 Coeff:     -0.217D-03 0.132D-03 0.141D-02 0.497D-02-0.658D-03-0.242D-01
 Coeff:     -0.591D-01 0.147D-01 0.360D+00 0.703D+00
 Gap=     0.133 Goal=   None    Shift=    0.000
 RMSDP=3.60D-08 MaxDP=1.57D-06 DE=-3.64D-12 OVMax= 4.60D-07

 Cycle  17  Pass 1  IDiag  1:
 RMSU=  8.29D-09    CP:  1.04D+00  1.01D+00  1.69D+00  1.41D+00  1.90D+00
                    CP:  1.11D+00  1.37D+00  1.37D+00  1.52D+00  1.62D+00
                    CP:  1.49D+00  1.26D+00  1.52D+00  1.71D+00  1.25D+00
                    CP:  1.31D+00
 E= -1455.76818513707     Delta-E=       -0.000000000074 Rises=F Damp=F
 DIIS: error= 4.49D-09 at cycle  17 NSaved=  17.
 NSaved=17 IEnMin=17 EnMin= -1455.76818513707     IErMin=17 ErrMin= 4.49D-09
 ErrMax= 4.49D-09  0.00D+00 EMaxC= 1.00D-01 BMatC= 6.35D-15 BMatP= 6.13D-14
 IDIUse=1 WtCom= 1.00D+00 WtEn= 0.00D+00
 Coeff-Com: -0.148D-07-0.192D-05 0.885D-06 0.588D-05 0.269D-04 0.300D-04
 Coeff-Com: -0.956D-04-0.413D-03-0.401D-03 0.155D-02 0.573D-02 0.422D-02
 Coeff-Com: -0.220D-01-0.477D-01-0.569D-02 0.227D+00 0.837D+00
 Coeff:     -0.148D-07-0.192D-05 0.885D-06 0.588D-05 0.269D-04 0.300D-04
 Coeff:     -0.956D-04-0.413D-03-0.401D-03 0.155D-02 0.573D-02 0.422D-02
 Coeff:     -0.220D-01-0.477D-01-0.569D-02 0.227D+00 0.837D+00
 Gap=     0.133 Goal=   None    Shift=    0.000
 RMSDP=2.01D-08 MaxDP=8.68D-07 DE=-7.41D-11 OVMax= 1.67D-07

 Cycle  18  Pass 1  IDiag  1:
 RMSU=  5.74D-09    CP:  1.04D+00  1.01D+00  1.69D+00  1.41D+00  1.90D+00
                    CP:  1.11D+00  1.37D+00  1.37D+00  1.53D+00  1.62D+00
                    CP:  1.49D+00  1.26D+00  1.52D+00  1.76D+00  1.32D+00
                    CP:  1.36D+00  1.26D+00
 E= -1455.76818513696     Delta-E=        0.000000000106 Rises=F Damp=F
 DIIS: error= 1.13D-09 at cycle  18 NSaved=  18.
 NSaved=18 IEnMin=17 EnMin= -1455.76818513707     IErMin=18 ErrMin= 1.13D-09
 ErrMax= 1.13D-09  0.00D+00 EMaxC= 1.00D-01 BMatC= 5.52D-16 BMatP= 6.35D-15
 IDIUse=1 WtCom= 1.00D+00 WtEn= 0.00D+00
 Large coefficients: NSaved= 18 BigCof=    0.00 CofMax=   10.00 Det=-3.23D-15
 Inversion failed.  Reducing to 17 matrices.
 Large coefficients: NSaved= 17 BigCof=    0.00 CofMax=   10.00 Det=-3.23D-15
 Inversion failed.  Reducing to 16 matrices.
 Large coefficients: NSaved= 16 BigCof=    0.00 CofMax=   10.00 Det=-3.46D-15
 Inversion failed.  Reducing to 15 matrices.
 Coeff-Com: -0.344D-07 0.234D-05-0.192D-05 0.555D-05-0.347D-05-0.128D-03
 Coeff-Com: -0.155D-03 0.423D-03 0.241D-02 0.161D-02-0.773D-02-0.338D-01
 Coeff-Com: -0.230D-01 0.160D+00 0.900D+00
 Coeff:     -0.344D-07 0.234D-05-0.192D-05 0.555D-05-0.347D-05-0.128D-03
 Coeff:     -0.155D-03 0.423D-03 0.241D-02 0.161D-02-0.773D-02-0.338D-01
 Coeff:     -0.230D-01 0.160D+00 0.900D+00
 Gap=     0.133 Goal=   None    Shift=    0.000
 RMSDP=6.62D-09 MaxDP=3.06D-07 DE= 1.06D-10 OVMax= 5.06D-08

 SCF Done:  E(RM062X) =  -1455.76818514     A.U. after   18 cycles
            NFock= 18  Conv=0.66D-08     -V/T= 2.0027
 KE= 1.451832540194D+03 PE=-5.485533010204D+03 EE= 1.560002349715D+03
 Leave Link  502 at Mon Apr  4 13:47:37 2022, MaxMem=  1879048192 cpu:            1879.0 elap:             270.2
 (Enter /gpfs/software/gaussian16/sse4/tar/g16/l701.exe)
 ... and contract with generalized density number  0.
 Compute integral first derivatives.
 Leave Link  701 at Mon Apr  4 13:47:37 2022, MaxMem=  1879048192 cpu:               1.7 elap:               0.3
 (Enter /gpfs/software/gaussian16/sse4/tar/g16/l702.exe)
 L702 exits ... SP integral derivatives will be done elsewhere.
 Leave Link  702 at Mon Apr  4 13:47:38 2022, MaxMem=  1879048192 cpu:               0.2 elap:               0.0
 (Enter /gpfs/software/gaussian16/sse4/tar/g16/l703.exe)
 Integral derivatives from FoFJK, PRISM(SPDF).
 Compute integral first derivatives, UseDBF=F ICtDFT=           0.
 Calling FoFJK, ICntrl=      2127 FMM=F ISym2X=0 I1Cent= 0 IOpClX= 0 NMat=1 NMatS=1 NMatT=0.
 FoFJK:  IHMeth= 1 ICntrl=    2127 DoSepK=F KAlg= 0 I1Cent=           0 FoldK=F
 IRaf=         0 NMat=       1 IRICut=       1 DoRegI=T DoRafI=F ISym2E= 0 IDoP0=0 IntGTp=1.
 FoFCou: FMM=F IPFlag=           0 FMFlag=      100000 FMFlg1=         800
         NFxFlg=           0 DoJE=F BraDBF=F KetDBF=F FulRan=T
         wScrn=  0.000000 ICntrl=      2127 IOpCl=  0 I1Cent=           0 NGrid=           0
         NMat0=    1 NMatS0=      1 NMatT0=    0 NMatD0=    1 NMtDS0=    0 NMtDT0=    0
 Symmetry not used in FoFCou.
 Leave Link  703 at Mon Apr  4 13:48:13 2022, MaxMem=  1879048192 cpu:             247.8 elap:              35.7
 (Enter /gpfs/software/gaussian16/sse4/tar/g16/l716.exe)
 Dipole        = 3.34391487D+00-1.60653344D-01 5.16725184D-02
 ***** Axes restored to original set *****
 -------------------------------------------------------------------
 Center     Atomic                   Forces (Hartrees/Bohr)
 Number     Number              X              Y              Z
 -------------------------------------------------------------------
      1        6          -0.009588012    0.001355671    0.004740919
      2        6           0.005741976   -0.003747501    0.000204164
      3        6          -0.002599925    0.000459101    0.001342268
      4        6           0.006792727    0.000164095   -0.004552251
      5        6          -0.003068757    0.001930447    0.000373524
      6        6           0.003413429   -0.001014715   -0.001583345
      7        1           0.001340084   -0.000701817   -0.000616877
      8        1           0.000435515    0.000241577   -0.000045367
      9       17          -0.001343888    0.000613446    0.000402394
     10        8           0.003398175   -0.000047219   -0.002029122
     11        1          -0.000709876    0.000464204   -0.000354080
     12        6          -0.001782689    0.001317417   -0.001526913
     13        6           0.000349719    0.000829440   -0.001724360
     14        6          -0.001458580    0.002304253    0.000060656
     15        6           0.006493401   -0.008576664    0.007763218
     16        6          -0.015381410    0.002786479    0.007149646
     17        6           0.011692295   -0.000186375   -0.009304882
     18       17          -0.000776763    0.000585709   -0.000534402
     19        1          -0.001817491    0.001605641   -0.000182881
     20        1          -0.001129929   -0.000383190    0.000417690
 -------------------------------------------------------------------
 Cartesian Forces:  Max     0.015381410 RMS     0.004105301
 Leave Link  716 at Mon Apr  4 13:48:13 2022, MaxMem=  1879048192 cpu:               0.2 elap:               0.0
 (Enter /gpfs/software/gaussian16/sse4/tar/g16/l103.exe)

 GradGradGradGradGradGradGradGradGradGradGradGradGradGradGradGradGradGrad
 Berny optimization.
 Using GEDIIS/GDIIS optimizer.
 FormGI is forming the generalized inverse of G from B-inverse, IUseBI=4.
 GSVD:  received Info=                   1 from GESDD.
 Internal  Forces:  Max     0.012437308 RMS     0.002262225
 Search for a local minimum.
 Step number   3 out of a maximum of  108
 All quantities printed in internal units (Hartrees-Bohrs-Radians)
 RMS Force = .22622D-02 SwitMx=.10000D-02 MixMth= 1
 Mixed Optimization -- RFO/linear search
 Update second derivatives using D2CorX and points    1    2    3
 DE= -7.29D-03 DEPred=-7.90D-03 R= 9.23D-01
 TightC=F SS=  1.41D+00  RLast= 2.19D-01 DXNew= 8.4853D-01 6.5738D-01
 Trust test= 9.23D-01 RLast= 2.19D-01 DXMaxT set to 6.57D-01
 ITU=  1  1  0
 Use linear search instead of GDIIS.
     Eigenvalues ---    0.00778   0.01574   0.01624   0.01905   0.01929
     Eigenvalues ---    0.01958   0.01965   0.01977   0.01989   0.01995
     Eigenvalues ---    0.02002   0.02016   0.02025   0.02047   0.02086
     Eigenvalues ---    0.02153   0.02231   0.14977   0.15999   0.15999
     Eigenvalues ---    0.16010   0.16032   0.18505   0.22360   0.23488
     Eigenvalues ---    0.23660   0.24615   0.24838   0.25000   0.25000
     Eigenvalues ---    0.25000   0.25094   0.25579   0.30674   0.32722
     Eigenvalues ---    0.33609   0.34700   0.35303   0.35325   0.35556
     Eigenvalues ---    0.35579   0.39931   0.40308   0.41640   0.41921
     Eigenvalues ---    0.43168   0.44144   0.44589   0.44629   0.45053
     Eigenvalues ---    0.45749   0.47372   0.71442   0.74767
 RFO step:  Lambda=-1.89126624D-03 EMin= 7.78202282D-03
 Quartic linear search produced a step of  0.15253.
 Iteration  1 RMS(Cart)=  0.06558093 RMS(Int)=  0.00123638
 Iteration  2 RMS(Cart)=  0.00191337 RMS(Int)=  0.00008435
 Iteration  3 RMS(Cart)=  0.00000122 RMS(Int)=  0.00008434
 Iteration  4 RMS(Cart)=  0.00000000 RMS(Int)=  0.00008434
 ITry= 1 IFail=0 DXMaxC= 2.04D-01 DCOld= 1.00D+10 DXMaxT= 6.57D-01 DXLimC= 3.00D+00 Rises=F
 Variable       Old X    -DE/DX   Delta X   Delta X   Delta X     New X
                                 (Linear)    (Quad)   (Total)
    R1        2.72152   0.00416   0.00375   0.01091   0.01467   2.73619
    R2        2.72486   0.00447   0.00380   0.01148   0.01528   2.74014
    R3        2.35748  -0.00385  -0.00471  -0.00547  -0.01018   2.34730
    R4        2.59918  -0.00198  -0.00294  -0.00573  -0.00867   2.59050
    R5        2.05035  -0.00026  -0.00027  -0.00108  -0.00136   2.04899
    R6        2.66795   0.00018   0.00158  -0.00007   0.00152   2.66946
    R7        2.04766   0.00095  -0.00021   0.00308   0.00287   2.05054
    R8        2.60126  -0.00274  -0.00374  -0.00753  -0.01127   2.58999
    R9        3.31578   0.00099   0.00112   0.00333   0.00445   3.32022
   R10        2.66196   0.00135   0.00128   0.00261   0.00390   2.66586
   R11        2.04583   0.00032  -0.00026   0.00109   0.00083   2.04666
   R12        2.78414  -0.00430  -0.00086  -0.01578  -0.01664   2.76750
   R13        2.69358   0.00115   0.00420   0.00051   0.00460   2.69817
   R14        2.68498   0.00233   0.00207   0.00493   0.00700   2.69198
   R15        2.63240   0.00024  -0.00079   0.00008  -0.00082   2.63158
   R16        2.04266   0.00019  -0.00050   0.00058   0.00008   2.04273
   R17        2.59832   0.00350  -0.00007   0.00762   0.00755   2.60587
   R18        3.31238   0.00048   0.00269   0.00212   0.00481   3.31719
   R19        2.60763  -0.00473  -0.00109  -0.01179  -0.01277   2.59486
   R20        2.03986  -0.00048  -0.00137  -0.00109  -0.00246   2.03741
   R21        2.33226   0.01244  -0.01207   0.02509   0.01312   2.34538
    A1        1.95611  -0.00114  -0.00216  -0.00314  -0.00529   1.95082
    A2        2.15227   0.00166   0.00259   0.00648   0.00907   2.16133
    A3        2.17481  -0.00052  -0.00044  -0.00334  -0.00378   2.17103
    A4        2.15963  -0.00029  -0.00024  -0.00088  -0.00111   2.15851
    A5        2.03002  -0.00073  -0.00274  -0.00441  -0.00716   2.02286
    A6        2.09353   0.00102   0.00298   0.00528   0.00825   2.10179
    A7        2.13776   0.00014   0.00173  -0.00087   0.00085   2.13861
    A8        2.04029   0.00126   0.00118   0.00877   0.00992   2.05021
    A9        2.10509  -0.00140  -0.00292  -0.00800  -0.01094   2.09415
   A10        2.16372   0.00065   0.00149   0.00318   0.00467   2.16839
   A11        2.05546  -0.00225  -0.00510  -0.00910  -0.01421   2.04125
   A12        2.06400   0.00160   0.00361   0.00592   0.00953   2.07353
   A13        2.13331  -0.00082   0.00042  -0.00492  -0.00451   2.12880
   A14        2.03812   0.00066   0.00075   0.00374   0.00447   2.04259
   A15        2.11169   0.00015  -0.00118   0.00109  -0.00011   2.11158
   A16        2.01583   0.00147  -0.00125   0.00665   0.00540   2.02124
   A17        2.14041  -0.00232   0.00097  -0.01028  -0.00932   2.13109
   A18        2.12694   0.00085   0.00028   0.00364   0.00391   2.13085
   A19        2.12248  -0.00139  -0.00159  -0.00454  -0.00607   2.11641
   A20        2.10863  -0.00241  -0.00053  -0.00998  -0.01047   2.09817
   A21        2.05207   0.00380   0.00212   0.01454   0.01653   2.06860
   A22        2.14919   0.00125   0.00327   0.00270   0.00572   2.15491
   A23        2.09928  -0.00180  -0.00224  -0.00913  -0.01126   2.08802
   A24        2.03468   0.00055  -0.00104   0.00636   0.00543   2.04011
   A25        2.00784  -0.00064  -0.00681  -0.00173  -0.00880   1.99904
   A26        2.10952  -0.00131   0.00095  -0.00604  -0.00512   2.10440
   A27        2.16582   0.00195   0.00586   0.00781   0.01364   2.17946
   A28        1.96349  -0.00602  -0.01279  -0.02690  -0.03959   1.92390
   A29        2.14828   0.00061   0.00228  -0.00169   0.00055   2.14882
   A30        2.17130   0.00542   0.01049   0.02858   0.03902   2.21032
   A31        2.28148   0.00739   0.01431   0.03254   0.04708   2.32857
   A32        2.11230  -0.00578  -0.00010  -0.02118  -0.02118   2.09112
    D1       -0.00005   0.00007   0.00040   0.00253   0.00294   0.00289
    D2       -3.13742   0.00013   0.00060   0.00530   0.00592  -3.13150
    D3        3.14007   0.00007   0.00025   0.00297   0.00322  -3.13990
    D4        0.00270   0.00013   0.00045   0.00574   0.00619   0.00889
    D5       -0.00314   0.00004  -0.00003   0.00196   0.00193  -0.00120
    D6        3.14122   0.00011   0.00041   0.00521   0.00560  -3.13636
    D7        3.13995   0.00003   0.00013   0.00150   0.00164  -3.14159
    D8        0.00113   0.00011   0.00056   0.00476   0.00531   0.00644
    D9        0.00305  -0.00014  -0.00031  -0.00630  -0.00660  -0.00355
   D10       -3.12720   0.00010   0.00055   0.00396   0.00460  -3.12260
   D11        3.14027  -0.00021  -0.00052  -0.00919  -0.00974   3.13053
   D12        0.01002   0.00003   0.00034   0.00107   0.00146   0.01148
   D13       -0.00280   0.00009  -0.00019   0.00510   0.00492   0.00212
   D14        3.14030  -0.00000  -0.00001  -0.00069  -0.00069   3.13962
   D15        3.12704  -0.00014  -0.00107  -0.00543  -0.00643   3.12061
   D16       -0.01304  -0.00024  -0.00088  -0.01122  -0.01203  -0.02507
   D17        0.00346  -0.00008  -0.00046  -0.00290  -0.00336   0.00010
   D18       -3.12651   0.00014   0.00053   0.00650   0.00707  -3.11944
   D19       -3.14092  -0.00016  -0.00090  -0.00619  -0.00712   3.13515
   D20        0.01230   0.00006   0.00009   0.00321   0.00331   0.01561
   D21       -0.00034   0.00001   0.00056  -0.00066  -0.00010  -0.00044
   D22        3.13975   0.00010   0.00038   0.00507   0.00550  -3.13794
   D23        3.12915  -0.00021  -0.00047  -0.01044  -0.01090   3.11824
   D24       -0.01395  -0.00012  -0.00065  -0.00470  -0.00531  -0.01926
   D25        2.99511  -0.00081  -0.00692  -0.07782  -0.08475   2.91036
   D26       -0.14434  -0.00094  -0.00623  -0.08641  -0.09264  -0.23698
   D27       -0.14487  -0.00090  -0.00673  -0.08398  -0.09071  -0.23558
   D28        2.99886  -0.00104  -0.00603  -0.09257  -0.09859   2.90026
   D29        3.14115  -0.00007   0.00055  -0.00483  -0.00424   3.13691
   D30       -0.00942  -0.00028  -0.00009  -0.01441  -0.01439  -0.02380
   D31       -0.00252   0.00005  -0.00012   0.00346   0.00349   0.00097
   D32        3.13010  -0.00015  -0.00076  -0.00612  -0.00666   3.12344
   D33        3.13940  -0.00013  -0.00002  -0.00538  -0.00531   3.13409
   D34       -0.01785  -0.00016  -0.00131  -0.00561  -0.00686  -0.02471
   D35       -0.00014  -0.00025   0.00064  -0.01361  -0.01296  -0.01310
   D36        3.12580  -0.00028  -0.00065  -0.01384  -0.01451   3.11129
   D37        0.00335   0.00029  -0.00074   0.01392   0.01332   0.01666
   D38       -3.13677  -0.00028   0.00004  -0.01277  -0.01255   3.13386
   D39       -3.12958   0.00050  -0.00011   0.02325   0.02328  -3.10629
   D40        0.01348  -0.00007   0.00066  -0.00344  -0.00258   0.01090
   D41       -0.00150  -0.00044   0.00109  -0.02107  -0.01990  -0.02140
   D42        3.13857   0.00014   0.00030   0.00657   0.00723  -3.13739
   D43        0.00218   0.00012  -0.00031   0.00743   0.00701   0.00919
   D44       -3.12352   0.00020   0.00104   0.00799   0.00907  -3.11445
   D45       -0.00135   0.00025  -0.00060   0.01110   0.01055   0.00919
         Item               Value     Threshold  Converged?
 Maximum Force            0.012437     0.000450     NO 
 RMS     Force            0.002262     0.000300     NO 
 Maximum Displacement     0.203579     0.001800     NO 
 RMS     Displacement     0.065803     0.001200     NO 
 Predicted change in Energy=-1.193711D-03
 Lowest energy point so far.  Saving SCF results.
 GradGradGradGradGradGradGradGradGradGradGradGradGradGradGradGradGradGrad

 Leave Link  103 at Mon Apr  4 13:48:13 2022, MaxMem=  1879048192 cpu:               0.2 elap:               0.1
 (Enter /gpfs/software/gaussian16/sse4/tar/g16/l202.exe)
                          Input orientation:                          
 ---------------------------------------------------------------------
 Center     Atomic      Atomic             Coordinates (Angstroms)
 Number     Number       Type             X           Y           Z
 ---------------------------------------------------------------------
      1          6           0       -8.019585   -1.630372    6.780219
      2          6           0       -7.185667   -2.723632    7.233936
      3          6           0       -5.940279   -2.990677    6.727096
      4          6           0       -7.377676   -0.864388    5.729613
      5          6           0       -6.132693   -1.138347    5.226221
      6          6           0       -5.355187   -2.215246    5.701491
      7          1           0       -5.409516   -3.847527    7.129008
      8          1           0       -5.756620   -0.476399    4.455907
      9         17           0       -8.269931    0.504101    5.082993
     10          8           0       -9.147634   -1.384632    7.238496
     11          1           0       -7.606225   -3.347794    8.014460
     12          6           0       -4.022776   -2.507589    5.168606
     13          6           0       -3.559673   -1.905207    3.959755
     14          6           0       -2.300862   -2.145879    3.415023
     15          6           0       -3.155020   -3.402021    5.858745
     16          6           0       -1.969994   -3.534080    5.177726
     17          6           0       -1.529185   -3.038481    4.128699
     18         17           0       -1.813618   -1.372146    1.916595
     19          1           0       -3.417974   -3.876346    6.790559
     20          1           0       -4.209537   -1.236839    3.412531
 ---------------------------------------------------------------------
                    Distance matrix (angstroms):
                    1          2          3          4          5
     1  C    0.000000
     2  C    1.447928   0.000000
     3  C    2.485310   1.370836   0.000000
     4  C    1.450018   2.399301   2.753577   0.000000
     5  C    2.493463   2.766370   2.391814   1.370561   0.000000
     6  C    2.933385   2.440800   1.412619   2.432297   1.410712
     7  H    3.442367   2.104486   1.085097   3.838109   3.388693
     8  H    3.443122   3.848335   3.393173   2.097781   1.083047
     9  Cl   2.738471   4.027461   4.510413   1.756985   2.699247
    10  O    1.242135   2.375343   3.623263   2.383303   3.633149
    11  H    2.154938   1.084281   2.135466   3.382317   3.850614
    12  C    4.397873   3.783669   2.517754   3.777591   2.515928
    13  C    5.284067   4.953576   3.808373   4.335072   2.968576
    14  C    6.655380   6.227296   4.992882   5.724822   4.356431
    15  C    5.258502   4.312479   2.946337   4.928192   3.793526
    16  C    6.541379   5.664634   4.296394   6.055977   4.803119
    17  C    7.151127   6.460450   5.119736   6.441618   5.099740
    18  Cl   7.888950   7.678512   6.541398   6.764293   5.446347
    19  H    5.120481   3.964952   2.674035   5.086918   4.160948
    20  H    5.100260   5.066660   4.130104   3.942675   2.645317
                    6          7          8          9         10
     6  C    0.000000
     7  H    2.169124   0.000000
     8  H    2.176285   4.316301   0.000000
     9  Cl   4.033996   5.595071   2.769720   0.000000
    10  O    4.175519   4.477875   4.479583   2.997309   0.000000
    11  H    3.420478   2.420597   4.932469   4.885805   2.613822
    12  C    1.464497   2.749847   2.764035   5.207296   5.640004
    13  C    2.520643   4.151951   2.667252   5.408600   6.499727
    14  C    3.815973   5.133520   3.976540   6.740497   7.878879
    15  C    2.504774   2.625794   4.158791   6.482429   6.471861
    16  C    3.670584   3.966871   4.920262   7.483655   7.770805
    17  C    4.217781   4.971255   4.954042   7.674517   8.393260
    18  Cl   5.251568   6.799062   4.774697   7.431713   9.061488
    19  H    2.774548   2.020302   4.741256   6.756151   6.264047
    20  H    2.740279   4.697642   2.015035   4.723147   6.248572
                   11         12         13         14         15
    11  H    0.000000
    12  C    4.652520   0.000000
    13  C    5.907307   1.427813   0.000000
    14  C    7.123644   2.484124   1.392574   0.000000
    15  C    4.946036   1.424535   2.451604   2.877370   0.000000
    16  C    6.312596   2.295143   2.581426   2.267972   1.373141
    17  C    7.219780   2.753406   2.331466   1.378969   2.401783
    18  Cl   8.639528   4.092087   2.739957   1.755379   4.632526
    19  H    4.395310   2.206811   3.452379   3.954326   1.078149
    20  H    6.096833   2.175657   1.080968   2.114096   3.432781
                   16         17         18         19         20
    16  C    0.000000
    17  C    1.241124   0.000000
    18  Cl   3.915787   2.784058   0.000000
    19  H    2.194316   3.369724   5.709685   0.000000
    20  H    3.661800   3.308035   2.827819   4.359431   0.000000
 Stoichiometry    C12H5Cl2O(1-)
 Framework group  C1[X(C12H5Cl2O)]
 Deg. of freedom    54
 Full point group                 C1      NOp   1
 RotChk:  IX=3 Diff= 1.53D-02
 Largest Abelian subgroup         C1      NOp   1
 Largest concise Abelian subgroup C1      NOp   1
                         Standard orientation:                         
 ---------------------------------------------------------------------
 Center     Atomic      Atomic             Coordinates (Angstroms)
 Number     Number       Type             X           Y           Z
 ---------------------------------------------------------------------
      1          6           0       -3.337184   -0.564923   -0.118361
      2          6           0       -2.603645   -1.809362   -0.217289
      3          6           0       -1.236432   -1.892214   -0.162008
      4          6           0       -2.450221    0.571048    0.041071
      5          6           0       -1.083632    0.480987    0.093616
      6          6           0       -0.412173   -0.755689   -0.005802
      7          1           0       -0.790045   -2.875876   -0.264876
      8          1           0       -0.534681    1.403556    0.236831
      9         17           0       -3.200413    2.153453    0.183218
     10          8           0       -4.575916   -0.486560   -0.166335
     11          1           0       -3.203045   -2.703356   -0.348285
     12          6           0        1.047681   -0.855380    0.054531
     13          6           0        1.875089    0.301732   -0.068501
     14          6           0        3.265934    0.260743   -0.012524
     15          6           0        1.672528   -2.121169    0.245953
     16          6           0        3.038225   -1.979157    0.260776
     17          6           0        3.795441   -1.001749    0.152672
     18         17           0        4.210139    1.730527   -0.184481
     19          1           0        1.119469   -3.037644    0.374816
     20          1           0        1.420635    1.268952   -0.231131
 ---------------------------------------------------------------------
 Rotational constants (GHZ):           0.9561969           0.2344176           0.1891569
 Leave Link  202 at Mon Apr  4 13:48:13 2022, MaxMem=  1879048192 cpu:               0.1 elap:               0.0
 (Enter /gpfs/software/gaussian16/sse4/tar/g16/l301.exe)
 Standard basis: 6-311+G(d,p) (5D, 7F)
 Ernie: Thresh=  0.10000D-02 Tol=  0.10000D-05 Strict=F.
 There are   391 symmetry adapted cartesian basis functions of A   symmetry.
 There are   376 symmetry adapted basis functions of A   symmetry.
   376 basis functions,   614 primitive gaussians,   391 cartesian basis functions
    60 alpha electrons       60 beta electrons
       nuclear repulsion energy      1018.4841834831 Hartrees.
 IExCor= 4336 DFT=T Ex+Corr=M062X ExCW=0 ScaHFX=  0.540000
 ScaDFX=  1.000000  1.000000  1.000000  1.000000 ScalE2=  1.000000  1.000000
 IRadAn=      5 IRanWt=     -1 IRanGd=            0 ICorTp=0 IEmpDi=  4
 NAtoms=   20 NActive=   20 NUniq=   20 SFac= 1.00D+00 NAtFMM=   60 NAOKFM=F Big=F
 Integral buffers will be    131072 words long.
 Raffenetti 2 integral format.
 Two-electron integral symmetry is turned on.
 Leave Link  301 at Mon Apr  4 13:48:13 2022, MaxMem=  1879048192 cpu:               0.5 elap:               0.1
 (Enter /gpfs/software/gaussian16/sse4/tar/g16/l302.exe)
 NPDir=0 NMtPBC=     1 NCelOv=     1 NCel=       1 NClECP=     1 NCelD=      1
         NCelK=      1 NCelE2=     1 NClLst=     1 CellRange=     0.0.
 One-electron integrals computed using PRISM.
 One-electron integral symmetry used in STVInt
 NBasis=   376 RedAO= T EigKep=  1.18D-06  NBF=   376
 NBsUse=   373 1.00D-06 EigRej=  9.34D-07 NBFU=   373
 Precomputing XC quadrature grid using
 IXCGrd= 4 IRadAn=           5 IRanWt=          -1 IRanGd=           0 AccXCQ= 0.00D+00.
 Generated NRdTot=       0 NPtTot=           0 NUsed=           0 NTot=          32
 NSgBfM=   388   388   388   388   388 MxSgAt=    20 MxSgA2=    20.
 Leave Link  302 at Mon Apr  4 13:48:14 2022, MaxMem=  1879048192 cpu:               3.4 elap:               0.5
 (Enter /gpfs/software/gaussian16/sse4/tar/g16/l303.exe)
 DipDrv:  MaxL=1.
 Leave Link  303 at Mon Apr  4 13:48:14 2022, MaxMem=  1879048192 cpu:               0.4 elap:               0.1
 (Enter /gpfs/software/gaussian16/sse4/tar/g16/l401.exe)
 Initial guess from the checkpoint file:  "checkpoint.chk"
 B after Tr=    -0.000000   -0.000000   -0.000000
         Rot=    1.000000   -0.000128    0.000151   -0.000175 Ang=  -0.03 deg.
 Guess basis will be translated and rotated to current coordinates.
 JPrj=2 DoOrth=T DoCkMO=T.
 Generating alternative initial guess.
 ExpMin= 4.38D-02 ExpMax= 1.06D+05 ExpMxC= 3.62D+03 IAcc=2 IRadAn=         4 AccDes= 0.00D+00
 Harris functional with IExCor= 1009 and IRadAn=       4 diagonalized for initial guess.
 HarFok:  IExCor= 1009 AccDes= 0.00D+00 IRadAn=         4 IDoV= 1 UseB2=F ITyADJ=14
 ICtDFT=  3500011 ScaDFX=  1.000000  1.000000  1.000000  1.000000
 FoFCou: FMM=F IPFlag=           0 FMFlag=      100000 FMFlg1=           0
         NFxFlg=           0 DoJE=T BraDBF=F KetDBF=T FulRan=T
         wScrn=  0.000000 ICntrl=       500 IOpCl=  0 I1Cent=   200000004 NGrid=           0
         NMat0=    1 NMatS0=      1 NMatT0=    0 NMatD0=    1 NMtDS0=    0 NMtDT0=    0
 Petite list used in FoFCou.
 Harris En= -1455.18740158297    
 Leave Link  401 at Mon Apr  4 13:48:16 2022, MaxMem=  1879048192 cpu:              14.5 elap:               2.1
 (Enter /gpfs/software/gaussian16/sse4/tar/g16/l502.exe)
 Integral symmetry usage will be decided dynamically.
 Closed shell SCF:
 Using DIIS extrapolation, IDIIS=  1040.
 NGot=  1879048192 LenX=  1878736095 LenY=  1878582773
 Requested convergence on RMS density matrix=1.00D-08 within 128 cycles.
 Requested convergence on MAX density matrix=1.00D-06.
 Requested convergence on             energy=1.00D-06.
 No special actions if energy rises.
 Fock matrices will be formed incrementally for  20 cycles.

 Cycle   1  Pass 1  IDiag  1:
 FoFJK:  IHMeth= 1 ICntrl=       0 DoSepK=F KAlg= 0 I1Cent=           0 FoldK=F
 IRaf= 840000000 NMat=       1 IRICut=       1 DoRegI=T DoRafI=F ISym2E= 0 IDoP0=0 IntGTp=1.
 FoFCou: FMM=F IPFlag=           0 FMFlag=      100000 FMFlg1=           0
         NFxFlg=           0 DoJE=F BraDBF=F KetDBF=F FulRan=T
         wScrn=  0.000000 ICntrl=         0 IOpCl=  0 I1Cent=           0 NGrid=           0
         NMat0=    1 NMatS0=      1 NMatT0=    0 NMatD0=    1 NMtDS0=    0 NMtDT0=    0
 Symmetry not used in FoFCou.
 E= -1455.73017378896    
 DIIS: error= 6.30D-03 at cycle   1 NSaved=   1.
 NSaved= 1 IEnMin= 1 EnMin= -1455.73017378896     IErMin= 1 ErrMin= 6.30D-03
 ErrMax= 6.30D-03  0.00D+00 EMaxC= 1.00D-01 BMatC= 1.52D-02 BMatP= 1.52D-02
 IDIUse=3 WtCom= 9.37D-01 WtEn= 6.30D-02
 Coeff-Com:  0.100D+01
 Coeff-En:   0.100D+01
 Coeff:      0.100D+01
 Gap=     0.386 Goal=   None    Shift=    0.000
 GapD=    0.386 DampG=1.000 DampE=1.000 DampFc=1.0000 IDamp=-1.
 RMSDP=3.55D-02 MaxDP=1.89D+00              OVMax= 8.79D-02

 Cycle   2  Pass 1  IDiag  1:
 RMSU=  3.34D-02    CP:  9.21D-01
 E= -1455.76711345311     Delta-E=       -0.036939664152 Rises=F Damp=F
 DIIS: error= 2.08D-03 at cycle   2 NSaved=   2.
 NSaved= 2 IEnMin= 2 EnMin= -1455.76711345311     IErMin= 2 ErrMin= 2.08D-03
 ErrMax= 2.08D-03  0.00D+00 EMaxC= 1.00D-01 BMatC= 1.37D-03 BMatP= 1.52D-02
 IDIUse=3 WtCom= 9.79D-01 WtEn= 2.08D-02
 Coeff-Com:  0.221D-01 0.978D+00
 Coeff-En:   0.000D+00 0.100D+01
 Coeff:      0.216D-01 0.978D+00
 Gap=     0.128 Goal=   None    Shift=    0.000
 RMSDP=4.50D-03 MaxDP=2.88D-01 DE=-3.69D-02 OVMax= 2.88D-02

 Cycle   3  Pass 1  IDiag  1:
 RMSU=  4.43D-03    CP:  9.22D-01  9.79D-01
 E= -1455.76764900250     Delta-E=       -0.000535549385 Rises=F Damp=F
 DIIS: error= 2.57D-03 at cycle   3 NSaved=   3.
 NSaved= 3 IEnMin= 3 EnMin= -1455.76764900250     IErMin= 2 ErrMin= 2.08D-03
 ErrMax= 2.57D-03  0.00D+00 EMaxC= 1.00D-01 BMatC= 1.81D-03 BMatP= 1.37D-03
 IDIUse=3 WtCom= 1.65D-01 WtEn= 8.35D-01
 Coeff-Com: -0.680D-01 0.575D+00 0.493D+00
 Coeff-En:   0.000D+00 0.412D+00 0.588D+00
 Coeff:     -0.112D-01 0.439D+00 0.573D+00
 Gap=     0.138 Goal=   None    Shift=    0.000
 RMSDP=5.73D-03 MaxDP=3.92D-01 DE=-5.36D-04 OVMax= 2.02D-02

 Cycle   4  Pass 1  IDiag  1:
 RMSU=  3.18D-03    CP:  9.12D-01  1.11D+00  7.62D-01
 E= -1455.76923953490     Delta-E=       -0.001590532399 Rises=F Damp=F
 DIIS: error= 1.15D-03 at cycle   4 NSaved=   4.
 NSaved= 4 IEnMin= 4 EnMin= -1455.76923953490     IErMin= 4 ErrMin= 1.15D-03
 ErrMax= 1.15D-03  0.00D+00 EMaxC= 1.00D-01 BMatC= 3.89D-04 BMatP= 1.37D-03
 IDIUse=3 WtCom= 9.88D-01 WtEn= 1.15D-02
 Coeff-Com: -0.317D-01 0.151D+00 0.353D+00 0.528D+00
 Coeff-En:   0.000D+00 0.000D+00 0.168D+00 0.832D+00
 Coeff:     -0.313D-01 0.149D+00 0.351D+00 0.531D+00
 Gap=     0.136 Goal=   None    Shift=    0.000
 RMSDP=3.18D-03 MaxDP=1.66D-01 DE=-1.59D-03 OVMax= 6.46D-03

 Cycle   5  Pass 1  IDiag  1:
 RMSU=  1.27D-03    CP:  8.96D-01  1.08D+00  1.06D+00  1.05D+00
 E= -1455.76965885232     Delta-E=       -0.000419317420 Rises=F Damp=F
 DIIS: error= 1.49D-04 at cycle   5 NSaved=   5.
 NSaved= 5 IEnMin= 5 EnMin= -1455.76965885232     IErMin= 5 ErrMin= 1.49D-04
 ErrMax= 1.49D-04  0.00D+00 EMaxC= 1.00D-01 BMatC= 1.33D-05 BMatP= 3.89D-04
 IDIUse=3 WtCom= 9.99D-01 WtEn= 1.49D-03
 Coeff-Com: -0.403D-03-0.587D-01 0.613D-01 0.253D+00 0.745D+00
 Coeff-En:   0.000D+00 0.000D+00 0.000D+00 0.000D+00 0.100D+01
 Coeff:     -0.402D-03-0.586D-01 0.613D-01 0.253D+00 0.745D+00
 Gap=     0.136 Goal=   None    Shift=    0.000
 RMSDP=7.73D-04 MaxDP=4.30D-02 DE=-4.19D-04 OVMax= 2.42D-03

 Cycle   6  Pass 1  IDiag  1:
 RMSU=  2.26D-04    CP:  8.94D-01  1.08D+00  1.13D+00  1.19D+00  1.15D+00
 E= -1455.76967528723     Delta-E=       -0.000016434911 Rises=F Damp=F
 DIIS: error= 7.71D-05 at cycle   6 NSaved=   6.
 NSaved= 6 IEnMin= 6 EnMin= -1455.76967528723     IErMin= 6 ErrMin= 7.71D-05
 ErrMax= 7.71D-05  0.00D+00 EMaxC= 1.00D-01 BMatC= 2.97D-06 BMatP= 1.33D-05
 IDIUse=1 WtCom= 1.00D+00 WtEn= 0.00D+00
 Coeff-Com:  0.227D-02-0.452D-01 0.230D-02 0.869D-01 0.421D+00 0.533D+00
 Coeff:      0.227D-02-0.452D-01 0.230D-02 0.869D-01 0.421D+00 0.533D+00
 Gap=     0.136 Goal=   None    Shift=    0.000
 RMSDP=2.55D-04 MaxDP=1.31D-02 DE=-1.64D-05 OVMax= 6.74D-04

 Cycle   7  Pass 1  IDiag  1:
 RMSU=  9.97D-05    CP:  8.93D-01  1.08D+00  1.16D+00  1.20D+00  1.25D+00
                    CP:  9.98D-01
 E= -1455.76967843199     Delta-E=       -0.000003144761 Rises=F Damp=F
 DIIS: error= 2.94D-05 at cycle   7 NSaved=   7.
 NSaved= 7 IEnMin= 7 EnMin= -1455.76967843199     IErMin= 7 ErrMin= 2.94D-05
 ErrMax= 2.94D-05  0.00D+00 EMaxC= 1.00D-01 BMatC= 4.03D-07 BMatP= 2.97D-06
 IDIUse=1 WtCom= 1.00D+00 WtEn= 0.00D+00
 Coeff-Com:  0.157D-02-0.192D-01-0.795D-02 0.139D-01 0.142D+00 0.284D+00
 Coeff-Com:  0.586D+00
 Coeff:      0.157D-02-0.192D-01-0.795D-02 0.139D-01 0.142D+00 0.284D+00
 Coeff:      0.586D+00
 Gap=     0.136 Goal=   None    Shift=    0.000
 RMSDP=1.86D-04 MaxDP=9.66D-03 DE=-3.14D-06 OVMax= 3.77D-04

 Cycle   8  Pass 1  IDiag  1:
 RMSU=  3.08D-05    CP:  8.92D-01  1.08D+00  1.17D+00  1.21D+00  1.33D+00
                    CP:  1.10D+00  1.27D+00
 E= -1455.76967901380     Delta-E=       -0.000000581809 Rises=F Damp=F
 DIIS: error= 1.35D-05 at cycle   8 NSaved=   8.
 NSaved= 8 IEnMin= 8 EnMin= -1455.76967901380     IErMin= 8 ErrMin= 1.35D-05
 ErrMax= 1.35D-05  0.00D+00 EMaxC= 1.00D-01 BMatC= 8.19D-08 BMatP= 4.03D-07
 IDIUse=1 WtCom= 1.00D+00 WtEn= 0.00D+00
 Coeff-Com:  0.151D-03 0.256D-02-0.411D-02-0.162D-01-0.392D-01-0.251D-01
 Coeff-Com:  0.297D+00 0.785D+00
 Coeff:      0.151D-03 0.256D-02-0.411D-02-0.162D-01-0.392D-01-0.251D-01
 Coeff:      0.297D+00 0.785D+00
 Gap=     0.136 Goal=   None    Shift=    0.000
 RMSDP=6.88D-05 MaxDP=2.71D-03 DE=-5.82D-07 OVMax= 3.81D-04

 Cycle   9  Pass 1  IDiag  1:
 RMSU=  1.26D-05    CP:  8.92D-01  1.08D+00  1.17D+00  1.21D+00  1.35D+00
                    CP:  1.14D+00  1.54D+00  1.29D+00
 E= -1455.76967920787     Delta-E=       -0.000000194073 Rises=F Damp=F
 DIIS: error= 5.44D-06 at cycle   9 NSaved=   9.
 NSaved= 9 IEnMin= 9 EnMin= -1455.76967920787     IErMin= 9 ErrMin= 5.44D-06
 ErrMax= 5.44D-06  0.00D+00 EMaxC= 1.00D-01 BMatC= 1.29D-08 BMatP= 8.19D-08
 IDIUse=1 WtCom= 1.00D+00 WtEn= 0.00D+00
 Coeff-Com: -0.799D-04 0.326D-02-0.122D-02-0.935D-02-0.314D-01-0.480D-01
 Coeff-Com:  0.495D-01 0.354D+00 0.683D+00
 Coeff:     -0.799D-04 0.326D-02-0.122D-02-0.935D-02-0.314D-01-0.480D-01
 Coeff:      0.495D-01 0.354D+00 0.683D+00
 Gap=     0.136 Goal=   None    Shift=    0.000
 RMSDP=2.78D-05 MaxDP=1.16D-03 DE=-1.94D-07 OVMax= 1.51D-04

 Cycle  10  Pass 1  IDiag  1:
 RMSU=  6.16D-06    CP:  8.92D-01  1.08D+00  1.17D+00  1.22D+00  1.36D+00
                    CP:  1.16D+00  1.58D+00  1.41D+00  1.34D+00
 E= -1455.76967924154     Delta-E=       -0.000000033664 Rises=F Damp=F
 DIIS: error= 2.70D-06 at cycle  10 NSaved=  10.
 NSaved=10 IEnMin=10 EnMin= -1455.76967924154     IErMin=10 ErrMin= 2.70D-06
 ErrMax= 2.70D-06  0.00D+00 EMaxC= 1.00D-01 BMatC= 3.07D-09 BMatP= 1.29D-08
 IDIUse=1 WtCom= 1.00D+00 WtEn= 0.00D+00
 Coeff-Com: -0.110D-03 0.130D-02 0.517D-03-0.931D-03-0.607D-02-0.201D-01
 Coeff-Com: -0.617D-01-0.365D-01 0.332D+00 0.791D+00
 Coeff:     -0.110D-03 0.130D-02 0.517D-03-0.931D-03-0.607D-02-0.201D-01
 Coeff:     -0.617D-01-0.365D-01 0.332D+00 0.791D+00
 Gap=     0.136 Goal=   None    Shift=    0.000
 RMSDP=9.57D-06 MaxDP=5.09D-04 DE=-3.37D-08 OVMax= 1.17D-04

 Cycle  11  Pass 1  IDiag  1:
 RMSU=  2.83D-06    CP:  8.92D-01  1.08D+00  1.17D+00  1.22D+00  1.36D+00
                    CP:  1.17D+00  1.60D+00  1.50D+00  1.60D+00  1.29D+00
 E= -1455.76967925335     Delta-E=       -0.000000011811 Rises=F Damp=F
 DIIS: error= 1.09D-06 at cycle  11 NSaved=  11.
 NSaved=11 IEnMin=11 EnMin= -1455.76967925335     IErMin=11 ErrMin= 1.09D-06
 ErrMax= 1.09D-06  0.00D+00 EMaxC= 1.00D-01 BMatC= 4.26D-10 BMatP= 3.07D-09
 IDIUse=1 WtCom= 1.00D+00 WtEn= 0.00D+00
 Coeff-Com: -0.219D-04-0.151D-03 0.360D-03 0.135D-02 0.369D-02 0.159D-02
 Coeff-Com: -0.278D-01-0.732D-01-0.940D-02 0.269D+00 0.835D+00
 Coeff:     -0.219D-04-0.151D-03 0.360D-03 0.135D-02 0.369D-02 0.159D-02
 Coeff:     -0.278D-01-0.732D-01-0.940D-02 0.269D+00 0.835D+00
 Gap=     0.136 Goal=   None    Shift=    0.000
 RMSDP=3.19D-06 MaxDP=2.04D-04 DE=-1.18D-08 OVMax= 5.11D-05

 Cycle  12  Pass 1  IDiag  1:
 RMSU=  1.32D-06    CP:  8.92D-01  1.08D+00  1.17D+00  1.22D+00  1.36D+00
                    CP:  1.17D+00  1.61D+00  1.52D+00  1.74D+00  1.48D+00
                    CP:  1.32D+00
 E= -1455.76967925527     Delta-E=       -0.000000001924 Rises=F Damp=F
 DIIS: error= 4.56D-07 at cycle  12 NSaved=  12.
 NSaved=12 IEnMin=12 EnMin= -1455.76967925527     IErMin=12 ErrMin= 4.56D-07
 ErrMax= 4.56D-07  0.00D+00 EMaxC= 1.00D-01 BMatC= 1.29D-10 BMatP= 4.26D-10
 IDIUse=1 WtCom= 1.00D+00 WtEn= 0.00D+00
 Coeff-Com:  0.151D-04-0.397D-03 0.846D-04 0.102D-02 0.317D-02 0.513D-02
 Coeff-Com: -0.116D-02-0.305D-01-0.738D-01-0.416D-01 0.414D+00 0.724D+00
 Coeff:      0.151D-04-0.397D-03 0.846D-04 0.102D-02 0.317D-02 0.513D-02
 Coeff:     -0.116D-02-0.305D-01-0.738D-01-0.416D-01 0.414D+00 0.724D+00
 Gap=     0.136 Goal=   None    Shift=    0.000
 RMSDP=2.30D-06 MaxDP=1.04D-04 DE=-1.92D-09 OVMax= 2.32D-05

 Cycle  13  Pass 1  IDiag  1:
 RMSU=  6.42D-07    CP:  8.92D-01  1.08D+00  1.17D+00  1.22D+00  1.36D+00
                    CP:  1.17D+00  1.60D+00  1.52D+00  1.78D+00  1.56D+00
                    CP:  1.57D+00  1.22D+00
 E= -1455.76967925563     Delta-E=       -0.000000000355 Rises=F Damp=F
 DIIS: error= 2.12D-07 at cycle  13 NSaved=  13.
 NSaved=13 IEnMin=13 EnMin= -1455.76967925563     IErMin=13 ErrMin= 2.12D-07
 ErrMax= 2.12D-07  0.00D+00 EMaxC= 1.00D-01 BMatC= 1.35D-11 BMatP= 1.29D-10
 IDIUse=1 WtCom= 1.00D+00 WtEn= 0.00D+00
 Coeff-Com:  0.721D-05-0.101D-03-0.114D-04 0.171D-03 0.332D-03 0.141D-02
 Coeff-Com:  0.322D-02 0.968D-03-0.174D-01-0.503D-01-0.358D-02 0.212D+00
 Coeff-Com:  0.853D+00
 Coeff:      0.721D-05-0.101D-03-0.114D-04 0.171D-03 0.332D-03 0.141D-02
 Coeff:      0.322D-02 0.968D-03-0.174D-01-0.503D-01-0.358D-02 0.212D+00
 Coeff:      0.853D+00
 Gap=     0.136 Goal=   None    Shift=    0.000
 RMSDP=9.62D-07 MaxDP=5.96D-05 DE=-3.55D-10 OVMax= 8.32D-06

 Cycle  14  Pass 1  IDiag  1:
 RMSU=  1.73D-07    CP:  8.92D-01  1.08D+00  1.17D+00  1.22D+00  1.36D+00
                    CP:  1.17D+00  1.60D+00  1.52D+00  1.79D+00  1.58D+00
                    CP:  1.68D+00  1.40D+00  1.00D+00
 E= -1455.76967925575     Delta-E=       -0.000000000125 Rises=F Damp=F
 DIIS: error= 9.64D-08 at cycle  14 NSaved=  14.
 NSaved=14 IEnMin=14 EnMin= -1455.76967925575     IErMin=14 ErrMin= 9.64D-08
 ErrMax= 9.64D-08  0.00D+00 EMaxC= 1.00D-01 BMatC= 3.84D-12 BMatP= 1.35D-11
 IDIUse=1 WtCom= 1.00D+00 WtEn= 0.00D+00
 Coeff-Com: -0.141D-07 0.425D-04-0.227D-04-0.144D-03-0.584D-03-0.435D-03
 Coeff-Com:  0.164D-02 0.749D-02 0.984D-02-0.129D-01-0.994D-01-0.712D-01
 Coeff-Com:  0.393D+00 0.773D+00
 Coeff:     -0.141D-07 0.425D-04-0.227D-04-0.144D-03-0.584D-03-0.435D-03
 Coeff:      0.164D-02 0.749D-02 0.984D-02-0.129D-01-0.994D-01-0.712D-01
 Coeff:      0.393D+00 0.773D+00
 Gap=     0.136 Goal=   None    Shift=    0.000
 RMSDP=2.59D-07 MaxDP=1.31D-05 DE=-1.25D-10 OVMax= 3.56D-06

 Cycle  15  Pass 1  IDiag  1:
 RMSU=  7.06D-08    CP:  8.92D-01  1.08D+00  1.17D+00  1.22D+00  1.36D+00
                    CP:  1.17D+00  1.60D+00  1.53D+00  1.79D+00  1.59D+00
                    CP:  1.70D+00  1.46D+00  1.09D+00  1.27D+00
 E= -1455.76967925571     Delta-E=        0.000000000047 Rises=F Damp=F
 DIIS: error= 2.29D-08 at cycle  15 NSaved=  15.
 NSaved=15 IEnMin=14 EnMin= -1455.76967925575     IErMin=15 ErrMin= 2.29D-08
 ErrMax= 2.29D-08  0.00D+00 EMaxC= 1.00D-01 BMatC= 3.26D-13 BMatP= 3.84D-12
 IDIUse=1 WtCom= 1.00D+00 WtEn= 0.00D+00
 Coeff-Com: -0.932D-06 0.264D-04-0.786D-05-0.713D-04-0.204D-03-0.266D-03
 Coeff-Com: -0.318D-04 0.188D-02 0.515D-02 0.391D-02-0.277D-01-0.532D-01
 Coeff-Com: -0.124D-01 0.223D+00 0.860D+00
 Coeff:     -0.932D-06 0.264D-04-0.786D-05-0.713D-04-0.204D-03-0.266D-03
 Coeff:     -0.318D-04 0.188D-02 0.515D-02 0.391D-02-0.277D-01-0.532D-01
 Coeff:     -0.124D-01 0.223D+00 0.860D+00
 Gap=     0.136 Goal=   None    Shift=    0.000
 RMSDP=2.39D-07 MaxDP=1.15D-05 DE= 4.73D-11 OVMax= 1.25D-06

 Cycle  16  Pass 1  IDiag  1:
 RMSU=  3.09D-08    CP:  8.92D-01  1.08D+00  1.17D+00  1.22D+00  1.36D+00
                    CP:  1.17D+00  1.60D+00  1.53D+00  1.79D+00  1.59D+00
                    CP:  1.70D+00  1.48D+00  1.10D+00  1.44D+00  1.31D+00
 E= -1455.76967925574     Delta-E=       -0.000000000034 Rises=F Damp=F
 DIIS: error= 1.29D-08 at cycle  16 NSaved=  16.
 NSaved=16 IEnMin=14 EnMin= -1455.76967925575     IErMin=16 ErrMin= 1.29D-08
 ErrMax= 1.29D-08  0.00D+00 EMaxC= 1.00D-01 BMatC= 7.10D-14 BMatP= 3.26D-13
 IDIUse=1 WtCom= 1.00D+00 WtEn= 0.00D+00
 Coeff-Com: -0.294D-06 0.417D-05-0.877D-06-0.930D-05-0.456D-06-0.408D-04
 Coeff-Com: -0.260D-03-0.334D-03 0.749D-03 0.319D-02 0.231D-02-0.117D-01
 Coeff-Com: -0.550D-01-0.635D-02 0.364D+00 0.703D+00
 Coeff:     -0.294D-06 0.417D-05-0.877D-06-0.930D-05-0.456D-06-0.408D-04
 Coeff:     -0.260D-03-0.334D-03 0.749D-03 0.319D-02 0.231D-02-0.117D-01
 Coeff:     -0.550D-01-0.635D-02 0.364D+00 0.703D+00
 Gap=     0.136 Goal=   None    Shift=    0.000
 RMSDP=6.83D-08 MaxDP=3.57D-06 DE=-3.37D-11 OVMax= 3.44D-07

 Cycle  17  Pass 1  IDiag  1:
 RMSU=  1.19D-08    CP:  8.92D-01  1.08D+00  1.17D+00  1.22D+00  1.36D+00
                    CP:  1.17D+00  1.60D+00  1.53D+00  1.79D+00  1.59D+00
                    CP:  1.70D+00  1.48D+00  1.09D+00  1.47D+00  1.41D+00
                    CP:  1.06D+00
 E= -1455.76967925571     Delta-E=        0.000000000025 Rises=F Damp=F
 DIIS: error= 4.95D-09 at cycle  17 NSaved=  17.
 NSaved=17 IEnMin=14 EnMin= -1455.76967925575     IErMin=17 ErrMin= 4.95D-09
 ErrMax= 4.95D-09  0.00D+00 EMaxC= 1.00D-01 BMatC= 9.70D-15 BMatP= 7.10D-14
 IDIUse=1 WtCom= 1.00D+00 WtEn= 0.00D+00
 Coeff-Com: -0.112D-07-0.189D-05 0.112D-05 0.674D-05 0.266D-04 0.161D-04
 Coeff-Com: -0.521D-04-0.328D-03-0.406D-03 0.271D-03 0.484D-02 0.405D-02
 Coeff-Com: -0.177D-01-0.406D-01-0.230D-01 0.256D+00 0.817D+00
 Coeff:     -0.112D-07-0.189D-05 0.112D-05 0.674D-05 0.266D-04 0.161D-04
 Coeff:     -0.521D-04-0.328D-03-0.406D-03 0.271D-03 0.484D-02 0.405D-02
 Coeff:     -0.177D-01-0.406D-01-0.230D-01 0.256D+00 0.817D+00
 Gap=     0.136 Goal=   None    Shift=    0.000
 RMSDP=1.87D-08 MaxDP=9.14D-07 DE= 2.55D-11 OVMax= 1.37D-07

 Cycle  18  Pass 1  IDiag  1:
 RMSU=  3.99D-09    CP:  8.92D-01  1.08D+00  1.17D+00  1.22D+00  1.36D+00
                    CP:  1.17D+00  1.60D+00  1.53D+00  1.79D+00  1.59D+00
                    CP:  1.70D+00  1.48D+00  1.09D+00  1.50D+00  1.44D+00
                    CP:  1.18D+00  1.20D+00
 E= -1455.76967925571     Delta-E=        0.000000000004 Rises=F Damp=F
 DIIS: error= 1.03D-09 at cycle  18 NSaved=  18.
 NSaved=18 IEnMin=14 EnMin= -1455.76967925575     IErMin=18 ErrMin= 1.03D-09
 ErrMax= 1.03D-09  0.00D+00 EMaxC= 1.00D-01 BMatC= 1.15D-15 BMatP= 9.70D-15
 IDIUse=1 WtCom= 1.00D+00 WtEn= 0.00D+00
 Large coefficients: NSaved= 18 BigCof=    0.00 CofMax=   10.00 Det=-6.15D-15
 Inversion failed.  Reducing to 17 matrices.
 Large coefficients: NSaved= 17 BigCof=    0.00 CofMax=   10.00 Det=-6.15D-15
 Inversion failed.  Reducing to 16 matrices.
 Large coefficients: NSaved= 16 BigCof=    0.00 CofMax=   10.00 Det=-6.53D-15
 Inversion failed.  Reducing to 15 matrices.
 Coeff-Com: -0.805D-07-0.756D-06-0.556D-05 0.166D-04 0.101D-04-0.314D-04
 Coeff-Com: -0.215D-03 0.382D-03 0.125D-02 0.131D-02-0.658D-02-0.383D-01
 Coeff-Com: -0.111D-01 0.251D+00 0.802D+00
 Coeff:     -0.805D-07-0.756D-06-0.556D-05 0.166D-04 0.101D-04-0.314D-04
 Coeff:     -0.215D-03 0.382D-03 0.125D-02 0.131D-02-0.658D-02-0.383D-01
 Coeff:     -0.111D-01 0.251D+00 0.802D+00
 Gap=     0.136 Goal=   None    Shift=    0.000
 RMSDP=7.52D-09 MaxDP=5.56D-07 DE= 4.09D-12 OVMax= 3.35D-08

 SCF Done:  E(RM062X) =  -1455.76967926     A.U. after   18 cycles
            NFock= 18  Conv=0.75D-08     -V/T= 2.0027
 KE= 1.451819292769D+03 PE=-5.486646515551D+03 EE= 1.560573360043D+03
 Leave Link  502 at Mon Apr  4 13:52:47 2022, MaxMem=  1879048192 cpu:            1881.3 elap:             270.5
 (Enter /gpfs/software/gaussian16/sse4/tar/g16/l701.exe)
 ... and contract with generalized density number  0.
 Compute integral first derivatives.
 Leave Link  701 at Mon Apr  4 13:52:47 2022, MaxMem=  1879048192 cpu:               1.8 elap:               0.3
 (Enter /gpfs/software/gaussian16/sse4/tar/g16/l702.exe)
 L702 exits ... SP integral derivatives will be done elsewhere.
 Leave Link  702 at Mon Apr  4 13:52:47 2022, MaxMem=  1879048192 cpu:               0.2 elap:               0.0
 (Enter /gpfs/software/gaussian16/sse4/tar/g16/l703.exe)
 Integral derivatives from FoFJK, PRISM(SPDF).
 Compute integral first derivatives, UseDBF=F ICtDFT=           0.
 Calling FoFJK, ICntrl=      2127 FMM=F ISym2X=0 I1Cent= 0 IOpClX= 0 NMat=1 NMatS=1 NMatT=0.
 FoFJK:  IHMeth= 1 ICntrl=    2127 DoSepK=F KAlg= 0 I1Cent=           0 FoldK=F
 IRaf=         0 NMat=       1 IRICut=       1 DoRegI=T DoRafI=F ISym2E= 0 IDoP0=0 IntGTp=1.
 FoFCou: FMM=F IPFlag=           0 FMFlag=      100000 FMFlg1=         800
         NFxFlg=           0 DoJE=F BraDBF=F KetDBF=F FulRan=T
         wScrn=  0.000000 ICntrl=      2127 IOpCl=  0 I1Cent=           0 NGrid=           0
         NMat0=    1 NMatS0=      1 NMatT0=    0 NMatD0=    1 NMtDS0=    0 NMtDT0=    0
 Symmetry not used in FoFCou.
 Leave Link  703 at Mon Apr  4 13:53:23 2022, MaxMem=  1879048192 cpu:             247.3 elap:              35.6
 (Enter /gpfs/software/gaussian16/sse4/tar/g16/l716.exe)
 Dipole        = 3.20198738D+00-1.97314704D-01 9.01108020D-02
 ***** Axes restored to original set *****
 -------------------------------------------------------------------
 Center     Atomic                   Forces (Hartrees/Bohr)
 Number     Number              X              Y              Z
 -------------------------------------------------------------------
      1        6           0.000165062   -0.000428490    0.000468076
      2        6          -0.001666252    0.000650800    0.000687567
      3        6           0.000594166    0.000019285   -0.000834278
      4        6          -0.000846319    0.000015218    0.000157473
      5        6           0.000540585    0.000593230   -0.000226221
      6        6          -0.000303968   -0.000171183    0.000120495
      7        1          -0.000070061   -0.000252105   -0.000624344
      8        1           0.000677727    0.000102984    0.000066691
      9       17          -0.000053803    0.000237807   -0.000043504
     10        8          -0.000200440   -0.000202361    0.000280674
     11        1          -0.000374879   -0.000167278    0.000166046
     12        6          -0.000971453    0.002583573   -0.002387112
     13        6          -0.001695587    0.000776489   -0.000578749
     14        6          -0.002112824   -0.001250557    0.002765640
     15        6           0.005475602   -0.003332635    0.000588678
     16        6          -0.005792954    0.003441538    0.000367289
     17        6           0.008035186   -0.002878761   -0.002616531
     18       17          -0.000095310   -0.000321356    0.001283426
     19        1          -0.000102690    0.000956422    0.000090263
     20        1          -0.001201789   -0.000372622    0.000268421
 -------------------------------------------------------------------
 Cartesian Forces:  Max     0.008035186 RMS     0.001870382
 Leave Link  716 at Mon Apr  4 13:53:23 2022, MaxMem=  1879048192 cpu:               0.2 elap:               0.1
 (Enter /gpfs/software/gaussian16/sse4/tar/g16/l103.exe)

 GradGradGradGradGradGradGradGradGradGradGradGradGradGradGradGradGradGrad
 Berny optimization.
 Using GEDIIS/GDIIS optimizer.
 FormGI is forming the generalized inverse of G from B-inverse, IUseBI=4.
 GSVD:  received Info=                   1 from GESDD.
 Internal  Forces:  Max     0.006055767 RMS     0.001164682
 Search for a local minimum.
 Step number   4 out of a maximum of  108
 All quantities printed in internal units (Hartrees-Bohrs-Radians)
 RMS Force = .11647D-02 SwitMx=.10000D-02 MixMth= 1
 Mixed Optimization -- RFO/linear search
 Update second derivatives using D2CorX and points    2    3    4
 DE= -1.49D-03 DEPred=-1.19D-03 R= 1.25D+00
 TightC=F SS=  1.41D+00  RLast= 2.15D-01 DXNew= 1.1056D+00 6.4363D-01
 Trust test= 1.25D+00 RLast= 2.15D-01 DXMaxT set to 6.57D-01
 ITU=  1  1  1  0
 Use linear search instead of GDIIS.
     Eigenvalues ---    0.00468   0.01579   0.01627   0.01903   0.01929
     Eigenvalues ---    0.01936   0.01959   0.01971   0.01980   0.01996
     Eigenvalues ---    0.02002   0.02017   0.02022   0.02046   0.02092
     Eigenvalues ---    0.02191   0.02222   0.13009   0.15996   0.16001
     Eigenvalues ---    0.16008   0.16106   0.17851   0.22370   0.23500
     Eigenvalues ---    0.23615   0.24617   0.24821   0.24995   0.25000
     Eigenvalues ---    0.25038   0.25127   0.30016   0.30701   0.33322
     Eigenvalues ---    0.34629   0.35261   0.35300   0.35475   0.35576
     Eigenvalues ---    0.36014   0.39950   0.41017   0.41657   0.42026
     Eigenvalues ---    0.43310   0.44305   0.44513   0.45055   0.45627
     Eigenvalues ---    0.47157   0.52477   0.71544   0.74619
 RFO step:  Lambda=-2.16888273D-03 EMin= 4.68374259D-03
 Quartic linear search produced a step of  0.56000.
 Iteration  1 RMS(Cart)=  0.13827141 RMS(Int)=  0.01553303
 Iteration  2 RMS(Cart)=  0.04813968 RMS(Int)=  0.00059265
 Iteration  3 RMS(Cart)=  0.00092858 RMS(Int)=  0.00020384
 Iteration  4 RMS(Cart)=  0.00000032 RMS(Int)=  0.00020384
 ITry= 1 IFail=0 DXMaxC= 6.31D-01 DCOld= 1.00D+10 DXMaxT= 6.57D-01 DXLimC= 3.00D+00 Rises=F
 Variable       Old X    -DE/DX   Delta X   Delta X   Delta X     New X
                                 (Linear)    (Quad)   (Total)
    R1        2.73619  -0.00059   0.00821   0.00592   0.01412   2.75031
    R2        2.74014   0.00078   0.00855   0.01003   0.01857   2.75871
    R3        2.34730   0.00025  -0.00570  -0.00645  -0.01215   2.33514
    R4        2.59050   0.00184  -0.00486  -0.00003  -0.00488   2.58562
    R5        2.04899   0.00036  -0.00076   0.00058  -0.00018   2.04882
    R6        2.66946   0.00017   0.00085   0.00236   0.00322   2.67268
    R7        2.05054  -0.00007   0.00161   0.00032   0.00193   2.05247
    R8        2.58999   0.00152  -0.00631  -0.00214  -0.00846   2.58153
    R9        3.32022   0.00023   0.00249   0.00312   0.00561   3.32583
   R10        2.66586   0.00044   0.00218   0.00335   0.00554   2.67140
   R11        2.04666   0.00025   0.00047   0.00099   0.00146   2.04812
   R12        2.76750   0.00156  -0.00932   0.00053  -0.00878   2.75871
   R13        2.69817  -0.00221   0.00257  -0.00273  -0.00036   2.69782
   R14        2.69198   0.00308   0.00392   0.01301   0.01693   2.70891
   R15        2.63158   0.00167  -0.00046   0.00409   0.00342   2.63501
   R16        2.04273   0.00035   0.00004   0.00085   0.00089   2.04363
   R17        2.60587   0.00166   0.00423   0.00605   0.01030   2.61617
   R18        3.31719  -0.00127   0.00269  -0.00065   0.00204   3.31923
   R19        2.59486  -0.00200  -0.00715  -0.01102  -0.01795   2.57691
   R20        2.03741  -0.00032  -0.00138  -0.00293  -0.00431   2.03310
   R21        2.34538   0.00065   0.00735  -0.01034  -0.00278   2.34260
    A1        1.95082  -0.00004  -0.00296  -0.00339  -0.00634   1.94448
    A2        2.16133  -0.00034   0.00508   0.00316   0.00822   2.16956
    A3        2.17103   0.00039  -0.00211   0.00023  -0.00190   2.16914
    A4        2.15851  -0.00017  -0.00062  -0.00190  -0.00250   2.15601
    A5        2.02286  -0.00014  -0.00401  -0.00528  -0.00931   2.01355
    A6        2.10179   0.00031   0.00462   0.00714   0.01174   2.11352
    A7        2.13861   0.00055   0.00048   0.00442   0.00483   2.14344
    A8        2.05021   0.00001   0.00556   0.00451   0.00991   2.06012
    A9        2.09415  -0.00057  -0.00613  -0.00933  -0.01559   2.07856
   A10        2.16839   0.00014   0.00261   0.00332   0.00594   2.17433
   A11        2.04125  -0.00001  -0.00796  -0.00832  -0.01631   2.02495
   A12        2.07353  -0.00013   0.00534   0.00495   0.01026   2.08379
   A13        2.12880  -0.00002  -0.00253  -0.00114  -0.00373   2.12507
   A14        2.04259   0.00054   0.00250   0.00622   0.00860   2.05119
   A15        2.11158  -0.00052  -0.00006  -0.00544  -0.00561   2.10597
   A16        2.02124  -0.00045   0.00302  -0.00133   0.00174   2.02297
   A17        2.13109   0.00061  -0.00522   0.00159  -0.00366   2.12743
   A18        2.13085  -0.00016   0.00219  -0.00026   0.00190   2.13275
   A19        2.11641  -0.00012  -0.00340  -0.00328  -0.00658   2.10983
   A20        2.09817   0.00153  -0.00586   0.00497  -0.00081   2.09736
   A21        2.06860  -0.00141   0.00925  -0.00172   0.00729   2.07588
   A22        2.15491  -0.00090   0.00320  -0.00157   0.00115   2.15605
   A23        2.08802  -0.00066  -0.00631  -0.01115  -0.01728   2.07073
   A24        2.04011   0.00156   0.00304   0.01249   0.01567   2.05578
   A25        1.99904   0.00400  -0.00493   0.01346   0.00824   2.00728
   A26        2.10440  -0.00179  -0.00287  -0.01033  -0.01313   2.09127
   A27        2.17946  -0.00221   0.00764  -0.00286   0.00481   2.18427
   A28        1.92390   0.00050  -0.02217  -0.01938  -0.04159   1.88230
   A29        2.14882  -0.00079   0.00031  -0.00392  -0.00394   2.14489
   A30        2.21032   0.00029   0.02185   0.02269   0.04418   2.25449
   A31        2.32857   0.00387   0.02637   0.04605   0.07290   2.40146
   A32        2.09112  -0.00606  -0.01186  -0.03691  -0.04848   2.04264
    D1        0.00289   0.00008   0.00165   0.00571   0.00738   0.01027
    D2       -3.13150   0.00017   0.00331   0.01193   0.01526  -3.11624
    D3       -3.13990   0.00002   0.00180   0.00207   0.00386  -3.13604
    D4        0.00889   0.00011   0.00347   0.00829   0.01174   0.02063
    D5       -0.00120  -0.00004   0.00108  -0.00204  -0.00096  -0.00217
    D6       -3.13636   0.00007   0.00314   0.00625   0.00934  -3.12703
    D7       -3.14159   0.00002   0.00092   0.00162   0.00255  -3.13904
    D8        0.00644   0.00013   0.00297   0.00992   0.01285   0.01928
    D9       -0.00355  -0.00004  -0.00370  -0.00418  -0.00790  -0.01145
   D10       -3.12260   0.00025   0.00258   0.01674   0.01956  -3.10304
   D11        3.13053  -0.00014  -0.00546  -0.01072  -0.01631   3.11422
   D12        0.01148   0.00016   0.00082   0.01019   0.01115   0.02263
   D13        0.00212  -0.00004   0.00275  -0.00149   0.00126   0.00338
   D14        3.13962  -0.00004  -0.00039  -0.00272  -0.00310   3.13651
   D15        3.12061  -0.00034  -0.00360  -0.02274  -0.02615   3.09447
   D16       -0.02507  -0.00034  -0.00674  -0.02396  -0.03051  -0.05559
   D17        0.00010  -0.00004  -0.00188  -0.00334  -0.00523  -0.00513
   D18       -3.11944   0.00022   0.00396   0.01540   0.01952  -3.09992
   D19        3.13515  -0.00016  -0.00399  -0.01182  -0.01594   3.11921
   D20        0.01561   0.00010   0.00185   0.00692   0.00881   0.02442
   D21       -0.00044   0.00008  -0.00005   0.00512   0.00510   0.00467
   D22       -3.13794   0.00008   0.00308   0.00634   0.00950  -3.12844
   D23        3.11824  -0.00018  -0.00611  -0.01420  -0.02023   3.09801
   D24       -0.01926  -0.00018  -0.00297  -0.01298  -0.01584  -0.03509
   D25        2.91036  -0.00141  -0.04746  -0.21382  -0.26126   2.64910
   D26       -0.23698  -0.00149  -0.05188  -0.21996  -0.27186  -0.50884
   D27       -0.23558  -0.00141  -0.05080  -0.21512  -0.26590  -0.50148
   D28        2.90026  -0.00149  -0.05521  -0.22127  -0.27650   2.62377
   D29        3.13691  -0.00005  -0.00237  -0.00523  -0.00757   3.12934
   D30       -0.02380  -0.00023  -0.00806  -0.01940  -0.02712  -0.05093
   D31        0.00097   0.00001   0.00195   0.00079   0.00292   0.00389
   D32        3.12344  -0.00016  -0.00373  -0.01338  -0.01663   3.10681
   D33        3.13409   0.00017  -0.00297   0.00891   0.00589   3.13997
   D34       -0.02471  -0.00041  -0.00384  -0.02736  -0.03082  -0.05553
   D35       -0.01310   0.00010  -0.00726   0.00293  -0.00455  -0.01765
   D36        3.11129  -0.00047  -0.00813  -0.03334  -0.04126   3.07003
   D37        0.01666   0.00001   0.00746   0.00180   0.00957   0.02624
   D38        3.13386   0.00028  -0.00703   0.01318   0.00648   3.14033
   D39       -3.10629   0.00020   0.01304   0.01585   0.02930  -3.07699
   D40        0.01090   0.00048  -0.00145   0.02723   0.02620   0.03710
   D41       -0.02140  -0.00006  -0.01114  -0.00815  -0.01882  -0.04022
   D42       -3.13739  -0.00036   0.00405  -0.01999  -0.01525   3.13054
   D43        0.00919  -0.00024   0.00393  -0.01165  -0.00826   0.00093
   D44       -3.11445   0.00038   0.00508   0.02656   0.03218  -3.08227
   D45        0.00919   0.00020   0.00591   0.01484   0.02109   0.03028
         Item               Value     Threshold  Converged?
 Maximum Force            0.006056     0.000450     NO 
 RMS     Force            0.001165     0.000300     NO 
 Maximum Displacement     0.631049     0.001800     NO 
 RMS     Displacement     0.184448     0.001200     NO 
 Predicted change in Energy=-1.455461D-03
 Lowest energy point so far.  Saving SCF results.
 GradGradGradGradGradGradGradGradGradGradGradGradGradGradGradGradGradGrad

 Leave Link  103 at Mon Apr  4 13:53:23 2022, MaxMem=  1879048192 cpu:               0.2 elap:               0.1
 (Enter /gpfs/software/gaussian16/sse4/tar/g16/l202.exe)
                          Input orientation:                          
 ---------------------------------------------------------------------
 Center     Atomic      Atomic             Coordinates (Angstroms)
 Number     Number       Type             X           Y           Z
 ---------------------------------------------------------------------
      1          6           0       -8.031709   -1.651309    6.762218
      2          6           0       -7.243244   -2.822671    7.114961
      3          6           0       -5.991832   -3.068624    6.619393
      4          6           0       -7.322799   -0.797651    5.813606
      5          6           0       -6.076633   -1.057486    5.317876
      6          6           0       -5.348490   -2.207169    5.700527
      7          1           0       -5.497775   -3.989712    6.914619
      8          1           0       -5.640884   -0.324538    4.648868
      9         17           0       -8.159773    0.669967    5.320648
     10          8           0       -9.160234   -1.412194    7.205186
     11          1           0       -7.720630   -3.515107    7.799138
     12          6           0       -4.009828   -2.485970    5.189244
     13          6           0       -3.605695   -2.020917    3.901411
     14          6           0       -2.337839   -2.242992    3.365190
     15          6           0       -3.071556   -3.218265    5.988179
     16          6           0       -1.915810   -3.334851    5.273913
     17          6           0       -1.486477   -2.986798    4.164287
     18         17           0       -1.944986   -1.627383    1.767740
     19          1           0       -3.286099   -3.542409    6.991372
     20          1           0       -4.327356   -1.497423    3.289304
 ---------------------------------------------------------------------
                    Distance matrix (angstroms):
                    1          2          3          4          5
     1  C    0.000000
     2  C    1.455402   0.000000
     3  C    2.488027   1.368252   0.000000
     4  C    1.459845   2.408435   2.752832   0.000000
     5  C    2.502213   2.776036   2.397043   1.366086   0.000000
     6  C    2.938678   2.443268   1.414323   2.428460   1.413642
     7  H    3.451402   2.109214   1.086118   3.838253   3.388600
     8  H    3.455808   3.858736   3.396490   2.099831   1.083818
     9  Cl   2.735479   4.032134   4.512624   1.759954   2.706210
    10  O    1.235705   2.381688   3.622939   2.385440   3.632679
    11  H    2.155392   1.084188   2.140068   3.388978   3.859960
    12  C    4.398458   3.778456   2.512599   3.770414   2.515710
    13  C    5.283031   4.919499   3.765470   4.355425   3.006677
    14  C    6.656579   6.201597   4.962174   5.738778   4.381437
    15  C    5.259050   4.339253   2.991460   4.895193   3.761484
    16  C    6.515642   5.659800   4.300599   5.997014   4.743498
    17  C    7.167485   6.470996   5.131517   6.447889   5.111022
    18  Cl   7.873600   7.621878   6.480175   6.780734   5.477112
    19  H    5.113666   4.023965   2.771972   5.021531   4.094205
    20  H    5.080063   4.989423   4.040872   3.979254   2.714520
                    6          7          8          9         10
     6  C    0.000000
     7  H    2.161889   0.000000
     8  H    2.176185   4.311335   0.000000
     9  Cl   4.040486   5.598177   2.790184   0.000000
    10  O    4.174371   4.487943   4.483702   2.981242   0.000000
    11  H    3.426649   2.438997   4.942598   4.883708   2.616769
    12  C    1.459848   2.729862   2.761185   5.215290   5.634155
    13  C    2.511741   4.066392   2.752887   5.476743   6.491408
    14  C    3.810394   5.063069   4.029691   6.797357   7.872793
    15  C    2.507886   2.709236   4.094980   6.438471   6.466452
    16  C    3.638264   3.993900   4.829994   7.418074   7.740033
    17  C    4.228830   4.965952   4.957979   7.696882   8.403154
    18  Cl   5.233240   6.685302   4.863946   7.518281   9.037253
    19  H    2.775357   2.257761   4.624612   6.654933   6.252120
    20  H    2.713015   4.552394   2.224731   4.848851   6.220780
                   11         12         13         14         15
    11  H    0.000000
    12  C    4.651959   0.000000
    13  C    5.861533   1.427624   0.000000
    14  C    7.088908   2.486314   1.394385   0.000000
    15  C    4.998158   1.433495   2.464457   2.893020   0.000000
    16  C    6.332866   2.261123   2.542813   2.239081   1.363641
    17  C    7.235740   2.769236   2.343740   1.384420   2.427476
    18  Cl   8.561503   4.087473   2.732284   1.756461   4.648889
    19  H    4.507583   2.210772   3.459037   3.966973   1.075869
    20  H    5.993660   2.165138   1.081441   2.125985   3.438351
                   16         17         18         19         20
    16  C    0.000000
    17  C    1.239652   0.000000
    18  Cl   3.899941   2.793147   0.000000
    19  H    2.206907   3.397022   5.722957   0.000000
    20  H    3.623585   3.324820   2.829794   4.355627   0.000000
 Stoichiometry    C12H5Cl2O(1-)
 Framework group  C1[X(C12H5Cl2O)]
 Deg. of freedom    54
 Full point group                 C1      NOp   1
 RotChk:  IX=0 Diff= 4.17D-02
 Largest Abelian subgroup         C1      NOp   1
 Largest concise Abelian subgroup C1      NOp   1
                         Standard orientation:                         
 ---------------------------------------------------------------------
 Center     Atomic      Atomic             Coordinates (Angstroms)
 Number     Number       Type             X           Y           Z
 ---------------------------------------------------------------------
      1          6           0       -3.324204   -0.561752   -0.251800
      2          6           0       -2.562827   -1.784289   -0.461323
      3          6           0       -1.201674   -1.856712   -0.342460
      4          6           0       -2.450895    0.559234    0.082671
      5          6           0       -1.091447    0.477890    0.189797
      6          6           0       -0.400367   -0.738126   -0.015376
      7          1           0       -0.720549   -2.807084   -0.554506
      8          1           0       -0.557632    1.374309    0.483289
      9         17           0       -3.250596    2.097697    0.384407
     10          8           0       -4.553391   -0.481349   -0.349793
     11          1           0       -3.147818   -2.654160   -0.738043
     12          6           0        1.050337   -0.839521    0.112427
     13          6           0        1.889580    0.284867   -0.151267
     14          6           0        3.278588    0.253882   -0.032917
     15          6           0        1.652635   -2.072678    0.526514
     16          6           0        3.003330   -1.888008    0.558713
     17          6           0        3.807544   -0.971843    0.333721
     18         17           0        4.217529    1.696201   -0.384002
     19          1           0        1.078434   -2.939381    0.803302
     20          1           0        1.433223    1.203152   -0.494788
 ---------------------------------------------------------------------
 Rotational constants (GHZ):           0.9617411           0.2315422           0.1906038
 Leave Link  202 at Mon Apr  4 13:53:23 2022, MaxMem=  1879048192 cpu:               0.1 elap:               0.0
 (Enter /gpfs/software/gaussian16/sse4/tar/g16/l301.exe)
 Standard basis: 6-311+G(d,p) (5D, 7F)
 Ernie: Thresh=  0.10000D-02 Tol=  0.10000D-05 Strict=F.
 There are   391 symmetry adapted cartesian basis functions of A   symmetry.
 There are   376 symmetry adapted basis functions of A   symmetry.
   376 basis functions,   614 primitive gaussians,   391 cartesian basis functions
    60 alpha electrons       60 beta electrons
       nuclear repulsion energy      1018.0946258911 Hartrees.
 IExCor= 4336 DFT=T Ex+Corr=M062X ExCW=0 ScaHFX=  0.540000
 ScaDFX=  1.000000  1.000000  1.000000  1.000000 ScalE2=  1.000000  1.000000
 IRadAn=      5 IRanWt=     -1 IRanGd=            0 ICorTp=0 IEmpDi=  4
 NAtoms=   20 NActive=   20 NUniq=   20 SFac= 1.00D+00 NAtFMM=   60 NAOKFM=F Big=F
 Integral buffers will be    131072 words long.
 Raffenetti 2 integral format.
 Two-electron integral symmetry is turned on.
 Leave Link  301 at Mon Apr  4 13:53:23 2022, MaxMem=  1879048192 cpu:               0.5 elap:               0.1
 (Enter /gpfs/software/gaussian16/sse4/tar/g16/l302.exe)
 NPDir=0 NMtPBC=     1 NCelOv=     1 NCel=       1 NClECP=     1 NCelD=      1
         NCelK=      1 NCelE2=     1 NClLst=     1 CellRange=     0.0.
 One-electron integrals computed using PRISM.
 One-electron integral symmetry used in STVInt
 NBasis=   376 RedAO= T EigKep=  1.11D-06  NBF=   376
 NBsUse=   374 1.00D-06 EigRej=  9.23D-07 NBFU=   374
 Precomputing XC quadrature grid using
 IXCGrd= 4 IRadAn=           5 IRanWt=          -1 IRanGd=           0 AccXCQ= 0.00D+00.
 Generated NRdTot=       0 NPtTot=           0 NUsed=           0 NTot=          32
 NSgBfM=   388   388   388   388   388 MxSgAt=    20 MxSgA2=    20.
 Leave Link  302 at Mon Apr  4 13:53:23 2022, MaxMem=  1879048192 cpu:               3.6 elap:               0.5
 (Enter /gpfs/software/gaussian16/sse4/tar/g16/l303.exe)
 DipDrv:  MaxL=1.
 Leave Link  303 at Mon Apr  4 13:53:24 2022, MaxMem=  1879048192 cpu:               0.3 elap:               0.1
 (Enter /gpfs/software/gaussian16/sse4/tar/g16/l401.exe)
 Initial guess from the checkpoint file:  "checkpoint.chk"
 B after Tr=     0.000000    0.000000   -0.000000
         Rot=    0.999998    0.000682    0.000652   -0.001695 Ang=   0.22 deg.
 Guess basis will be translated and rotated to current coordinates.
 JPrj=2 DoOrth=T DoCkMO=T.
 Generating alternative initial guess.
 ExpMin= 4.38D-02 ExpMax= 1.06D+05 ExpMxC= 3.62D+03 IAcc=2 IRadAn=         4 AccDes= 0.00D+00
 Harris functional with IExCor= 1009 and IRadAn=       4 diagonalized for initial guess.
 HarFok:  IExCor= 1009 AccDes= 0.00D+00 IRadAn=         4 IDoV= 1 UseB2=F ITyADJ=14
 ICtDFT=  3500011 ScaDFX=  1.000000  1.000000  1.000000  1.000000
 FoFCou: FMM=F IPFlag=           0 FMFlag=      100000 FMFlg1=           0
         NFxFlg=           0 DoJE=T BraDBF=F KetDBF=T FulRan=T
         wScrn=  0.000000 ICntrl=       500 IOpCl=  0 I1Cent=   200000004 NGrid=           0
         NMat0=    1 NMatS0=      1 NMatT0=    0 NMatD0=    1 NMtDS0=    0 NMtDT0=    0
 Petite list used in FoFCou.
 Harris En= -1455.18724317858    
 Leave Link  401 at Mon Apr  4 13:53:26 2022, MaxMem=  1879048192 cpu:              14.5 elap:               2.1
 (Enter /gpfs/software/gaussian16/sse4/tar/g16/l502.exe)
 Integral symmetry usage will be decided dynamically.
 Closed shell SCF:
 Using DIIS extrapolation, IDIIS=  1040.
 NGot=  1879048192 LenX=  1878736095 LenY=  1878582773
 Requested convergence on RMS density matrix=1.00D-08 within 128 cycles.
 Requested convergence on MAX density matrix=1.00D-06.
 Requested convergence on             energy=1.00D-06.
 No special actions if energy rises.
 Fock matrices will be formed incrementally for  20 cycles.

 Cycle   1  Pass 1  IDiag  1:
 FoFJK:  IHMeth= 1 ICntrl=       0 DoSepK=F KAlg= 0 I1Cent=           0 FoldK=F
 IRaf= 840000000 NMat=       1 IRICut=       1 DoRegI=T DoRafI=F ISym2E= 0 IDoP0=0 IntGTp=1.
 FoFCou: FMM=F IPFlag=           0 FMFlag=      100000 FMFlg1=           0
         NFxFlg=           0 DoJE=F BraDBF=F KetDBF=F FulRan=T
         wScrn=  0.000000 ICntrl=         0 IOpCl=  0 I1Cent=           0 NGrid=           0
         NMat0=    1 NMatS0=      1 NMatT0=    0 NMatD0=    1 NMtDS0=    0 NMtDT0=    0
 Symmetry not used in FoFCou.
 E= -1455.52086100929    
 DIIS: error= 1.15D-02 at cycle   1 NSaved=   1.
 NSaved= 1 IEnMin= 1 EnMin= -1455.52086100929     IErMin= 1 ErrMin= 1.15D-02
 ErrMax= 1.15D-02  0.00D+00 EMaxC= 1.00D-01 BMatC= 9.00D-02 BMatP= 9.00D-02
 IDIUse=3 WtCom= 8.85D-01 WtEn= 1.15D-01
 Coeff-Com:  0.100D+01
 Coeff-En:   0.100D+01
 Coeff:      0.100D+01
 Recover alternate guess density for next cycle.
 RMSDP=9.35D-02 MaxDP=6.22D+00              OVMax= 0.00D+00

 Cycle   2  Pass 1  IDiag  1:
 RMSU=  8.11D-02    CP:  6.23D-01
 E= -1455.28360628895     Delta-E=        0.237254720342 Rises=F Damp=F
 Switch densities from cycles 1 and 2 for lowest energy.
 DIIS: error= 2.23D-02 at cycle   2 NSaved=   2.
 NSaved= 2 IEnMin= 1 EnMin= -1455.52086100929     IErMin= 1 ErrMin= 1.15D-02
 ErrMax= 2.23D-02  0.00D+00 EMaxC= 1.00D+00 BMatC= 6.04D-01 BMatP= 9.00D-02
 IDIUse=1 WtCom= 1.00D+00 WtEn= 0.00D+00
 Coeff-Com:  0.857D+00 0.143D+00
 Coeff:      0.857D+00 0.143D+00
 Gap=     0.216 Goal=   None    Shift=    0.000
 RMSDP=8.07D-02 MaxDP=7.26D+00 DE= 2.37D-01 OVMax= 1.86D-01

 Cycle   3  Pass 1  IDiag  1:
 RMSU=  3.57D-02    CP:  8.01D-01  8.41D-01
 E= -1455.74776212196     Delta-E=       -0.464155833011 Rises=F Damp=F
 DIIS: error= 4.45D-03 at cycle   3 NSaved=   3.
 NSaved= 3 IEnMin= 3 EnMin= -1455.74776212196     IErMin= 3 ErrMin= 4.45D-03
 ErrMax= 4.45D-03  0.00D+00 EMaxC= 1.00D+00 BMatC= 1.65D-02 BMatP= 9.00D-02
 IDIUse=1 WtCom= 1.00D+00 WtEn= 0.00D+00
 Coeff-Com:  0.843D-01 0.835D-01 0.832D+00
 Coeff:      0.843D-01 0.835D-01 0.832D+00
 Gap=     0.116 Goal=   None    Shift=    0.000
 RMSDP=1.74D-02 MaxDP=1.60D+00 DE=-4.64D-01 OVMax= 7.11D-02

 Cycle   4  Pass 1  IDiag  1:
 RMSU=  1.65D-02    CP:  8.40D-01  8.76D-01  1.01D+00
 E= -1455.76139385795     Delta-E=       -0.013631735984 Rises=F Damp=F
 DIIS: error= 3.68D-03 at cycle   4 NSaved=   4.
 NSaved= 4 IEnMin= 4 EnMin= -1455.76139385795     IErMin= 4 ErrMin= 3.68D-03
 ErrMax= 3.68D-03  0.00D+00 EMaxC= 1.00D+00 BMatC= 8.54D-03 BMatP= 1.65D-02
 IDIUse=1 WtCom= 1.00D+00 WtEn= 0.00D+00
 Coeff-Com: -0.531D-01 0.303D-01 0.448D+00 0.575D+00
 Coeff:     -0.531D-01 0.303D-01 0.448D+00 0.575D+00
 Gap=     0.142 Goal=   None    Shift=    0.000
 RMSDP=1.01D-02 MaxDP=1.16D+00 DE=-1.36D-02 OVMax= 3.46D-02

 Cycle   5  Pass 1  IDiag  1:
 RMSU=  8.00D-03    CP:  8.23D-01  9.24D-01  1.04D+00  7.42D-01
 E= -1455.77005025471     Delta-E=       -0.008656396759 Rises=F Damp=F
 DIIS: error= 1.26D-03 at cycle   5 NSaved=   5.
 NSaved= 5 IEnMin= 5 EnMin= -1455.77005025471     IErMin= 5 ErrMin= 1.26D-03
 ErrMax= 1.26D-03  0.00D+00 EMaxC= 1.00D+00 BMatC= 8.62D-04 BMatP= 8.54D-03
 IDIUse=1 WtCom= 1.00D+00 WtEn= 0.00D+00
 Coeff-Com: -0.320D-01 0.709D-02 0.183D+00 0.299D+00 0.543D+00
 Coeff:     -0.320D-01 0.709D-02 0.183D+00 0.299D+00 0.543D+00
 Gap=     0.141 Goal=   None    Shift=    0.000
 RMSDP=2.86D-03 MaxDP=2.04D-01 DE=-8.66D-03 OVMax= 1.06D-02

 Cycle   6  Pass 1  IDiag  1:
 RMSU=  1.41D-03    CP:  8.10D-01  9.12D-01  1.01D+00  6.86D-01  9.43D-01
 E= -1455.77084229212     Delta-E=       -0.000792037414 Rises=F Damp=F
 DIIS: error= 4.34D-04 at cycle   6 NSaved=   6.
 NSaved= 6 IEnMin= 6 EnMin= -1455.77084229212     IErMin= 6 ErrMin= 4.34D-04
 ErrMax= 4.34D-04  0.00D+00 EMaxC= 1.00D+00 BMatC= 1.19D-04 BMatP= 8.62D-04
 IDIUse=1 WtCom= 1.00D+00 WtEn= 0.00D+00
 Coeff-Com: -0.872D-02-0.122D-02 0.310D-01 0.660D-01 0.281D+00 0.632D+00
 Coeff:     -0.872D-02-0.122D-02 0.310D-01 0.660D-01 0.281D+00 0.632D+00
 Gap=     0.140 Goal=   None    Shift=    0.000
 RMSDP=1.39D-03 MaxDP=1.38D-01 DE=-7.92D-04 OVMax= 5.62D-03

 Cycle   7  Pass 1  IDiag  1:
 RMSU=  1.26D-03    CP:  8.07D-01  9.08D-01  1.01D+00  6.75D-01  9.67D-01
                    CP:  1.13D+00
 E= -1455.77096084689     Delta-E=       -0.000118554775 Rises=F Damp=F
 DIIS: error= 2.20D-04 at cycle   7 NSaved=   7.
 NSaved= 7 IEnMin= 7 EnMin= -1455.77096084689     IErMin= 7 ErrMin= 2.20D-04
 ErrMax= 2.20D-04  0.00D+00 EMaxC= 1.00D+00 BMatC= 2.79D-05 BMatP= 1.19D-04
 IDIUse=1 WtCom= 1.00D+00 WtEn= 0.00D+00
 Coeff-Com: -0.389D-03-0.100D-02-0.135D-01-0.137D-01 0.538D-01 0.362D+00
 Coeff-Com:  0.612D+00
 Coeff:     -0.389D-03-0.100D-02-0.135D-01-0.137D-01 0.538D-01 0.362D+00
 Coeff:      0.612D+00
 Gap=     0.141 Goal=   None    Shift=    0.000
 RMSDP=4.17D-04 MaxDP=4.72D-02 DE=-1.19D-04 OVMax= 2.02D-03

 Cycle   8  Pass 1  IDiag  1:
 RMSU=  2.22D-04    CP:  8.07D-01  9.10D-01  1.01D+00  6.64D-01  9.89D-01
                    CP:  1.24D+00  1.07D+00
 E= -1455.77099264738     Delta-E=       -0.000031800488 Rises=F Damp=F
 DIIS: error= 8.21D-05 at cycle   8 NSaved=   8.
 NSaved= 8 IEnMin= 8 EnMin= -1455.77099264738     IErMin= 8 ErrMin= 8.21D-05
 ErrMax= 8.21D-05  0.00D+00 EMaxC= 1.00D+00 BMatC= 2.90D-06 BMatP= 2.79D-05
 IDIUse=1 WtCom= 1.00D+00 WtEn= 0.00D+00
 Coeff-Com:  0.983D-03-0.295D-03-0.127D-01-0.154D-01-0.818D-02 0.109D+00
 Coeff-Com:  0.296D+00 0.630D+00
 Coeff:      0.983D-03-0.295D-03-0.127D-01-0.154D-01-0.818D-02 0.109D+00
 Coeff:      0.296D+00 0.630D+00
 Gap=     0.141 Goal=   None    Shift=    0.000
 RMSDP=2.63D-04 MaxDP=1.28D-02 DE=-3.18D-05 OVMax= 7.45D-04

 Cycle   9  Pass 1  IDiag  1:
 RMSU=  1.00D-04    CP:  8.06D-01  9.10D-01  1.00D+00  6.59D-01  9.81D-01
                    CP:  1.30D+00  1.11D+00  1.12D+00
 E= -1455.77099643394     Delta-E=       -0.000003786560 Rises=F Damp=F
 DIIS: error= 3.50D-05 at cycle   9 NSaved=   9.
 NSaved= 9 IEnMin= 9 EnMin= -1455.77099643394     IErMin= 9 ErrMin= 3.50D-05
 ErrMax= 3.50D-05  0.00D+00 EMaxC= 1.00D+00 BMatC= 5.22D-07 BMatP= 2.90D-06
 IDIUse=1 WtCom= 1.00D+00 WtEn= 0.00D+00
 Coeff-Com:  0.446D-03 0.427D-04-0.350D-02-0.358D-02-0.128D-01-0.129D-01
 Coeff-Com:  0.194D-01 0.315D+00 0.698D+00
 Coeff:      0.446D-03 0.427D-04-0.350D-02-0.358D-02-0.128D-01-0.129D-01
 Coeff:      0.194D-01 0.315D+00 0.698D+00
 Gap=     0.141 Goal=   None    Shift=    0.000
 RMSDP=5.85D-05 MaxDP=3.23D-03 DE=-3.79D-06 OVMax= 6.73D-04

 Cycle  10  Pass 1  IDiag  1:
 RMSU=  2.93D-05    CP:  8.05D-01  9.10D-01  1.00D+00  6.59D-01  9.80D-01
                    CP:  1.30D+00  1.14D+00  1.22D+00  1.05D+00
 E= -1455.77099733640     Delta-E=       -0.000000902459 Rises=F Damp=F
 DIIS: error= 9.56D-06 at cycle  10 NSaved=  10.
 NSaved=10 IEnMin=10 EnMin= -1455.77099733640     IErMin=10 ErrMin= 9.56D-06
 ErrMax= 9.56D-06  0.00D+00 EMaxC= 1.00D+00 BMatC= 7.52D-08 BMatP= 5.22D-07
 IDIUse=1 WtCom= 1.00D+00 WtEn= 0.00D+00
 Coeff-Com:  0.143D-03 0.120D-04-0.146D-03 0.718D-04-0.451D-02-0.177D-01
 Coeff-Com: -0.325D-01 0.379D-01 0.305D+00 0.711D+00
 Coeff:      0.143D-03 0.120D-04-0.146D-03 0.718D-04-0.451D-02-0.177D-01
 Coeff:     -0.325D-01 0.379D-01 0.305D+00 0.711D+00
 Gap=     0.141 Goal=   None    Shift=    0.000
 RMSDP=5.39D-05 MaxDP=4.42D-03 DE=-9.02D-07 OVMax= 2.34D-04

 Cycle  11  Pass 1  IDiag  1:
 RMSU=  1.53D-05    CP:  8.05D-01  9.10D-01  1.00D+00  6.58D-01  9.77D-01
                    CP:  1.31D+00  1.16D+00  1.25D+00  1.11D+00  1.10D+00
 E= -1455.77099749399     Delta-E=       -0.000000157587 Rises=F Damp=F
 DIIS: error= 5.37D-06 at cycle  11 NSaved=  11.
 NSaved=11 IEnMin=11 EnMin= -1455.77099749399     IErMin=11 ErrMin= 5.37D-06
 ErrMax= 5.37D-06  0.00D+00 EMaxC= 1.00D+00 BMatC= 1.70D-08 BMatP= 7.52D-08
 IDIUse=1 WtCom= 1.00D+00 WtEn= 0.00D+00
 Coeff-Com: -0.641D-04 0.488D-05 0.106D-02 0.117D-02 0.858D-03-0.629D-02
 Coeff-Com: -0.246D-01-0.628D-01-0.454D-02 0.351D+00 0.745D+00
 Coeff:     -0.641D-04 0.488D-05 0.106D-02 0.117D-02 0.858D-03-0.629D-02
 Coeff:     -0.246D-01-0.628D-01-0.454D-02 0.351D+00 0.745D+00
 Gap=     0.141 Goal=   None    Shift=    0.000
 RMSDP=1.57D-05 MaxDP=1.09D-03 DE=-1.58D-07 OVMax= 1.62D-04

 Cycle  12  Pass 1  IDiag  1:
 RMSU=  5.31D-06    CP:  8.05D-01  9.10D-01  1.00D+00  6.58D-01  9.76D-01
                    CP:  1.31D+00  1.16D+00  1.26D+00  1.17D+00  1.30D+00
                    CP:  1.12D+00
 E= -1455.77099753969     Delta-E=       -0.000000045704 Rises=F Damp=F
 DIIS: error= 1.61D-06 at cycle  12 NSaved=  12.
 NSaved=12 IEnMin=12 EnMin= -1455.77099753969     IErMin=12 ErrMin= 1.61D-06
 ErrMax= 1.61D-06  0.00D+00 EMaxC= 1.00D+00 BMatC= 1.64D-09 BMatP= 1.70D-08
 IDIUse=1 WtCom= 1.00D+00 WtEn= 0.00D+00
 Coeff-Com: -0.278D-04 0.844D-05 0.196D-03 0.690D-04 0.801D-03 0.195D-02
 Coeff-Com:  0.264D-04-0.198D-01-0.469D-01-0.443D-01 0.166D+00 0.942D+00
 Coeff:     -0.278D-04 0.844D-05 0.196D-03 0.690D-04 0.801D-03 0.195D-02
 Coeff:      0.264D-04-0.198D-01-0.469D-01-0.443D-01 0.166D+00 0.942D+00
 Gap=     0.141 Goal=   None    Shift=    0.000
 RMSDP=5.61D-06 MaxDP=4.10D-04 DE=-4.57D-08 OVMax= 7.94D-05

 Cycle  13  Pass 1  IDiag  1:
 RMSU=  2.46D-06    CP:  8.05D-01  9.10D-01  1.00D+00  6.58D-01  9.76D-01
                    CP:  1.31D+00  1.16D+00  1.25D+00  1.16D+00  1.34D+00
                    CP:  1.25D+00  1.06D+00
 E= -1455.77099754653     Delta-E=       -0.000000006838 Rises=F Damp=F
 DIIS: error= 7.56D-07 at cycle  13 NSaved=  13.
 NSaved=13 IEnMin=13 EnMin= -1455.77099754653     IErMin=13 ErrMin= 7.56D-07
 ErrMax= 7.56D-07  0.00D+00 EMaxC= 1.00D+00 BMatC= 3.93D-10 BMatP= 1.64D-09
 IDIUse=1 WtCom= 1.00D+00 WtEn= 0.00D+00
 Coeff-Com: -0.324D-05 0.212D-05-0.481D-04-0.118D-03 0.245D-03 0.157D-02
 Coeff-Com:  0.301D-02-0.255D-03-0.195D-01-0.631D-01-0.311D-01 0.424D+00
 Coeff-Com:  0.685D+00
 Coeff:     -0.324D-05 0.212D-05-0.481D-04-0.118D-03 0.245D-03 0.157D-02
 Coeff:      0.301D-02-0.255D-03-0.195D-01-0.631D-01-0.311D-01 0.424D+00
 Coeff:      0.685D+00
 Gap=     0.141 Goal=   None    Shift=    0.000
 RMSDP=2.68D-06 MaxDP=2.92D-04 DE=-6.84D-09 OVMax= 2.57D-05

 Cycle  14  Pass 1  IDiag  1:
 RMSU=  8.52D-07    CP:  8.05D-01  9.10D-01  1.00D+00  6.58D-01  9.76D-01
                    CP:  1.31D+00  1.16D+00  1.25D+00  1.16D+00  1.35D+00
                    CP:  1.26D+00  1.15D+00  1.29D+00
 E= -1455.77099754747     Delta-E=       -0.000000000943 Rises=F Damp=F
 DIIS: error= 3.53D-07 at cycle  14 NSaved=  14.
 NSaved=14 IEnMin=14 EnMin= -1455.77099754747     IErMin=14 ErrMin= 3.53D-07
 ErrMax= 3.53D-07  0.00D+00 EMaxC= 1.00D+00 BMatC= 6.89D-11 BMatP= 3.93D-10
 IDIUse=1 WtCom= 1.00D+00 WtEn= 0.00D+00
 Coeff-Com:  0.235D-05-0.994D-06-0.513D-04-0.520D-04-0.766D-05 0.300D-03
 Coeff-Com:  0.126D-02 0.343D-02-0.199D-03-0.173D-01-0.480D-01 0.254D-02
 Coeff-Com:  0.298D+00 0.760D+00
 Coeff:      0.235D-05-0.994D-06-0.513D-04-0.520D-04-0.766D-05 0.300D-03
 Coeff:      0.126D-02 0.343D-02-0.199D-03-0.173D-01-0.480D-01 0.254D-02
 Coeff:      0.298D+00 0.760D+00
 Gap=     0.141 Goal=   None    Shift=    0.000
 RMSDP=1.22D-06 MaxDP=1.07D-04 DE=-9.43D-10 OVMax= 1.44D-05

 Cycle  15  Pass 1  IDiag  1:
 RMSU=  3.83D-07    CP:  8.05D-01  9.10D-01  1.00D+00  6.58D-01  9.76D-01
                    CP:  1.31D+00  1.16D+00  1.25D+00  1.16D+00  1.35D+00
                    CP:  1.25D+00  1.19D+00  1.47D+00  9.18D-01
 E= -1455.77099754770     Delta-E=       -0.000000000226 Rises=F Damp=F
 DIIS: error= 1.44D-07 at cycle  15 NSaved=  15.
 NSaved=15 IEnMin=15 EnMin= -1455.77099754770     IErMin=15 ErrMin= 1.44D-07
 ErrMax= 1.44D-07  0.00D+00 EMaxC= 1.00D+00 BMatC= 1.31D-11 BMatP= 6.89D-11
 IDIUse=1 WtCom= 1.00D+00 WtEn= 0.00D+00
 Coeff-Com:  0.133D-05-0.109D-05-0.106D-04 0.142D-05-0.380D-04-0.170D-03
 Coeff-Com: -0.992D-05 0.147D-02 0.338D-02 0.472D-02-0.140D-01-0.711D-01
 Coeff-Com:  0.800D-04 0.317D+00 0.759D+00
 Coeff:      0.133D-05-0.109D-05-0.106D-04 0.142D-05-0.380D-04-0.170D-03
 Coeff:     -0.992D-05 0.147D-02 0.338D-02 0.472D-02-0.140D-01-0.711D-01
 Coeff:      0.800D-04 0.317D+00 0.759D+00
 Gap=     0.141 Goal=   None    Shift=    0.000
 RMSDP=5.22D-07 MaxDP=6.78D-05 DE=-2.26D-10 OVMax= 5.84D-06

 Cycle  16  Pass 1  IDiag  1:
 RMSU=  1.37D-07    CP:  8.05D-01  9.10D-01  1.00D+00  6.58D-01  9.77D-01
                    CP:  1.31D+00  1.16D+00  1.25D+00  1.16D+00  1.35D+00
                    CP:  1.25D+00  1.19D+00  1.53D+00  9.87D-01  1.09D+00
 E= -1455.77099754775     Delta-E=       -0.000000000047 Rises=F Damp=F
 DIIS: error= 6.45D-08 at cycle  16 NSaved=  16.
 NSaved=16 IEnMin=16 EnMin= -1455.77099754775     IErMin=16 ErrMin= 6.45D-08
 ErrMax= 6.45D-08  0.00D+00 EMaxC= 1.00D+00 BMatC= 2.12D-12 BMatP= 1.31D-11
 IDIUse=1 WtCom= 1.00D+00 WtEn= 0.00D+00
 Coeff-Com:  0.120D-06-0.642D-07 0.556D-05 0.673D-05-0.114D-04-0.109D-03
 Coeff-Com: -0.235D-03-0.255D-03 0.959D-03 0.522D-02 0.567D-02-0.253D-01
 Coeff-Com: -0.730D-01-0.561D-01 0.273D+00 0.870D+00
 Coeff:      0.120D-06-0.642D-07 0.556D-05 0.673D-05-0.114D-04-0.109D-03
 Coeff:     -0.235D-03-0.255D-03 0.959D-03 0.522D-02 0.567D-02-0.253D-01
 Coeff:     -0.730D-01-0.561D-01 0.273D+00 0.870D+00
 Gap=     0.141 Goal=   None    Shift=    0.000
 RMSDP=1.50D-07 MaxDP=1.11D-05 DE=-4.73D-11 OVMax= 3.62D-06

 Cycle  17  Pass 1  IDiag  1:
 RMSU=  5.89D-08    CP:  8.05D-01  9.10D-01  1.00D+00  6.58D-01  9.77D-01
                    CP:  1.31D+00  1.16D+00  1.25D+00  1.16D+00  1.35D+00
                    CP:  1.25D+00  1.19D+00  1.54D+00  1.02D+00  1.17D+00
                    CP:  1.35D+00
 E= -1455.77099754777     Delta-E=       -0.000000000026 Rises=F Damp=F
 DIIS: error= 2.24D-08 at cycle  17 NSaved=  17.
 NSaved=17 IEnMin=17 EnMin= -1455.77099754777     IErMin=17 ErrMin= 2.24D-08
 ErrMax= 2.24D-08  0.00D+00 EMaxC= 1.00D+00 BMatC= 2.42D-13 BMatP= 2.12D-12
 IDIUse=1 WtCom= 1.00D+00 WtEn= 0.00D+00
 Coeff-Com: -0.212D-07 0.138D-06 0.221D-05 0.576D-06 0.132D-06-0.820D-05
 Coeff-Com: -0.627D-04-0.237D-03-0.187D-03 0.902D-03 0.319D-02 0.182D-02
 Coeff-Com: -0.208D-01-0.519D-01-0.229D-01 0.247D+00 0.843D+00
 Coeff:     -0.212D-07 0.138D-06 0.221D-05 0.576D-06 0.132D-06-0.820D-05
 Coeff:     -0.627D-04-0.237D-03-0.187D-03 0.902D-03 0.319D-02 0.182D-02
 Coeff:     -0.208D-01-0.519D-01-0.229D-01 0.247D+00 0.843D+00
 Gap=     0.141 Goal=   None    Shift=    0.000
 RMSDP=7.31D-08 MaxDP=4.82D-06 DE=-2.59D-11 OVMax= 1.07D-06

 Cycle  18  Pass 1  IDiag  1:
 RMSU=  2.39D-08    CP:  8.05D-01  9.10D-01  1.00D+00  6.58D-01  9.77D-01
                    CP:  1.31D+00  1.16D+00  1.25D+00  1.16D+00  1.35D+00
                    CP:  1.25D+00  1.19D+00  1.54D+00  1.01D+00  1.18D+00
                    CP:  1.49D+00  1.28D+00
 E= -1455.77099754783     Delta-E=       -0.000000000062 Rises=F Damp=F
 DIIS: error= 8.88D-09 at cycle  18 NSaved=  18.
 NSaved=18 IEnMin=18 EnMin= -1455.77099754783     IErMin=18 ErrMin= 8.88D-09
 ErrMax= 8.88D-09  0.00D+00 EMaxC= 1.00D+00 BMatC= 6.95D-14 BMatP= 2.42D-13
 IDIUse=1 WtCom= 1.00D+00 WtEn= 0.00D+00
 Coeff-Com: -0.492D-07 0.889D-07 0.363D-06-0.301D-06 0.180D-05 0.126D-04
 Coeff-Com:  0.232D-05-0.638D-04-0.207D-03-0.273D-03 0.688D-03 0.447D-02
 Coeff-Com:  0.830D-03-0.160D-01-0.552D-01-0.218D-01 0.396D+00 0.692D+00
 Coeff:     -0.492D-07 0.889D-07 0.363D-06-0.301D-06 0.180D-05 0.126D-04
 Coeff:      0.232D-05-0.638D-04-0.207D-03-0.273D-03 0.688D-03 0.447D-02
 Coeff:      0.830D-03-0.160D-01-0.552D-01-0.218D-01 0.396D+00 0.692D+00
 Gap=     0.141 Goal=   None    Shift=    0.000
 RMSDP=4.15D-08 MaxDP=3.03D-06 DE=-6.23D-11 OVMax= 3.34D-07

 Cycle  19  Pass 1  IDiag  1:
 RMSU=  7.96D-09    CP:  8.05D-01  9.10D-01  1.00D+00  6.58D-01  9.77D-01
                    CP:  1.31D+00  1.16D+00  1.25D+00  1.16D+00  1.35D+00
                    CP:  1.25D+00  1.19D+00  1.54D+00  1.00D+00  1.19D+00
                    CP:  1.54D+00  1.44D+00  1.08D+00
 E= -1455.77099754770     Delta-E=        0.000000000132 Rises=F Damp=F
 DIIS: error= 1.99D-09 at cycle  19 NSaved=  19.
 NSaved=19 IEnMin=18 EnMin= -1455.77099754783     IErMin=19 ErrMin= 1.99D-09
 ErrMax= 1.99D-09  0.00D+00 EMaxC= 1.00D+00 BMatC= 4.82D-15 BMatP= 6.95D-14
 IDIUse=1 WtCom= 1.00D+00 WtEn= 0.00D+00
 Coeff-Com: -0.993D-08-0.363D-08-0.191D-06-0.558D-07 0.577D-06 0.465D-05
 Coeff-Com:  0.757D-05 0.112D-04-0.357D-04-0.205D-03-0.233D-03 0.924D-03
 Coeff-Com:  0.316D-02 0.303D-02-0.108D-01-0.404D-01-0.208D-01 0.186D+00
 Coeff-Com:  0.880D+00
 Coeff:     -0.993D-08-0.363D-08-0.191D-06-0.558D-07 0.577D-06 0.465D-05
 Coeff:      0.757D-05 0.112D-04-0.357D-04-0.205D-03-0.233D-03 0.924D-03
 Coeff:      0.316D-02 0.303D-02-0.108D-01-0.404D-01-0.208D-01 0.186D+00
 Coeff:      0.880D+00
 Gap=     0.141 Goal=   None    Shift=    0.000
 RMSDP=1.70D-08 MaxDP=1.06D-06 DE= 1.32D-10 OVMax= 1.12D-07

 Cycle  20  Pass 1  IDiag  1:
 RMSU=  2.20D-09    CP:  8.05D-01  9.10D-01  1.00D+00  6.58D-01  9.77D-01
                    CP:  1.31D+00  1.16D+00  1.25D+00  1.16D+00  1.35D+00
                    CP:  1.25D+00  1.19D+00  1.54D+00  1.00D+00  1.19D+00
                    CP:  1.55D+00  1.48D+00  1.15D+00  1.18D+00
 E= -1455.77099754778     Delta-E=       -0.000000000079 Rises=F Damp=F
 DIIS: error= 7.83D-10 at cycle  20 NSaved=  20.
 NSaved=20 IEnMin=18 EnMin= -1455.77099754783     IErMin=20 ErrMin= 7.83D-10
 ErrMax= 7.83D-10  0.00D+00 EMaxC= 1.00D+00 BMatC= 5.92D-16 BMatP= 4.82D-15
 IDIUse=1 WtCom= 1.00D+00 WtEn= 0.00D+00
 Large coefficients: NSaved= 20 BigCof=    0.00 CofMax=   10.00 Det=-3.08D-15
 Inversion failed.  Reducing to 19 matrices.
 Large coefficients: NSaved= 19 BigCof=    0.00 CofMax=   10.00 Det=-3.10D-15
 Inversion failed.  Reducing to 18 matrices.
 Large coefficients: NSaved= 18 BigCof=    0.00 CofMax=   10.00 Det=-3.10D-15
 Inversion failed.  Reducing to 17 matrices.
 Large coefficients: NSaved= 17 BigCof=    0.00 CofMax=   10.00 Det=-3.20D-15
 Inversion failed.  Reducing to 16 matrices.
 Large coefficients: NSaved= 16 BigCof=    0.00 CofMax=   10.00 Det=-3.28D-15
 Inversion failed.  Reducing to 15 matrices.
 Coeff-Com:  0.587D-06 0.103D-05 0.193D-05-0.406D-05-0.445D-04-0.486D-04
 Coeff-Com:  0.105D-03 0.732D-03 0.118D-02 0.804D-03-0.852D-02-0.323D-01
 Coeff-Com:  0.346D-02 0.243D+00 0.792D+00
 Coeff:      0.587D-06 0.103D-05 0.193D-05-0.406D-05-0.445D-04-0.486D-04
 Coeff:      0.105D-03 0.732D-03 0.118D-02 0.804D-03-0.852D-02-0.323D-01
 Coeff:      0.346D-02 0.243D+00 0.792D+00
 Gap=     0.141 Goal=   None    Shift=    0.000
 RMSDP=3.23D-09 MaxDP=2.67D-07 DE=-7.87D-11 OVMax= 2.33D-08

 SCF Done:  E(RM062X) =  -1455.77099755     A.U. after   20 cycles
            NFock= 20  Conv=0.32D-08     -V/T= 2.0027
 KE= 1.451814734299D+03 PE=-5.485899386323D+03 EE= 1.560219028585D+03
 Leave Link  502 at Mon Apr  4 13:58:28 2022, MaxMem=  1879048192 cpu:            2100.3 elap:             302.1
 (Enter /gpfs/software/gaussian16/sse4/tar/g16/l701.exe)
 ... and contract with generalized density number  0.
 Compute integral first derivatives.
 Leave Link  701 at Mon Apr  4 13:58:28 2022, MaxMem=  1879048192 cpu:               1.8 elap:               0.3
 (Enter /gpfs/software/gaussian16/sse4/tar/g16/l702.exe)
 L702 exits ... SP integral derivatives will be done elsewhere.
 Leave Link  702 at Mon Apr  4 13:58:28 2022, MaxMem=  1879048192 cpu:               0.2 elap:               0.0
 (Enter /gpfs/software/gaussian16/sse4/tar/g16/l703.exe)
 Integral derivatives from FoFJK, PRISM(SPDF).
 Compute integral first derivatives, UseDBF=F ICtDFT=           0.
 Calling FoFJK, ICntrl=      2127 FMM=F ISym2X=0 I1Cent= 0 IOpClX= 0 NMat=1 NMatS=1 NMatT=0.
 FoFJK:  IHMeth= 1 ICntrl=    2127 DoSepK=F KAlg= 0 I1Cent=           0 FoldK=F
 IRaf=         0 NMat=       1 IRICut=       1 DoRegI=T DoRafI=F ISym2E= 0 IDoP0=0 IntGTp=1.
 FoFCou: FMM=F IPFlag=           0 FMFlag=      100000 FMFlg1=         800
         NFxFlg=           0 DoJE=F BraDBF=F KetDBF=F FulRan=T
         wScrn=  0.000000 ICntrl=      2127 IOpCl=  0 I1Cent=           0 NGrid=           0
         NMat0=    1 NMatS0=      1 NMatT0=    0 NMatD0=    1 NMtDS0=    0 NMtDT0=    0
 Symmetry not used in FoFCou.
 Leave Link  703 at Mon Apr  4 13:59:04 2022, MaxMem=  1879048192 cpu:             249.3 elap:              35.8
 (Enter /gpfs/software/gaussian16/sse4/tar/g16/l716.exe)
 Dipole        = 3.11257029D+00-2.52669265D-01 2.06385966D-01
 ***** Axes restored to original set *****
 -------------------------------------------------------------------
 Center     Atomic                   Forces (Hartrees/Bohr)
 Number     Number              X              Y              Z
 -------------------------------------------------------------------
      1        6           0.011974537   -0.002739636   -0.004974275
      2        6          -0.007857786    0.005570373    0.000848951
      3        6           0.005162578   -0.000762758   -0.002743846
      4        6          -0.008427533   -0.000584947    0.005132615
      5        6           0.005149329   -0.000901875   -0.001202029
      6        6          -0.005132146    0.000084107    0.002449047
      7        1           0.001108018   -0.000404284   -0.000109968
      8        1           0.001511697   -0.000259512   -0.000881067
      9       17           0.001457201   -0.000254586   -0.000762766
     10        8          -0.005556227    0.000360179    0.002870567
     11        1           0.000462524   -0.000882442    0.000231523
     12        6           0.001948891    0.001338921   -0.002215655
     13        6          -0.002868871    0.000033668    0.000055668
     14        6          -0.002936966   -0.000425867    0.005695666
     15        6          -0.001985133    0.003482290   -0.006161155
     16        6           0.000251453   -0.003772886    0.008070964
     17        6           0.006536632    0.000953046   -0.009400566
     18       17           0.001012514   -0.000814789    0.001146183
     19        1          -0.000371064   -0.000298772    0.001748405
     20        1          -0.001439649    0.000279769    0.000201739
 -------------------------------------------------------------------
 Cartesian Forces:  Max     0.011974537 RMS     0.003751100
 Leave Link  716 at Mon Apr  4 13:59:04 2022, MaxMem=  1879048192 cpu:               0.2 elap:               0.1
 (Enter /gpfs/software/gaussian16/sse4/tar/g16/l103.exe)

 GradGradGradGradGradGradGradGradGradGradGradGradGradGradGradGradGradGrad
 Berny optimization.
 Using GEDIIS/GDIIS optimizer.
 FormGI is forming the generalized inverse of G from B-inverse, IUseBI=4.
 Internal  Forces:  Max     0.006329540 RMS     0.001915441
 Search for a local minimum.
 Step number   5 out of a maximum of  108
 All quantities printed in internal units (Hartrees-Bohrs-Radians)
 RMS Force = .19154D-02 SwitMx=.10000D-02 MixMth= 1
 Mixed Optimization -- RFO/linear search
 Update second derivatives using D2CorX and points    4    5
 DE= -1.32D-03 DEPred=-1.46D-03 R= 9.06D-01
 TightC=F SS=  1.41D+00  RLast= 5.63D-01 DXNew= 1.1056D+00 1.6886D+00
 Trust test= 9.06D-01 RLast= 5.63D-01 DXMaxT set to 1.11D+00
 ITU=  1  1  1  1  0
 Use linear search instead of GDIIS.
     Eigenvalues ---    0.00597   0.01583   0.01629   0.01905   0.01930
     Eigenvalues ---    0.01938   0.01960   0.01970   0.01983   0.01996
     Eigenvalues ---    0.02003   0.02024   0.02026   0.02045   0.02119
     Eigenvalues ---    0.02203   0.02235   0.12813   0.15985   0.15999
     Eigenvalues ---    0.16064   0.16116   0.18734   0.22370   0.23503
     Eigenvalues ---    0.24053   0.24771   0.24824   0.24995   0.25012
     Eigenvalues ---    0.25094   0.26334   0.29730   0.30743   0.33321
     Eigenvalues ---    0.34617   0.35211   0.35393   0.35423   0.35602
     Eigenvalues ---    0.35928   0.39958   0.41342   0.41797   0.42616
     Eigenvalues ---    0.43830   0.44216   0.44772   0.45071   0.45744
     Eigenvalues ---    0.47246   0.50944   0.73516   0.74606
 RFO step:  Lambda=-8.28226016D-04 EMin= 5.96693058D-03
 Quartic linear search produced a step of -0.10337.
 Iteration  1 RMS(Cart)=  0.02766301 RMS(Int)=  0.00022674
 Iteration  2 RMS(Cart)=  0.00036747 RMS(Int)=  0.00003136
 Iteration  3 RMS(Cart)=  0.00000007 RMS(Int)=  0.00003136
 ITry= 1 IFail=0 DXMaxC= 1.25D-01 DCOld= 1.00D+10 DXMaxT= 1.11D+00 DXLimC= 3.00D+00 Rises=F
 Variable       Old X    -DE/DX   Delta X   Delta X   Delta X     New X
                                 (Linear)    (Quad)   (Total)
    R1        2.75031  -0.00409  -0.00146  -0.00416  -0.00563   2.74468
    R2        2.75871  -0.00285  -0.00192  -0.00187  -0.00380   2.75491
    R3        2.33514   0.00617   0.00126   0.00507   0.00633   2.34147
    R4        2.58562   0.00418   0.00050   0.00573   0.00624   2.59186
    R5        2.04882   0.00051   0.00002   0.00075   0.00077   2.04959
    R6        2.67268  -0.00285  -0.00033  -0.00486  -0.00519   2.66750
    R7        2.05247   0.00082  -0.00020   0.00255   0.00235   2.05482
    R8        2.58153   0.00455   0.00087   0.00603   0.00690   2.58843
    R9        3.32583  -0.00069  -0.00058  -0.00085  -0.00143   3.32440
   R10        2.67140  -0.00275  -0.00057  -0.00447  -0.00504   2.66636
   R11        2.04812   0.00098  -0.00015   0.00262   0.00247   2.05059
   R12        2.75871   0.00029   0.00091  -0.00350  -0.00259   2.75612
   R13        2.69782  -0.00413   0.00004  -0.00843  -0.00838   2.68944
   R14        2.70891  -0.00158  -0.00175  -0.00139  -0.00314   2.70578
   R15        2.63501   0.00126  -0.00035   0.00240   0.00206   2.63707
   R16        2.04363   0.00098  -0.00009   0.00233   0.00224   2.04587
   R17        2.61617   0.00086  -0.00106   0.00301   0.00195   2.61812
   R18        3.31923  -0.00110  -0.00021  -0.00062  -0.00084   3.31839
   R19        2.57691   0.00105   0.00186  -0.00168   0.00017   2.57707
   R20        2.03310   0.00179   0.00045   0.00381   0.00425   2.03735
   R21        2.34260   0.00633   0.00029   0.00819   0.00847   2.35107
    A1        1.94448   0.00174   0.00065   0.00478   0.00543   1.94991
    A2        2.16956  -0.00211  -0.00085  -0.00439  -0.00524   2.16432
    A3        2.16914   0.00037   0.00020  -0.00038  -0.00018   2.16895
    A4        2.15601  -0.00025   0.00026  -0.00144  -0.00119   2.15483
    A5        2.01355   0.00103   0.00096   0.00321   0.00417   2.01772
    A6        2.11352  -0.00078  -0.00121  -0.00182  -0.00303   2.11050
    A7        2.14344  -0.00138  -0.00050  -0.00523  -0.00572   2.13771
    A8        2.06012   0.00155  -0.00102   0.01038   0.00937   2.06949
    A9        2.07856  -0.00017   0.00161  -0.00519  -0.00357   2.07500
   A10        2.17433  -0.00104  -0.00061  -0.00219  -0.00281   2.17153
   A11        2.02495   0.00303   0.00169   0.00629   0.00798   2.03293
   A12        2.08379  -0.00199  -0.00106  -0.00408  -0.00514   2.07865
   A13        2.12507  -0.00107   0.00039  -0.00525  -0.00485   2.12022
   A14        2.05119   0.00203  -0.00089   0.01165   0.01077   2.06195
   A15        2.10597  -0.00095   0.00058  -0.00635  -0.00576   2.10021
   A16        2.02297   0.00200  -0.00018   0.00934   0.00916   2.03213
   A17        2.12743  -0.00077   0.00038  -0.00463  -0.00426   2.12317
   A18        2.13275  -0.00123  -0.00020  -0.00477  -0.00498   2.12778
   A19        2.10983   0.00121   0.00068   0.00384   0.00453   2.11436
   A20        2.09736  -0.00161   0.00008  -0.00704  -0.00694   2.09042
   A21        2.07588   0.00040  -0.00075   0.00319   0.00242   2.07830
   A22        2.15605  -0.00243  -0.00012  -0.01007  -0.01020   2.14585
   A23        2.07073   0.00009   0.00179  -0.00297  -0.00118   2.06955
   A24        2.05578   0.00234  -0.00162   0.01317   0.01155   2.06733
   A25        2.00728   0.00560  -0.00085   0.01666   0.01575   2.02303
   A26        2.09127  -0.00059   0.00136  -0.00379  -0.00247   2.08880
   A27        2.18427  -0.00501  -0.00050  -0.01333  -0.01386   2.17041
   A28        1.88230   0.00427   0.00430   0.00366   0.00794   1.89024
   A29        2.14489  -0.00224   0.00041  -0.00890  -0.00845   2.13643
   A30        2.25449  -0.00203  -0.00457   0.00520   0.00068   2.25518
   A31        2.40146  -0.00380  -0.00754   0.00249  -0.00512   2.39635
   A32        2.04264  -0.00406   0.00501  -0.01681  -0.01186   2.03078
    D1        0.01027  -0.00007  -0.00076  -0.00166  -0.00242   0.00785
    D2       -3.11624  -0.00002  -0.00158   0.00187   0.00030  -3.11594
    D3       -3.13604   0.00001  -0.00040   0.00127   0.00086  -3.13518
    D4        0.02063   0.00007  -0.00121   0.00479   0.00358   0.02421
    D5       -0.00217   0.00003   0.00010   0.00185   0.00194  -0.00022
    D6       -3.12703  -0.00002  -0.00096   0.00055  -0.00042  -3.12745
    D7       -3.13904  -0.00004  -0.00026  -0.00106  -0.00133  -3.14037
    D8        0.01928  -0.00010  -0.00133  -0.00236  -0.00369   0.01559
    D9       -0.01145   0.00004   0.00082  -0.00077   0.00005  -0.01140
   D10       -3.10304  -0.00003  -0.00202   0.00029  -0.00176  -3.10480
   D11        3.11422  -0.00000   0.00169  -0.00445  -0.00275   3.11148
   D12        0.02263  -0.00008  -0.00115  -0.00339  -0.00455   0.01808
   D13        0.00338   0.00003  -0.00013   0.00311   0.00299   0.00637
   D14        3.13651  -0.00009   0.00032  -0.00436  -0.00405   3.13246
   D15        3.09447   0.00016   0.00270   0.00246   0.00515   3.09962
   D16       -0.05559   0.00004   0.00315  -0.00501  -0.00189  -0.05747
   D17       -0.00513   0.00004   0.00054   0.00044   0.00098  -0.00415
   D18       -3.09992  -0.00007  -0.00202  -0.00073  -0.00278  -3.10270
   D19        3.11921   0.00014   0.00165   0.00187   0.00352   3.12273
   D20        0.02442   0.00003  -0.00091   0.00070  -0.00024   0.02418
   D21        0.00467  -0.00008  -0.00053  -0.00293  -0.00347   0.00120
   D22       -3.12844   0.00004  -0.00098   0.00456   0.00358  -3.12485
   D23        3.09801   0.00011   0.00209  -0.00125   0.00081   3.09882
   D24       -0.03509   0.00023   0.00164   0.00624   0.00786  -0.02723
   D25        2.64910  -0.00010   0.02701  -0.06493  -0.03794   2.61116
   D26       -0.50884  -0.00006   0.02810  -0.06541  -0.03733  -0.54617
   D27       -0.50148  -0.00022   0.02749  -0.07280  -0.04530  -0.54678
   D28        2.62377  -0.00017   0.02858  -0.07328  -0.04469   2.57908
   D29        3.12934  -0.00014   0.00078  -0.00670  -0.00587   3.12346
   D30       -0.05093   0.00008   0.00280  -0.00263   0.00016  -0.05077
   D31        0.00389  -0.00017  -0.00030  -0.00613  -0.00639  -0.00250
   D32        3.10681   0.00006   0.00172  -0.00206  -0.00036   3.10645
   D33        3.13997  -0.00019  -0.00061  -0.00875  -0.00930   3.13067
   D34       -0.05553  -0.00012   0.00319  -0.00926  -0.00612  -0.06165
   D35       -0.01765  -0.00013   0.00047  -0.00921  -0.00868  -0.02633
   D36        3.07003  -0.00007   0.00426  -0.00972  -0.00550   3.06453
   D37        0.02624   0.00053  -0.00099   0.02389   0.02293   0.04917
   D38        3.14033   0.00020  -0.00067   0.00630   0.00558  -3.13727
   D39       -3.07699   0.00035  -0.00303   0.02018   0.01717  -3.05982
   D40        0.03710   0.00003  -0.00271   0.00259  -0.00018   0.03692
   D41       -0.04022  -0.00044   0.00195  -0.02444  -0.02254  -0.06277
   D42        3.13054  -0.00019   0.00158  -0.00598  -0.00452   3.12603
   D43        0.00093   0.00016   0.00085   0.00836   0.00922   0.01014
   D44       -3.08227   0.00008  -0.00333   0.00950   0.00610  -3.07617
   D45        0.03028   0.00002  -0.00218   0.00918   0.00685   0.03713
         Item               Value     Threshold  Converged?
 Maximum Force            0.006330     0.000450     NO 
 RMS     Force            0.001915     0.000300     NO 
 Maximum Displacement     0.125235     0.001800     NO 
 RMS     Displacement     0.027667     0.001200     NO 
 Predicted change in Energy=-4.076224D-04
 Lowest energy point so far.  Saving SCF results.
 GradGradGradGradGradGradGradGradGradGradGradGradGradGradGradGradGradGrad

 Leave Link  103 at Mon Apr  4 13:59:04 2022, MaxMem=  1879048192 cpu:               0.2 elap:               0.1
 (Enter /gpfs/software/gaussian16/sse4/tar/g16/l202.exe)
                          Input orientation:                          
 ---------------------------------------------------------------------
 Center     Atomic      Atomic             Coordinates (Angstroms)
 Number     Number       Type             X           Y           Z
 ---------------------------------------------------------------------
      1          6           0       -8.027368   -1.657684    6.762932
      2          6           0       -7.246915   -2.835863    7.098079
      3          6           0       -5.993319   -3.079995    6.598028
      4          6           0       -7.318815   -0.788063    5.831804
      5          6           0       -6.070056   -1.044213    5.330636
      6          6           0       -5.353560   -2.203874    5.694882
      7          1           0       -5.493988   -4.005325    6.875136
      8          1           0       -5.622180   -0.307772    4.671423
      9         17           0       -8.144067    0.691392    5.357520
     10          8           0       -9.157607   -1.423875    7.213650
     11          1           0       -7.726147   -3.540254    7.769284
     12          6           0       -4.015180   -2.475787    5.183069
     13          6           0       -3.618655   -2.036096    3.888887
     14          6           0       -2.342064   -2.256971    3.370348
     15          6           0       -3.071832   -3.180089    5.998056
     16          6           0       -1.913450   -3.316793    5.291499
     17          6           0       -1.482396   -2.991886    4.170564
     18         17           0       -1.942650   -1.670682    1.764005
     19          1           0       -3.291167   -3.476137    7.011263
     20          1           0       -4.348235   -1.533534    3.266614
 ---------------------------------------------------------------------
                    Distance matrix (angstroms):
                    1          2          3          4          5
     1  C    0.000000
     2  C    1.452424   0.000000
     3  C    2.487472   1.371552   0.000000
     4  C    1.457837   2.408757   2.756265   0.000000
     5  C    2.501777   2.778284   2.399288   1.369738   0.000000
     6  C    2.930580   2.439911   1.411578   2.426004   1.410977
     7  H    3.455723   2.118985   1.087362   3.843086   3.389030
     8  H    3.461446   3.862599   3.396289   2.110862   1.085127
     9  Cl   2.739883   4.034347   4.515300   1.759196   2.704546
    10  O    1.239054   2.378615   3.624148   2.386402   3.636325
    11  H    2.155817   1.084594   2.141581   3.390325   3.862623
    12  C    4.388953   3.773729   2.506035   3.766069   2.508724
    13  C    5.276370   4.909462   3.750760   4.361617   3.011950
    14  C    6.647665   6.187783   4.942363   5.743214   4.383085
    15  C    5.240238   4.331266   2.984137   4.877120   3.741225
    16  C    6.503672   5.651626   4.290503   5.992026   4.737459
    17  C    7.164993   6.467177   5.123356   6.456032   5.117208
    18  Cl   7.874848   7.612176   6.462341   6.799202   5.490792
    19  H    5.079374   4.008170   2.762122   4.983855   4.057214
    20  H    5.076975   4.977804   4.024446   3.995031   2.732085
                    6          7          8          9         10
     6  C    0.000000
     7  H    2.158228   0.000000
     8  H    2.171366   4.306354   0.000000
     9  Cl   4.035257   5.602252   2.798030   0.000000
    10  O    4.169632   4.494506   4.495315   2.991126   0.000000
    11  H    3.423189   2.449148   4.946955   4.888566   2.614740
    12  C    1.458476   2.718354   2.746729   5.206646   5.627996
    13  C    2.509913   4.038864   2.759272   5.484107   6.489134
    14  C    3.804654   5.027415   4.031294   6.804773   7.868714
    15  C    2.500239   2.705019   4.063796   6.412973   6.449700
    16  C    3.638085   3.975202   4.815950   7.408811   7.730176
    17  C    4.234433   4.943141   4.959147   7.704107   8.404041
    18  Cl   5.231672   6.647271   4.883599   7.546543   9.045173
    19  H    2.757712   2.269579   4.576791   6.607102   6.218349
    20  H    2.712290   4.521497   2.258078   4.871399   6.222635
                   11         12         13         14         15
    11  H    0.000000
    12  C    4.646813   0.000000
    13  C    5.847346   1.423189   0.000000
    14  C    7.070063   2.476521   1.395476   0.000000
    15  C    4.992957   1.431835   2.460961   2.879159   0.000000
    16  C    6.322720   2.266344   2.552494   2.235565   1.363729
    17  C    7.227442   2.776062   2.357218   1.385451   2.429290
    18  Cl   8.544442   4.078427   2.730868   1.756019   4.634711
    19  H    4.499750   2.206170   3.454012   3.955177   1.078119
    20  H    5.975889   2.161380   1.082626   2.135145   3.435276
                   16         17         18         19         20
    16  C    0.000000
    17  C    1.244133   0.000000
    18  Cl   3.892781   2.783692   0.000000
    19  H    2.209317   3.402311   5.710681   0.000000
    20  H    3.634329   3.340202   2.839627   4.348964   0.000000
 Stoichiometry    C12H5Cl2O(1-)
 Framework group  C1[X(C12H5Cl2O)]
 Deg. of freedom    54
 Full point group                 C1      NOp   1
 RotChk:  IX=0 Diff= 7.51D-03
 Largest Abelian subgroup         C1      NOp   1
 Largest concise Abelian subgroup C1      NOp   1
                         Standard orientation:                         
 ---------------------------------------------------------------------
 Center     Atomic      Atomic             Coordinates (Angstroms)
 Number     Number       Type             X           Y           Z
 ---------------------------------------------------------------------
      1          6           0       -3.317784   -0.566125   -0.267435
      2          6           0       -2.551945   -1.780289   -0.488413
      3          6           0       -1.187650   -1.847010   -0.364294
      4          6           0       -2.458427    0.556742    0.087476
      5          6           0       -1.095375    0.482969    0.200741
      6          6           0       -0.402001   -0.725817   -0.020442
      7          1           0       -0.691081   -2.789484   -0.582277
      8          1           0       -0.558259    1.374695    0.507062
      9         17           0       -3.261568    2.089332    0.405130
     10          8           0       -4.550565   -0.496003   -0.370346
     11          1           0       -3.128241   -2.651288   -0.780968
     12          6           0        1.046873   -0.819935    0.117613
     13          6           0        1.887479    0.291737   -0.170542
     14          6           0        3.275362    0.250029   -0.031278
     15          6           0        1.640175   -2.042546    0.568572
     16          6           0        2.993443   -1.876538    0.597997
     17          6           0        3.808965   -0.969753    0.351965
     18         17           0        4.229952    1.675742   -0.405047
     19          1           0        1.051318   -2.894476    0.868245
     20          1           0        1.433576    1.201528   -0.542471
 ---------------------------------------------------------------------
 Rotational constants (GHZ):           0.9677786           0.2308373           0.1908867
 Leave Link  202 at Mon Apr  4 13:59:04 2022, MaxMem=  1879048192 cpu:               0.1 elap:               0.0
 (Enter /gpfs/software/gaussian16/sse4/tar/g16/l301.exe)
 Standard basis: 6-311+G(d,p) (5D, 7F)
 Ernie: Thresh=  0.10000D-02 Tol=  0.10000D-05 Strict=F.
 There are   391 symmetry adapted cartesian basis functions of A   symmetry.
 There are   376 symmetry adapted basis functions of A   symmetry.
   376 basis functions,   614 primitive gaussians,   391 cartesian basis functions
    60 alpha electrons       60 beta electrons
       nuclear repulsion energy      1018.3438606108 Hartrees.
 IExCor= 4336 DFT=T Ex+Corr=M062X ExCW=0 ScaHFX=  0.540000
 ScaDFX=  1.000000  1.000000  1.000000  1.000000 ScalE2=  1.000000  1.000000
 IRadAn=      5 IRanWt=     -1 IRanGd=            0 ICorTp=0 IEmpDi=  4
 NAtoms=   20 NActive=   20 NUniq=   20 SFac= 1.00D+00 NAtFMM=   60 NAOKFM=F Big=F
 Integral buffers will be    131072 words long.
 Raffenetti 2 integral format.
 Two-electron integral symmetry is turned on.
 Leave Link  301 at Mon Apr  4 13:59:04 2022, MaxMem=  1879048192 cpu:               0.5 elap:               0.1
 (Enter /gpfs/software/gaussian16/sse4/tar/g16/l302.exe)
 NPDir=0 NMtPBC=     1 NCelOv=     1 NCel=       1 NClECP=     1 NCelD=      1
         NCelK=      1 NCelE2=     1 NClLst=     1 CellRange=     0.0.
 One-electron integrals computed using PRISM.
 One-electron integral symmetry used in STVInt
 NBasis=   376 RedAO= T EigKep=  1.14D-06  NBF=   376
 NBsUse=   374 1.00D-06 EigRej=  9.77D-07 NBFU=   374
 Precomputing XC quadrature grid using
 IXCGrd= 4 IRadAn=           5 IRanWt=          -1 IRanGd=           0 AccXCQ= 0.00D+00.
 Generated NRdTot=       0 NPtTot=           0 NUsed=           0 NTot=          32
 NSgBfM=   388   388   388   388   388 MxSgAt=    20 MxSgA2=    20.
 Leave Link  302 at Mon Apr  4 13:59:05 2022, MaxMem=  1879048192 cpu:               3.7 elap:               0.6
 (Enter /gpfs/software/gaussian16/sse4/tar/g16/l303.exe)
 DipDrv:  MaxL=1.
 Leave Link  303 at Mon Apr  4 13:59:05 2022, MaxMem=  1879048192 cpu:               0.4 elap:               0.1
 (Enter /gpfs/software/gaussian16/sse4/tar/g16/l401.exe)
 Initial guess from the checkpoint file:  "checkpoint.chk"
 B after Tr=    -0.000000   -0.000000    0.000000
         Rot=    0.999999    0.001021    0.000341   -0.000119 Ang=   0.12 deg.
 Guess basis will be translated and rotated to current coordinates.
 JPrj=2 DoOrth=T DoCkMO=T.
 Generating alternative initial guess.
 ExpMin= 4.38D-02 ExpMax= 1.06D+05 ExpMxC= 3.62D+03 IAcc=2 IRadAn=         4 AccDes= 0.00D+00
 Harris functional with IExCor= 1009 and IRadAn=       4 diagonalized for initial guess.
 HarFok:  IExCor= 1009 AccDes= 0.00D+00 IRadAn=         4 IDoV= 1 UseB2=F ITyADJ=14
 ICtDFT=  3500011 ScaDFX=  1.000000  1.000000  1.000000  1.000000
 FoFCou: FMM=F IPFlag=           0 FMFlag=      100000 FMFlg1=           0
         NFxFlg=           0 DoJE=T BraDBF=F KetDBF=T FulRan=T
         wScrn=  0.000000 ICntrl=       500 IOpCl=  0 I1Cent=   200000004 NGrid=           0
         NMat0=    1 NMatS0=      1 NMatT0=    0 NMatD0=    1 NMtDS0=    0 NMtDT0=    0
 Petite list used in FoFCou.
 Harris En= -1455.18680844865    
 Leave Link  401 at Mon Apr  4 13:59:07 2022, MaxMem=  1879048192 cpu:              14.3 elap:               2.1
 (Enter /gpfs/software/gaussian16/sse4/tar/g16/l502.exe)
 Integral symmetry usage will be decided dynamically.
 Closed shell SCF:
 Using DIIS extrapolation, IDIIS=  1040.
 NGot=  1879048192 LenX=  1878736095 LenY=  1878582773
 Requested convergence on RMS density matrix=1.00D-08 within 128 cycles.
 Requested convergence on MAX density matrix=1.00D-06.
 Requested convergence on             energy=1.00D-06.
 No special actions if energy rises.
 Fock matrices will be formed incrementally for  20 cycles.

 Cycle   1  Pass 1  IDiag  1:
 FoFJK:  IHMeth= 1 ICntrl=       0 DoSepK=F KAlg= 0 I1Cent=           0 FoldK=F
 IRaf= 840000000 NMat=       1 IRICut=       1 DoRegI=T DoRafI=F ISym2E= 0 IDoP0=0 IntGTp=1.
 FoFCou: FMM=F IPFlag=           0 FMFlag=      100000 FMFlg1=           0
         NFxFlg=           0 DoJE=F BraDBF=F KetDBF=F FulRan=T
         wScrn=  0.000000 ICntrl=         0 IOpCl=  0 I1Cent=           0 NGrid=           0
         NMat0=    1 NMatS0=      1 NMatT0=    0 NMatD0=    1 NMtDS0=    0 NMtDT0=    0
 Symmetry not used in FoFCou.
 E= -1455.76365253203    
 DIIS: error= 3.13D-03 at cycle   1 NSaved=   1.
 NSaved= 1 IEnMin= 1 EnMin= -1455.76365253203     IErMin= 1 ErrMin= 3.13D-03
 ErrMax= 3.13D-03  0.00D+00 EMaxC= 1.00D-01 BMatC= 3.75D-03 BMatP= 3.75D-03
 IDIUse=3 WtCom= 9.69D-01 WtEn= 3.13D-02
 Coeff-Com:  0.100D+01
 Coeff-En:   0.100D+01
 Coeff:      0.100D+01
 Gap=     0.388 Goal=   None    Shift=    0.000
 GapD=    0.388 DampG=1.000 DampE=1.000 DampFc=1.0000 IDamp=-1.
 RMSDP=1.69D-02 MaxDP=1.37D+00              OVMax= 3.12D-02

 Cycle   2  Pass 1  IDiag  1:
 RMSU=  1.68D-02    CP:  9.80D-01
 E= -1455.77124797415     Delta-E=       -0.007595442126 Rises=F Damp=F
 DIIS: error= 3.89D-04 at cycle   2 NSaved=   2.
 NSaved= 2 IEnMin= 2 EnMin= -1455.77124797415     IErMin= 2 ErrMin= 3.89D-04
 ErrMax= 3.89D-04  0.00D+00 EMaxC= 1.00D-01 BMatC= 1.27D-04 BMatP= 3.75D-03
 IDIUse=3 WtCom= 9.96D-01 WtEn= 3.89D-03
 Coeff-Com: -0.445D-01 0.104D+01
 Coeff-En:   0.000D+00 0.100D+01
 Coeff:     -0.443D-01 0.104D+01
 Gap=     0.135 Goal=   None    Shift=    0.000
 RMSDP=3.13D-03 MaxDP=3.02D-01 DE=-7.60D-03 OVMax= 7.63D-03

 Cycle   3  Pass 1  IDiag  1:
 RMSU=  1.72D-03    CP:  9.88D-01  1.14D+00
 E= -1455.77141961657     Delta-E=       -0.000171642418 Rises=F Damp=F
 DIIS: error= 5.43D-04 at cycle   3 NSaved=   3.
 NSaved= 3 IEnMin= 3 EnMin= -1455.77141961657     IErMin= 2 ErrMin= 3.89D-04
 ErrMax= 5.43D-04  0.00D+00 EMaxC= 1.00D-01 BMatC= 1.17D-04 BMatP= 1.27D-04
 IDIUse=3 WtCom= 9.95D-01 WtEn= 5.43D-03
 Coeff-Com: -0.490D-01 0.533D+00 0.516D+00
 Coeff-En:   0.000D+00 0.000D+00 0.100D+01
 Coeff:     -0.487D-01 0.530D+00 0.519D+00
 Gap=     0.139 Goal=   None    Shift=    0.000
 RMSDP=1.07D-03 MaxDP=2.13D-01 DE=-1.72D-04 OVMax= 3.92D-03

 Cycle   4  Pass 1  IDiag  1:
 RMSU=  8.52D-04    CP:  9.91D-01  1.18D+00  9.01D-01
 E= -1455.77154110347     Delta-E=       -0.000121486899 Rises=F Damp=F
 DIIS: error= 1.32D-04 at cycle   4 NSaved=   4.
 NSaved= 4 IEnMin= 4 EnMin= -1455.77154110347     IErMin= 4 ErrMin= 1.32D-04
 ErrMax= 1.32D-04  0.00D+00 EMaxC= 1.00D-01 BMatC= 8.28D-06 BMatP= 1.17D-04
 IDIUse=3 WtCom= 9.99D-01 WtEn= 1.32D-03
 Coeff-Com: -0.136D-01 0.827D-01 0.211D+00 0.720D+00
 Coeff-En:   0.000D+00 0.000D+00 0.000D+00 0.100D+01
 Coeff:     -0.136D-01 0.826D-01 0.211D+00 0.720D+00
 Gap=     0.138 Goal=   None    Shift=    0.000
 RMSDP=3.66D-04 MaxDP=2.91D-02 DE=-1.21D-04 OVMax= 1.37D-03

 Cycle   5  Pass 1  IDiag  1:
 RMSU=  2.62D-04    CP:  9.89D-01  1.18D+00  8.93D-01  1.00D+00
 E= -1455.77154987252     Delta-E=       -0.000008769047 Rises=F Damp=F
 DIIS: error= 6.44D-05 at cycle   5 NSaved=   5.
 NSaved= 5 IEnMin= 5 EnMin= -1455.77154987252     IErMin= 5 ErrMin= 6.44D-05
 ErrMax= 6.44D-05  0.00D+00 EMaxC= 1.00D-01 BMatC= 2.78D-06 BMatP= 8.28D-06
 IDIUse=1 WtCom= 1.00D+00 WtEn= 0.00D+00
 Coeff-Com:  0.134D-02-0.576D-01 0.225D-01 0.425D+00 0.609D+00
 Coeff:      0.134D-02-0.576D-01 0.225D-01 0.425D+00 0.609D+00
 Gap=     0.138 Goal=   None    Shift=    0.000
 RMSDP=1.69D-04 MaxDP=1.16D-02 DE=-8.77D-06 OVMax= 6.75D-04

 Cycle   6  Pass 1  IDiag  1:
 RMSU=  8.26D-05    CP:  9.90D-01  1.18D+00  9.45D-01  1.06D+00  9.58D-01
 E= -1455.77155312354     Delta-E=       -0.000003251026 Rises=F Damp=F
 DIIS: error= 2.03D-05 at cycle   6 NSaved=   6.
 NSaved= 6 IEnMin= 6 EnMin= -1455.77155312354     IErMin= 6 ErrMin= 2.03D-05
 ErrMax= 2.03D-05  0.00D+00 EMaxC= 1.00D-01 BMatC= 2.22D-07 BMatP= 2.78D-06
 IDIUse=1 WtCom= 1.00D+00 WtEn= 0.00D+00
 Coeff-Com:  0.184D-02-0.366D-01-0.649D-02 0.149D+00 0.296D+00 0.597D+00
 Coeff:      0.184D-02-0.366D-01-0.649D-02 0.149D+00 0.296D+00 0.597D+00
 Gap=     0.138 Goal=   None    Shift=    0.000
 RMSDP=4.35D-05 MaxDP=7.94D-03 DE=-3.25D-06 OVMax= 2.31D-04

 Cycle   7  Pass 1  IDiag  1:
 RMSU=  2.68D-05    CP:  9.90D-01  1.18D+00  9.43D-01  1.08D+00  9.53D-01
                    CP:  7.70D-01
 E= -1455.77155340912     Delta-E=       -0.000000285573 Rises=F Damp=F
 DIIS: error= 9.27D-06 at cycle   7 NSaved=   7.
 NSaved= 7 IEnMin= 7 EnMin= -1455.77155340912     IErMin= 7 ErrMin= 9.27D-06
 ErrMax= 9.27D-06  0.00D+00 EMaxC= 1.00D-01 BMatC= 4.48D-08 BMatP= 2.22D-07
 IDIUse=1 WtCom= 1.00D+00 WtEn= 0.00D+00
 Coeff-Com:  0.841D-03-0.104D-01-0.716D-02 0.624D-02 0.477D-01 0.308D+00
 Coeff-Com:  0.655D+00
 Coeff:      0.841D-03-0.104D-01-0.716D-02 0.624D-02 0.477D-01 0.308D+00
 Coeff:      0.655D+00
 Gap=     0.138 Goal=   None    Shift=    0.000
 RMSDP=1.80D-05 MaxDP=1.83D-03 DE=-2.86D-07 OVMax= 1.78D-04

 Cycle   8  Pass 1  IDiag  1:
 RMSU=  9.11D-06    CP:  9.90D-01  1.18D+00  9.41D-01  1.08D+00  9.76D-01
                    CP:  8.01D-01  1.26D+00
 E= -1455.77155348961     Delta-E=       -0.000000080493 Rises=F Damp=F
 DIIS: error= 5.39D-06 at cycle   8 NSaved=   8.
 NSaved= 8 IEnMin= 8 EnMin= -1455.77155348961     IErMin= 8 ErrMin= 5.39D-06
 ErrMax= 5.39D-06  0.00D+00 EMaxC= 1.00D-01 BMatC= 1.44D-08 BMatP= 4.48D-08
 IDIUse=1 WtCom= 1.00D+00 WtEn= 0.00D+00
 Coeff-Com: -0.558D-04 0.470D-02-0.246D-02-0.416D-01-0.574D-01 0.907D-02
 Coeff-Com:  0.398D+00 0.690D+00
 Coeff:     -0.558D-04 0.470D-02-0.246D-02-0.416D-01-0.574D-01 0.907D-02
 Coeff:      0.398D+00 0.690D+00
 Gap=     0.138 Goal=   None    Shift=    0.000
 RMSDP=7.72D-06 MaxDP=5.68D-04 DE=-8.05D-08 OVMax= 1.24D-04

 Cycle   9  Pass 1  IDiag  1:
 RMSU=  4.46D-06    CP:  9.90D-01  1.18D+00  9.42D-01  1.08D+00  9.73D-01
                    CP:  8.22D-01  1.41D+00  1.16D+00
 E= -1455.77155351995     Delta-E=       -0.000000030336 Rises=F Damp=F
 DIIS: error= 1.51D-06 at cycle   9 NSaved=   9.
 NSaved= 9 IEnMin= 9 EnMin= -1455.77155351995     IErMin= 9 ErrMin= 1.51D-06
 ErrMax= 1.51D-06  0.00D+00 EMaxC= 1.00D-01 BMatC= 1.68D-09 BMatP= 1.44D-08
 IDIUse=1 WtCom= 1.00D+00 WtEn= 0.00D+00
 Coeff-Com: -0.114D-03 0.306D-02-0.992D-04-0.165D-01-0.260D-01-0.433D-01
 Coeff-Com:  0.646D-01 0.302D+00 0.717D+00
 Coeff:     -0.114D-03 0.306D-02-0.992D-04-0.165D-01-0.260D-01-0.433D-01
 Coeff:      0.646D-01 0.302D+00 0.717D+00
 Gap=     0.138 Goal=   None    Shift=    0.000
 RMSDP=4.21D-06 MaxDP=3.92D-04 DE=-3.03D-08 OVMax= 5.71D-05

 Cycle  10  Pass 1  IDiag  1:
 RMSU=  2.18D-06    CP:  9.90D-01  1.18D+00  9.42D-01  1.08D+00  9.76D-01
                    CP:  8.22D-01  1.45D+00  1.31D+00  1.14D+00
 E= -1455.77155352468     Delta-E=       -0.000000004738 Rises=F Damp=F
 DIIS: error= 9.15D-07 at cycle  10 NSaved=  10.
 NSaved=10 IEnMin=10 EnMin= -1455.77155352468     IErMin=10 ErrMin= 9.15D-07
 ErrMax= 9.15D-07  0.00D+00 EMaxC= 1.00D-01 BMatC= 4.34D-10 BMatP= 1.68D-09
 IDIUse=1 WtCom= 1.00D+00 WtEn= 0.00D+00
 Coeff-Com: -0.634D-04 0.637D-03 0.549D-03 0.102D-02 0.589D-03-0.273D-01
 Coeff-Com: -0.692D-01-0.235D-01 0.357D+00 0.760D+00
 Coeff:     -0.634D-04 0.637D-03 0.549D-03 0.102D-02 0.589D-03-0.273D-01
 Coeff:     -0.692D-01-0.235D-01 0.357D+00 0.760D+00
 Gap=     0.138 Goal=   None    Shift=    0.000
 RMSDP=2.21D-06 MaxDP=2.06D-04 DE=-4.74D-09 OVMax= 3.63D-05

 Cycle  11  Pass 1  IDiag  1:
 RMSU=  1.02D-06    CP:  9.90D-01  1.18D+00  9.42D-01  1.08D+00  9.75D-01
                    CP:  8.12D-01  1.48D+00  1.40D+00  1.32D+00  9.22D-01
 E= -1455.77155352604     Delta-E=       -0.000000001356 Rises=F Damp=F
 DIIS: error= 3.15D-07 at cycle  11 NSaved=  11.
 NSaved=11 IEnMin=11 EnMin= -1455.77155352604     IErMin=11 ErrMin= 3.15D-07
 ErrMax= 3.15D-07  0.00D+00 EMaxC= 1.00D-01 BMatC= 5.01D-11 BMatP= 4.34D-10
 IDIUse=1 WtCom= 1.00D+00 WtEn= 0.00D+00
 Coeff-Com:  0.818D-06-0.377D-03 0.200D-03 0.366D-02 0.493D-02-0.267D-02
 Coeff-Com: -0.353D-01-0.641D-01 0.729D-02 0.260D+00 0.826D+00
 Coeff:      0.818D-06-0.377D-03 0.200D-03 0.366D-02 0.493D-02-0.267D-02
 Coeff:     -0.353D-01-0.641D-01 0.729D-02 0.260D+00 0.826D+00
 Gap=     0.138 Goal=   None    Shift=    0.000
 RMSDP=9.96D-07 MaxDP=1.35D-04 DE=-1.36D-09 OVMax= 1.53D-05

 Cycle  12  Pass 1  IDiag  1:
 RMSU=  5.40D-07    CP:  9.90D-01  1.18D+00  9.42D-01  1.08D+00  9.75D-01
                    CP:  8.16D-01  1.48D+00  1.40D+00  1.40D+00  1.02D+00
                    CP:  1.05D+00
 E= -1455.77155352630     Delta-E=       -0.000000000265 Rises=F Damp=F
 DIIS: error= 1.47D-07 at cycle  12 NSaved=  12.
 NSaved=12 IEnMin=12 EnMin= -1455.77155352630     IErMin=12 ErrMin= 1.47D-07
 ErrMax= 1.47D-07  0.00D+00 EMaxC= 1.00D-01 BMatC= 1.32D-11 BMatP= 5.01D-11
 IDIUse=1 WtCom= 1.00D+00 WtEn= 0.00D+00
 Coeff-Com:  0.108D-04-0.280D-03 0.535D-05 0.157D-02 0.198D-02 0.314D-02
 Coeff-Com: -0.432D-02-0.258D-01-0.580D-01-0.156D-01 0.399D+00 0.698D+00
 Coeff:      0.108D-04-0.280D-03 0.535D-05 0.157D-02 0.198D-02 0.314D-02
 Coeff:     -0.432D-02-0.258D-01-0.580D-01-0.156D-01 0.399D+00 0.698D+00
 Gap=     0.138 Goal=   None    Shift=    0.000
 RMSDP=6.55D-07 MaxDP=1.12D-04 DE=-2.65D-10 OVMax= 5.43D-06

 Cycle  13  Pass 1  IDiag  1:
 RMSU=  1.48D-07    CP:  9.90D-01  1.18D+00  9.42D-01  1.08D+00  9.75D-01
                    CP:  8.15D-01  1.48D+00  1.40D+00  1.42D+00  1.05D+00
                    CP:  1.26D+00  8.48D-01
 E= -1455.77155352634     Delta-E=       -0.000000000032 Rises=F Damp=F
 DIIS: error= 5.80D-08 at cycle  13 NSaved=  13.
 NSaved=13 IEnMin=13 EnMin= -1455.77155352634     IErMin=13 ErrMin= 5.80D-08
 ErrMax= 5.80D-08  0.00D+00 EMaxC= 1.00D-01 BMatC= 1.69D-12 BMatP= 1.32D-11
 IDIUse=1 WtCom= 1.00D+00 WtEn= 0.00D+00
 Coeff-Com:  0.386D-05-0.527D-04-0.282D-04 0.107D-03 0.684D-04 0.150D-02
 Coeff-Com:  0.319D-02 0.470D-03-0.245D-01-0.372D-01 0.325D-01 0.256D+00
 Coeff-Com:  0.768D+00
 Coeff:      0.386D-05-0.527D-04-0.282D-04 0.107D-03 0.684D-04 0.150D-02
 Coeff:      0.319D-02 0.470D-03-0.245D-01-0.372D-01 0.325D-01 0.256D+00
 Coeff:      0.768D+00
 Gap=     0.138 Goal=   None    Shift=    0.000
 RMSDP=1.91D-07 MaxDP=2.22D-05 DE=-3.23D-11 OVMax= 2.02D-06

 Cycle  14  Pass 1  IDiag  1:
 RMSU=  6.29D-08    CP:  9.90D-01  1.18D+00  9.42D-01  1.08D+00  9.75D-01
                    CP:  8.16D-01  1.47D+00  1.40D+00  1.42D+00  1.04D+00
                    CP:  1.33D+00  8.65D-01  1.12D+00
 E= -1455.77155352632     Delta-E=        0.000000000014 Rises=F Damp=F
 DIIS: error= 4.14D-08 at cycle  14 NSaved=  14.
 NSaved=14 IEnMin=13 EnMin= -1455.77155352634     IErMin=14 ErrMin= 4.14D-08
 ErrMax= 4.14D-08  0.00D+00 EMaxC= 1.00D-01 BMatC= 6.05D-13 BMatP= 1.69D-12
 IDIUse=1 WtCom= 1.00D+00 WtEn= 0.00D+00
 Coeff-Com: -0.139D-05 0.625D-04-0.219D-04-0.451D-03-0.602D-03-0.212D-03
 Coeff-Com:  0.310D-02 0.918D-02 0.280D-02-0.131D-01-0.109D+00-0.768D-01
 Coeff-Com:  0.418D+00 0.768D+00
 Coeff:     -0.139D-05 0.625D-04-0.219D-04-0.451D-03-0.602D-03-0.212D-03
 Coeff:      0.310D-02 0.918D-02 0.280D-02-0.131D-01-0.109D+00-0.768D-01
 Coeff:      0.418D+00 0.768D+00
 Gap=     0.138 Goal=   None    Shift=    0.000
 RMSDP=1.04D-07 MaxDP=8.46D-06 DE= 1.41D-11 OVMax= 1.15D-06

 Cycle  15  Pass 1  IDiag  1:
 RMSU=  2.88D-08    CP:  9.90D-01  1.18D+00  9.42D-01  1.08D+00  9.75D-01
                    CP:  8.17D-01  1.48D+00  1.40D+00  1.41D+00  1.04D+00
                    CP:  1.32D+00  8.95D-01  1.26D+00  1.16D+00
 E= -1455.77155352626     Delta-E=        0.000000000060 Rises=F Damp=F
 DIIS: error= 6.86D-09 at cycle  15 NSaved=  15.
 NSaved=15 IEnMin=13 EnMin= -1455.77155352634     IErMin=15 ErrMin= 6.86D-09
 ErrMax= 6.86D-09  0.00D+00 EMaxC= 1.00D-01 BMatC= 3.12D-14 BMatP= 6.05D-13
 IDIUse=1 WtCom= 1.00D+00 WtEn= 0.00D+00
 Coeff-Com: -0.602D-06 0.153D-04-0.444D-05-0.813D-04-0.861D-04-0.237D-03
 Coeff-Com:  0.838D-04 0.152D-02 0.260D-02 0.357D-02-0.221D-01-0.482D-01
 Coeff-Com: -0.220D-01 0.128D+00 0.957D+00
 Coeff:     -0.602D-06 0.153D-04-0.444D-05-0.813D-04-0.861D-04-0.237D-03
 Coeff:      0.838D-04 0.152D-02 0.260D-02 0.357D-02-0.221D-01-0.482D-01
 Coeff:     -0.220D-01 0.128D+00 0.957D+00
 Gap=     0.138 Goal=   None    Shift=    0.000
 RMSDP=5.96D-08 MaxDP=3.16D-06 DE= 6.05D-11 OVMax= 3.80D-07

 Cycle  16  Pass 1  IDiag  1:
 RMSU=  1.24D-08    CP:  9.90D-01  1.18D+00  9.42D-01  1.08D+00  9.75D-01
                    CP:  8.17D-01  1.48D+00  1.40D+00  1.41D+00  1.04D+00
                    CP:  1.31D+00  9.03D-01  1.26D+00  1.25D+00  1.26D+00
 E= -1455.77155352640     Delta-E=       -0.000000000133 Rises=F Damp=F
 DIIS: error= 2.27D-09 at cycle  16 NSaved=  16.
 NSaved=16 IEnMin=16 EnMin= -1455.77155352640     IErMin=16 ErrMin= 2.27D-09
 ErrMax= 2.27D-09  0.00D+00 EMaxC= 1.00D-01 BMatC= 4.63D-15 BMatP= 3.12D-14
 IDIUse=1 WtCom= 1.00D+00 WtEn= 0.00D+00
 Coeff-Com: -0.821D-07-0.132D-05 0.952D-06 0.223D-04 0.339D-04-0.678D-04
 Coeff-Com: -0.296D-03-0.484D-03 0.513D-03 0.263D-02 0.525D-02-0.766D-02
 Coeff-Com: -0.556D-01-0.437D-01 0.326D+00 0.774D+00
 Coeff:     -0.821D-07-0.132D-05 0.952D-06 0.223D-04 0.339D-04-0.678D-04
 Coeff:     -0.296D-03-0.484D-03 0.513D-03 0.263D-02 0.525D-02-0.766D-02
 Coeff:     -0.556D-01-0.437D-01 0.326D+00 0.774D+00
 Gap=     0.138 Goal=   None    Shift=    0.000
 RMSDP=1.08D-08 MaxDP=5.47D-07 DE=-1.33D-10 OVMax= 9.94D-08

 Cycle  17  Pass 1  IDiag  1:
 RMSU=  3.42D-09    CP:  9.90D-01  1.18D+00  9.42D-01  1.08D+00  9.75D-01
                    CP:  8.17D-01  1.48D+00  1.40D+00  1.41D+00  1.05D+00
                    CP:  1.31D+00  9.01D-01  1.26D+00  1.29D+00  1.36D+00
                    CP:  1.08D+00
 E= -1455.77155352636     Delta-E=        0.000000000037 Rises=F Damp=F
 DIIS: error= 1.35D-09 at cycle  17 NSaved=  17.
 NSaved=17 IEnMin=16 EnMin= -1455.77155352640     IErMin=17 ErrMin= 1.35D-09
 ErrMax= 1.35D-09  0.00D+00 EMaxC= 1.00D-01 BMatC= 8.16D-16 BMatP= 4.63D-15
 IDIUse=1 WtCom= 1.00D+00 WtEn= 0.00D+00
 Large coefficients: NSaved= 17 BigCof=    0.00 CofMax=   10.00 Det=-5.46D-15
 Inversion failed.  Reducing to 16 matrices.
 Large coefficients: NSaved= 16 BigCof=    0.00 CofMax=   10.00 Det=-5.46D-15
 Inversion failed.  Reducing to 15 matrices.
 Coeff-Com:  0.757D-06 0.517D-05 0.351D-05-0.159D-04-0.508D-04-0.155D-03
 Coeff-Com:  0.115D-03 0.355D-03 0.245D-02 0.506D-03-0.139D-01-0.228D-01
 Coeff-Com:  0.581D-02 0.297D+00 0.731D+00
 Coeff:      0.757D-06 0.517D-05 0.351D-05-0.159D-04-0.508D-04-0.155D-03
 Coeff:      0.115D-03 0.355D-03 0.245D-02 0.506D-03-0.139D-01-0.228D-01
 Coeff:      0.581D-02 0.297D+00 0.731D+00
 Gap=     0.138 Goal=   None    Shift=    0.000
 RMSDP=6.49D-09 MaxDP=1.01D-06 DE= 3.73D-11 OVMax= 2.30D-08

 Cycle  18  Pass 1  IDiag  1:
 RMSU=  1.02D-09    CP:  9.90D-01  1.18D+00  9.42D-01  1.08D+00  9.75D-01
                    CP:  8.17D-01  1.48D+00  1.40D+00  1.41D+00  1.05D+00
                    CP:  1.31D+00  9.01D-01  1.25D+00  1.30D+00  1.38D+00
                    CP:  1.15D+00  1.11D+00
 E= -1455.77155352636     Delta-E=       -0.000000000005 Rises=F Damp=F
 DIIS: error= 2.99D-10 at cycle  18 NSaved=  16.
 NSaved=16 IEnMin=14 EnMin= -1455.77155352640     IErMin=16 ErrMin= 2.99D-10
 ErrMax= 2.99D-10  0.00D+00 EMaxC= 1.00D-01 BMatC= 8.92D-17 BMatP= 8.16D-16
 IDIUse=1 WtCom= 1.00D+00 WtEn= 0.00D+00
 Large coefficients: NSaved= 16 BigCof=    0.00 CofMax=   10.00 Det=-6.46D-16
 Inversion failed.  Reducing to 15 matrices.
 Coeff-Com: -0.646D-06-0.183D-05 0.310D-05 0.194D-04 0.188D-05-0.289D-04
 Coeff-Com: -0.210D-03 0.188D-03 0.115D-02 0.299D-02-0.166D-02-0.404D-01
 Coeff-Com: -0.942D-02 0.230D+00 0.817D+00
 Coeff:     -0.646D-06-0.183D-05 0.310D-05 0.194D-04 0.188D-05-0.289D-04
 Coeff:     -0.210D-03 0.188D-03 0.115D-02 0.299D-02-0.166D-02-0.404D-01
 Coeff:     -0.942D-02 0.230D+00 0.817D+00
 Gap=     0.138 Goal=   None    Shift=    0.000
 RMSDP=1.54D-09 MaxDP=9.86D-08 DE=-4.55D-12 OVMax= 8.72D-09

 SCF Done:  E(RM062X) =  -1455.77155353     A.U. after   18 cycles
            NFock= 18  Conv=0.15D-08     -V/T= 2.0027
 KE= 1.451797845365D+03 PE=-5.486381236606D+03 EE= 1.560467977104D+03
 Leave Link  502 at Mon Apr  4 14:03:37 2022, MaxMem=  1879048192 cpu:            1879.4 elap:             270.3
 (Enter /gpfs/software/gaussian16/sse4/tar/g16/l701.exe)
 ... and contract with generalized density number  0.
 Compute integral first derivatives.
 Leave Link  701 at Mon Apr  4 14:03:38 2022, MaxMem=  1879048192 cpu:               1.8 elap:               0.3
 (Enter /gpfs/software/gaussian16/sse4/tar/g16/l702.exe)
 L702 exits ... SP integral derivatives will be done elsewhere.
 Leave Link  702 at Mon Apr  4 14:03:38 2022, MaxMem=  1879048192 cpu:               0.2 elap:               0.0
 (Enter /gpfs/software/gaussian16/sse4/tar/g16/l703.exe)
 Integral derivatives from FoFJK, PRISM(SPDF).
 Compute integral first derivatives, UseDBF=F ICtDFT=           0.
 Calling FoFJK, ICntrl=      2127 FMM=F ISym2X=0 I1Cent= 0 IOpClX= 0 NMat=1 NMatS=1 NMatT=0.
 FoFJK:  IHMeth= 1 ICntrl=    2127 DoSepK=F KAlg= 0 I1Cent=           0 FoldK=F
 IRaf=         0 NMat=       1 IRICut=       1 DoRegI=T DoRafI=F ISym2E= 0 IDoP0=0 IntGTp=1.
 FoFCou: FMM=F IPFlag=           0 FMFlag=      100000 FMFlg1=         800
         NFxFlg=           0 DoJE=F BraDBF=F KetDBF=F FulRan=T
         wScrn=  0.000000 ICntrl=      2127 IOpCl=  0 I1Cent=           0 NGrid=           0
         NMat0=    1 NMatS0=      1 NMatT0=    0 NMatD0=    1 NMtDS0=    0 NMtDT0=    0
 Symmetry not used in FoFCou.
 Leave Link  703 at Mon Apr  4 14:04:14 2022, MaxMem=  1879048192 cpu:             251.2 elap:              36.1
 (Enter /gpfs/software/gaussian16/sse4/tar/g16/l716.exe)
 Dipole        = 3.13720689D+00-2.45346309D-01 2.26279986D-01
 ***** Axes restored to original set *****
 -------------------------------------------------------------------
 Center     Atomic                   Forces (Hartrees/Bohr)
 Number     Number              X              Y              Z
 -------------------------------------------------------------------
      1        6           0.007076187   -0.001235761   -0.002731697
      2        6          -0.003860367    0.003021972    0.000096636
      3        6           0.001986554   -0.000698063   -0.000879664
      4        6          -0.004509669   -0.000537943    0.002712867
      5        6           0.001889558   -0.000178452   -0.000643537
      6        6          -0.003505102    0.000383209    0.001966782
      7        1           0.000046901    0.000182109   -0.000076086
      8        1           0.000441307   -0.000385400   -0.000167605
      9       17           0.000901145   -0.000394186   -0.000281471
     10        8          -0.002763697    0.000151502    0.001274654
     11        1           0.000302833   -0.000349400    0.000079574
     12        6           0.002240424    0.000179260   -0.001439348
     13        6          -0.000551538    0.000343297    0.000160414
     14        6          -0.002218340   -0.001464472    0.003116949
     15        6          -0.001501399    0.001002092   -0.003164152
     16        6           0.000649327   -0.000657253    0.002662466
     17        6           0.002457672    0.000502001   -0.003362947
     18       17           0.000794950    0.000021772    0.000084247
     19        1           0.000290976    0.000053217    0.000411620
     20        1          -0.000167724    0.000060500    0.000180301
 -------------------------------------------------------------------
 Cartesian Forces:  Max     0.007076187 RMS     0.001878425
 Leave Link  716 at Mon Apr  4 14:04:14 2022, MaxMem=  1879048192 cpu:               0.2 elap:               0.1
 (Enter /gpfs/software/gaussian16/sse4/tar/g16/l103.exe)

 GradGradGradGradGradGradGradGradGradGradGradGradGradGradGradGradGradGrad
 Berny optimization.
 Using GEDIIS/GDIIS optimizer.
 FormGI is forming the generalized inverse of G from B-inverse, IUseBI=4.
 GSVD:  received Info=                   1 from GESDD.
 Internal  Forces:  Max     0.003013200 RMS     0.000897148
 Search for a local minimum.
 Step number   6 out of a maximum of  108
 All quantities printed in internal units (Hartrees-Bohrs-Radians)
 RMS Force = .89715D-03 SwitMx=.10000D-02 MixMth= 2
 Mixed Optimization -- En-DIIS/RFO-DIIS
 Update second derivatives using D2CorX and points    5    6
 DE= -5.56D-04 DEPred=-4.08D-04 R= 1.36D+00
 TightC=F SS=  1.41D+00  RLast= 1.05D-01 DXNew= 1.8593D+00 3.1574D-01
 Trust test= 1.36D+00 RLast= 1.05D-01 DXMaxT set to 1.11D+00
 ITU=  1  1  1  1  1  0
 Use linear search instead of GDIIS.
     Eigenvalues ---    0.00619   0.01585   0.01635   0.01904   0.01929
     Eigenvalues ---    0.01938   0.01960   0.01966   0.01974   0.01996
     Eigenvalues ---    0.02003   0.02016   0.02026   0.02045   0.02126
     Eigenvalues ---    0.02191   0.02386   0.12916   0.15507   0.15987
     Eigenvalues ---    0.16008   0.16083   0.18117   0.20141   0.22423
     Eigenvalues ---    0.23533   0.24240   0.24815   0.24834   0.24989
     Eigenvalues ---    0.25012   0.25244   0.28021   0.30661   0.33708
     Eigenvalues ---    0.34519   0.34842   0.35361   0.35426   0.35581
     Eigenvalues ---    0.36547   0.39054   0.40035   0.41748   0.43165
     Eigenvalues ---    0.43620   0.44093   0.44401   0.44965   0.45111
     Eigenvalues ---    0.46512   0.47842   0.70612   0.75504
 RFO step:  Lambda=-2.10057359D-04 EMin= 6.19077972D-03
 Quartic linear search produced a step of  0.60504.
 Iteration  1 RMS(Cart)=  0.01074511 RMS(Int)=  0.00010379
 Iteration  2 RMS(Cart)=  0.00012083 RMS(Int)=  0.00003418
 Iteration  3 RMS(Cart)=  0.00000001 RMS(Int)=  0.00003418
 ITry= 1 IFail=0 DXMaxC= 3.62D-02 DCOld= 1.00D+10 DXMaxT= 1.11D+00 DXLimC= 3.00D+00 Rises=F
 Variable       Old X    -DE/DX   Delta X   Delta X   Delta X     New X
                                 (Linear)    (Quad)   (Total)
    R1        2.74468  -0.00269  -0.00340  -0.00585  -0.00925   2.73543
    R2        2.75491  -0.00247  -0.00230  -0.00717  -0.00947   2.74545
    R3        2.34147   0.00301   0.00383   0.00346   0.00729   2.34877
    R4        2.59186   0.00149   0.00377   0.00074   0.00452   2.59637
    R5        2.04959   0.00014   0.00046  -0.00020   0.00027   2.04985
    R6        2.66750  -0.00094  -0.00314  -0.00060  -0.00374   2.66376
    R7        2.05482  -0.00015   0.00142  -0.00163  -0.00021   2.05461
    R8        2.58843   0.00165   0.00418   0.00109   0.00526   2.59369
    R9        3.32440  -0.00068  -0.00087  -0.00280  -0.00367   3.32073
   R10        2.66636  -0.00106  -0.00305  -0.00124  -0.00429   2.66207
   R11        2.05059   0.00002   0.00150  -0.00123   0.00027   2.05086
   R12        2.75612   0.00230  -0.00157   0.00984   0.00827   2.76439
   R13        2.68944  -0.00168  -0.00507  -0.00145  -0.00653   2.68291
   R14        2.70578  -0.00098  -0.00190  -0.00360  -0.00551   2.70027
   R15        2.63707   0.00005   0.00125  -0.00167  -0.00042   2.63665
   R16        2.04587   0.00004   0.00135  -0.00121   0.00014   2.04601
   R17        2.61812  -0.00028   0.00118  -0.00243  -0.00125   2.61688
   R18        3.31839   0.00011  -0.00051   0.00253   0.00202   3.32042
   R19        2.57707   0.00050   0.00010   0.00165   0.00175   2.57882
   R20        2.03735   0.00031   0.00257  -0.00050   0.00207   2.03942
   R21        2.35107   0.00147   0.00512   0.00062   0.00574   2.35681
    A1        1.94991   0.00111   0.00328   0.00362   0.00690   1.95681
    A2        2.16432  -0.00108  -0.00317  -0.00270  -0.00587   2.15845
    A3        2.16895  -0.00003  -0.00011  -0.00093  -0.00105   2.16790
    A4        2.15483  -0.00001  -0.00072   0.00034  -0.00037   2.15446
    A5        2.01772   0.00047   0.00252   0.00237   0.00490   2.02262
    A6        2.11050  -0.00045  -0.00183  -0.00270  -0.00453   2.10597
    A7        2.13771  -0.00071  -0.00346  -0.00261  -0.00607   2.13164
    A8        2.06949   0.00048   0.00567  -0.00001   0.00565   2.07515
    A9        2.07500   0.00022  -0.00216   0.00279   0.00062   2.07562
   A10        2.17153  -0.00054  -0.00170  -0.00227  -0.00397   2.16756
   A11        2.03293   0.00154   0.00483   0.00512   0.00995   2.04287
   A12        2.07865  -0.00100  -0.00311  -0.00284  -0.00595   2.07269
   A13        2.12022  -0.00027  -0.00294   0.00036  -0.00258   2.11764
   A14        2.06195   0.00074   0.00651   0.00116   0.00766   2.06961
   A15        2.10021  -0.00047  -0.00349  -0.00133  -0.00483   2.09538
   A16        2.03213   0.00042   0.00554   0.00056   0.00610   2.03823
   A17        2.12317   0.00039  -0.00257   0.00283   0.00025   2.12342
   A18        2.12778  -0.00081  -0.00301  -0.00336  -0.00637   2.12140
   A19        2.11436   0.00078   0.00274   0.00298   0.00571   2.12007
   A20        2.09042  -0.00022  -0.00420  -0.00006  -0.00426   2.08616
   A21        2.07830  -0.00056   0.00146  -0.00304  -0.00160   2.07670
   A22        2.14585  -0.00081  -0.00617  -0.00053  -0.00671   2.13914
   A23        2.06955   0.00016  -0.00071   0.00236   0.00163   2.07119
   A24        2.06733   0.00065   0.00699  -0.00174   0.00524   2.07257
   A25        2.02303   0.00262   0.00953   0.00453   0.01393   2.03696
   A26        2.08880  -0.00009  -0.00150   0.00223   0.00060   2.08940
   A27        2.17041  -0.00250  -0.00839  -0.00524  -0.01376   2.15665
   A28        1.89024   0.00207   0.00480   0.00671   0.01142   1.90166
   A29        2.13643  -0.00076  -0.00511  -0.00025  -0.00544   2.13099
   A30        2.25518  -0.00133   0.00041  -0.00766  -0.00732   2.24786
   A31        2.39635  -0.00133  -0.00310  -0.00590  -0.00900   2.38735
   A32        2.03078  -0.00197  -0.00717  -0.00068  -0.00784   2.02295
    D1        0.00785   0.00003  -0.00146   0.00294   0.00147   0.00932
    D2       -3.11594   0.00003   0.00018   0.00156   0.00175  -3.11420
    D3       -3.13518  -0.00005   0.00052  -0.00413  -0.00361  -3.13880
    D4        0.02421  -0.00005   0.00216  -0.00550  -0.00334   0.02087
    D5       -0.00022  -0.00005   0.00118  -0.00419  -0.00302  -0.00324
    D6       -3.12745  -0.00006  -0.00026  -0.00507  -0.00536  -3.13281
    D7       -3.14037   0.00003  -0.00080   0.00290   0.00210  -3.13827
    D8        0.01559   0.00002  -0.00224   0.00201  -0.00023   0.01535
    D9       -0.01140   0.00002   0.00003   0.00090   0.00093  -0.01047
   D10       -3.10480  -0.00003  -0.00106  -0.00331  -0.00438  -3.10918
   D11        3.11148   0.00003  -0.00166   0.00239   0.00074   3.11222
   D12        0.01808  -0.00002  -0.00276  -0.00181  -0.00457   0.01351
   D13        0.00637  -0.00005   0.00181  -0.00372  -0.00191   0.00446
   D14        3.13246  -0.00004  -0.00245  -0.00083  -0.00330   3.12916
   D15        3.09962   0.00001   0.00312   0.00042   0.00354   3.10316
   D16       -0.05747   0.00002  -0.00114   0.00331   0.00215  -0.05532
   D17       -0.00415   0.00003   0.00059   0.00161   0.00221  -0.00193
   D18       -3.10270  -0.00004  -0.00168  -0.00333  -0.00505  -3.10774
   D19        3.12273   0.00006   0.00213   0.00258   0.00471   3.12744
   D20        0.02418  -0.00000  -0.00014  -0.00237  -0.00255   0.02163
   D21        0.00120   0.00002  -0.00210   0.00248   0.00037   0.00157
   D22       -3.12485   0.00000   0.00217  -0.00048   0.00170  -3.12316
   D23        3.09882   0.00011   0.00049   0.00759   0.00804   3.10685
   D24       -0.02723   0.00009   0.00476   0.00464   0.00937  -0.01787
   D25        2.61116   0.00008  -0.02296   0.02123  -0.00173   2.60944
   D26       -0.54617  -0.00001  -0.02259   0.01222  -0.01039  -0.55655
   D27       -0.54678   0.00009  -0.02741   0.02431  -0.00307  -0.54985
   D28        2.57908   0.00000  -0.02704   0.01531  -0.01174   2.56734
   D29        3.12346  -0.00005  -0.00355  -0.00338  -0.00692   3.11654
   D30       -0.05077   0.00002   0.00010  -0.00027  -0.00017  -0.05094
   D31       -0.00250   0.00003  -0.00387   0.00554   0.00172  -0.00078
   D32        3.10645   0.00011  -0.00022   0.00865   0.00847   3.11493
   D33        3.13067   0.00025  -0.00563   0.02040   0.01479  -3.13772
   D34       -0.06165  -0.00012  -0.00370  -0.00285  -0.00658  -0.06823
   D35       -0.02633   0.00017  -0.00525   0.01163   0.00641  -0.01991
   D36        3.06453  -0.00020  -0.00333  -0.01161  -0.01496   3.04958
   D37        0.04917  -0.00015   0.01388  -0.02009  -0.00619   0.04299
   D38       -3.13727   0.00030   0.00338   0.01575   0.01918  -3.11809
   D39       -3.05982  -0.00022   0.01039  -0.02327  -0.01288  -3.07270
   D40        0.03692   0.00023  -0.00011   0.01256   0.01249   0.04941
   D41       -0.06277   0.00015  -0.01364   0.01554   0.00184  -0.06093
   D42        3.12603  -0.00041  -0.00273  -0.02241  -0.02505   3.10098
   D43        0.01014  -0.00027   0.00558  -0.01917  -0.01363  -0.00349
   D44       -3.07617   0.00010   0.00369   0.00583   0.00947  -3.06670
   D45        0.03713   0.00004   0.00414   0.00510   0.00917   0.04630
         Item               Value     Threshold  Converged?
 Maximum Force            0.003013     0.000450     NO 
 RMS     Force            0.000897     0.000300     NO 
 Maximum Displacement     0.036165     0.001800     NO 
 RMS     Displacement     0.010765     0.001200     NO 
 Predicted change in Energy=-1.957259D-04
 Lowest energy point so far.  Saving SCF results.
 GradGradGradGradGradGradGradGradGradGradGradGradGradGradGradGradGradGrad

 Leave Link  103 at Mon Apr  4 14:04:14 2022, MaxMem=  1879048192 cpu:               0.2 elap:               0.1
 (Enter /gpfs/software/gaussian16/sse4/tar/g16/l202.exe)
                          Input orientation:                          
 ---------------------------------------------------------------------
 Center     Atomic      Atomic             Coordinates (Angstroms)
 Number     Number       Type             X           Y           Z
 ---------------------------------------------------------------------
      1          6           0       -8.020459   -1.654332    6.769754
      2          6           0       -7.249913   -2.834352    7.100123
      3          6           0       -5.997655   -3.087012    6.594426
      4          6           0       -7.319882   -0.786533    5.838719
      5          6           0       -6.071585   -1.047428    5.331267
      6          6           0       -5.362386   -2.209843    5.692219
      7          1           0       -5.497174   -4.012447    6.868663
      8          1           0       -5.619298   -0.319523    4.665385
      9         17           0       -8.134760    0.694684    5.359221
     10          8           0       -9.152274   -1.420119    7.226889
     11          1           0       -7.727762   -3.539239    7.772021
     12          6           0       -4.022390   -2.481373    5.172009
     13          6           0       -3.625915   -2.044158    3.880769
     14          6           0       -2.345000   -2.264978    3.373590
     15          6           0       -3.077437   -3.176011    5.988315
     16          6           0       -1.907385   -3.307113    5.298337
     17          6           0       -1.474642   -2.986257    4.173516
     18         17           0       -1.923513   -1.659946    1.778708
     19          1           0       -3.296826   -3.457023    7.006946
     20          1           0       -4.353394   -1.540496    3.256801
 ---------------------------------------------------------------------
                    Distance matrix (angstroms):
                    1          2          3          4          5
     1  C    0.000000
     2  C    1.447527   0.000000
     3  C    2.484965   1.373942   0.000000
     4  C    1.452827   2.406159   2.758910   0.000000
     5  C    2.497136   2.776762   2.400196   1.372523   0.000000
     6  C    2.921477   2.436178   1.409599   2.424678   1.408708
     7  H    3.455063   2.124518   1.087252   3.845721   3.388934
     8  H    3.460586   3.861505   3.394606   2.118206   1.085268
     9  Cl   2.742361   4.033335   4.515992   1.757256   2.700450
    10  O    1.242913   2.373837   3.623557   2.384556   3.636334
    11  H    2.154783   1.084736   2.141147   3.388424   3.861260
    12  C    4.384215   3.776126   2.508334   3.767020   2.506145
    13  C    5.273539   4.911416   3.751883   4.365842   3.013090
    14  C    6.642112   6.186227   4.938766   5.745617   4.382050
    15  C    5.230643   4.331559   2.983783   4.871378   3.731957
    16  C    6.501263   5.657962   4.296347   5.995036   4.737913
    17  C    7.166742   6.476254   5.131140   6.463631   5.121653
    18  Cl   7.879297   7.620185   6.467325   6.809357   5.495667
    19  H    5.061488   4.002911   2.757092   4.968023   4.038977
    20  H    5.079484   4.983474   4.029274   4.004349   2.738376
                    6          7          8          9         10
     6  C    0.000000
     7  H    2.156751   0.000000
     8  H    2.166495   4.301981   0.000000
     9  Cl   4.029047   5.602889   2.799567   0.000000
    10  O    4.164388   4.495359   4.500504   2.999318   0.000000
    11  H    3.418753   2.452652   4.946047   4.890129   2.610954
    12  C    1.462852   2.719892   2.735029   5.199421   5.627122
    13  C    2.514782   4.037732   2.750193   5.478755   6.490499
    14  C    3.805745   5.020496   4.021760   6.798798   7.867698
    15  C    2.498429   2.707354   4.046076   6.399575   6.443669
    16  C    3.646392   3.981206   4.806726   7.402587   7.731007
    17  C    4.245448   4.949510   4.952936   7.701454   8.409632
    18  Cl   5.238683   6.649282   4.877342   7.546122   9.055119
    19  H    2.747818   2.273576   4.551998   6.584624   6.203517
    20  H    2.719807   4.523751   2.253308   4.869798   6.229393
                   11         12         13         14         15
    11  H    0.000000
    12  C    4.648540   0.000000
    13  C    5.848269   1.419736   0.000000
    14  C    7.067111   2.468760   1.395255   0.000000
    15  C    4.993902   1.428920   2.454317   2.864129   0.000000
    16  C    6.328489   2.273994   2.560840   2.232085   1.364653
    17  C    7.235781   2.782609   2.366691   1.384792   2.428674
    18  Cl   8.552242   4.073637   2.732115   1.757089   4.620691
    19  H    4.497253   2.201210   3.446370   3.940586   1.079216
    20  H    5.980681   2.159361   1.082699   2.138261   3.429891
                   16         17         18         19         20
    16  C    0.000000
    17  C    1.247172   0.000000
    18  Cl   3.886027   2.774110   0.000000
    19  H    2.207343   3.401514   5.696485   0.000000
    20  H    3.643044   3.349300   2.846638   4.342004   0.000000
 Stoichiometry    C12H5Cl2O(1-)
 Framework group  C1[X(C12H5Cl2O)]
 Deg. of freedom    54
 Full point group                 C1      NOp   1
 RotChk:  IX=0 Diff= 6.23D-03
 Largest Abelian subgroup         C1      NOp   1
 Largest concise Abelian subgroup C1      NOp   1
                         Standard orientation:                         
 ---------------------------------------------------------------------
 Center     Atomic      Atomic             Coordinates (Angstroms)
 Number     Number       Type             X           Y           Z
 ---------------------------------------------------------------------
      1          6           0       -3.317446   -0.566817   -0.257259
      2          6           0       -2.558764   -1.778886   -0.482254
      3          6           0       -1.191302   -1.848300   -0.368460
      4          6           0       -2.463562    0.556937    0.087365
      5          6           0       -1.097074    0.483435    0.192857
      6          6           0       -0.409074   -0.725316   -0.030825
      7          1           0       -0.693297   -2.790446   -0.584024
      8          1           0       -0.550465    1.373522    0.487426
      9         17           0       -3.254282    2.094386    0.401946
     10          8           0       -4.554606   -0.499891   -0.356204
     11          1           0       -3.134958   -2.651753   -0.769927
     12          6           0        1.044960   -0.814373    0.102568
     13          6           0        1.885323    0.291670   -0.190877
     14          6           0        3.271875    0.241195   -0.043706
     15          6           0        1.636503   -2.029666    0.566197
     16          6           0        2.991405   -1.873638    0.612819
     17          6           0        3.811482   -0.969184    0.358111
     18         17           0        4.237443    1.666570   -0.394914
     19          1           0        1.041668   -2.872568    0.883049
     20          1           0        1.434204    1.201763   -0.565657
 ---------------------------------------------------------------------
 Rotational constants (GHZ):           0.9708950           0.2307064           0.1908669
 Leave Link  202 at Mon Apr  4 14:04:14 2022, MaxMem=  1879048192 cpu:               0.1 elap:               0.0
 (Enter /gpfs/software/gaussian16/sse4/tar/g16/l301.exe)
 Standard basis: 6-311+G(d,p) (5D, 7F)
 Ernie: Thresh=  0.10000D-02 Tol=  0.10000D-05 Strict=F.
 There are   391 symmetry adapted cartesian basis functions of A   symmetry.
 There are   376 symmetry adapted basis functions of A   symmetry.
   376 basis functions,   614 primitive gaussians,   391 cartesian basis functions
    60 alpha electrons       60 beta electrons
       nuclear repulsion energy      1018.5323342557 Hartrees.
 IExCor= 4336 DFT=T Ex+Corr=M062X ExCW=0 ScaHFX=  0.540000
 ScaDFX=  1.000000  1.000000  1.000000  1.000000 ScalE2=  1.000000  1.000000
 IRadAn=      5 IRanWt=     -1 IRanGd=            0 ICorTp=0 IEmpDi=  4
 NAtoms=   20 NActive=   20 NUniq=   20 SFac= 1.00D+00 NAtFMM=   60 NAOKFM=F Big=F
 Integral buffers will be    131072 words long.
 Raffenetti 2 integral format.
 Two-electron integral symmetry is turned on.
 Leave Link  301 at Mon Apr  4 14:04:14 2022, MaxMem=  1879048192 cpu:               0.5 elap:               0.1
 (Enter /gpfs/software/gaussian16/sse4/tar/g16/l302.exe)
 NPDir=0 NMtPBC=     1 NCelOv=     1 NCel=       1 NClECP=     1 NCelD=      1
         NCelK=      1 NCelE2=     1 NClLst=     1 CellRange=     0.0.
 One-electron integrals computed using PRISM.
 One-electron integral symmetry used in STVInt
 NBasis=   376 RedAO= T EigKep=  1.13D-06  NBF=   376
 NBsUse=   374 1.00D-06 EigRej=  9.78D-07 NBFU=   374
 Precomputing XC quadrature grid using
 IXCGrd= 4 IRadAn=           5 IRanWt=          -1 IRanGd=           0 AccXCQ= 0.00D+00.
 Generated NRdTot=       0 NPtTot=           0 NUsed=           0 NTot=          32
 NSgBfM=   388   388   388   388   388 MxSgAt=    20 MxSgA2=    20.
 Leave Link  302 at Mon Apr  4 14:04:15 2022, MaxMem=  1879048192 cpu:               3.6 elap:               0.5
 (Enter /gpfs/software/gaussian16/sse4/tar/g16/l303.exe)
 DipDrv:  MaxL=1.
 Leave Link  303 at Mon Apr  4 14:04:15 2022, MaxMem=  1879048192 cpu:               0.3 elap:               0.1
 (Enter /gpfs/software/gaussian16/sse4/tar/g16/l401.exe)
 Initial guess from the checkpoint file:  "checkpoint.chk"
 B after Tr=     0.000000   -0.000000    0.000000
         Rot=    1.000000    0.000698   -0.000022    0.000547 Ang=   0.10 deg.
 Guess basis will be translated and rotated to current coordinates.
 JPrj=2 DoOrth=T DoCkMO=T.
 Generating alternative initial guess.
 ExpMin= 4.38D-02 ExpMax= 1.06D+05 ExpMxC= 3.62D+03 IAcc=2 IRadAn=         4 AccDes= 0.00D+00
 Harris functional with IExCor= 1009 and IRadAn=       4 diagonalized for initial guess.
 HarFok:  IExCor= 1009 AccDes= 0.00D+00 IRadAn=         4 IDoV= 1 UseB2=F ITyADJ=14
 ICtDFT=  3500011 ScaDFX=  1.000000  1.000000  1.000000  1.000000
 FoFCou: FMM=F IPFlag=           0 FMFlag=      100000 FMFlg1=           0
         NFxFlg=           0 DoJE=T BraDBF=F KetDBF=T FulRan=T
         wScrn=  0.000000 ICntrl=       500 IOpCl=  0 I1Cent=   200000004 NGrid=           0
         NMat0=    1 NMatS0=      1 NMatT0=    0 NMatD0=    1 NMtDS0=    0 NMtDT0=    0
 Petite list used in FoFCou.
 Harris En= -1455.18694363311    
 Leave Link  401 at Mon Apr  4 14:04:17 2022, MaxMem=  1879048192 cpu:              14.7 elap:               2.1
 (Enter /gpfs/software/gaussian16/sse4/tar/g16/l502.exe)
 Integral symmetry usage will be decided dynamically.
 Closed shell SCF:
 Using DIIS extrapolation, IDIIS=  1040.
 NGot=  1879048192 LenX=  1878736095 LenY=  1878582773
 Requested convergence on RMS density matrix=1.00D-08 within 128 cycles.
 Requested convergence on MAX density matrix=1.00D-06.
 Requested convergence on             energy=1.00D-06.
 No special actions if energy rises.
 Fock matrices will be formed incrementally for  20 cycles.

 Cycle   1  Pass 1  IDiag  1:
 FoFJK:  IHMeth= 1 ICntrl=       0 DoSepK=F KAlg= 0 I1Cent=           0 FoldK=F
 IRaf= 840000000 NMat=       1 IRICut=       1 DoRegI=T DoRafI=F ISym2E= 0 IDoP0=0 IntGTp=1.
 FoFCou: FMM=F IPFlag=           0 FMFlag=      100000 FMFlg1=           0
         NFxFlg=           0 DoJE=F BraDBF=F KetDBF=F FulRan=T
         wScrn=  0.000000 ICntrl=         0 IOpCl=  0 I1Cent=           0 NGrid=           0
         NMat0=    1 NMatS0=      1 NMatT0=    0 NMatD0=    1 NMtDS0=    0 NMtDT0=    0
 Symmetry not used in FoFCou.
 E= -1455.77000636870    
 DIIS: error= 1.27D-03 at cycle   1 NSaved=   1.
 NSaved= 1 IEnMin= 1 EnMin= -1455.77000636870     IErMin= 1 ErrMin= 1.27D-03
 ErrMax= 1.27D-03  0.00D+00 EMaxC= 1.00D-01 BMatC= 8.75D-04 BMatP= 8.75D-04
 IDIUse=3 WtCom= 9.87D-01 WtEn= 1.27D-02
 Coeff-Com:  0.100D+01
 Coeff-En:   0.100D+01
 Coeff:      0.100D+01
 Gap=     0.386 Goal=   None    Shift=    0.000
 GapD=    0.386 DampG=1.000 DampE=1.000 DampFc=1.0000 IDamp=-1.
 RMSDP=6.42D-03 MaxDP=8.89D-01              OVMax= 1.39D-02

 Cycle   2  Pass 1  IDiag  1:
 RMSU=  6.01D-03    CP:  1.02D+00
 E= -1455.77162703741     Delta-E=       -0.001620668707 Rises=F Damp=F
 DIIS: error= 2.08D-04 at cycle   2 NSaved=   2.
 NSaved= 2 IEnMin= 2 EnMin= -1455.77162703741     IErMin= 2 ErrMin= 2.08D-04
 ErrMax= 2.08D-04  0.00D+00 EMaxC= 1.00D-01 BMatC= 4.11D-05 BMatP= 8.75D-04
 IDIUse=3 WtCom= 9.98D-01 WtEn= 2.08D-03
 Coeff-Com: -0.202D-01 0.102D+01
 Coeff-En:   0.000D+00 0.100D+01
 Coeff:     -0.202D-01 0.102D+01
 Gap=     0.135 Goal=   None    Shift=    0.000
 RMSDP=9.55D-04 MaxDP=8.09D-02 DE=-1.62D-03 OVMax= 3.49D-03

 Cycle   3  Pass 1  IDiag  1:
 RMSU=  7.11D-04    CP:  1.02D+00  1.10D+00
 E= -1455.77165590814     Delta-E=       -0.000028870723 Rises=F Damp=F
 DIIS: error= 3.94D-04 at cycle   3 NSaved=   3.
 NSaved= 3 IEnMin= 3 EnMin= -1455.77165590814     IErMin= 2 ErrMin= 2.08D-04
 ErrMax= 3.94D-04  0.00D+00 EMaxC= 1.00D-01 BMatC= 5.51D-05 BMatP= 4.11D-05
 IDIUse=3 WtCom= 3.35D-01 WtEn= 6.65D-01
 Coeff-Com: -0.537D-01 0.578D+00 0.476D+00
 Coeff-En:   0.000D+00 0.288D+00 0.712D+00
 Coeff:     -0.180D-01 0.385D+00 0.633D+00
 Gap=     0.136 Goal=   None    Shift=    0.000
 RMSDP=1.23D-03 MaxDP=2.29D-01 DE=-2.89D-05 OVMax= 2.86D-03

 Cycle   4  Pass 1  IDiag  1:
 RMSU=  7.81D-04    CP:  1.03D+00  1.15D+00  1.06D+00
 E= -1455.77168829607     Delta-E=       -0.000032387932 Rises=F Damp=F
 DIIS: error= 2.36D-04 at cycle   4 NSaved=   4.
 NSaved= 4 IEnMin= 4 EnMin= -1455.77168829607     IErMin= 2 ErrMin= 2.08D-04
 ErrMax= 2.36D-04  0.00D+00 EMaxC= 1.00D-01 BMatC= 2.13D-05 BMatP= 4.11D-05
 IDIUse=3 WtCom= 9.98D-01 WtEn= 2.36D-03
 Coeff-Com: -0.159D-01 0.650D-01 0.392D+00 0.559D+00
 Coeff-En:   0.000D+00 0.000D+00 0.286D+00 0.714D+00
 Coeff:     -0.159D-01 0.648D-01 0.392D+00 0.559D+00
 Gap=     0.136 Goal=   None    Shift=    0.000
 RMSDP=3.78D-04 MaxDP=5.45D-02 DE=-3.24D-05 OVMax= 1.38D-03

 Cycle   5  Pass 1  IDiag  1:
 RMSU=  8.04D-05    CP:  1.02D+00  1.15D+00  1.16D+00  7.37D-01
 E= -1455.77170722501     Delta-E=       -0.000018928938 Rises=F Damp=F
 DIIS: error= 2.91D-05 at cycle   5 NSaved=   5.
 NSaved= 5 IEnMin= 5 EnMin= -1455.77170722501     IErMin= 5 ErrMin= 2.91D-05
 ErrMax= 2.91D-05  0.00D+00 EMaxC= 1.00D-01 BMatC= 6.26D-07 BMatP= 2.13D-05
 IDIUse=1 WtCom= 1.00D+00 WtEn= 0.00D+00
 Coeff-Com:  0.452D-03-0.663D-01 0.125D+00 0.300D+00 0.641D+00
 Coeff:      0.452D-03-0.663D-01 0.125D+00 0.300D+00 0.641D+00
 Gap=     0.136 Goal=   None    Shift=    0.000
 RMSDP=9.62D-05 MaxDP=1.02D-02 DE=-1.89D-05 OVMax= 3.46D-04

 Cycle   6  Pass 1  IDiag  1:
 RMSU=  3.49D-05    CP:  1.02D+00  1.15D+00  1.22D+00  7.95D-01  7.64D-01
 E= -1455.77170796144     Delta-E=       -0.000000736434 Rises=F Damp=F
 DIIS: error= 1.09D-05 at cycle   6 NSaved=   6.
 NSaved= 6 IEnMin= 6 EnMin= -1455.77170796144     IErMin= 6 ErrMin= 1.09D-05
 ErrMax= 1.09D-05  0.00D+00 EMaxC= 1.00D-01 BMatC= 6.75D-08 BMatP= 6.26D-07
 IDIUse=1 WtCom= 1.00D+00 WtEn= 0.00D+00
 Coeff-Com:  0.183D-02-0.400D-01 0.219D-01 0.970D-01 0.311D+00 0.608D+00
 Coeff:      0.183D-02-0.400D-01 0.219D-01 0.970D-01 0.311D+00 0.608D+00
 Gap=     0.136 Goal=   None    Shift=    0.000
 RMSDP=3.47D-05 MaxDP=6.49D-03 DE=-7.36D-07 OVMax= 1.27D-04

 Cycle   7  Pass 1  IDiag  1:
 RMSU=  1.17D-05    CP:  1.03D+00  1.15D+00  1.23D+00  8.22D-01  7.62D-01
                    CP:  8.31D-01
 E= -1455.77170805102     Delta-E=       -0.000000089579 Rises=F Damp=F
 DIIS: error= 4.81D-06 at cycle   7 NSaved=   7.
 NSaved= 7 IEnMin= 7 EnMin= -1455.77170805102     IErMin= 7 ErrMin= 4.81D-06
 ErrMax= 4.81D-06  0.00D+00 EMaxC= 1.00D-01 BMatC= 1.53D-08 BMatP= 6.75D-08
 IDIUse=1 WtCom= 1.00D+00 WtEn= 0.00D+00
 Coeff-Com:  0.102D-02-0.113D-01-0.941D-02 0.429D-02 0.544D-01 0.329D+00
 Coeff-Com:  0.632D+00
 Coeff:      0.102D-02-0.113D-01-0.941D-02 0.429D-02 0.544D-01 0.329D+00
 Coeff:      0.632D+00
 Gap=     0.136 Goal=   None    Shift=    0.000
 RMSDP=6.76D-06 MaxDP=6.26D-04 DE=-8.96D-08 OVMax= 8.50D-05

 Cycle   8  Pass 1  IDiag  1:
 RMSU=  3.84D-06    CP:  1.03D+00  1.15D+00  1.23D+00  8.23D-01  7.69D-01
                    CP:  9.49D-01  1.05D+00
 E= -1455.77170807663     Delta-E=       -0.000000025610 Rises=F Damp=F
 DIIS: error= 2.71D-06 at cycle   8 NSaved=   8.
 NSaved= 8 IEnMin= 8 EnMin= -1455.77170807663     IErMin= 8 ErrMin= 2.71D-06
 ErrMax= 2.71D-06  0.00D+00 EMaxC= 1.00D-01 BMatC= 4.18D-09 BMatP= 1.53D-08
 IDIUse=1 WtCom= 1.00D+00 WtEn= 0.00D+00
 Coeff-Com:  0.103D-03 0.428D-02-0.122D-01-0.245D-01-0.547D-01 0.204D-01
 Coeff-Com:  0.373D+00 0.694D+00
 Coeff:      0.103D-03 0.428D-02-0.122D-01-0.245D-01-0.547D-01 0.204D-01
 Coeff:      0.373D+00 0.694D+00
 Gap=     0.136 Goal=   None    Shift=    0.000
 RMSDP=6.28D-06 MaxDP=5.75D-04 DE=-2.56D-08 OVMax= 5.19D-05

 Cycle   9  Pass 1  IDiag  1:
 RMSU=  3.30D-06    CP:  1.03D+00  1.15D+00  1.23D+00  8.24D-01  7.35D-01
                    CP:  9.95D-01  1.16D+00  1.07D+00
 E= -1455.77170808503     Delta-E=       -0.000000008406 Rises=F Damp=F
 DIIS: error= 1.07D-06 at cycle   9 NSaved=   9.
 NSaved= 9 IEnMin= 9 EnMin= -1455.77170808503     IErMin= 9 ErrMin= 1.07D-06
 ErrMax= 1.07D-06  0.00D+00 EMaxC= 1.00D-01 BMatC= 4.90D-10 BMatP= 4.18D-09
 IDIUse=1 WtCom= 1.00D+00 WtEn= 0.00D+00
 Coeff-Com: -0.140D-03 0.385D-02-0.310D-02-0.105D-01-0.318D-01-0.586D-01
 Coeff-Com:  0.439D-01 0.307D+00 0.749D+00
 Coeff:     -0.140D-03 0.385D-02-0.310D-02-0.105D-01-0.318D-01-0.586D-01
 Coeff:      0.439D-01 0.307D+00 0.749D+00
 Gap=     0.136 Goal=   None    Shift=    0.000
 RMSDP=2.15D-06 MaxDP=1.21D-04 DE=-8.41D-09 OVMax= 3.12D-05

 Cycle  10  Pass 1  IDiag  1:
 RMSU=  1.39D-06    CP:  1.03D+00  1.15D+00  1.23D+00  8.24D-01  7.32D-01
                    CP:  9.91D-01  1.25D+00  1.04D+00  1.18D+00
 E= -1455.77170808646     Delta-E=       -0.000000001424 Rises=F Damp=F
 DIIS: error= 4.51D-07 at cycle  10 NSaved=  10.
 NSaved=10 IEnMin=10 EnMin= -1455.77170808646     IErMin=10 ErrMin= 4.51D-07
 ErrMax= 4.51D-07  0.00D+00 EMaxC= 1.00D-01 BMatC= 1.06D-10 BMatP= 4.90D-10
 IDIUse=1 WtCom= 1.00D+00 WtEn= 0.00D+00
 Coeff-Com: -0.799D-04 0.102D-02 0.607D-03-0.711D-03-0.475D-02-0.323D-01
 Coeff-Com: -0.432D-01 0.241D-01 0.357D+00 0.699D+00
 Coeff:     -0.799D-04 0.102D-02 0.607D-03-0.711D-03-0.475D-02-0.323D-01
 Coeff:     -0.432D-01 0.241D-01 0.357D+00 0.699D+00
 Gap=     0.136 Goal=   None    Shift=    0.000
 RMSDP=8.56D-07 MaxDP=8.33D-05 DE=-1.42D-09 OVMax= 1.27D-05

 Cycle  11  Pass 1  IDiag  1:
 RMSU=  3.59D-07    CP:  1.03D+00  1.15D+00  1.23D+00  8.23D-01  7.30D-01
                    CP:  9.84D-01  1.26D+00  1.09D+00  1.31D+00  1.10D+00
 E= -1455.77170808669     Delta-E=       -0.000000000231 Rises=F Damp=F
 DIIS: error= 1.80D-07 at cycle  11 NSaved=  11.
 NSaved=11 IEnMin=11 EnMin= -1455.77170808669     IErMin=11 ErrMin= 1.80D-07
 ErrMax= 1.80D-07  0.00D+00 EMaxC= 1.00D-01 BMatC= 1.58D-11 BMatP= 1.06D-10
 IDIUse=1 WtCom= 1.00D+00 WtEn= 0.00D+00
 Coeff-Com: -0.891D-06-0.453D-03 0.966D-03 0.212D-02 0.519D-02-0.164D-02
 Coeff-Com: -0.285D-01-0.547D-01-0.670D-02 0.278D+00 0.806D+00
 Coeff:     -0.891D-06-0.453D-03 0.966D-03 0.212D-02 0.519D-02-0.164D-02
 Coeff:     -0.285D-01-0.547D-01-0.670D-02 0.278D+00 0.806D+00
 Gap=     0.136 Goal=   None    Shift=    0.000
 RMSDP=3.79D-07 MaxDP=2.25D-05 DE=-2.31D-10 OVMax= 7.96D-06

 Cycle  12  Pass 1  IDiag  1:
 RMSU=  2.22D-07    CP:  1.03D+00  1.15D+00  1.22D+00  8.23D-01  7.29D-01
                    CP:  9.81D-01  1.26D+00  1.11D+00  1.34D+00  1.16D+00
                    CP:  1.10D+00
 E= -1455.77170808674     Delta-E=       -0.000000000047 Rises=F Damp=F
 DIIS: error= 8.80D-08 at cycle  12 NSaved=  12.
 NSaved=12 IEnMin=12 EnMin= -1455.77170808674     IErMin=12 ErrMin= 8.80D-08
 ErrMax= 8.80D-08  0.00D+00 EMaxC= 1.00D-01 BMatC= 4.13D-12 BMatP= 1.58D-11
 IDIUse=1 WtCom= 1.00D+00 WtEn= 0.00D+00
 Coeff-Com:  0.137D-04-0.408D-03 0.376D-03 0.119D-02 0.339D-02 0.477D-02
 Coeff-Com: -0.650D-02-0.310D-01-0.707D-01 0.383D-02 0.406D+00 0.689D+00
 Coeff:      0.137D-04-0.408D-03 0.376D-03 0.119D-02 0.339D-02 0.477D-02
 Coeff:     -0.650D-02-0.310D-01-0.707D-01 0.383D-02 0.406D+00 0.689D+00
 Gap=     0.136 Goal=   None    Shift=    0.000
 RMSDP=1.31D-07 MaxDP=7.20D-06 DE=-4.73D-11 OVMax= 3.40D-06

 Cycle  13  Pass 1  IDiag  1:
 RMSU=  8.39D-08    CP:  1.03D+00  1.15D+00  1.22D+00  8.23D-01  7.29D-01
                    CP:  9.81D-01  1.26D+00  1.11D+00  1.35D+00  1.18D+00
                    CP:  1.27D+00  1.15D+00
 E= -1455.77170808682     Delta-E=       -0.000000000085 Rises=F Damp=F
 DIIS: error= 3.18D-08 at cycle  13 NSaved=  13.
 NSaved=13 IEnMin=13 EnMin= -1455.77170808682     IErMin=13 ErrMin= 3.18D-08
 ErrMax= 3.18D-08  0.00D+00 EMaxC= 1.00D-01 BMatC= 4.47D-13 BMatP= 4.13D-12
 IDIUse=1 WtCom= 1.00D+00 WtEn= 0.00D+00
 Coeff-Com:  0.429D-05-0.437D-04-0.557D-04-0.182D-04 0.158D-03 0.157D-02
 Coeff-Com:  0.275D-02 0.168D-02-0.214D-01-0.484D-01-0.180D-01 0.205D+00
 Coeff-Com:  0.876D+00
 Coeff:      0.429D-05-0.437D-04-0.557D-04-0.182D-04 0.158D-03 0.157D-02
 Coeff:      0.275D-02 0.168D-02-0.214D-01-0.484D-01-0.180D-01 0.205D+00
 Coeff:      0.876D+00
 Gap=     0.136 Goal=   None    Shift=    0.000
 RMSDP=1.10D-07 MaxDP=1.06D-05 DE=-8.55D-11 OVMax= 1.67D-06

 Cycle  14  Pass 1  IDiag  1:
 RMSU=  4.77D-08    CP:  1.03D+00  1.15D+00  1.22D+00  8.23D-01  7.30D-01
                    CP:  9.81D-01  1.26D+00  1.11D+00  1.35D+00  1.20D+00
                    CP:  1.36D+00  1.31D+00  9.28D-01
 E= -1455.77170808690     Delta-E=       -0.000000000079 Rises=F Damp=F
 DIIS: error= 1.64D-08 at cycle  14 NSaved=  14.
 NSaved=14 IEnMin=14 EnMin= -1455.77170808690     IErMin=14 ErrMin= 1.64D-08
 ErrMax= 1.64D-08  0.00D+00 EMaxC= 1.00D-01 BMatC= 1.28D-13 BMatP= 4.47D-13
 IDIUse=1 WtCom= 1.00D+00 WtEn= 0.00D+00
 Coeff-Com: -0.110D-05 0.714D-04-0.111D-03-0.283D-03-0.643D-03-0.342D-03
 Coeff-Com:  0.256D-02 0.840D-02 0.541D-02-0.224D-01-0.942D-01-0.604D-01
 Coeff-Com:  0.388D+00 0.774D+00
 Coeff:     -0.110D-05 0.714D-04-0.111D-03-0.283D-03-0.643D-03-0.342D-03
 Coeff:      0.256D-02 0.840D-02 0.541D-02-0.224D-01-0.942D-01-0.604D-01
 Coeff:      0.388D+00 0.774D+00
 Gap=     0.136 Goal=   None    Shift=    0.000
 RMSDP=7.14D-08 MaxDP=8.35D-06 DE=-7.91D-11 OVMax= 6.80D-07

 Cycle  15  Pass 1  IDiag  1:
 RMSU=  1.67D-08    CP:  1.03D+00  1.15D+00  1.22D+00  8.23D-01  7.31D-01
                    CP:  9.81D-01  1.26D+00  1.11D+00  1.33D+00  1.19D+00
                    CP:  1.39D+00  1.44D+00  1.06D+00  1.05D+00
 E= -1455.77170808678     Delta-E=        0.000000000123 Rises=F Damp=F
 DIIS: error= 5.55D-09 at cycle  15 NSaved=  15.
 NSaved=15 IEnMin=14 EnMin= -1455.77170808690     IErMin=15 ErrMin= 5.55D-09
 ErrMax= 5.55D-09  0.00D+00 EMaxC= 1.00D-01 BMatC= 1.43D-14 BMatP= 1.28D-13
 IDIUse=1 WtCom= 1.00D+00 WtEn= 0.00D+00
 Coeff-Com: -0.101D-05 0.307D-04-0.305D-04-0.957D-04-0.222D-03-0.358D-03
 Coeff-Com:  0.341D-03 0.269D-02 0.474D-02-0.524D-03-0.276D-01-0.507D-01
 Coeff-Com:  0.205D-02 0.271D+00 0.798D+00
 Coeff:     -0.101D-05 0.307D-04-0.305D-04-0.957D-04-0.222D-03-0.358D-03
 Coeff:      0.341D-03 0.269D-02 0.474D-02-0.524D-03-0.276D-01-0.507D-01
 Coeff:      0.205D-02 0.271D+00 0.798D+00
 Gap=     0.136 Goal=   None    Shift=    0.000
 RMSDP=2.62D-08 MaxDP=3.23D-06 DE= 1.23D-10 OVMax= 2.35D-07

 Cycle  16  Pass 1  IDiag  1:
 RMSU=  5.73D-09    CP:  1.03D+00  1.15D+00  1.22D+00  8.23D-01  7.31D-01
                    CP:  9.81D-01  1.26D+00  1.11D+00  1.33D+00  1.19D+00
                    CP:  1.40D+00  1.46D+00  1.09D+00  1.16D+00  1.04D+00
 E= -1455.77170808684     Delta-E=       -0.000000000064 Rises=F Damp=F
 DIIS: error= 1.78D-09 at cycle  16 NSaved=  16.
 NSaved=16 IEnMin=14 EnMin= -1455.77170808690     IErMin=16 ErrMin= 1.78D-09
 ErrMax= 1.78D-09  0.00D+00 EMaxC= 1.00D-01 BMatC= 2.71D-15 BMatP= 1.43D-14
 IDIUse=1 WtCom= 1.00D+00 WtEn= 0.00D+00
 Coeff-Com: -0.223D-06 0.123D-05 0.474D-05 0.559D-05 0.124D-04-0.929D-04
 Coeff-Com: -0.253D-03-0.158D-03 0.114D-02 0.330D-02 0.331D-02-0.130D-01
 Coeff-Com: -0.623D-01-0.148D-01 0.317D+00 0.765D+00
 Coeff:     -0.223D-06 0.123D-05 0.474D-05 0.559D-05 0.124D-04-0.929D-04
 Coeff:     -0.253D-03-0.158D-03 0.114D-02 0.330D-02 0.331D-02-0.130D-01
 Coeff:     -0.623D-01-0.148D-01 0.317D+00 0.765D+00
 Gap=     0.136 Goal=   None    Shift=    0.000
 RMSDP=8.53D-09 MaxDP=4.62D-07 DE=-6.41D-11 OVMax= 7.07D-08

 SCF Done:  E(RM062X) =  -1455.77170809     A.U. after   16 cycles
            NFock= 16  Conv=0.85D-08     -V/T= 2.0027
 KE= 1.451796416525D+03 PE=-5.486749373000D+03 EE= 1.560648914132D+03
 Leave Link  502 at Mon Apr  4 14:08:19 2022, MaxMem=  1879048192 cpu:            1683.2 elap:             242.1
 (Enter /gpfs/software/gaussian16/sse4/tar/g16/l701.exe)
 ... and contract with generalized density number  0.
 Compute integral first derivatives.
 Leave Link  701 at Mon Apr  4 14:08:19 2022, MaxMem=  1879048192 cpu:               1.8 elap:               0.3
 (Enter /gpfs/software/gaussian16/sse4/tar/g16/l702.exe)
 L702 exits ... SP integral derivatives will be done elsewhere.
 Leave Link  702 at Mon Apr  4 14:08:19 2022, MaxMem=  1879048192 cpu:               0.2 elap:               0.0
 (Enter /gpfs/software/gaussian16/sse4/tar/g16/l703.exe)
 Integral derivatives from FoFJK, PRISM(SPDF).
 Compute integral first derivatives, UseDBF=F ICtDFT=           0.
 Calling FoFJK, ICntrl=      2127 FMM=F ISym2X=0 I1Cent= 0 IOpClX= 0 NMat=1 NMatS=1 NMatT=0.
 FoFJK:  IHMeth= 1 ICntrl=    2127 DoSepK=F KAlg= 0 I1Cent=           0 FoldK=F
 IRaf=         0 NMat=       1 IRICut=       1 DoRegI=T DoRafI=F ISym2E= 0 IDoP0=0 IntGTp=1.
 FoFCou: FMM=F IPFlag=           0 FMFlag=      100000 FMFlg1=         800
         NFxFlg=           0 DoJE=F BraDBF=F KetDBF=F FulRan=T
         wScrn=  0.000000 ICntrl=      2127 IOpCl=  0 I1Cent=           0 NGrid=           0
         NMat0=    1 NMatS0=      1 NMatT0=    0 NMatD0=    1 NMtDS0=    0 NMtDT0=    0
 Symmetry not used in FoFCou.
 Leave Link  703 at Mon Apr  4 14:08:55 2022, MaxMem=  1879048192 cpu:             247.1 elap:              35.5
 (Enter /gpfs/software/gaussian16/sse4/tar/g16/l716.exe)
 Dipole        = 3.18347845D+00-2.47623127D-01 2.26238510D-01
 ***** Axes restored to original set *****
 -------------------------------------------------------------------
 Center     Atomic                   Forces (Hartrees/Bohr)
 Number     Number              X              Y              Z
 -------------------------------------------------------------------
      1        6          -0.000137227   -0.000081737   -0.000463853
      2        6           0.000313068   -0.000101844   -0.000015428
      3        6          -0.000096847    0.000040987    0.000295531
      4        6           0.000060943    0.000184350    0.000023600
      5        6          -0.000256060   -0.000075810   -0.000191936
      6        6           0.000332534   -0.000184601   -0.000146919
      7        1          -0.000308466    0.000061194   -0.000043624
      8        1          -0.000199205    0.000030883    0.000228830
      9       17           0.000001878   -0.000156579    0.000127391
     10        8           0.000042014    0.000115868    0.000141651
     11        1          -0.000040788    0.000090700    0.000012099
     12        6           0.000093552    0.000028814    0.000246655
     13        6           0.000218710   -0.000175486   -0.000366909
     14        6           0.000016598    0.001062758    0.001022490
     15        6           0.000274182    0.000086648    0.000786927
     16        6          -0.000509199    0.000544101   -0.002124020
     17        6          -0.000208466   -0.001031801    0.001568001
     18       17          -0.000074803   -0.000109779   -0.000675457
     19        1           0.000284196   -0.000123176   -0.000255633
     20        1           0.000193388   -0.000205490   -0.000169394
 -------------------------------------------------------------------
 Cartesian Forces:  Max     0.002124020 RMS     0.000475710
 Leave Link  716 at Mon Apr  4 14:08:55 2022, MaxMem=  1879048192 cpu:               0.2 elap:               0.1
 (Enter /gpfs/software/gaussian16/sse4/tar/g16/l103.exe)

 GradGradGradGradGradGradGradGradGradGradGradGradGradGradGradGradGradGrad
 Berny optimization.
 Using GEDIIS/GDIIS optimizer.
 FormGI is forming the generalized inverse of G from B-inverse, IUseBI=4.
 Internal  Forces:  Max     0.001721787 RMS     0.000284491
 Search for a local minimum.
 Step number   7 out of a maximum of  108
 All quantities printed in internal units (Hartrees-Bohrs-Radians)
 RMS Force = .28449D-03 SwitMx=.10000D-02 MixMth= 2
 Mixed Optimization -- En-DIIS/RFO-DIIS
 Swapping is turned off.
 Update second derivatives using D2CorX and points    5    6    7
 DE= -1.55D-04 DEPred=-1.96D-04 R= 7.90D-01
 TightC=F SS=  1.41D+00  RLast= 6.98D-02 DXNew= 1.8593D+00 2.0952D-01
 Trust test= 7.90D-01 RLast= 6.98D-02 DXMaxT set to 1.11D+00
 ITU=  1  1  1  1  1  1  0
     Eigenvalues ---    0.00584   0.01593   0.01637   0.01905   0.01922
     Eigenvalues ---    0.01931   0.01960   0.01962   0.01985   0.01998
     Eigenvalues ---    0.02004   0.02024   0.02034   0.02047   0.02130
     Eigenvalues ---    0.02195   0.02671   0.12934   0.15465   0.15987
     Eigenvalues ---    0.16017   0.16078   0.18806   0.19562   0.22486
     Eigenvalues ---    0.23529   0.24276   0.24807   0.24834   0.25001
     Eigenvalues ---    0.25014   0.25230   0.27786   0.30652   0.33609
     Eigenvalues ---    0.34581   0.34924   0.35371   0.35424   0.35594
     Eigenvalues ---    0.36494   0.38705   0.40035   0.41776   0.43076
     Eigenvalues ---    0.43938   0.44278   0.44391   0.44931   0.45118
     Eigenvalues ---    0.46750   0.47736   0.70888   0.76922
 En-DIIS/RFO-DIIS/Sim-DIIS IScMMF=       -3 using points:     7    6
 RFO step:  Lambda=-5.98794868D-05.
 NNeg= 0 NGDIIS= 2 SimSw=  2.50D-01 Rises=F DC= -1.55D-04 SmlDif=  1.00D-05
 NRisDI= 0 DoIntr=F SqrtH=F CThrHd= 10.0 CDAdj=  3.0
 RMS Error=  0.4164536111D-02 NUsed= 2 OKEnD=T EnDIS=F
 InvSVX:  RCond= 5.45D-03 Info=           0 Equed=N FErr=  1.53D-15 BErr=  6.49D-18
 DidBck=T Rises=F RFO-DIIS coefs:    0.61470    0.38530
 Iteration  1 RMS(Cart)=  0.00489727 RMS(Int)=  0.00003995
 Iteration  2 RMS(Cart)=  0.00004205 RMS(Int)=  0.00001496
 Iteration  3 RMS(Cart)=  0.00000000 RMS(Int)=  0.00001496
 ITry= 1 IFail=0 DXMaxC= 2.20D-02 DCOld= 1.00D+10 DXMaxT= 1.11D+00 DXLimC= 3.00D+00 Rises=F
 Variable       Old X    -DE/DX   Delta X   Delta X   Delta X     New X
                                 (Linear)    (Quad)   (Total)
    R1        2.73543  -0.00003   0.00357  -0.00402  -0.00045   2.73498
    R2        2.74545  -0.00028   0.00365  -0.00446  -0.00081   2.74464
    R3        2.34877   0.00004  -0.00281   0.00300   0.00019   2.34896
    R4        2.59637  -0.00019  -0.00174   0.00167  -0.00007   2.59631
    R5        2.04985  -0.00003  -0.00010   0.00009  -0.00002   2.04984
    R6        2.66376   0.00027   0.00144  -0.00103   0.00041   2.66417
    R7        2.05461  -0.00020   0.00008  -0.00057  -0.00049   2.05412
    R8        2.59369  -0.00008  -0.00203   0.00214   0.00011   2.59381
    R9        3.32073  -0.00017   0.00141  -0.00196  -0.00055   3.32018
   R10        2.66207   0.00033   0.00165  -0.00109   0.00056   2.66263
   R11        2.05086  -0.00020  -0.00010  -0.00035  -0.00046   2.05040
   R12        2.76439   0.00024  -0.00319   0.00434   0.00115   2.76554
   R13        2.68291   0.00041   0.00251  -0.00187   0.00064   2.68355
   R14        2.70027   0.00009   0.00212  -0.00188   0.00023   2.70050
   R15        2.63665  -0.00033   0.00016  -0.00066  -0.00049   2.63616
   R16        2.04601  -0.00013  -0.00005  -0.00021  -0.00027   2.04574
   R17        2.61688   0.00006   0.00048  -0.00024   0.00025   2.61712
   R18        3.32042   0.00056  -0.00078   0.00206   0.00128   3.32170
   R19        2.57882  -0.00029  -0.00067   0.00005  -0.00063   2.57819
   R20        2.03942  -0.00027  -0.00080   0.00017  -0.00063   2.03879
   R21        2.35681  -0.00172  -0.00221   0.00001  -0.00220   2.35461
    A1        1.95681  -0.00001  -0.00266   0.00269   0.00002   1.95683
    A2        2.15845   0.00003   0.00226  -0.00236  -0.00010   2.15835
    A3        2.16790  -0.00002   0.00040  -0.00030   0.00010   2.16800
    A4        2.15446   0.00010   0.00014   0.00010   0.00024   2.15470
    A5        2.02262  -0.00014  -0.00189   0.00142  -0.00046   2.02216
    A6        2.10597   0.00004   0.00174  -0.00152   0.00023   2.10620
    A7        2.13164   0.00008   0.00234  -0.00208   0.00026   2.13190
    A8        2.07515  -0.00025  -0.00218   0.00109  -0.00108   2.07406
    A9        2.07562   0.00016  -0.00024   0.00098   0.00074   2.07636
   A10        2.16756   0.00003   0.00153  -0.00161  -0.00008   2.16748
   A11        2.04287  -0.00020  -0.00383   0.00353  -0.00030   2.04257
   A12        2.07269   0.00017   0.00229  -0.00192   0.00038   2.07307
   A13        2.11764   0.00015   0.00100  -0.00045   0.00055   2.11819
   A14        2.06961  -0.00028  -0.00295   0.00191  -0.00104   2.06857
   A15        2.09538   0.00012   0.00186  -0.00149   0.00037   2.09575
   A16        2.03823  -0.00035  -0.00235   0.00136  -0.00099   2.03724
   A17        2.12342   0.00020  -0.00010   0.00078   0.00068   2.12411
   A18        2.12140   0.00015   0.00246  -0.00214   0.00031   2.12172
   A19        2.12007   0.00006  -0.00220   0.00250   0.00030   2.12037
   A20        2.08616   0.00028   0.00164  -0.00075   0.00089   2.08705
   A21        2.07670  -0.00034   0.00062  -0.00170  -0.00110   2.07561
   A22        2.13914   0.00006   0.00259  -0.00236   0.00023   2.13937
   A23        2.07119   0.00021  -0.00063   0.00140   0.00077   2.07196
   A24        2.07257  -0.00027  -0.00202   0.00094  -0.00108   2.07149
   A25        2.03696  -0.00013  -0.00537   0.00578   0.00035   2.03731
   A26        2.08940  -0.00010  -0.00023  -0.00047  -0.00078   2.08863
   A27        2.15665   0.00021   0.00530  -0.00562  -0.00039   2.15626
   A28        1.90166  -0.00041  -0.00440   0.00335  -0.00105   1.90061
   A29        2.13099   0.00050   0.00210   0.00028   0.00240   2.13339
   A30        2.24786  -0.00007   0.00282  -0.00346  -0.00063   2.24723
   A31        2.38735   0.00105   0.00347  -0.00015   0.00330   2.39065
   A32        2.02295  -0.00026   0.00302  -0.00553  -0.00251   2.02044
    D1        0.00932  -0.00005  -0.00057  -0.00137  -0.00194   0.00738
    D2       -3.11420  -0.00006  -0.00067  -0.00154  -0.00221  -3.11641
    D3       -3.13880   0.00010   0.00139   0.00272   0.00411  -3.13469
    D4        0.02087   0.00009   0.00129   0.00255   0.00383   0.02470
    D5       -0.00324   0.00007   0.00116   0.00150   0.00267  -0.00057
    D6       -3.13281   0.00008   0.00206   0.00119   0.00326  -3.12954
    D7       -3.13827  -0.00009  -0.00081  -0.00260  -0.00341   3.14151
    D8        0.01535  -0.00007   0.00009  -0.00291  -0.00282   0.01254
    D9       -0.01047   0.00002  -0.00036   0.00126   0.00090  -0.00957
   D10       -3.10918   0.00007   0.00169   0.00134   0.00303  -3.10615
   D11        3.11222   0.00003  -0.00029   0.00147   0.00118   3.11340
   D12        0.01351   0.00007   0.00176   0.00155   0.00331   0.01682
   D13        0.00446  -0.00000   0.00074  -0.00103  -0.00030   0.00416
   D14        3.12916   0.00001   0.00127  -0.00097   0.00030   3.12946
   D15        3.10316  -0.00006  -0.00136  -0.00111  -0.00247   3.10069
   D16       -0.05532  -0.00005  -0.00083  -0.00105  -0.00187  -0.05720
   D17       -0.00193  -0.00006  -0.00085  -0.00149  -0.00234  -0.00428
   D18       -3.10774   0.00003   0.00194  -0.00065   0.00130  -3.10644
   D19        3.12744  -0.00007  -0.00181  -0.00114  -0.00295   3.12449
   D20        0.02163   0.00001   0.00098  -0.00030   0.00070   0.02232
   D21        0.00157   0.00002  -0.00014   0.00113   0.00099   0.00255
   D22       -3.12316   0.00001  -0.00065   0.00104   0.00038  -3.12277
   D23        3.10685  -0.00008  -0.00310   0.00034  -0.00275   3.10411
   D24       -0.01787  -0.00009  -0.00361   0.00025  -0.00335  -0.02122
   D25        2.60944  -0.00004   0.00066  -0.00242  -0.00176   2.60767
   D26       -0.55655   0.00006   0.00400  -0.00062   0.00339  -0.55317
   D27       -0.54985  -0.00004   0.00118  -0.00232  -0.00115  -0.55100
   D28        2.56734   0.00006   0.00452  -0.00052   0.00401   2.57135
   D29        3.11654   0.00004   0.00267  -0.00039   0.00229   3.11883
   D30       -0.05094  -0.00005   0.00006  -0.00115  -0.00108  -0.05201
   D31       -0.00078  -0.00007  -0.00066  -0.00220  -0.00286  -0.00364
   D32        3.11493  -0.00015  -0.00327  -0.00295  -0.00622   3.10870
   D33       -3.13772  -0.00032  -0.00570  -0.00653  -0.01222   3.13325
   D34       -0.06823  -0.00002   0.00253  -0.00442  -0.00187  -0.07010
   D35       -0.01991  -0.00022  -0.00247  -0.00471  -0.00718  -0.02710
   D36        3.04958   0.00008   0.00576  -0.00261   0.00317   3.05275
   D37        0.04299   0.00037   0.00238   0.01092   0.01331   0.05629
   D38       -3.11809  -0.00038  -0.00739  -0.00590  -0.01331  -3.13141
   D39       -3.07270   0.00044   0.00496   0.01166   0.01664  -3.05606
   D40        0.04941  -0.00030  -0.00481  -0.00515  -0.00998   0.03943
   D41       -0.06093  -0.00033  -0.00071  -0.01157  -0.01226  -0.07319
   D42        3.10098   0.00044   0.00965   0.00588   0.01549   3.11647
   D43       -0.00349   0.00026   0.00525   0.00388   0.00913   0.00564
   D44       -3.06670  -0.00009  -0.00365   0.00136  -0.00226  -3.06896
   D45        0.04630   0.00003  -0.00353   0.00447   0.00095   0.04725
         Item               Value     Threshold  Converged?
 Maximum Force            0.001722     0.000450     NO 
 RMS     Force            0.000284     0.000300     YES
 Maximum Displacement     0.022015     0.001800     NO 
 RMS     Displacement     0.004898     0.001200     NO 
 Predicted change in Energy=-2.997632D-05
 Lowest energy point so far.  Saving SCF results.
 GradGradGradGradGradGradGradGradGradGradGradGradGradGradGradGradGradGrad

 Leave Link  103 at Mon Apr  4 14:08:55 2022, MaxMem=  1879048192 cpu:               0.2 elap:               0.1
 (Enter /gpfs/software/gaussian16/sse4/tar/g16/l202.exe)
                          Input orientation:                          
 ---------------------------------------------------------------------
 Center     Atomic      Atomic             Coordinates (Angstroms)
 Number     Number       Type             X           Y           Z
 ---------------------------------------------------------------------
      1          6           0       -8.023233   -1.657091    6.766460
      2          6           0       -7.250625   -2.835017    7.098439
      3          6           0       -5.997068   -3.085328    6.594893
      4          6           0       -7.322406   -0.787075    5.838357
      5          6           0       -6.073049   -1.045836    5.332263
      6          6           0       -5.361365   -2.206878    5.693900
      7          1           0       -5.497323   -4.010973    6.868740
      8          1           0       -5.620974   -0.315198    4.669633
      9         17           0       -8.137997    0.694282    5.361577
     10          8           0       -9.154596   -1.423273    7.225193
     11          1           0       -7.728160   -3.540262    7.770169
     12          6           0       -4.019594   -2.475685    5.175137
     13          6           0       -3.622409   -2.038872    3.883606
     14          6           0       -2.341448   -2.259341    3.377108
     15          6           0       -3.074834   -3.172663    5.989886
     16          6           0       -1.909746   -3.312841    5.293974
     17          6           0       -1.475865   -2.993883    4.170343
     18         17           0       -1.926936   -1.671596    1.773211
     19          1           0       -3.292120   -3.457426    7.007572
     20          1           0       -4.349903   -1.538545    3.257221
 ---------------------------------------------------------------------
                    Distance matrix (angstroms):
                    1          2          3          4          5
     1  C    0.000000
     2  C    1.447288   0.000000
     3  C    2.484883   1.373907   0.000000
     4  C    1.452399   2.405624   2.758774   0.000000
     5  C    2.496753   2.776190   2.399903   1.372583   0.000000
     6  C    2.922019   2.436512   1.409816   2.425364   1.409004
     7  H    3.454192   2.123606   1.086994   3.845275   3.388843
     8  H    3.459510   3.860615   3.394361   2.117417   1.085026
     9  Cl   2.741500   4.032377   4.515539   1.756965   2.700533
    10  O    1.243016   2.373646   3.623492   2.384320   3.636149
    11  H    2.154259   1.084726   2.141243   3.387709   3.860691
    12  C    4.385377   3.777270   2.509536   3.768267   2.507156
    13  C    5.274833   4.912530   3.753019   4.367840   3.015022
    14  C    6.643274   6.187061   4.939630   5.747630   4.384069
    15  C    5.233229   4.333604   2.985483   4.873998   3.734321
    16  C    6.502649   5.657685   4.295387   5.997728   4.740661
    17  C    7.169022   6.476638   5.131090   6.467946   5.126309
    18  Cl   7.880202   7.619269   6.466314   6.813141   5.499879
    19  H    5.067817   4.008167   2.761431   4.974037   4.044254
    20  H    5.081552   4.984976   4.030601   4.007836   2.741859
                    6          7          8          9         10
     6  C    0.000000
     7  H    2.157196   0.000000
     8  H    2.166788   4.302338   0.000000
     9  Cl   4.029497   5.602153   2.798792   0.000000
    10  O    4.165033   4.494319   4.499467   2.998429   0.000000
    11  H    3.419141   2.451689   4.945158   4.888828   2.610241
    12  C    1.463462   2.721963   2.736358   5.200451   5.628370
    13  C    2.515821   4.039246   2.753752   5.481337   6.492323
    14  C    3.806596   5.021878   4.025618   6.801616   7.869292
    15  C    2.499714   2.709908   4.048580   6.401847   6.445918
    16  C    3.646473   3.979697   4.811328   7.406261   7.732265
    17  C    4.247083   4.948530   4.960502   7.707503   8.412006
    18  Cl   5.239621   6.647162   4.886204   7.553213   9.056757
    19  H    2.751614   2.277852   4.556656   6.590030   6.209167
    20  H    2.721604   4.524660   2.259891   4.874780   6.232429
                   11         12         13         14         15
    11  H    0.000000
    12  C    4.649836   0.000000
    13  C    5.849507   1.420075   0.000000
    14  C    7.067985   2.468985   1.394994   0.000000
    15  C    4.995796   1.429043   2.453922   2.863323   0.000000
    16  C    6.327496   2.272974   2.558388   2.229485   1.364321
    17  C    7.235225   2.783649   2.366837   1.384922   2.428868
    18  Cl   8.550416   4.074172   2.731902   1.757768   4.620738
    19  H    4.501873   2.202465   3.446818   3.939474   1.078884
    20  H    5.982156   2.160032   1.082559   2.137243   3.429810
                   16         17         18         19         20
    16  C    0.000000
    17  C    1.246007   0.000000
    18  Cl   3.884553   2.774554   0.000000
    19  H    2.206419   3.400519   5.696618   0.000000
    20  H    3.640172   3.348417   2.844425   4.343518   0.000000
 Stoichiometry    C12H5Cl2O(1-)
 Framework group  C1[X(C12H5Cl2O)]
 Deg. of freedom    54
 Full point group                 C1      NOp   1
 RotChk:  IX=0 Diff= 1.97D-03
 Largest Abelian subgroup         C1      NOp   1
 Largest concise Abelian subgroup C1      NOp   1
                         Standard orientation:                         
 ---------------------------------------------------------------------
 Center     Atomic      Atomic             Coordinates (Angstroms)
 Number     Number       Type             X           Y           Z
 ---------------------------------------------------------------------
      1          6           0       -3.317077   -0.566950   -0.263277
      2          6           0       -2.557009   -1.778297   -0.485937
      3          6           0       -1.189905   -1.847112   -0.367997
      4          6           0       -2.465530    0.556444    0.086462
      5          6           0       -1.099196    0.483964    0.195373
      6          6           0       -0.408881   -0.724084   -0.026839
      7          1           0       -0.691712   -2.788516   -0.585068
      8          1           0       -0.555428    1.373835    0.494921
      9         17           0       -3.259096    2.091540    0.403725
     10          8           0       -4.554463   -0.501971   -0.361977
     11          1           0       -3.132168   -2.651326   -0.775149
     12          6           0        1.045449   -0.811865    0.110780
     13          6           0        1.886251    0.294721   -0.181000
     14          6           0        3.272402    0.244574   -0.032418
     15          6           0        1.638355   -2.028011    0.570796
     16          6           0        2.993377   -1.873069    0.606595
     17          6           0        3.813977   -0.970274    0.353394
     18         17           0        4.238997    1.665599   -0.401380
     19          1           0        1.046780   -2.874041    0.884264
     20          1           0        1.436648    1.204219   -0.558630
 ---------------------------------------------------------------------
 Rotational constants (GHZ):           0.9716250           0.2304581           0.1907666
 Leave Link  202 at Mon Apr  4 14:08:55 2022, MaxMem=  1879048192 cpu:               0.1 elap:               0.0
 (Enter /gpfs/software/gaussian16/sse4/tar/g16/l301.exe)
 Standard basis: 6-311+G(d,p) (5D, 7F)
 Ernie: Thresh=  0.10000D-02 Tol=  0.10000D-05 Strict=F.
 There are   391 symmetry adapted cartesian basis functions of A   symmetry.
 There are   376 symmetry adapted basis functions of A   symmetry.
   376 basis functions,   614 primitive gaussians,   391 cartesian basis functions
    60 alpha electrons       60 beta electrons
       nuclear repulsion energy      1018.4406157355 Hartrees.
 IExCor= 4336 DFT=T Ex+Corr=M062X ExCW=0 ScaHFX=  0.540000
 ScaDFX=  1.000000  1.000000  1.000000  1.000000 ScalE2=  1.000000  1.000000
 IRadAn=      5 IRanWt=     -1 IRanGd=            0 ICorTp=0 IEmpDi=  4
 NAtoms=   20 NActive=   20 NUniq=   20 SFac= 1.00D+00 NAtFMM=   60 NAOKFM=F Big=F
 Integral buffers will be    131072 words long.
 Raffenetti 2 integral format.
 Two-electron integral symmetry is turned on.
 Leave Link  301 at Mon Apr  4 14:08:55 2022, MaxMem=  1879048192 cpu:               0.5 elap:               0.1
 (Enter /gpfs/software/gaussian16/sse4/tar/g16/l302.exe)
 NPDir=0 NMtPBC=     1 NCelOv=     1 NCel=       1 NClECP=     1 NCelD=      1
         NCelK=      1 NCelE2=     1 NClLst=     1 CellRange=     0.0.
 One-electron integrals computed using PRISM.
 One-electron integral symmetry used in STVInt
 NBasis=   376 RedAO= T EigKep=  1.14D-06  NBF=   376
 NBsUse=   374 1.00D-06 EigRej=  9.77D-07 NBFU=   374
 Precomputing XC quadrature grid using
 IXCGrd= 4 IRadAn=           5 IRanWt=          -1 IRanGd=           0 AccXCQ= 0.00D+00.
 Generated NRdTot=       0 NPtTot=           0 NUsed=           0 NTot=          32
 NSgBfM=   388   388   388   388   388 MxSgAt=    20 MxSgA2=    20.
 Leave Link  302 at Mon Apr  4 14:08:56 2022, MaxMem=  1879048192 cpu:               3.8 elap:               0.6
 (Enter /gpfs/software/gaussian16/sse4/tar/g16/l303.exe)
 DipDrv:  MaxL=1.
 Leave Link  303 at Mon Apr  4 14:08:56 2022, MaxMem=  1879048192 cpu:               0.3 elap:               0.1
 (Enter /gpfs/software/gaussian16/sse4/tar/g16/l401.exe)
 Initial guess from the checkpoint file:  "checkpoint.chk"
 B after Tr=    -0.000000    0.000000   -0.000000
         Rot=    1.000000   -0.000045    0.000037   -0.000201 Ang=  -0.02 deg.
 Guess basis will be translated and rotated to current coordinates.
 JPrj=2 DoOrth=T DoCkMO=T.
 Generating alternative initial guess.
 ExpMin= 4.38D-02 ExpMax= 1.06D+05 ExpMxC= 3.62D+03 IAcc=2 IRadAn=         4 AccDes= 0.00D+00
 Harris functional with IExCor= 1009 and IRadAn=       4 diagonalized for initial guess.
 HarFok:  IExCor= 1009 AccDes= 0.00D+00 IRadAn=         4 IDoV= 1 UseB2=F ITyADJ=14
 ICtDFT=  3500011 ScaDFX=  1.000000  1.000000  1.000000  1.000000
 FoFCou: FMM=F IPFlag=           0 FMFlag=      100000 FMFlg1=           0
         NFxFlg=           0 DoJE=T BraDBF=F KetDBF=T FulRan=T
         wScrn=  0.000000 ICntrl=       500 IOpCl=  0 I1Cent=   200000004 NGrid=           0
         NMat0=    1 NMatS0=      1 NMatT0=    0 NMatD0=    1 NMtDS0=    0 NMtDT0=    0
 Petite list used in FoFCou.
 Harris En= -1455.18706632886    
 Leave Link  401 at Mon Apr  4 14:08:58 2022, MaxMem=  1879048192 cpu:              14.4 elap:               2.1
 (Enter /gpfs/software/gaussian16/sse4/tar/g16/l502.exe)
 Integral symmetry usage will be decided dynamically.
 Closed shell SCF:
 Using DIIS extrapolation, IDIIS=  1040.
 NGot=  1879048192 LenX=  1878736095 LenY=  1878582773
 Requested convergence on RMS density matrix=1.00D-08 within 128 cycles.
 Requested convergence on MAX density matrix=1.00D-06.
 Requested convergence on             energy=1.00D-06.
 No special actions if energy rises.
 Fock matrices will be formed incrementally for  20 cycles.

 Cycle   1  Pass 1  IDiag  1:
 FoFJK:  IHMeth= 1 ICntrl=       0 DoSepK=F KAlg= 0 I1Cent=           0 FoldK=F
 IRaf= 840000000 NMat=       1 IRICut=       1 DoRegI=T DoRafI=F ISym2E= 0 IDoP0=0 IntGTp=1.
 FoFCou: FMM=F IPFlag=           0 FMFlag=      100000 FMFlg1=           0
         NFxFlg=           0 DoJE=F BraDBF=F KetDBF=F FulRan=T
         wScrn=  0.000000 ICntrl=         0 IOpCl=  0 I1Cent=           0 NGrid=           0
         NMat0=    1 NMatS0=      1 NMatT0=    0 NMatD0=    1 NMtDS0=    0 NMtDT0=    0
 Symmetry not used in FoFCou.
 E= -1455.77128786769    
 DIIS: error= 5.03D-04 at cycle   1 NSaved=   1.
 NSaved= 1 IEnMin= 1 EnMin= -1455.77128786769     IErMin= 1 ErrMin= 5.03D-04
 ErrMax= 5.03D-04  0.00D+00 EMaxC= 1.00D-01 BMatC= 2.07D-04 BMatP= 2.07D-04
 IDIUse=3 WtCom= 9.95D-01 WtEn= 5.03D-03
 Coeff-Com:  0.100D+01
 Coeff-En:   0.100D+01
 Coeff:      0.100D+01
 Gap=     0.386 Goal=   None    Shift=    0.000
 RMSDP=4.68D-03 MaxDP=4.51D-01              OVMax= 6.83D-03

 Cycle   2  Pass 1  IDiag  1:
 RMSU=  4.02D-03    CP:  9.81D-01
 E= -1455.77170698402     Delta-E=       -0.000419116330 Rises=F Damp=F
 DIIS: error= 9.21D-05 at cycle   2 NSaved=   2.
 NSaved= 2 IEnMin= 2 EnMin= -1455.77170698402     IErMin= 2 ErrMin= 9.21D-05
 ErrMax= 9.21D-05  0.00D+00 EMaxC= 1.00D-01 BMatC= 5.72D-06 BMatP= 2.07D-04
 IDIUse=1 WtCom= 1.00D+00 WtEn= 0.00D+00
 Coeff-Com: -0.798D-01 0.108D+01
 Coeff:     -0.798D-01 0.108D+01
 Gap=     0.136 Goal=   None    Shift=    0.000
 RMSDP=8.36D-04 MaxDP=6.53D-02 DE=-4.19D-04 OVMax= 1.43D-03

 Cycle   3  Pass 1  IDiag  1:
 RMSU=  4.05D-04    CP:  9.79D-01  1.17D+00
 E= -1455.77171878705     Delta-E=       -0.000011803033 Rises=F Damp=F
 DIIS: error= 1.00D-04 at cycle   3 NSaved=   3.
 NSaved= 3 IEnMin= 3 EnMin= -1455.77171878705     IErMin= 2 ErrMin= 9.21D-05
 ErrMax= 1.00D-04  0.00D+00 EMaxC= 1.00D-01 BMatC= 4.96D-06 BMatP= 5.72D-06
 IDIUse=3 WtCom= 9.99D-01 WtEn= 1.00D-03
 Coeff-Com: -0.599D-01 0.562D+00 0.498D+00
 Coeff-En:   0.000D+00 0.000D+00 0.100D+01
 Coeff:     -0.599D-01 0.562D+00 0.498D+00
 Gap=     0.136 Goal=   None    Shift=    0.000
 RMSDP=2.13D-04 MaxDP=2.48D-02 DE=-1.18D-05 OVMax= 8.52D-04

 Cycle   4  Pass 1  IDiag  1:
 RMSU=  1.16D-04    CP:  9.78D-01  1.19D+00  1.09D+00
 E= -1455.77172350348     Delta-E=       -0.000004716434 Rises=F Damp=F
 DIIS: error= 3.68D-05 at cycle   4 NSaved=   4.
 NSaved= 4 IEnMin= 4 EnMin= -1455.77172350348     IErMin= 4 ErrMin= 3.68D-05
 ErrMax= 3.68D-05  0.00D+00 EMaxC= 1.00D-01 BMatC= 5.11D-07 BMatP= 4.96D-06
 IDIUse=1 WtCom= 1.00D+00 WtEn= 0.00D+00
 Coeff-Com: -0.889D-02 0.636D-02 0.227D+00 0.776D+00
 Coeff:     -0.889D-02 0.636D-02 0.227D+00 0.776D+00
 Gap=     0.136 Goal=   None    Shift=    0.000
 RMSDP=9.08D-05 MaxDP=6.52D-03 DE=-4.72D-06 OVMax= 3.58D-04

 Cycle   5  Pass 1  IDiag  1:
 RMSU=  5.18D-05    CP:  9.78D-01  1.21D+00  1.21D+00  9.27D-01
 E= -1455.77172406741     Delta-E=       -0.000000563929 Rises=F Damp=F
 DIIS: error= 1.09D-05 at cycle   5 NSaved=   5.
 NSaved= 5 IEnMin= 5 EnMin= -1455.77172406741     IErMin= 5 ErrMin= 1.09D-05
 ErrMax= 1.09D-05  0.00D+00 EMaxC= 1.00D-01 BMatC= 1.21D-07 BMatP= 5.11D-07
 IDIUse=1 WtCom= 1.00D+00 WtEn= 0.00D+00
 Coeff-Com:  0.214D-02-0.653D-01 0.663D-01 0.442D+00 0.555D+00
 Coeff:      0.214D-02-0.653D-01 0.663D-01 0.442D+00 0.555D+00
 Gap=     0.136 Goal=   None    Shift=    0.000
 RMSDP=2.97D-05 MaxDP=1.91D-03 DE=-5.64D-07 OVMax= 1.31D-04

 Cycle   6  Pass 1  IDiag  1:
 RMSU=  1.34D-05    CP:  9.78D-01  1.21D+00  1.25D+00  1.01D+00  8.04D-01
 E= -1455.77172419116     Delta-E=       -0.000000123752 Rises=F Damp=F
 DIIS: error= 5.09D-06 at cycle   6 NSaved=   6.
 NSaved= 6 IEnMin= 6 EnMin= -1455.77172419116     IErMin= 6 ErrMin= 5.09D-06
 ErrMax= 5.09D-06  0.00D+00 EMaxC= 1.00D-01 BMatC= 1.13D-08 BMatP= 1.21D-07
 IDIUse=1 WtCom= 1.00D+00 WtEn= 0.00D+00
 Coeff-Com:  0.209D-02-0.334D-01 0.808D-02 0.141D+00 0.276D+00 0.606D+00
 Coeff:      0.209D-02-0.334D-01 0.808D-02 0.141D+00 0.276D+00 0.606D+00
 Gap=     0.136 Goal=   None    Shift=    0.000
 RMSDP=6.97D-06 MaxDP=8.76D-04 DE=-1.24D-07 OVMax= 5.34D-05

 Cycle   7  Pass 1  IDiag  1:
 RMSU=  3.91D-06    CP:  9.78D-01  1.21D+00  1.25D+00  1.03D+00  8.04D-01
                    CP:  9.91D-01
 E= -1455.77172420374     Delta-E=       -0.000000012579 Rises=F Damp=F
 DIIS: error= 2.75D-06 at cycle   7 NSaved=   7.
 NSaved= 7 IEnMin= 7 EnMin= -1455.77172420374     IErMin= 7 ErrMin= 2.75D-06
 ErrMax= 2.75D-06  0.00D+00 EMaxC= 1.00D-01 BMatC= 2.98D-09 BMatP= 1.13D-08
 IDIUse=1 WtCom= 1.00D+00 WtEn= 0.00D+00
 Coeff-Com:  0.771D-03-0.636D-02-0.793D-02-0.252D-02 0.458D-01 0.357D+00
 Coeff-Com:  0.613D+00
 Coeff:      0.771D-03-0.636D-02-0.793D-02-0.252D-02 0.458D-01 0.357D+00
 Coeff:      0.613D+00
 Gap=     0.136 Goal=   None    Shift=    0.000
 RMSDP=4.50D-06 MaxDP=5.09D-04 DE=-1.26D-08 OVMax= 2.99D-05

 Cycle   8  Pass 1  IDiag  1:
 RMSU=  2.36D-06    CP:  9.78D-01  1.21D+00  1.25D+00  1.03D+00  8.29D-01
                    CP:  1.12D+00  9.30D-01
 E= -1455.77172420779     Delta-E=       -0.000000004045 Rises=F Damp=F
 DIIS: error= 9.99D-07 at cycle   8 NSaved=   8.
 NSaved= 8 IEnMin= 8 EnMin= -1455.77172420779     IErMin= 8 ErrMin= 9.99D-07
 ErrMax= 9.99D-07  0.00D+00 EMaxC= 1.00D-01 BMatC= 3.43D-10 BMatP= 2.98D-09
 IDIUse=1 WtCom= 1.00D+00 WtEn= 0.00D+00
 Coeff-Com: -0.711D-04 0.406D-02-0.554D-02-0.318D-01-0.424D-01 0.325D-01
 Coeff-Com:  0.280D+00 0.763D+00
 Coeff:     -0.711D-04 0.406D-02-0.554D-02-0.318D-01-0.424D-01 0.325D-01
 Coeff:      0.280D+00 0.763D+00
 Gap=     0.136 Goal=   None    Shift=    0.000
 RMSDP=1.37D-06 MaxDP=1.06D-04 DE=-4.04D-09 OVMax= 1.92D-05

 Cycle   9  Pass 1  IDiag  1:
 RMSU=  6.83D-07    CP:  9.78D-01  1.21D+00  1.25D+00  1.03D+00  8.39D-01
                    CP:  1.16D+00  1.03D+00  9.10D-01
 E= -1455.77172420870     Delta-E=       -0.000000000908 Rises=F Damp=F
 DIIS: error= 2.20D-07 at cycle   9 NSaved=   9.
 NSaved= 9 IEnMin= 9 EnMin= -1455.77172420870     IErMin= 9 ErrMin= 2.20D-07
 ErrMax= 2.20D-07  0.00D+00 EMaxC= 1.00D-01 BMatC= 3.64D-11 BMatP= 3.43D-10
 IDIUse=1 WtCom= 1.00D+00 WtEn= 0.00D+00
 Coeff-Com: -0.119D-03 0.212D-02-0.890D-03-0.101D-01-0.212D-01-0.372D-01
 Coeff-Com:  0.803D-02 0.259D+00 0.800D+00
 Coeff:     -0.119D-03 0.212D-02-0.890D-03-0.101D-01-0.212D-01-0.372D-01
 Coeff:      0.803D-02 0.259D+00 0.800D+00
 Gap=     0.136 Goal=   None    Shift=    0.000
 RMSDP=8.30D-07 MaxDP=1.63D-04 DE=-9.08D-10 OVMax= 8.35D-06

 Cycle  10  Pass 1  IDiag  1:
 RMSU=  6.23D-07    CP:  9.78D-01  1.21D+00  1.25D+00  1.03D+00  8.34D-01
                    CP:  1.16D+00  9.97D-01  9.19D-01  8.00D-01
 E= -1455.77172420875     Delta-E=       -0.000000000051 Rises=F Damp=F
 DIIS: error= 1.11D-07 at cycle  10 NSaved=  10.
 NSaved=10 IEnMin=10 EnMin= -1455.77172420875     IErMin=10 ErrMin= 1.11D-07
 ErrMax= 1.11D-07  0.00D+00 EMaxC= 1.00D-01 BMatC= 9.44D-12 BMatP= 3.64D-11
 IDIUse=1 WtCom= 1.00D+00 WtEn= 0.00D+00
 Coeff-Com: -0.470D-04 0.389D-03 0.437D-03 0.223D-03-0.370D-02-0.229D-01
 Coeff-Com: -0.408D-01 0.452D-02 0.383D+00 0.679D+00
 Coeff:     -0.470D-04 0.389D-03 0.437D-03 0.223D-03-0.370D-02-0.229D-01
 Coeff:     -0.408D-01 0.452D-02 0.383D+00 0.679D+00
 Gap=     0.136 Goal=   None    Shift=    0.000
 RMSDP=4.79D-07 MaxDP=8.61D-05 DE=-5.09D-11 OVMax= 3.23D-06

 Cycle  11  Pass 1  IDiag  1:
 RMSU=  2.61D-07    CP:  9.78D-01  1.21D+00  1.25D+00  1.03D+00  8.32D-01
                    CP:  1.15D+00  1.03D+00  8.90D-01  9.97D-01  6.95D-01
 E= -1455.77172420873     Delta-E=        0.000000000013 Rises=F Damp=F
 DIIS: error= 4.02D-08 at cycle  11 NSaved=  11.
 NSaved=11 IEnMin=10 EnMin= -1455.77172420875     IErMin=11 ErrMin= 4.02D-08
 ErrMax= 4.02D-08  0.00D+00 EMaxC= 1.00D-01 BMatC= 1.08D-12 BMatP= 9.44D-12
 IDIUse=1 WtCom= 1.00D+00 WtEn= 0.00D+00
 Coeff-Com:  0.635D-05-0.292D-03 0.379D-03 0.229D-02 0.302D-02-0.166D-02
 Coeff-Com: -0.183D-01-0.503D-01-0.163D-01 0.248D+00 0.833D+00
 Coeff:      0.635D-05-0.292D-03 0.379D-03 0.229D-02 0.302D-02-0.166D-02
 Coeff:     -0.183D-01-0.503D-01-0.163D-01 0.248D+00 0.833D+00
 Gap=     0.136 Goal=   None    Shift=    0.000
 RMSDP=1.59D-07 MaxDP=2.25D-05 DE= 1.32D-11 OVMax= 1.62D-06

 Cycle  12  Pass 1  IDiag  1:
 RMSU=  6.36D-08    CP:  9.78D-01  1.21D+00  1.25D+00  1.03D+00  8.31D-01
                    CP:  1.15D+00  1.02D+00  8.87D-01  9.80D-01  8.20D-01
                    CP:  8.82D-01
 E= -1455.77172420868     Delta-E=        0.000000000056 Rises=F Damp=F
 DIIS: error= 1.69D-08 at cycle  12 NSaved=  12.
 NSaved=12 IEnMin=10 EnMin= -1455.77172420875     IErMin=12 ErrMin= 1.69D-08
 ErrMax= 1.69D-08  0.00D+00 EMaxC= 1.00D-01 BMatC= 2.28D-13 BMatP= 1.08D-12
 IDIUse=1 WtCom= 1.00D+00 WtEn= 0.00D+00
 Coeff-Com:  0.845D-05-0.192D-03 0.151D-03 0.115D-02 0.197D-02 0.155D-02
 Coeff-Com: -0.500D-02-0.259D-01-0.482D-01 0.541D-01 0.414D+00 0.607D+00
 Coeff:      0.845D-05-0.192D-03 0.151D-03 0.115D-02 0.197D-02 0.155D-02
 Coeff:     -0.500D-02-0.259D-01-0.482D-01 0.541D-01 0.414D+00 0.607D+00
 Gap=     0.136 Goal=   None    Shift=    0.000
 RMSDP=6.68D-08 MaxDP=8.72D-06 DE= 5.59D-11 OVMax= 3.39D-07

 Cycle  13  Pass 1  IDiag  1:
 RMSU=  1.42D-08    CP:  9.78D-01  1.21D+00  1.25D+00  1.03D+00  8.31D-01
                    CP:  1.15D+00  1.02D+00  8.75D-01  9.81D-01  8.18D-01
                    CP:  9.81D-01  1.09D+00
 E= -1455.77172420878     Delta-E=       -0.000000000097 Rises=F Damp=F
 DIIS: error= 6.73D-09 at cycle  13 NSaved=  13.
 NSaved=13 IEnMin=13 EnMin= -1455.77172420878     IErMin=13 ErrMin= 6.73D-09
 ErrMax= 6.73D-09  0.00D+00 EMaxC= 1.00D-01 BMatC= 2.51D-14 BMatP= 2.28D-13
 IDIUse=1 WtCom= 1.00D+00 WtEn= 0.00D+00
 Coeff-Com:  0.159D-05-0.120D-04-0.166D-04-0.292D-04 0.167D-03 0.808D-03
 Coeff-Com:  0.168D-02-0.185D-03-0.160D-01-0.268D-01 0.392D-02 0.242D+00
 Coeff-Com:  0.794D+00
 Coeff:      0.159D-05-0.120D-04-0.166D-04-0.292D-04 0.167D-03 0.808D-03
 Coeff:      0.168D-02-0.185D-03-0.160D-01-0.268D-01 0.392D-02 0.242D+00
 Coeff:      0.794D+00
 Gap=     0.136 Goal=   None    Shift=    0.000
 RMSDP=2.43D-08 MaxDP=3.85D-06 DE=-9.69D-11 OVMax= 1.57D-07

 Cycle  14  Pass 1  IDiag  1:
 RMSU=  7.66D-09    CP:  9.78D-01  1.21D+00  1.25D+00  1.03D+00  8.31D-01
                    CP:  1.15D+00  1.02D+00  8.71D-01  9.81D-01  8.09D-01
                    CP:  1.01D+00  1.12D+00  1.16D+00
 E= -1455.77172420880     Delta-E=       -0.000000000028 Rises=F Damp=F
 DIIS: error= 2.02D-09 at cycle  14 NSaved=  14.
 NSaved=14 IEnMin=14 EnMin= -1455.77172420880     IErMin=14 ErrMin= 2.02D-09
 ErrMax= 2.02D-09  0.00D+00 EMaxC= 1.00D-01 BMatC= 3.80D-15 BMatP= 2.51D-14
 IDIUse=1 WtCom= 1.00D+00 WtEn= 0.00D+00
 Coeff-Com: -0.411D-06 0.201D-04-0.275D-04-0.172D-03-0.183D-03 0.139D-03
 Coeff-Com:  0.145D-02 0.333D-02-0.620D-03-0.181D-01-0.538D-01 0.197D-01
 Coeff-Com:  0.343D+00 0.705D+00
 Coeff:     -0.411D-06 0.201D-04-0.275D-04-0.172D-03-0.183D-03 0.139D-03
 Coeff:      0.145D-02 0.333D-02-0.620D-03-0.181D-01-0.538D-01 0.197D-01
 Coeff:      0.343D+00 0.705D+00
 Gap=     0.136 Goal=   None    Shift=    0.000
 RMSDP=5.27D-09 MaxDP=2.38D-07 DE=-2.82D-11 OVMax= 4.90D-08

 SCF Done:  E(RM062X) =  -1455.77172421     A.U. after   14 cycles
            NFock= 14  Conv=0.53D-08     -V/T= 2.0027
 KE= 1.451801191829D+03 PE=-5.486569472464D+03 EE= 1.560555940691D+03
 Leave Link  502 at Mon Apr  4 14:12:29 2022, MaxMem=  1879048192 cpu:            1470.5 elap:             211.5
 (Enter /gpfs/software/gaussian16/sse4/tar/g16/l701.exe)
 ... and contract with generalized density number  0.
 Compute integral first derivatives.
 Leave Link  701 at Mon Apr  4 14:12:30 2022, MaxMem=  1879048192 cpu:               1.8 elap:               0.3
 (Enter /gpfs/software/gaussian16/sse4/tar/g16/l702.exe)
 L702 exits ... SP integral derivatives will be done elsewhere.
 Leave Link  702 at Mon Apr  4 14:12:30 2022, MaxMem=  1879048192 cpu:               0.2 elap:               0.0
 (Enter /gpfs/software/gaussian16/sse4/tar/g16/l703.exe)
 Integral derivatives from FoFJK, PRISM(SPDF).
 Compute integral first derivatives, UseDBF=F ICtDFT=           0.
 Calling FoFJK, ICntrl=      2127 FMM=F ISym2X=0 I1Cent= 0 IOpClX= 0 NMat=1 NMatS=1 NMatT=0.
 FoFJK:  IHMeth= 1 ICntrl=    2127 DoSepK=F KAlg= 0 I1Cent=           0 FoldK=F
 IRaf=         0 NMat=       1 IRICut=       1 DoRegI=T DoRafI=F ISym2E= 0 IDoP0=0 IntGTp=1.
 FoFCou: FMM=F IPFlag=           0 FMFlag=      100000 FMFlg1=         800
         NFxFlg=           0 DoJE=F BraDBF=F KetDBF=F FulRan=T
         wScrn=  0.000000 ICntrl=      2127 IOpCl=  0 I1Cent=           0 NGrid=           0
         NMat0=    1 NMatS0=      1 NMatT0=    0 NMatD0=    1 NMtDS0=    0 NMtDT0=    0
 Symmetry not used in FoFCou.
 Leave Link  703 at Mon Apr  4 14:13:06 2022, MaxMem=  1879048192 cpu:             248.9 elap:              35.8
 (Enter /gpfs/software/gaussian16/sse4/tar/g16/l716.exe)
 Dipole        = 3.17517083D+00-2.49238772D-01 2.30257009D-01
 ***** Axes restored to original set *****
 -------------------------------------------------------------------
 Center     Atomic                   Forces (Hartrees/Bohr)
 Number     Number              X              Y              Z
 -------------------------------------------------------------------
      1        6          -0.000066477    0.000300214    0.000336211
      2        6           0.000274933   -0.000267263   -0.000139045
      3        6          -0.000137303    0.000001015    0.000113198
      4        6           0.000157356    0.000053171   -0.000283979
      5        6          -0.000138821   -0.000010320    0.000089487
      6        6           0.000544422    0.000004225   -0.000264245
      7        1          -0.000067007    0.000003164    0.000054553
      8        1          -0.000065680    0.000054897    0.000037529
      9       17          -0.000022969   -0.000064625    0.000034599
     10        8           0.000009423   -0.000067112   -0.000150517
     11        1          -0.000015872    0.000034381   -0.000013883
     12        6          -0.000334407   -0.000031787    0.000298362
     13        6           0.000174876    0.000280515   -0.000109026
     14        6          -0.000666007   -0.000777953   -0.000187980
     15        6          -0.000125728   -0.000464406    0.000307678
     16        6          -0.000454403    0.000548656    0.000052511
     17        6           0.000642895    0.000007175    0.000162718
     18       17           0.000094968    0.000364749   -0.000278472
     19        1           0.000098446   -0.000047748   -0.000035624
     20        1           0.000097357    0.000079056   -0.000024073
 -------------------------------------------------------------------
 Cartesian Forces:  Max     0.000777953 RMS     0.000254656
 Leave Link  716 at Mon Apr  4 14:13:06 2022, MaxMem=  1879048192 cpu:               0.2 elap:               0.1
 (Enter /gpfs/software/gaussian16/sse4/tar/g16/l103.exe)

 GradGradGradGradGradGradGradGradGradGradGradGradGradGradGradGradGradGrad
 Berny optimization.
 Using GEDIIS/GDIIS optimizer.
 FormGI is forming the generalized inverse of G from B-inverse, IUseBI=4.
 GSVD:  received Info=                   1 from GESDD.
 Internal  Forces:  Max     0.000491656 RMS     0.000142077
 Search for a local minimum.
 Step number   8 out of a maximum of  108
 All quantities printed in internal units (Hartrees-Bohrs-Radians)
 RMS Force = .14208D-03 SwitMx=.10000D-02 MixMth= 2
 Mixed Optimization -- En-DIIS/RFO-DIIS
 Swapping is turned off.
 Update second derivatives using D2CorX and points    5    6    7    8
 DE= -1.61D-05 DEPred=-3.00D-05 R= 5.38D-01
 TightC=F SS=  1.41D+00  RLast= 4.13D-02 DXNew= 1.8593D+00 1.2379D-01
 Trust test= 5.38D-01 RLast= 4.13D-02 DXMaxT set to 1.11D+00
 ITU=  1  1  1  1  1  1  1  0
     Eigenvalues ---    0.00605   0.01584   0.01638   0.01906   0.01929
     Eigenvalues ---    0.01933   0.01959   0.01969   0.01990   0.01997
     Eigenvalues ---    0.02003   0.02024   0.02029   0.02047   0.02131
     Eigenvalues ---    0.02199   0.04683   0.12872   0.15364   0.15980
     Eigenvalues ---    0.16012   0.16076   0.17352   0.20414   0.22543
     Eigenvalues ---    0.23525   0.24144   0.24826   0.24851   0.24992
     Eigenvalues ---    0.25018   0.25267   0.27458   0.30597   0.33443
     Eigenvalues ---    0.34648   0.35095   0.35384   0.35422   0.35590
     Eigenvalues ---    0.36710   0.38709   0.40038   0.41678   0.42989
     Eigenvalues ---    0.43787   0.44183   0.44422   0.44939   0.45098
     Eigenvalues ---    0.46851   0.47758   0.70824   0.76778
 En-DIIS/RFO-DIIS/Sim-DIIS IScMMF=       -3 using points:     8    7    6
 RFO step:  Lambda=-1.53967648D-05.
 NNeg= 0 NGDIIS= 3 SimSw=  2.50D-01 Rises=F DC= -1.61D-05 SmlDif=  1.00D-05
 NRisDI= 0 DoIntr=F SqrtH=F CThrHd= 10.0 CDAdj=  3.0
 RMS Error=  0.1611398466D-02 NUsed= 3 OKEnD=T EnDIS=F
 InvSVX:  RCond= 9.63D-04 Info=           0 Equed=N FErr=  2.00D-15 BErr=  9.61D-17
 DidBck=T Rises=F RFO-DIIS coefs:    0.57830    0.31682    0.10488
 Iteration  1 RMS(Cart)=  0.00209667 RMS(Int)=  0.00000609
 Iteration  2 RMS(Cart)=  0.00000457 RMS(Int)=  0.00000433
 Iteration  3 RMS(Cart)=  0.00000000 RMS(Int)=  0.00000433
 ITry= 1 IFail=0 DXMaxC= 9.93D-03 DCOld= 1.00D+10 DXMaxT= 1.11D+00 DXLimC= 3.00D+00 Rises=F
 Variable       Old X    -DE/DX   Delta X   Delta X   Delta X     New X
                                 (Linear)    (Quad)   (Total)
    R1        2.73498   0.00016   0.00116  -0.00066   0.00050   2.73548
    R2        2.74464   0.00003   0.00133  -0.00098   0.00035   2.74499
    R3        2.34896  -0.00008  -0.00085   0.00059  -0.00026   2.34870
    R4        2.59631  -0.00021  -0.00045   0.00010  -0.00035   2.59596
    R5        2.04984  -0.00002  -0.00002  -0.00001  -0.00003   2.04980
    R6        2.66417   0.00010   0.00022   0.00000   0.00022   2.66439
    R7        2.05412  -0.00002   0.00023  -0.00022   0.00000   2.05412
    R8        2.59381  -0.00018  -0.00060   0.00029  -0.00031   2.59350
    R9        3.32018  -0.00005   0.00062  -0.00063  -0.00001   3.32017
   R10        2.66263   0.00011   0.00021   0.00006   0.00027   2.66290
   R11        2.05040  -0.00001   0.00017  -0.00017  -0.00001   2.05040
   R12        2.76554  -0.00049  -0.00135   0.00003  -0.00132   2.76422
   R13        2.68355   0.00030   0.00041   0.00015   0.00056   2.68412
   R14        2.70050   0.00005   0.00048  -0.00018   0.00030   2.70080
   R15        2.63616  -0.00014   0.00025  -0.00042  -0.00017   2.63599
   R16        2.04574  -0.00001   0.00010  -0.00008   0.00001   2.04575
   R17        2.61712   0.00029   0.00003   0.00049   0.00051   2.61764
   R18        3.32170   0.00040  -0.00075   0.00148   0.00072   3.32242
   R19        2.57819  -0.00010   0.00008  -0.00035  -0.00026   2.57793
   R20        2.03879  -0.00004   0.00005  -0.00016  -0.00011   2.03868
   R21        2.35461   0.00021   0.00033  -0.00040  -0.00007   2.35454
    A1        1.95683  -0.00002  -0.00073   0.00049  -0.00025   1.95659
    A2        2.15835   0.00003   0.00066  -0.00046   0.00020   2.15855
    A3        2.16800  -0.00001   0.00007  -0.00003   0.00004   2.16804
    A4        2.15470   0.00003  -0.00006   0.00015   0.00008   2.15478
    A5        2.02216  -0.00005  -0.00032  -0.00000  -0.00032   2.02183
    A6        2.10620   0.00002   0.00038  -0.00014   0.00024   2.10644
    A7        2.13190  -0.00001   0.00053  -0.00038   0.00015   2.13205
    A8        2.07406  -0.00008  -0.00014  -0.00030  -0.00043   2.07363
    A9        2.07636   0.00009  -0.00038   0.00064   0.00026   2.07663
   A10        2.16748  -0.00001   0.00045  -0.00038   0.00007   2.16754
   A11        2.04257  -0.00009  -0.00092   0.00041  -0.00051   2.04207
   A12        2.07307   0.00010   0.00046  -0.00003   0.00043   2.07351
   A13        2.11819   0.00005   0.00004   0.00013   0.00017   2.11836
   A14        2.06857  -0.00011  -0.00036  -0.00020  -0.00057   2.06800
   A15        2.09575   0.00007   0.00035   0.00004   0.00040   2.09615
   A16        2.03724  -0.00003  -0.00022  -0.00000  -0.00023   2.03702
   A17        2.12411   0.00001  -0.00031   0.00026  -0.00005   2.12406
   A18        2.12172   0.00003   0.00054  -0.00025   0.00028   2.12200
   A19        2.12037  -0.00013  -0.00073   0.00024  -0.00049   2.11988
   A20        2.08705   0.00004   0.00007   0.00010   0.00017   2.08722
   A21        2.07561   0.00009   0.00063  -0.00031   0.00032   2.07593
   A22        2.13937   0.00008   0.00061  -0.00029   0.00032   2.13969
   A23        2.07196   0.00005  -0.00050   0.00067   0.00017   2.07213
   A24        2.07149  -0.00013  -0.00009  -0.00040  -0.00049   2.07100
   A25        2.03731  -0.00005  -0.00161   0.00146  -0.00013   2.03718
   A26        2.08863  -0.00010   0.00026  -0.00058  -0.00030   2.08833
   A27        2.15626   0.00017   0.00161  -0.00083   0.00080   2.15706
   A28        1.90061  -0.00032  -0.00075  -0.00053  -0.00128   1.89933
   A29        2.13339   0.00026  -0.00044   0.00137   0.00094   2.13432
   A30        2.24723   0.00004   0.00103  -0.00090   0.00014   2.24737
   A31        2.39065   0.00048  -0.00045   0.00239   0.00194   2.39259
   A32        2.02044  -0.00026   0.00188  -0.00264  -0.00076   2.01967
    D1        0.00738   0.00005   0.00066   0.00049   0.00116   0.00854
    D2       -3.11641   0.00004   0.00075   0.00027   0.00102  -3.11539
    D3       -3.13469  -0.00007  -0.00135  -0.00023  -0.00158  -3.13627
    D4        0.02470  -0.00008  -0.00127  -0.00046  -0.00173   0.02298
    D5       -0.00057  -0.00006  -0.00081  -0.00053  -0.00134  -0.00191
    D6       -3.12954  -0.00005  -0.00082  -0.00031  -0.00113  -3.13067
    D7        3.14151   0.00006   0.00122   0.00020   0.00142  -3.14026
    D8        0.01254   0.00007   0.00121   0.00042   0.00163   0.01417
    D9       -0.00957  -0.00003  -0.00048  -0.00022  -0.00069  -0.01026
   D10       -3.10615  -0.00002  -0.00082   0.00070  -0.00012  -3.10626
   D11        3.11340  -0.00002  -0.00058   0.00003  -0.00055   3.11285
   D12        0.01682  -0.00001  -0.00092   0.00094   0.00003   0.01685
   D13        0.00416   0.00000   0.00032  -0.00008   0.00024   0.00440
   D14        3.12946   0.00001   0.00022   0.00025   0.00047   3.12993
   D15        3.10069  -0.00001   0.00067  -0.00102  -0.00035   3.10033
   D16       -0.05720   0.00000   0.00057  -0.00069  -0.00013  -0.05733
   D17       -0.00428   0.00004   0.00076   0.00029   0.00105  -0.00323
   D18       -3.10644   0.00003  -0.00002   0.00112   0.00110  -3.10534
   D19        3.12449   0.00004   0.00075   0.00007   0.00082   3.12531
   D20        0.02232   0.00002  -0.00003   0.00090   0.00088   0.02320
   D21        0.00255  -0.00001  -0.00045   0.00004  -0.00041   0.00214
   D22       -3.12277  -0.00002  -0.00034  -0.00029  -0.00063  -3.12340
   D23        3.10411   0.00000   0.00032  -0.00080  -0.00048   3.10362
   D24       -0.02122  -0.00001   0.00043  -0.00114  -0.00071  -0.02192
   D25        2.60767   0.00004   0.00092   0.00093   0.00185   2.60952
   D26       -0.55317   0.00001  -0.00034   0.00239   0.00205  -0.55111
   D27       -0.55100   0.00005   0.00081   0.00128   0.00208  -0.54892
   D28        2.57135   0.00002  -0.00046   0.00274   0.00229   2.57363
   D29        3.11883   0.00001  -0.00024   0.00079   0.00055   3.11938
   D30       -0.05201   0.00002   0.00047   0.00002   0.00049  -0.05152
   D31       -0.00364   0.00004   0.00103  -0.00067   0.00035  -0.00329
   D32        3.10870   0.00005   0.00174  -0.00144   0.00029   3.10899
   D33        3.13325   0.00021   0.00360   0.00024   0.00383   3.13708
   D34       -0.07010   0.00002   0.00148  -0.00077   0.00070  -0.06939
   D35       -0.02710   0.00018   0.00236   0.00167   0.00402  -0.02307
   D36        3.05275  -0.00001   0.00023   0.00066   0.00089   3.05364
   D37        0.05629  -0.00028  -0.00496  -0.00073  -0.00570   0.05059
   D38       -3.13141   0.00022   0.00360   0.00034   0.00394  -3.12747
   D39       -3.05606  -0.00030  -0.00567   0.00002  -0.00565  -3.06171
   D40        0.03943   0.00021   0.00290   0.00109   0.00399   0.04342
   D41       -0.07319   0.00029   0.00498   0.00105   0.00603  -0.06716
   D42        3.11647  -0.00023  -0.00391  -0.00008  -0.00399   3.11248
   D43        0.00564  -0.00021  -0.00242  -0.00176  -0.00417   0.00147
   D44       -3.06896  -0.00001  -0.00004  -0.00077  -0.00081  -3.06977
   D45        0.04725  -0.00003  -0.00136   0.00032  -0.00104   0.04621
         Item               Value     Threshold  Converged?
 Maximum Force            0.000492     0.000450     NO 
 RMS     Force            0.000142     0.000300     YES
 Maximum Displacement     0.009929     0.001800     NO 
 RMS     Displacement     0.002097     0.001200     NO 
 Predicted change in Energy=-7.699535D-06
 Lowest energy point so far.  Saving SCF results.
 GradGradGradGradGradGradGradGradGradGradGradGradGradGradGradGradGradGrad

 Leave Link  103 at Mon Apr  4 14:13:06 2022, MaxMem=  1879048192 cpu:               0.2 elap:               0.1
 (Enter /gpfs/software/gaussian16/sse4/tar/g16/l202.exe)
                          Input orientation:                          
 ---------------------------------------------------------------------
 Center     Atomic      Atomic             Coordinates (Angstroms)
 Number     Number       Type             X           Y           Z
 ---------------------------------------------------------------------
      1          6           0       -8.022517   -1.655951    6.767035
      2          6           0       -7.249904   -2.834043    7.099564
      3          6           0       -5.996572   -3.084811    6.596188
      4          6           0       -7.321906   -0.787323    5.837180
      5          6           0       -6.072668   -1.046552    5.331475
      6          6           0       -5.360831   -2.207383    5.694044
      7          1           0       -5.497329   -4.010494    6.870827
      8          1           0       -5.620969   -0.316118    4.668369
      9         17           0       -8.138482    0.692883    5.358541
     10          8           0       -9.154384   -1.422387    7.224282
     11          1           0       -7.727715   -3.538639    7.771752
     12          6           0       -4.019980   -2.477102    5.175348
     13          6           0       -3.622868   -2.039418    3.883762
     14          6           0       -2.342698   -2.260889    3.375948
     15          6           0       -3.075770   -3.175930    5.989424
     16          6           0       -1.910125   -3.311519    5.293811
     17          6           0       -1.475061   -2.991602    4.170951
     18         17           0       -1.927377   -1.666341    1.774350
     19          1           0       -3.292559   -3.462390    7.006678
     20          1           0       -4.349937   -1.537491    3.258151
 ---------------------------------------------------------------------
                    Distance matrix (angstroms):
                    1          2          3          4          5
     1  C    0.000000
     2  C    1.447552   0.000000
     3  C    2.485011   1.373723   0.000000
     4  C    1.452585   2.405798   2.758814   0.000000
     5  C    2.496820   2.776175   2.399956   1.372419   0.000000
     6  C    2.922320   2.436552   1.409933   2.425463   1.409147
     7  H    3.454159   2.123176   1.086996   3.845301   3.389037
     8  H    3.459333   3.860581   3.394587   2.116917   1.085023
     9  Cl   2.741228   4.032362   4.515587   1.756958   2.700733
    10  O    1.242880   2.373893   3.623525   2.384394   3.636062
    11  H    2.154269   1.084710   2.141207   3.387771   3.860651
    12  C    4.384981   3.776563   2.508986   3.767770   2.506866
    13  C    5.274204   4.912047   3.752942   4.366517   3.013831
    14  C    6.642723   6.186639   4.939594   5.746440   4.383079
    15  C    5.233098   4.332747   2.984552   4.874248   3.734775
    16  C    6.501741   5.657029   4.294954   5.996181   4.739014
    17  C    7.168877   6.476914   5.131718   6.466897   5.125234
    18  Cl   7.878943   7.619103   6.466879   6.810301   5.497337
    19  H    5.068842   4.007996   2.760934   4.975877   4.046182
    20  H    5.080762   4.984707   4.030892   4.005838   2.739981
                    6          7          8          9         10
     6  C    0.000000
     7  H    2.157466   0.000000
     8  H    2.167156   4.302851   0.000000
     9  Cl   4.029820   5.602183   2.798623   0.000000
    10  O    4.165200   4.494138   4.499060   2.997902   0.000000
    11  H    3.419247   2.451313   4.945099   4.888568   2.610292
    12  C    1.462764   2.721856   2.736795   5.200426   5.627847
    13  C    2.515125   4.039963   2.752777   5.480075   6.491338
    14  C    3.805991   5.022648   4.024867   6.800483   7.868407
    15  C    2.499368   2.708748   4.049908   6.402873   6.445877
    16  C    3.645090   3.980399   4.809779   7.404854   7.731418
    17  C    4.246649   4.950365   4.959254   7.706295   8.411734
    18  Cl   5.238830   6.649337   4.882733   7.549185   9.054883
    19  H    2.752418   2.275936   4.559410   6.592847   6.210472
    20  H    2.721072   4.525889   2.257430   4.872298   6.231064
                   11         12         13         14         15
    11  H    0.000000
    12  C    4.649245   0.000000
    13  C    5.849265   1.420373   0.000000
    14  C    7.067825   2.469385   1.394905   0.000000
    15  C    4.994882   1.429200   2.454545   2.864429   0.000000
    16  C    6.327411   2.271953   2.557336   2.229157   1.364182
    17  C    7.236070   2.783907   2.366898   1.385195   2.429628
    18  Cl   8.550921   4.074691   2.731940   1.758151   4.622177
    19  H    4.501307   2.203113   3.447689   3.940564   1.078824
    20  H    5.982187   2.160413   1.082565   2.136865   3.430428
                   16         17         18         19         20
    16  C    0.000000
    17  C    1.245970   0.000000
    18  Cl   3.885037   2.775717   0.000000
    19  H    2.206309   3.400925   5.697962   0.000000
    20  H    3.639198   3.348515   2.843777   4.344507   0.000000
 Stoichiometry    C12H5Cl2O(1-)
 Framework group  C1[X(C12H5Cl2O)]
 Deg. of freedom    54
 Full point group                 C1      NOp   1
 RotChk:  IX=0 Diff= 5.99D-04
 Largest Abelian subgroup         C1      NOp   1
 Largest concise Abelian subgroup C1      NOp   1
                         Standard orientation:                         
 ---------------------------------------------------------------------
 Center     Atomic      Atomic             Coordinates (Angstroms)
 Number     Number       Type             X           Y           Z
 ---------------------------------------------------------------------
      1          6           0       -3.317093   -0.566649   -0.260842
      2          6           0       -2.557504   -1.778567   -0.483747
      3          6           0       -1.190547   -1.848014   -0.366619
      4          6           0       -2.464359    0.556764    0.086706
      5          6           0       -1.098182    0.483481    0.194976
      6          6           0       -0.408465   -0.725135   -0.026912
      7          1           0       -0.693364   -2.789926   -0.583805
      8          1           0       -0.554238    1.373460    0.493872
      9         17           0       -3.257355    2.092517    0.402178
     10          8           0       -4.554218   -0.500569   -0.360363
     11          1           0       -3.133481   -2.651250   -0.772312
     12          6           0        1.045259   -0.813700    0.109177
     13          6           0        1.885908    0.293481   -0.182231
     14          6           0        3.272219    0.243392   -0.035967
     15          6           0        1.638348   -2.030800    0.566917
     16          6           0        2.992822   -1.873050    0.605710
     17          6           0        3.813951   -0.970374    0.353985
     18         17           0        4.237176    1.667568   -0.398839
     19          1           0        1.047731   -2.877815    0.879325
     20          1           0        1.436001    1.203670   -0.557847
 ---------------------------------------------------------------------
 Rotational constants (GHZ):           0.9709955           0.2306001           0.1908020
 Leave Link  202 at Mon Apr  4 14:13:06 2022, MaxMem=  1879048192 cpu:               0.1 elap:               0.0
 (Enter /gpfs/software/gaussian16/sse4/tar/g16/l301.exe)
 Standard basis: 6-311+G(d,p) (5D, 7F)
 Ernie: Thresh=  0.10000D-02 Tol=  0.10000D-05 Strict=F.
 There are   391 symmetry adapted cartesian basis functions of A   symmetry.
 There are   376 symmetry adapted basis functions of A   symmetry.
   376 basis functions,   614 primitive gaussians,   391 cartesian basis functions
    60 alpha electrons       60 beta electrons
       nuclear repulsion energy      1018.4742858102 Hartrees.
 IExCor= 4336 DFT=T Ex+Corr=M062X ExCW=0 ScaHFX=  0.540000
 ScaDFX=  1.000000  1.000000  1.000000  1.000000 ScalE2=  1.000000  1.000000
 IRadAn=      5 IRanWt=     -1 IRanGd=            0 ICorTp=0 IEmpDi=  4
 NAtoms=   20 NActive=   20 NUniq=   20 SFac= 1.00D+00 NAtFMM=   60 NAOKFM=F Big=F
 Integral buffers will be    131072 words long.
 Raffenetti 2 integral format.
 Two-electron integral symmetry is turned on.
 Leave Link  301 at Mon Apr  4 14:13:06 2022, MaxMem=  1879048192 cpu:               0.5 elap:               0.1
 (Enter /gpfs/software/gaussian16/sse4/tar/g16/l302.exe)
 NPDir=0 NMtPBC=     1 NCelOv=     1 NCel=       1 NClECP=     1 NCelD=      1
         NCelK=      1 NCelE2=     1 NClLst=     1 CellRange=     0.0.
 One-electron integrals computed using PRISM.
 One-electron integral symmetry used in STVInt
 NBasis=   376 RedAO= T EigKep=  1.13D-06  NBF=   376
 NBsUse=   374 1.00D-06 EigRej=  9.76D-07 NBFU=   374
 Precomputing XC quadrature grid using
 IXCGrd= 4 IRadAn=           5 IRanWt=          -1 IRanGd=           0 AccXCQ= 0.00D+00.
 Generated NRdTot=       0 NPtTot=           0 NUsed=           0 NTot=          32
 NSgBfM=   388   388   388   388   388 MxSgAt=    20 MxSgA2=    20.
 Leave Link  302 at Mon Apr  4 14:13:06 2022, MaxMem=  1879048192 cpu:               4.4 elap:               0.7
 (Enter /gpfs/software/gaussian16/sse4/tar/g16/l303.exe)
 DipDrv:  MaxL=1.
 Leave Link  303 at Mon Apr  4 14:13:07 2022, MaxMem=  1879048192 cpu:               0.4 elap:               0.1
 (Enter /gpfs/software/gaussian16/sse4/tar/g16/l401.exe)
 Initial guess from the checkpoint file:  "checkpoint.chk"
 B after Tr=     0.000000    0.000000   -0.000000
         Rot=    1.000000   -0.000075   -0.000028    0.000030 Ang=  -0.01 deg.
 Guess basis will be translated and rotated to current coordinates.
 JPrj=2 DoOrth=T DoCkMO=T.
 Leave Link  401 at Mon Apr  4 14:13:07 2022, MaxMem=  1879048192 cpu:               2.4 elap:               0.4
 (Enter /gpfs/software/gaussian16/sse4/tar/g16/l502.exe)
 Integral symmetry usage will be decided dynamically.
 Closed shell SCF:
 Using DIIS extrapolation, IDIIS=  1040.
 NGot=  1879048192 LenX=  1878736095 LenY=  1878582773
 Requested convergence on RMS density matrix=1.00D-08 within 128 cycles.
 Requested convergence on MAX density matrix=1.00D-06.
 Requested convergence on             energy=1.00D-06.
 No special actions if energy rises.
 Fock matrices will be formed incrementally for  20 cycles.

 Cycle   1  Pass 1  IDiag  1:
 FoFJK:  IHMeth= 1 ICntrl=       0 DoSepK=F KAlg= 0 I1Cent=           0 FoldK=F
 IRaf= 840000000 NMat=       1 IRICut=       1 DoRegI=T DoRafI=F ISym2E= 0 IDoP0=0 IntGTp=1.
 FoFCou: FMM=F IPFlag=           0 FMFlag=      100000 FMFlg1=           0
         NFxFlg=           0 DoJE=F BraDBF=F KetDBF=F FulRan=T
         wScrn=  0.000000 ICntrl=         0 IOpCl=  0 I1Cent=           0 NGrid=           0
         NMat0=    1 NMatS0=      1 NMatT0=    0 NMatD0=    1 NMtDS0=    0 NMtDT0=    0
 Symmetry not used in FoFCou.
 E= -1455.77167842936    
 DIIS: error= 1.73D-04 at cycle   1 NSaved=   1.
 NSaved= 1 IEnMin= 1 EnMin= -1455.77167842936     IErMin= 1 ErrMin= 1.73D-04
 ErrMax= 1.73D-04  0.00D+00 EMaxC= 1.00D-01 BMatC= 2.85D-05 BMatP= 2.85D-05
 IDIUse=3 WtCom= 9.98D-01 WtEn= 1.73D-03
 Coeff-Com:  0.100D+01
 Coeff-En:   0.100D+01
 Coeff:      0.100D+01
 Gap=     0.386 Goal=   None    Shift=    0.000
 RMSDP=2.66D-03 MaxDP=2.98D-01              OVMax= 2.67D-03

 Cycle   2  Pass 1  IDiag  1:
 RMSU=  2.07D-03    CP:  1.01D+00
 E= -1455.77173207177     Delta-E=       -0.000053642408 Rises=F Damp=F
 DIIS: error= 2.64D-05 at cycle   2 NSaved=   2.
 NSaved= 2 IEnMin= 2 EnMin= -1455.77173207177     IErMin= 2 ErrMin= 2.64D-05
 ErrMax= 2.64D-05  0.00D+00 EMaxC= 1.00D-01 BMatC= 6.26D-07 BMatP= 2.85D-05
 IDIUse=1 WtCom= 1.00D+00 WtEn= 0.00D+00
 Coeff-Com: -0.834D-01 0.108D+01
 Coeff:     -0.834D-01 0.108D+01
 Gap=     0.136 Goal=   None    Shift=    0.000
 RMSDP=3.90D-04 MaxDP=4.46D-02 DE=-5.36D-05 OVMax= 6.36D-04

 Cycle   3  Pass 1  IDiag  1:
 RMSU=  1.81D-04    CP:  1.01D+00  1.14D+00
 E= -1455.77173353825     Delta-E=       -0.000001466483 Rises=F Damp=F
 DIIS: error= 3.08D-05 at cycle   3 NSaved=   3.
 NSaved= 3 IEnMin= 3 EnMin= -1455.77173353825     IErMin= 2 ErrMin= 2.64D-05
 ErrMax= 3.08D-05  0.00D+00 EMaxC= 1.00D-01 BMatC= 3.86D-07 BMatP= 6.26D-07
 IDIUse=1 WtCom= 1.00D+00 WtEn= 0.00D+00
 Coeff-Com: -0.506D-01 0.515D+00 0.535D+00
 Coeff:     -0.506D-01 0.515D+00 0.535D+00
 Gap=     0.136 Goal=   None    Shift=    0.000
 RMSDP=4.77D-05 MaxDP=5.04D-03 DE=-1.47D-06 OVMax= 3.56D-04

 Cycle   4  Pass 1  IDiag  1:
 RMSU=  4.10D-05    CP:  1.01D+00  1.16D+00  1.01D+00
 E= -1455.77173386201     Delta-E=       -0.000000323760 Rises=F Damp=F
 DIIS: error= 1.77D-05 at cycle   4 NSaved=   4.
 NSaved= 4 IEnMin= 4 EnMin= -1455.77173386201     IErMin= 4 ErrMin= 1.77D-05
 ErrMax= 1.77D-05  0.00D+00 EMaxC= 1.00D-01 BMatC= 1.18D-07 BMatP= 3.86D-07
 IDIUse=1 WtCom= 1.00D+00 WtEn= 0.00D+00
 Coeff-Com: -0.687D-02-0.958D-02 0.349D+00 0.668D+00
 Coeff:     -0.687D-02-0.958D-02 0.349D+00 0.668D+00
 Gap=     0.136 Goal=   None    Shift=    0.000
 RMSDP=3.39D-05 MaxDP=2.51D-03 DE=-3.24D-07 OVMax= 1.12D-04

 Cycle   5  Pass 1  IDiag  1:
 RMSU=  1.77D-05    CP:  1.01D+00  1.16D+00  1.13D+00  1.09D+00
 E= -1455.77173398810     Delta-E=       -0.000000126096 Rises=F Damp=F
 DIIS: error= 4.47D-06 at cycle   5 NSaved=   5.
 NSaved= 5 IEnMin= 5 EnMin= -1455.77173398810     IErMin= 5 ErrMin= 4.47D-06
 ErrMax= 4.47D-06  0.00D+00 EMaxC= 1.00D-01 BMatC= 1.25D-08 BMatP= 1.18D-07
 IDIUse=1 WtCom= 1.00D+00 WtEn= 0.00D+00
 Coeff-Com:  0.237D-02-0.687D-01 0.131D+00 0.357D+00 0.578D+00
 Coeff:      0.237D-02-0.687D-01 0.131D+00 0.357D+00 0.578D+00
 Gap=     0.136 Goal=   None    Shift=    0.000
 RMSDP=1.24D-05 MaxDP=8.50D-04 DE=-1.26D-07 OVMax= 5.11D-05

 Cycle   6  Pass 1  IDiag  1:
 RMSU=  5.24D-06    CP:  1.01D+00  1.17D+00  1.18D+00  1.07D+00  8.47D-01
 E= -1455.77173400260     Delta-E=       -0.000000014496 Rises=F Damp=F
 DIIS: error= 1.46D-06 at cycle   6 NSaved=   6.
 NSaved= 6 IEnMin= 6 EnMin= -1455.77173400260     IErMin= 6 ErrMin= 1.46D-06
 ErrMax= 1.46D-06  0.00D+00 EMaxC= 1.00D-01 BMatC= 1.11D-09 BMatP= 1.25D-08
 IDIUse=1 WtCom= 1.00D+00 WtEn= 0.00D+00
 Coeff-Com:  0.187D-02-0.284D-01 0.164D-01 0.654D-01 0.251D+00 0.694D+00
 Coeff:      0.187D-02-0.284D-01 0.164D-01 0.654D-01 0.251D+00 0.694D+00
 Gap=     0.136 Goal=   None    Shift=    0.000
 RMSDP=3.51D-06 MaxDP=3.39D-04 DE=-1.45D-08 OVMax= 2.92D-05

 Cycle   7  Pass 1  IDiag  1:
 RMSU=  2.54D-06    CP:  1.01D+00  1.17D+00  1.19D+00  1.10D+00  8.74D-01
                    CP:  9.80D-01
 E= -1455.77173400463     Delta-E=       -0.000000002024 Rises=F Damp=F
 DIIS: error= 4.76D-07 at cycle   7 NSaved=   7.
 NSaved= 7 IEnMin= 7 EnMin= -1455.77173400463     IErMin= 7 ErrMin= 4.76D-07
 ErrMax= 4.76D-07  0.00D+00 EMaxC= 1.00D-01 BMatC= 1.65D-10 BMatP= 1.11D-09
 IDIUse=1 WtCom= 1.00D+00 WtEn= 0.00D+00
 Coeff-Com:  0.261D-03 0.141D-02-0.149D-01-0.392D-01-0.611D-02 0.261D+00
 Coeff-Com:  0.797D+00
 Coeff:      0.261D-03 0.141D-02-0.149D-01-0.392D-01-0.611D-02 0.261D+00
 Coeff:      0.797D+00
 Gap=     0.136 Goal=   None    Shift=    0.000
 RMSDP=2.03D-06 MaxDP=2.09D-04 DE=-2.02D-09 OVMax= 1.87D-05

 Cycle   8  Pass 1  IDiag  1:
 RMSU=  1.01D-06    CP:  1.01D+00  1.17D+00  1.19D+00  1.11D+00  9.06D-01
                    CP:  1.05D+00  1.21D+00
 E= -1455.77173400508     Delta-E=       -0.000000000452 Rises=F Damp=F
 DIIS: error= 3.52D-07 at cycle   8 NSaved=   8.
 NSaved= 8 IEnMin= 8 EnMin= -1455.77173400508     IErMin= 8 ErrMin= 3.52D-07
 ErrMax= 3.52D-07  0.00D+00 EMaxC= 1.00D-01 BMatC= 4.32D-11 BMatP= 1.65D-10
 IDIUse=1 WtCom= 1.00D+00 WtEn= 0.00D+00
 Coeff-Com: -0.171D-03 0.521D-02-0.951D-02-0.298D-01-0.422D-01 0.143D-01
 Coeff-Com:  0.397D+00 0.665D+00
 Coeff:     -0.171D-03 0.521D-02-0.951D-02-0.298D-01-0.422D-01 0.143D-01
 Coeff:      0.397D+00 0.665D+00
 Gap=     0.136 Goal=   None    Shift=    0.000
 RMSDP=7.38D-07 MaxDP=8.47D-05 DE=-4.52D-10 OVMax= 9.84D-06

 Cycle   9  Pass 1  IDiag  1:
 RMSU=  3.70D-07    CP:  1.01D+00  1.17D+00  1.19D+00  1.11D+00  9.16D-01
                    CP:  1.11D+00  1.25D+00  8.54D-01
 E= -1455.77173400516     Delta-E=       -0.000000000085 Rises=F Damp=F
 DIIS: error= 1.65D-07 at cycle   9 NSaved=   9.
 NSaved= 9 IEnMin= 9 EnMin= -1455.77173400516     IErMin= 9 ErrMin= 1.65D-07
 ErrMax= 1.65D-07  0.00D+00 EMaxC= 1.00D-01 BMatC= 9.04D-12 BMatP= 4.32D-11
 IDIUse=1 WtCom= 1.00D+00 WtEn= 0.00D+00
 Coeff-Com: -0.162D-03 0.247D-02-0.176D-02-0.668D-02-0.207D-01-0.553D-01
 Coeff-Com:  0.331D-02 0.314D+00 0.765D+00
 Coeff:     -0.162D-03 0.247D-02-0.176D-02-0.668D-02-0.207D-01-0.553D-01
 Coeff:      0.331D-02 0.314D+00 0.765D+00
 Gap=     0.136 Goal=   None    Shift=    0.000
 RMSDP=2.86D-07 MaxDP=2.00D-05 DE=-8.50D-11 OVMax= 6.07D-06

 Cycle  10  Pass 1  IDiag  1:
 RMSU=  1.38D-07    CP:  1.01D+00  1.17D+00  1.19D+00  1.11D+00  9.17D-01
                    CP:  1.11D+00  1.31D+00  9.65D-01  1.06D+00
 E= -1455.77173400521     Delta-E=       -0.000000000049 Rises=F Damp=F
 DIIS: error= 6.41D-08 at cycle  10 NSaved=  10.
 NSaved=10 IEnMin=10 EnMin= -1455.77173400521     IErMin=10 ErrMin= 6.41D-08
 ErrMax= 6.41D-08  0.00D+00 EMaxC= 1.00D-01 BMatC= 1.74D-12 BMatP= 9.04D-12
 IDIUse=1 WtCom= 1.00D+00 WtEn= 0.00D+00
 Coeff-Com: -0.347D-04-0.663D-04 0.116D-02 0.383D-02 0.530D-03-0.278D-01
 Coeff-Com: -0.874D-01-0.832D-02 0.327D+00 0.791D+00
 Coeff:     -0.347D-04-0.663D-04 0.116D-02 0.383D-02 0.530D-03-0.278D-01
 Coeff:     -0.874D-01-0.832D-02 0.327D+00 0.791D+00
 Gap=     0.136 Goal=   None    Shift=    0.000
 RMSDP=1.98D-07 MaxDP=2.25D-05 DE=-4.87D-11 OVMax= 3.11D-06

 Cycle  11  Pass 1  IDiag  1:
 RMSU=  8.07D-08    CP:  1.01D+00  1.17D+00  1.19D+00  1.11D+00  9.13D-01
                    CP:  1.11D+00  1.31D+00  9.46D-01  1.30D+00  1.41D+00
 E= -1455.77173400516     Delta-E=        0.000000000047 Rises=F Damp=F
 DIIS: error= 1.95D-08 at cycle  11 NSaved=  11.
 NSaved=11 IEnMin=10 EnMin= -1455.77173400521     IErMin=11 ErrMin= 1.95D-08
 ErrMax= 1.95D-08  0.00D+00 EMaxC= 1.00D-01 BMatC= 3.33D-13 BMatP= 1.74D-12
 IDIUse=1 WtCom= 1.00D+00 WtEn= 0.00D+00
 Coeff-Com:  0.194D-04-0.526D-03 0.719D-03 0.291D-02 0.496D-02 0.241D-02
 Coeff-Com: -0.307D-01-0.777D-01-0.571D-01 0.330D+00 0.825D+00
 Coeff:      0.194D-04-0.526D-03 0.719D-03 0.291D-02 0.496D-02 0.241D-02
 Coeff:     -0.307D-01-0.777D-01-0.571D-01 0.330D+00 0.825D+00
 Gap=     0.136 Goal=   None    Shift=    0.000
 RMSDP=7.08D-08 MaxDP=6.73D-06 DE= 4.73D-11 OVMax= 1.28D-06

 Cycle  12  Pass 1  IDiag  1:
 RMSU=  3.21D-08    CP:  1.01D+00  1.17D+00  1.19D+00  1.11D+00  9.14D-01
                    CP:  1.11D+00  1.31D+00  9.34D-01  1.35D+00  1.74D+00
                    CP:  1.07D+00
 E= -1455.77173400518     Delta-E=       -0.000000000021 Rises=F Damp=F
 DIIS: error= 7.25D-09 at cycle  12 NSaved=  12.
 NSaved=12 IEnMin=10 EnMin= -1455.77173400521     IErMin=12 ErrMin= 7.25D-09
 ErrMax= 7.25D-09  0.00D+00 EMaxC= 1.00D-01 BMatC= 4.34D-14 BMatP= 3.33D-13
 IDIUse=1 WtCom= 1.00D+00 WtEn= 0.00D+00
 Coeff-Com:  0.993D-05-0.171D-03 0.941D-04 0.656D-03 0.186D-02 0.400D-02
 Coeff-Com: -0.282D-03-0.295D-01-0.558D-01 0.390D-01 0.320D+00 0.720D+00
 Coeff:      0.993D-05-0.171D-03 0.941D-04 0.656D-03 0.186D-02 0.400D-02
 Coeff:     -0.282D-03-0.295D-01-0.558D-01 0.390D-01 0.320D+00 0.720D+00
 Gap=     0.136 Goal=   None    Shift=    0.000
 RMSDP=5.20D-08 MaxDP=8.03D-06 DE=-2.09D-11 OVMax= 2.50D-07

 Cycle  13  Pass 1  IDiag  1:
 RMSU=  1.35D-08    CP:  1.01D+00  1.17D+00  1.19D+00  1.11D+00  9.14D-01
                    CP:  1.11D+00  1.30D+00  9.16D-01  1.36D+00  1.80D+00
                    CP:  1.12D+00  8.85D-01
 E= -1455.77173400522     Delta-E=       -0.000000000036 Rises=F Damp=F
 DIIS: error= 3.38D-09 at cycle  13 NSaved=  13.
 NSaved=13 IEnMin=13 EnMin= -1455.77173400522     IErMin=13 ErrMin= 3.38D-09
 ErrMax= 3.38D-09  0.00D+00 EMaxC= 1.00D-01 BMatC= 8.73D-15 BMatP= 4.34D-14
 IDIUse=1 WtCom= 1.00D+00 WtEn= 0.00D+00
 Coeff-Com: -0.377D-06 0.514D-04-0.158D-03-0.396D-03-0.327D-03 0.116D-02
 Coeff-Com:  0.755D-02 0.308D-02-0.126D-01-0.583D-01-0.370D-01 0.307D+00
 Coeff-Com:  0.790D+00
 Coeff:     -0.377D-06 0.514D-04-0.158D-03-0.396D-03-0.327D-03 0.116D-02
 Coeff:      0.755D-02 0.308D-02-0.126D-01-0.583D-01-0.370D-01 0.307D+00
 Coeff:      0.790D+00
 Gap=     0.136 Goal=   None    Shift=    0.000
 RMSDP=1.31D-08 MaxDP=1.66D-06 DE=-3.59D-11 OVMax= 1.28D-07

 Cycle  14  Pass 1  IDiag  1:
 RMSU=  4.79D-09    CP:  1.01D+00  1.17D+00  1.19D+00  1.11D+00  9.14D-01
                    CP:  1.11D+00  1.30D+00  9.10D-01  1.37D+00  1.83D+00
                    CP:  1.19D+00  9.96D-01  9.61D-01
 E= -1455.77173400523     Delta-E=       -0.000000000006 Rises=F Damp=F
 DIIS: error= 1.70D-09 at cycle  14 NSaved=  14.
 NSaved=14 IEnMin=14 EnMin= -1455.77173400523     IErMin=14 ErrMin= 1.70D-09
 ErrMax= 1.70D-09  0.00D+00 EMaxC= 1.00D-01 BMatC= 1.49D-15 BMatP= 8.73D-15
 IDIUse=1 WtCom= 1.00D+00 WtEn= 0.00D+00
 Coeff-Com: -0.148D-05 0.478D-04-0.978D-04-0.284D-03-0.401D-03 0.102D-04
 Coeff-Com:  0.385D-02 0.524D-02 0.150D-02-0.339D-01-0.607D-01 0.486D-01
 Coeff-Com:  0.370D+00 0.666D+00
 Coeff:     -0.148D-05 0.478D-04-0.978D-04-0.284D-03-0.401D-03 0.102D-04
 Coeff:      0.385D-02 0.524D-02 0.150D-02-0.339D-01-0.607D-01 0.486D-01
 Coeff:      0.370D+00 0.666D+00
 Gap=     0.136 Goal=   None    Shift=    0.000
 RMSDP=4.40D-09 MaxDP=4.48D-07 DE=-5.91D-12 OVMax= 3.62D-08

 SCF Done:  E(RM062X) =  -1455.77173401     A.U. after   14 cycles
            NFock= 14  Conv=0.44D-08     -V/T= 2.0027
 KE= 1.451800937499D+03 PE=-5.486636609678D+03 EE= 1.560589652364D+03
 Leave Link  502 at Mon Apr  4 14:16:37 2022, MaxMem=  1879048192 cpu:            1463.8 elap:             210.5
 (Enter /gpfs/software/gaussian16/sse4/tar/g16/l701.exe)
 ... and contract with generalized density number  0.
 Compute integral first derivatives.
 Leave Link  701 at Mon Apr  4 14:16:38 2022, MaxMem=  1879048192 cpu:               1.8 elap:               0.3
 (Enter /gpfs/software/gaussian16/sse4/tar/g16/l702.exe)
 L702 exits ... SP integral derivatives will be done elsewhere.
 Leave Link  702 at Mon Apr  4 14:16:38 2022, MaxMem=  1879048192 cpu:               0.2 elap:               0.0
 (Enter /gpfs/software/gaussian16/sse4/tar/g16/l703.exe)
 Integral derivatives from FoFJK, PRISM(SPDF).
 Compute integral first derivatives, UseDBF=F ICtDFT=           0.
 Calling FoFJK, ICntrl=      2127 FMM=F ISym2X=0 I1Cent= 0 IOpClX= 0 NMat=1 NMatS=1 NMatT=0.
 FoFJK:  IHMeth= 1 ICntrl=    2127 DoSepK=F KAlg= 0 I1Cent=           0 FoldK=F
 IRaf=         0 NMat=       1 IRICut=       1 DoRegI=T DoRafI=F ISym2E= 0 IDoP0=0 IntGTp=1.
 FoFCou: FMM=F IPFlag=           0 FMFlag=      100000 FMFlg1=         800
         NFxFlg=           0 DoJE=F BraDBF=F KetDBF=F FulRan=T
         wScrn=  0.000000 ICntrl=      2127 IOpCl=  0 I1Cent=           0 NGrid=           0
         NMat0=    1 NMatS0=      1 NMatT0=    0 NMatD0=    1 NMtDS0=    0 NMtDT0=    0
 Symmetry not used in FoFCou.
 Leave Link  703 at Mon Apr  4 14:17:14 2022, MaxMem=  1879048192 cpu:             248.4 elap:              35.7
 (Enter /gpfs/software/gaussian16/sse4/tar/g16/l716.exe)
 Dipole        = 3.17140041D+00-2.52271754D-01 2.29333022D-01
 ***** Axes restored to original set *****
 -------------------------------------------------------------------
 Center     Atomic                   Forces (Hartrees/Bohr)
 Number     Number              X              Y              Z
 -------------------------------------------------------------------
      1        6           0.000047227    0.000030425   -0.000052600
      2        6           0.000059754   -0.000035329   -0.000016449
      3        6          -0.000062083    0.000003110    0.000030580
      4        6          -0.000018953    0.000042924   -0.000021392
      5        6          -0.000031141   -0.000043400    0.000046891
      6        6           0.000088901    0.000046643   -0.000054282
      7        1          -0.000043758    0.000009188    0.000027964
      8        1          -0.000035998    0.000011293    0.000006571
      9       17           0.000020082   -0.000039438    0.000012641
     10        8          -0.000009718    0.000001327    0.000009139
     11        1          -0.000001079    0.000010029   -0.000001766
     12        6          -0.000057746   -0.000114853    0.000080002
     13        6           0.000086657    0.000101249   -0.000137445
     14        6          -0.000317405   -0.000121584    0.000270515
     15        6          -0.000007723   -0.000054215    0.000136320
     16        6          -0.000363947    0.000164158    0.000014114
     17        6           0.000488438   -0.000073867   -0.000151931
     18       17           0.000042346    0.000078511   -0.000174605
     19        1           0.000061548   -0.000031875   -0.000024253
     20        1           0.000054600    0.000015706   -0.000000016
 -------------------------------------------------------------------
 Cartesian Forces:  Max     0.000488438 RMS     0.000114517
 Leave Link  716 at Mon Apr  4 14:17:14 2022, MaxMem=  1879048192 cpu:               0.2 elap:               0.1
 (Enter /gpfs/software/gaussian16/sse4/tar/g16/l103.exe)

 GradGradGradGradGradGradGradGradGradGradGradGradGradGradGradGradGradGrad
 Berny optimization.
 Using GEDIIS/GDIIS optimizer.
 FormGI is forming the generalized inverse of G from B-inverse, IUseBI=4.
 Internal  Forces:  Max     0.000315134 RMS     0.000063192
 Search for a local minimum.
 Step number   9 out of a maximum of  108
 All quantities printed in internal units (Hartrees-Bohrs-Radians)
 RMS Force = .63192D-04 SwitMx=.10000D-02 MixMth= 2
 Mixed Optimization -- En-DIIS/RFO-DIIS
 Swapping is turned off.
 Update second derivatives using D2CorX and points    5    6    7    8    9
 DE= -9.80D-06 DEPred=-7.70D-06 R= 1.27D+00
 TightC=F SS=  1.41D+00  RLast= 1.59D-02 DXNew= 1.8593D+00 4.7723D-02
 Trust test= 1.27D+00 RLast= 1.59D-02 DXMaxT set to 1.11D+00
 ITU=  1  1  1  1  1  1  1  1  0
     Eigenvalues ---    0.00608   0.01611   0.01638   0.01905   0.01928
     Eigenvalues ---    0.01932   0.01960   0.01975   0.01996   0.01997
     Eigenvalues ---    0.02005   0.02025   0.02032   0.02047   0.02127
     Eigenvalues ---    0.02199   0.04661   0.10990   0.14274   0.15690
     Eigenvalues ---    0.15995   0.16035   0.16099   0.20123   0.22437
     Eigenvalues ---    0.23526   0.23932   0.24831   0.24850   0.24987
     Eigenvalues ---    0.25015   0.25217   0.27104   0.30567   0.33191
     Eigenvalues ---    0.34679   0.35102   0.35338   0.35445   0.35590
     Eigenvalues ---    0.37118   0.38666   0.40032   0.41615   0.42809
     Eigenvalues ---    0.43365   0.44091   0.44409   0.44927   0.45089
     Eigenvalues ---    0.46591   0.47726   0.70811   0.76975
 En-DIIS/RFO-DIIS/Sim-DIIS IScMMF=       -3 using points:     9    8    7    6
 RFO step:  Lambda=-3.14015045D-06.
 NNeg= 0 NGDIIS= 4 SimSw=  2.50D-01 Rises=F DC= -9.80D-06 SmlDif=  1.00D-05
 NRisDI= 0 DoIntr=F SqrtH=F CThrHd= 10.0 CDAdj=  3.0
 RMS Error=  0.7627710850D-03 NUsed= 4 OKEnD=F EnDIS=F
 InvSVX:  RCond= 7.06D-06 Info=           0 Equed=N FErr=  5.86D-15 BErr=  8.28D-17
 DidBck=F Rises=F RFO-DIIS coefs:    1.35121   -0.31701   -0.05079    0.01659
 Iteration  1 RMS(Cart)=  0.00187884 RMS(Int)=  0.00000176
 Iteration  2 RMS(Cart)=  0.00000188 RMS(Int)=  0.00000134
 Iteration  3 RMS(Cart)=  0.00000000 RMS(Int)=  0.00000134
 ITry= 1 IFail=0 DXMaxC= 7.97D-03 DCOld= 1.00D+10 DXMaxT= 1.11D+00 DXLimC= 3.00D+00 Rises=F
 Variable       Old X    -DE/DX   Delta X   Delta X   Delta X     New X
                                 (Linear)    (Quad)   (Total)
    R1        2.73548  -0.00000   0.00031  -0.00032  -0.00001   2.73547
    R2        2.74499  -0.00006   0.00025  -0.00048  -0.00023   2.74476
    R3        2.34870   0.00001  -0.00020   0.00027   0.00007   2.34877
    R4        2.59596  -0.00007  -0.00020   0.00001  -0.00019   2.59577
    R5        2.04980  -0.00001  -0.00002  -0.00001  -0.00002   2.04978
    R6        2.66439   0.00006   0.00015   0.00002   0.00018   2.66456
    R7        2.05412  -0.00002  -0.00001  -0.00007  -0.00008   2.05404
    R8        2.59350  -0.00004  -0.00019   0.00009  -0.00010   2.59339
    R9        3.32017  -0.00005   0.00004  -0.00033  -0.00029   3.31988
   R10        2.66290   0.00001   0.00018  -0.00011   0.00007   2.66297
   R11        2.05040  -0.00001  -0.00002  -0.00002  -0.00004   2.05036
   R12        2.76422  -0.00001  -0.00056   0.00029  -0.00027   2.76396
   R13        2.68412   0.00013   0.00033   0.00006   0.00039   2.68450
   R14        2.70080  -0.00000   0.00020  -0.00012   0.00008   2.70088
   R15        2.63599  -0.00008  -0.00007  -0.00021  -0.00027   2.63571
   R16        2.04575  -0.00003  -0.00001  -0.00008  -0.00009   2.04566
   R17        2.61764   0.00010   0.00021   0.00026   0.00047   2.61810
   R18        3.32242   0.00020   0.00026   0.00087   0.00113   3.32355
   R19        2.57793  -0.00003  -0.00014  -0.00016  -0.00030   2.57763
   R20        2.03868  -0.00003  -0.00010  -0.00003  -0.00013   2.03855
   R21        2.35454   0.00017  -0.00020   0.00032   0.00013   2.35467
    A1        1.95659   0.00001  -0.00020   0.00028   0.00008   1.95667
    A2        2.15855  -0.00001   0.00016  -0.00026  -0.00010   2.15845
    A3        2.16804   0.00000   0.00003  -0.00002   0.00002   2.16806
    A4        2.15478   0.00001   0.00004   0.00002   0.00006   2.15484
    A5        2.02183  -0.00001  -0.00021   0.00008  -0.00013   2.02170
    A6        2.10644   0.00000   0.00017  -0.00009   0.00007   2.10651
    A7        2.13205   0.00000   0.00016  -0.00017  -0.00001   2.13204
    A8        2.07363  -0.00005  -0.00028  -0.00012  -0.00040   2.07323
    A9        2.07663   0.00005   0.00011   0.00030   0.00041   2.07704
   A10        2.16754  -0.00001   0.00009  -0.00024  -0.00015   2.16740
   A11        2.04207   0.00000  -0.00035   0.00035  -0.00000   2.04206
   A12        2.07351   0.00001   0.00026  -0.00011   0.00015   2.07366
   A13        2.11836   0.00004   0.00012   0.00012   0.00024   2.11860
   A14        2.06800  -0.00006  -0.00036  -0.00004  -0.00041   2.06760
   A15        2.09615   0.00002   0.00023  -0.00006   0.00017   2.09631
   A16        2.03702  -0.00005  -0.00021  -0.00001  -0.00022   2.03679
   A17        2.12406   0.00006   0.00000   0.00028   0.00028   2.12434
   A18        2.12200  -0.00000   0.00022  -0.00027  -0.00006   2.12194
   A19        2.11988  -0.00003  -0.00026   0.00011  -0.00015   2.11974
   A20        2.08722   0.00007   0.00016   0.00024   0.00041   2.08763
   A21        2.07593  -0.00005   0.00010  -0.00038  -0.00028   2.07564
   A22        2.13969   0.00004   0.00023  -0.00015   0.00008   2.13977
   A23        2.07213   0.00002   0.00006   0.00020   0.00026   2.07240
   A24        2.07100  -0.00006  -0.00030  -0.00005  -0.00035   2.07066
   A25        2.03718   0.00012  -0.00026   0.00134   0.00107   2.03825
   A26        2.08833  -0.00007  -0.00014  -0.00050  -0.00065   2.08768
   A27        2.15706  -0.00004   0.00050  -0.00086  -0.00037   2.15668
   A28        1.89933  -0.00009  -0.00067  -0.00028  -0.00095   1.89838
   A29        2.13432   0.00012   0.00050   0.00062   0.00112   2.13545
   A30        2.24737  -0.00002   0.00015  -0.00033  -0.00018   2.24718
   A31        2.39259   0.00030   0.00094   0.00179   0.00273   2.39532
   A32        2.01967  -0.00032  -0.00022  -0.00235  -0.00257   2.01710
    D1        0.00854  -0.00000   0.00032  -0.00047  -0.00016   0.00839
    D2       -3.11539  -0.00000   0.00025  -0.00048  -0.00023  -3.11562
    D3       -3.13627   0.00000  -0.00036   0.00060   0.00025  -3.13603
    D4        0.02298  -0.00000  -0.00042   0.00060   0.00018   0.02315
    D5       -0.00191  -0.00000  -0.00033   0.00030  -0.00003  -0.00194
    D6       -3.13067  -0.00000  -0.00020   0.00027   0.00007  -3.13059
    D7       -3.14026  -0.00000   0.00035  -0.00078  -0.00044  -3.14070
    D8        0.01417  -0.00000   0.00048  -0.00081  -0.00033   0.01383
    D9       -0.01026   0.00000  -0.00023   0.00038   0.00015  -0.01011
   D10       -3.10626  -0.00000   0.00014   0.00007   0.00020  -3.10606
   D11        3.11285   0.00000  -0.00017   0.00039   0.00023   3.11308
   D12        0.01685  -0.00000   0.00020   0.00008   0.00028   0.01712
   D13        0.00440  -0.00000   0.00011  -0.00006   0.00005   0.00445
   D14        3.12993   0.00000   0.00023  -0.00004   0.00019   3.13012
   D15        3.10033   0.00000  -0.00027   0.00024  -0.00003   3.10031
   D16       -0.05733   0.00001  -0.00014   0.00026   0.00012  -0.05721
   D17       -0.00323   0.00000   0.00025  -0.00003   0.00023  -0.00300
   D18       -3.10534  -0.00000   0.00051  -0.00032   0.00020  -3.10514
   D19        3.12531   0.00000   0.00011   0.00001   0.00012   3.12543
   D20        0.02320  -0.00000   0.00037  -0.00028   0.00009   0.02329
   D21        0.00214  -0.00000  -0.00012  -0.00011  -0.00023   0.00191
   D22       -3.12340  -0.00001  -0.00024  -0.00014  -0.00037  -3.12378
   D23        3.10362   0.00000  -0.00040   0.00018  -0.00021   3.10341
   D24       -0.02192  -0.00000  -0.00052   0.00016  -0.00036  -0.02228
   D25        2.60952   0.00003   0.00062   0.00231   0.00293   2.61245
   D26       -0.55111   0.00001   0.00101   0.00069   0.00170  -0.54941
   D27       -0.54892   0.00003   0.00074   0.00233   0.00307  -0.54584
   D28        2.57363   0.00001   0.00113   0.00071   0.00185   2.57548
   D29        3.11938  -0.00000   0.00039  -0.00067  -0.00028   3.11910
   D30       -0.05152   0.00000   0.00014  -0.00061  -0.00048  -0.05200
   D31       -0.00329   0.00002  -0.00000   0.00094   0.00093  -0.00236
   D32        3.10899   0.00002  -0.00025   0.00099   0.00074   3.10973
   D33        3.13708   0.00003   0.00068   0.00066   0.00135   3.13842
   D34       -0.06939   0.00002   0.00029   0.00085   0.00114  -0.06825
   D35       -0.02307   0.00001   0.00106  -0.00091   0.00015  -0.02293
   D36        3.05364  -0.00001   0.00067  -0.00073  -0.00006   3.05358
   D37        0.05059  -0.00003  -0.00144  -0.00015  -0.00159   0.04900
   D38       -3.12747   0.00001   0.00061  -0.00069  -0.00009  -3.12755
   D39       -3.06171  -0.00004  -0.00120  -0.00020  -0.00141  -3.06311
   D40        0.04342   0.00001   0.00085  -0.00075   0.00010   0.04352
   D41       -0.06716   0.00004   0.00167  -0.00040   0.00127  -0.06589
   D42        3.11248  -0.00001  -0.00046   0.00016  -0.00030   3.11218
   D43        0.00147  -0.00002  -0.00093   0.00028  -0.00065   0.00082
   D44       -3.06977  -0.00001  -0.00052   0.00004  -0.00048  -3.07026
   D45        0.04621  -0.00001  -0.00049   0.00037  -0.00011   0.04609
         Item               Value     Threshold  Converged?
 Maximum Force            0.000315     0.000450     YES
 RMS     Force            0.000063     0.000300     YES
 Maximum Displacement     0.007968     0.001800     NO 
 RMS     Displacement     0.001879     0.001200     NO 
 Predicted change in Energy=-1.569781D-06
 Lowest energy point so far.  Saving SCF results.
 GradGradGradGradGradGradGradGradGradGradGradGradGradGradGradGradGradGrad

 Leave Link  103 at Mon Apr  4 14:17:14 2022, MaxMem=  1879048192 cpu:               0.2 elap:               0.1
 (Enter /gpfs/software/gaussian16/sse4/tar/g16/l202.exe)
                          Input orientation:                          
 ---------------------------------------------------------------------
 Center     Atomic      Atomic             Coordinates (Angstroms)
 Number     Number       Type             X           Y           Z
 ---------------------------------------------------------------------
      1          6           0       -8.022498   -1.655434    6.766768
      2          6           0       -7.249815   -2.833072    7.100720
      3          6           0       -5.996635   -3.084515    6.597579
      4          6           0       -7.322093   -0.787890    5.835933
      5          6           0       -6.072876   -1.047712    5.330628
      6          6           0       -5.360862   -2.208139    5.694289
      7          1           0       -5.497827   -4.010011    6.873466
      8          1           0       -5.621456   -0.317770    4.666827
      9         17           0       -8.138754    0.691578    5.355718
     10          8           0       -9.154231   -1.421273    7.224138
     11          1           0       -7.727601   -3.536680    7.773939
     12          6           0       -4.020311   -2.478311    5.175451
     13          6           0       -3.622626   -2.038688    3.884475
     14          6           0       -2.342691   -2.260140    3.376460
     15          6           0       -3.076062   -3.178137    5.988698
     16          6           0       -1.910844   -3.311578    5.292267
     17          6           0       -1.473785   -2.991117    4.170262
     18         17           0       -1.927770   -1.662642    1.775200
     19          1           0       -3.291850   -3.466607    7.005524
     20          1           0       -4.349064   -1.535364    3.259337
 ---------------------------------------------------------------------
                    Distance matrix (angstroms):
                    1          2          3          4          5
     1  C    0.000000
     2  C    1.447548   0.000000
     3  C    2.484958   1.373621   0.000000
     4  C    1.452465   2.405760   2.758882   0.000000
     5  C    2.496567   2.775954   2.399905   1.372363   0.000000
     6  C    2.922327   2.436541   1.410027   2.425612   1.409185
     7  H    3.453894   2.122803   1.086953   3.845320   3.389137
     8  H    3.458916   3.860328   3.394619   2.116598   1.085001
     9  Cl   2.740993   4.032171   4.515503   1.756806   2.700668
    10  O    1.242915   2.373859   3.623446   2.384328   3.635887
    11  H    2.154169   1.084697   2.141149   3.387647   3.860420
    12  C    4.384851   3.776535   2.509141   3.767695   2.506735
    13  C    5.273838   4.912410   3.753746   4.365631   3.012826
    14  C    6.642294   6.186940   4.940295   5.745517   4.382127
    15  C    5.233665   4.333114   2.984836   4.874977   3.735327
    16  C    6.501483   5.657215   4.295240   5.995514   4.738046
    17  C    7.170184   6.478818   5.133884   6.467718   5.125907
    18  Cl   7.877913   7.619399   6.467823   6.808338   5.495555
    19  H    5.071132   4.009478   2.761933   4.978586   4.048510
    20  H    5.080414   4.985441   4.032148   4.004555   2.738536
                    6          7          8          9         10
     6  C    0.000000
     7  H    2.157768   0.000000
     8  H    2.167275   4.303160   0.000000
     9  Cl   4.029847   5.602053   2.798240   0.000000
    10  O    4.165242   4.493754   4.498673   2.997720   0.000000
    11  H    3.419272   2.450874   4.944833   4.888252   2.610077
    12  C    1.462623   2.722575   2.736841   5.200218   5.627751
    13  C    2.515076   4.041851   2.751173   5.478533   6.491009
    14  C    3.805837   5.024538   4.023449   6.798857   7.867999
    15  C    2.499577   2.709202   4.050688   6.403609   6.446473
    16  C    3.644424   3.981764   4.808607   7.403793   7.731237
    17  C    4.247951   4.953622   4.959489   7.706450   8.413075
    18  Cl   5.238602   6.651900   4.879908   7.545780   9.053780
    19  H    2.753887   2.275755   4.561988   6.595820   6.212784
    20  H    2.721277   4.528296   2.254450   4.869891   6.230754
                   11         12         13         14         15
    11  H    0.000000
    12  C    4.649332   0.000000
    13  C    5.850020   1.420577   0.000000
    14  C    7.068567   2.469489   1.394760   0.000000
    15  C    4.995243   1.429243   2.454553   2.864322   0.000000
    16  C    6.328035   2.271086   2.555842   2.227629   1.364022
[truncated: 248,719 more chars]
