# Supplementary material for: Gas Phase Reactivity of Isomeric Hydroxylated Polychlorinated Biphenyls
Source: J Am Soc Mass Spectrom. 2024 Apr 19;35(5):1021–9. doi: 10.1021/jasms.4c00035 (PMC11066962; doi:10.1021/jasms.4c00035)
Supplement: Supplementary file 3 — js4c00035_si_003.zip [file js4c00035_si_003.zip › Claculated geometries/4-OH-CB35__2_2_a.out]

 Entering Gaussian System, Link 0=/gpfs/software/gaussian16/sse4/tar/g16/g16
 Initial command:
 /gpfs/software/gaussian16/sse4/tar/g16/l1.exe "/tmp/Gau-44366.inp" -scrdir="/tmp/"
 Entering Link 1 = /gpfs/software/gaussian16/sse4/tar/g16/l1.exe PID=     44367.
  
 Copyright (c) 1988,1990,1992,1993,1995,1998,2003,2009,2016,
            Gaussian, Inc.  All Rights Reserved.
  
 This is part of the Gaussian(R) 16 program.  It is based on
 the Gaussian(R) 09 system (copyright 2009, Gaussian, Inc.),
 the Gaussian(R) 03 system (copyright 2003, Gaussian, Inc.),
 the Gaussian(R) 98 system (copyright 1998, Gaussian, Inc.),
 the Gaussian(R) 94 system (copyright 1995, Gaussian, Inc.),
 the Gaussian 92(TM) system (copyright 1992, Gaussian, Inc.),
 the Gaussian 90(TM) system (copyright 1990, Gaussian, Inc.),
 the Gaussian 88(TM) system (copyright 1988, Gaussian, Inc.),
 the Gaussian 86(TM) system (copyright 1986, Carnegie Mellon
 University), and the Gaussian 82(TM) system (copyright 1983,
 Carnegie Mellon University). Gaussian is a federally registered
 trademark of Gaussian, Inc.
  
 This software contains proprietary and confidential information,
 including trade secrets, belonging to Gaussian, Inc.
  
 This software is provided under written license and may be
 used, copied, transmitted, or stored only in accord with that
 written license.
  
 The following legend is applicable only to US Government
 contracts under FAR:
  
                    RESTRICTED RIGHTS LEGEND
  
 Use, reproduction and disclosure by the US Government is
 subject to restrictions as set forth in subparagraphs (a)
 and (c) of the Commercial Computer Software - Restricted
 Rights clause in FAR 52.227-19.
  
 Gaussian, Inc.
 340 Quinnipiac St., Bldg. 40, Wallingford CT 06492
  
  
 ---------------------------------------------------------------
 Warning -- This program may not be used in any manner that
 competes with the business of Gaussian, Inc. or will provide
 assistance to any competitor of Gaussian, Inc.  The licensee
 of this program is prohibited from giving any competitor of
 Gaussian, Inc. access to this program.  By using this program,
 the user acknowledges that Gaussian, Inc. is engaged in the
 business of creating and licensing software in the field of
 computational chemistry and represents and warrants to the
 licensee that it is not a competitor of Gaussian, Inc. and that
 it will not use this program in any manner prohibited above.
 ---------------------------------------------------------------
  

 Cite this work as:
 Gaussian 16, Revision A.03,
 M. J. Frisch, G. W. Trucks, H. B. Schlegel, G. E. Scuseria, 
 M. A. Robb, J. R. Cheeseman, G. Scalmani, V. Barone, 
 G. A. Petersson, H. Nakatsuji, X. Li, M. Caricato, A. V. Marenich, 
 J. Bloino, B. G. Janesko, R. Gomperts, B. Mennucci, H. P. Hratchian, 
 J. V. Ortiz, A. F. Izmaylov, J. L. Sonnenberg, D. Williams-Young, 
 F. Ding, F. Lipparini, F. Egidi, J. Goings, B. Peng, A. Petrone, 
 T. Henderson, D. Ranasinghe, V. G. Zakrzewski, J. Gao, N. Rega, 
 G. Zheng, W. Liang, M. Hada, M. Ehara, K. Toyota, R. Fukuda, 
 J. Hasegawa, M. Ishida, T. Nakajima, Y. Honda, O. Kitao, H. Nakai, 
 T. Vreven, K. Throssell, J. A. Montgomery, Jr., J. E. Peralta, 
 F. Ogliaro, M. J. Bearpark, J. J. Heyd, E. N. Brothers, K. N. Kudin, 
 V. N. Staroverov, T. A. Keith, R. Kobayashi, J. Normand, 
 K. Raghavachari, A. P. Rendell, J. C. Burant, S. S. Iyengar, 
 J. Tomasi, M. Cossi, J. M. Millam, M. Klene, C. Adamo, R. Cammi, 
 J. W. Ochterski, R. L. Martin, K. Morokuma, O. Farkas, 
 J. B. Foresman, and D. J. Fox, Gaussian, Inc., Wallingford CT, 2016.
 
 ******************************************
 Gaussian 16:  ES64L-G16RevA.03 25-Dec-2016
                 6-Jul-2022 
 ******************************************
 %Chk=checkpoint
 %Mem=5gb
 %NProc=5
 Will use up to    5 processors via shared memory.
 -------------------------------------------------
 #p M062X/6-311+G** opt int=ultrafine freq pop=nbo
 -------------------------------------------------
 1/18=20,19=15,26=4,38=1/1,3;
 2/9=110,12=2,17=6,18=5,40=1/2;
 3/5=4,6=6,7=111,11=2,25=1,30=1,71=1,74=-55,75=-5/1,2,3;
 4//1;
 5/5=2,38=5/2;
 6/7=2,8=2,9=2,10=2,28=1,40=1/1,7;
 7//1,2,3,16;
 1/18=20,19=15,26=4/3(2);
 2/9=110/2;
 99//99;
 2/9=110/2;
 3/5=4,6=6,7=111,11=2,25=1,30=1,71=1,74=-55,75=-5/1,2,3;
 4/5=5,16=3,69=1/1;
 5/5=2,38=5/2;
 7//1,2,3,16;
 1/18=20,19=15,26=4/3(-5);
 2/9=110/2;
 6/7=2,8=2,9=2,10=2,19=2,28=1,40=1/1,7;
 99/9=1/99;
 Leave Link    1 at Wed Jul  6 01:30:13 2022, MaxMem=   671088640 cpu:               0.5 elap:               0.1
 (Enter /gpfs/software/gaussian16/sse4/tar/g16/l101.exe)
 ---
 ...
 ---
 Symbolic Z-matrix:
 Charge = -1 Multiplicity = 1
 C                    -8.11599  -1.60301   6.82983 
 C                    -7.28586  -2.59648   7.33833 
 C                    -5.98237  -2.88648   6.81301 
 C                    -7.50263  -0.93512   5.74385 
 C                    -6.20736  -1.20708   5.20492 
 C                    -5.37288  -2.20424   5.71498 
 H                    -5.48226  -3.6906    7.3335 
 H                    -5.92566  -0.57475   4.36647 
 O                    -9.26592  -1.36226   7.30916 
 H                    -7.71193  -3.14855   8.18429 
 C                    -3.96722  -2.51341   5.1452 
 C                    -3.1424   -3.51892   5.67009 
 C                    -1.86254  -3.79776   5.14813 
 C                    -3.36438  -1.81446   4.03397 
 C                    -2.07386  -2.0972    3.50933 
 C                    -1.32816  -3.09046   4.07124 
 Cl                    0.23725  -3.43503   3.43627 
 Cl                   -0.92852  -5.05165   5.86262 
 H                    -1.62884  -1.55768   2.66442 
 H                    -3.87821  -1.01302   3.52497 
 
 ITRead=  0  0  0  0  0  0  0  0  0  0  0  0  0  0  0  0  0  0  0  0
 MicOpt= -1 -1 -1 -1 -1 -1 -1 -1 -1 -1 -1 -1 -1 -1 -1 -1 -1 -1 -1 -1
 NAtoms=     20 NQM=       20 NQMF=       0 NMMI=      0 NMMIF=      0
                NMic=       0 NMicF=      0.
                    Isotopes and Nuclear Properties:
 (Nuclear quadrupole moments (NQMom) in fm**2, nuclear magnetic moments (NMagM)
  in nuclear magnetons)

  Atom         1           2           3           4           5           6           7           8           9          10
 IAtWgt=          12          12          12          12          12          12           1           1          16           1
 AtmWgt=  12.0000000  12.0000000  12.0000000  12.0000000  12.0000000  12.0000000   1.0078250   1.0078250  15.9949146   1.0078250
 NucSpn=           0           0           0           0           0           0           1           1           0           1
 AtZEff=  -0.0000000  -0.0000000  -0.0000000  -0.0000000  -0.0000000  -0.0000000  -0.0000000  -0.0000000  -0.0000000  -0.0000000
 NQMom=    0.0000000   0.0000000   0.0000000   0.0000000   0.0000000   0.0000000   0.0000000   0.0000000   0.0000000   0.0000000
 NMagM=    0.0000000   0.0000000   0.0000000   0.0000000   0.0000000   0.0000000   2.7928460   2.7928460   0.0000000   2.7928460
 AtZNuc=   6.0000000   6.0000000   6.0000000   6.0000000   6.0000000   6.0000000   1.0000000   1.0000000   8.0000000   1.0000000

  Atom        11          12          13          14          15          16          17          18          19          20
 IAtWgt=          12          12          12          12          12          12          35          35           1           1
 AtmWgt=  12.0000000  12.0000000  12.0000000  12.0000000  12.0000000  12.0000000  34.9688527  34.9688527   1.0078250   1.0078250
 NucSpn=           0           0           0           0           0           0           3           3           1           1
 AtZEff=  -0.0000000  -0.0000000  -0.0000000  -0.0000000  -0.0000000  -0.0000000  -0.0000000  -0.0000000  -0.0000000  -0.0000000
 NQMom=    0.0000000   0.0000000   0.0000000   0.0000000   0.0000000   0.0000000  -8.1650000  -8.1650000   0.0000000   0.0000000
 NMagM=    0.0000000   0.0000000   0.0000000   0.0000000   0.0000000   0.0000000   0.8218740   0.8218740   2.7928460   2.7928460
 AtZNuc=   6.0000000   6.0000000   6.0000000   6.0000000   6.0000000   6.0000000  17.0000000  17.0000000   1.0000000   1.0000000
 Leave Link  101 at Wed Jul  6 01:30:27 2022, MaxMem=   671088640 cpu:               1.3 elap:               0.3
 (Enter /gpfs/software/gaussian16/sse4/tar/g16/l103.exe)

 GradGradGradGradGradGradGradGradGradGradGradGradGradGradGradGradGradGrad
 Berny optimization.
 Initialization pass.
                           ----------------------------
                           !    Initial Parameters    !
                           ! (Angstroms and Degrees)  !
 --------------------------                            --------------------------
 ! Name  Definition              Value          Derivative Info.                !
 --------------------------------------------------------------------------------
 ! R1    R(1,2)                  1.3909         estimate D2E/DX2                !
 ! R2    R(1,4)                  1.4148         estimate D2E/DX2                !
 ! R3    R(1,9)                  1.2689         estimate D2E/DX2                !
 ! R4    R(2,3)                  1.435          estimate D2E/DX2                !
 ! R5    R(2,10)                 1.0963         estimate D2E/DX2                !
 ! R6    R(3,6)                  1.4292         estimate D2E/DX2                !
 ! R7    R(3,7)                  1.0806         estimate D2E/DX2                !
 ! R8    R(4,5)                  1.429          estimate D2E/DX2                !
 ! R9    R(5,6)                  1.3967         estimate D2E/DX2                !
 ! R10   R(5,8)                  1.0873         estimate D2E/DX2                !
 ! R11   R(6,11)                 1.5479         estimate D2E/DX2                !
 ! R12   R(11,12)                1.4025         estimate D2E/DX2                !
 ! R13   R(11,14)                1.4446         estimate D2E/DX2                !
 ! R14   R(12,13)                1.41           estimate D2E/DX2                !
 ! R15   R(13,16)                1.3948         estimate D2E/DX2                !
 ! R16   R(13,18)                1.719          estimate D2E/DX2                !
 ! R17   R(14,15)                1.4215         estimate D2E/DX2                !
 ! R18   R(14,20)                1.0795         estimate D2E/DX2                !
 ! R19   R(15,16)                1.3632         estimate D2E/DX2                !
 ! R20   R(15,19)                1.0968         estimate D2E/DX2                !
 ! R21   R(16,17)                1.7241         estimate D2E/DX2                !
 ! A1    A(2,1,4)              111.0424         estimate D2E/DX2                !
 ! A2    A(2,1,9)              122.567          estimate D2E/DX2                !
 ! A3    A(4,1,9)              126.3906         estimate D2E/DX2                !
 ! A4    A(1,2,3)              123.5487         estimate D2E/DX2                !
 ! A5    A(1,2,10)             114.1934         estimate D2E/DX2                !
 ! A6    A(3,2,10)             122.2579         estimate D2E/DX2                !
 ! A7    A(2,3,6)              124.9014         estimate D2E/DX2                !
 ! A8    A(2,3,7)              113.2329         estimate D2E/DX2                !
 ! A9    A(6,3,7)              121.8657         estimate D2E/DX2                !
 ! A10   A(1,4,5)              126.3412         estimate D2E/DX2                !
 ! A11   A(4,5,6)              122.6617         estimate D2E/DX2                !
 ! A12   A(4,5,8)              114.5177         estimate D2E/DX2                !
 ! A13   A(6,5,8)              122.8206         estimate D2E/DX2                !
 ! A14   A(3,6,5)              111.5046         estimate D2E/DX2                !
 ! A15   A(3,6,11)             125.0796         estimate D2E/DX2                !
 ! A16   A(5,6,11)             123.4158         estimate D2E/DX2                !
 ! A17   A(6,11,12)            122.6498         estimate D2E/DX2                !
 ! A18   A(6,11,14)            124.4349         estimate D2E/DX2                !
 ! A19   A(12,11,14)           112.9152         estimate D2E/DX2                !
 ! A20   A(11,12,13)           122.4839         estimate D2E/DX2                !
 ! A21   A(12,13,16)           122.2261         estimate D2E/DX2                !
 ! A22   A(12,13,18)           118.918          estimate D2E/DX2                !
 ! A23   A(16,13,18)           118.8559         estimate D2E/DX2                !
 ! A24   A(11,14,15)           124.5092         estimate D2E/DX2                !
 ! A25   A(11,14,20)           121.5519         estimate D2E/DX2                !
 ! A26   A(15,14,20)           113.9389         estimate D2E/DX2                !
 ! A27   A(14,15,16)           119.3016         estimate D2E/DX2                !
 ! A28   A(14,15,19)           123.6989         estimate D2E/DX2                !
 ! A29   A(16,15,19)           116.9995         estimate D2E/DX2                !
 ! A30   A(13,16,15)           118.564          estimate D2E/DX2                !
 ! A31   A(13,16,17)           122.0637         estimate D2E/DX2                !
 ! A32   A(15,16,17)           119.3723         estimate D2E/DX2                !
 ! D1    D(4,1,2,3)              0.0099         estimate D2E/DX2                !
 ! D2    D(4,1,2,10)          -179.9894         estimate D2E/DX2                !
 ! D3    D(9,1,2,3)           -179.9942         estimate D2E/DX2                !
 ! D4    D(9,1,2,10)             0.0065         estimate D2E/DX2                !
 ! D5    D(2,1,4,5)             -0.0096         estimate D2E/DX2                !
 ! D6    D(9,1,4,5)            179.9947         estimate D2E/DX2                !
 ! D7    D(1,2,3,6)              0.0028         estimate D2E/DX2                !
 ! D8    D(1,2,3,7)           -179.9937         estimate D2E/DX2                !
 ! D9    D(10,2,3,6)          -179.9979         estimate D2E/DX2                !
 ! D10   D(10,2,3,7)             0.0055         estimate D2E/DX2                !
 ! D11   D(2,3,6,5)             -0.0158         estimate D2E/DX2                !
 ! D12   D(2,3,6,11)           179.9878         estimate D2E/DX2                !
 ! D13   D(7,3,6,5)            179.9804         estimate D2E/DX2                !
 ! D14   D(7,3,6,11)            -0.016          estimate D2E/DX2                !
 ! D15   D(1,4,5,6)             -0.0041         estimate D2E/DX2                !
 ! D16   D(1,4,5,8)            179.9939         estimate D2E/DX2                !
 ! D17   D(4,5,6,3)              0.016          estimate D2E/DX2                !
 ! D18   D(4,5,6,11)          -179.9875         estimate D2E/DX2                !
 ! D19   D(8,5,6,3)           -179.9818         estimate D2E/DX2                !
 ! D20   D(8,5,6,11)             0.0146         estimate D2E/DX2                !
 ! D21   D(3,6,11,12)           -0.0038         estimate D2E/DX2                !
 ! D22   D(3,6,11,14)          180.0            estimate D2E/DX2                !
 ! D23   D(5,6,11,12)         -179.9998         estimate D2E/DX2                !
 ! D24   D(5,6,11,14)            0.004          estimate D2E/DX2                !
 ! D25   D(6,11,12,13)         179.9878         estimate D2E/DX2                !
 ! D26   D(14,11,12,13)         -0.0155         estimate D2E/DX2                !
 ! D27   D(6,11,14,15)        -179.9882         estimate D2E/DX2                !
 ! D28   D(6,11,14,20)           0.0155         estimate D2E/DX2                !
 ! D29   D(12,11,14,15)          0.0152         estimate D2E/DX2                !
 ! D30   D(12,11,14,20)       -179.981          estimate D2E/DX2                !
 ! D31   D(11,12,13,16)          0.0044         estimate D2E/DX2                !
 ! D32   D(11,12,13,18)       -179.9976         estimate D2E/DX2                !
 ! D33   D(12,13,16,15)          0.0092         estimate D2E/DX2                !
 ! D34   D(12,13,16,17)       -179.9944         estimate D2E/DX2                !
 ! D35   D(18,13,16,15)       -179.9888         estimate D2E/DX2                !
 ! D36   D(18,13,16,17)          0.0076         estimate D2E/DX2                !
 ! D37   D(11,14,15,16)         -0.003          estimate D2E/DX2                !
 ! D38   D(11,14,15,19)        179.9981         estimate D2E/DX2                !
 ! D39   D(20,14,15,16)        179.9935         estimate D2E/DX2                !
 ! D40   D(20,14,15,19)         -0.0054         estimate D2E/DX2                !
 ! D41   D(14,15,16,13)         -0.0096         estimate D2E/DX2                !
 ! D42   D(14,15,16,17)        179.994          estimate D2E/DX2                !
 ! D43   D(19,15,16,13)        179.9893         estimate D2E/DX2                !
 ! D44   D(19,15,16,17)         -0.0071         estimate D2E/DX2                !
 --------------------------------------------------------------------------------
 Trust Radius=3.00D-01 FncErr=1.00D-07 GrdErr=1.00D-06 EigMax=2.50D+02 EigMin=1.00D-04
 Number of steps in this run=    107 maximum allowed number of steps=    120.
 GradGradGradGradGradGradGradGradGradGradGradGradGradGradGradGradGradGrad

 Leave Link  103 at Wed Jul  6 01:30:27 2022, MaxMem=   671088640 cpu:               0.1 elap:               0.0
 (Enter /gpfs/software/gaussian16/sse4/tar/g16/l202.exe)
                          Input orientation:                          
 ---------------------------------------------------------------------
 Center     Atomic      Atomic             Coordinates (Angstroms)
 Number     Number       Type             X           Y           Z
 ---------------------------------------------------------------------
      1          6           0       -8.115990   -1.603010    6.829830
      2          6           0       -7.285860   -2.596480    7.338330
      3          6           0       -5.982370   -2.886480    6.813010
      4          6           0       -7.502630   -0.935120    5.743850
      5          6           0       -6.207360   -1.207080    5.204920
      6          6           0       -5.372880   -2.204240    5.714980
      7          1           0       -5.482260   -3.690600    7.333500
      8          1           0       -5.925660   -0.574750    4.366470
      9          8           0       -9.265920   -1.362260    7.309160
     10          1           0       -7.711930   -3.148550    8.184290
     11          6           0       -3.967220   -2.513410    5.145200
     12          6           0       -3.142400   -3.518920    5.670090
     13          6           0       -1.862540   -3.797760    5.148130
     14          6           0       -3.364380   -1.814460    4.033970
     15          6           0       -2.073860   -2.097200    3.509330
     16          6           0       -1.328160   -3.090460    4.071240
     17         17           0        0.237250   -3.435030    3.436270
     18         17           0       -0.928520   -5.051650    5.862620
     19          1           0       -1.628840   -1.557680    2.664420
     20          1           0       -3.878210   -1.013020    3.524970
 ---------------------------------------------------------------------
                    Distance matrix (angstroms):
                    1          2          3          4          5
     1  C    0.000000
     2  C    1.390924   0.000000
     3  C    2.489962   1.434973   0.000000
     4  C    1.414793   2.312893   2.694828   0.000000
     5  C    2.537708   2.764965   2.336013   1.429032   0.000000
     6  C    3.021427   2.539411   1.429195   2.479382   1.396727
     7  H    3.398272   2.109525   1.080569   3.768495   3.350298
     8  H    3.452971   3.843109   3.366433   2.124589   1.087288
     9  O    1.268880   2.333407   3.653917   2.396213   3.715736
    10  H    2.094402   1.096342   2.222716   3.301337   3.861306
    11  C    4.569365   3.978705   2.642272   3.917717   2.593895
    12  C    5.454567   4.560941   3.125968   5.068833   3.867165
    13  C    6.837447   5.970967   4.535996   6.352968   5.058884
    14  C    5.517186   5.187326   3.965623   4.563118   3.134098
    15  C    6.912111   6.486560   5.178196   5.984568   4.555564
    16  C    7.476427   6.812641   5.405606   6.750348   5.351537
    17  Cl   9.200498   8.516245   7.098377   8.454597   7.044493
    18  Cl   8.030463   6.972901   5.579660   7.757503   6.563493
    19  H    7.709462   7.411236   6.158712   6.661222   5.247848
    20  H    5.406382   5.353610   4.329959   4.250402   2.878338
                    6          7          8          9         10
     6  C    0.000000
     7  H    2.200190   0.000000
     8  H    2.186157   4.325320   0.000000
     9  O    4.290233   4.442729   4.520723   0.000000
    10  H    3.529925   2.447262   4.938720   2.524197   0.000000
    11  C    1.547939   2.910289   2.863618   5.838158   4.864393
    12  C    2.589486   2.875996   4.256066   6.695911   5.228669
    13  C    3.896551   4.229622   5.244781   8.087753   6.622319
    14  C    2.647979   4.346518   2.864890   6.764579   6.156797
    15  C    3.969872   5.364736   4.229528   8.167287   7.399218
    16  C    4.455000   5.315925   5.249092   8.745218   7.594279
    17  Cl   6.179071   6.925786   6.857692  10.469283   9.263651
    18  Cl   5.280329   4.975188   6.874046   9.231268   7.417991
    19  H    4.872555   6.418606   4.725017   8.940738   8.366828
    20  H    2.906749   4.924156   2.256602   6.593139   6.400559
                   11         12         13         14         15
    11  C    0.000000
    12  C    1.402458   0.000000
    13  C    2.465612   1.410048   0.000000
    14  C    1.444569   2.373046   2.725868   0.000000
    15  C    2.536555   2.798562   2.371123   1.421489   0.000000
    16  C    2.907063   2.455884   1.394822   2.403280   1.363223
    17  Cl   4.631133   4.052039   2.733342   3.994400   2.671396
    18  Cl   4.023811   2.699554   1.719049   4.444859   3.946967
    19  H    3.540580   3.895045   3.352818   2.225691   1.096812
    20  H    2.210031   3.379718   3.801625   1.079541   2.105082
                   16         17         18         19         20
    16  C    0.000000
    17  Cl   1.724072   0.000000
    18  Cl   2.686079   3.140009   0.000000
    19  H    2.102134   2.757261   4.788189   0.000000
    20  H    3.334205   4.776087   5.520490   2.469183   0.000000
 Stoichiometry    C12H5Cl2O(1-)
 Framework group  C1[X(C12H5Cl2O)]
 Deg. of freedom    54
 Full point group                 C1      NOp   1
 Largest Abelian subgroup         C1      NOp   1
 Largest concise Abelian subgroup C1      NOp   1
                         Standard orientation:                         
 ---------------------------------------------------------------------
 Center     Atomic      Atomic             Coordinates (Angstroms)
 Number     Number       Type             X           Y           Z
 ---------------------------------------------------------------------
      1          6           0       -4.760751    0.095653   -0.000031
      2          6           0       -3.887857    1.178578    0.000185
      3          6           0       -2.459070    1.045483    0.000269
      4          6           0       -4.051495   -1.128519    0.000074
      5          6           0       -2.630968   -1.284197    0.000170
      6          6           0       -1.753574   -0.197447    0.000086
      7          1           0       -1.942559    1.994612    0.000549
      8          1           0       -2.290225   -2.316713    0.000348
      9          8           0       -6.021960    0.234971   -0.000210
     10          1           0       -4.384495    2.155981    0.000300
     11          6           0       -0.212762   -0.345811   -0.000095
     12          6           0        0.653565    0.757079   -0.000174
     13          6           0        2.056724    0.617867   -0.000086
     14          6           0        0.486144   -1.610054   -0.000279
     15          6           0        1.900911   -1.748132   -0.000205
     16          6           0        2.680401   -0.629753   -0.000005
     17         17           0        4.396526   -0.795104    0.000243
     18         17           0        3.032479    2.033152   -0.000131
     19          1           0        2.417938   -2.715437   -0.000317
     20          1           0       -0.045664   -2.549516   -0.000550
 ---------------------------------------------------------------------
 Rotational constants (GHZ):           1.4594415           0.1912171           0.1690659
 Leave Link  202 at Wed Jul  6 01:30:27 2022, MaxMem=   671088640 cpu:               0.1 elap:               0.0
 (Enter /gpfs/software/gaussian16/sse4/tar/g16/l301.exe)
 Standard basis: 6-311+G(d,p) (5D, 7F)
 Ernie: Thresh=  0.10000D-02 Tol=  0.10000D-05 Strict=F.
 There are   391 symmetry adapted cartesian basis functions of A   symmetry.
 There are   376 symmetry adapted basis functions of A   symmetry.
   376 basis functions,   614 primitive gaussians,   391 cartesian basis functions
    60 alpha electrons       60 beta electrons
       nuclear repulsion energy      1003.6007433694 Hartrees.
 IExCor= 4336 DFT=T Ex+Corr=M062X ExCW=0 ScaHFX=  0.540000
 ScaDFX=  1.000000  1.000000  1.000000  1.000000 ScalE2=  1.000000  1.000000
 IRadAn=      5 IRanWt=     -1 IRanGd=            0 ICorTp=0 IEmpDi=  4
 NAtoms=   20 NActive=   20 NUniq=   20 SFac= 1.00D+00 NAtFMM=   60 NAOKFM=F Big=F
 Integral buffers will be    131072 words long.
 Raffenetti 2 integral format.
 Two-electron integral symmetry is turned on.
 Leave Link  301 at Wed Jul  6 01:30:27 2022, MaxMem=   671088640 cpu:               0.4 elap:               0.1
 (Enter /gpfs/software/gaussian16/sse4/tar/g16/l302.exe)
 NPDir=0 NMtPBC=     1 NCelOv=     1 NCel=       1 NClECP=     1 NCelD=      1
         NCelK=      1 NCelE2=     1 NClLst=     1 CellRange=     0.0.
 One-electron integrals computed using PRISM.
 One-electron integral symmetry used in STVInt
 NBasis=   376 RedAO= T EigKep=  1.41D-06  NBF=   376
 NBsUse=   372 1.00D-06 EigRej=  8.71D-07 NBFU=   372
 Precomputing XC quadrature grid using
 IXCGrd= 4 IRadAn=           5 IRanWt=          -1 IRanGd=           0 AccXCQ= 0.00D+00.
 Generated NRdTot=       0 NPtTot=           0 NUsed=           0 NTot=          32
 NSgBfM=   384   384   384   384   384 MxSgAt=    20 MxSgA2=    20.
 Leave Link  302 at Wed Jul  6 01:30:27 2022, MaxMem=   671088640 cpu:               2.7 elap:               0.6
 (Enter /gpfs/software/gaussian16/sse4/tar/g16/l303.exe)
 DipDrv:  MaxL=1.
 Leave Link  303 at Wed Jul  6 01:30:27 2022, MaxMem=   671088640 cpu:               0.3 elap:               0.1
 (Enter /gpfs/software/gaussian16/sse4/tar/g16/l401.exe)
 ExpMin= 4.38D-02 ExpMax= 1.06D+05 ExpMxC= 3.62D+03 IAcc=3 IRadAn=         5 AccDes= 0.00D+00
 Harris functional with IExCor= 1009 and IRadAn=       5 diagonalized for initial guess.
 HarFok:  IExCor= 1009 AccDes= 0.00D+00 IRadAn=         5 IDoV= 1 UseB2=F ITyADJ=14
 ICtDFT=  3500011 ScaDFX=  1.000000  1.000000  1.000000  1.000000
 FoFCou: FMM=F IPFlag=           0 FMFlag=      100000 FMFlg1=           0
         NFxFlg=           0 DoJE=T BraDBF=F KetDBF=T FulRan=T
         wScrn=  0.000000 ICntrl=       500 IOpCl=  0 I1Cent=   200000004 NGrid=           0
         NMat0=    1 NMatS0=      1 NMatT0=    0 NMatD0=    1 NMtDS0=    0 NMtDT0=    0
 Petite list used in FoFCou.
 Harris En= -1455.04607728038    
 JPrj=0 DoOrth=F DoCkMO=F.
 Leave Link  401 at Wed Jul  6 01:30:32 2022, MaxMem=   671088640 cpu:              20.8 elap:               4.2
 (Enter /gpfs/software/gaussian16/sse4/tar/g16/l502.exe)
 Integral symmetry usage will be decided dynamically.
 Closed shell SCF:
 Using DIIS extrapolation, IDIIS=  1040.
 NGot=   671088640 LenX=   670776934 LenY=   670623612
 Requested convergence on RMS density matrix=1.00D-08 within 128 cycles.
 Requested convergence on MAX density matrix=1.00D-06.
 Requested convergence on             energy=1.00D-06.
 No special actions if energy rises.
 Fock matrices will be formed incrementally for  20 cycles.

 Cycle   1  Pass 1  IDiag  1:
 FoFJK:  IHMeth= 1 ICntrl=       0 DoSepK=F KAlg= 0 I1Cent=           0 FoldK=F
 IRaf= 820000000 NMat=       1 IRICut=       1 DoRegI=T DoRafI=F ISym2E= 0 IDoP0=0 IntGTp=1.
 FoFCou: FMM=F IPFlag=           0 FMFlag=      100000 FMFlg1=           0
         NFxFlg=           0 DoJE=F BraDBF=F KetDBF=F FulRan=T
         wScrn=  0.000000 ICntrl=         0 IOpCl=  0 I1Cent=           0 NGrid=           0
         NMat0=    1 NMatS0=      1 NMatT0=    0 NMatD0=    1 NMtDS0=    0 NMtDT0=    0
 Symmetry not used in FoFCou.
 E= -1454.49154506044    
 DIIS: error= 4.54D-02 at cycle   1 NSaved=   1.
 NSaved= 1 IEnMin= 1 EnMin= -1454.49154506044     IErMin= 1 ErrMin= 4.54D-02
 ErrMax= 4.54D-02  0.00D+00 EMaxC= 1.00D-01 BMatC= 8.52D-01 BMatP= 8.52D-01
 IDIUse=3 WtCom= 5.46D-01 WtEn= 4.54D-01
 Coeff-Com:  0.100D+01
 Coeff-En:   0.100D+01
 Coeff:      0.100D+01
 Gap=     0.123 Goal=   None    Shift=    0.000
 GapD=    0.123 DampG=1.000 DampE=0.500 DampFc=0.5000 IDamp=-1.
 Damping current iteration by 5.00D-01
 RMSDP=5.59D+00 MaxDP=3.77D+02              OVMax= 9.96D-01

 Cycle   2  Pass 1  IDiag  1:
 RMSU=  2.69D+00    CP:  3.00D+00
 E= -1446.62019006753     Delta-E=        7.871354992906 Rises=F Damp=T
 DIIS: error= 8.38D-02 at cycle   2 NSaved=   2.
 NSaved= 2 IEnMin= 1 EnMin= -1454.49154506044     IErMin= 1 ErrMin= 4.54D-02
 ErrMax= 8.38D-02  0.00D+00 EMaxC= 1.00D-01 BMatC= 1.52D+00 BMatP= 8.52D-01
 IDIUse=2 WtCom= 0.00D+00 WtEn= 1.00D+00
 Coeff-En:   0.876D+00 0.124D+00
 Coeff:      0.876D+00 0.124D+00
 Gap=     0.012 Goal=   None    Shift=    0.000
 RMSDP=2.75D+00 MaxDP=1.70D+02 DE= 7.87D+00 OVMax= 9.95D-01

 Cycle   3  Pass 1  IDiag  1:
 RMSU=  3.95D-01    CP:  1.97D+00  6.70D-03
 E= -1453.12013196018     Delta-E=       -6.499941892651 Rises=F Damp=F
 DIIS: error= 6.64D-02 at cycle   3 NSaved=   3.
 NSaved= 3 IEnMin= 1 EnMin= -1454.49154506044     IErMin= 1 ErrMin= 4.54D-02
 ErrMax= 6.64D-02  0.00D+00 EMaxC= 1.00D-01 BMatC= 1.14D+00 BMatP= 8.52D-01
 IDIUse=2 WtCom= 0.00D+00 WtEn= 1.00D+00
 Coeff-En:   0.648D+00 0.000D+00 0.352D+00
 Coeff:      0.648D+00 0.000D+00 0.352D+00
 Gap=     0.051 Goal=   None    Shift=    0.000
 RMSDP=3.93D-01 MaxDP=2.69D+01 DE=-6.50D+00 OVMax= 9.04D-01

 Cycle   4  Pass 1  IDiag  1:
 RMSU=  5.92D-02    CP:  1.17D+00  7.53D-03  2.93D-02
 E= -1455.35416020923     Delta-E=       -2.234028249050 Rises=F Damp=F
 DIIS: error= 3.37D-02 at cycle   4 NSaved=   4.
 NSaved= 4 IEnMin= 4 EnMin= -1455.35416020923     IErMin= 4 ErrMin= 3.37D-02
 ErrMax= 3.37D-02  0.00D+00 EMaxC= 1.00D-01 BMatC= 2.47D-01 BMatP= 8.52D-01
 IDIUse=3 WtCom= 6.63D-01 WtEn= 3.37D-01
 Coeff-Com:  0.345D+00 0.218D-02 0.205D+00 0.448D+00
 Coeff-En:   0.117D+00 0.000D+00 0.000D+00 0.883D+00
 Coeff:      0.268D+00 0.144D-02 0.136D+00 0.595D+00
 Gap=    -0.040 Goal=   None    Shift=    0.000
 RMSDP=1.97D-02 MaxDP=1.44D+00 DE=-2.23D+00 OVMax= 8.97D-01

 Cycle   5  Pass 1  IDiag  1:
 RMSU=  1.94D-02    CP:  1.16D+00  8.53D-03  2.35D-02  1.02D+00
 E= -1455.15800625686     Delta-E=        0.196153952377 Rises=F Damp=F
 DIIS: error= 4.55D-02 at cycle   5 NSaved=   5.
 NSaved= 5 IEnMin= 4 EnMin= -1455.35416020923     IErMin= 4 ErrMin= 3.37D-02
 ErrMax= 4.55D-02  0.00D+00 EMaxC= 1.00D-01 BMatC= 4.20D-01 BMatP= 2.47D-01
 IDIUse=2 WtCom= 0.00D+00 WtEn= 1.00D+00
 Coeff-En:   0.000D+00 0.000D+00 0.000D+00 0.608D+00 0.392D+00
 Coeff:      0.000D+00 0.000D+00 0.000D+00 0.608D+00 0.392D+00
 Gap=    -0.065 Goal=   None    Shift=    0.000
 RMSDP=1.79D-02 MaxDP=7.64D-01 DE= 1.96D-01 OVMax= 9.54D-01

 Cycle   6  Pass 1  IDiag  1:
 RMSU=  1.62D-02    CP:  1.21D+00  8.63D-03  1.90D-02  9.15D-01  9.41D-01
 E= -1454.82270103662     Delta-E=        0.335305220240 Rises=F Damp=F
 DIIS: error= 4.52D-02 at cycle   6 NSaved=   6.
 NSaved= 6 IEnMin= 4 EnMin= -1455.35416020923     IErMin= 4 ErrMin= 3.37D-02
 ErrMax= 4.52D-02  0.00D+00 EMaxC= 1.00D-01 BMatC= 4.18D-01 BMatP= 2.47D-01
 IDIUse=2 WtCom= 0.00D+00 WtEn= 1.00D+00
 EnCoef did     3 forward-backward iterations
 Coeff-En:   0.000D+00 0.000D+00 0.000D+00 0.522D+00 0.355D+00 0.123D+00
 Coeff:      0.000D+00 0.000D+00 0.000D+00 0.522D+00 0.355D+00 0.123D+00
 Gap=    -0.018 Goal=   None    Shift=    0.000
 RMSDP=1.16D-02 MaxDP=4.91D-01 DE= 3.35D-01 OVMax= 9.49D-01

 Cycle   7  Pass 1  IDiag  1:
 RMSU=  6.01D-03    CP:  1.20D+00  8.05D-03  1.92D-02  8.97D-01  8.76D-01
                    CP:  4.12D-01
 E= -1455.57186861188     Delta-E=       -0.749167575268 Rises=F Damp=F
 DIIS: error= 1.28D-02 at cycle   7 NSaved=   7.
 NSaved= 7 IEnMin= 7 EnMin= -1455.57186861188     IErMin= 7 ErrMin= 1.28D-02
 ErrMax= 1.28D-02  0.00D+00 EMaxC= 1.00D-01 BMatC= 3.80D-02 BMatP= 2.47D-01
 IDIUse=3 WtCom= 8.72D-01 WtEn= 1.28D-01
 EnCoef did     2 forward-backward iterations
 Coeff-Com: -0.172D-01 0.954D-02 0.406D-01 0.909D-01 0.153D+00 0.143D+00
 Coeff-Com:  0.581D+00
 Coeff-En:   0.000D+00 0.000D+00 0.000D+00 0.000D+00 0.317D-01 0.213D-01
 Coeff-En:   0.947D+00
 Coeff:     -0.150D-01 0.832D-02 0.354D-01 0.792D-01 0.137D+00 0.127D+00
 Coeff:      0.627D+00
 Gap=     0.032 Goal=   None    Shift=    0.000
 RMSDP=4.98D-03 MaxDP=3.18D-01 DE=-7.49D-01 OVMax= 2.93D-01

 Cycle   8  Pass 1  IDiag  1:
 RMSU=  3.46D-03    CP:  1.16D+00  7.93D-03  1.99D-02  9.05D-01  9.10D-01
                    CP:  3.21D-01  6.87D-01
 E= -1455.61813596913     Delta-E=       -0.046267357244 Rises=F Damp=F
 DIIS: error= 4.90D-03 at cycle   8 NSaved=   8.
 NSaved= 8 IEnMin= 8 EnMin= -1455.61813596913     IErMin= 8 ErrMin= 4.90D-03
 ErrMax= 4.90D-03  0.00D+00 EMaxC= 1.00D-01 BMatC= 8.95D-03 BMatP= 3.80D-02
 IDIUse=3 WtCom= 9.51D-01 WtEn= 4.90D-02
 Coeff-Com: -0.133D-01 0.148D-01 0.150D-01-0.592D-02-0.136D-01 0.623D-01
 Coeff-Com:  0.293D+00 0.648D+00
 Coeff-En:   0.000D+00 0.000D+00 0.000D+00 0.000D+00 0.000D+00 0.000D+00
 Coeff-En:   0.000D+00 0.100D+01
 Coeff:     -0.126D-01 0.141D-01 0.142D-01-0.563D-02-0.129D-01 0.593D-01
 Coeff:      0.278D+00 0.665D+00
 Gap=     0.061 Goal=   None    Shift=    0.000
 RMSDP=2.20D-03 MaxDP=1.61D-01 DE=-4.63D-02 OVMax= 3.16D-02

 Cycle   9  Pass 1  IDiag  1:
 RMSU=  1.31D-03    CP:  1.16D+00  7.81D-03  1.91D-02  8.82D-01  9.21D-01
                    CP:  3.19D-01  7.75D-01  7.56D-01
 E= -1455.62553888010     Delta-E=       -0.007402910967 Rises=F Damp=F
 DIIS: error= 3.50D-03 at cycle   9 NSaved=   9.
 NSaved= 9 IEnMin= 9 EnMin= -1455.62553888010     IErMin= 9 ErrMin= 3.50D-03
 ErrMax= 3.50D-03  0.00D+00 EMaxC= 1.00D-01 BMatC= 3.08D-03 BMatP= 8.95D-03
 IDIUse=3 WtCom= 9.65D-01 WtEn= 3.50D-02
 Coeff-Com: -0.453D-02 0.106D-01 0.127D-02 0.235D-01-0.280D-01 0.244D-01
 Coeff-Com:  0.934D-01 0.376D+00 0.503D+00
 Coeff-En:   0.000D+00 0.000D+00 0.000D+00 0.000D+00 0.000D+00 0.000D+00
 Coeff-En:   0.000D+00 0.000D+00 0.100D+01
 Coeff:     -0.437D-02 0.103D-01 0.123D-02 0.227D-01-0.270D-01 0.235D-01
 Coeff:      0.901D-01 0.363D+00 0.521D+00
 Gap=     0.069 Goal=   None    Shift=    0.000
 RMSDP=4.65D-03 MaxDP=5.09D-01 DE=-7.40D-03 OVMax= 4.28D-02

 Cycle  10  Pass 1  IDiag  1:
 RMSU=  1.32D-03    CP:  1.18D+00  8.51D-03  2.04D-02  9.39D-01  9.53D-01
                    CP:  3.64D-01  7.19D-01  7.93D-01  7.58D-01
 E= -1455.62792330399     Delta-E=       -0.002384423897 Rises=F Damp=F
 DIIS: error= 2.38D-03 at cycle  10 NSaved=  10.
 NSaved=10 IEnMin=10 EnMin= -1455.62792330399     IErMin=10 ErrMin= 2.38D-03
 ErrMax= 2.38D-03  0.00D+00 EMaxC= 1.00D-01 BMatC= 1.75D-03 BMatP= 3.08D-03
 IDIUse=3 WtCom= 9.76D-01 WtEn= 2.38D-02
 Coeff-Com: -0.142D-02 0.125D-02-0.444D-03 0.373D-01-0.240D-01 0.165D-01
 Coeff-Com:  0.170D-01-0.689D-01 0.117D+00 0.906D+00
 Coeff-En:   0.000D+00 0.000D+00 0.000D+00 0.000D+00 0.000D+00 0.000D+00
 Coeff-En:   0.000D+00 0.000D+00 0.000D+00 0.100D+01
 Coeff:     -0.139D-02 0.122D-02-0.433D-03 0.364D-01-0.234D-01 0.161D-01
 Coeff:      0.166D-01-0.673D-01 0.114D+00 0.908D+00
 Gap=     0.076 Goal=   None    Shift=    0.000
 RMSDP=2.17D-03 MaxDP=2.27D-01 DE=-2.38D-03 OVMax= 3.06D-02

 Cycle  11  Pass 1  IDiag  1:
 RMSU=  5.01D-04    CP:  1.19D+00  8.85D-03  2.11D-02  9.64D-01  9.58D-01
                    CP:  3.89D-01  7.14D-01  7.56D-01  8.78D-01  1.63D+00
 E= -1455.62940616558     Delta-E=       -0.001482861591 Rises=F Damp=F
 DIIS: error= 2.13D-03 at cycle  11 NSaved=  11.
 NSaved=11 IEnMin=11 EnMin= -1455.62940616558     IErMin=11 ErrMin= 2.13D-03
 ErrMax= 2.13D-03  0.00D+00 EMaxC= 1.00D-01 BMatC= 9.94D-04 BMatP= 1.75D-03
 IDIUse=3 WtCom= 9.79D-01 WtEn= 2.13D-02
 Coeff-Com: -0.292D-03 0.221D-03-0.444D-02 0.296D-01-0.180D-01 0.190D-01
 Coeff-Com: -0.692D-03-0.114D+00 0.120D-01 0.405D+00 0.672D+00
 Coeff-En:   0.000D+00 0.000D+00 0.000D+00 0.000D+00 0.000D+00 0.000D+00
 Coeff-En:   0.000D+00 0.000D+00 0.000D+00 0.000D+00 0.100D+01
 Coeff:     -0.286D-03 0.217D-03-0.434D-02 0.290D-01-0.176D-01 0.185D-01
 Coeff:     -0.677D-03-0.112D+00 0.117D-01 0.397D+00 0.679D+00
 Gap=     0.075 Goal=   None    Shift=    0.000
 RMSDP=7.94D-04 MaxDP=7.54D-02 DE=-1.48D-03 OVMax= 2.59D-02

 Cycle  12  Pass 1  IDiag  1:
 RMSU=  2.48D-04    CP:  1.20D+00  8.95D-03  2.14D-02  9.72D-01  9.57D-01
                    CP:  3.95D-01  7.09D-01  7.25D-01  9.35D-01  1.85D+00
                    CP:  1.46D+00
 E= -1455.63005470758     Delta-E=       -0.000648542000 Rises=F Damp=F
 DIIS: error= 2.08D-03 at cycle  12 NSaved=  12.
 NSaved=12 IEnMin=12 EnMin= -1455.63005470758     IErMin=12 ErrMin= 2.08D-03
 ErrMax= 2.08D-03  0.00D+00 EMaxC= 1.00D-01 BMatC= 8.48D-04 BMatP= 9.94D-04
 IDIUse=3 WtCom= 9.79D-01 WtEn= 2.08D-02
 Coeff-Com:  0.714D-03 0.230D-03-0.563D-02 0.207D-01-0.167D-01 0.200D-01
 Coeff-Com: -0.720D-02-0.483D-01 0.582D-01-0.503D-01 0.191D+00 0.838D+00
 Coeff-En:   0.000D+00 0.000D+00 0.000D+00 0.000D+00 0.000D+00 0.000D+00
 Coeff-En:   0.000D+00 0.000D+00 0.000D+00 0.000D+00 0.000D+00 0.100D+01
 Coeff:      0.699D-03 0.226D-03-0.551D-02 0.203D-01-0.164D-01 0.196D-01
 Coeff:     -0.705D-02-0.473D-01 0.570D-01-0.492D-01 0.187D+00 0.841D+00
 Gap=     0.074 Goal=   None    Shift=    0.000
 RMSDP=4.69D-04 MaxDP=3.58D-02 DE=-6.49D-04 OVMax= 2.42D-02

 Cycle  13  Pass 1  IDiag  1:
 RMSU=  1.41D-04    CP:  1.20D+00  8.99D-03  2.16D-02  9.75D-01  9.53D-01
                    CP:  3.97D-01  6.99D-01  6.94D-01  1.01D+00  1.97D+00
                    CP:  1.78D+00  1.89D+00
 E= -1455.63069211216     Delta-E=       -0.000637404572 Rises=F Damp=F
 DIIS: error= 1.65D-03 at cycle  13 NSaved=  13.
 NSaved=13 IEnMin=13 EnMin= -1455.63069211216     IErMin=13 ErrMin= 1.65D-03
 ErrMax= 1.65D-03  0.00D+00 EMaxC= 1.00D-01 BMatC= 6.25D-04 BMatP= 8.48D-04
 IDIUse=3 WtCom= 9.83D-01 WtEn= 1.65D-02
 Coeff-Com:  0.336D-03-0.117D-02-0.109D-02 0.337D-02-0.111D-01 0.950D-02
 Coeff-Com:  0.874D-02 0.168D+00 0.244D+00-0.275D+00-0.165D+01-0.840D+00
 Coeff-Com:  0.334D+01
 Coeff-En:   0.000D+00 0.000D+00 0.000D+00 0.000D+00 0.000D+00 0.000D+00
 Coeff-En:   0.000D+00 0.000D+00 0.000D+00 0.000D+00 0.000D+00 0.000D+00
 Coeff-En:   0.100D+01
 Coeff:      0.331D-03-0.115D-02-0.107D-02 0.332D-02-0.109D-01 0.935D-02
 Coeff:      0.859D-02 0.165D+00 0.240D+00-0.271D+00-0.162D+01-0.827D+00
 Coeff:      0.330D+01
 Gap=     0.068 Goal=   None    Shift=    0.000
 RMSDP=1.39D-03 MaxDP=1.08D-01 DE=-6.37D-04 OVMax= 6.88D-02

 Cycle  14  Pass 1  IDiag  1:
 RMSU=  6.30D-04    CP:  1.20D+00  9.04D-03  2.21D-02  9.81D-01  9.32D-01
                    CP:  4.10D-01  6.57D-01  5.94D-01  1.19D+00  2.25D+00
                    CP:  2.74D+00  3.00D+00  3.00D+00
 E= -1455.63226030249     Delta-E=       -0.001568190335 Rises=F Damp=F
 DIIS: error= 4.13D-04 at cycle  14 NSaved=  14.
 NSaved=14 IEnMin=14 EnMin= -1455.63226030249     IErMin=14 ErrMin= 4.13D-04
 ErrMax= 4.13D-04  0.00D+00 EMaxC= 1.00D-01 BMatC= 3.06D-05 BMatP= 6.25D-04
 IDIUse=3 WtCom= 9.96D-01 WtEn= 4.13D-03
 Coeff-Com:  0.259D-03-0.238D-04 0.123D-03 0.481D-03-0.326D-02-0.243D-03
 Coeff-Com:  0.623D-02 0.466D-01 0.816D-01 0.751D-01-0.432D+00-0.744D+00
 Coeff-Com:  0.110D+01 0.868D+00
 Coeff-En:   0.000D+00 0.000D+00 0.000D+00 0.000D+00 0.000D+00 0.000D+00
 Coeff-En:   0.000D+00 0.000D+00 0.000D+00 0.000D+00 0.000D+00 0.000D+00
 Coeff-En:   0.000D+00 0.100D+01
 Coeff:      0.258D-03-0.237D-04 0.122D-03 0.479D-03-0.324D-02-0.242D-03
 Coeff:      0.620D-02 0.464D-01 0.812D-01 0.748D-01-0.430D+00-0.741D+00
 Coeff:      0.110D+01 0.869D+00
 Gap=     0.068 Goal=   None    Shift=    0.000
 RMSDP=9.16D-04 MaxDP=9.78D-02 DE=-1.57D-03 OVMax= 1.58D-02

 Cycle  15  Pass 1  IDiag  1:
 RMSU=  1.76D-04    CP:  1.19D+00  8.90D-03  2.18D-02  9.70D-01  9.27D-01
                    CP:  4.03D-01  6.60D-01  5.82D-01  1.25D+00  2.08D+00
                    CP:  2.67D+00  3.00D+00  3.00D+00  1.29D+00
 E= -1455.63239365662     Delta-E=       -0.000133354130 Rises=F Damp=F
 DIIS: error= 3.55D-04 at cycle  15 NSaved=  15.
 NSaved=15 IEnMin=15 EnMin= -1455.63239365662     IErMin=15 ErrMin= 3.55D-04
 ErrMax= 3.55D-04  0.00D+00 EMaxC= 1.00D-01 BMatC= 2.68D-05 BMatP= 3.06D-05
 IDIUse=3 WtCom= 9.96D-01 WtEn= 3.55D-03
 Coeff-Com:  0.150D-03 0.404D-04 0.151D-03-0.234D-03-0.124D-02-0.156D-02
 Coeff-Com:  0.926D-02 0.572D-02 0.517D-02-0.147D-01 0.608D-02-0.103D+00
 Coeff-Com:  0.149D+00 0.294D+00 0.651D+00
 Coeff-En:   0.000D+00 0.000D+00 0.000D+00 0.000D+00 0.000D+00 0.000D+00
 Coeff-En:   0.000D+00 0.000D+00 0.000D+00 0.000D+00 0.000D+00 0.000D+00
 Coeff-En:   0.000D+00 0.000D+00 0.100D+01
 Coeff:      0.149D-03 0.402D-04 0.150D-03-0.233D-03-0.123D-02-0.155D-02
 Coeff:      0.923D-02 0.570D-02 0.515D-02-0.147D-01 0.606D-02-0.102D+00
 Coeff:      0.148D+00 0.293D+00 0.652D+00
 Gap=     0.069 Goal=   None    Shift=    0.000
 RMSDP=1.89D-04 MaxDP=1.31D-02 DE=-1.33D-04 OVMax= 5.74D-03

 Cycle  16  Pass 1  IDiag  1:
 RMSU=  9.33D-05    CP:  1.19D+00  8.90D-03  2.17D-02  9.69D-01  9.31D-01
                    CP:  4.06D-01  6.67D-01  5.92D-01  1.23D+00  2.06D+00
                    CP:  2.68D+00  3.00D+00  3.00D+00  1.18D+00  1.29D+00
 E= -1455.63240930085     Delta-E=       -0.000015644228 Rises=F Damp=F
 DIIS: error= 2.45D-04 at cycle  16 NSaved=  16.
 NSaved=16 IEnMin=16 EnMin= -1455.63240930085     IErMin=16 ErrMin= 2.45D-04
 ErrMax= 2.45D-04  0.00D+00 EMaxC= 1.00D-01 BMatC= 2.19D-05 BMatP= 2.68D-05
 IDIUse=3 WtCom= 9.98D-01 WtEn= 2.45D-03
 Coeff-Com:  0.125D-03-0.128D-03 0.289D-03-0.748D-03-0.135D-02-0.170D-02
 Coeff-Com:  0.112D-01 0.129D-01 0.287D-02-0.113D+00-0.648D-01 0.103D+00
 Coeff-Com:  0.154D+00-0.945D-01 0.129D+00 0.863D+00
 Coeff-En:   0.000D+00 0.000D+00 0.000D+00 0.000D+00 0.000D+00 0.000D+00
 Coeff-En:   0.000D+00 0.000D+00 0.000D+00 0.000D+00 0.000D+00 0.000D+00
 Coeff-En:   0.000D+00 0.000D+00 0.000D+00 0.100D+01
 Coeff:      0.125D-03-0.128D-03 0.288D-03-0.747D-03-0.135D-02-0.170D-02
 Coeff:      0.112D-01 0.129D-01 0.286D-02-0.112D+00-0.646D-01 0.103D+00
 Coeff:      0.153D+00-0.943D-01 0.129D+00 0.863D+00
 Gap=     0.070 Goal=   None    Shift=    0.000
 RMSDP=1.38D-04 MaxDP=6.85D-03 DE=-1.56D-05 OVMax= 3.60D-03

 Cycle  17  Pass 1  IDiag  1:
 RMSU=  3.75D-05    CP:  1.20D+00  8.91D-03  2.17D-02  9.69D-01  9.33D-01
                    CP:  4.07D-01  6.70D-01  5.94D-01  1.24D+00  2.07D+00
                    CP:  2.76D+00  3.00D+00  3.00D+00  1.14D+00  1.61D+00
                    CP:  1.63D+00
 E= -1455.63244155613     Delta-E=       -0.000032255284 Rises=F Damp=F
 DIIS: error= 2.07D-04 at cycle  17 NSaved=  17.
 NSaved=17 IEnMin=17 EnMin= -1455.63244155613     IErMin=17 ErrMin= 2.07D-04
 ErrMax= 2.07D-04  0.00D+00 EMaxC= 1.00D-01 BMatC= 1.37D-05 BMatP= 2.19D-05
 IDIUse=3 WtCom= 9.98D-01 WtEn= 2.07D-03
 Coeff-Com:  0.183D-03-0.663D-04 0.293D-03-0.707D-03-0.144D-02-0.120D-02
 Coeff-Com:  0.882D-02 0.238D-01 0.214D-01-0.126D+00-0.172D+00 0.593D-01
 Coeff-Com:  0.269D+00-0.205D+00-0.402D+00-0.160D+00 0.168D+01
 Coeff-En:   0.000D+00 0.000D+00 0.000D+00 0.000D+00 0.000D+00 0.000D+00
 Coeff-En:   0.000D+00 0.000D+00 0.000D+00 0.000D+00 0.000D+00 0.000D+00
 Coeff-En:   0.000D+00 0.000D+00 0.000D+00 0.000D+00 0.100D+01
 Coeff:      0.183D-03-0.662D-04 0.292D-03-0.705D-03-0.144D-02-0.120D-02
 Coeff:      0.880D-02 0.237D-01 0.214D-01-0.126D+00-0.171D+00 0.592D-01
 Coeff:      0.269D+00-0.205D+00-0.401D+00-0.159D+00 0.168D+01
 Gap=     0.071 Goal=   None    Shift=    0.000
 RMSDP=2.87D-04 MaxDP=2.78D-02 DE=-3.23D-05 OVMax= 1.07D-02

 Cycle  18  Pass 1  IDiag  1:
 RMSU=  3.24D-05    CP:  1.19D+00  8.89D-03  2.16D-02  9.66D-01  9.35D-01
                    CP:  4.07D-01  6.78D-01  5.91D-01  1.26D+00  2.04D+00
                    CP:  2.97D+00  3.00D+00  3.00D+00  1.17D+00  2.29D+00
                    CP:  2.79D+00  2.44D+00
 E= -1455.63250035262     Delta-E=       -0.000058796484 Rises=F Damp=F
 DIIS: error= 1.31D-04 at cycle  18 NSaved=  18.
 NSaved=18 IEnMin=18 EnMin= -1455.63250035262     IErMin=18 ErrMin= 1.31D-04
 ErrMax= 1.31D-04  0.00D+00 EMaxC= 1.00D-01 BMatC= 5.56D-06 BMatP= 1.37D-05
 IDIUse=3 WtCom= 9.99D-01 WtEn= 1.31D-03
 Coeff-Com: -0.110D-04-0.274D-04 0.258D-03-0.396D-03-0.877D-03-0.191D-03
 Coeff-Com:  0.500D-02 0.200D-01 0.227D-01-0.437D-01-0.101D+00-0.640D-01
 Coeff-Com:  0.152D+00-0.386D-02-0.192D+00-0.780D+00 0.724D+00 0.126D+01
 Coeff-En:   0.000D+00 0.000D+00 0.000D+00 0.000D+00 0.000D+00 0.000D+00
 Coeff-En:   0.000D+00 0.000D+00 0.000D+00 0.000D+00 0.000D+00 0.000D+00
 Coeff-En:   0.000D+00 0.000D+00 0.000D+00 0.000D+00 0.000D+00 0.100D+01
 Coeff:     -0.110D-04-0.274D-04 0.257D-03-0.395D-03-0.876D-03-0.191D-03
 Coeff:      0.499D-02 0.200D-01 0.227D-01-0.437D-01-0.101D+00-0.639D-01
 Coeff:      0.152D+00-0.385D-02-0.192D+00-0.779D+00 0.723D+00 0.126D+01
 Gap=     0.071 Goal=   None    Shift=    0.000
 RMSDP=2.60D-04 MaxDP=2.03D-02 DE=-5.88D-05 OVMax= 1.34D-02

 Cycle  19  Pass 1  IDiag  1:
 RMSU=  1.38D-04    CP:  1.20D+00  8.88D-03  2.15D-02  9.64D-01  9.37D-01
                    CP:  4.07D-01  6.83D-01  5.86D-01  1.27D+00  2.03D+00
                    CP:  3.00D+00  3.00D+00  3.00D+00  1.24D+00  2.95D+00
                    CP:  3.00D+00  3.00D+00  1.86D+00
 E= -1455.63254250389     Delta-E=       -0.000042151270 Rises=F Damp=F
 DIIS: error= 6.55D-05 at cycle  19 NSaved=  19.
 NSaved=19 IEnMin=19 EnMin= -1455.63254250389     IErMin=19 ErrMin= 6.55D-05
 ErrMax= 6.55D-05  0.00D+00 EMaxC= 1.00D-01 BMatC= 1.68D-06 BMatP= 5.56D-06
 IDIUse=1 WtCom= 1.00D+00 WtEn= 0.00D+00
 Coeff-Com: -0.209D-04-0.251D-04 0.132D-03-0.746D-04-0.469D-03 0.288D-04
 Coeff-Com:  0.149D-02 0.591D-02 0.610D-02-0.146D-02 0.405D-02-0.277D-01
 Coeff-Com: -0.250D-01 0.610D-01 0.122D+00-0.109D+00-0.515D+00 0.368D+00
 Coeff-Com:  0.111D+01
 Coeff:     -0.209D-04-0.251D-04 0.132D-03-0.746D-04-0.469D-03 0.288D-04
 Coeff:      0.149D-02 0.591D-02 0.610D-02-0.146D-02 0.405D-02-0.277D-01
 Coeff:     -0.250D-01 0.610D-01 0.122D+00-0.109D+00-0.515D+00 0.368D+00
 Coeff:      0.111D+01
 Gap=     0.071 Goal=   None    Shift=    0.000
 RMSDP=1.36D-04 MaxDP=7.56D-03 DE=-4.22D-05 OVMax= 9.30D-03

 Cycle  20  Pass 1  IDiag  1:
 RMSU=  5.73D-05    CP:  1.20D+00  8.88D-03  2.15D-02  9.63D-01  9.37D-01
                    CP:  4.08D-01  6.84D-01  5.80D-01  1.28D+00  2.03D+00
                    CP:  3.00D+00  3.00D+00  3.00D+00  1.31D+00  3.00D+00
                    CP:  3.00D+00  3.00D+00  2.40D+00  1.68D+00
 E= -1455.63255657200     Delta-E=       -0.000014068115 Rises=F Damp=F
 DIIS: error= 2.81D-05 at cycle  20 NSaved=  20.
 NSaved=20 IEnMin=20 EnMin= -1455.63255657200     IErMin=20 ErrMin= 2.81D-05
 ErrMax= 2.81D-05  0.00D+00 EMaxC= 1.00D-01 BMatC= 3.34D-07 BMatP= 1.68D-06
 IDIUse=1 WtCom= 1.00D+00 WtEn= 0.00D+00
 Coeff-Com:  0.272D-04-0.172D-04 0.406D-05 0.228D-04-0.195D-03-0.517D-04
 Coeff-Com:  0.241D-03 0.738D-03 0.601D-03-0.377D-02 0.815D-02 0.134D-01
 Coeff-Com: -0.295D-01 0.159D-01 0.863D-01 0.191D+00-0.404D+00-0.203D+00
 Coeff-Com:  0.433D+00 0.892D+00
 Coeff:      0.272D-04-0.172D-04 0.406D-05 0.228D-04-0.195D-03-0.517D-04
 Coeff:      0.241D-03 0.738D-03 0.601D-03-0.377D-02 0.815D-02 0.134D-01
 Coeff:     -0.295D-01 0.159D-01 0.863D-01 0.191D+00-0.404D+00-0.203D+00
 Coeff:      0.433D+00 0.892D+00
 Gap=     0.071 Goal=   None    Shift=    0.000
 RMSDP=6.54D-05 MaxDP=3.85D-03 DE=-1.41D-05 OVMax= 4.32D-03

 Cycle  21  Pass 1  IDiag  1:
 Restarting incremental Fock formation.
 E= -1455.63255918227     Delta-E=       -0.000002610265 Rises=F Damp=F
 DIIS: error= 1.80D-05 at cycle  21 NSaved=  20.
 NSaved=20 IEnMin=20 EnMin= -1455.63255918227     IErMin=20 ErrMin= 1.80D-05
 ErrMax= 1.80D-05  0.00D+00 EMaxC= 1.00D-01 BMatC= 7.61D-08 BMatP= 3.34D-07
 IDIUse=1 WtCom= 1.00D+00 WtEn= 0.00D+00
 Coeff-Com:  0.215D-04-0.955D-05-0.341D-04-0.878D-04-0.480D-04 0.284D-03
 Coeff-Com:  0.532D-03 0.111D-02-0.711D-02-0.534D-02 0.171D-01 0.155D-02
 Coeff-Com: -0.885D-02-0.879D-02 0.848D-01-0.355D-01-0.129D+00-0.981D-01
 Coeff-Com:  0.302D+00 0.885D+00
 Coeff:      0.215D-04-0.955D-05-0.341D-04-0.878D-04-0.480D-04 0.284D-03
 Coeff:      0.532D-03 0.111D-02-0.711D-02-0.534D-02 0.171D-01 0.155D-02
 Coeff:     -0.885D-02-0.879D-02 0.848D-01-0.355D-01-0.129D+00-0.981D-01
 Coeff:      0.302D+00 0.885D+00
 Gap=     0.071 Goal=   None    Shift=    0.000
 RMSDP=4.39D-05 MaxDP=4.75D-03 DE=-2.61D-06 OVMax= 1.49D-03

 Cycle  22  Pass 1  IDiag  1:
 RMSU=  3.84D-05    CP:  1.00D+00
 E= -1455.63255962529     Delta-E=       -0.000000443019 Rises=F Damp=F
 DIIS: error= 1.23D-05 at cycle  22 NSaved=  20.
 NSaved=20 IEnMin=20 EnMin= -1455.63255962529     IErMin=20 ErrMin= 1.23D-05
 ErrMax= 1.23D-05  0.00D+00 EMaxC= 1.00D-01 BMatC= 3.50D-08 BMatP= 7.61D-08
 IDIUse=1 WtCom= 1.00D+00 WtEn= 0.00D+00
 Coeff-Com:  0.769D-05-0.133D-04-0.383D-04-0.321D-04 0.176D-03 0.147D-03
 Coeff-Com:  0.104D-02-0.193D-02-0.434D-02 0.294D-02 0.745D-02 0.274D-02
 Coeff-Com: -0.176D-01-0.338D-01 0.394D-01 0.466D-01-0.755D-01-0.180D+00
 Coeff-Com:  0.148D+00 0.106D+01
 Coeff:      0.769D-05-0.133D-04-0.383D-04-0.321D-04 0.176D-03 0.147D-03
 Coeff:      0.104D-02-0.193D-02-0.434D-02 0.294D-02 0.745D-02 0.274D-02
 Coeff:     -0.176D-01-0.338D-01 0.394D-01 0.466D-01-0.755D-01-0.180D+00
 Coeff:      0.148D+00 0.106D+01
 Gap=     0.071 Goal=   None    Shift=    0.000
 RMSDP=2.00D-05 MaxDP=1.51D-03 DE=-4.43D-07 OVMax= 6.66D-04

 Cycle  23  Pass 1  IDiag  1:
 RMSU=  6.52D-06    CP:  1.00D+00  1.49D+00
 E= -1455.63255975390     Delta-E=       -0.000000128609 Rises=F Damp=F
 DIIS: error= 6.56D-06 at cycle  23 NSaved=  20.
 NSaved=20 IEnMin=20 EnMin= -1455.63255975390     IErMin=20 ErrMin= 6.56D-06
 ErrMax= 6.56D-06  0.00D+00 EMaxC= 1.00D-01 BMatC= 1.09D-08 BMatP= 3.50D-08
 IDIUse=1 WtCom= 1.00D+00 WtEn= 0.00D+00
 Coeff-Com: -0.575D-05-0.106D-04-0.148D-04 0.540D-04-0.279D-04 0.403D-03
 Coeff-Com:  0.530D-03-0.976D-03-0.177D-02 0.172D-02 0.833D-02 0.216D-02
 Coeff-Com: -0.299D-01-0.106D-01 0.507D-01 0.315D-01-0.117D+00-0.170D+00
 Coeff-Com:  0.154D+00 0.108D+01
 Coeff:     -0.575D-05-0.106D-04-0.148D-04 0.540D-04-0.279D-04 0.403D-03
 Coeff:      0.530D-03-0.976D-03-0.177D-02 0.172D-02 0.833D-02 0.216D-02
 Coeff:     -0.299D-01-0.106D-01 0.507D-01 0.315D-01-0.117D+00-0.170D+00
 Coeff:      0.154D+00 0.108D+01
 Gap=     0.071 Goal=   None    Shift=    0.000
 RMSDP=1.17D-05 MaxDP=1.23D-03 DE=-1.29D-07 OVMax= 2.89D-04

 Cycle  24  Pass 1  IDiag  1:
 RMSU=  2.05D-06    CP:  1.00D+00  1.77D+00  1.33D+00
 E= -1455.63255978685     Delta-E=       -0.000000032957 Rises=F Damp=F
 DIIS: error= 2.83D-06 at cycle  24 NSaved=  20.
 NSaved=20 IEnMin=20 EnMin= -1455.63255978685     IErMin=20 ErrMin= 2.83D-06
 ErrMax= 2.83D-06  0.00D+00 EMaxC= 1.00D-01 BMatC= 1.77D-09 BMatP= 1.09D-08
 IDIUse=1 WtCom= 1.00D+00 WtEn= 0.00D+00
 Coeff-Com: -0.300D-05-0.209D-05-0.378D-05-0.384D-05 0.680D-04 0.373D-03
 Coeff-Com: -0.107D-03-0.629D-03-0.704D-03 0.387D-02 0.564D-02-0.339D-02
 Coeff-Com: -0.232D-01 0.142D-01 0.386D-01-0.244D-02-0.949D-01-0.266D+00
 Coeff-Com:  0.480D+00 0.848D+00
 Coeff:     -0.300D-05-0.209D-05-0.378D-05-0.384D-05 0.680D-04 0.373D-03
 Coeff:     -0.107D-03-0.629D-03-0.704D-03 0.387D-02 0.564D-02-0.339D-02
 Coeff:     -0.232D-01 0.142D-01 0.386D-01-0.244D-02-0.949D-01-0.266D+00
 Coeff:      0.480D+00 0.848D+00
 Gap=     0.071 Goal=   None    Shift=    0.000
 RMSDP=4.80D-06 MaxDP=5.14D-04 DE=-3.30D-08 OVMax= 9.84D-05

 Cycle  25  Pass 1  IDiag  1:
 RMSU=  9.90D-07    CP:  1.00D+00  1.87D+00  1.46D+00  1.28D+00
 E= -1455.63255979260     Delta-E=       -0.000000005749 Rises=F Damp=F
 DIIS: error= 9.77D-07 at cycle  25 NSaved=  20.
 NSaved=20 IEnMin=20 EnMin= -1455.63255979260     IErMin=20 ErrMin= 9.77D-07
 ErrMax= 9.77D-07  0.00D+00 EMaxC= 1.00D-01 BMatC= 9.11D-11 BMatP= 1.77D-09
 IDIUse=1 WtCom= 1.00D+00 WtEn= 0.00D+00
 Coeff-Com: -0.893D-06-0.966D-05 0.139D-04-0.182D-04-0.278D-04 0.104D-04
 Coeff-Com:  0.461D-03-0.579D-03-0.388D-03 0.946D-03 0.637D-02-0.540D-02
 Coeff-Com: -0.441D-02 0.690D-03 0.169D-01 0.203D-01-0.117D+00-0.817D-01
 Coeff-Com:  0.256D+00 0.908D+00
 Coeff:     -0.893D-06-0.966D-05 0.139D-04-0.182D-04-0.278D-04 0.104D-04
 Coeff:      0.461D-03-0.579D-03-0.388D-03 0.946D-03 0.637D-02-0.540D-02
 Coeff:     -0.441D-02 0.690D-03 0.169D-01 0.203D-01-0.117D+00-0.817D-01
 Coeff:      0.256D+00 0.908D+00
 Gap=     0.071 Goal=   None    Shift=    0.000
 RMSDP=1.02D-06 MaxDP=4.92D-05 DE=-5.75D-09 OVMax= 4.12D-05

 Cycle  26  Pass 1  IDiag  1:
 RMSU=  4.45D-07    CP:  1.00D+00  1.88D+00  1.54D+00  1.34D+00  9.29D-01
 E= -1455.63255979322     Delta-E=       -0.000000000613 Rises=F Damp=F
 DIIS: error= 2.88D-07 at cycle  26 NSaved=  20.
 NSaved=20 IEnMin=20 EnMin= -1455.63255979322     IErMin=20 ErrMin= 2.88D-07
 ErrMax= 2.88D-07  0.00D+00 EMaxC= 1.00D-01 BMatC= 1.69D-11 BMatP= 9.11D-11
 IDIUse=1 WtCom= 1.00D+00 WtEn= 0.00D+00
 Coeff-Com: -0.293D-05 0.108D-04-0.249D-05-0.633D-04-0.133D-03 0.917D-04
 Coeff-Com:  0.138D-03-0.709D-03-0.960D-03 0.205D-02 0.227D-02-0.216D-02
 Coeff-Com: -0.659D-02 0.377D-02 0.240D-01 0.163D-01-0.105D+00-0.101D+00
 Coeff-Com:  0.199D+00 0.969D+00
 Coeff:     -0.293D-05 0.108D-04-0.249D-05-0.633D-04-0.133D-03 0.917D-04
 Coeff:      0.138D-03-0.709D-03-0.960D-03 0.205D-02 0.227D-02-0.216D-02
 Coeff:     -0.659D-02 0.377D-02 0.240D-01 0.163D-01-0.105D+00-0.101D+00
 Coeff:      0.199D+00 0.969D+00
 Gap=     0.071 Goal=   None    Shift=    0.000
 RMSDP=2.34D-07 MaxDP=1.80D-05 DE=-6.13D-10 OVMax= 1.31D-05

 Cycle  27  Pass 1  IDiag  1:
 RMSU=  2.07D-07    CP:  1.00D+00  1.88D+00  1.54D+00  1.31D+00  8.87D-01
                    CP:  1.08D+00
 E= -1455.63255979321     Delta-E=        0.000000000007 Rises=F Damp=F
 DIIS: error= 1.20D-07 at cycle  27 NSaved=  20.
 NSaved=20 IEnMin=19 EnMin= -1455.63255979322     IErMin=20 ErrMin= 1.20D-07
 ErrMax= 1.20D-07  0.00D+00 EMaxC= 1.00D-01 BMatC= 2.39D-12 BMatP= 1.69D-11
 IDIUse=1 WtCom= 1.00D+00 WtEn= 0.00D+00
 Coeff-Com:  0.586D-05 0.457D-05-0.206D-04-0.433D-04-0.758D-04 0.130D-03
 Coeff-Com: -0.114D-03-0.372D-03-0.324D-03 0.117D-02 0.367D-03-0.160D-02
 Coeff-Com: -0.132D-02 0.323D-02 0.156D-01-0.101D-01-0.572D-01-0.861D-01
 Coeff-Com:  0.249D+00 0.887D+00
 Coeff:      0.586D-05 0.457D-05-0.206D-04-0.433D-04-0.758D-04 0.130D-03
 Coeff:     -0.114D-03-0.372D-03-0.324D-03 0.117D-02 0.367D-03-0.160D-02
 Coeff:     -0.132D-02 0.323D-02 0.156D-01-0.101D-01-0.572D-01-0.861D-01
 Coeff:      0.249D+00 0.887D+00
 Gap=     0.071 Goal=   None    Shift=    0.000
 RMSDP=8.75D-08 MaxDP=3.82D-06 DE= 6.82D-12 OVMax= 4.38D-06

 Cycle  28  Pass 1  IDiag  1:
 RMSU=  4.59D-08    CP:  1.00D+00  1.88D+00  1.53D+00  1.30D+00  8.86D-01
                    CP:  1.05D+00  1.20D+00
 E= -1455.63255979324     Delta-E=       -0.000000000026 Rises=F Damp=F
 DIIS: error= 5.73D-08 at cycle  28 NSaved=  20.
 NSaved=20 IEnMin=20 EnMin= -1455.63255979324     IErMin=20 ErrMin= 5.73D-08
 ErrMax= 5.73D-08  0.00D+00 EMaxC= 1.00D-01 BMatC= 7.81D-13 BMatP= 2.39D-12
 IDIUse=1 WtCom= 1.00D+00 WtEn= 0.00D+00
 Coeff-Com:  0.231D-06 0.459D-06 0.216D-04-0.419D-04 0.818D-05 0.590D-04
 Coeff-Com:  0.342D-04-0.348D-03-0.250D-04 0.499D-03 0.484D-03-0.952D-03
 Coeff-Com: -0.287D-02 0.158D-02 0.161D-01-0.674D-03-0.646D-01-0.701D-01
 Coeff-Com:  0.287D+00 0.834D+00
 Coeff:      0.231D-06 0.459D-06 0.216D-04-0.419D-04 0.818D-05 0.590D-04
 Coeff:      0.342D-04-0.348D-03-0.250D-04 0.499D-03 0.484D-03-0.952D-03
 Coeff:     -0.287D-02 0.158D-02 0.161D-01-0.674D-03-0.646D-01-0.701D-01
 Coeff:      0.287D+00 0.834D+00
 Gap=     0.071 Goal=   None    Shift=    0.000
 RMSDP=6.17D-08 MaxDP=5.01D-06 DE=-2.59D-11 OVMax= 2.09D-06

 Cycle  29  Pass 1  IDiag  1:
 RMSU=  1.70D-08    CP:  1.00D+00  1.88D+00  1.53D+00  1.30D+00  8.77D-01
                    CP:  1.03D+00  1.24D+00  1.32D+00
 E= -1455.63255979334     Delta-E=       -0.000000000103 Rises=F Damp=F
 DIIS: error= 3.34D-08 at cycle  29 NSaved=  20.
 NSaved=20 IEnMin=20 EnMin= -1455.63255979334     IErMin=20 ErrMin= 3.34D-08
 ErrMax= 3.34D-08  0.00D+00 EMaxC= 1.00D-01 BMatC= 2.26D-13 BMatP= 7.81D-13
 IDIUse=1 WtCom= 1.00D+00 WtEn= 0.00D+00
 Coeff-Com:  0.236D-05 0.161D-04-0.138D-04-0.131D-04 0.434D-04 0.779D-04
 Coeff-Com: -0.109D-03-0.186D-03 0.192D-03 0.478D-03-0.179D-03-0.196D-02
 Coeff-Com: -0.261D-02 0.930D-02 0.125D-01-0.804D-02-0.767D-01-0.941D-01
 Coeff-Com:  0.280D+00 0.882D+00
 Coeff:      0.236D-05 0.161D-04-0.138D-04-0.131D-04 0.434D-04 0.779D-04
 Coeff:     -0.109D-03-0.186D-03 0.192D-03 0.478D-03-0.179D-03-0.196D-02
 Coeff:     -0.261D-02 0.930D-02 0.125D-01-0.804D-02-0.767D-01-0.941D-01
 Coeff:      0.280D+00 0.882D+00
 Gap=     0.071 Goal=   None    Shift=    0.000
 RMSDP=4.37D-08 MaxDP=4.16D-06 DE=-1.03D-10 OVMax= 1.48D-06

 Cycle  30  Pass 1  IDiag  1:
 RMSU=  1.08D-08    CP:  1.00D+00  1.88D+00  1.53D+00  1.30D+00  8.68D-01
                    CP:  1.02D+00  1.27D+00  1.40D+00  1.60D+00
 E= -1455.63255979332     Delta-E=        0.000000000020 Rises=F Damp=F
 DIIS: error= 1.56D-08 at cycle  30 NSaved=  20.
 NSaved=20 IEnMin=19 EnMin= -1455.63255979334     IErMin=20 ErrMin= 1.56D-08
 ErrMax= 1.56D-08  0.00D+00 EMaxC= 1.00D-01 BMatC= 6.09D-14 BMatP= 2.26D-13
 IDIUse=1 WtCom= 1.00D+00 WtEn= 0.00D+00
 Coeff-Com:  0.103D-06 0.257D-05-0.470D-05-0.158D-04-0.593D-05 0.603D-04
 Coeff-Com:  0.373D-04-0.992D-04-0.106D-03 0.147D-03 0.432D-03-0.212D-03
 Coeff-Com: -0.258D-02 0.739D-03 0.121D-01 0.131D-01-0.735D-01-0.198D+00
 Coeff-Com:  0.934D-01 0.115D+01
 Coeff:      0.103D-06 0.257D-05-0.470D-05-0.158D-04-0.593D-05 0.603D-04
 Coeff:      0.373D-04-0.992D-04-0.106D-03 0.147D-03 0.432D-03-0.212D-03
 Coeff:     -0.258D-02 0.739D-03 0.121D-01 0.131D-01-0.735D-01-0.198D+00
 Coeff:      0.934D-01 0.115D+01
 Gap=     0.071 Goal=   None    Shift=    0.000
 RMSDP=2.44D-08 MaxDP=1.51D-06 DE= 2.05D-11 OVMax= 9.09D-07

 Cycle  31  Pass 1  IDiag  1:
 RMSU=  9.30D-09    CP:  1.00D+00  1.88D+00  1.53D+00  1.30D+00  8.63D-01
                    CP:  1.01D+00  1.29D+00  1.52D+00  1.78D+00  1.35D+00
 E= -1455.63255979330     Delta-E=        0.000000000015 Rises=F Damp=F
 DIIS: error= 6.73D-09 at cycle  31 NSaved=  20.
 NSaved=20 IEnMin=18 EnMin= -1455.63255979334     IErMin=20 ErrMin= 6.73D-09
 ErrMax= 6.73D-09  0.00D+00 EMaxC= 1.00D-01 BMatC= 1.02D-14 BMatP= 6.09D-14
 IDIUse=1 WtCom= 1.00D+00 WtEn= 0.00D+00
 Coeff-Com:  0.217D-05-0.298D-05-0.138D-04-0.150D-04 0.338D-04 0.580D-04
 Coeff-Com: -0.690D-04-0.113D-03 0.471D-04 0.441D-03 0.582D-03-0.248D-02
 Coeff-Com: -0.299D-02 0.253D-02 0.209D-01 0.114D-01-0.108D+00-0.194D+00
 Coeff-Com:  0.269D+00 0.100D+01
 Coeff:      0.217D-05-0.298D-05-0.138D-04-0.150D-04 0.338D-04 0.580D-04
 Coeff:     -0.690D-04-0.113D-03 0.471D-04 0.441D-03 0.582D-03-0.248D-02
 Coeff:     -0.299D-02 0.253D-02 0.209D-01 0.114D-01-0.108D+00-0.194D+00
 Coeff:      0.269D+00 0.100D+01
 Gap=     0.071 Goal=   None    Shift=    0.000
 RMSDP=7.13D-09 MaxDP=3.71D-07 DE= 1.55D-11 OVMax= 4.42D-07

 SCF Done:  E(RM062X) =  -1455.63255979     A.U. after   31 cycles
            NFock= 31  Conv=0.71D-08     -V/T= 2.0030
 KE= 1.451310897015D+03 PE=-5.455878166523D+03 EE= 1.545333966345D+03
 Leave Link  502 at Wed Jul  6 01:40:19 2022, MaxMem=   671088640 cpu:            2861.8 elap:             587.7
 (Enter /gpfs/software/gaussian16/sse4/tar/g16/l601.exe)
 Copying SCF densities to generalized density rwf, IOpCl= 0 IROHF=0.

 **********************************************************************

            Population analysis using the SCF density.

 **********************************************************************

 Orbital symmetries:
       Occupied  (A) (A) (A) (A) (A) (A) (A) (A) (A) (A) (A) (A)
                 (A) (A) (A) (A) (A) (A) (A) (A) (A) (A) (A) (A)
                 (A) (A) (A) (A) (A) (A) (A) (A) (A) (A) (A) (A)
                 (A) (A) (A) (A) (A) (A) (A) (A) (A) (A) (A) (A)
                 (A) (A) (A) (A) (A) (A) (A) (A) (A) (A) (A) (A)
       Virtual   (A) (A) (A) (A) (A) (A) (A) (A) (A) (A) (A) (A)
                 (A) (A) (A) (A) (A) (A) (A) (A) (A) (A) (A) (A)
                 (A) (A) (A) (A) (A) (A) (A) (A) (A) (A) (A) (A)
                 (A) (A) (A) (A) (A) (A) (A) (A) (A) (A) (A) (A)
                 (A) (A) (A) (A) (A) (A) (A) (A) (A) (A) (A) (A)
                 (A) (A) (A) (A) (A) (A) (A) (A) (A) (A) (A) (A)
                 (A) (A) (A) (A) (A) (A) (A) (A) (A) (A) (A) (A)
                 (A) (A) (A) (A) (A) (A) (A) (A) (A) (A) (A) (A)
                 (A) (A) (A) (A) (A) (A) (A) (A) (A) (A) (A) (A)
                 (A) (A) (A) (A) (A) (A) (A) (A) (A) (A) (A) (A)
                 (A) (A) (A) (A) (A) (A) (A) (A) (A) (A) (A) (A)
                 (A) (A) (A) (A) (A) (A) (A) (A) (A) (A) (A) (A)
                 (A) (A) (A) (A) (A) (A) (A) (A) (A) (A) (A) (A)
                 (A) (A) (A) (A) (A) (A) (A) (A) (A) (A) (A) (A)
                 (A) (A) (A) (A) (A) (A) (A) (A) (A) (A) (A) (A)
                 (A) (A) (A) (A) (A) (A) (A) (A) (A) (A) (A) (A)
                 (A) (A) (A) (A) (A) (A) (A) (A) (A) (A) (A) (A)
                 (A) (A) (A) (A) (A) (A) (A) (A) (A) (A) (A) (A)
                 (A) (A) (A) (A) (A) (A) (A) (A) (A) (A) (A) (A)
                 (A) (A) (A) (A) (A) (A) (A) (A) (A) (A) (A) (A)
                 (A) (A) (A) (A) (A) (A) (A) (A) (A) (A) (A) (A)
                 (A) (A) (A) (A) (A) (A) (A) (A) (A) (A) (A) (A)
                 (A) (A) (A) (A) (A) (A) (A) (A) (A) (A) (A) (A)
                 (A) (A) (A) (A) (A) (A) (A) (A) (A) (A) (A) (A)
                 (A) (A) (A) (A) (A) (A) (A) (A) (A) (A) (A) (A)
                 (A) (A) (A) (A) (A) (A) (A) (A) (A) (A) (A) (A)
 The electronic state is 1-A.
 Alpha  occ. eigenvalues -- -102.57433-102.54517 -19.48507 -10.50720 -10.49523
 Alpha  occ. eigenvalues --  -10.48301 -10.48172 -10.47982 -10.46427 -10.45658
 Alpha  occ. eigenvalues --  -10.45537 -10.45423 -10.44919 -10.44412 -10.39121
 Alpha  occ. eigenvalues --   -9.71769  -9.68908  -7.44260  -7.43631  -7.43602
 Alpha  occ. eigenvalues --   -7.41389  -7.40774  -7.40735  -1.01616  -0.90252
 Alpha  occ. eigenvalues --   -0.85754  -0.83755  -0.81062  -0.75174  -0.72741
 Alpha  occ. eigenvalues --   -0.69488  -0.68886  -0.59313  -0.57929  -0.56016
 Alpha  occ. eigenvalues --   -0.53060  -0.47469  -0.44575  -0.44229  -0.41870
 Alpha  occ. eigenvalues --   -0.40414  -0.39544  -0.38297  -0.37466  -0.36830
 Alpha  occ. eigenvalues --   -0.35828  -0.34571  -0.32502  -0.31075  -0.30896
 Alpha  occ. eigenvalues --   -0.29336  -0.28359  -0.26750  -0.24660  -0.22006
 Alpha  occ. eigenvalues --   -0.20585  -0.19332  -0.16663  -0.13774  -0.10203
 Alpha virt. eigenvalues --   -0.03123   0.09916   0.10276   0.11043   0.11236
 Alpha virt. eigenvalues --    0.11863   0.12683   0.13546   0.13810   0.14719
 Alpha virt. eigenvalues --    0.15429   0.15609   0.15880   0.15934   0.17089
 Alpha virt. eigenvalues --    0.17722   0.17844   0.18152   0.18383   0.19061
 Alpha virt. eigenvalues --    0.19252   0.19934   0.20044   0.21307   0.21446
 Alpha virt. eigenvalues --    0.21568   0.22074   0.22870   0.24094   0.24157
 Alpha virt. eigenvalues --    0.25045   0.25067   0.25775   0.26312   0.27062
 Alpha virt. eigenvalues --    0.27149   0.27524   0.27806   0.28240   0.29036
 Alpha virt. eigenvalues --    0.29362   0.29840   0.30076   0.30412   0.30795
 Alpha virt. eigenvalues --    0.31044   0.31417   0.31899   0.32538   0.32728
 Alpha virt. eigenvalues --    0.32926   0.33474   0.34173   0.34662   0.35211
 Alpha virt. eigenvalues --    0.35970   0.36351   0.37138   0.37319   0.37863
 Alpha virt. eigenvalues --    0.38760   0.39591   0.40027   0.40679   0.42027
 Alpha virt. eigenvalues --    0.43038   0.43210   0.43512   0.44787   0.45444
 Alpha virt. eigenvalues --    0.45731   0.47189   0.47557   0.48084   0.48677
 Alpha virt. eigenvalues --    0.50068   0.50498   0.52963   0.55143   0.56306
 Alpha virt. eigenvalues --    0.57203   0.58281   0.60049   0.61252   0.61588
 Alpha virt. eigenvalues --    0.62291   0.64565   0.65210   0.65761   0.65931
 Alpha virt. eigenvalues --    0.66831   0.67611   0.68689   0.70179   0.71416
 Alpha virt. eigenvalues --    0.71682   0.72819   0.73112   0.73910   0.74178
 Alpha virt. eigenvalues --    0.75721   0.76044   0.76771   0.77622   0.78091
 Alpha virt. eigenvalues --    0.78960   0.80441   0.80509   0.82704   0.82787
 Alpha virt. eigenvalues --    0.83329   0.84275   0.84512   0.85734   0.87537
 Alpha virt. eigenvalues --    0.87589   0.88914   0.89492   0.90576   0.93201
 Alpha virt. eigenvalues --    0.94273   0.95492   0.97729   0.99508   0.99859
 Alpha virt. eigenvalues --    1.01056   1.01815   1.03066   1.03331   1.03443
 Alpha virt. eigenvalues --    1.03790   1.04514   1.04718   1.06009   1.06088
 Alpha virt. eigenvalues --    1.06356   1.07857   1.09726   1.09903   1.11148
 Alpha virt. eigenvalues --    1.12207   1.12947   1.13504   1.14261   1.15197
 Alpha virt. eigenvalues --    1.17082   1.17638   1.18224   1.20847   1.21633
 Alpha virt. eigenvalues --    1.23647   1.23886   1.26571   1.26960   1.29955
 Alpha virt. eigenvalues --    1.30748   1.32490   1.34631   1.35624   1.37578
 Alpha virt. eigenvalues --    1.38507   1.39392   1.40260   1.41058   1.43458
 Alpha virt. eigenvalues --    1.46857   1.47745   1.49360   1.49419   1.52812
 Alpha virt. eigenvalues --    1.58069   1.59780   1.61898   1.64823   1.66993
 Alpha virt. eigenvalues --    1.68328   1.69436   1.69771   1.70543   1.71763
 Alpha virt. eigenvalues --    1.77452   1.78041   1.79227   1.82062   1.82919
 Alpha virt. eigenvalues --    1.84695   1.86347   1.86440   1.87539   1.90321
 Alpha virt. eigenvalues --    1.90976   1.94867   1.95932   1.96807   1.98184
 Alpha virt. eigenvalues --    2.02479   2.03172   2.03855   2.04734   2.06325
 Alpha virt. eigenvalues --    2.06899   2.07575   2.08792   2.10546   2.10743
 Alpha virt. eigenvalues --    2.12512   2.15320   2.17179   2.18582   2.23122
 Alpha virt. eigenvalues --    2.24847   2.26999   2.30224   2.33254   2.37761
 Alpha virt. eigenvalues --    2.38950   2.39999   2.40578   2.41851   2.43345
 Alpha virt. eigenvalues --    2.46095   2.46296   2.49457   2.51119   2.53904
 Alpha virt. eigenvalues --    2.57144   2.60568   2.62793   2.63671   2.67243
 Alpha virt. eigenvalues --    2.68506   2.71116   2.76235   2.76970   2.78678
 Alpha virt. eigenvalues --    2.80842   2.82395   2.82749   2.83147   2.85354
 Alpha virt. eigenvalues --    2.86666   2.89350   2.90115   2.91272   2.91435
 Alpha virt. eigenvalues --    2.95479   2.96161   2.99376   3.01921   3.04108
 Alpha virt. eigenvalues --    3.04391   3.08975   3.10807   3.11846   3.12947
 Alpha virt. eigenvalues --    3.17464   3.21490   3.22036   3.25650   3.27249
 Alpha virt. eigenvalues --    3.30530   3.36950   3.37831   3.38464   3.40071
 Alpha virt. eigenvalues --    3.48436   3.49823   3.52982   3.54174   3.58269
 Alpha virt. eigenvalues --    3.60404   3.66801   3.72356   3.74633   3.82984
 Alpha virt. eigenvalues --    3.84521   3.92927   3.99812   4.15595   4.20309
 Alpha virt. eigenvalues --    4.21831   4.27418   4.34097   4.64110   4.86469
 Alpha virt. eigenvalues --    4.93463   5.30086   5.45333   5.93814  10.07118
 Alpha virt. eigenvalues --   10.13440  23.60834  23.76429  24.02040  24.03375
 Alpha virt. eigenvalues --   24.06507  24.10307  24.15741  24.16915  24.21379
 Alpha virt. eigenvalues --   24.24054  24.27351  24.31433  26.01609  26.10440
 Alpha virt. eigenvalues --   26.33438  26.41787  26.74428  26.96215  50.23028
 Alpha virt. eigenvalues --  216.17119 216.24242
          Condensed to atoms (all electrons):
               1          2          3          4          5          6
     1  C    7.739377  -1.485032   1.548187  -1.211135   1.063000  -1.005698
     2  C   -1.485032  14.921955  -5.847806   1.503091  -2.444937   1.237455
     3  C    1.548187  -5.847806  14.045536  -1.452616  -0.378586  -1.233435
     4  C   -1.211135   1.503091  -1.452616  10.287869  -2.669226   0.993335
     5  C    1.063000  -2.444937  -0.378586  -2.669226  14.127497  -2.187808
     6  C   -1.005698   1.237455  -1.233435   0.993335  -2.187808   8.709882
     7  H   -0.018525  -0.124167   0.362522  -0.013915  -0.010178   0.048791
     8  H   -0.029478   0.019631  -0.055008  -0.010725   0.274678   0.054836
     9  O    0.399657  -0.065721  -0.133606  -0.041462  -0.115372   0.023091
    10  H    0.014944   0.372975  -0.042848  -0.014999  -0.020951   0.038515
    11  C   -0.124511  -1.348015  -0.275080  -0.753299   0.123470   1.729888
    12  C   -0.096092  -0.569570   1.828980  -0.158078  -2.612886  -0.205187
    13  C   -0.098132   0.500648  -0.185740  -0.059330  -0.671483  -0.994362
    14  C    0.079317  -0.647467  -1.816397  -0.748530   2.423669  -0.889085
    15  C   -0.000683  -0.023778  -0.271552   0.014119   0.333455  -0.499676
    16  C    0.026102  -0.061698   0.330812  -0.198880  -0.072510  -0.553184
    17  Cl   0.000659  -0.012042  -0.036093  -0.005700  -0.007603  -0.070536
    18  Cl  -0.004948   0.027406  -0.003397  -0.005390  -0.078099  -0.116298
    19  H    0.000093   0.000057   0.000227  -0.000897   0.004751  -0.000568
    20  H   -0.003631   0.006387   0.022340   0.013211  -0.053294   0.101519
               7          8          9         10         11         12
     1  C   -0.018525  -0.029478   0.399657   0.014944  -0.124511  -0.096092
     2  C   -0.124167   0.019631  -0.065721   0.372975  -1.348015  -0.569570
     3  C    0.362522  -0.055008  -0.133606  -0.042848  -0.275080   1.828980
     4  C   -0.013915  -0.010725  -0.041462  -0.014999  -0.753299  -0.158078
     5  C   -0.010178   0.274678  -0.115372  -0.020951   0.123470  -2.612886
     6  C    0.048791   0.054836   0.023091   0.038515   1.729888  -0.205187
     7  H    0.461051  -0.000110  -0.000178  -0.005459   0.070086   0.009517
     8  H   -0.000110   0.519867   0.000199   0.000075   0.024178  -0.003548
     9  O   -0.000178   0.000199   8.307443  -0.004184  -0.004215  -0.001399
    10  H   -0.005459   0.000075  -0.004184   0.494451  -0.001948   0.006670
    11  C    0.070086   0.024178  -0.004215  -0.001948  11.825370   1.504137
    12  C    0.009517  -0.003548  -0.001399   0.006670   1.504137  11.170650
    13  C   -0.001170  -0.000015   0.000000   0.000525   0.194379   5.528465
    14  C    0.013913   0.019237   0.000145  -0.000309  -1.197751  -1.732543
    15  C    0.002229   0.015580   0.000439  -0.000066  -1.511100  -2.475335
    16  C   -0.001301  -0.001248  -0.000072   0.000118  -3.619663  -5.921775
    17  Cl   0.000003  -0.000000   0.000000  -0.000000  -0.139561   0.294461
    18  Cl   0.000088  -0.000018  -0.000003  -0.000013  -0.749114  -0.310907
    19  H    0.000001   0.000022  -0.000000   0.000000   0.030589  -0.012308
    20  H   -0.000017  -0.000744  -0.000002  -0.000001   0.094749   0.012812
              13         14         15         16         17         18
     1  C   -0.098132   0.079317  -0.000683   0.026102   0.000659  -0.004948
     2  C    0.500648  -0.647467  -0.023778  -0.061698  -0.012042   0.027406
     3  C   -0.185740  -1.816397  -0.271552   0.330812  -0.036093  -0.003397
     4  C   -0.059330  -0.748530   0.014119  -0.198880  -0.005700  -0.005390
     5  C   -0.671483   2.423669   0.333455  -0.072510  -0.007603  -0.078099
     6  C   -0.994362  -0.889085  -0.499676  -0.553184  -0.070536  -0.116298
     7  H   -0.001170   0.013913   0.002229  -0.001301   0.000003   0.000088
     8  H   -0.000015   0.019237   0.015580  -0.001248  -0.000000  -0.000018
     9  O    0.000000   0.000145   0.000439  -0.000072   0.000000  -0.000003
    10  H    0.000525  -0.000309  -0.000066   0.000118  -0.000000  -0.000013
    11  C    0.194379  -1.197751  -1.511100  -3.619663  -0.139561  -0.749114
    12  C    5.528465  -1.732543  -2.475335  -5.921775   0.294461  -0.310907
    13  C   36.546673  -6.944646 -11.952966 -15.375740   2.014671  -2.745137
    14  C   -6.944646  15.729869   4.240142  -2.326144  -0.152957   0.445524
    15  C  -11.952966   4.240142  15.435910   3.036664  -0.541016   0.883782
    16  C  -15.375740  -2.326144   3.036664  31.522124  -2.356604   1.522936
    17  Cl   2.014671  -0.152957  -0.541016  -2.356604  17.991407  -0.389857
    18  Cl  -2.745137   0.445524   0.883782   1.522936  -0.389857  18.113225
    19  H    0.044428  -0.108688   0.305407   0.088442  -0.015741   0.000487
    20  H   -0.014296   0.227757  -0.097341   0.005060   0.000482   0.001371
              19         20
     1  C    0.000093  -0.003631
     2  C    0.000057   0.006387
     3  C    0.000227   0.022340
     4  C   -0.000897   0.013211
     5  C    0.004751  -0.053294
     6  C   -0.000568   0.101519
     7  H    0.000001  -0.000017
     8  H    0.000022  -0.000744
     9  O   -0.000000  -0.000002
    10  H    0.000000  -0.000001
    11  C    0.030589   0.094749
    12  C   -0.012308   0.012812
    13  C    0.044428  -0.014296
    14  C   -0.108688   0.227757
    15  C    0.305407  -0.097341
    16  C    0.088442   0.005060
    17  Cl  -0.015741   0.000482
    18  Cl   0.000487   0.001371
    19  H    0.515330  -0.005779
    20  H   -0.005779   0.551182
 Mulliken charges:
               1
     1  C   -0.793469
     2  C    0.040629
     3  C   -0.406438
     4  C    0.532557
     5  C   -1.027586
     6  C    0.818526
     7  H    0.206819
     8  H    0.172589
     9  O   -0.364763
    10  H    0.162505
    11  C    0.127411
    12  C   -0.256065
    13  C    0.213226
    14  C   -0.615057
    15  C   -0.894215
    16  C   -0.043439
    17  Cl   0.426027
    18  Cl   0.408361
    19  H    0.154147
    20  H    0.138235
 Sum of Mulliken charges =  -1.00000
 Mulliken charges with hydrogens summed into heavy atoms:
               1
     1  C   -0.793469
     2  C    0.203134
     3  C   -0.199619
     4  C    0.532557
     5  C   -0.854997
     6  C    0.818526
     9  O   -0.364763
    11  C    0.127411
    12  C   -0.256065
    13  C    0.213226
    14  C   -0.476822
    15  C   -0.740068
    16  C   -0.043439
    17  Cl   0.426027
    18  Cl   0.408361
 Electronic spatial extent (au):  <R**2>=           5697.4668
 Charge=             -1.0000 electrons
 Dipole moment (field-independent basis, Debye):
    X=              5.3174    Y=             -2.6415    Z=             -0.4734  Tot=              5.9562
 Quadrupole moment (field-independent basis, Debye-Ang):
   XX=           -196.3355   YY=           -107.4129   ZZ=           -107.8940
   XY=             -6.6382   XZ=              1.8573   YZ=              0.8678
 Traceless Quadrupole moment (field-independent basis, Debye-Ang):
   XX=            -59.1214   YY=             29.8013   ZZ=             29.3201
   XY=             -6.6382   XZ=              1.8573   YZ=              0.8678
 Octapole moment (field-independent basis, Debye-Ang**2):
  XXX=            416.9545  YYY=             -5.4880  ZZZ=             -0.5382  XYY=             -3.6610
  XXY=              5.5481  XXZ=             -8.0519  XZZ=             11.4954  YZZ=              4.1994
  YYZ=             -1.9229  XYZ=             -4.5538
 Hexadecapole moment (field-independent basis, Debye-Ang**3):
 XXXX=          -9889.1881 YYYY=          -1027.3898 ZZZZ=           -132.0465 XXXY=            -25.2747
 XXXZ=             30.5053 YYYX=            -54.5314 YYYZ=              4.2854 ZZZX=              2.1906
 ZZZY=              1.1775 XXYY=          -1323.4276 XXZZ=          -1164.3954 YYZZ=           -212.7448
 XXYZ=             20.4956 YYXZ=              8.1252 ZZXY=             -0.0526
 N-N= 1.003600743369D+03 E-N=-5.455878166151D+03  KE= 1.451310897015D+03
 No NMR shielding tensors so no spin-rotation constants.
 Leave Link  601 at Wed Jul  6 01:40:20 2022, MaxMem=   671088640 cpu:               1.1 elap:               0.3
 (Enter /gpfs/software/gaussian16/sse4/tar/g16/l607.exe)
 ******************************Gaussian NBO Version 3.1******************************
             N A T U R A L   A T O M I C   O R B I T A L   A N D
          N A T U R A L   B O N D   O R B I T A L   A N A L Y S I S
 ******************************Gaussian NBO Version 3.1******************************
       /RESON  / : Allow strongly delocalized NBO set

 Analyzing the SCF density

 Job title: ...                                                             

 Storage needed:    425842 in NPA,    567062 in NBO ( 671086480 available)
 GSVD:  LWork=       42816 too small for GESVD, short by      152324 words or      152324 for optimal perf.
 Remove ICRem=   91 ICRemI=  114 L=0 PNAO number   91 atom    5 type  51 NPNAO=  376
   due to symmetric orthogonalization 2, value= 0.00D+00.
 GSVD:  LWork=       43702 too small for GESVD, short by      149675 words or      149675 for optimal perf.
 Remove ICRem=  112 ICRemI=  113 L=0 PNAO number  112 atom    6 type  51 NPNAO=  375
   due to symmetric orthogonalization 2, value= 0.00D+00.
 GSVD:  LWork=       44584 too small for GESVD, short by      147038 words or      147038 for optimal perf.

 Computed number of electrons  119.99998986 does not match expected value of   120.


 NATURAL POPULATIONS:  Natural atomic orbital occupancies 
                                                          
   NAO  Atom  No  lang   Type(AO)    Occupancy      Energy
 ----------------------------------------------------------
     1    C    1  S      Cor( 1S)     1.99879     -10.36717
     2    C    1  S      Val( 2S)     0.83698      -0.02057
     3    C    1  S      Ryd( 4S)     0.00304       1.26394
     4    C    1  S      Ryd( 3S)     0.00056       0.53985
     5    C    1  S      Ryd( 5S)     0.00003      22.77964
     6    C    1  px     Val( 2p)     0.89228       0.05839
     7    C    1  px     Ryd( 4p)     0.01523       1.18750
     8    C    1  px     Ryd( 3p)     0.00065       0.47757
     9    C    1  px     Ryd( 5p)     0.00013       2.93580
    10    C    1  py     Val( 2p)     1.08359       0.00747
    11    C    1  py     Ryd( 4p)     0.00594       1.37427
    12    C    1  py     Ryd( 3p)     0.00123       0.48552
    13    C    1  py     Ryd( 5p)     0.00013       2.66514
    14    C    1  pz     Val( 2p)     0.90020      -0.00596
    15    C    1  pz     Ryd( 4p)     0.00152       0.80165
    16    C    1  pz     Ryd( 3p)     0.00034       0.41081
    17    C    1  pz     Ryd( 5p)     0.00011       2.71407
    18    C    1  dxy    Ryd( 3d)     0.00333       2.84869
    19    C    1  dxz    Ryd( 3d)     0.00403       1.80800
    20    C    1  dyz    Ryd( 3d)     0.00064       1.75218
    21    C    1  dx2y2  Ryd( 3d)     0.00184       2.66103
    22    C    1  dz2    Ryd( 3d)     0.00043       2.19067

    23    C    2  S      Cor( 1S)     1.99911     -10.31077
    24    C    2  S      Val( 2S)     0.98430      -0.10524
    25    C    2  S      Ryd( 3S)     0.00166       0.96552
    26    C    2  S      Ryd( 4S)     0.00023       0.97615
    27    C    2  S      Ryd( 5S)     0.00001      23.22187
    28    C    2  px     Val( 2p)     1.07418       0.04076
    29    C    2  px     Ryd( 4p)     0.00528       1.04450
    30    C    2  px     Ryd( 3p)     0.00042       0.52971
    31    C    2  px     Ryd( 5p)     0.00014       3.33039
    32    C    2  py     Val( 2p)     1.12144       0.02108
    33    C    2  py     Ryd( 4p)     0.00466       1.08513
    34    C    2  py     Ryd( 3p)     0.00063       0.49438
    35    C    2  py     Ryd( 5p)     0.00012       3.27336
    36    C    2  pz     Val( 2p)     1.03675      -0.02494
    37    C    2  pz     Ryd( 4p)     0.00168       0.63894
    38    C    2  pz     Ryd( 3p)     0.00028       0.41368
    39    C    2  pz     Ryd( 5p)     0.00001       2.85975
    40    C    2  dxy    Ryd( 3d)     0.00080       2.68425
    41    C    2  dxz    Ryd( 3d)     0.00042       1.79789
    42    C    2  dyz    Ryd( 3d)     0.00046       1.74136
    43    C    2  dx2y2  Ryd( 3d)     0.00051       2.58241
    44    C    2  dz2    Ryd( 3d)     0.00044       2.15878

    45    C    3  S      Cor( 1S)     1.99922     -10.31200
    46    C    3  S      Val( 2S)     0.96588      -0.09834
    47    C    3  S      Ryd( 4S)     0.00193       0.98635
    48    C    3  S      Ryd( 3S)     0.00014       0.73499
    49    C    3  S      Ryd( 5S)     0.00002      23.44081
    50    C    3  px     Val( 2p)     1.07985       0.03819
    51    C    3  px     Ryd( 4p)     0.00399       0.98531
    52    C    3  px     Ryd( 3p)     0.00040       0.77811
    53    C    3  px     Ryd( 5p)     0.00014       3.39174
    54    C    3  py     Val( 2p)     1.15451       0.03598
    55    C    3  py     Ryd( 4p)     0.00627       1.02910
    56    C    3  py     Ryd( 3p)     0.00074       0.50743
    57    C    3  py     Ryd( 5p)     0.00010       3.44563
    58    C    3  pz     Val( 2p)     0.96354      -0.01277
    59    C    3  pz     Ryd( 4p)     0.00102       0.64181
    60    C    3  pz     Ryd( 3p)     0.00048       0.44353
    61    C    3  pz     Ryd( 5p)     0.00001       2.86856
    62    C    3  dxy    Ryd( 3d)     0.00073       2.57730
    63    C    3  dxz    Ryd( 3d)     0.00059       1.76664
    64    C    3  dyz    Ryd( 3d)     0.00043       1.76382
    65    C    3  dx2y2  Ryd( 3d)     0.00059       2.63871
    66    C    3  dz2    Ryd( 3d)     0.00035       2.13561

    67    C    4  S      Cor( 1S)     1.99891     -10.35579
    68    C    4  S      Val( 2S)     1.10661      -0.16686
    69    C    4  S      Ryd( 3S)     0.00391       1.00077
    70    C    4  S      Ryd( 4S)     0.00037       1.06282
    71    C    4  S      Ryd( 5S)     0.00001      23.28865
    72    C    4  px     Val( 2p)     0.95374       0.07919
    73    C    4  px     Ryd( 4p)     0.00722       0.84337
    74    C    4  px     Ryd( 3p)     0.00031       0.60957
    75    C    4  px     Ryd( 5p)     0.00011       3.37577
    76    C    4  py     Val( 2p)     0.84678       0.04976
    77    C    4  py     Ryd( 4p)     0.00661       0.74146
    78    C    4  py     Ryd( 3p)     0.00026       0.49120
    79    C    4  py     Ryd( 5p)     0.00009       3.19564
    80    C    4  pz     Val( 2p)     0.93921      -0.00549
    81    C    4  pz     Ryd( 4p)     0.00075       0.63414
    82    C    4  pz     Ryd( 3p)     0.00018       0.45415
    83    C    4  pz     Ryd( 5p)     0.00002       2.83870
    84    C    4  dxy    Ryd( 3d)     0.00077       2.29179
    85    C    4  dxz    Ryd( 3d)     0.00084       1.75094
    86    C    4  dyz    Ryd( 3d)     0.00110       1.68326
    87    C    4  dx2y2  Ryd( 3d)     0.00071       2.49520
    88    C    4  dz2    Ryd( 3d)     0.00050       2.06565

    89    C    5  S      Cor( 1S)     1.99888     -10.32116
    90    C    5  S      Val( 2S)     0.96168      -0.11675
    91    C    5  S      Ryd( 3S)     0.00132       0.99044
    92    C    5  S      Ryd( 4S)     0.00003      23.37193
    93    C    5  px     Val( 2p)     1.10570      -0.00212
    94    C    5  px     Ryd( 4p)     0.00586       0.94444
    95    C    5  px     Ryd( 3p)     0.00068       0.73473
    96    C    5  px     Ryd( 5p)     0.00012       3.37306
    97    C    5  py     Val( 2p)     1.18065       0.00822
    98    C    5  py     Ryd( 4p)     0.00761       0.96350
    99    C    5  py     Ryd( 3p)     0.00034       0.49948
   100    C    5  py     Ryd( 5p)     0.00015       3.45892
   101    C    5  pz     Val( 2p)     1.05101      -0.03220
   102    C    5  pz     Ryd( 4p)     0.00090       0.61777
   103    C    5  pz     Ryd( 3p)     0.00039       0.44770
   104    C    5  pz     Ryd( 5p)     0.00001       2.85695
   105    C    5  dxy    Ryd( 3d)     0.00076       2.59385
   106    C    5  dxz    Ryd( 3d)     0.00081       1.77153
   107    C    5  dyz    Ryd( 3d)     0.00049       1.75311
   108    C    5  dx2y2  Ryd( 3d)     0.00084       2.61656
   109    C    5  dz2    Ryd( 3d)     0.00061       2.10778

   110    C    6  S      Cor( 1S)     1.99880     -10.33465
   111    C    6  S      Val( 2S)     0.89923      -0.07708
   112    C    6  S      Ryd( 3S)     0.00247       0.86087
   113    C    6  S      Ryd( 4S)     0.00001      23.52223
   114    C    6  px     Val( 2p)     1.06398       0.02451
   115    C    6  px     Ryd( 4p)     0.00852       1.09269
   116    C    6  px     Ryd( 3p)     0.00042       0.74297
   117    C    6  px     Ryd( 5p)     0.00010       3.59741
   118    C    6  py     Val( 2p)     1.06967       0.01650
   119    C    6  py     Ryd( 4p)     0.00766       1.08778
   120    C    6  py     Ryd( 3p)     0.00027       0.70417
   121    C    6  py     Ryd( 5p)     0.00018       3.55838
   122    C    6  pz     Val( 2p)     0.94946      -0.00972
   123    C    6  pz     Ryd( 4p)     0.00100       0.67338
   124    C    6  pz     Ryd( 3p)     0.00031       0.44749
   125    C    6  pz     Ryd( 5p)     0.00003       2.94492
   126    C    6  dxy    Ryd( 3d)     0.00072       2.71103
   127    C    6  dxz    Ryd( 3d)     0.00092       1.76653
   128    C    6  dyz    Ryd( 3d)     0.00047       1.76222
   129    C    6  dx2y2  Ryd( 3d)     0.00058       2.47954
   130    C    6  dz2    Ryd( 3d)     0.00047       2.17431

   131    H    7  S      Val( 1S)     0.76184       0.19403
   132    H    7  S      Ryd( 3S)     0.00134       1.75316
   133    H    7  S      Ryd( 2S)     0.00017       1.27738
   134    H    7  px     Ryd( 2p)     0.00019       2.31429
   135    H    7  py     Ryd( 2p)     0.00033       2.68852
   136    H    7  pz     Ryd( 2p)     0.00009       1.75951

   137    H    8  S      Val( 1S)     0.77570       0.15724
   138    H    8  S      Ryd( 2S)     0.00126       0.97124
   139    H    8  S      Ryd( 3S)     0.00017       2.05367
   140    H    8  px     Ryd( 2p)     0.00012       2.17375
   141    H    8  py     Ryd( 2p)     0.00042       2.73815
   142    H    8  pz     Ryd( 2p)     0.00010       1.73133

   143    O    9  S      Cor( 1S)     1.99982     -19.23910
   144    O    9  S      Val( 2S)     1.71523      -0.84744
   145    O    9  S      Ryd( 3S)     0.00130       1.21813
   146    O    9  S      Ryd( 4S)     0.00005       1.80615
   147    O    9  S      Ryd( 5S)     0.00000      49.80896
   148    O    9  px     Val( 2p)     1.52721      -0.19851
   149    O    9  px     Ryd( 3p)     0.00109       0.69775
   150    O    9  px     Ryd( 4p)     0.00011       1.31287
   151    O    9  px     Ryd( 5p)     0.00010       5.33384
   152    O    9  py     Val( 2p)     1.89372      -0.21320
   153    O    9  py     Ryd( 3p)     0.00462       0.71400
   154    O    9  py     Ryd( 4p)     0.00008       1.31256
   155    O    9  py     Ryd( 5p)     0.00001       5.23822
   156    O    9  pz     Val( 2p)     1.46327      -0.15769
   157    O    9  pz     Ryd( 3p)     0.00284       0.64735
   158    O    9  pz     Ryd( 4p)     0.00003       1.22049
   159    O    9  pz     Ryd( 5p)     0.00003       5.09718
   160    O    9  dxy    Ryd( 3d)     0.00133       3.40789
   161    O    9  dxz    Ryd( 3d)     0.00143       3.26304
   162    O    9  dyz    Ryd( 3d)     0.00002       3.05758
   163    O    9  dx2y2  Ryd( 3d)     0.00138       3.68836
   164    O    9  dz2    Ryd( 3d)     0.00038       3.25858

   165    H   10  S      Val( 1S)     0.77381       0.15461
   166    H   10  S      Ryd( 2S)     0.00128       1.09676
   167    H   10  S      Ryd( 3S)     0.00016       1.87058
   168    H   10  px     Ryd( 2p)     0.00017       2.25585
   169    H   10  py     Ryd( 2p)     0.00031       2.65228
   170    H   10  pz     Ryd( 2p)     0.00009       1.73400

   171    C   11  S      Cor( 1S)     1.99897     -10.31144
   172    C   11  S      Val( 2S)     0.90429      -0.05330
   173    C   11  S      Ryd( 4S)     0.00206       0.99769
   174    C   11  S      Ryd( 3S)     0.00024       0.92740
   175    C   11  S      Ryd( 5S)     0.00001      23.29398
   176    C   11  px     Val( 2p)     1.05992       0.03123
   177    C   11  px     Ryd( 4p)     0.00630       0.96111
   178    C   11  px     Ryd( 3p)     0.00044       0.79639
   179    C   11  px     Ryd( 5p)     0.00013       3.61069
   180    C   11  py     Val( 2p)     1.10742       0.02764
   181    C   11  py     Ryd( 4p)     0.00903       1.12737
   182    C   11  py     Ryd( 3p)     0.00016       0.74390
   183    C   11  py     Ryd( 5p)     0.00017       3.59415
   184    C   11  pz     Val( 2p)     1.05187      -0.00048
   185    C   11  pz     Ryd( 4p)     0.00104       0.70023
   186    C   11  pz     Ryd( 3p)     0.00037       0.47299
   187    C   11  pz     Ryd( 5p)     0.00002       2.95657
   188    C   11  dxy    Ryd( 3d)     0.00060       2.68894
   189    C   11  dxz    Ryd( 3d)     0.00055       1.78024
   190    C   11  dyz    Ryd( 3d)     0.00047       1.78277
   191    C   11  dx2y2  Ryd( 3d)     0.00143       2.48725
   192    C   11  dz2    Ryd( 3d)     0.00034       2.19195

   193    C   12  S      Cor( 1S)     1.99877     -10.24442
   194    C   12  S      Val( 2S)     1.09901      -0.07347
   195    C   12  S      Ryd( 3S)     0.01290       0.72581
   196    C   12  S      Ryd( 4S)     0.00091       1.13883
   197    C   12  S      Ryd( 5S)     0.00001      22.94105
   198    C   12  px     Val( 2p)     0.99762       0.13448
   199    C   12  px     Ryd( 4p)     0.00479       1.08490
   200    C   12  px     Ryd( 3p)     0.00035       0.91280
   201    C   12  px     Ryd( 5p)     0.00010       3.38436
   202    C   12  py     Val( 2p)     1.36791       0.04453
   203    C   12  py     Ryd( 4p)     0.00936       0.80917
   204    C   12  py     Ryd( 3p)     0.00032       0.59435
   205    C   12  py     Ryd( 5p)     0.00007       3.22985
   206    C   12  pz     Val( 2p)     0.72898       0.07957
   207    C   12  pz     Ryd( 4p)     0.00104       0.76339
   208    C   12  pz     Ryd( 3p)     0.00038       0.49544
   209    C   12  pz     Ryd( 5p)     0.00002       2.85211
   210    C   12  dxy    Ryd( 3d)     0.00113       2.49430
   211    C   12  dxz    Ryd( 3d)     0.00048       1.84921
   212    C   12  dyz    Ryd( 3d)     0.00129       1.74695
   213    C   12  dx2y2  Ryd( 3d)     0.00124       2.47165
   214    C   12  dz2    Ryd( 3d)     0.00067       2.11963

   215    C   13  S      Cor( 1S)     1.99845     -10.34313
   216    C   13  S      Val( 2S)     0.93276      -0.10307
   217    C   13  S      Ryd( 3S)     0.00579       0.68004
   218    C   13  S      Ryd( 4S)     0.00107       1.01382
   219    C   13  S      Ryd( 5S)     0.00001      23.12119
   220    C   13  px     Val( 2p)     1.10632      -0.02045
   221    C   13  px     Ryd( 3p)     0.00803       0.99280
   222    C   13  px     Ryd( 4p)     0.00024       1.19894
   223    C   13  px     Ryd( 5p)     0.00017       2.95765
   224    C   13  py     Val( 2p)     0.98652      -0.02440
   225    C   13  py     Ryd( 3p)     0.00779       0.99503
   226    C   13  py     Ryd( 4p)     0.00042       1.20167
   227    C   13  py     Ryd( 5p)     0.00030       2.81390
   228    C   13  pz     Val( 2p)     1.11017      -0.03202
   229    C   13  pz     Ryd( 3p)     0.00149       0.75439
   230    C   13  pz     Ryd( 4p)     0.00030       1.07429
   231    C   13  pz     Ryd( 5p)     0.00014       2.21675
   232    C   13  dxy    Ryd( 3d)     0.00276       2.36816
   233    C   13  dxz    Ryd( 3d)     0.00088       1.74683
   234    C   13  dyz    Ryd( 3d)     0.00109       1.70113
   235    C   13  dx2y2  Ryd( 3d)     0.00105       2.51128
   236    C   13  dz2    Ryd( 3d)     0.00084       2.10779

   237    C   14  S      Cor( 1S)     1.99918     -10.30397
   238    C   14  S      Val( 2S)     0.95474      -0.08164
   239    C   14  S      Ryd( 4S)     0.00122       1.00187
   240    C   14  S      Ryd( 3S)     0.00020       0.89059
   241    C   14  S      Ryd( 5S)     0.00002      23.23360
   242    C   14  px     Val( 2p)     1.07268       0.04855
   243    C   14  px     Ryd( 4p)     0.00353       0.98617
   244    C   14  px     Ryd( 3p)     0.00059       0.72559
   245    C   14  px     Ryd( 5p)     0.00012       3.39232
   246    C   14  py     Val( 2p)     1.13559       0.04728
   247    C   14  py     Ryd( 4p)     0.00576       1.03378
   248    C   14  py     Ryd( 3p)     0.00040       0.41867
   249    C   14  py     Ryd( 5p)     0.00008       3.43339
   250    C   14  pz     Val( 2p)     0.99870      -0.01064
   251    C   14  pz     Ryd( 4p)     0.00101       0.65898
   252    C   14  pz     Ryd( 3p)     0.00060       0.40295
   253    C   14  pz     Ryd( 5p)     0.00001       2.88740
   254    C   14  dxy    Ryd( 3d)     0.00077       2.57974
   255    C   14  dxz    Ryd( 3d)     0.00051       1.77582
   256    C   14  dyz    Ryd( 3d)     0.00036       1.76749
   257    C   14  dx2y2  Ryd( 3d)     0.00062       2.63935
   258    C   14  dz2    Ryd( 3d)     0.00038       2.13145

   259    C   15  S      Cor( 1S)     1.99896     -10.28895
   260    C   15  S      Val( 2S)     0.94049      -0.06367
   261    C   15  S      Ryd( 3S)     0.00270       0.96367
   262    C   15  S      Ryd( 4S)     0.00013       2.71960
   263    C   15  S      Ryd( 5S)     0.00000      21.33833
   264    C   15  px     Val( 2p)     1.09724       0.03087
   265    C   15  px     Ryd( 4p)     0.00631       1.02322
   266    C   15  px     Ryd( 3p)     0.00065       0.48845
   267    C   15  px     Ryd( 5p)     0.00013       3.26475
   268    C   15  py     Val( 2p)     1.15575       0.01507
   269    C   15  py     Ryd( 4p)     0.00502       1.06638
   270    C   15  py     Ryd( 3p)     0.00039       0.40072
   271    C   15  py     Ryd( 5p)     0.00011       3.32209
   272    C   15  pz     Val( 2p)     1.06504      -0.01766
   273    C   15  pz     Ryd( 4p)     0.00189       0.65238
   274    C   15  pz     Ryd( 3p)     0.00063       0.38578
   275    C   15  pz     Ryd( 5p)     0.00001       2.86701
   276    C   15  dxy    Ryd( 3d)     0.00072       2.69347
   277    C   15  dxz    Ryd( 3d)     0.00044       1.80018
   278    C   15  dyz    Ryd( 3d)     0.00047       1.76735
   279    C   15  dx2y2  Ryd( 3d)     0.00042       2.62450
   280    C   15  dz2    Ryd( 3d)     0.00040       2.17049

   281    C   16  S      Cor( 1S)     1.99831     -10.35011
   282    C   16  S      Val( 2S)     0.92115      -0.09996
   283    C   16  S      Ryd( 3S)     0.00360       0.39716
   284    C   16  S      Ryd( 4S)     0.00112       0.98583
   285    C   16  S      Ryd( 5S)     0.00002      23.47599
   286    C   16  px     Val( 2p)     0.93670      -0.06282
   287    C   16  px     Ryd( 4p)     0.00709       1.10595
   288    C   16  px     Ryd( 3p)     0.00034       0.97832
   289    C   16  px     Ryd( 5p)     0.00041       2.82171
   290    C   16  py     Val( 2p)     1.12934      -0.00649
   291    C   16  py     Ryd( 3p)     0.00716       0.94122
   292    C   16  py     Ryd( 4p)     0.00033       1.24759
   293    C   16  py     Ryd( 5p)     0.00012       2.86885
   294    C   16  pz     Val( 2p)     1.06932      -0.04422
   295    C   16  pz     Ryd( 3p)     0.00132       0.75315
   296    C   16  pz     Ryd( 4p)     0.00033       1.00324
   297    C   16  pz     Ryd( 5p)     0.00011       2.22283
   298    C   16  dxy    Ryd( 3d)     0.00106       2.61840
   299    C   16  dxz    Ryd( 3d)     0.00144       1.64839
   300    C   16  dyz    Ryd( 3d)     0.00076       1.78800
   301    C   16  dx2y2  Ryd( 3d)     0.00175       2.34482
   302    C   16  dz2    Ryd( 3d)     0.00080       2.11677

   303   Cl   17  S      Cor( 1S)     2.00000    -101.12841
   304   Cl   17  S      Cor( 2S)     1.99970     -10.82882
   305   Cl   17  S      Val( 3S)     1.81705      -0.97870
   306   Cl   17  S      Ryd( 5S)     0.00175       1.01630
   307   Cl   17  S      Ryd( 4S)     0.00010       1.00944
   308   Cl   17  S      Ryd( 6S)     0.00000      18.09829
   309   Cl   17  S      Ryd( 7S)     0.00000     207.69477
   310   Cl   17  px     Cor( 2p)     1.99991      -7.43466
   311   Cl   17  px     Val( 3p)     1.28265      -0.19400
   312   Cl   17  px     Ryd( 5p)     0.00427       0.50339
   313   Cl   17  px     Ryd( 4p)     0.00030       0.37471
   314   Cl   17  px     Ryd( 6p)     0.00002       3.90916
   315   Cl   17  px     Ryd( 7p)     0.00000      25.25835
   316   Cl   17  py     Cor( 2p)     1.99999      -7.43047
   317   Cl   17  py     Val( 3p)     1.96267      -0.28417
   318   Cl   17  py     Ryd( 5p)     0.00226       0.52909
   319   Cl   17  py     Ryd( 4p)     0.00014       0.51375
   320   Cl   17  py     Ryd( 6p)     0.00001       3.32330
   321   Cl   17  py     Ryd( 7p)     0.00000      25.21368
   322   Cl   17  pz     Cor( 2p)     1.99999      -7.43068
   323   Cl   17  pz     Val( 3p)     1.92823      -0.28197
   324   Cl   17  pz     Ryd( 5p)     0.00259       0.51839
   325   Cl   17  pz     Ryd( 4p)     0.00022       0.40794
   326   Cl   17  pz     Ryd( 6p)     0.00001       3.11780
   327   Cl   17  pz     Ryd( 7p)     0.00000      25.16080
   328   Cl   17  dxy    Ryd( 3d)     0.00138       1.32079
   329   Cl   17  dxz    Ryd( 3d)     0.00256       1.11627
   330   Cl   17  dyz    Ryd( 3d)     0.00005       1.04104
   331   Cl   17  dx2y2  Ryd( 3d)     0.00430       1.40765
   332   Cl   17  dz2    Ryd( 3d)     0.00140       1.16771

   333   Cl   18  S      Cor( 1S)     2.00000    -101.10541
   334   Cl   18  S      Cor( 2S)     1.99969     -10.79090
   335   Cl   18  S      Val( 3S)     1.81575      -0.95223
   336   Cl   18  S      Ryd( 5S)     0.00155       1.04978
   337   Cl   18  S      Ryd( 4S)     0.00012       0.87843
   338   Cl   18  S      Ryd( 6S)     0.00000      18.28868
   339   Cl   18  S      Ryd( 7S)     0.00000     207.68621
   340   Cl   18  px     Cor( 2p)     1.99996      -7.40285
   341   Cl   18  px     Val( 3p)     1.75338      -0.22786
   342   Cl   18  px     Ryd( 4p)     0.00267       0.54048
   343   Cl   18  px     Ryd( 5p)     0.00016       0.55357
   344   Cl   18  px     Ryd( 6p)     0.00002       3.33210
   345   Cl   18  px     Ryd( 7p)     0.00000      25.44944
   346   Cl   18  py     Cor( 2p)     1.99994      -7.40472
   347   Cl   18  py     Val( 3p)     1.50485      -0.19901
   348   Cl   18  py     Ryd( 5p)     0.00378       0.52645
   349   Cl   18  py     Ryd( 4p)     0.00020       0.45718
   350   Cl   18  py     Ryd( 6p)     0.00003       3.47970
   351   Cl   18  py     Ryd( 7p)     0.00000      25.45195
   352   Cl   18  pz     Cor( 2p)     1.99999      -7.40203
   353   Cl   18  pz     Val( 3p)     1.92996      -0.25623
   354   Cl   18  pz     Ryd( 5p)     0.00319       0.53147
   355   Cl   18  pz     Ryd( 4p)     0.00013       0.46184
   356   Cl   18  pz     Ryd( 6p)     0.00000       2.94557
   357   Cl   18  pz     Ryd( 7p)     0.00000      25.35533
   358   Cl   18  dxy    Ryd( 3d)     0.00392       1.41315
   359   Cl   18  dxz    Ryd( 3d)     0.00081       1.09294
   360   Cl   18  dyz    Ryd( 3d)     0.00181       1.11685
   361   Cl   18  dx2y2  Ryd( 3d)     0.00163       1.35993
   362   Cl   18  dz2    Ryd( 3d)     0.00136       1.19747

   363    H   19  S      Val( 1S)     0.78083       0.14712
   364    H   19  S      Ryd( 2S)     0.00071       1.36434
   365    H   19  S      Ryd( 3S)     0.00020       1.56797
   366    H   19  px     Ryd( 2p)     0.00018       2.26226
   367    H   19  py     Ryd( 2p)     0.00031       2.63183
   368    H   19  pz     Ryd( 2p)     0.00016       1.73000

   369    H   20  S      Val( 1S)     0.81151       0.16300
   370    H   20  S      Ryd( 2S)     0.00128       1.06785
   371    H   20  S      Ryd( 3S)     0.00016       1.97961
   372    H   20  px     Ryd( 2p)     0.00014       2.32113
   373    H   20  py     Ryd( 2p)     0.00036       2.65770
   374    H   20  pz     Ryd( 2p)     0.00015       1.74389

 WARNING:  1 low occupancy (<1.9990e) core orbital  found on  C    1
           1 low occupancy (<1.9990e) core orbital  found on  C    4
           1 low occupancy (<1.9990e) core orbital  found on  C    5
           1 low occupancy (<1.9990e) core orbital  found on  C    6
           1 low occupancy (<1.9990e) core orbital  found on  C   11
           1 low occupancy (<1.9990e) core orbital  found on  C   12
           1 low occupancy (<1.9990e) core orbital  found on  C   13
           1 low occupancy (<1.9990e) core orbital  found on  C   15
           1 low occupancy (<1.9990e) core orbital  found on  C   16

 WARNING:  Population inversion found on atom  C    1
           Population inversion found on atom  C    2
           Population inversion found on atom  C    3
           Population inversion found on atom  C    4
           Population inversion found on atom  C    5
           Population inversion found on atom  C    6
           Population inversion found on atom  H    7
           Population inversion found on atom  O    9
           Population inversion found on atom  C   11
           Population inversion found on atom  C   12
           Population inversion found on atom  C   14
           Population inversion found on atom  C   15
           Population inversion found on atom  C   16
           Population inversion found on atom Cl   17
           Population inversion found on atom Cl   18


 Summary of Natural Population Analysis:                  
                                                          
                                       Natural Population 
                Natural  -----------------------------------------------
    Atom  No    Charge         Core      Valence    Rydberg      Total
 -----------------------------------------------------------------------
      C    1    0.24897      1.99879     3.71305    0.03919     5.75103
      C    2   -0.23352      1.99911     4.21667    0.01775     6.23352
      C    3   -0.18092      1.99922     4.16378    0.01792     6.18092
      C    4    0.13100      1.99891     3.84633    0.02376     5.86900
      C    5   -0.31884      1.99888     4.29904    0.02092     6.31884
      C    6   -0.00525      1.99880     3.98234    0.02411     6.00525
      H    7    0.23605      0.00000     0.76184    0.00211     0.76395
      H    8    0.22222      0.00000     0.77570    0.00208     0.77778
      O    9   -0.61403      1.99982     6.59942    0.01479     8.61403
      H   10    0.22418      0.00000     0.77381    0.00201     0.77582
      C   11   -0.14584      1.99897     4.12350    0.02337     6.14584
      C   12   -0.22736      1.99877     4.19351    0.03507     6.22736
      C   13   -0.16659      1.99845     4.13578    0.03237     6.16659
      C   14   -0.17707      1.99918     4.16170    0.01618     6.17707
      C   15   -0.27791      1.99896     4.25852    0.02043     6.27791
      C   16   -0.08259      1.99831     4.05652    0.02777     6.08259
     Cl   17   -0.01157      9.99960     6.99060    0.02137    17.01157
     Cl   18   -0.02491      9.99958     7.00395    0.02138    17.02491
      H   19    0.21760      0.00000     0.78083    0.00157     0.78240
      H   20    0.18640      0.00000     0.81151    0.00209     0.81360
 =======================================================================
   * Total *   -0.99999     45.98536    73.64839    0.36624   119.99999

                                 Natural Population      
 --------------------------------------------------------
   Core                      45.98536 ( 99.9682% of  46)
   Valence                   73.64839 ( 99.5249% of  74)
   Natural Minimal Basis    119.63375 ( 99.6948% of 120)
   Natural Rydberg Basis      0.36624 (  0.3052% of 120)
 --------------------------------------------------------

    Atom  No          Natural Electron Configuration
 ----------------------------------------------------------------------------
      C    1      [core]2S( 0.84)2p( 2.88)3d( 0.01)4p( 0.02)
      C    2      [core]2S( 0.98)2p( 3.23)4p( 0.01)
      C    3      [core]2S( 0.97)2p( 3.20)4p( 0.01)
      C    4      [core]2S( 1.11)2p( 2.74)4p( 0.01)
      C    5      [core]2S( 0.96)2p( 3.34)4p( 0.01)
      C    6      [core]2S( 0.90)2p( 3.08)4p( 0.02)
      H    7            1S( 0.76)
      H    8            1S( 0.78)
      O    9      [core]2S( 1.72)2p( 4.88)3p( 0.01)
      H   10            1S( 0.77)
      C   11      [core]2S( 0.90)2p( 3.22)4p( 0.02)
      C   12      [core]2S( 1.10)2p( 3.09)3S( 0.01)4p( 0.02)
      C   13      [core]2S( 0.93)2p( 3.20)3S( 0.01)3p( 0.02)3d( 0.01)
      C   14      [core]2S( 0.95)2p( 3.21)4p( 0.01)
      C   15      [core]2S( 0.94)2p( 3.32)4p( 0.01)
      C   16      [core]2S( 0.92)2p( 3.14)3p( 0.01)3d( 0.01)4p( 0.01)
     Cl   17      [core]3S( 1.82)3p( 5.17)3d( 0.01)5p( 0.01)
     Cl   18      [core]3S( 1.82)3p( 5.19)3d( 0.01)5p( 0.01)
      H   19            1S( 0.78)
      H   20            1S( 0.81)


 NATURAL BOND ORBITAL ANALYSIS:

                       Occupancies       Lewis Structure    Low   High
           Occ.    -------------------  -----------------   occ   occ
  Cycle   Thresh.   Lewis   Non-Lewis     CR  BD  3C  LP    (L)   (NL)   Dev
 =============================================================================
   1(1)    1.90   113.22858   6.77142     23  22   0  15     7      9    0.57
   2(2)    1.90   113.22858   6.77142     23  22   0  15     7      9    0.57
   3(1)    1.80   112.85221   7.14779     23  22   0  15     7      8    0.57
   4(2)    1.80   112.85221   7.14779     23  22   0  15     7      8    0.57
   5(1)    1.70   115.16730   4.83270     23  27   0  10     2      7    0.49
   6(2)    1.70   115.42527   4.57473     23  28   0   9     2      8    0.42
   7(3)    1.70   115.26047   4.73953     23  27   0  10     4      9    0.39
   8(4)    1.70   115.42527   4.57473     23  28   0   9     2      8    0.42
   9(5)    1.70   115.26047   4.73953     23  27   0  10     4      9    0.39
  10(6)    1.70   115.42527   4.57473     23  28   0   9     2      8    0.42
  11(7)    1.70   115.26047   4.73953     23  27   0  10     4      9    0.39
  12(8)    1.70   115.42527   4.57473     23  28   0   9     2      8    0.42
  13(9)    1.70   115.26047   4.73953     23  27   0  10     4      9    0.39
  14(1)    1.60   115.61253   4.38747     23  26   0  11     2      8    0.45
  15(2)    1.60   115.68226   4.31774     23  26   0  11     2      8    0.42
  16(3)    1.60   115.68226   4.31774     23  26   0  11     2      8    0.42
  17(1)    1.50   115.67067   4.32933     23  26   0  11     2      8    0.39
  18(2)    1.50   116.14921   3.85079     23  27   0  10     1      8    0.42
  19(3)    1.50   116.09037   3.90963     23  27   0  10     1      8    0.45
  20(4)    1.50   115.67067   4.32933     23  26   0  11     2      8    0.39
  21(5)    1.50   116.14921   3.85079     23  27   0  10     1      8    0.42
  22(6)    1.50   116.09037   3.90963     23  27   0  10     1      8    0.45
  23(7)    1.50   115.67067   4.32933     23  26   0  11     2      8    0.39
  24(8)    1.50   116.14921   3.85079     23  27   0  10     1      8    0.42
  25(9)    1.50   116.09037   3.90963     23  27   0  10     1      8    0.45
  26(1)    1.50   116.14921   3.85079     23  27   0  10     1      8    0.42
 -----------------------------------------------------------------------------

 Structure accepted: RESONANCE keyword permits strongly delocalized structure

 WARNING:  1 low occupancy (<1.9990e) core orbital  found on  C    1
           1 low occupancy (<1.9990e) core orbital  found on  C    4
           1 low occupancy (<1.9990e) core orbital  found on  C    5
           1 low occupancy (<1.9990e) core orbital  found on  C    6
           1 low occupancy (<1.9990e) core orbital  found on  C   11
           1 low occupancy (<1.9990e) core orbital  found on  C   12
           1 low occupancy (<1.9990e) core orbital  found on  C   13
           1 low occupancy (<1.9990e) core orbital  found on  C   15
           1 low occupancy (<1.9990e) core orbital  found on  C   16

 --------------------------------------------------------
   Core                     45.98531 ( 99.968% of  46)
   Valence Lewis            70.16391 ( 94.816% of  74)
  ==================       ============================
   Total Lewis             116.14921 ( 96.791% of 120)
  -----------------------------------------------------
   Valence non-Lewis         3.59897 (  2.999% of 120)
   Rydberg non-Lewis         0.25182 (  0.210% of 120)
  ==================       ============================
   Total non-Lewis           3.85079 (  3.209% of 120)
 --------------------------------------------------------


       (Occupancy)   Bond orbital/ Coefficients/ Hybrids
 ---------------------------------------------------------------------------------
     1. (1.95086) BD ( 1) C   1 - C   2  
                ( 50.78%)   0.7126* C   1 s( 36.77%)p 1.72( 63.20%)d 0.00(  0.04%)
                                           -0.0004  0.6062  0.0120 -0.0010  0.0010
                                            0.4677  0.0224 -0.0154  0.0017  0.6320
                                           -0.0202 -0.0036  0.0007  0.1120  0.0020
                                            0.0015  0.0010  0.0152  0.0094 -0.0019
                                           -0.0012 -0.0084
                ( 49.22%)   0.7016* C   2 s( 34.37%)p 1.91( 65.58%)d 0.00(  0.05%)
                                            0.0003  0.5862 -0.0038 -0.0021  0.0007
                                           -0.5049  0.0365 -0.0001 -0.0013 -0.6288
                                           -0.0026  0.0101 -0.0048  0.0640  0.0027
                                           -0.0002  0.0008  0.0170 -0.0006 -0.0013
                                           -0.0062 -0.0141
     2. (1.98171) BD ( 1) C   1 - C   4  
                ( 50.61%)   0.7114* C   1 s( 32.82%)p 2.05( 67.13%)d 0.00(  0.06%)
                                           -0.0000  0.5727  0.0136 -0.0004 -0.0003
                                            0.2982  0.0352 -0.0149  0.0004 -0.7587
                                            0.0098  0.0016  0.0049 -0.0718 -0.0042
                                           -0.0009 -0.0016 -0.0158  0.0066 -0.0014
                                           -0.0140 -0.0084
                ( 49.39%)   0.7028* C   4 s( 49.77%)p 1.01( 50.17%)d 0.00(  0.06%)
                                           -0.0001  0.7055  0.0033 -0.0034  0.0005
                                           -0.5581  0.0300 -0.0016 -0.0032  0.4289
                                           -0.0191 -0.0098  0.0022 -0.0702  0.0007
                                            0.0002  0.0014 -0.0165  0.0038  0.0020
                                           -0.0142 -0.0095
     3. (1.99386) BD ( 1) C   1 - O   9  
                ( 36.81%)   0.6067* C   1 s( 29.21%)p 2.42( 70.66%)d 0.00(  0.13%)
                                           -0.0001  0.5396 -0.0291  0.0075 -0.0017
                                           -0.8272  0.0551  0.0081  0.0061  0.0725
                                           -0.0020 -0.0006 -0.0021  0.1177  0.0049
                                            0.0030  0.0017 -0.0057 -0.0077  0.0006
                                            0.0304 -0.0177
                ( 63.19%)   0.7949* O   9 s( 37.16%)p 1.69( 62.72%)d 0.00(  0.12%)
                                            0.0000  0.6092 -0.0227  0.0019  0.0001
                                            0.7760 -0.0220  0.0031  0.0009 -0.1076
                                            0.0040 -0.0003 -0.0002  0.1134 -0.0001
                                            0.0002 -0.0002 -0.0072  0.0027 -0.0007
                                            0.0297 -0.0151
     4. (1.91113) BD ( 2) C   1 - O   9  
                ( 31.65%)   0.5626* C   1 s(  0.84%)p99.99( 98.82%)d 0.40(  0.34%)
                                           -0.0007 -0.0914 -0.0058 -0.0052  0.0002
                                            0.0689 -0.0053  0.0021 -0.0016 -0.1360
                                            0.0040  0.0025 -0.0003  0.9810  0.0452
                                            0.0203  0.0126  0.0048 -0.0570  0.0078
                                            0.0053  0.0011
                ( 68.35%)   0.8268* O   9 s(  0.19%)p99.99( 99.71%)d 0.56(  0.11%)
                                           -0.0000 -0.0434  0.0002 -0.0000 -0.0001
                                           -0.1292  0.0028 -0.0002 -0.0011 -0.1462
                                            0.0069  0.0020  0.0004  0.9792 -0.0080
                                            0.0010 -0.0042 -0.0043  0.0318 -0.0031
                                           -0.0045  0.0014
     5. (1.98147) BD ( 1) C   2 - C   3  
                ( 50.16%)   0.7082* C   2 s( 36.65%)p 1.73( 63.31%)d 0.00(  0.03%)
                                           -0.0001  0.6051 -0.0185 -0.0001  0.0004
                                            0.7913 -0.0203 -0.0115  0.0011 -0.0713
                                           -0.0354  0.0093  0.0002  0.0073  0.0008
                                            0.0000  0.0001 -0.0073 -0.0006  0.0007
                                            0.0115 -0.0114
                ( 49.84%)   0.7060* C   3 s( 34.84%)p 1.87( 65.12%)d 0.00(  0.03%)
                                           -0.0000  0.5902  0.0125 -0.0015  0.0004
                                           -0.8045  0.0157  0.0114 -0.0007  0.0462
                                           -0.0386  0.0044  0.0008  0.0026  0.0003
                                            0.0002  0.0000  0.0003  0.0001  0.0000
                                            0.0141 -0.0116
     6. (1.75713) BD ( 2) C   2 - C   3  
                ( 52.14%)   0.7221* C   2 s(  0.10%)p99.99( 99.85%)d 0.47(  0.05%)
                                           -0.0002 -0.0320 -0.0003  0.0007  0.0001
                                            0.0201 -0.0030 -0.0005  0.0003  0.0554
                                           -0.0002 -0.0019 -0.0001  0.9971  0.0243
                                            0.0129 -0.0013 -0.0006  0.0159 -0.0152
                                            0.0014 -0.0007
                ( 47.86%)   0.6918* C   3 s(  0.00%)p 1.00( 99.94%)d 0.00(  0.06%)
                                           -0.0000 -0.0033 -0.0016 -0.0002 -0.0000
                                            0.0009  0.0018 -0.0003  0.0006  0.0038
                                            0.0024 -0.0004  0.0001  0.9993  0.0201
                                            0.0220 -0.0007  0.0004 -0.0220 -0.0082
                                            0.0002 -0.0000
     7. (1.96795) BD ( 1) C   2 - H  10  
                ( 61.14%)   0.7819* C   2 s( 28.82%)p 2.47( 71.14%)d 0.00(  0.03%)
                                           -0.0005  0.5366  0.0159  0.0024 -0.0009
                                           -0.3406 -0.0065 -0.0001  0.0028  0.7714
                                            0.0034  0.0035 -0.0008 -0.0188 -0.0013
                                            0.0004 -0.0001 -0.0137  0.0020  0.0004
                                           -0.0073 -0.0089
                ( 38.86%)   0.6234* H  10 s( 99.96%)p 0.00(  0.04%)
                                            0.9998  0.0030  0.0007  0.0117 -0.0173
                                           -0.0009
     8. (1.97500) BD ( 1) C   3 - C   6  
                ( 49.23%)   0.7016* C   3 s( 36.73%)p 1.72( 63.23%)d 0.00(  0.03%)
                                            0.0001  0.6060  0.0112  0.0026  0.0014
                                            0.4052 -0.0300 -0.0038 -0.0000 -0.6833
                                           -0.0051  0.0153 -0.0006  0.0043 -0.0003
                                           -0.0002 -0.0001 -0.0118 -0.0000 -0.0006
                                           -0.0089 -0.0107
                ( 50.77%)   0.7125* C   6 s( 33.23%)p 2.01( 66.73%)d 0.00(  0.04%)
                                            0.0001  0.5764  0.0055 -0.0003 -0.3503
                                           -0.0100  0.0043  0.0008  0.7377 -0.0089
                                            0.0002  0.0046  0.0087  0.0000 -0.0001
                                           -0.0000 -0.0163 -0.0018 -0.0001 -0.0043
                                           -0.0124
     9. (1.97834) BD ( 1) C   3 - H   7  
                ( 61.85%)   0.7865* C   3 s( 28.39%)p 2.52( 71.57%)d 0.00(  0.04%)
                                           -0.0003  0.5325 -0.0191 -0.0009 -0.0017
                                            0.4314 -0.0006 -0.0033 -0.0014  0.7276
                                            0.0134  0.0043  0.0023 -0.0014 -0.0001
                                            0.0001  0.0000  0.0152 -0.0004  0.0003
                                           -0.0090 -0.0083
                ( 38.15%)   0.6176* H   7 s( 99.96%)p 0.00(  0.04%)
                                            0.9998  0.0022  0.0004 -0.0102 -0.0171
                                           -0.0001
    10. (1.98026) BD ( 1) C   4 - C   5  
                ( 48.03%)   0.6931* C   4 s( 47.91%)p 1.09( 52.05%)d 0.00(  0.04%)
                                           -0.0001  0.6915 -0.0297  0.0016 -0.0001
                                            0.6688 -0.0393 -0.0083  0.0039 -0.2657
                                            0.0256 -0.0015 -0.0013 -0.0185  0.0012
                                            0.0004  0.0015  0.0031 -0.0014  0.0066
                                            0.0170 -0.0102
                ( 51.97%)   0.7209* C   5 s( 33.46%)p 1.99( 66.48%)d 0.00(  0.05%)
                                            0.0001  0.5785 -0.0043  0.0005 -0.8104
                                            0.0180  0.0072  0.0020  0.0687  0.0496
                                           -0.0085  0.0015  0.0213 -0.0002  0.0008
                                            0.0000 -0.0028 -0.0005  0.0016  0.0161
                                           -0.0159
    11. (1.76814) BD ( 2) C   4 - C   5  
                ( 55.81%)   0.7471* C   4 s(  1.21%)p81.81( 98.67%)d 0.10(  0.12%)
                                            0.0005  0.1091  0.0119  0.0030 -0.0001
                                           -0.2032 -0.0162 -0.0022 -0.0005 -0.2924
                                           -0.0193 -0.0018 -0.0018  0.9269  0.0020
                                            0.0044 -0.0038 -0.0043  0.0261  0.0232
                                            0.0019  0.0013
                ( 44.19%)   0.6647* C   5 s(  0.04%)p99.99( 99.87%)d 2.09(  0.09%)
                                           -0.0004  0.0180 -0.0105 -0.0003  0.0371
                                           -0.0205 -0.0073  0.0028 -0.0194 -0.0002
                                           -0.0015  0.0034  0.9979  0.0173  0.0155
                                           -0.0003  0.0082 -0.0261  0.0123  0.0032
                                            0.0002
    12. (1.95692) BD ( 1) C   5 - C   6  
                ( 49.35%)   0.7025* C   5 s( 39.26%)p 1.55( 60.70%)d 0.00(  0.04%)
                                           -0.0001  0.6265 -0.0068  0.0021  0.4977
                                           -0.0311 -0.0061  0.0002  0.5980  0.0128
                                           -0.0118  0.0027 -0.0192  0.0014 -0.0002
                                           -0.0003  0.0136 -0.0040 -0.0011 -0.0034
                                           -0.0147
                ( 50.65%)   0.7117* C   6 s( 32.06%)p 2.12( 67.90%)d 0.00(  0.04%)
                                            0.0003  0.5662  0.0004  0.0000 -0.4660
                                            0.0070  0.0049 -0.0007 -0.6615  0.0228
                                            0.0042 -0.0049 -0.1537 -0.0033 -0.0014
                                           -0.0001  0.0151  0.0020 -0.0005  0.0000
                                           -0.0141
    13. (1.96987) BD ( 1) C   5 - H   8  
                ( 61.31%)   0.7830* C   5 s( 27.07%)p 2.69( 72.89%)d 0.00(  0.04%)
                                            0.0001 -0.5203 -0.0024  0.0027 -0.3025
                                           -0.0094 -0.0004 -0.0002  0.7974  0.0082
                                            0.0028  0.0016  0.0357  0.0020  0.0009
                                           -0.0000  0.0104 -0.0030 -0.0005  0.0140
                                            0.0082
                ( 38.69%)   0.6220* H   8 s( 99.96%)p 0.00(  0.04%)
                                           -0.9998 -0.0008 -0.0005  0.0044 -0.0191
                                            0.0005
    14. (1.96851) BD ( 1) C   6 - C  11  
                ( 51.09%)   0.7148* C   6 s( 34.40%)p 1.91( 65.58%)d 0.00(  0.02%)
                                           -0.0001  0.5865  0.0030  0.0001  0.8036
                                            0.0264 -0.0060 -0.0001 -0.0772 -0.0050
                                            0.0016  0.0008  0.0569  0.0017  0.0001
                                           -0.0000 -0.0036 -0.0009 -0.0013  0.0102
                                           -0.0071
                ( 48.91%)   0.6993* C  11 s( 31.38%)p 2.19( 68.59%)d 0.00(  0.02%)
                                            0.0001  0.5602 -0.0025  0.0009  0.0002
                                           -0.8250 -0.0102  0.0086  0.0009  0.0670
                                           -0.0026 -0.0006  0.0001  0.0253 -0.0009
                                            0.0012 -0.0001 -0.0024 -0.0011 -0.0001
                                            0.0132 -0.0082
    15. (1.96702) BD ( 1) C  11 - C  12  
                ( 54.38%)   0.7374* C  11 s( 35.43%)p 1.82( 64.54%)d 0.00(  0.04%)
                                            0.0001  0.5952  0.0042  0.0002 -0.0001
                                            0.4576  0.0195 -0.0051  0.0020  0.6596
                                           -0.0216 -0.0028  0.0027  0.0012  0.0000
                                            0.0002 -0.0000  0.0142 -0.0001 -0.0004
                                           -0.0026 -0.0120
                ( 45.62%)   0.6754* C  12 s( 38.04%)p 1.63( 61.91%)d 0.00(  0.06%)
                                           -0.0006  0.6140 -0.0576 -0.0049  0.0007
                                           -0.5120  0.0288  0.0042 -0.0030 -0.5966
                                            0.0065  0.0110 -0.0003 -0.0050  0.0006
                                            0.0004  0.0005  0.0164  0.0012  0.0000
                                           -0.0127 -0.0111
    16. (1.52051) BD ( 2) C  11 - C  12  
                ( 62.96%)   0.7935* C  11 s(  0.03%)p99.99( 99.94%)d 0.78(  0.02%)
                                            0.0005 -0.0176 -0.0004  0.0001 -0.0000
                                            0.0188 -0.0014 -0.0007 -0.0003  0.0012
                                            0.0038  0.0001  0.0001  0.9993  0.0127
                                            0.0163 -0.0024  0.0006  0.0145  0.0055
                                           -0.0008 -0.0000
                ( 37.04%)   0.6086* C  12 s(  0.03%)p99.99( 99.77%)d 8.11(  0.21%)
                                           -0.0014 -0.0150 -0.0052  0.0003 -0.0001
                                            0.0237 -0.0009 -0.0008 -0.0005 -0.0437
                                            0.0007  0.0002  0.0004  0.9969 -0.0344
                                            0.0135 -0.0052 -0.0017  0.0069 -0.0448
                                           -0.0025 -0.0028
    17. (1.97601) BD ( 1) C  11 - C  14  
                ( 50.02%)   0.7073* C  11 s( 33.11%)p 2.02( 66.85%)d 0.00(  0.04%)
                                           -0.0002  0.5754 -0.0027 -0.0006 -0.0001
                                            0.3300  0.0088 -0.0016  0.0014 -0.7479
                                            0.0130  0.0029 -0.0041  0.0048 -0.0005
                                           -0.0003 -0.0001 -0.0131  0.0008 -0.0003
                                           -0.0086 -0.0105
                ( 49.98%)   0.7069* C  14 s( 37.17%)p 1.69( 62.80%)d 0.00(  0.03%)
                                           -0.0000  0.6097  0.0031  0.0006  0.0012
                                           -0.4080  0.0217  0.0064  0.0008  0.6787
                                            0.0084 -0.0144  0.0013  0.0119  0.0006
                                           -0.0001  0.0002 -0.0112 -0.0002  0.0002
                                           -0.0062 -0.0105
    18. (1.96348) BD ( 1) C  12 - C  13  
                ( 44.83%)   0.6695* C  12 s( 35.17%)p 1.84( 64.78%)d 0.00(  0.05%)
                                           -0.0007  0.5905 -0.0540  0.0101 -0.0005
                                            0.7996 -0.0368 -0.0098  0.0014 -0.0759
                                           -0.0324  0.0015  0.0024 -0.0138  0.0007
                                            0.0005  0.0005 -0.0147 -0.0015 -0.0005
                                            0.0149 -0.0099
                ( 55.17%)   0.7428* C  13 s( 39.95%)p 1.50( 60.02%)d 0.00(  0.03%)
                                           -0.0001  0.6320 -0.0075  0.0026  0.0003
                                           -0.7668 -0.0027 -0.0129 -0.0011  0.1008
                                           -0.0358 -0.0033 -0.0018 -0.0238 -0.0009
                                            0.0002 -0.0003 -0.0005  0.0007 -0.0005
                                            0.0108 -0.0122
    19. (1.97773) BD ( 1) C  13 - C  16  
                ( 48.91%)   0.6993* C  13 s( 37.25%)p 1.68( 62.72%)d 0.00(  0.03%)
                                           -0.0001  0.6098  0.0236  0.0110  0.0006
                                            0.4146 -0.0206  0.0027  0.0009 -0.6741
                                           -0.0026 -0.0159 -0.0044 -0.0147  0.0004
                                            0.0003 -0.0001 -0.0124 -0.0003  0.0000
                                           -0.0059 -0.0120
                ( 51.09%)   0.7148* C  16 s( 38.36%)p 1.61( 61.61%)d 0.00(  0.02%)
                                           -0.0000  0.6190  0.0202 -0.0055 -0.0001
                                           -0.2669 -0.0175 -0.0090 -0.0030  0.7375
                                           -0.0100  0.0100  0.0033 -0.0178 -0.0007
                                            0.0002 -0.0004 -0.0090 -0.0001  0.0005
                                           -0.0061 -0.0112
    20. (1.71699) BD ( 2) C  13 - C  16  
                ( 51.64%)   0.7186* C  13 s(  0.05%)p99.99( 99.93%)d 0.34(  0.02%)
                                           -0.0002  0.0228 -0.0017 -0.0001  0.0001
                                           -0.0134  0.0008 -0.0001  0.0001 -0.0095
                                           -0.0018 -0.0001 -0.0001  0.9993 -0.0040
                                           -0.0166  0.0093  0.0009  0.0066 -0.0115
                                           -0.0001 -0.0005
                ( 48.36%)   0.6954* C  16 s(  0.01%)p 1.00( 99.98%)d 0.00(  0.02%)
                                            0.0000  0.0077 -0.0002  0.0000 -0.0001
                                           -0.0138 -0.0002  0.0002 -0.0000  0.0127
                                           -0.0001  0.0002  0.0001  0.9995  0.0018
                                           -0.0173  0.0093 -0.0005 -0.0058  0.0113
                                            0.0002  0.0003
    21. (1.98992) BD ( 1) C  13 -Cl  18  
                ( 45.26%)   0.6728* C  13 s( 22.66%)p 3.40( 77.15%)d 0.01(  0.19%)
                                           -0.0001  0.4755 -0.0178 -0.0142 -0.0015
                                            0.4887  0.0102 -0.0024 -0.0088  0.7295
                                           -0.0131 -0.0033 -0.0124  0.0026 -0.0004
                                           -0.0001 -0.0000  0.0360  0.0003 -0.0001
                                           -0.0108 -0.0226
                ( 54.74%)   0.7399*Cl  18 s( 20.31%)p 3.90( 79.21%)d 0.02(  0.47%)
                                            0.0000  0.0001  0.4494  0.0337  0.0004
                                            0.0001 -0.0000 -0.0001 -0.4999  0.0285
                                            0.0041  0.0002  0.0004 -0.0001 -0.7345
                                            0.0432  0.0055  0.0004  0.0006 -0.0000
                                           -0.0015  0.0001 -0.0000  0.0000  0.0000
                                            0.0554  0.0002  0.0001 -0.0238 -0.0332
    22. (1.97052) BD ( 1) C  14 - C  15  
                ( 49.06%)   0.7004* C  14 s( 36.04%)p 1.77( 63.92%)d 0.00(  0.03%)
                                            0.0000  0.6001  0.0147 -0.0048  0.0003
                                            0.7959 -0.0167 -0.0141  0.0017 -0.0608
                                            0.0406 -0.0033  0.0006 -0.0006  0.0002
                                            0.0001  0.0001 -0.0020 -0.0002 -0.0001
                                            0.0142 -0.0120
                ( 50.94%)   0.7137* C  15 s( 35.92%)p 1.78( 64.04%)d 0.00(  0.03%)
                                           -0.0003  0.5992 -0.0153 -0.0032  0.0000
                                           -0.7976  0.0171  0.0138 -0.0000  0.0473
                                            0.0387 -0.0085 -0.0002 -0.0012  0.0000
                                            0.0000  0.0000 -0.0074  0.0001 -0.0000
                                            0.0116 -0.0118
    23. (1.71747) BD ( 2) C  14 - C  15  
                ( 47.55%)   0.6895* C  14 s(  0.00%)p 1.00( 99.96%)d 0.00(  0.04%)
                                           -0.0001 -0.0056 -0.0002 -0.0004  0.0000
                                            0.0041 -0.0003  0.0004  0.0000 -0.0100
                                            0.0007  0.0004  0.0001  0.9994  0.0126
                                            0.0234 -0.0025 -0.0001  0.0191  0.0034
                                            0.0003 -0.0003
                ( 52.45%)   0.7243* C  15 s(  0.00%)p 1.00( 99.97%)d 0.00(  0.03%)
                                           -0.0000  0.0015  0.0006 -0.0001 -0.0000
                                           -0.0004  0.0004  0.0005  0.0000  0.0004
                                           -0.0007  0.0001 -0.0002  0.9994  0.0247
                                            0.0189 -0.0000 -0.0001 -0.0129  0.0125
                                            0.0001 -0.0000
    24. (1.98155) BD ( 1) C  14 - H  20  
                ( 59.54%)   0.7716* C  14 s( 26.70%)p 2.74( 73.26%)d 0.00(  0.05%)
                                            0.0003 -0.5165  0.0131 -0.0048  0.0013
                                            0.4447  0.0019 -0.0001 -0.0006  0.7312
                                            0.0057  0.0051  0.0020  0.0026  0.0003
                                            0.0001  0.0000 -0.0164 -0.0003 -0.0001
                                            0.0103  0.0091
                ( 40.46%)   0.6361* H  20 s( 99.96%)p 0.00(  0.04%)
                                           -0.9998 -0.0028 -0.0006 -0.0079 -0.0182
                                            0.0002
    25. (1.97409) BD ( 1) C  15 - C  16  
                ( 48.83%)   0.6988* C  15 s( 35.41%)p 1.82( 64.55%)d 0.00(  0.04%)
                                            0.0001  0.5948 -0.0177  0.0001  0.0001
                                            0.4842 -0.0429 -0.0037  0.0002  0.6395
                                           -0.0018 -0.0126  0.0032 -0.0009 -0.0001
                                           -0.0001 -0.0000  0.0140  0.0001  0.0001
                                           -0.0062 -0.0124
                ( 51.17%)   0.7153* C  16 s( 39.27%)p 1.55( 60.70%)d 0.00(  0.03%)
                                           -0.0002  0.6266 -0.0002 -0.0085  0.0003
                                           -0.3967 -0.0166 -0.0102 -0.0044 -0.6698
                                            0.0229 -0.0078 -0.0040 -0.0017 -0.0002
                                            0.0000 -0.0001  0.0119 -0.0002 -0.0002
                                           -0.0043 -0.0134
    26. (1.97734) BD ( 1) C  15 - H  19  
                ( 60.90%)   0.7804* C  15 s( 28.67%)p 2.49( 71.30%)d 0.00(  0.04%)
                                            0.0004 -0.5349 -0.0234 -0.0036  0.0001
                                           -0.3561 -0.0159  0.0038  0.0013  0.7654
                                            0.0058  0.0023 -0.0006  0.0004 -0.0000
                                            0.0000  0.0000  0.0146  0.0000  0.0000
                                            0.0070  0.0095
                ( 39.10%)   0.6253* H  19 s( 99.96%)p 0.00(  0.04%)
                                           -0.9998 -0.0015 -0.0010  0.0113 -0.0171
                                            0.0000
    27. (1.98867) BD ( 1) C  16 -Cl  17  
                ( 45.31%)   0.6732* C  16 s( 22.35%)p 3.47( 77.47%)d 0.01(  0.18%)
                                           -0.0001  0.4716 -0.0300  0.0127 -0.0009
                                            0.8765 -0.0001 -0.0019 -0.0178 -0.0777
                                            0.0041  0.0053  0.0003  0.0094  0.0005
                                           -0.0001  0.0000 -0.0076  0.0007  0.0000
                                            0.0356 -0.0218
                ( 54.69%)   0.7395*Cl  17 s( 19.97%)p 3.98( 79.55%)d 0.02(  0.48%)
                                            0.0000  0.0001  0.4455  0.0347  0.0003
                                            0.0002 -0.0000 -0.0001 -0.8856  0.0499
                                            0.0060  0.0002  0.0005  0.0000  0.0930
                                           -0.0033 -0.0015  0.0004 -0.0000  0.0000
                                            0.0063 -0.0003  0.0001 -0.0001 -0.0000
                                           -0.0112 -0.0008  0.0001  0.0593 -0.0341
    28. (1.99879) CR ( 1) C   1           s(100.00%)p 0.00(  0.00%)
                                            1.0000  0.0003 -0.0000 -0.0000  0.0000
                                            0.0001  0.0000 -0.0000  0.0000  0.0001
                                           -0.0000  0.0000 -0.0000  0.0007  0.0000
                                            0.0000  0.0000  0.0000 -0.0000  0.0000
                                            0.0000 -0.0000
    29. (1.99911) CR ( 1) C   2           s(100.00%)p 0.00(  0.00%)
                                            1.0000  0.0002  0.0000  0.0000 -0.0000
                                            0.0001 -0.0000 -0.0000  0.0000  0.0006
                                           -0.0000 -0.0000  0.0000  0.0002  0.0000
                                            0.0000 -0.0000 -0.0000  0.0000 -0.0000
                                           -0.0000 -0.0000
    30. (1.99922) CR ( 1) C   3           s(100.00%)p 0.00(  0.00%)
                                            1.0000  0.0001 -0.0000 -0.0000 -0.0000
                                            0.0001  0.0000 -0.0000 -0.0000  0.0003
                                            0.0000  0.0000  0.0000  0.0000  0.0000
                                            0.0000 -0.0000  0.0000 -0.0000 -0.0000
                                           -0.0000 -0.0000
    31. (1.99891) CR ( 1) C   4           s(100.00%)p 0.00(  0.00%)
                                            1.0000  0.0001 -0.0000 -0.0000  0.0000
                                            0.0001  0.0000  0.0000  0.0000  0.0002
                                            0.0000 -0.0000  0.0000 -0.0004 -0.0000
                                           -0.0000  0.0000  0.0000 -0.0000 -0.0000
                                           -0.0000 -0.0000
    32. (1.99888) CR ( 1) C   5           s(100.00%)p 0.00(  0.00%)
                                            1.0000  0.0001 -0.0000 -0.0000  0.0002
                                           -0.0000 -0.0000  0.0000 -0.0001 -0.0000
                                           -0.0000  0.0000  0.0004  0.0000  0.0000
                                           -0.0000  0.0000 -0.0000  0.0000 -0.0000
                                           -0.0000
    33. (1.99881) CR ( 1) C   6           s(100.00%)p 0.00(  0.00%)
                                            1.0000 -0.0001 -0.0000  0.0000  0.0003
                                            0.0000 -0.0000  0.0000  0.0002 -0.0000
                                           -0.0000  0.0000  0.0001  0.0000  0.0000
                                            0.0000 -0.0000 -0.0000  0.0000  0.0000
                                            0.0000
    34. (1.99982) CR ( 1) O   9           s(100.00%)p 0.00(  0.00%)
                                            1.0000  0.0003  0.0000 -0.0000 -0.0000
                                           -0.0002  0.0000 -0.0000 -0.0000  0.0001
                                            0.0000 -0.0000  0.0000 -0.0000 -0.0000
                                           -0.0000 -0.0000  0.0000 -0.0000 -0.0000
                                           -0.0000  0.0000
    35. (1.99897) CR ( 1) C  11           s(100.00%)p 0.00(  0.00%)
                                            1.0000 -0.0000 -0.0000 -0.0000 -0.0000
                                            0.0001  0.0000  0.0000  0.0000 -0.0002
                                            0.0000  0.0000 -0.0000 -0.0005 -0.0000
                                           -0.0000  0.0000 -0.0000 -0.0000 -0.0000
                                           -0.0000  0.0000
    36. (1.99872) CR ( 1) C  12           s(100.00%)p 0.00(  0.00%)
                                            1.0000 -0.0004 -0.0002  0.0000  0.0000
                                            0.0010  0.0000 -0.0000 -0.0000 -0.0022
                                           -0.0001 -0.0000 -0.0000  0.0013 -0.0000
                                            0.0000 -0.0000 -0.0000  0.0000 -0.0001
                                           -0.0000 -0.0001
    37. (1.99845) CR ( 1) C  13           s(100.00%)p 0.00(  0.00%)
                                            1.0000  0.0002 -0.0000 -0.0000 -0.0000
                                            0.0000 -0.0000 -0.0000 -0.0000  0.0000
                                           -0.0000 -0.0000 -0.0000  0.0002 -0.0000
                                           -0.0000  0.0000  0.0000  0.0000 -0.0000
                                           -0.0000 -0.0000
    38. (1.99918) CR ( 1) C  14           s(100.00%)p 0.00(  0.00%)
                                            1.0000  0.0001 -0.0000  0.0000 -0.0000
                                           -0.0002  0.0000  0.0000  0.0000 -0.0002
                                           -0.0000 -0.0000 -0.0000  0.0001  0.0000
                                            0.0000 -0.0000  0.0000  0.0000  0.0000
                                           -0.0000 -0.0000
    39. (1.99897) CR ( 1) C  15           s(100.00%)p 0.00(  0.00%)
                                            1.0000  0.0003  0.0000  0.0000 -0.0000
                                           -0.0001  0.0000  0.0000 -0.0000 -0.0003
                                            0.0000 -0.0000 -0.0000  0.0000  0.0000
                                            0.0000  0.0000 -0.0000 -0.0000  0.0000
                                            0.0000 -0.0000
    40. (1.99831) CR ( 1) C  16           s(100.00%)p 0.00(  0.00%)
                                            1.0000  0.0002 -0.0000 -0.0000 -0.0000
                                            0.0000 -0.0000 -0.0000 -0.0000 -0.0001
                                            0.0000 -0.0000 -0.0000 -0.0000 -0.0000
                                            0.0000 -0.0000  0.0000  0.0000 -0.0000
                                            0.0000 -0.0000
    41. (2.00000) CR ( 1)Cl  17           s(100.00%)
                                            1.0000 -0.0000  0.0000 -0.0000 -0.0000
                                           -0.0000  0.0000  0.0000  0.0000 -0.0000
                                           -0.0000 -0.0000  0.0000 -0.0000 -0.0000
                                            0.0000  0.0000 -0.0000 -0.0000 -0.0000
                                           -0.0000 -0.0000 -0.0000  0.0000  0.0000
                                            0.0000  0.0000 -0.0000 -0.0000  0.0000
    42. (1.99970) CR ( 2)Cl  17           s(100.00%)p 0.00(  0.00%)
                                           -0.0000  1.0000  0.0002 -0.0000  0.0000
                                           -0.0000  0.0000  0.0000  0.0002 -0.0000
                                            0.0000  0.0000  0.0000 -0.0000 -0.0000
                                            0.0000  0.0000 -0.0000 -0.0000 -0.0000
                                           -0.0000 -0.0000 -0.0000  0.0000  0.0000
                                            0.0000  0.0000 -0.0000 -0.0000  0.0000
    43. (1.99991) CR ( 3)Cl  17           s(  0.00%)p 1.00(100.00%)
                                           -0.0000 -0.0000  0.0001 -0.0000  0.0000
                                           -0.0000  0.0000 -1.0000  0.0002 -0.0000
                                           -0.0000  0.0000  0.0000 -0.0000 -0.0000
                                           -0.0000  0.0000 -0.0000 -0.0000 -0.0000
                                           -0.0000 -0.0000 -0.0000  0.0000  0.0000
                                            0.0000  0.0000 -0.0000 -0.0000  0.0000
    44. (1.99999) CR ( 4)Cl  17           s(  0.00%)p 1.00(100.00%)
                                           -0.0000 -0.0000  0.0000 -0.0000 -0.0000
                                           -0.0000  0.0000  0.0000  0.0000 -0.0000
                                           -0.0000 -0.0000  0.0000  1.0000  0.0000
                                            0.0000  0.0000  0.0000  0.0000 -0.0000
                                           -0.0000 -0.0000 -0.0000  0.0000  0.0000
                                           -0.0000  0.0000 -0.0000 -0.0000  0.0000
    45. (1.99999) CR ( 5)Cl  17           s(  0.00%)p 1.00(100.00%)
                                           -0.0000 -0.0000 -0.0000 -0.0000 -0.0000
                                            0.0000  0.0000  0.0000  0.0000 -0.0000
                                           -0.0000  0.0000 -0.0000 -0.0000 -0.0000
                                           -0.0000  0.0000 -0.0000 -0.0000  1.0000
                                           -0.0000 -0.0000 -0.0000  0.0000  0.0000
                                            0.0000  0.0000 -0.0000 -0.0000  0.0000
    46. (2.00000) CR ( 1)Cl  18           s(100.00%)
                                            1.0000 -0.0000  0.0000 -0.0000 -0.0000
                                           -0.0000  0.0000  0.0000  0.0000 -0.0000
                                           -0.0000  0.0000 -0.0000  0.0000  0.0000
                                           -0.0000 -0.0000 -0.0000 -0.0000  0.0000
                                            0.0000  0.0000  0.0000 -0.0000 -0.0000
                                           -0.0000 -0.0000 -0.0000  0.0000  0.0000
    47. (1.99969) CR ( 2)Cl  18           s(100.00%)p 0.00(  0.00%)
                                           -0.0000  1.0000  0.0002 -0.0000  0.0000
                                           -0.0000  0.0000  0.0000  0.0002 -0.0000
                                           -0.0000  0.0000  0.0000  0.0000  0.0002
                                           -0.0000  0.0000  0.0000  0.0000  0.0000
                                            0.0000  0.0000  0.0000 -0.0000 -0.0000
                                           -0.0000 -0.0000 -0.0000  0.0000  0.0000
    48. (1.99996) CR ( 3)Cl  18           s(  0.00%)p 1.00(100.00%)
                                            0.0000  0.0000 -0.0001  0.0000  0.0000
                                            0.0000 -0.0000  1.0000 -0.0000  0.0000
                                            0.0000 -0.0000  0.0000 -0.0000 -0.0001
                                            0.0000 -0.0000 -0.0000 -0.0000 -0.0000
                                           -0.0000 -0.0000 -0.0000  0.0000  0.0000
                                            0.0000  0.0000  0.0000 -0.0000 -0.0000
    49. (1.99994) CR ( 4)Cl  18           s(  0.00%)p 1.00(100.00%)
                                           -0.0000 -0.0000  0.0001 -0.0000  0.0000
                                           -0.0000  0.0000  0.0000  0.0001 -0.0000
                                           -0.0000  0.0000  0.0000 -1.0000  0.0001
                                           -0.0000  0.0000  0.0000  0.0000  0.0000
                                            0.0000  0.0000  0.0000 -0.0000 -0.0000
                                           -0.0000 -0.0000 -0.0000  0.0000  0.0000
    50. (1.99999) CR ( 5)Cl  18           s(  0.00%)p 1.00(100.00%)
                                            0.0000  0.0000  0.0000  0.0000  0.0000
                                           -0.0000 -0.0000 -0.0000 -0.0000  0.0000
                                            0.0000 -0.0000 -0.0000 -0.0000 -0.0000
                                            0.0000  0.0000  0.0000  0.0000  1.0000
                                           -0.0001 -0.0000 -0.0000 -0.0000  0.0000
                                            0.0000  0.0000  0.0000 -0.0000 -0.0000
    51. (0.65446) LP*( 1) C   4           s(  1.46%)p67.55( 98.43%)d 0.08(  0.11%)
                                            0.0000  0.1073  0.0550  0.0046 -0.0004
                                           -0.4399 -0.0203 -0.0028  0.0033 -0.8092
                                           -0.0371 -0.0004  0.0006 -0.3659  0.0120
                                           -0.0115  0.0027 -0.0166 -0.0163  0.0049
                                            0.0092  0.0219
    52. (0.92797) LP ( 1) C   6           s(  0.26%)p99.99( 99.71%)d 0.12(  0.03%)
                                           -0.0000  0.0492 -0.0122  0.0001 -0.1160
                                            0.0087  0.0085 -0.0001 -0.1050  0.0049
                                           -0.0002  0.0007  0.9860  0.0064  0.0143
                                           -0.0050  0.0016 -0.0166 -0.0024  0.0036
                                           -0.0014
    53. (1.98191) LP ( 1) O   9           s( 62.69%)p 0.60( 37.30%)d 0.00(  0.01%)
                                           -0.0004  0.7917  0.0115 -0.0009 -0.0000
                                           -0.6053  0.0065 -0.0014 -0.0057  0.0736
                                           -0.0004  0.0001  0.0007 -0.0338 -0.0004
                                           -0.0000  0.0000  0.0020 -0.0011 -0.0004
                                           -0.0089  0.0067
    54. (1.91069) LP ( 2) O   9           s(  0.00%)p 1.00( 99.94%)d 0.00(  0.06%)
                                           -0.0000  0.0011  0.0000 -0.0002 -0.0000
                                            0.1116  0.0014 -0.0004  0.0000  0.9802
                                            0.0128 -0.0020 -0.0015  0.1611  0.0018
                                           -0.0001 -0.0002  0.0245  0.0043 -0.0009
                                            0.0050 -0.0003
    55. (1.69248) LP ( 1) C  12           s( 27.62%)p 2.62( 72.28%)d 0.00(  0.10%)
                                            0.0022  0.5218  0.0621 -0.0008 -0.0000
                                           -0.3036 -0.0103  0.0087  0.0010  0.7911
                                            0.0453  0.0061  0.0017  0.0499 -0.0020
                                           -0.0021 -0.0004  0.0179  0.0022 -0.0041
                                            0.0197  0.0160
    56. (1.99267) LP ( 1)Cl  17           s( 80.03%)p 0.25( 19.96%)d 0.00(  0.01%)
                                           -0.0000 -0.0003  0.8945 -0.0093  0.0001
                                           -0.0001  0.0000  0.0002  0.4454 -0.0156
                                            0.0030  0.0001  0.0006 -0.0000 -0.0242
                                           -0.0002 -0.0002  0.0001 -0.0000 -0.0000
                                            0.0179  0.0004  0.0000  0.0000 -0.0000
                                            0.0012 -0.0002  0.0001 -0.0101  0.0055
    57. (1.97118) LP ( 2)Cl  17           s(  0.04%)p99.99( 99.94%)d 0.44(  0.02%)
                                           -0.0000 -0.0000  0.0191 -0.0051  0.0008
                                            0.0004 -0.0000  0.0000 -0.0946 -0.0009
                                            0.0010  0.0005  0.0001  0.0001 -0.9936
                                           -0.0126  0.0001 -0.0005 -0.0004 -0.0000
                                            0.0555  0.0011  0.0001  0.0000 -0.0000
                                            0.0130 -0.0007 -0.0000  0.0005 -0.0013
    58. (1.92931) LP ( 3)Cl  17           s(  0.04%)p99.99( 99.93%)d 0.76(  0.03%)
                                           -0.0000 -0.0000  0.0199 -0.0003 -0.0001
                                            0.0000 -0.0000  0.0000 -0.0029 -0.0006
                                           -0.0001  0.0000  0.0000 -0.0000 -0.0551
                                           -0.0004 -0.0000 -0.0000 -0.0000 -0.0000
                                           -0.9980 -0.0178 -0.0015  0.0002  0.0004
                                            0.0010  0.0172 -0.0007  0.0000 -0.0001
    59. (1.99241) LP ( 1)Cl  18           s( 79.39%)p 0.26( 20.59%)d 0.00(  0.01%)
                                           -0.0000 -0.0003  0.8910 -0.0088  0.0001
                                           -0.0001  0.0000  0.0001  0.1975 -0.0088
                                            0.0012  0.0003  0.0003  0.0001  0.4083
                                           -0.0124  0.0027  0.0004  0.0006  0.0000
                                           -0.0026 -0.0001 -0.0000 -0.0000 -0.0000
                                           -0.0088  0.0001 -0.0000  0.0044  0.0058
    60. (1.97162) LP ( 2)Cl  18           s(  0.36%)p99.99( 99.63%)d 0.04(  0.02%)
                                           -0.0000 -0.0000  0.0594 -0.0055  0.0027
                                            0.0002 -0.0000 -0.0000  0.8413  0.0079
                                           -0.0016  0.0004  0.0003  0.0000 -0.5369
                                           -0.0078  0.0001  0.0004 -0.0002  0.0000
                                           -0.0111 -0.0002 -0.0000 -0.0000  0.0000
                                           -0.0073 -0.0001  0.0002 -0.0098 -0.0012
    61. (1.93125) LP ( 3)Cl  18           s(  0.00%)p 1.00( 99.97%)d 0.00(  0.03%)
                                           -0.0000 -0.0000  0.0036  0.0002 -0.0000
                                            0.0000  0.0000  0.0000  0.0091  0.0002
                                           -0.0000  0.0000  0.0000  0.0000 -0.0060
                                           -0.0001 -0.0000 -0.0000  0.0000  0.0001
                                            0.9996  0.0197  0.0027  0.0001 -0.0003
                                           -0.0000 -0.0073 -0.0147 -0.0001 -0.0001
    62. (0.01229) RY*( 1) C   1           s( 11.44%)p 7.22( 82.57%)d 0.52(  5.99%)
                                            0.0000  0.0549  0.3325 -0.0199 -0.0212
                                           -0.0369 -0.8997  0.0060  0.0388 -0.0105
                                           -0.0576 -0.0803  0.0336  0.0196 -0.0377
                                           -0.0190 -0.0096  0.0640  0.2331 -0.0374
                                           -0.0051  0.0082
    63. (0.00995) RY*( 2) C   1           s(  4.84%)p 9.43( 45.63%)d10.23( 49.53%)
                                            0.0000 -0.0297  0.1395  0.1669  0.0145
                                           -0.0150  0.2903 -0.1101  0.0476 -0.0173
                                           -0.5536 -0.1682  0.0569  0.0453 -0.1215
                                           -0.0399 -0.0264  0.2503  0.6147 -0.0979
                                           -0.2066  0.0501
    64. (0.00556) RY*( 3) C   1           s(  3.94%)p 9.34( 36.85%)d15.01( 59.21%)
                                            0.0000 -0.0078  0.1829  0.0764 -0.0101
                                           -0.0114  0.1149 -0.0468  0.0154  0.0240
                                            0.5605  0.0805 -0.0521  0.0423 -0.1606
                                           -0.0036 -0.0343 -0.5169  0.4530 -0.0691
                                           -0.3380  0.0267
    65. (0.00284) RY*( 4) C   1           s(  1.45%)p37.99( 55.19%)d29.85( 43.36%)
                                           -0.0000  0.0030  0.1180  0.0216 -0.0115
                                           -0.0098 -0.0628 -0.0128  0.0087  0.0067
                                           -0.5588  0.4731  0.0208 -0.0106  0.1025
                                            0.0030  0.0206 -0.5537 -0.2264  0.0010
                                           -0.2750  0.0073
    66. (0.00183) RY*( 5) C   1           s( 44.91%)p 0.43( 19.12%)d 0.80( 35.97%)
                                           -0.0000 -0.0014  0.6457  0.1778  0.0244
                                           -0.0277  0.1484 -0.1624  0.0990  0.0087
                                            0.1253 -0.2161 -0.0724 -0.0251  0.2443
                                           -0.0384  0.0522  0.2156 -0.4126 -0.0136
                                           -0.3596  0.1162
    67. (0.00056) RY*( 6) C   1           s(  0.34%)p 6.75(  2.33%)d99.99( 97.33%)
                                           -0.0000  0.0013  0.0563  0.0143 -0.0083
                                           -0.0031  0.0072 -0.0057 -0.0255  0.0006
                                           -0.0126  0.0053 -0.0355 -0.0043  0.0464
                                            0.1374 -0.0050  0.0112  0.1263  0.9771
                                           -0.0483  0.0131
    68. (0.00038) RY*( 7) C   1           s( 29.63%)p 1.99( 59.04%)d 0.38( 11.33%)
                                           -0.0000  0.0060 -0.3204  0.4399 -0.0066
                                            0.0138 -0.1076  0.2108 -0.0261  0.0022
                                           -0.0542 -0.5347  0.1086 -0.0156  0.4601
                                           -0.1201  0.0805 -0.3050  0.0198  0.0110
                                           -0.1180 -0.0764
    69. (0.00023) RY*( 8) C   1           s( 32.52%)p 0.98( 31.86%)d 1.10( 35.62%)
                                            0.0000 -0.0112  0.3869 -0.3742  0.1881
                                            0.0057  0.1766  0.2189  0.0960  0.0023
                                           -0.1211 -0.3803  0.2606  0.0031 -0.0547
                                            0.0015 -0.0070 -0.3785  0.0013  0.0234
                                            0.4365  0.1480
    70. (0.00013) RY*( 9) C   1           s( 28.02%)p 2.06( 57.79%)d 0.51( 14.20%)
                                            0.0000 -0.0045  0.2738  0.4484 -0.0646
                                            0.0126  0.0587  0.5061 -0.3131 -0.0028
                                           -0.0543  0.0204 -0.2620  0.0103 -0.3677
                                            0.1048 -0.0428 -0.0056 -0.0969 -0.0107
                                            0.1764 -0.3183
    71. (0.00009) RY*(10) C   1           s( 14.77%)p 4.17( 61.57%)d 1.60( 23.66%)
    72. (0.00004) RY*(11) C   1           s( 15.57%)p 3.58( 55.66%)d 1.85( 28.77%)
    73. (0.00001) RY*(12) C   1           s(  9.41%)p 7.80( 73.45%)d 1.82( 17.13%)
    74. (0.00000) RY*(13) C   1           s(  0.09%)p99.99( 97.15%)d30.15(  2.76%)
    75. (0.00000) RY*(14) C   1           s(  5.64%)p15.82( 89.28%)d 0.90(  5.07%)
    76. (0.00000) RY*(15) C   1           s( 89.47%)p 0.07(  6.55%)d 0.04(  3.99%)
    77. (0.00000) RY*(16) C   1           s(  0.02%)p99.99( 99.59%)d22.37(  0.39%)
    78. (0.00001) RY*(17) C   1           s(  8.29%)p 3.20( 26.58%)d 7.85( 65.13%)
    79. (0.00452) RY*( 1) C   2           s(  1.64%)p56.93( 93.30%)d 3.09(  5.06%)
                                            0.0000 -0.0168  0.1235 -0.0285  0.0067
                                            0.0037  0.6409  0.0511 -0.0203  0.0245
                                           -0.7180  0.0119 -0.0315 -0.0005  0.0351
                                           -0.0250  0.0036  0.1848 -0.0343 -0.0314
                                            0.1115  0.0431
    80. (0.00300) RY*( 2) C   2           s(  0.58%)p99.99( 98.27%)d 1.99(  1.15%)
                                           -0.0000 -0.0091 -0.0116  0.0712  0.0228
                                           -0.0417 -0.7426  0.0451  0.0625 -0.0140
                                           -0.6289  0.0790 -0.0496 -0.0033  0.1303
                                           -0.0445  0.0129  0.0457 -0.0559 -0.0439
                                            0.0436  0.0499
    81. (0.00139) RY*( 3) C   2           s( 57.01%)p 0.67( 37.92%)d 0.09(  5.07%)
                                           -0.0000  0.0146  0.7544  0.0171  0.0228
                                            0.0149 -0.0659  0.1057  0.0672 -0.0149
                                            0.1321 -0.4556  0.0649 -0.0061  0.3418
                                           -0.1069  0.0338  0.0495 -0.1403 -0.0980
                                            0.1311  0.0422
    82. (0.00084) RY*( 4) C   2           s(  9.28%)p 8.97( 83.23%)d 0.81(  7.49%)
                                           -0.0000  0.0040  0.3037 -0.0217  0.0051
                                            0.0054 -0.0874  0.2361  0.0791 -0.0079
                                           -0.0507 -0.0278  0.0696  0.0209 -0.8629
                                            0.0716 -0.0651  0.0353 -0.1804 -0.1681
                                           -0.1126  0.0138
    83. (0.00052) RY*( 5) C   2           s(  6.29%)p 7.64( 48.07%)d 7.25( 45.64%)
                                           -0.0000  0.0006 -0.1484  0.2022  0.0002
                                           -0.0138 -0.0166 -0.5153 -0.2810  0.0033
                                            0.0269 -0.2226 -0.2180  0.0054 -0.1795
                                           -0.0749 -0.0006 -0.0244 -0.3534 -0.2714
                                            0.5035  0.0612
    84. (0.00037) RY*( 6) C   2           s( 45.80%)p 1.02( 46.74%)d 0.16(  7.46%)
                                            0.0000  0.0075 -0.4218  0.5288  0.0196
                                           -0.0013  0.0432  0.3504  0.2707  0.0081
                                            0.0228 -0.4467  0.2632 -0.0006  0.0076
                                           -0.0059 -0.0032  0.2603 -0.0604 -0.0150
                                            0.0545 -0.0071
    85. (0.00028) RY*( 7) C   2           s(  8.63%)p 2.17( 18.69%)d 8.43( 72.68%)
                                           -0.0000  0.0021  0.1457  0.2548 -0.0106
                                           -0.0010 -0.0446 -0.0770 -0.1224 -0.0040
                                           -0.0067 -0.0394 -0.0480 -0.0044 -0.2004
                                           -0.3439 -0.0405  0.0864  0.8235 -0.0208
                                            0.1974  0.0428
    86. (0.00020) RY*( 8) C   2           s( 31.95%)p 1.35( 43.25%)d 0.78( 24.80%)
                                            0.0000 -0.0029  0.2491  0.5065 -0.0297
                                            0.0100 -0.0211  0.1124 -0.3233  0.0045
                                            0.1241  0.4565 -0.0700  0.0012  0.0535
                                            0.2886 -0.0033  0.3711 -0.1387  0.2553
                                            0.1042 -0.1225
    87. (0.00014) RY*( 9) C   2           s(  0.40%)p99.99( 46.56%)d99.99( 53.04%)
                                           -0.0000  0.0056  0.0577  0.0164  0.0189
                                           -0.0103 -0.0320 -0.1834 -0.0019 -0.0095
                                           -0.1312 -0.3362  0.0636  0.0032 -0.1245
                                            0.5236 -0.0821 -0.2551  0.1367  0.6126
                                            0.1246  0.2362
    88. (0.00007) RY*(10) C   2           s(  9.56%)p 8.54( 81.67%)d 0.92(  8.77%)
    89. (0.00003) RY*(11) C   2           s( 11.10%)p 3.39( 37.65%)d 4.62( 51.25%)
    90. (0.00004) RY*(12) C   2           s(  6.44%)p 4.66( 30.00%)d 9.88( 63.57%)
    91. (0.00000) RY*(13) C   2           s( 98.53%)p 0.01(  0.85%)d 0.01(  0.62%)
    92. (0.00001) RY*(14) C   2           s( 12.41%)p 6.20( 76.97%)d 0.86( 10.62%)
    93. (0.00000) RY*(15) C   2           s(  0.00%)p 1.00( 50.10%)d 1.00( 49.89%)
    94. (0.00000) RY*(16) C   2           s(  0.01%)p 1.00( 99.50%)d 0.00(  0.49%)
    95. (0.00001) RY*(17) C   2           s(  0.44%)p16.56(  7.33%)d99.99( 92.22%)
    96. (0.00563) RY*( 1) C   3           s(  2.28%)p40.30( 92.06%)d 2.48(  5.66%)
                                            0.0000  0.0188  0.1486  0.0131 -0.0152
                                           -0.0214  0.3680  0.0121 -0.0110 -0.0190
                                            0.8829 -0.0399  0.0465 -0.0040  0.0227
                                            0.0147  0.0017  0.2038 -0.0470  0.0274
                                           -0.1042 -0.0354
    97. (0.00276) RY*( 2) C   3           s(  2.85%)p32.79( 93.51%)d 1.27(  3.63%)
                                            0.0000 -0.0022  0.1484  0.0758 -0.0273
                                           -0.0293 -0.8712  0.1430  0.0883  0.0170
                                            0.3494 -0.0627  0.0069  0.0072 -0.1321
                                           -0.0552 -0.0092  0.0065  0.1477 -0.1057
                                            0.0413 -0.0399
    98. (0.00171) RY*( 3) C   3           s( 50.53%)p 0.70( 35.42%)d 0.28( 14.05%)
                                           -0.0000 -0.0116  0.7053 -0.0844 -0.0244
                                            0.0178  0.1462  0.2083 -0.1379  0.0142
                                           -0.1808  0.3793  0.0912  0.0131 -0.2658
                                           -0.1171 -0.0226  0.1012  0.2531 -0.2173
                                           -0.1376 -0.0062
    99. (0.00096) RY*( 4) C   3           s( 12.49%)p 5.26( 65.67%)d 1.75( 21.84%)
                                            0.0000 -0.0078  0.3505 -0.0291 -0.0336
                                            0.0022 -0.1636  0.1142  0.0293  0.0118
                                           -0.0395  0.2483  0.0755 -0.0192  0.7257
                                            0.1353  0.0406  0.0191 -0.2644  0.3836
                                           -0.0241 -0.0204
   100. (0.00031) RY*( 5) C   3           s(  1.28%)p55.91( 71.53%)d21.25( 27.19%)
                                           -0.0000  0.0061  0.0510 -0.0452  0.0901
                                            0.0076  0.0338  0.2221 -0.3638 -0.0063
                                           -0.0953 -0.6252  0.1004  0.0036  0.3474
                                           -0.0075  0.0408  0.1484  0.4737 -0.0385
                                           -0.1525  0.0263
   101. (0.00027) RY*( 6) C   3           s( 24.92%)p 1.64( 40.90%)d 1.37( 34.18%)
                                            0.0000 -0.0011  0.1118  0.4860 -0.0236
                                           -0.0117  0.0268 -0.5536  0.1690  0.0099
                                            0.0272  0.0855 -0.0834  0.0040  0.2331
                                           -0.0511  0.0312 -0.2929  0.3794 -0.1144
                                           -0.2997 -0.0956
   102. (0.00021) RY*( 7) C   3           s( 14.41%)p 3.05( 43.96%)d 2.89( 41.63%)
                                            0.0000 -0.0013  0.2748  0.2603  0.0289
                                           -0.0009 -0.0623 -0.1617 -0.2121  0.0076
                                           -0.0986 -0.3864  0.3318 -0.0044 -0.3008
                                            0.0602 -0.0349 -0.1204 -0.5108  0.1620
                                           -0.3123 -0.1307
   103. (0.00009) RY*( 8) C   3           s(  0.11%)p99.99( 67.33%)d99.99( 32.57%)
   104. (0.00009) RY*( 9) C   3           s( 20.96%)p 2.49( 52.18%)d 1.28( 26.86%)
   105. (0.00009) RY*(10) C   3           s( 14.13%)p 0.59(  8.31%)d 5.49( 77.57%)
   106. (0.00003) RY*(11) C   3           s( 29.47%)p 0.71( 20.92%)d 1.68( 49.61%)
   107. (0.00002) RY*(12) C   3           s(  5.29%)p16.06( 85.00%)d 1.83(  9.71%)
   108. (0.00001) RY*(13) C   3           s( 27.72%)p 1.94( 53.90%)d 0.66( 18.37%)
   109. (0.00001) RY*(14) C   3           s(  0.63%)p30.78( 19.35%)d99.99( 80.02%)
   110. (0.00001) RY*(15) C   3           s(  0.35%)p99.99( 45.02%)d99.99( 54.62%)
   111. (0.00000) RY*(16) C   3           s( 92.53%)p 0.06(  5.48%)d 0.02(  1.99%)
   112. (0.00000) RY*(17) C   3           s(  0.07%)p99.99( 99.58%)d 5.03(  0.35%)
   113. (0.00639) RY*( 1) C   4           s(  1.94%)p49.11( 95.06%)d 1.55(  3.00%)
                                            0.0000 -0.0064  0.0369  0.1340  0.0019
                                            0.0091 -0.7126 -0.0164 -0.0100  0.0481
                                           -0.6471  0.0659 -0.0304 -0.0079  0.1129
                                           -0.0571 -0.0032  0.1481 -0.0515  0.0505
                                           -0.0489 -0.0228
   114. (0.00199) RY*( 2) C   4           s(  2.22%)p43.81( 97.33%)d 0.20(  0.45%)
                                            0.0000 -0.0069 -0.1008  0.1069  0.0242
                                           -0.0567 -0.6467  0.0875  0.0129  0.0094
                                            0.7076 -0.2038  0.0379 -0.0045 -0.0122
                                           -0.0127 -0.0025  0.0016  0.0002  0.0127
                                           -0.0603  0.0261
   115. (0.00110) RY*( 3) C   4           s( 78.48%)p 0.24( 19.16%)d 0.03(  2.35%)
                                           -0.0000  0.0121  0.8565 -0.2260  0.0072
                                            0.0383 -0.0769  0.2974  0.1624  0.0297
                                            0.0442 -0.0001 -0.1574  0.0042 -0.2011
                                            0.0366 -0.0042 -0.0011  0.1025 -0.0218
                                           -0.1017  0.0471
   116. (0.00058) RY*( 4) C   4           s(  3.88%)p21.94( 85.15%)d 2.83( 10.97%)
                                            0.0000 -0.0008 -0.1316  0.1466  0.0001
                                           -0.0079 -0.0266  0.0112 -0.0289 -0.0075
                                           -0.0857  0.0054  0.0692 -0.0047 -0.8979
                                            0.1741 -0.0303  0.0043 -0.2017  0.2627
                                            0.0039  0.0032
   117. (0.00030) RY*( 5) C   4           s(  1.53%)p 9.71( 14.90%)d54.49( 83.57%)
                                           -0.0000  0.0004  0.0997 -0.0725  0.0117
                                            0.0072  0.0493  0.0111  0.0672  0.0109
                                            0.0557 -0.0324 -0.0872  0.0204  0.2794
                                            0.2126  0.0794 -0.0414 -0.8472  0.3198
                                           -0.1095  0.0452
   118. (0.00023) RY*( 6) C   4           s( 15.49%)p 2.98( 46.17%)d 2.48( 38.34%)
                                            0.0000  0.0012 -0.2480  0.3055 -0.0104
                                            0.0027  0.1097  0.5108  0.2243 -0.0281
                                           -0.0842 -0.0775 -0.3393 -0.0009  0.0149
                                            0.0959 -0.0003 -0.1156  0.0256 -0.1986
                                           -0.5371 -0.2037
   119. (0.00016) RY*( 7) C   4           s( 34.85%)p 0.95( 33.23%)d 0.92( 31.92%)
                                           -0.0000  0.0067  0.1080  0.5803  0.0035
                                           -0.0046  0.0019  0.0495  0.3327  0.0212
                                            0.0845  0.4411 -0.0726  0.0087  0.0443
                                            0.0978  0.0123 -0.1393 -0.0804 -0.1777
                                            0.4594  0.2253
   120. (0.00015) RY*( 8) C   4           s(  1.07%)p37.26( 39.76%)d55.46( 59.17%)
                                            0.0000 -0.0069 -0.0342  0.0957 -0.0173
                                            0.0025  0.0607  0.0568  0.1790  0.0086
                                            0.0569  0.1359 -0.2270 -0.0155  0.0606
                                           -0.5304  0.0019 -0.0708  0.1962  0.7397
                                           -0.0035 -0.0327
   121. (0.00011) RY*( 9) C   4           s( 28.74%)p 1.15( 32.99%)d 1.33( 38.27%)
                                           -0.0000 -0.0079  0.3131  0.4329 -0.0436
                                            0.0288  0.0182 -0.4347 -0.3211  0.0102
                                           -0.0034 -0.1668  0.0064  0.0032  0.0032
                                           -0.0895 -0.0258 -0.5379 -0.0093 -0.0229
                                           -0.2442 -0.1820
   122. (0.00004) RY*(10) C   4           s( 22.61%)p 0.81( 18.39%)d 2.61( 59.00%)
   123. (0.00003) RY*(11) C   4           s(  4.11%)p15.10( 62.01%)d 8.25( 33.88%)
   124. (0.00001) RY*(12) C   4           s( 11.15%)p 6.86( 76.44%)d 1.11( 12.41%)
   125. (0.00002) RY*(13) C   4           s(  4.56%)p19.64( 89.59%)d 1.28(  5.85%)
   126. (0.00001) RY*(14) C   4           s(  6.22%)p 2.12( 13.19%)d12.96( 80.59%)
   127. (0.00000) RY*(15) C   4           s(  1.69%)p56.02( 94.90%)d 2.01(  3.41%)
   128. (0.00000) RY*(16) C   4           s( 80.16%)p 0.22( 17.61%)d 0.03(  2.22%)
   129. (0.00000) RY*(17) C   4           s(  0.96%)p67.83( 64.81%)d35.83( 34.24%)
   130. (0.00759) RY*( 1) C   5           s( 14.89%)p 4.72( 70.27%)d 1.00( 14.85%)
                                            0.0000  0.0037  0.3857  0.0120  0.0252
                                            0.8102  0.1491 -0.0771  0.0284  0.0639
                                           -0.0065 -0.0999  0.0305 -0.0283 -0.0255
                                            0.0064 -0.2431  0.2371  0.0747 -0.1605
                                           -0.0423
   131. (0.00506) RY*( 2) C   5           s(  0.34%)p99.99( 96.19%)d10.08(  3.47%)
                                            0.0000 -0.0323  0.0408  0.0270  0.0367
                                           -0.0338  0.0220 -0.0611 -0.0215  0.9715
                                           -0.0869  0.0544 -0.0025 -0.0194  0.0049
                                            0.0001  0.1017 -0.0142 -0.0085  0.1525
                                            0.0282
   132. (0.00137) RY*( 3) C   5           s( 15.07%)p 3.83( 57.79%)d 1.80( 27.13%)
                                           -0.0000  0.0014  0.3869 -0.0325 -0.0053
                                           -0.4928  0.5381  0.0425 -0.0018 -0.0124
                                            0.0667 -0.1115  0.0122 -0.1567 -0.0444
                                           -0.0006 -0.2347  0.4195  0.1781  0.0847
                                           -0.0370
   133. (0.00089) RY*( 4) C   5           s( 14.08%)p 4.60( 64.79%)d 1.50( 21.12%)
                                           -0.0000 -0.0004  0.3749 -0.0165 -0.0024
                                           -0.1091  0.1144  0.0057 -0.0012  0.0060
                                           -0.0087 -0.0654 -0.0147  0.7740  0.1225
                                            0.0653 -0.1377 -0.2806 -0.3280  0.0007
                                           -0.0773
   134. (0.00036) RY*( 5) C   5           s( 25.23%)p 1.30( 32.69%)d 1.67( 42.08%)
                                           -0.0000 -0.0005  0.5013 -0.0323 -0.0064
                                           -0.1019 -0.1696 -0.0185  0.0001 -0.0124
                                           -0.0202 -0.0769 -0.0021 -0.3957 -0.3367
                                           -0.1045 -0.0666 -0.6297  0.0741 -0.0690
                                           -0.0978
   135. (0.00021) RY*( 6) C   5           s( 16.88%)p 3.89( 65.66%)d 1.03( 17.46%)
                                           -0.0000  0.0124  0.4097 -0.0286 -0.0030
                                           -0.0595 -0.5845 -0.0540 -0.0008 -0.0287
                                            0.4342  0.0706 -0.0015 -0.0207  0.3350
                                            0.0377  0.0770  0.2494  0.0665  0.2916
                                            0.1303
   136. (0.00016) RY*( 7) C   5           s(  0.59%)p99.99( 68.11%)d52.83( 31.30%)
                                            0.0000  0.0120 -0.0184  0.0738  0.0122
                                            0.1599  0.1639  0.3425  0.0026 -0.0455
                                            0.2637  0.4493  0.0042  0.1186 -0.4720
                                           -0.0287 -0.0811 -0.0693  0.0014  0.4379
                                            0.3315
   137. (0.00012) RY*( 8) C   5           s(  1.99%)p40.41( 80.32%)d 8.90( 17.69%)
                                           -0.0000 -0.0014  0.1156  0.0806 -0.0027
                                           -0.0373 -0.0321  0.4823  0.0031  0.0169
                                           -0.3625  0.4100 -0.0067 -0.1709  0.4889
                                            0.0057 -0.2804 -0.0867 -0.0122 -0.2134
                                            0.2122
   138. (0.00008) RY*( 9) C   5           s(  0.22%)p99.99( 43.72%)d99.99( 56.07%)
   139. (0.00004) RY*(10) C   5           s(  8.84%)p 0.99(  8.72%)d 9.32( 82.44%)
   140. (0.00005) RY*(11) C   5           s(  3.38%)p19.79( 66.81%)d 8.83( 29.82%)
   141. (0.00002) RY*(12) C   5           s(  0.71%)p25.67( 18.23%)d99.99( 81.06%)
   142. (0.00000) RY*(13) C   5           s( 95.61%)p 0.03(  3.11%)d 0.01(  1.28%)
   143. (0.00001) RY*(14) C   5           s(  2.19%)p34.77( 76.14%)d 9.90( 21.67%)
   144. (0.00001) RY*(15) C   5           s(  0.13%)p99.99( 48.16%)d99.99( 51.71%)
   145. (0.00000) RY*(16) C   5           s(  0.00%)p 1.00( 99.36%)d 0.01(  0.64%)
   146. (0.00981) RY*( 1) C   6           s(  2.92%)p32.43( 94.85%)d 0.76(  2.23%)
                                            0.0000 -0.0159  0.1701 -0.0080 -0.0093
                                            0.7604  0.0729  0.0285  0.0220  0.6010
                                           -0.0310  0.0142 -0.0068  0.0262 -0.0227
                                            0.0003 -0.0862 -0.0286 -0.0030  0.1143
                                           -0.0309
   147. (0.00645) RY*( 2) C   6           s(  7.49%)p11.89( 89.00%)d 0.47(  3.52%)
                                            0.0000  0.0046  0.2735 -0.0056  0.0213
                                           -0.5963 -0.0676 -0.0180  0.0036  0.7145
                                           -0.0857 -0.0500  0.0093 -0.0894  0.0234
                                           -0.0047 -0.0557  0.0016 -0.0065 -0.1786
                                            0.0107
   148. (0.00209) RY*( 3) C   6           s( 66.62%)p 0.48( 32.19%)d 0.02(  1.19%)
                                           -0.0000 -0.0027  0.8161  0.0096 -0.0064
                                            0.0932 -0.0904  0.0133 -0.0062 -0.2933
                                            0.0558 -0.0208  0.0121 -0.4465  0.1226
                                           -0.0256  0.0819  0.0554 -0.0207 -0.0053
                                            0.0408
   149. (0.00089) RY*( 4) C   6           s( 15.92%)p 3.06( 48.64%)d 2.23( 35.44%)
                                           -0.0000 -0.0006  0.3987  0.0150  0.0009
                                           -0.0854  0.2508 -0.0267 -0.0055 -0.0981
                                           -0.0174  0.0442 -0.0068  0.5923 -0.2232
                                            0.0542  0.0618 -0.5872  0.0510  0.0538
                                            0.0166
   150. (0.00053) RY*( 5) C   6           s(  4.96%)p 5.07( 25.13%)d14.11( 69.92%)
                                           -0.0000  0.0027  0.2200  0.0338 -0.0018
                                           -0.0280  0.1332 -0.0465 -0.0037 -0.0457
                                           -0.1686  0.0082  0.0115  0.4448 -0.0179
                                           -0.0413 -0.0356  0.7183  0.4148  0.0626
                                            0.0770
   151. (0.00046) RY*( 6) C   6           s(  1.01%)p10.43( 10.55%)d87.42( 88.44%)
                                            0.0000 -0.0014  0.1005  0.0024  0.0011
                                           -0.0253  0.1738  0.0133  0.0003 -0.0063
                                            0.1016  0.0594  0.0042  0.2134 -0.1218
                                            0.0132  0.0467  0.3371 -0.8762 -0.0230
                                           -0.0169
   152. (0.00032) RY*( 7) C   6           s(  0.29%)p99.99( 69.70%)d99.99( 30.01%)
                                           -0.0000  0.0073  0.0078  0.0531 -0.0102
                                            0.0168 -0.3391 -0.2901 -0.0052 -0.0725
                                           -0.6271 -0.3108 -0.0012  0.0442  0.0038
                                            0.0177 -0.2430 -0.0838 -0.2130  0.2885
                                            0.3247
   153. (0.00016) RY*( 8) C   6           s(  0.96%)p54.12( 51.74%)d49.47( 47.30%)
                                           -0.0000  0.0072  0.0140  0.0965 -0.0034
                                            0.1640 -0.4517  0.3139  0.0044 -0.0154
                                            0.1166 -0.3127  0.0029  0.2741  0.0231
                                            0.0246  0.1717 -0.0019 -0.0134 -0.5892
                                            0.3102
   154. (0.00013) RY*( 9) C   6           s(  0.51%)p99.99( 60.23%)d76.40( 39.26%)
                                           -0.0000  0.0050  0.0101  0.0708 -0.0025
                                            0.0235  0.0565  0.3003 -0.0190 -0.0824
                                           -0.2798  0.6471 -0.0020 -0.0487  0.0373
                                            0.0219 -0.4922 -0.0495 -0.0304 -0.2970
                                            0.2422
   155. (0.00007) RY*(10) C   6           s(  2.65%)p16.49( 43.73%)d20.22( 53.62%)
   156. (0.00005) RY*(11) C   6           s(  2.01%)p30.14( 60.58%)d18.62( 37.41%)
   157. (0.00004) RY*(12) C   6           s(  0.07%)p99.99( 71.74%)d99.99( 28.18%)
   158. (0.00003) RY*(13) C   6           s(  0.27%)p99.99( 48.99%)d99.99( 50.74%)
   159. (0.00002) RY*(14) C   6           s(  0.17%)p99.99( 93.03%)d40.57(  6.80%)
   160. (0.00000) RY*(15) C   6           s(  0.00%)p 1.00( 99.57%)d 0.00(  0.43%)
   161. (0.00000) RY*(16) C   6           s( 94.19%)p 0.00(  0.41%)d 0.06(  5.39%)
   162. (0.00139) RY*( 1) H   7           s( 95.94%)p 0.04(  4.06%)
                                           -0.0032  0.9795 -0.0036 -0.1924  0.0563
                                            0.0207
   163. (0.00019) RY*( 2) H   7           s( 86.36%)p 0.16( 13.64%)
                                            0.0068  0.0324  0.9287  0.2268  0.2876
                                           -0.0477
   164. (0.00009) RY*( 3) H   7           s(  3.65%)p26.37( 96.35%)
   165. (0.00009) RY*( 4) H   7           s(  0.17%)p99.99( 99.83%)
   166. (0.00004) RY*( 5) H   7           s( 13.92%)p 6.18( 86.08%)
   167. (0.00129) RY*( 1) H   8           s( 97.17%)p 0.03(  2.83%)
                                           -0.0027  0.9857  0.0025 -0.1547  0.0643
                                           -0.0148
   168. (0.00019) RY*( 2) H   8           s( 87.79%)p 0.14( 12.21%)
                                            0.0017 -0.0253  0.9366 -0.2322 -0.1587
                                            0.2074
   169. (0.00012) RY*( 3) H   8           s(  0.69%)p99.99( 99.31%)
                                            0.0138  0.0553  0.0606  0.1198 -0.7170
                                           -0.6817
   170. (0.00008) RY*( 4) H   8           s( 10.41%)p 8.60( 89.59%)
   171. (0.00007) RY*( 5) H   8           s(  3.98%)p24.16( 96.02%)
   172. (0.00494) RY*( 1) O   9           s(  1.36%)p71.91( 97.52%)d 0.83(  1.12%)
                                           -0.0000  0.0011  0.1161 -0.0089  0.0001
                                            0.0039 -0.1293 -0.0114  0.0150  0.0083
                                           -0.8484 -0.0578  0.0061  0.0033 -0.4813
                                            0.0482 -0.0305  0.0966  0.0391 -0.0061
                                            0.0186 -0.0003
   173. (0.00264) RY*( 2) O   9           s(  1.46%)p66.41( 97.17%)d 0.94(  1.37%)
                                           -0.0000  0.0008  0.1153  0.0365  0.0031
                                            0.0045  0.0642 -0.0014  0.0501 -0.0014
                                            0.4887 -0.0447  0.0121 -0.0132 -0.8482
                                            0.0464 -0.0481 -0.0757  0.0725 -0.0013
                                           -0.0522 -0.0012
   174. (0.00041) RY*( 3) O   9           s( 38.44%)p 1.57( 60.38%)d 0.03(  1.19%)
                                           -0.0000 -0.0017  0.5987  0.1607 -0.0101
                                            0.0022 -0.6488 -0.3866  0.0684 -0.0015
                                            0.1193  0.0289 -0.0120  0.0018  0.1146
                                            0.0175 -0.0006  0.0161 -0.0086 -0.0071
                                           -0.0795 -0.0719
   175. (0.00020) RY*( 4) O   9           s( 48.34%)p 1.02( 49.20%)d 0.05(  2.46%)
                                           -0.0000  0.0107  0.6645  0.2036  0.0172
                                            0.0325  0.6141  0.1536  0.1932 -0.0037
                                           -0.0720 -0.1593  0.0061  0.0042  0.1368
                                            0.0594 -0.0060 -0.0122 -0.0151  0.0049
                                           -0.1543  0.0196
   176. (0.00005) RY*( 5) O   9           s(  9.55%)p 8.24( 78.67%)d 1.23( 11.77%)
   177. (0.00003) RY*( 6) O   9           s( 15.28%)p 3.05( 46.63%)d 2.49( 38.09%)
   178. (0.00004) RY*( 7) O   9           s( 12.43%)p 5.95( 73.97%)d 1.09( 13.60%)
   179. (0.00001) RY*( 8) O   9           s( 67.73%)p 0.40( 26.95%)d 0.08(  5.32%)
   180. (0.00000) RY*( 9) O   9           s(  0.67%)p99.99( 96.67%)d 3.95(  2.66%)
   181. (0.00000) RY*(10) O   9           s( 99.70%)p 0.00(  0.24%)d 0.00(  0.06%)
   182. (0.00001) RY*(11) O   9           s(  0.09%)p99.99( 99.53%)d 4.33(  0.38%)
   183. (0.00000) RY*(12) O   9           s(  0.05%)p99.99( 99.94%)d 0.24(  0.01%)
   184. (0.00000) RY*(13) O   9           s(  0.26%)p93.10( 24.21%)d99.99( 75.53%)
   185. (0.00000) RY*(14) O   9           s(  0.02%)p37.11(  0.91%)d99.99( 99.06%)
   186. (0.00001) RY*(15) O   9           s(  0.07%)p 5.31(  0.36%)d99.99( 99.57%)
   187. (0.00000) RY*(16) O   9           s(  0.31%)p99.99( 44.39%)d99.99( 55.30%)
   188. (0.00000) RY*(17) O   9           s(  4.20%)p 0.86(  3.60%)d21.96( 92.20%)
   189. (0.00129) RY*( 1) H  10           s( 99.88%)p 0.00(  0.12%)
                                           -0.0030  0.9994  0.0008 -0.0008 -0.0049
                                            0.0339
   190. (0.00019) RY*( 2) H  10           s( 80.86%)p 0.24( 19.14%)
                                            0.0082  0.0042  0.8992 -0.2054  0.3741
                                           -0.0960
   191. (0.00009) RY*( 3) H  10           s(  0.26%)p99.99( 99.74%)
   192. (0.00004) RY*( 4) H  10           s( 13.36%)p 6.48( 86.64%)
   193. (0.00005) RY*( 5) H  10           s(  5.68%)p16.61( 94.32%)
   194. (0.00944) RY*( 1) C  11           s(  6.79%)p12.90( 87.63%)d 0.82(  5.58%)
                                            0.0000 -0.0050  0.2580  0.0369  0.0035
                                            0.0018 -0.1391 -0.0791 -0.0087 -0.0231
                                           -0.9176  0.0389  0.0701  0.0043 -0.0254
                                            0.0305  0.0001 -0.0580 -0.0654  0.0009
                                            0.2192 -0.0094
   195. (0.00631) RY*( 2) C  11           s(  0.75%)p99.99( 96.69%)d 3.41(  2.56%)
                                           -0.0000  0.0120  0.0753  0.0408 -0.0045
                                            0.0214 -0.9525 -0.0714 -0.0925  0.0095
                                            0.2089 -0.0014 -0.0109 -0.0027  0.0377
                                           -0.0153  0.0011 -0.0194  0.0210  0.0006
                                            0.1571 -0.0070
   196. (0.00241) RY*( 3) C  11           s( 53.71%)p 0.29( 15.53%)d 0.57( 30.77%)
                                            0.0000 -0.0009  0.7326 -0.0173 -0.0050
                                            0.0006  0.2091 -0.1036  0.0389 -0.0041
                                            0.3059 -0.0162  0.0675  0.0001  0.0203
                                            0.0219  0.0016  0.1725 -0.0710  0.0011
                                            0.5212 -0.0352
   197. (0.00125) RY*( 4) C  11           s(  0.14%)p99.99( 74.79%)d99.99( 25.07%)
                                            0.0000  0.0003 -0.0100  0.0365 -0.0031
                                           -0.0026  0.0422 -0.0620 -0.0070 -0.0022
                                           -0.0482  0.0133  0.0426 -0.0150  0.8422
                                           -0.1452  0.0851  0.0246  0.3616  0.3444
                                            0.0221 -0.0145
   198. (0.00056) RY*( 5) C  11           s( 40.02%)p 1.27( 50.90%)d 0.23(  9.08%)
                                            0.0000 -0.0002 -0.2560  0.5785 -0.0049
                                           -0.0030  0.0768 -0.4175 -0.2792 -0.0084
                                            0.0102 -0.3856  0.3189  0.0014 -0.0127
                                            0.0017 -0.0099  0.2411 -0.0884 -0.0815
                                            0.1347 -0.0107
   199. (0.00044) RY*( 6) C  11           s(  0.23%)p60.60( 13.92%)d99.99( 85.85%)
                                           -0.0000  0.0006 -0.0230  0.0419  0.0033
                                            0.0017 -0.0150  0.0481 -0.0277  0.0003
                                            0.0216 -0.0953 -0.0308 -0.0033 -0.1794
                                            0.3029  0.0383  0.0039 -0.2917  0.8792
                                           -0.0078  0.0168
   200. (0.00024) RY*( 7) C  11           s(  0.03%)p99.99( 25.77%)d99.99( 74.19%)
                                            0.0000 -0.0007  0.0146  0.0096 -0.0004
                                           -0.0021  0.0203 -0.1598 -0.0007 -0.0009
                                           -0.0107  0.0616  0.0738 -0.0067 -0.4702
                                           -0.0353 -0.0104  0.0264  0.8316  0.2121
                                            0.0602 -0.0339
   201. (0.00009) RY*( 8) C  11           s(  7.84%)p10.47( 82.11%)d 1.28( 10.05%)
   202. (0.00010) RY*( 9) C  11           s( 25.79%)p 0.53( 13.70%)d 2.35( 60.51%)
   203. (0.00008) RY*(10) C  11           s( 15.30%)p 2.12( 32.48%)d 3.41( 52.21%)
   204. (0.00006) RY*(11) C  11           s( 13.24%)p 1.85( 24.49%)d 4.70( 62.27%)
   205. (0.00003) RY*(12) C  11           s( 22.93%)p 3.00( 68.69%)d 0.37(  8.38%)
   206. (0.00003) RY*(13) C  11           s(  7.85%)p 5.88( 46.12%)d 5.87( 46.04%)
   207. (0.00002) RY*(14) C  11           s(  0.60%)p99.99( 91.67%)d12.86(  7.73%)
   208. (0.00002) RY*(15) C  11           s( 18.67%)p 4.00( 74.76%)d 0.35(  6.57%)
   209. (0.00000) RY*(16) C  11           s(  0.01%)p99.99( 99.69%)d21.98(  0.29%)
   210. (0.00000) RY*(17) C  11           s( 86.13%)p 0.01(  1.13%)d 0.15( 12.74%)
   211. (0.00621) RY*( 1) C  12           s( 15.91%)p 5.19( 82.65%)d 0.09(  1.44%)
                                            0.0000  0.0079  0.3987  0.0070  0.0085
                                            0.0504 -0.0138 -0.0057 -0.0212 -0.0646
                                            0.9048  0.0047  0.0115 -0.0027  0.0055
                                           -0.0161 -0.0037 -0.0860  0.0001 -0.0032
                                           -0.0802 -0.0233
   212. (0.00292) RY*( 2) C  12           s(  2.07%)p46.74( 96.55%)d 0.67(  1.38%)
                                           -0.0000  0.0141  0.1422  0.0102  0.0118
                                            0.0388  0.9673 -0.1367 -0.0462  0.0091
                                           -0.0423 -0.0613 -0.0422  0.0015 -0.0029
                                            0.0084  0.0020 -0.0184  0.0041  0.0046
                                            0.1155 -0.0092
   213. (0.00098) RY*( 3) C  12           s( 86.05%)p 0.12( 10.07%)d 0.05(  3.88%)
                                            0.0000  0.0109  0.3737  0.8490 -0.0013
                                           -0.0054 -0.0680 -0.1796 -0.0041 -0.0236
                                           -0.1842  0.1690 -0.0265  0.0007  0.0001
                                           -0.0039 -0.0018  0.0802  0.0117  0.0081
                                           -0.1591 -0.0828
   214. (0.00079) RY*( 4) C  12           s( 78.18%)p 0.24( 18.89%)d 0.04(  2.93%)
                                            0.0000  0.0309  0.8032 -0.3675 -0.0259
                                            0.0052 -0.1422  0.0500  0.1083 -0.0656
                                           -0.3491 -0.1431  0.0834  0.0029  0.0187
                                           -0.0211 -0.0024 -0.0656  0.0033 -0.0060
                                            0.1564 -0.0219
   215. (0.00046) RY*( 5) C  12           s(  0.01%)p 1.00( 15.85%)d 5.31( 84.14%)
                                           -0.0000  0.0003  0.0056 -0.0020 -0.0044
                                           -0.0010  0.0090 -0.0122 -0.0031 -0.0000
                                           -0.0098  0.0200 -0.0011 -0.0202 -0.2672
                                           -0.2815 -0.0820  0.0039 -0.8028 -0.4429
                                           -0.0281  0.0022
   216. (0.00042) RY*( 6) C  12           s(  0.08%)p99.99( 98.18%)d21.43(  1.73%)
                                           -0.0000  0.0009  0.0248  0.0090  0.0106
                                            0.0003 -0.0130  0.0289  0.0162 -0.0034
                                            0.0095 -0.0228 -0.0050 -0.0313 -0.8535
                                            0.5005 -0.0077  0.0177  0.0450  0.1131
                                            0.0466  0.0061
   217. (0.00014) RY*( 7) C  12           s(  6.04%)p14.28( 86.29%)d 1.27(  7.66%)
                                           -0.0000  0.0058 -0.0989  0.1791  0.1361
                                           -0.0185 -0.0468 -0.2487  0.5626  0.0017
                                            0.0472 -0.6828 -0.0315  0.0036  0.0702
                                            0.0851  0.0212 -0.1986 -0.0897  0.0253
                                            0.0422  0.1635
   218. (0.00012) RY*( 8) C  12           s(  0.16%)p99.99( 55.72%)d99.99( 44.12%)
                                            0.0000  0.0004  0.0351 -0.0162  0.0078
                                            0.0044  0.0119  0.0944 -0.0257 -0.0014
                                            0.0037  0.1203 -0.0033  0.0257  0.3799
                                            0.6143  0.1032  0.0888 -0.5499  0.3611
                                            0.0051  0.0208
   219. (0.00011) RY*( 9) C  12           s(  5.97%)p 4.03( 24.07%)d11.73( 69.97%)
                                            0.0000 -0.0127 -0.0334  0.2281 -0.0798
                                           -0.0043 -0.0716  0.2738 -0.2063 -0.0160
                                            0.0950 -0.3084 -0.1054  0.0008  0.0335
                                           -0.0369  0.0068  0.2791 -0.0188 -0.0336
                                            0.7343 -0.2847
   220. (0.00007) RY*(10) C  12           s(  7.15%)p 5.07( 36.28%)d 7.91( 56.57%)
   221. (0.00006) RY*(11) C  12           s(  0.92%)p86.87( 79.76%)d21.04( 19.32%)
   222. (0.00006) RY*(12) C  12           s(  2.99%)p11.82( 35.30%)d20.67( 61.72%)
   223. (0.00002) RY*(13) C  12           s(  0.13%)p99.99( 31.09%)d99.99( 68.78%)
   224. (0.00002) RY*(14) C  12           s(  3.54%)p21.13( 74.80%)d 6.12( 21.66%)
   225. (0.00000) RY*(15) C  12           s( 87.68%)p 0.07(  5.80%)d 0.07(  6.52%)
   226. (0.00000) RY*(16) C  12           s(  0.00%)p 1.00( 99.79%)d 0.00(  0.20%)
   227. (0.00001) RY*(17) C  12           s(  2.29%)p21.94( 50.16%)d20.80( 47.55%)
   228. (0.01156) RY*( 1) C  13           s( 30.50%)p 1.79( 54.57%)d 0.49( 14.94%)
                                           -0.0000  0.0026  0.5519  0.0202 -0.0006
                                           -0.0043 -0.7003 -0.0139  0.0606  0.0484
                                            0.1972 -0.0874 -0.0390  0.0029  0.0293
                                           -0.0007  0.0061 -0.3786 -0.0274  0.0141
                                           -0.0254  0.0666
   229. (0.00659) RY*( 2) C  13           s(  2.84%)p33.88( 96.21%)d 0.33(  0.95%)
                                            0.0000  0.0294  0.1650 -0.0043 -0.0171
                                           -0.0207  0.3722  0.0143  0.0613  0.0063
                                            0.9039 -0.0387  0.0216  0.0008  0.0110
                                           -0.0005  0.0021  0.0388 -0.0098  0.0033
                                           -0.0762 -0.0452
   230. (0.00459) RY*( 3) C  13           s( 43.52%)p 1.03( 44.65%)d 0.27( 11.83%)
                                           -0.0000 -0.0009  0.6525 -0.0972  0.0014
                                            0.0091  0.5739  0.0083 -0.0234  0.0131
                                           -0.3265 -0.0876  0.0191  0.0011  0.0396
                                           -0.0004  0.0063 -0.2613 -0.0259  0.0215
                                            0.2007  0.0927
   231. (0.00265) RY*( 4) C  13           s(  0.18%)p99.99( 53.33%)d99.99( 46.49%)
                                           -0.0000 -0.0004  0.0406 -0.0116  0.0025
                                            0.0005  0.0062  0.0035  0.0005  0.0010
                                           -0.0009 -0.0033 -0.0009 -0.0093 -0.7278
                                           -0.0202  0.0552 -0.0124 -0.2473 -0.6353
                                            0.0001  0.0070
   232. (0.00085) RY*( 5) C  13           s(  6.81%)p 2.24( 15.25%)d11.45( 77.94%)
                                           -0.0000 -0.0011 -0.0486  0.2556 -0.0192
                                            0.0015  0.0115 -0.0134  0.0173  0.0033
                                           -0.0088 -0.0506  0.0151  0.0068  0.3623
                                            0.0868  0.1009  0.0123 -0.8770 -0.0758
                                            0.0620 -0.0255
   233. (0.00079) RY*( 6) C  13           s( 89.41%)p 0.06(  5.05%)d 0.06(  5.54%)
                                           -0.0000 -0.0052  0.0550  0.9436 -0.0264
                                            0.0039  0.0786 -0.0116  0.0890  0.0173
                                           -0.0479 -0.1345 -0.0516 -0.0016 -0.1075
                                           -0.0277 -0.0240 -0.0153  0.2304  0.0200
                                           -0.0236 -0.0335
   234. (0.00070) RY*( 7) C  13           s(  0.77%)p14.50( 11.19%)d99.99( 88.04%)
                                           -0.0000 -0.0054  0.0677 -0.0393  0.0395
                                           -0.0104  0.1298 -0.0993  0.1512 -0.0027
                                           -0.1415  0.0907 -0.1817  0.0005  0.0287
                                            0.0111  0.0042 -0.1298 -0.0697  0.0022
                                           -0.9257 -0.0424
   235. (0.00022) RY*( 8) C  13           s(  9.68%)p 3.83( 37.10%)d 5.50( 53.22%)
                                            0.0000 -0.0094  0.2882 -0.0488  0.1063
                                           -0.0155 -0.0864  0.2219  0.1178 -0.0127
                                           -0.0455 -0.2102 -0.4988 -0.0008  0.0677
                                            0.0141  0.0144  0.6996  0.0098 -0.0701
                                           -0.0100  0.1940
   236. (0.00017) RY*( 9) C  13           s(  0.06%)p99.99( 34.34%)d99.99( 65.61%)
                                            0.0000 -0.0009  0.0183 -0.0146  0.0040
                                           -0.0015 -0.0072  0.0094  0.0159 -0.0017
                                           -0.0019 -0.0333 -0.0613  0.0080 -0.5447
                                           -0.1190 -0.1648  0.0629 -0.3230  0.7399
                                            0.0092  0.0174
   237. (0.00006) RY*(10) C  13           s(  9.59%)p 3.56( 34.13%)d 5.87( 56.29%)
   238. (0.00005) RY*(11) C  13           s(  0.03%)p99.99( 99.74%)d 8.33(  0.23%)
   239. (0.00005) RY*(12) C  13           s(  8.45%)p10.07( 85.09%)d 0.77(  6.46%)
   240. (0.00001) RY*(13) C  13           s(  8.49%)p10.57( 89.68%)d 0.22(  1.83%)
   241. (0.00002) RY*(14) C  13           s(  4.65%)p18.40( 85.58%)d 2.10(  9.76%)
   242. (0.00000) RY*(15) C  13           s( 85.01%)p 0.16( 13.42%)d 0.02(  1.57%)
   243. (0.00001) RY*(16) C  13           s(  0.11%)p99.99( 44.89%)d99.99( 55.00%)
   244. (0.00000) RY*(17) C  13           s(  0.00%)p 1.00( 95.97%)d 0.04(  4.02%)
   245. (0.00536) RY*( 1) C  14           s(  2.57%)p35.77( 91.87%)d 2.17(  5.56%)
                                           -0.0000  0.0230  0.1504  0.0496 -0.0088
                                            0.0191 -0.4053 -0.0036 -0.0364  0.0165
                                           -0.8659  0.0375 -0.0255  0.0004 -0.0183
                                            0.0160 -0.0013  0.2066  0.0106 -0.0112
                                           -0.1046 -0.0423
   246. (0.00277) RY*( 2) C  14           s(  6.20%)p14.94( 92.68%)d 0.18(  1.12%)
                                           -0.0000  0.0035  0.1861  0.1655 -0.0040
                                            0.0247  0.8639 -0.2283 -0.0986 -0.0115
                                           -0.3358 -0.0428  0.0195  0.0014 -0.0527
                                           -0.0061 -0.0040  0.0714 -0.0071  0.0068
                                           -0.0178 -0.0754
   247. (0.00099) RY*( 3) C  14           s(  0.06%)p99.99( 68.36%)d99.99( 31.58%)
                                            0.0000 -0.0012  0.0237 -0.0025  0.0044
                                           -0.0014 -0.0465  0.0020  0.0203  0.0009
                                            0.0346 -0.0140 -0.0126  0.0206 -0.7554
                                           -0.3245 -0.0552  0.0212 -0.2761  0.4877
                                           -0.0353 -0.0071
   248. (0.00089) RY*( 4) C  14           s( 48.93%)p 0.57( 27.78%)d 0.48( 23.29%)
                                            0.0000 -0.0149  0.6952  0.0750 -0.0135
                                           -0.0171 -0.1393 -0.2086  0.1355 -0.0034
                                            0.2605 -0.2414 -0.1357 -0.0052 -0.1896
                                            0.1220 -0.0285  0.1162  0.2826 -0.1657
                                           -0.3303 -0.0544
   249. (0.00068) RY*( 5) C  14           s(  8.84%)p 3.32( 29.38%)d 6.99( 61.77%)
                                            0.0000 -0.0060  0.2970  0.0139  0.0008
                                           -0.0048 -0.0342 -0.0496  0.0640 -0.0018
                                            0.0841 -0.0773 -0.0779  0.0090  0.4998
                                           -0.1007  0.0832  0.0853 -0.7107  0.2662
                                           -0.1800 -0.0460
   250. (0.00024) RY*( 6) C  14           s( 35.56%)p 1.42( 50.63%)d 0.39( 13.81%)
                                           -0.0000  0.0071  0.4810 -0.3293 -0.1256
                                            0.0001  0.1342  0.6565 -0.0879 -0.0167
                                           -0.0859  0.2012 -0.0338 -0.0007 -0.0132
                                           -0.0079 -0.0020 -0.3448  0.0267  0.0148
                                            0.1247  0.0521
   251. (0.00020) RY*( 7) C  14           s(  6.17%)p11.32( 69.89%)d 3.88( 23.94%)
                                            0.0000  0.0076  0.2157 -0.0773  0.0959
                                           -0.0195 -0.0032 -0.2734  0.3902  0.0065
                                            0.0576  0.6841 -0.0067  0.0001 -0.0020
                                           -0.0060 -0.0003  0.2651  0.0007 -0.0002
                                            0.3842  0.1466
   252. (0.00013) RY*( 8) C  14           s(  4.60%)p12.23( 56.22%)d 8.52( 39.18%)
                                            0.0000 -0.0028  0.2117 -0.0249 -0.0224
                                           -0.0203 -0.1485 -0.2876 -0.3237 -0.0052
                                           -0.0059 -0.2498  0.2976 -0.0050 -0.1085
                                            0.4349  0.0165 -0.1768 -0.2052  0.0474
                                            0.5586  0.0648
   253. (0.00008) RY*( 9) C  14           s(  3.34%)p15.07( 50.28%)d13.90( 46.38%)
   254. (0.00008) RY*(10) C  14           s(  5.39%)p14.54( 78.40%)d 3.01( 16.21%)
   255. (0.00005) RY*(11) C  14           s( 67.95%)p 0.25( 17.22%)d 0.22( 14.83%)
   256. (0.00003) RY*(12) C  14           s(  5.57%)p 6.63( 36.95%)d10.31( 57.47%)
   257. (0.00001) RY*(13) C  14           s(  0.15%)p99.99( 83.54%)d99.99( 16.31%)
   258. (0.00000) RY*(14) C  14           s( 92.07%)p 0.07(  6.76%)d 0.01(  1.17%)
   259. (0.00001) RY*(15) C  14           s(  0.48%)p21.65( 10.44%)d99.99( 89.07%)
   260. (0.00001) RY*(16) C  14           s( 12.15%)p 2.48( 30.13%)d 4.75( 57.72%)
   261. (0.00000) RY*(17) C  14           s(  0.03%)p99.99( 99.53%)d16.71(  0.44%)
   262. (0.00559) RY*( 1) C  15           s(  7.24%)p12.47( 90.22%)d 0.35(  2.54%)
                                            0.0000  0.0186  0.2682  0.0075  0.0008
                                           -0.0027  0.7333 -0.0175 -0.0120  0.0430
                                           -0.5929  0.0838 -0.0597 -0.0013  0.0093
                                            0.0015  0.0009 -0.1260 -0.0181 -0.0063
                                           -0.0933 -0.0221
   263. (0.00297) RY*( 2) C  15           s(  0.70%)p99.99( 97.79%)d 2.15(  1.51%)
                                            0.0000  0.0106 -0.0514  0.0645  0.0083
                                           -0.0410 -0.6184  0.0431  0.1078 -0.0185
                                           -0.7473  0.1459 -0.0010  0.0001 -0.0174
                                           -0.0021 -0.0020 -0.1186  0.0022  0.0034
                                            0.0147 -0.0278
   264. (0.00152) RY*( 3) C  15           s( 77.99%)p 0.24( 18.94%)d 0.04(  3.07%)
                                            0.0000  0.0043  0.8767 -0.1059  0.0030
                                           -0.0110 -0.2145  0.0641  0.1238  0.0157
                                            0.1249  0.0824 -0.0288 -0.0083  0.3154
                                            0.0167  0.0232  0.0820 -0.0941 -0.1115
                                            0.0473  0.0222
   265. (0.00135) RY*( 4) C  15           s( 11.22%)p 6.83( 76.67%)d 1.08( 12.11%)
                                            0.0000  0.0018  0.3317 -0.0471 -0.0002
                                           -0.0041 -0.0595 -0.0080  0.0416  0.0067
                                            0.0510  0.0314 -0.0104  0.0204 -0.8677
                                           -0.0220 -0.0611  0.0318  0.1815  0.2951
                                            0.0045  0.0101
   266. (0.00055) RY*( 5) C  15           s(  0.98%)p38.43( 37.79%)d62.28( 61.23%)
                                           -0.0000 -0.0036 -0.0277  0.0940  0.0147
                                            0.0128  0.0374  0.5420 -0.0195  0.0005
                                            0.0041 -0.1058 -0.0373  0.0005 -0.2370
                                           -0.0928 -0.0691 -0.0649 -0.7174 -0.1932
                                            0.2369  0.0050
   267. (0.00048) RY*( 6) C  15           s(  2.38%)p22.07( 52.43%)d19.03( 45.20%)
                                           -0.0000 -0.0040  0.0071  0.1500  0.0343
                                            0.0167  0.0623  0.6866  0.0262  0.0033
                                            0.0073 -0.1017 -0.0022 -0.0010  0.1447
                                            0.1145  0.0592 -0.1216  0.5589  0.1637
                                            0.3129  0.0120
   268. (0.00026) RY*( 7) C  15           s(  0.03%)p99.99( 82.72%)d99.99( 17.25%)
                                           -0.0000 -0.0002  0.0089  0.0138  0.0014
                                            0.0005  0.0041  0.0205  0.0178  0.0003
                                           -0.0005 -0.0141  0.0113  0.0075  0.1582
                                           -0.8944  0.0322 -0.0032 -0.0265  0.4141
                                            0.0188  0.0010
   269. (0.00019) RY*( 8) C  15           s( 24.01%)p 2.14( 51.28%)d 1.03( 24.71%)
                                            0.0000 -0.0085  0.0713  0.4826 -0.0447
                                           -0.0095  0.0180 -0.2021  0.2937 -0.0074
                                           -0.1129 -0.6070 -0.0613 -0.0002 -0.0019
                                            0.0179  0.0014  0.3812  0.0018 -0.0030
                                            0.1439 -0.2848
   270. (0.00013) RY*( 9) C  15           s(  1.84%)p45.96( 84.63%)d 7.35( 13.53%)
                                            0.0000 -0.0035  0.0438  0.1269 -0.0196
                                           -0.0056 -0.0948  0.1009 -0.5645 -0.0032
                                           -0.0016  0.0308 -0.7120 -0.0001  0.0139
                                           -0.0092  0.0141  0.1535  0.0343  0.0234
                                           -0.2197 -0.2485
   271. (0.00005) RY*(10) C  15           s(  6.52%)p 3.73( 24.32%)d10.61( 69.16%)
   272. (0.00005) RY*(11) C  15           s(  3.57%)p 7.91( 28.22%)d19.12( 68.22%)
   273. (0.00001) RY*(12) C  15           s(  7.37%)p12.02( 88.55%)d 0.55(  4.08%)
   274. (0.00000) RY*(13) C  15           s( 98.44%)p 0.02(  1.53%)d 0.00(  0.04%)
   275. (0.00001) RY*(14) C  15           s( 55.80%)p 0.63( 35.42%)d 0.16(  8.78%)
   276. (0.00001) RY*(15) C  15           s(  1.92%)p 4.64(  8.91%)d46.42( 89.17%)
   277. (0.00000) RY*(16) C  15           s(  0.00%)p 1.00( 99.47%)d 0.01(  0.53%)
   278. (0.00000) RY*(17) C  15           s(  0.00%)p 1.00( 21.27%)d 3.70( 78.73%)
   279. (0.00769) RY*( 1) C  16           s(  5.79%)p15.49( 89.70%)d 0.78(  4.51%)
                                            0.0000 -0.0032  0.2401 -0.0154 -0.0012
                                            0.0165 -0.6012  0.0044 -0.0169 -0.0252
                                           -0.7287  0.0100  0.0561  0.0004 -0.0042
                                           -0.0005 -0.0000 -0.1455 -0.0018  0.0015
                                           -0.1523  0.0282
   280. (0.00677) RY*( 2) C  16           s(  1.67%)p55.88( 93.30%)d 3.01(  5.03%)
                                           -0.0000 -0.0187  0.1188  0.0440  0.0170
                                            0.0202 -0.7196 -0.0162 -0.0438  0.0127
                                            0.6402  0.0031 -0.0501  0.0003 -0.0087
                                            0.0000 -0.0008  0.1335 -0.0006  0.0017
                                           -0.1690  0.0628
   281. (0.00313) RY*( 3) C  16           s( 72.81%)p 0.20( 14.40%)d 0.18( 12.79%)
                                            0.0000  0.0126  0.8370  0.1650 -0.0115
                                            0.0336  0.3123 -0.1286  0.0347 -0.0148
                                            0.1044  0.0005  0.0526  0.0001 -0.1167
                                           -0.0058  0.0015 -0.0697 -0.0798  0.0283
                                           -0.3185  0.1202
   282. (0.00253) RY*( 4) C  16           s(  1.55%)p28.79( 44.62%)d34.73( 53.83%)
                                           -0.0000  0.0017  0.1235  0.0154 -0.0026
                                            0.0039  0.0367 -0.0129  0.0034 -0.0018
                                            0.0183  0.0043  0.0098  0.0065  0.6594
                                            0.0578 -0.0774 -0.0172  0.7147 -0.1583
                                           -0.0442  0.0159
   283. (0.00091) RY*( 5) C  16           s(  0.68%)p 1.30(  0.89%)d99.99( 98.43%)
                                            0.0000  0.0002 -0.0191  0.0804  0.0010
                                           -0.0018 -0.0014  0.0147 -0.0044 -0.0002
                                           -0.0104  0.0004 -0.0074 -0.0114  0.0293
                                           -0.0555  0.0667  0.0213  0.2027  0.9709
                                            0.0018  0.0045
   284. (0.00085) RY*( 6) C  16           s( 90.90%)p 0.04(  3.74%)d 0.06(  5.36%)
                                           -0.0000  0.0063 -0.1226  0.9453  0.0172
                                           -0.0184 -0.0118  0.1328 -0.0093  0.0022
                                           -0.1005  0.0193 -0.0893  0.0010 -0.0208
                                            0.0060 -0.0152  0.2019  0.0101 -0.0895
                                            0.0278  0.0627
   285. (0.00058) RY*( 7) C  16           s(  3.27%)p 3.90( 12.74%)d25.70( 83.99%)
                                           -0.0000 -0.0067  0.0071  0.1801  0.0121
                                           -0.0201 -0.0454  0.2429 -0.0958 -0.0094
                                            0.1816  0.1361  0.0472 -0.0013  0.0507
                                            0.0021  0.0189 -0.8920 -0.0545  0.0115
                                            0.1809 -0.0915
   286. (0.00028) RY*( 8) C  16           s(  1.83%)p31.06( 56.87%)d22.55( 41.29%)
                                            0.0000 -0.0021  0.1349 -0.0093 -0.0058
                                           -0.0029 -0.0077  0.1009 -0.0715 -0.0026
                                           -0.0130  0.2661  0.0987 -0.0031  0.6398
                                            0.2172  0.1269  0.1911 -0.5788  0.1028
                                            0.1751 -0.0142
   287. (0.00025) RY*( 9) C  16           s(  6.30%)p 8.98( 56.55%)d 5.90( 37.15%)
                                           -0.0000 -0.0095  0.2436 -0.0531  0.0277
                                           -0.0126 -0.0471  0.1466 -0.1481 -0.0071
                                            0.0011  0.5976  0.2461  0.0008 -0.2916
                                           -0.1212 -0.0475  0.2277  0.2590 -0.0467
                                            0.4961 -0.0649
   288. (0.00009) RY*(10) C  16           s(  2.40%)p31.31( 75.10%)d 9.38( 22.50%)
   289. (0.00008) RY*(11) C  16           s(  0.06%)p99.99( 99.07%)d15.79(  0.87%)
   290. (0.00009) RY*(12) C  16           s(  7.29%)p 7.36( 53.66%)d 5.35( 39.05%)
   291. (0.00005) RY*(13) C  16           s( 11.15%)p 3.95( 44.01%)d 4.02( 44.85%)
   292. (0.00002) RY*(14) C  16           s(  3.81%)p24.52( 93.44%)d 0.72(  2.75%)
   293. (0.00002) RY*(15) C  16           s(  3.72%)p16.94( 62.99%)d 8.95( 33.29%)
   294. (0.00000) RY*(16) C  16           s(  0.00%)p 1.00( 96.24%)d 0.04(  3.76%)
   295. (0.00000) RY*(17) C  16           s( 86.78%)p 0.03(  2.93%)d 0.12( 10.29%)
   296. (0.00400) RY*( 1)Cl  17           s(  0.08%)p99.99( 51.36%)d99.99( 48.57%)
                                            0.0000 -0.0000 -0.0021  0.0100  0.0259
                                           -0.0000  0.0000 -0.0000  0.0087  0.1053
                                            0.0367 -0.0051 -0.0025  0.0000 -0.0000
                                           -0.1400  0.0180  0.0066 -0.0007 -0.0000
                                           -0.0002  0.6814 -0.1228  0.0413  0.0020
                                           -0.0898  0.6892 -0.0378  0.0205 -0.0266
   297. (0.00304) RY*( 2)Cl  17           s(  0.57%)p99.99( 71.83%)d48.64( 27.61%)
                                            0.0000 -0.0000 -0.0078  0.0072  0.0746
                                            0.0000 -0.0001 -0.0000  0.0284  0.3076
                                            0.1184 -0.0113 -0.0083  0.0000  0.0001
                                           -0.7585  0.1079  0.0338 -0.0070 -0.0000
                                           -0.0006 -0.1409  0.0220 -0.0112 -0.0003
                                           -0.5001 -0.1385  0.0083  0.0268 -0.0775
   298. (0.00170) RY*( 3)Cl  17           s(  7.91%)p 9.08( 71.77%)d 2.57( 20.32%)
                                            0.0000 -0.0000 -0.0156  0.2415  0.1430
                                           -0.0043  0.0012 -0.0000  0.0722  0.7942
                                            0.1118 -0.0551 -0.0172  0.0000 -0.0085
                                            0.2378 -0.0873 -0.0009  0.0083 -0.0000
                                           -0.0004 -0.0388  0.0027 -0.0054 -0.0000
                                            0.2350 -0.0345  0.0022  0.3278 -0.1984
   299. (0.00045) RY*( 4)Cl  17           s( 28.54%)p 1.65( 47.01%)d 0.86( 24.45%)
                                            0.0000 -0.0000 -0.0066  0.4995 -0.1890
                                           -0.0117  0.0017 -0.0000  0.0306 -0.1555
                                           -0.5829 -0.0762  0.0090  0.0000 -0.0061
                                           -0.1297 -0.2852 -0.0301 -0.0125 -0.0000
                                           -0.0001  0.0101  0.0062  0.0039 -0.0001
                                           -0.1182  0.0022 -0.0008  0.4594  0.1397
   300. (0.00023) RY*( 5)Cl  17           s(  0.00%)p 1.00( 88.60%)d 0.13( 11.39%)
                                           -0.0000  0.0000 -0.0001  0.0031  0.0063
                                            0.0003 -0.0000 -0.0000  0.0002  0.0059
                                            0.0071  0.0014  0.0002  0.0000  0.0000
                                           -0.0029  0.0059  0.0018 -0.0003 -0.0000
                                           -0.0156  0.4813  0.8060  0.0659  0.0061
                                            0.0039 -0.3371  0.0151 -0.0055 -0.0013
   301. (0.00011) RY*( 6)Cl  17           s( 43.60%)p 0.78( 34.02%)d 0.51( 22.38%)
                                           -0.0000  0.0000  0.0001  0.4892  0.4428
                                           -0.0252 -0.0004  0.0000 -0.0046 -0.2140
                                            0.3990 -0.2622  0.0529 -0.0000  0.0012
                                           -0.0825  0.2179  0.0929  0.0233  0.0000
                                           -0.0001  0.0003 -0.0099 -0.0051  0.0007
                                            0.1541 -0.0037  0.0014  0.0631  0.4428
   302. (0.00008) RY*( 7)Cl  17           s( 27.58%)p 2.15( 59.17%)d 0.48( 13.24%)
   303. (0.00005) RY*( 8)Cl  17           s(  6.56%)p 5.05( 33.15%)d 9.19( 60.29%)
   304. (0.00005) RY*( 9)Cl  17           s(  0.01%)p 1.00(  7.57%)d12.21( 92.42%)
   305. (0.00002) RY*(10)Cl  17           s( 21.25%)p 1.65( 35.04%)d 2.06( 43.71%)
   306. (0.00001) RY*(11)Cl  17           s(  0.73%)p99.99( 99.01%)d 0.35(  0.26%)
   307. (0.00000) RY*(12)Cl  17           s(  0.02%)p99.99( 99.93%)d 2.05(  0.05%)
   308. (0.00000) RY*(13)Cl  17           s( 99.46%)p 0.00(  0.13%)d 0.00(  0.41%)
   309. (0.00000) RY*(14)Cl  17           s(  0.05%)p99.99( 99.64%)d 6.89(  0.31%)
   310. (0.00000) RY*(15)Cl  17           s(  0.01%)p 1.00( 99.24%)d 0.01(  0.75%)
   311. (0.00000) RY*(16)Cl  17           s(  0.00%)p 1.00(100.00%)d 0.00(  0.00%)
   312. (0.00001) RY*(17)Cl  17           s( 13.17%)p 2.69( 35.47%)d 3.90( 51.36%)
   313. (0.00001) RY*(18)Cl  17           s(  0.01%)p99.99( 54.30%)d99.99( 45.69%)
   314. (0.00001) RY*(19)Cl  17           s(  5.39%)p17.18( 92.59%)d 0.38(  2.02%)
   315. (0.00000) RY*(20)Cl  17           s(100.00%)p 0.00(  0.00%)d 0.00(  0.00%)
   316. (0.00000) RY*(21)Cl  17           s( 45.00%)p 0.46( 20.77%)d 0.76( 34.23%)
   317. (0.00453) RY*( 1)Cl  18           s(  0.00%)p 1.00( 54.83%)d 0.82( 45.17%)
                                           -0.0000 -0.0000 -0.0002 -0.0040  0.0055
                                            0.0004 -0.0000  0.0000  0.0005  0.0024
                                            0.0022  0.0010 -0.0007 -0.0000  0.0007
                                            0.0184  0.0070  0.0005  0.0001  0.0000
                                            0.0032 -0.7287  0.1269 -0.0269 -0.0006
                                            0.0007 -0.3953 -0.5435 -0.0041 -0.0058
   318. (0.00262) RY*( 2)Cl  18           s(  0.29%)p99.99( 67.87%)d99.99( 31.83%)
                                            0.0000  0.0000  0.0001  0.0474  0.0261
                                            0.0021  0.0002 -0.0000 -0.0021  0.6664
                                           -0.1058 -0.0319  0.0048 -0.0000  0.0009
                                           -0.4666  0.0650  0.0206 -0.0052 -0.0000
                                           -0.0002 -0.0045  0.0004 -0.0009  0.0001
                                            0.2039 -0.0031 -0.0077  0.5258 -0.0133
   319. (0.00208) RY*( 3)Cl  18           s(  6.18%)p13.61( 84.10%)d 1.57(  9.72%)
                                           -0.0000  0.0000 -0.0165  0.1708  0.1799
                                           -0.0001  0.0006  0.0000  0.0417  0.4856
                                            0.0948 -0.0157 -0.0244 -0.0000  0.0583
                                            0.7395  0.2066 -0.0252 -0.0111 -0.0000
                                            0.0003  0.0035 -0.0017  0.0018 -0.0008
                                            0.1385  0.0085  0.0229 -0.0500 -0.2737
   320. (0.00026) RY*( 4)Cl  18           s(  4.08%)p 9.75( 39.77%)d13.77( 56.15%)
                                           -0.0000  0.0000 -0.0110  0.1846 -0.0811
                                            0.0015  0.0007  0.0000  0.0257  0.0249
                                           -0.5391 -0.0313 -0.0007 -0.0000  0.0364
                                           -0.0064 -0.3093 -0.0863 -0.0008 -0.0000
                                           -0.0008  0.0170 -0.0010 -0.0015  0.0011
                                            0.6470 -0.0011 -0.0279 -0.3677  0.0831
   321. (0.00012) RY*( 5)Cl  18           s( 61.63%)p 0.40( 24.69%)d 0.22( 13.68%)
                                            0.0000 -0.0000  0.0031  0.7424  0.2510
                                           -0.0460  0.0024  0.0000  0.0024 -0.1737
                                           -0.1263 -0.2330  0.0018  0.0000 -0.0058
                                           -0.0075  0.1046 -0.3663  0.0215  0.0000
                                            0.0002 -0.0133 -0.0251 -0.0024 -0.0004
                                           -0.2136  0.0019  0.0025  0.1853  0.2384
   322. (0.00009) RY*( 6)Cl  18           s( 34.33%)p 1.73( 59.55%)d 0.18(  6.12%)
   323. (0.00009) RY*( 7)Cl  18           s(  0.04%)p99.99( 53.04%)d99.99( 46.92%)
   324. (0.00002) RY*( 8)Cl  18           s( 11.62%)p 5.33( 61.94%)d 2.28( 26.44%)
   325. (0.00003) RY*( 9)Cl  18           s(  0.68%)p99.99( 78.38%)d30.90( 20.94%)
   326. (0.00003) RY*(10)Cl  18           s(  6.66%)p 6.44( 42.90%)d 7.57( 50.44%)
   327. (0.00000) RY*(11)Cl  18           s( 13.32%)p 5.64( 75.11%)d 0.87( 11.57%)
   328. (0.00001) RY*(12)Cl  18           s( 56.99%)p 0.64( 36.47%)d 0.11(  6.54%)
   329. (0.00000) RY*(13)Cl  18           s(  0.15%)p99.99( 99.78%)d 0.39(  0.06%)
   330. (0.00000) RY*(14)Cl  18           s(  2.56%)p36.51( 93.62%)d 1.49(  3.82%)
   331. (0.00000) RY*(15)Cl  18           s(  0.00%)p 1.00( 99.89%)d 0.00(  0.11%)
   332. (0.00000) RY*(16)Cl  18           s(  0.00%)p 1.00( 99.99%)d 0.00(  0.01%)
   333. (0.00000) RY*(17)Cl  18           s( 99.86%)p 0.00(  0.11%)d 0.00(  0.03%)
   334. (0.00000) RY*(18)Cl  18           s(  0.00%)p 1.00( 13.52%)d 6.40( 86.48%)
   335. (0.00000) RY*(19)Cl  18           s(100.00%)p 0.00(  0.00%)d 0.00(  0.00%)
   336. (0.00000) RY*(20)Cl  18           s(  0.14%)p99.99( 99.66%)d 1.49(  0.21%)
   337. (0.00000) RY*(21)Cl  18           s(  1.39%)p11.04( 15.36%)d59.79( 83.24%)
   338. (0.00072) RY*( 1) H  19           s( 98.76%)p 0.01(  1.24%)
                                           -0.0035  0.9937 -0.0111 -0.0073  0.1110
                                            0.0067
   339. (0.00023) RY*( 2) H  19           s( 88.17%)p 0.13( 11.83%)
                                            0.0047  0.0487  0.9377 -0.0180 -0.3435
                                            0.0042
   340. (0.00016) RY*( 3) H  19           s(  0.01%)p 1.00( 99.99%)
                                            0.0001  0.0065  0.0058  0.0155  0.0038
                                           -0.9998
   341. (0.00009) RY*( 4) H  19           s(  3.24%)p29.87( 96.76%)
   342. (0.00002) RY*( 5) H  19           s(  9.87%)p 9.13( 90.13%)
   343. (0.00131) RY*( 1) H  20           s( 98.81%)p 0.01(  1.19%)
                                           -0.0020  0.9941  0.0031  0.0731 -0.0754
                                            0.0288
   344. (0.00017) RY*( 2) H  20           s( 87.57%)p 0.14( 12.43%)
                                            0.0059 -0.0178  0.9356 -0.0769 -0.3191
                                           -0.1286
   345. (0.00015) RY*( 3) H  20           s(  1.62%)p60.81( 98.38%)
                                            0.0010 -0.0302  0.1235 -0.0171 -0.0314
                                            0.9912
   346. (0.00008) RY*( 4) H  20           s(  0.79%)p99.99( 99.21%)
   347. (0.00005) RY*( 5) H  20           s( 11.24%)p 7.90( 88.76%)
   348. (0.04604) BD*( 1) C   1 - C   2  
                ( 49.22%)   0.7016* C   1 s( 36.77%)p 1.72( 63.20%)d 0.00(  0.04%)
                                            0.0004 -0.6062 -0.0120  0.0010 -0.0010
                                           -0.4677 -0.0224  0.0154 -0.0017 -0.6320
                                            0.0202  0.0036 -0.0007 -0.1120 -0.0020
                                           -0.0015 -0.0010 -0.0152 -0.0094  0.0019
                                            0.0012  0.0084
                ( 50.78%)  -0.7126* C   2 s( 34.37%)p 1.91( 65.58%)d 0.00(  0.05%)
                                           -0.0003 -0.5862  0.0038  0.0021 -0.0007
                                            0.5049 -0.0365  0.0001  0.0013  0.6288
                                            0.0026 -0.0101  0.0048 -0.0640 -0.0027
                                            0.0002 -0.0008 -0.0170  0.0006  0.0013
                                            0.0062  0.0141
   349. (0.10624) BD*( 1) C   1 - C   4  
                ( 49.39%)   0.7028* C   1 s( 32.82%)p 2.05( 67.13%)d 0.00(  0.06%)
                                            0.0000 -0.5727 -0.0136  0.0004  0.0003
                                           -0.2982 -0.0352  0.0149 -0.0004  0.7587
                                           -0.0098 -0.0016 -0.0049  0.0718  0.0042
                                            0.0009  0.0016  0.0158 -0.0066  0.0014
                                            0.0140  0.0084
                ( 50.61%)  -0.7114* C   4 s( 49.77%)p 1.01( 50.17%)d 0.00(  0.06%)
                                            0.0001 -0.7055 -0.0033  0.0034 -0.0005
                                            0.5581 -0.0300  0.0016  0.0032 -0.4289
                                            0.0191  0.0098 -0.0022  0.0702 -0.0007
                                           -0.0002 -0.0014  0.0165 -0.0038 -0.0020
                                            0.0142  0.0095
   350. (0.04131) BD*( 1) C   1 - O   9  
                ( 63.19%)   0.7949* C   1 s( 29.21%)p 2.42( 70.66%)d 0.00(  0.13%)
                                           -0.0001  0.5396 -0.0291  0.0075 -0.0017
                                           -0.8272  0.0551  0.0081  0.0061  0.0725
                                           -0.0020 -0.0006 -0.0021  0.1177  0.0049
                                            0.0030  0.0017 -0.0057 -0.0077  0.0006
                                            0.0304 -0.0177
                ( 36.81%)  -0.6067* O   9 s( 37.16%)p 1.69( 62.72%)d 0.00(  0.12%)
                                            0.0000  0.6092 -0.0227  0.0019  0.0001
                                            0.7760 -0.0220  0.0031  0.0009 -0.1076
                                            0.0040 -0.0003 -0.0002  0.1134 -0.0001
                                            0.0002 -0.0002 -0.0072  0.0027 -0.0007
                                            0.0297 -0.0151
   351. (0.41674) BD*( 2) C   1 - O   9  
                ( 68.35%)   0.8268* C   1 s(  0.84%)p99.99( 98.82%)d 0.40(  0.34%)
                                           -0.0007 -0.0914 -0.0058 -0.0052  0.0002
                                            0.0689 -0.0053  0.0021 -0.0016 -0.1360
                                            0.0040  0.0025 -0.0003  0.9810  0.0452
                                            0.0203  0.0126  0.0048 -0.0570  0.0078
                                            0.0053  0.0011
                ( 31.65%)  -0.5626* O   9 s(  0.19%)p99.99( 99.71%)d 0.56(  0.11%)
                                           -0.0000 -0.0434  0.0002 -0.0000 -0.0001
                                           -0.1292  0.0028 -0.0002 -0.0011 -0.1462
                                            0.0069  0.0020  0.0004  0.9792 -0.0080
                                            0.0010 -0.0042 -0.0043  0.0318 -0.0031
                                           -0.0045  0.0014
   352. (0.01371) BD*( 1) C   2 - C   3  
                ( 49.84%)   0.7060* C   2 s( 36.65%)p 1.73( 63.31%)d 0.00(  0.03%)
                                            0.0001 -0.6051  0.0185  0.0001 -0.0004
                                           -0.7913  0.0203  0.0115 -0.0011  0.0713
                                            0.0354 -0.0093 -0.0002 -0.0073 -0.0008
                                           -0.0000 -0.0001  0.0073  0.0006 -0.0007
                                           -0.0115  0.0114
                ( 50.16%)  -0.7082* C   3 s( 34.84%)p 1.87( 65.12%)d 0.00(  0.03%)
                                            0.0000 -0.5902 -0.0125  0.0015 -0.0004
                                            0.8045 -0.0157 -0.0114  0.0007 -0.0462
                                            0.0386 -0.0044 -0.0008 -0.0026 -0.0003
                                           -0.0002 -0.0000 -0.0003 -0.0001 -0.0000
                                           -0.0141  0.0116
   353. (0.23675) BD*( 2) C   2 - C   3  
                ( 47.86%)   0.6918* C   2 s(  0.10%)p99.99( 99.85%)d 0.47(  0.05%)
                                            0.0002  0.0320  0.0003 -0.0007 -0.0001
                                           -0.0201  0.0030  0.0005 -0.0003 -0.0554
                                            0.0002  0.0019  0.0001 -0.9971 -0.0243
                                           -0.0129  0.0013  0.0006 -0.0159  0.0152
                                           -0.0014  0.0007
                ( 52.14%)  -0.7221* C   3 s(  0.00%)p 1.00( 99.94%)d 0.00(  0.06%)
                                            0.0000  0.0033  0.0016  0.0002  0.0000
                                           -0.0009 -0.0018  0.0003 -0.0006 -0.0038
                                           -0.0024  0.0004 -0.0001 -0.9993 -0.0201
                                           -0.0220  0.0007 -0.0004  0.0220  0.0082
                                           -0.0002  0.0000
   354. (0.01547) BD*( 1) C   2 - H  10  
                ( 38.86%)   0.6234* C   2 s( 28.82%)p 2.47( 71.14%)d 0.00(  0.03%)
                                            0.0005 -0.5366 -0.0159 -0.0024  0.0009
                                            0.3406  0.0065  0.0001 -0.0028 -0.7714
                                           -0.0034 -0.0035  0.0008  0.0188  0.0013
                                           -0.0004  0.0001  0.0137 -0.0020 -0.0004
                                            0.0073  0.0089
                ( 61.14%)  -0.7819* H  10 s( 99.96%)p 0.00(  0.04%)
                                           -0.9998 -0.0030 -0.0007 -0.0117  0.0173
                                            0.0009
   355. (0.01963) BD*( 1) C   3 - C   6  
                ( 50.77%)   0.7125* C   3 s( 36.73%)p 1.72( 63.23%)d 0.00(  0.03%)
                                            0.0001  0.6060  0.0112  0.0026  0.0014
                                            0.4052 -0.0300 -0.0038 -0.0000 -0.6833
                                           -0.0051  0.0153 -0.0006  0.0043 -0.0003
                                           -0.0002 -0.0001 -0.0118 -0.0000 -0.0006
                                           -0.0089 -0.0107
                ( 49.23%)  -0.7016* C   6 s( 33.23%)p 2.01( 66.73%)d 0.00(  0.04%)
                                            0.0001  0.5764  0.0055 -0.0003 -0.3503
                                           -0.0100  0.0043  0.0008  0.7377 -0.0089
                                            0.0002  0.0046  0.0087  0.0000 -0.0001
                                           -0.0000 -0.0163 -0.0018 -0.0001 -0.0043
                                           -0.0124
   356. (0.01207) BD*( 1) C   3 - H   7  
                ( 38.15%)   0.6176* C   3 s( 28.39%)p 2.52( 71.57%)d 0.00(  0.04%)
                                            0.0003 -0.5325  0.0191  0.0009  0.0017
                                           -0.4314  0.0006  0.0033  0.0014 -0.7276
                                           -0.0134 -0.0043 -0.0023  0.0014  0.0001
                                           -0.0001 -0.0000 -0.0152  0.0004 -0.0003
                                            0.0090  0.0083
                ( 61.85%)  -0.7865* H   7 s( 99.96%)p 0.00(  0.04%)
                                           -0.9998 -0.0022 -0.0004  0.0102  0.0171
                                            0.0001
   357. (0.04020) BD*( 1) C   4 - C   5  
                ( 51.97%)   0.7209* C   4 s( 47.91%)p 1.09( 52.05%)d 0.00(  0.04%)
                                           -0.0001  0.6915 -0.0297  0.0016 -0.0001
                                            0.6688 -0.0393 -0.0083  0.0039 -0.2657
                                            0.0256 -0.0015 -0.0013 -0.0185  0.0012
                                            0.0004  0.0015  0.0031 -0.0014  0.0066
                                            0.0170 -0.0102
                ( 48.03%)  -0.6931* C   5 s( 33.46%)p 1.99( 66.48%)d 0.00(  0.05%)
                                            0.0001  0.5785 -0.0043  0.0005 -0.8104
                                            0.0180  0.0072  0.0020  0.0687  0.0496
                                           -0.0085  0.0015  0.0213 -0.0002  0.0008
                                            0.0000 -0.0028 -0.0005  0.0016  0.0161
                                           -0.0159
   358. (0.48184) BD*( 2) C   4 - C   5  
                ( 44.19%)   0.6647* C   4 s(  1.21%)p81.81( 98.67%)d 0.10(  0.12%)
                                           -0.0005 -0.1091 -0.0119 -0.0030  0.0001
                                            0.2032  0.0162  0.0022  0.0005  0.2924
                                            0.0193  0.0018  0.0018 -0.9269 -0.0020
                                           -0.0044  0.0038  0.0043 -0.0261 -0.0232
                                           -0.0019 -0.0013
                ( 55.81%)  -0.7471* C   5 s(  0.04%)p99.99( 99.87%)d 2.09(  0.09%)
                                            0.0004 -0.0180  0.0105  0.0003 -0.0371
                                            0.0205  0.0073 -0.0028  0.0194  0.0002
                                            0.0015 -0.0034 -0.9979 -0.0173 -0.0155
                                            0.0003 -0.0082  0.0261 -0.0123 -0.0032
                                           -0.0002
   359. (0.04564) BD*( 1) C   5 - C   6  
                ( 50.65%)   0.7117* C   5 s( 39.26%)p 1.55( 60.70%)d 0.00(  0.04%)
                                           -0.0001  0.6265 -0.0068  0.0021  0.4977
                                           -0.0311 -0.0061  0.0002  0.5980  0.0128
                                           -0.0118  0.0027 -0.0192  0.0014 -0.0002
                                           -0.0003  0.0136 -0.0040 -0.0011 -0.0034
                                           -0.0147
                ( 49.35%)  -0.7025* C   6 s( 32.06%)p 2.12( 67.90%)d 0.00(  0.04%)
                                            0.0003  0.5662  0.0004  0.0000 -0.4660
                                            0.0070  0.0049 -0.0007 -0.6615  0.0228
                                            0.0042 -0.0049 -0.1537 -0.0033 -0.0014
                                           -0.0001  0.0151  0.0020 -0.0005  0.0000
                                           -0.0141
   360. (0.02269) BD*( 1) C   5 - H   8  
                ( 38.69%)   0.6220* C   5 s( 27.07%)p 2.69( 72.89%)d 0.00(  0.04%)
                                           -0.0001  0.5203  0.0024 -0.0027  0.3025
                                            0.0094  0.0004  0.0002 -0.7974 -0.0082
                                           -0.0028 -0.0016 -0.0357 -0.0020 -0.0009
                                            0.0000 -0.0104  0.0030  0.0005 -0.0140
                                           -0.0082
                ( 61.31%)  -0.7830* H   8 s( 99.96%)p 0.00(  0.04%)
                                            0.9998  0.0008  0.0005 -0.0044  0.0191
                                           -0.0005
   361. (0.05247) BD*( 1) C   6 - C  11  
                ( 48.91%)   0.6993* C   6 s( 34.40%)p 1.91( 65.58%)d 0.00(  0.02%)
                                            0.0001 -0.5865 -0.0030 -0.0001 -0.8036
                                           -0.0264  0.0060  0.0001  0.0772  0.0050
                                           -0.0016 -0.0008 -0.0569 -0.0017 -0.0001
                                            0.0000  0.0036  0.0009  0.0013 -0.0102
                                            0.0071
                ( 51.09%)  -0.7148* C  11 s( 31.38%)p 2.19( 68.59%)d 0.00(  0.02%)
                                           -0.0001 -0.5602  0.0025 -0.0009 -0.0002
                                            0.8250  0.0102 -0.0086 -0.0009 -0.0670
                                            0.0026  0.0006 -0.0001 -0.0253  0.0009
                                           -0.0012  0.0001  0.0024  0.0011  0.0001
                                           -0.0132  0.0082
   362. (0.01543) BD*( 1) C  11 - C  12  
                ( 45.62%)   0.6754* C  11 s( 35.43%)p 1.82( 64.54%)d 0.00(  0.04%)
                                           -0.0001 -0.5952 -0.0042 -0.0002  0.0001
                                           -0.4576 -0.0195  0.0051 -0.0020 -0.6596
                                            0.0216  0.0028 -0.0027 -0.0012 -0.0000
                                           -0.0002  0.0000 -0.0142  0.0001  0.0004
                                            0.0026  0.0120
                ( 54.38%)  -0.7374* C  12 s( 38.04%)p 1.63( 61.91%)d 0.00(  0.06%)
                                            0.0006 -0.6140  0.0576  0.0049 -0.0007
                                            0.5120 -0.0288 -0.0042  0.0030  0.5966
                                           -0.0065 -0.0110  0.0003  0.0050 -0.0006
                                           -0.0004 -0.0005 -0.0164 -0.0012 -0.0000
                                            0.0127  0.0111
   363. (0.25799) BD*( 2) C  11 - C  12  
                ( 37.04%)   0.6086* C  11 s(  0.03%)p99.99( 99.94%)d 0.78(  0.02%)
                                           -0.0005  0.0176  0.0004 -0.0001  0.0000
                                           -0.0188  0.0014  0.0007  0.0003 -0.0012
                                           -0.0038 -0.0001 -0.0001 -0.9993 -0.0127
                                           -0.0163  0.0024 -0.0006 -0.0145 -0.0055
                                            0.0008  0.0000
                ( 62.96%)  -0.7935* C  12 s(  0.03%)p99.99( 99.77%)d 8.11(  0.21%)
                                            0.0014  0.0150  0.0052 -0.0003  0.0001
                                           -0.0237  0.0009  0.0008  0.0005  0.0437
                                           -0.0007 -0.0002 -0.0004 -0.9969  0.0344
                                           -0.0135  0.0052  0.0017 -0.0069  0.0448
                                            0.0025  0.0028
   364. (0.03655) BD*( 1) C  11 - C  14  
                ( 49.98%)   0.7069* C  11 s( 33.11%)p 2.02( 66.85%)d 0.00(  0.04%)
                                            0.0002 -0.5754  0.0027  0.0006  0.0001
                                           -0.3300 -0.0088  0.0016 -0.0014  0.7479
                                           -0.0130 -0.0029  0.0041 -0.0048  0.0005
                                            0.0003  0.0001  0.0131 -0.0008  0.0003
                                            0.0086  0.0105
                ( 50.02%)  -0.7073* C  14 s( 37.17%)p 1.69( 62.80%)d 0.00(  0.03%)
                                            0.0000 -0.6097 -0.0031 -0.0006 -0.0012
                                            0.4080 -0.0217 -0.0064 -0.0008 -0.6787
                                           -0.0084  0.0144 -0.0013 -0.0119 -0.0006
                                            0.0001 -0.0002  0.0112  0.0002 -0.0002
                                            0.0062  0.0105
   365. (0.02204) BD*( 1) C  12 - C  13  
                ( 55.17%)   0.7428* C  12 s( 35.17%)p 1.84( 64.78%)d 0.00(  0.05%)
                                           -0.0007  0.5905 -0.0540  0.0101 -0.0005
                                            0.7996 -0.0368 -0.0098  0.0014 -0.0759
                                           -0.0324  0.0015  0.0024 -0.0138  0.0007
                                            0.0005  0.0005 -0.0147 -0.0015 -0.0005
                                            0.0149 -0.0099
                ( 44.83%)  -0.6695* C  13 s( 39.95%)p 1.50( 60.02%)d 0.00(  0.03%)
                                           -0.0001  0.6320 -0.0075  0.0026  0.0003
                                           -0.7668 -0.0027 -0.0129 -0.0011  0.1008
                                           -0.0358 -0.0033 -0.0018 -0.0238 -0.0009
                                            0.0002 -0.0003 -0.0005  0.0007 -0.0005
                                            0.0108 -0.0122
   366. (0.06114) BD*( 1) C  13 - C  16  
                ( 51.09%)   0.7148* C  13 s( 37.25%)p 1.68( 62.72%)d 0.00(  0.03%)
                                           -0.0001  0.6098  0.0236  0.0110  0.0006
                                            0.4146 -0.0206  0.0027  0.0009 -0.6741
                                           -0.0026 -0.0159 -0.0044 -0.0147  0.0004
                                            0.0003 -0.0001 -0.0124 -0.0003  0.0000
                                           -0.0059 -0.0120
                ( 48.91%)  -0.6993* C  16 s( 38.36%)p 1.61( 61.61%)d 0.00(  0.02%)
                                           -0.0000  0.6190  0.0202 -0.0055 -0.0001
                                           -0.2669 -0.0175 -0.0090 -0.0030  0.7375
                                           -0.0100  0.0100  0.0033 -0.0178 -0.0007
                                            0.0002 -0.0004 -0.0090 -0.0001  0.0005
                                           -0.0061 -0.0112
   367. (0.46229) BD*( 2) C  13 - C  16  
                ( 48.36%)   0.6954* C  13 s(  0.05%)p99.99( 99.93%)d 0.34(  0.02%)
                                            0.0002 -0.0228  0.0017  0.0001 -0.0001
                                            0.0134 -0.0008  0.0001 -0.0001  0.0095
                                            0.0018  0.0001  0.0001 -0.9993  0.0040
                                            0.0166 -0.0093 -0.0009 -0.0066  0.0115
                                            0.0001  0.0005
                ( 51.64%)  -0.7186* C  16 s(  0.01%)p 1.00( 99.98%)d 0.00(  0.02%)
                                           -0.0000 -0.0077  0.0002 -0.0000  0.0001
                                            0.0138  0.0002 -0.0002  0.0000 -0.0127
                                            0.0001 -0.0002 -0.0001 -0.9995 -0.0018
                                            0.0173 -0.0093  0.0005  0.0058 -0.0113
                                           -0.0002 -0.0003
   368. (0.06815) BD*( 1) C  13 -Cl  18  
                ( 54.74%)   0.7399* C  13 s( 22.66%)p 3.40( 77.15%)d 0.01(  0.19%)
                                           -0.0001  0.4755 -0.0178 -0.0142 -0.0015
                                            0.4887  0.0102 -0.0024 -0.0088  0.7295
                                           -0.0131 -0.0033 -0.0124  0.0026 -0.0004
                                           -0.0001 -0.0000  0.0360  0.0003 -0.0001
                                           -0.0108 -0.0226
                ( 45.26%)  -0.6728*Cl  18 s( 20.31%)p 3.90( 79.21%)d 0.02(  0.47%)
                                            0.0000  0.0001  0.4494  0.0337  0.0004
                                            0.0001 -0.0000 -0.0001 -0.4999  0.0285
                                            0.0041  0.0002  0.0004 -0.0001 -0.7345
                                            0.0432  0.0055  0.0004  0.0006 -0.0000
                                           -0.0015  0.0001 -0.0000  0.0000  0.0000
                                            0.0554  0.0002  0.0001 -0.0238 -0.0332
   369. (0.01544) BD*( 1) C  14 - C  15  
                ( 50.94%)   0.7137* C  14 s( 36.04%)p 1.77( 63.92%)d 0.00(  0.03%)
                                            0.0000  0.6001  0.0147 -0.0048  0.0003
                                            0.7959 -0.0167 -0.0141  0.0017 -0.0608
                                            0.0406 -0.0033  0.0006 -0.0006  0.0002
                                            0.0001  0.0001 -0.0020 -0.0002 -0.0001
                                            0.0142 -0.0120
                ( 49.06%)  -0.7004* C  15 s( 35.92%)p 1.78( 64.04%)d 0.00(  0.03%)
                                           -0.0003  0.5992 -0.0153 -0.0032  0.0000
                                           -0.7976  0.0171  0.0138 -0.0000  0.0473
                                            0.0387 -0.0085 -0.0002 -0.0012  0.0000
                                            0.0000  0.0000 -0.0074  0.0001 -0.0000
                                            0.0116 -0.0118
   370. (0.34793) BD*( 2) C  14 - C  15  
                ( 52.45%)   0.7243* C  14 s(  0.00%)p 1.00( 99.96%)d 0.00(  0.04%)
                                           -0.0001 -0.0056 -0.0002 -0.0004  0.0000
                                            0.0041 -0.0003  0.0004  0.0000 -0.0100
                                            0.0007  0.0004  0.0001  0.9994  0.0126
                                            0.0234 -0.0025 -0.0001  0.0191  0.0034
                                            0.0003 -0.0003
                ( 47.55%)  -0.6895* C  15 s(  0.00%)p 1.00( 99.97%)d 0.00(  0.03%)
                                           -0.0000  0.0015  0.0006 -0.0001 -0.0000
                                           -0.0004  0.0004  0.0005  0.0000  0.0004
                                           -0.0007  0.0001 -0.0002  0.9994  0.0247
                                            0.0189 -0.0000 -0.0001 -0.0129  0.0125
                                            0.0001 -0.0000
   371. (0.01708) BD*( 1) C  14 - H  20  
                ( 40.46%)   0.6361* C  14 s( 26.70%)p 2.74( 73.26%)d 0.00(  0.05%)
                                           -0.0003  0.5165 -0.0131  0.0048 -0.0013
                                           -0.4447 -0.0019  0.0001  0.0006 -0.7312
                                           -0.0057 -0.0051 -0.0020 -0.0026 -0.0003
                                           -0.0001 -0.0000  0.0164  0.0003  0.0001
                                           -0.0103 -0.0091
                ( 59.54%)  -0.7716* H  20 s( 99.96%)p 0.00(  0.04%)
                                            0.9998  0.0028  0.0006  0.0079  0.0182
                                           -0.0002
   372. (0.02896) BD*( 1) C  15 - C  16  
                ( 51.17%)   0.7153* C  15 s( 35.41%)p 1.82( 64.55%)d 0.00(  0.04%)
                                            0.0001  0.5948 -0.0177  0.0001  0.0001
                                            0.4842 -0.0429 -0.0037  0.0002  0.6395
                                           -0.0018 -0.0126  0.0032 -0.0009 -0.0001
                                           -0.0001 -0.0000  0.0140  0.0001  0.0001
                                           -0.0062 -0.0124
                ( 48.83%)  -0.6988* C  16 s( 39.27%)p 1.55( 60.70%)d 0.00(  0.03%)
                                           -0.0002  0.6266 -0.0002 -0.0085  0.0003
                                           -0.3967 -0.0166 -0.0102 -0.0044 -0.6698
                                            0.0229 -0.0078 -0.0040 -0.0017 -0.0002
                                            0.0000 -0.0001  0.0119 -0.0002 -0.0002
                                           -0.0043 -0.0134
   373. (0.01319) BD*( 1) C  15 - H  19  
                ( 39.10%)   0.6253* C  15 s( 28.67%)p 2.49( 71.30%)d 0.00(  0.04%)
                                           -0.0004  0.5349  0.0234  0.0036 -0.0001
                                            0.3561  0.0159 -0.0038 -0.0013 -0.7654
                                           -0.0058 -0.0023  0.0006 -0.0004  0.0000
                                           -0.0000 -0.0000 -0.0146 -0.0000 -0.0000
                                           -0.0070 -0.0095
                ( 60.90%)  -0.7804* H  19 s( 99.96%)p 0.00(  0.04%)
                                            0.9998  0.0015  0.0010 -0.0113  0.0171
                                           -0.0000
   374. (0.04753) BD*( 1) C  16 -Cl  17  
                ( 54.69%)   0.7395* C  16 s( 22.35%)p 3.47( 77.47%)d 0.01(  0.18%)
                                           -0.0001  0.4716 -0.0300  0.0127 -0.0009
                                            0.8765 -0.0001 -0.0019 -0.0178 -0.0777
                                            0.0041  0.0053  0.0003  0.0094  0.0005
                                           -0.0001  0.0000 -0.0076  0.0007  0.0000
                                            0.0356 -0.0218
                ( 45.31%)  -0.6732*Cl  17 s( 19.97%)p 3.98( 79.55%)d 0.02(  0.48%)
                                            0.0000  0.0001  0.4455  0.0347  0.0003
                                            0.0002 -0.0000 -0.0001 -0.8856  0.0499
                                            0.0060  0.0002  0.0005  0.0000  0.0930
                                           -0.0033 -0.0015  0.0004 -0.0000  0.0000
                                            0.0063 -0.0003  0.0001 -0.0001 -0.0000
                                           -0.0112 -0.0008  0.0001  0.0593 -0.0341


 NHO Directionality and "Bond Bending" (deviations from line of nuclear centers)

         [Thresholds for printing:  angular deviation  >  1.0 degree]
                                    hybrid p-character > 25.0%
                                    orbital occupancy  >  0.10e

                                Line of Centers        Hybrid 1              Hybrid 2
                                ---------------  -------------------   ------------------
                NBO               Theta   Phi    Theta   Phi    Dev    Theta   Phi    Dev
 ========================================================================================
     1. BD (   1) C   1 - C   2    90.0   51.1    81.4   52.0   8.6     85.1  233.1   5.3
     2. BD (   1) C   1 - C   4    90.0  300.1    95.5  293.3   8.8     95.8  143.0  23.6
     3. BD (   1) C   1 - O   9    90.0  173.7    80.5  174.9   9.6     81.6  352.2   8.5
     4. BD (   2) C   1 - O   9    90.0  173.7   172.2  116.3  85.8    169.1   47.0  83.5
     5. BD (   1) C   2 - C   3    90.0  354.7    89.4  352.7   2.0     89.8  179.1   4.4
     6. BD (   2) C   2 - C   3    90.0  354.7   176.9  252.4  90.7    179.6  242.8  89.9
     7. BD (   1) C   2 - H  10    90.0  116.9    91.3  113.9   3.3      --     --    --
     8. BD (   1) C   3 - C   6    90.0  299.6     --     --    --      89.4  115.8   3.8
     9. BD (   1) C   3 - H   7    90.0   61.4    90.1   60.3   1.1      --     --    --
    10. BD (   1) C   4 - C   5    90.0  353.7    91.3  338.8  15.0     88.4  171.9   2.4
    11. BD (   2) C   4 - C   5    90.0  353.7    22.5  234.8 100.7      1.2  304.4  90.8
    12. BD (   1) C   5 - C   6    90.0   51.1    91.4   52.6   2.0    101.4  234.6  11.9
    13. BD (   1) C   5 - H   8    90.0  288.3    92.5  291.1   3.8      --     --    --
    14. BD (   1) C   6 - C  11    90.0  354.5    85.9  354.5   4.1     88.2  175.6   2.1
    15. BD (   1) C  11 - C  12    90.0   51.9    89.9   53.4   1.5     90.3  230.2   1.6
    16. BD (   2) C  11 - C  12    90.0   51.9   179.0  197.5  90.8    177.2  116.9  91.2
    17. BD (   1) C  11 - C  14    90.0  298.9    89.7  294.7   4.2     89.1  119.4   1.0
    18. BD (   1) C  12 - C  13    90.0  354.3    90.9  352.1   2.4     91.8  175.6   2.2
    19. BD (   1) C  13 - C  16    90.0  296.6    91.0  299.7   3.3     91.3  111.8   4.9
    20. BD (   2) C  13 - C  16    90.0  296.6     1.0  222.1  89.7      1.1  136.7  89.0
    22. BD (   1) C  14 - C  15    90.0  354.4    90.0  358.3   3.9      --     --    --
    23. BD (   2) C  14 - C  15    90.0  354.4   179.5  115.6  90.3      0.0    0.0  90.0
    24. BD (   1) C  14 - H  20    90.0  240.5    90.2  239.1   1.4      --     --    --
    25. BD (   1) C  15 - C  16    90.0   55.1     --     --    --      90.1  237.0   1.9
    26. BD (   1) C  15 - H  19    90.0  298.1    90.0  295.4   2.7      --     --    --
    27. BD (   1) C  16 -Cl  17    90.0  354.5    89.3  355.5   1.2      --     --    --
    51. LP*(   1) C   4             --     --    110.6  241.5   --       --     --    --
    52. LP (   1) C   6             --     --      8.0  225.2   --       --     --    --
    53. LP (   1) O   9             --     --     93.2  173.0   --       --     --    --
    54. LP (   2) O   9             --     --     80.7   83.5   --       --     --    --
    55. LP (   1) C  12             --     --     87.1  109.8   --       --     --    --
    57. LP (   2)Cl  17             --     --     86.8  264.7   --       --     --    --
    58. LP (   3)Cl  17             --     --    176.9  266.4   --       --     --    --
    60. LP (   2)Cl  18             --     --     90.6  327.3   --       --     --    --
    61. LP (   3)Cl  18             --     --      0.6  326.4   --       --     --    --
   349. BD*(   1) C   1 - C   4    90.0  300.1    95.5  293.3   8.8     95.8  143.0  23.6
   351. BD*(   2) C   1 - O   9    90.0  173.7   172.2  116.3  85.8    169.1   47.0  83.5
   353. BD*(   2) C   2 - C   3    90.0  354.7   176.9  252.4  90.7    179.6  242.8  89.9
   358. BD*(   2) C   4 - C   5    90.0  353.7    22.5  234.8 100.7      1.2  304.4  90.8
   363. BD*(   2) C  11 - C  12    90.0   51.9   179.0  197.5  90.8    177.2  116.9  91.2
   367. BD*(   2) C  13 - C  16    90.0  296.6     1.0  222.1  89.7      1.1  136.7  89.0
   370. BD*(   2) C  14 - C  15    90.0  354.4   179.5  115.6  90.3      0.0    0.0  90.0


 Second Order Perturbation Theory Analysis of Fock Matrix in NBO Basis

     Threshold for printing:   0.50 kcal/mol
                                                                              E(2)  E(j)-E(i) F(i,j)
         Donor NBO (i)                     Acceptor NBO (j)                 kcal/mol   a.u.    a.u. 
 ===================================================================================================

 within unit  1
   1. BD (   1) C   1 - C   2        / 51. LP*(   1) C   4                   14.45    0.70    0.107
   1. BD (   1) C   1 - C   2        / 96. RY*(   1) C   3                    1.28    1.87    0.044
   1. BD (   1) C   1 - C   2        / 97. RY*(   2) C   3                    0.84    1.73    0.035
   1. BD (   1) C   1 - C   2        /113. RY*(   1) C   4                    1.06    1.38    0.034
   1. BD (   1) C   1 - C   2        /172. RY*(   1) O   9                    0.92    1.38    0.032
   1. BD (   1) C   1 - C   2        /349. BD*(   1) C   1 - C   4            2.56    1.32    0.053
   1. BD (   1) C   1 - C   2        /350. BD*(   1) C   1 - O   9            2.48    1.39    0.052
   1. BD (   1) C   1 - C   2        /351. BD*(   2) C   1 - O   9            0.70    0.84    0.024
   1. BD (   1) C   1 - C   2        /352. BD*(   1) C   2 - C   3            1.84    1.37    0.045
   1. BD (   1) C   1 - C   2        /354. BD*(   1) C   2 - H  10            0.61    1.27    0.025
   1. BD (   1) C   1 - C   2        /356. BD*(   1) C   3 - H   7            1.35    1.32    0.038
   1. BD (   1) C   1 - C   2        /357. BD*(   1) C   4 - C   5            1.04    1.34    0.033
   2. BD (   1) C   1 - C   4        / 51. LP*(   1) C   4                    1.68    0.70    0.037
   2. BD (   1) C   1 - C   4        / 79. RY*(   1) C   2                    1.07    1.93    0.041
   2. BD (   1) C   1 - C   4        /130. RY*(   1) C   5                    0.80    1.80    0.034
   2. BD (   1) C   1 - C   4        /131. RY*(   2) C   5                    1.99    1.69    0.052
   2. BD (   1) C   1 - C   4        /172. RY*(   1) O   9                    0.58    1.38    0.025
   2. BD (   1) C   1 - C   4        /348. BD*(   1) C   1 - C   2            2.61    1.40    0.054
   2. BD (   1) C   1 - C   4        /350. BD*(   1) C   1 - O   9            1.43    1.39    0.040
   2. BD (   1) C   1 - C   4        /354. BD*(   1) C   2 - H  10            2.55    1.27    0.051
   2. BD (   1) C   1 - C   4        /360. BD*(   1) C   5 - H   8            0.93    1.27    0.031
   3. BD (   1) C   1 - O   9        / 62. RY*(   1) C   1                    1.01    2.13    0.041
   3. BD (   1) C   1 - O   9        /348. BD*(   1) C   1 - C   2            2.29    1.68    0.056
   3. BD (   1) C   1 - O   9        /349. BD*(   1) C   1 - C   4            1.16    1.60    0.039
   3. BD (   1) C   1 - O   9        /352. BD*(   1) C   2 - C   3            1.36    1.65    0.042
   3. BD (   1) C   1 - O   9        /357. BD*(   1) C   4 - C   5            1.02    1.62    0.037
   4. BD (   2) C   1 - O   9        / 51. LP*(   1) C   4                    2.47    0.32    0.030
   4. BD (   2) C   1 - O   9        / 82. RY*(   4) C   2                    0.70    1.13    0.026
   4. BD (   2) C   1 - O   9        /116. RY*(   4) C   4                    0.56    1.15    0.023
   4. BD (   2) C   1 - O   9        /348. BD*(   1) C   1 - C   2            1.21    1.02    0.032
   4. BD (   2) C   1 - O   9        /353. BD*(   2) C   2 - C   3            9.49    0.46    0.061
   4. BD (   2) C   1 - O   9        /358. BD*(   2) C   4 - C   5            5.14    0.44    0.047
   4. BD (   2) C   1 - O   9        /373. BD*(   1) C  15 - H  19            1.04    5.58    0.069
   5. BD (   1) C   2 - C   3        / 63. RY*(   2) C   1                    0.73    2.23    0.036
   5. BD (   1) C   2 - C   3        / 65. RY*(   4) C   1                    1.43    2.64    0.055
   5. BD (   1) C   2 - C   3        /146. RY*(   1) C   6                    1.61    1.69    0.047
   5. BD (   1) C   2 - C   3        /348. BD*(   1) C   1 - C   2            1.84    1.37    0.045
   5. BD (   1) C   2 - C   3        /350. BD*(   1) C   1 - O   9            3.52    1.36    0.062
   5. BD (   1) C   2 - C   3        /354. BD*(   1) C   2 - H  10            0.94    1.24    0.030
   5. BD (   1) C   2 - C   3        /355. BD*(   1) C   3 - C   6            2.70    1.33    0.054
   5. BD (   1) C   2 - C   3        /356. BD*(   1) C   3 - H   7            0.66    1.29    0.026
   5. BD (   1) C   2 - C   3        /361. BD*(   1) C   6 - C  11            3.86    1.20    0.061
   6. BD (   2) C   2 - C   3        / 52. LP (   1) C   6                   45.87    0.19    0.102
   6. BD (   2) C   2 - C   3        /151. RY*(   6) C   6                    0.58    1.87    0.031
   6. BD (   2) C   2 - C   3        /348. BD*(   1) C   1 - C   2            0.51    0.91    0.020
   6. BD (   2) C   2 - C   3        /351. BD*(   2) C   1 - O   9           33.46    0.35    0.101
   7. BD (   1) C   2 - H  10        / 62. RY*(   1) C   1                    0.80    1.65    0.033
   7. BD (   1) C   2 - H  10        / 96. RY*(   1) C   3                    0.96    1.66    0.036
   7. BD (   1) C   2 - H  10        /349. BD*(   1) C   1 - C   4            4.91    1.12    0.068
   7. BD (   1) C   2 - H  10        /350. BD*(   1) C   1 - O   9            0.86    1.19    0.029
   7. BD (   1) C   2 - H  10        /351. BD*(   2) C   1 - O   9            0.83    0.63    0.023
   7. BD (   1) C   2 - H  10        /352. BD*(   1) C   2 - C   3            0.66    1.17    0.025
   7. BD (   1) C   2 - H  10        /355. BD*(   1) C   3 - C   6            4.30    1.16    0.063
   7. BD (   1) C   2 - H  10        /356. BD*(   1) C   3 - H   7            0.68    1.11    0.025
   8. BD (   1) C   3 - C   6        / 80. RY*(   2) C   2                    1.80    1.66    0.049
   8. BD (   1) C   3 - C   6        /131. RY*(   2) C   5                    0.62    1.66    0.029
   8. BD (   1) C   3 - C   6        /194. RY*(   1) C  11                    1.43    1.93    0.047
   8. BD (   1) C   3 - C   6        /352. BD*(   1) C   2 - C   3            2.22    1.35    0.049
   8. BD (   1) C   3 - C   6        /354. BD*(   1) C   2 - H  10            1.80    1.24    0.042
   8. BD (   1) C   3 - C   6        /356. BD*(   1) C   3 - H   7            1.09    1.29    0.034
   8. BD (   1) C   3 - C   6        /359. BD*(   1) C   5 - C   6            3.33    1.35    0.060
   8. BD (   1) C   3 - C   6        /360. BD*(   1) C   5 - H   8            4.52    1.25    0.067
   8. BD (   1) C   3 - C   6        /361. BD*(   1) C   6 - C  11            2.35    1.20    0.048
   8. BD (   1) C   3 - C   6        /364. BD*(   1) C  11 - C  14            1.94    1.34    0.046
   9. BD (   1) C   3 - H   7        / 79. RY*(   1) C   2                    1.00    1.72    0.037
   9. BD (   1) C   3 - H   7        /146. RY*(   1) C   6                    0.71    1.51    0.029
   9. BD (   1) C   3 - H   7        /147. RY*(   2) C   6                    0.80    1.70    0.033
   9. BD (   1) C   3 - H   7        /148. RY*(   3) C   6                    0.56    1.40    0.025
   9. BD (   1) C   3 - H   7        /348. BD*(   1) C   1 - C   2            4.51    1.19    0.066
   9. BD (   1) C   3 - H   7        /354. BD*(   1) C   2 - H  10            0.61    1.06    0.023
   9. BD (   1) C   3 - H   7        /355. BD*(   1) C   3 - C   6            0.60    1.15    0.024
   9. BD (   1) C   3 - H   7        /359. BD*(   1) C   5 - C   6            3.67    1.16    0.059
  10. BD (   1) C   4 - C   5        / 52. LP (   1) C   6                    1.03    0.67    0.032
  10. BD (   1) C   4 - C   5        / 62. RY*(   1) C   1                    0.51    1.84    0.028
  10. BD (   1) C   4 - C   5        / 64. RY*(   3) C   1                    0.61    2.47    0.035
  10. BD (   1) C   4 - C   5        / 65. RY*(   4) C   1                    1.26    2.67    0.052
  10. BD (   1) C   4 - C   5        /147. RY*(   2) C   6                    1.86    1.90    0.053
  10. BD (   1) C   4 - C   5        /350. BD*(   1) C   1 - O   9            2.56    1.38    0.053
  10. BD (   1) C   4 - C   5        /359. BD*(   1) C   5 - C   6            3.65    1.37    0.063
  10. BD (   1) C   4 - C   5        /360. BD*(   1) C   5 - H   8            0.86    1.27    0.030
  10. BD (   1) C   4 - C   5        /361. BD*(   1) C   6 - C  11            4.14    1.22    0.064
  11. BD (   2) C   4 - C   5        / 51. LP*(   1) C   4                    2.12    0.20    0.021
  11. BD (   2) C   4 - C   5        / 52. LP (   1) C   6                   44.80    0.19    0.101
  11. BD (   2) C   4 - C   5        / 63. RY*(   2) C   1                    1.02    1.76    0.040
  11. BD (   2) C   4 - C   5        /150. RY*(   5) C   6                    0.64    1.70    0.031
  11. BD (   2) C   4 - C   5        /349. BD*(   1) C   1 - C   4            0.98    0.83    0.026
  11. BD (   2) C   4 - C   5        /350. BD*(   1) C   1 - O   9            1.75    0.90    0.037
  11. BD (   2) C   4 - C   5        /351. BD*(   2) C   1 - O   9           33.73    0.34    0.101
  11. BD (   2) C   4 - C   5        /358. BD*(   2) C   4 - C   5            1.20    0.32    0.019
  11. BD (   2) C   4 - C   5        /359. BD*(   1) C   5 - C   6            0.67    0.88    0.023
  12. BD (   1) C   5 - C   6        / 51. LP*(   1) C   4                    6.01    0.69    0.069
  12. BD (   1) C   5 - C   6        / 52. LP (   1) C   6                    3.99    0.67    0.062
  12. BD (   1) C   5 - C   6        / 96. RY*(   1) C   3                    1.14    1.86    0.042
  12. BD (   1) C   5 - C   6        /114. RY*(   2) C   4                    1.25    1.62    0.041
  12. BD (   1) C   5 - C   6        /194. RY*(   1) C  11                    1.47    1.95    0.048
  12. BD (   1) C   5 - C   6        /349. BD*(   1) C   1 - C   4            0.84    1.32    0.030
  12. BD (   1) C   5 - C   6        /355. BD*(   1) C   3 - C   6            2.63    1.36    0.054
  12. BD (   1) C   5 - C   6        /356. BD*(   1) C   3 - H   7            3.21    1.31    0.058
  12. BD (   1) C   5 - C   6        /357. BD*(   1) C   4 - C   5            3.40    1.33    0.060
  12. BD (   1) C   5 - C   6        /360. BD*(   1) C   5 - H   8            1.88    1.27    0.044
  12. BD (   1) C   5 - C   6        /361. BD*(   1) C   6 - C  11            2.19    1.22    0.046
  12. BD (   1) C   5 - C   6        /362. BD*(   1) C  11 - C  12            1.71    1.45    0.045
  13. BD (   1) C   5 - H   8        / 51. LP*(   1) C   4                    1.76    0.50    0.032
  13. BD (   1) C   5 - H   8        /113. RY*(   1) C   4                    1.05    1.18    0.032
  13. BD (   1) C   5 - H   8        /146. RY*(   1) C   6                    1.08    1.53    0.036
  13. BD (   1) C   5 - H   8        /349. BD*(   1) C   1 - C   4            2.98    1.13    0.053
  13. BD (   1) C   5 - H   8        /355. BD*(   1) C   3 - C   6            4.21    1.17    0.063
  13. BD (   1) C   5 - H   8        /359. BD*(   1) C   5 - C   6            0.99    1.18    0.031
  14. BD (   1) C   6 - C  11        / 96. RY*(   1) C   3                    0.76    1.77    0.033
  14. BD (   1) C   6 - C  11        /131. RY*(   2) C   5                    0.66    1.59    0.029
  14. BD (   1) C   6 - C  11        /211. RY*(   1) C  12                    0.61    1.33    0.026
  14. BD (   1) C   6 - C  11        /245. RY*(   1) C  14                    0.84    1.71    0.034
  14. BD (   1) C   6 - C  11        /352. BD*(   1) C   2 - C   3            2.07    1.27    0.046
  14. BD (   1) C   6 - C  11        /355. BD*(   1) C   3 - C   6            2.24    1.27    0.048
  14. BD (   1) C   6 - C  11        /357. BD*(   1) C   4 - C   5            3.22    1.24    0.057
  14. BD (   1) C   6 - C  11        /359. BD*(   1) C   5 - C   6            2.84    1.28    0.054
  14. BD (   1) C   6 - C  11        /362. BD*(   1) C  11 - C  12            2.44    1.36    0.052
  14. BD (   1) C   6 - C  11        /364. BD*(   1) C  11 - C  14            1.20    1.27    0.035
  14. BD (   1) C   6 - C  11        /365. BD*(   1) C  12 - C  13            1.63    1.34    0.042
  14. BD (   1) C   6 - C  11        /369. BD*(   1) C  14 - C  15            1.79    1.29    0.043
  15. BD (   1) C  11 - C  12        /146. RY*(   1) C   6                    0.93    1.67    0.035
  15. BD (   1) C  11 - C  12        /147. RY*(   2) C   6                    1.19    1.86    0.042
  15. BD (   1) C  11 - C  12        /229. RY*(   2) C  13                    1.44    1.65    0.044
  15. BD (   1) C  11 - C  12        /230. RY*(   3) C  13                    1.13    1.56    0.038
  15. BD (   1) C  11 - C  12        /245. RY*(   1) C  14                    0.64    1.76    0.030
  15. BD (   1) C  11 - C  12        /359. BD*(   1) C   5 - C   6            2.29    1.32    0.049
  15. BD (   1) C  11 - C  12        /361. BD*(   1) C   6 - C  11            2.33    1.18    0.047
  15. BD (   1) C  11 - C  12        /364. BD*(   1) C  11 - C  14            3.35    1.31    0.059
  15. BD (   1) C  11 - C  12        /365. BD*(   1) C  12 - C  13            1.66    1.39    0.043
  15. BD (   1) C  11 - C  12        /368. BD*(   1) C  13 -Cl  18            4.73    0.98    0.061
  15. BD (   1) C  11 - C  12        /371. BD*(   1) C  14 - H  20            3.76    1.23    0.061
  16. BD (   2) C  11 - C  12        / 52. LP (   1) C   6                   65.94    0.13    0.094
  16. BD (   2) C  11 - C  12        /149. RY*(   4) C   6                    0.95    1.31    0.036
  16. BD (   2) C  11 - C  12        /197. RY*(   4) C  11                    0.55    1.15    0.026
  16. BD (   2) C  11 - C  12        /247. RY*(   3) C  14                    1.92    1.03    0.045
  16. BD (   2) C  11 - C  12        /345. RY*(   3) H  20                    2.02    0.31    0.026
  16. BD (   2) C  11 - C  12        /367. BD*(   2) C  13 - C  16           27.17    0.28    0.078
  16. BD (   2) C  11 - C  12        /370. BD*(   2) C  14 - C  15           37.42    0.30    0.098
  17. BD (   1) C  11 - C  14        /146. RY*(   1) C   6                    0.99    1.67    0.036
  17. BD (   1) C  11 - C  14        /147. RY*(   2) C   6                    0.57    1.86    0.029
  17. BD (   1) C  11 - C  14        /205. RY*(  12) C  11                    0.88    1.87    0.036
  17. BD (   1) C  11 - C  14        /212. RY*(   2) C  12                    0.93    1.77    0.036
  17. BD (   1) C  11 - C  14        /248. RY*(   4) C  14                    1.83    2.19    0.057
  17. BD (   1) C  11 - C  14        /249. RY*(   5) C  14                    1.27    2.17    0.047
  17. BD (   1) C  11 - C  14        /250. RY*(   6) C  14                    2.73    2.04    0.067
  17. BD (   1) C  11 - C  14        /252. RY*(   8) C  14                    1.12    2.72    0.050
  17. BD (   1) C  11 - C  14        /253. RY*(   9) C  14                    1.76    4.76    0.082
  17. BD (   1) C  11 - C  14        /254. RY*(  10) C  14                    7.34    2.26    0.116
  17. BD (   1) C  11 - C  14        /257. RY*(  13) C  14                    4.73    3.09    0.109
  17. BD (   1) C  11 - C  14        /260. RY*(  16) C  14                    2.36    3.47    0.081
  17. BD (   1) C  11 - C  14        /263. RY*(   2) C  15                    2.13    1.74    0.055
  17. BD (   1) C  11 - C  14        /344. RY*(   2) H  20                    4.92    3.03    0.110
  17. BD (   1) C  11 - C  14        /347. RY*(   5) H  20                   57.83    2.19    0.319
  17. BD (   1) C  11 - C  14        /355. BD*(   1) C   3 - C   6            2.24    1.31    0.048
  17. BD (   1) C  11 - C  14        /361. BD*(   1) C   6 - C  11            1.91    1.18    0.043
  17. BD (   1) C  11 - C  14        /362. BD*(   1) C  11 - C  12            3.58    1.41    0.063
  17. BD (   1) C  11 - C  14        /369. BD*(   1) C  14 - C  15            2.45    1.34    0.051
  17. BD (   1) C  11 - C  14        /371. BD*(   1) C  14 - H  20            2.21    1.23    0.047
  17. BD (   1) C  11 - C  14        /372. BD*(   1) C  15 - C  16            3.40    1.60    0.066
  17. BD (   1) C  11 - C  14        /373. BD*(   1) C  15 - H  19           18.76    5.91    0.298
  18. BD (   1) C  12 - C  13        /194. RY*(   1) C  11                    0.73    1.91    0.033
  18. BD (   1) C  12 - C  13        /195. RY*(   2) C  11                    1.26    1.57    0.040
  18. BD (   1) C  12 - C  13        /279. RY*(   1) C  16                    1.19    1.70    0.040
  18. BD (   1) C  12 - C  13        /318. RY*(   2)Cl  18                    0.63    1.42    0.027
  18. BD (   1) C  12 - C  13        /361. BD*(   1) C   6 - C  11            4.17    1.19    0.063
  18. BD (   1) C  12 - C  13        /362. BD*(   1) C  11 - C  12            1.61    1.42    0.043
  18. BD (   1) C  12 - C  13        /366. BD*(   1) C  13 - C  16            5.92    1.36    0.081
  18. BD (   1) C  12 - C  13        /374. BD*(   1) C  16 -Cl  17            2.27    2.82    0.072
  19. BD (   1) C  13 - C  16        /211. RY*(   1) C  12                    1.46    1.45    0.041
  19. BD (   1) C  13 - C  16        /212. RY*(   2) C  12                    0.65    1.84    0.031
  19. BD (   1) C  13 - C  16        /262. RY*(   1) C  15                    1.92    1.78    0.052
  19. BD (   1) C  13 - C  16        /263. RY*(   2) C  15                    0.60    1.81    0.030
  19. BD (   1) C  13 - C  16        /297. RY*(   2)Cl  17                    0.56    1.40    0.025
  19. BD (   1) C  13 - C  16        /365. BD*(   1) C  12 - C  13            4.82    1.46    0.075
  19. BD (   1) C  13 - C  16        /372. BD*(   1) C  15 - C  16            4.57    1.67    0.078
  19. BD (   1) C  13 - C  16        /373. BD*(   1) C  15 - H  19            0.55    5.98    0.051
  20. BD (   2) C  13 - C  16        /216. RY*(   6) C  12                    1.17    1.04    0.034
  20. BD (   2) C  13 - C  16        /265. RY*(   4) C  15                    2.12    1.01    0.045
  20. BD (   2) C  13 - C  16        /296. RY*(   1)Cl  17                    2.10    0.98    0.044
  20. BD (   2) C  13 - C  16        /317. RY*(   1)Cl  18                    2.36    0.99    0.046
  20. BD (   2) C  13 - C  16        /363. BD*(   2) C  11 - C  12           25.12    0.44    0.094
  20. BD (   2) C  13 - C  16        /370. BD*(   2) C  14 - C  15           24.26    0.37    0.087
  21. BD (   1) C  13 -Cl  18        /211. RY*(   1) C  12                    0.90    1.44    0.032
  21. BD (   1) C  13 -Cl  18        /229. RY*(   2) C  13                    0.53    1.71    0.027
  21. BD (   1) C  13 -Cl  18        /362. BD*(   1) C  11 - C  12            1.91    1.47    0.047
  21. BD (   1) C  13 -Cl  18        /365. BD*(   1) C  12 - C  13            0.90    1.45    0.032
  21. BD (   1) C  13 -Cl  18        /372. BD*(   1) C  15 - C  16            2.41    1.66    0.057
  22. BD (   1) C  14 - C  15        /194. RY*(   1) C  11                    1.06    1.92    0.040
  22. BD (   1) C  14 - C  15        /195. RY*(   2) C  11                    0.59    1.58    0.028
  22. BD (   1) C  14 - C  15        /205. RY*(  12) C  11                    0.56    1.88    0.029
  22. BD (   1) C  14 - C  15        /249. RY*(   5) C  14                    0.83    2.19    0.038
  22. BD (   1) C  14 - C  15        /250. RY*(   6) C  14                    0.90    2.05    0.039
  22. BD (   1) C  14 - C  15        /253. RY*(   9) C  14                    0.99    4.78    0.062
  22. BD (   1) C  14 - C  15        /254. RY*(  10) C  14                    3.90    2.28    0.085
  22. BD (   1) C  14 - C  15        /257. RY*(  13) C  14                    2.12    3.11    0.073
  22. BD (   1) C  14 - C  15        /260. RY*(  16) C  14                    0.83    3.49    0.048
  22. BD (   1) C  14 - C  15        /280. RY*(   2) C  16                    1.59    1.76    0.047
  22. BD (   1) C  14 - C  15        /344. RY*(   2) H  20                    2.28    3.05    0.075
  22. BD (   1) C  14 - C  15        /347. RY*(   5) H  20                   23.86    2.20    0.206
  22. BD (   1) C  14 - C  15        /361. BD*(   1) C   6 - C  11            3.55    1.19    0.058
  22. BD (   1) C  14 - C  15        /364. BD*(   1) C  11 - C  14            2.82    1.33    0.055
  22. BD (   1) C  14 - C  15        /371. BD*(   1) C  14 - H  20            1.28    1.25    0.036
  22. BD (   1) C  14 - C  15        /372. BD*(   1) C  15 - C  16            0.64    1.62    0.029
  22. BD (   1) C  14 - C  15        /373. BD*(   1) C  15 - H  19            7.76    5.93    0.192
  22. BD (   1) C  14 - C  15        /374. BD*(   1) C  16 -Cl  17            2.27    2.82    0.072
  23. BD (   2) C  14 - C  15        /197. RY*(   4) C  11                    0.65    1.20    0.027
  23. BD (   2) C  14 - C  15        /282. RY*(   4) C  16                    0.75    1.43    0.032
  23. BD (   2) C  14 - C  15        /283. RY*(   5) C  16                    0.59    1.96    0.033
  23. BD (   2) C  14 - C  15        /345. RY*(   3) H  20                    6.25    0.36    0.046
  23. BD (   2) C  14 - C  15        /363. BD*(   2) C  11 - C  12           13.86    0.41    0.068
  23. BD (   2) C  14 - C  15        /367. BD*(   2) C  13 - C  16           33.16    0.33    0.098
  23. BD (   2) C  14 - C  15        /374. BD*(   1) C  16 -Cl  17            2.23    2.36    0.069
  24. BD (   1) C  14 - H  20        /182. RY*(  11) O   9                    0.81    1.72    0.034
  24. BD (   1) C  14 - H  20        /195. RY*(   2) C  11                    1.33    1.40    0.039
  24. BD (   1) C  14 - H  20        /205. RY*(  12) C  11                    1.64    1.70    0.047
  24. BD (   1) C  14 - H  20        /248. RY*(   4) C  14                    2.92    2.03    0.069
  24. BD (   1) C  14 - H  20        /249. RY*(   5) C  14                    2.00    2.01    0.057
  24. BD (   1) C  14 - H  20        /250. RY*(   6) C  14                    3.31    1.87    0.071
  24. BD (   1) C  14 - H  20        /252. RY*(   8) C  14                    1.39    2.55    0.053
  24. BD (   1) C  14 - H  20        /253. RY*(   9) C  14                    3.39    4.60    0.112
  24. BD (   1) C  14 - H  20        /254. RY*(  10) C  14                   13.29    2.10    0.150
  24. BD (   1) C  14 - H  20        /256. RY*(  12) C  14                    1.03    3.71    0.056
  24. BD (   1) C  14 - H  20        /257. RY*(  13) C  14                    8.57    2.93    0.142
  24. BD (   1) C  14 - H  20        /260. RY*(  16) C  14                    4.17    3.31    0.105
  24. BD (   1) C  14 - H  20        /262. RY*(   1) C  15                    1.01    1.55    0.035
  24. BD (   1) C  14 - H  20        /344. RY*(   2) H  20                   10.55    2.87    0.156
  24. BD (   1) C  14 - H  20        /345. RY*(   3) H  20                    0.59    0.65    0.018
  24. BD (   1) C  14 - H  20        /347. RY*(   5) H  20                   84.91    2.03    0.372
  24. BD (   1) C  14 - H  20        /362. BD*(   1) C  11 - C  12            3.33    1.24    0.057
  24. BD (   1) C  14 - H  20        /373. BD*(   1) C  15 - H  19           43.49    5.75    0.447
  25. BD (   1) C  15 - C  16        /228. RY*(   1) C  13                    1.12    1.82    0.040
  25. BD (   1) C  15 - C  16        /245. RY*(   1) C  14                    1.60    1.84    0.049
  25. BD (   1) C  15 - C  16        /246. RY*(   2) C  14                    0.71    1.77    0.032
  25. BD (   1) C  15 - C  16        /366. BD*(   1) C  13 - C  16            6.46    1.43    0.087
  25. BD (   1) C  15 - C  16        /368. BD*(   1) C  13 -Cl  18            4.89    1.06    0.065
  25. BD (   1) C  15 - C  16        /369. BD*(   1) C  14 - C  15            3.46    1.42    0.063
  25. BD (   1) C  15 - C  16        /371. BD*(   1) C  14 - H  20            1.53    1.31    0.040
  26. BD (   1) C  15 - H  19        /245. RY*(   1) C  14                    0.98    1.61    0.036
  26. BD (   1) C  15 - H  19        /279. RY*(   1) C  16                    1.42    1.54    0.042
  26. BD (   1) C  15 - H  19        /364. BD*(   1) C  11 - C  14            4.01    1.16    0.061
  26. BD (   1) C  15 - H  19        /366. BD*(   1) C  13 - C  16            4.83    1.20    0.069
  26. BD (   1) C  15 - H  19        /369. BD*(   1) C  14 - C  15            1.02    1.19    0.031
  26. BD (   1) C  15 - H  19        /371. BD*(   1) C  14 - H  20            0.54    1.08    0.022
  26. BD (   1) C  15 - H  19        /372. BD*(   1) C  15 - C  16            1.58    1.45    0.043
  26. BD (   1) C  15 - H  19        /373. BD*(   1) C  15 - H  19            0.58    5.76    0.052
  27. BD (   1) C  16 -Cl  17        /229. RY*(   2) C  13                    0.93    1.73    0.036
  27. BD (   1) C  16 -Cl  17        /262. RY*(   1) C  15                    0.74    1.79    0.033
  27. BD (   1) C  16 -Cl  17        /365. BD*(   1) C  12 - C  13            2.53    1.47    0.055
  27. BD (   1) C  16 -Cl  17        /369. BD*(   1) C  14 - C  15            2.70    1.42    0.055
  28. CR (   1) C   1                / 51. LP*(   1) C   4                    2.64   10.38    0.180
  28. CR (   1) C   1                / 80. RY*(   2) C   2                    1.55   11.37    0.119
  28. CR (   1) C   1                /114. RY*(   2) C   4                    1.44   11.31    0.114
  28. CR (   1) C   1                /348. BD*(   1) C   1 - C   2            1.12   11.08    0.101
  28. CR (   1) C   1                /352. BD*(   1) C   2 - C   3            0.76   11.05    0.082
  28. CR (   1) C   1                /357. BD*(   1) C   4 - C   5            1.18   11.02    0.103
  29. CR (   1) C   2                / 62. RY*(   1) C   1                    0.57   11.47    0.073
  29. CR (   1) C   2                / 64. RY*(   3) C   1                    0.90   12.10    0.093
  29. CR (   1) C   2                / 65. RY*(   4) C   1                    0.61   12.30    0.077
  29. CR (   1) C   2                / 97. RY*(   2) C   3                    1.25   11.35    0.107
  29. CR (   1) C   2                /349. BD*(   1) C   1 - C   4            0.70   10.95    0.080
  29. CR (   1) C   2                /350. BD*(   1) C   1 - O   9            0.78   11.02    0.084
  29. CR (   1) C   2                /355. BD*(   1) C   3 - C   6            0.91   10.99    0.090
  30. CR (   1) C   3                / 79. RY*(   1) C   2                    0.55   11.56    0.072
  30. CR (   1) C   3                / 80. RY*(   2) C   2                    0.94   11.31    0.092
  30. CR (   1) C   3                /147. RY*(   2) C   6                    1.42   11.54    0.115
  30. CR (   1) C   3                /148. RY*(   3) C   6                    0.68   11.24    0.078
  30. CR (   1) C   3                /162. RY*(   1) H   7                    0.66   12.05    0.079
  30. CR (   1) C   3                /348. BD*(   1) C   1 - C   2            0.65   11.03    0.076
  30. CR (   1) C   3                /359. BD*(   1) C   5 - C   6            0.51   11.00    0.068
  30. CR (   1) C   3                /361. BD*(   1) C   6 - C  11            0.95   10.85    0.092
  31. CR (   1) C   4                / 51. LP*(   1) C   4                    1.99   10.37    0.156
  31. CR (   1) C   4                / 63. RY*(   2) C   1                    0.88   11.93    0.092
  31. CR (   1) C   4                / 64. RY*(   3) C   1                    0.56   12.15    0.073
  31. CR (   1) C   4                / 65. RY*(   4) C   1                    0.66   12.34    0.081
  31. CR (   1) C   4                /130. RY*(   1) C   5                    0.69   11.47    0.079
  31. CR (   1) C   4                /132. RY*(   3) C   5                    0.75   11.65    0.083
  31. CR (   1) C   4                /350. BD*(   1) C   1 - O   9            0.96   11.06    0.093
  31. CR (   1) C   4                /358. BD*(   2) C   4 - C   5            0.66   10.49    0.085
  31. CR (   1) C   4                /359. BD*(   1) C   5 - C   6            0.69   11.04    0.079
  32. CR (   1) C   5                / 51. LP*(   1) C   4                    1.22   10.33    0.122
  32. CR (   1) C   5                / 52. LP (   1) C   6                    0.55   10.31    0.092
  32. CR (   1) C   5                /114. RY*(   2) C   4                    1.27   11.26    0.107
  32. CR (   1) C   5                /146. RY*(   1) C   6                    2.63   11.36    0.155
  32. CR (   1) C   5                /349. BD*(   1) C   1 - C   4            1.14   10.96    0.102
  32. CR (   1) C   5                /355. BD*(   1) C   3 - C   6            0.52   11.00    0.068
  32. CR (   1) C   5                /361. BD*(   1) C   6 - C  11            0.87   10.86    0.088
  33. CR (   1) C   6                / 97. RY*(   2) C   3                    1.20   11.38    0.104
  33. CR (   1) C   6                /130. RY*(   1) C   5                    1.05   11.45    0.098
  33. CR (   1) C   6                /131. RY*(   2) C   5                    0.67   11.33    0.078
  33. CR (   1) C   6                /195. RY*(   2) C  11                    1.08   11.26    0.099
  33. CR (   1) C   6                /352. BD*(   1) C   2 - C   3            0.65   11.02    0.076
  33. CR (   1) C   6                /357. BD*(   1) C   4 - C   5            0.86   10.99    0.087
  33. CR (   1) C   6                /359. BD*(   1) C   5 - C   6            0.82   11.02    0.086
  33. CR (   1) C   6                /360. BD*(   1) C   5 - H   8            0.51   10.92    0.067
  33. CR (   1) C   6                /362. BD*(   1) C  11 - C  12            0.56   11.10    0.070
  33. CR (   1) C   6                /364. BD*(   1) C  11 - C  14            0.53   11.01    0.069
  34. CR (   1) O   9                / 62. RY*(   1) C   1                    4.39   20.40    0.268
  34. CR (   1) O   9                /348. BD*(   1) C   1 - C   2            0.81   19.95    0.115
  34. CR (   1) O   9                /349. BD*(   1) C   1 - C   4            0.67   19.88    0.106
  35. CR (   1) C  11                /147. RY*(   2) C   6                    0.60   11.54    0.074
  35. CR (   1) C  11                /212. RY*(   2) C  12                    0.57   11.44    0.072
  35. CR (   1) C  11                /214. RY*(   4) C  12                    0.92   11.37    0.091
  35. CR (   1) C  11                /246. RY*(   2) C  14                    0.96   11.37    0.093
  35. CR (   1) C  11                /355. BD*(   1) C   3 - C   6            0.60   10.99    0.073
  35. CR (   1) C  11                /359. BD*(   1) C   5 - C   6            0.55   11.00    0.070
  35. CR (   1) C  11                /362. BD*(   1) C  11 - C  12            0.83   11.08    0.086
  35. CR (   1) C  11                /365. BD*(   1) C  12 - C  13            0.62   11.06    0.074
  35. CR (   1) C  11                /369. BD*(   1) C  14 - C  15            0.65   11.02    0.076
  36. CR (   1) C  12                /194. RY*(   1) C  11                    2.20   11.51    0.142
  36. CR (   1) C  12                /228. RY*(   1) C  13                    1.53   11.35    0.118
  36. CR (   1) C  12                /230. RY*(   3) C  13                    0.77   11.17    0.083
  36. CR (   1) C  12                /233. RY*(   6) C  13                    0.54   11.26    0.070
  36. CR (   1) C  12                /361. BD*(   1) C   6 - C  11            1.10   10.78    0.099
  36. CR (   1) C  12                /364. BD*(   1) C  11 - C  14            0.74   10.92    0.081
  36. CR (   1) C  12                /366. BD*(   1) C  13 - C  16            1.27   10.96    0.107
  36. CR (   1) C  12                /368. BD*(   1) C  13 -Cl  18            0.94   10.59    0.091
  37. CR (   1) C  13                /212. RY*(   2) C  12                    1.75   11.48    0.126
  37. CR (   1) C  13                /279. RY*(   1) C  16                    0.70   11.40    0.080
  37. CR (   1) C  13                /280. RY*(   2) C  16                    2.13   11.45    0.140
  37. CR (   1) C  13                /362. BD*(   1) C  11 - C  12            0.78   11.11    0.083
  37. CR (   1) C  13                /365. BD*(   1) C  12 - C  13            0.85   11.09    0.087
  37. CR (   1) C  13                /366. BD*(   1) C  13 - C  16            0.98   11.06    0.094
  37. CR (   1) C  13                /368. BD*(   1) C  13 -Cl  18            2.29   10.69    0.142
  37. CR (   1) C  13                /372. BD*(   1) C  15 - C  16            0.84   11.31    0.088
  37. CR (   1) C  13                /374. BD*(   1) C  16 -Cl  17            1.28   12.51    0.114
  38. CR (   1) C  14                /174. RY*(   3) O   9                    0.83   11.03    0.085
  38. CR (   1) C  14                /182. RY*(  11) O   9                    2.58   11.56    0.154
  38. CR (   1) C  14                /188. RY*(  17) O   9                    0.87   13.46    0.096
  38. CR (   1) C  14                /194. RY*(   1) C  11                    1.07   11.57    0.099
  38. CR (   1) C  14                /195. RY*(   2) C  11                    0.67   11.23    0.078
  38. CR (   1) C  14                /196. RY*(   3) C  11                    0.72   11.75    0.082
  38. CR (   1) C  14                /201. RY*(   8) C  11                    0.91   11.97    0.093
  38. CR (   1) C  14                /204. RY*(  11) C  11                    0.82   12.56    0.090
  38. CR (   1) C  14                /205. RY*(  12) C  11                    3.86   11.54    0.188
  38. CR (   1) C  14                /248. RY*(   4) C  14                    9.54   11.86    0.300
  38. CR (   1) C  14                /249. RY*(   5) C  14                    7.62   11.84    0.268
  38. CR (   1) C  14                /250. RY*(   6) C  14                    8.48   11.70    0.281
  38. CR (   1) C  14                /252. RY*(   8) C  14                    4.91   12.38    0.220
  38. CR (   1) C  14                /253. RY*(   9) C  14                   16.79   14.43    0.439
  38. CR (   1) C  14                /254. RY*(  10) C  14                   48.06   11.93    0.676
  38. CR (   1) C  14                /256. RY*(  12) C  14                    6.13   13.54    0.257
  38. CR (   1) C  14                /257. RY*(  13) C  14                   37.02   12.76    0.614
  38. CR (   1) C  14                /258. RY*(  14) C  14                    1.51   31.99    0.196
  38. CR (   1) C  14                /260. RY*(  16) C  14                   19.87   13.14    0.456
  38. CR (   1) C  14                /262. RY*(   1) C  15                    0.64   11.38    0.076
  38. CR (   1) C  14                /263. RY*(   2) C  15                    0.55   11.41    0.070
  38. CR (   1) C  14                /264. RY*(   3) C  15                    0.97   11.45    0.094
  38. CR (   1) C  14                /270. RY*(   9) C  15                    0.51   13.79    0.075
  38. CR (   1) C  14                /279. RY*(   1) C  16                    1.59   11.36    0.120
  38. CR (   1) C  14                /344. RY*(   2) H  20                   45.91   12.70    0.682
  38. CR (   1) C  14                /345. RY*(   3) H  20                    0.69   10.48    0.076
  38. CR (   1) C  14                /346. RY*(   4) H  20                    0.91   12.44    0.095
  38. CR (   1) C  14                /347. RY*(   5) H  20                  370.66   11.86    1.872
  38. CR (   1) C  14                /361. BD*(   1) C   6 - C  11            1.07   10.84    0.097
  38. CR (   1) C  14                /362. BD*(   1) C  11 - C  12            0.53   11.07    0.069
  38. CR (   1) C  14                /371. BD*(   1) C  14 - H  20            0.76   10.90    0.082
  38. CR (   1) C  14                /372. BD*(   1) C  15 - C  16            9.68   11.27    0.297
  38. CR (   1) C  14                /373. BD*(   1) C  15 - H  19          280.47   15.58    1.872
  39. CR (   1) C  15                /246. RY*(   2) C  14                    1.16   11.34    0.103
  39. CR (   1) C  15                /279. RY*(   1) C  16                    2.69   11.34    0.156
  39. CR (   1) C  15                /284. RY*(   6) C  16                    0.70   11.30    0.079
  39. CR (   1) C  15                /364. BD*(   1) C  11 - C  14            0.95   10.97    0.092
  39. CR (   1) C  15                /366. BD*(   1) C  13 - C  16            1.11   11.01    0.100
  39. CR (   1) C  15                /372. BD*(   1) C  15 - C  16            0.87   11.26    0.089
  39. CR (   1) C  15                /374. BD*(   1) C  16 -Cl  17            1.02   12.46    0.102
  40. CR (   1) C  16                /228. RY*(   1) C  13                    0.95   11.46    0.093
  40. CR (   1) C  16                /229. RY*(   2) C  13                    1.03   11.37    0.097
  40. CR (   1) C  16                /230. RY*(   3) C  13                    1.02   11.28    0.096
  40. CR (   1) C  16                /263. RY*(   2) C  15                    2.10   11.45    0.138
  40. CR (   1) C  16                /365. BD*(   1) C  12 - C  13            0.89   11.10    0.089
  40. CR (   1) C  16                /366. BD*(   1) C  13 - C  16            0.99   11.07    0.095
  40. CR (   1) C  16                /368. BD*(   1) C  13 -Cl  18            1.01   10.69    0.095
  40. CR (   1) C  16                /369. BD*(   1) C  14 - C  15            0.73   11.06    0.080
  40. CR (   1) C  16                /372. BD*(   1) C  15 - C  16            1.16   11.32    0.103
  40. CR (   1) C  16                /374. BD*(   1) C  16 -Cl  17            2.39   12.52    0.156
  42. CR (   2)Cl  17                /279. RY*(   1) C  16                    0.64   11.88    0.078
  42. CR (   2)Cl  17                /280. RY*(   2) C  16                    1.46   11.93    0.118
  42. CR (   2)Cl  17                /281. RY*(   3) C  16                    0.69   11.49    0.079
  42. CR (   2)Cl  17                /366. BD*(   1) C  13 - C  16            0.61   11.55    0.076
  42. CR (   2)Cl  17                /372. BD*(   1) C  15 - C  16            0.75   11.80    0.085
  47. CR (   2)Cl  18                /229. RY*(   2) C  13                    2.78   11.81    0.162
  47. CR (   2)Cl  18                /365. BD*(   1) C  12 - C  13            1.11   11.54    0.102
  48. CR (   3)Cl  18                /257. RY*(  13) C  14                    0.53    9.85    0.065
  48. CR (   3)Cl  18                /373. BD*(   1) C  15 - H  19            2.66   12.67    0.164
  51. LP*(   1) C   4                / 63. RY*(   2) C   1                    0.57    1.56    0.046
  51. LP*(   1) C   4                /115. RY*(   3) C   4                    0.78    1.21    0.048
  51. LP*(   1) C   4                /116. RY*(   4) C   4                    0.84    0.83    0.041
  51. LP*(   1) C   4                /117. RY*(   5) C   4                    0.51    1.63    0.045
  51. LP*(   1) C   4                /130. RY*(   1) C   5                    0.63    1.10    0.041
  51. LP*(   1) C   4                /348. BD*(   1) C   1 - C   2            3.40    0.70    0.074
  51. LP*(   1) C   4                /349. BD*(   1) C   1 - C   4           20.49    0.63    0.164
  51. LP*(   1) C   4                /350. BD*(   1) C   1 - O   9            4.56    0.69    0.085
  51. LP*(   1) C   4                /351. BD*(   2) C   1 - O   9            5.50    0.14    0.034
  51. LP*(   1) C   4                /353. BD*(   2) C   2 - C   3            0.97    0.14    0.016
  51. LP*(   1) C   4                /357. BD*(   1) C   4 - C   5            8.55    0.64    0.112
  51. LP*(   1) C   4                /358. BD*(   2) C   4 - C   5           30.87    0.12    0.072
  51. LP*(   1) C   4                /359. BD*(   1) C   5 - C   6            4.21    0.68    0.080
  51. LP*(   1) C   4                /360. BD*(   1) C   5 - H   8            4.38    0.58    0.077
  52. LP (   1) C   6                / 51. LP*(   1) C   4                    7.82    0.02    0.012
  52. LP (   1) C   6                / 98. RY*(   3) C   3                    0.64    1.07    0.034
  52. LP (   1) C   6                / 99. RY*(   4) C   3                    2.05    0.88    0.056
  52. LP (   1) C   6                /133. RY*(   4) C   5                    2.70    0.88    0.064
  52. LP (   1) C   6                /150. RY*(   5) C   6                    0.70    1.51    0.043
  52. LP (   1) C   6                /197. RY*(   4) C  11                    1.04    1.02    0.043
  52. LP (   1) C   6                /353. BD*(   2) C   2 - C   3           65.51    0.16    0.121
  52. LP (   1) C   6                /358. BD*(   2) C   4 - C   5          127.11    0.14    0.140
  52. LP (   1) C   6                /359. BD*(   1) C   5 - C   6            4.81    0.69    0.074
  52. LP (   1) C   6                /363. BD*(   2) C  11 - C  12           21.10    0.23    0.081
  53. LP (   1) O   9                / 62. RY*(   1) C   1                   12.12    1.85    0.134
  53. LP (   1) O   9                / 63. RY*(   2) C   1                    0.90    2.26    0.040
  53. LP (   1) O   9                / 73. RY*(  12) C   1                    0.65    2.69    0.038
  53. LP (   1) O   9                /348. BD*(   1) C   1 - C   2            2.21    1.40    0.050
  53. LP (   1) O   9                /349. BD*(   1) C   1 - C   4            2.36    1.33    0.051
  54. LP (   2) O   9                / 63. RY*(   2) C   1                    0.72    1.79    0.033
  54. LP (   2) O   9                / 64. RY*(   3) C   1                    1.45    2.01    0.049
  54. LP (   2) O   9                / 65. RY*(   4) C   1                    1.24    2.20    0.048
  54. LP (   2) O   9                /348. BD*(   1) C   1 - C   2           15.29    0.93    0.108
  54. LP (   2) O   9                /349. BD*(   1) C   1 - C   4           19.95    0.85    0.117
  54. LP (   2) O   9                /352. BD*(   1) C   2 - C   3            0.67    0.90    0.022
  55. LP (   1) C  12                / 51. LP*(   1) C   4                    0.91    0.12    0.010
  55. LP (   1) C  12                / 52. LP (   1) C   6                    0.89    0.10    0.010
  55. LP (   1) C  12                /162. RY*(   1) H   7                    0.63    1.85    0.033
  55. LP (   1) C  12                /194. RY*(   1) C  11                    3.66    1.38    0.069
  55. LP (   1) C  12                /196. RY*(   3) C  11                    0.66    1.56    0.031
  55. LP (   1) C  12                /228. RY*(   1) C  13                    3.92    1.22    0.067
  55. LP (   1) C  12                /361. BD*(   1) C   6 - C  11            3.24    0.65    0.044
  55. LP (   1) C  12                /364. BD*(   1) C  11 - C  14           11.06    0.79    0.090
  55. LP (   1) C  12                /366. BD*(   1) C  13 - C  16           12.78    0.83    0.098
  55. LP (   1) C  12                /368. BD*(   1) C  13 -Cl  18            7.03    0.45    0.054
  55. LP (   1) C  12                /371. BD*(   1) C  14 - H  20            0.68    0.70    0.021
  56. LP (   1)Cl  17                /279. RY*(   1) C  16                    0.93    1.96    0.038
  56. LP (   1)Cl  17                /280. RY*(   2) C  16                    2.44    2.01    0.062
  56. LP (   1)Cl  17                /281. RY*(   3) C  16                    0.80    1.57    0.032
  56. LP (   1)Cl  17                /366. BD*(   1) C  13 - C  16            1.40    1.63    0.043
  56. LP (   1)Cl  17                /372. BD*(   1) C  15 - C  16            0.98    1.87    0.038
  56. LP (   1)Cl  17                /373. BD*(   1) C  15 - H  19            1.32    6.18    0.081
  57. LP (   2)Cl  17                /279. RY*(   1) C  16                    0.76    1.34    0.029
  57. LP (   2)Cl  17                /280. RY*(   2) C  16                    0.52    1.39    0.024
  57. LP (   2)Cl  17                /366. BD*(   1) C  13 - C  16            5.55    1.00    0.067
  57. LP (   2)Cl  17                /369. BD*(   1) C  14 - C  15            0.66    0.99    0.023
  57. LP (   2)Cl  17                /372. BD*(   1) C  15 - C  16            3.22    1.25    0.057
  58. LP (   3)Cl  17                /282. RY*(   4) C  16                    0.99    1.53    0.035
  58. LP (   3)Cl  17                /367. BD*(   2) C  13 - C  16           16.80    0.43    0.084
  59. LP (   1)Cl  18                /229. RY*(   2) C  13                    3.95    1.90    0.077
  59. LP (   1)Cl  18                /365. BD*(   1) C  12 - C  13            2.29    1.63    0.055
  59. LP (   1)Cl  18                /366. BD*(   1) C  13 - C  16            1.29    1.60    0.041
  60. LP (   2)Cl  18                /228. RY*(   1) C  13                    0.70    1.37    0.028
  60. LP (   2)Cl  18                /230. RY*(   3) C  13                    0.55    1.19    0.023
  60. LP (   2)Cl  18                /362. BD*(   1) C  11 - C  12            0.53    1.03    0.021
  60. LP (   2)Cl  18                /365. BD*(   1) C  12 - C  13            4.92    1.01    0.063
  60. LP (   2)Cl  18                /366. BD*(   1) C  13 - C  16            5.07    0.98    0.063
  60. LP (   2)Cl  18                /372. BD*(   1) C  15 - C  16            0.50    1.23    0.022
  61. LP (   3)Cl  18                /231. RY*(   4) C  13                    0.91    1.44    0.033
  61. LP (   3)Cl  18                /367. BD*(   2) C  13 - C  16           16.28    0.40    0.080
 349. BD*(   1) C   1 - C   4        / 64. RY*(   3) C   1                    0.88    1.15    0.120
 349. BD*(   1) C   1 - C   4        / 68. RY*(   7) C   1                    0.57    0.40    0.058
 349. BD*(   1) C   1 - C   4        / 69. RY*(   8) C   1                    0.71    1.54    0.128
 349. BD*(   1) C   1 - C   4        /114. RY*(   2) C   4                    2.03    0.30    0.095
 349. BD*(   1) C   1 - C   4        /115. RY*(   3) C   4                    1.92    0.58    0.129
 349. BD*(   1) C   1 - C   4        /121. RY*(   9) C   4                    1.06    0.95    0.123
 349. BD*(   1) C   1 - C   4        /131. RY*(   2) C   5                    0.67    0.36    0.059
 349. BD*(   1) C   1 - C   4        /172. RY*(   1) O   9                    1.48    0.06    0.035
 349. BD*(   1) C   1 - C   4        /352. BD*(   1) C   2 - C   3            7.63    0.05    0.068
 349. BD*(   1) C   1 - C   4        /357. BD*(   1) C   4 - C   5           47.44    0.02    0.093
 349. BD*(   1) C   1 - C   4        /359. BD*(   1) C   5 - C   6            5.29    0.05    0.052
 351. BD*(   2) C   1 - O   9        / 63. RY*(   2) C   1                    1.30    1.42    0.083
 351. BD*(   2) C   1 - O   9        / 66. RY*(   5) C   1                    0.51    1.31    0.050
 351. BD*(   2) C   1 - O   9        / 71. RY*(  10) C   1                    0.59    3.21    0.085
 351. BD*(   2) C   1 - O   9        / 82. RY*(   4) C   2                    0.56    0.68    0.038
 351. BD*(   2) C   1 - O   9        /116. RY*(   4) C   4                    0.51    0.69    0.037
 351. BD*(   2) C   1 - O   9        /172. RY*(   1) O   9                    0.55    0.54    0.034
 351. BD*(   2) C   1 - O   9        /173. RY*(   2) O   9                    3.08    0.62    0.085
 351. BD*(   2) C   1 - O   9        /185. RY*(  14) O   9                    0.62    3.10    0.086
 351. BD*(   2) C   1 - O   9        /348. BD*(   1) C   1 - C   2            0.72    0.56    0.037
 351. BD*(   2) C   1 - O   9        /349. BD*(   1) C   1 - C   4            0.56    0.49    0.029
 351. BD*(   2) C   1 - O   9        /350. BD*(   1) C   1 - O   9            2.51    0.55    0.069
 353. BD*(   2) C   2 - C   3        / 82. RY*(   4) C   2                    0.64    0.67    0.054
 358. BD*(   2) C   4 - C   5        /116. RY*(   4) C   4                    0.86    0.71    0.045
 358. BD*(   2) C   4 - C   5        /117. RY*(   5) C   4                    0.78    1.51    0.062
 358. BD*(   2) C   4 - C   5        /130. RY*(   1) C   5                    0.69    0.98    0.047
 358. BD*(   2) C   4 - C   5        /133. RY*(   4) C   5                    0.63    0.74    0.039
 358. BD*(   2) C   4 - C   5        /134. RY*(   5) C   5                    1.39    0.98    0.067
 358. BD*(   2) C   4 - C   5        /349. BD*(   1) C   1 - C   4            0.94    0.51    0.036
 358. BD*(   2) C   4 - C   5        /350. BD*(   1) C   1 - O   9            0.63    0.57    0.033
 358. BD*(   2) C   4 - C   5        /351. BD*(   2) C   1 - O   9          235.03    0.02    0.094
 358. BD*(   2) C   4 - C   5        /357. BD*(   1) C   4 - C   5            0.78    0.52    0.035
 358. BD*(   2) C   4 - C   5        /359. BD*(   1) C   5 - C   6            0.56    0.56    0.031
 358. BD*(   2) C   4 - C   5        /360. BD*(   1) C   5 - H   8            0.52    0.46    0.027
 363. BD*(   2) C  11 - C  12        /200. RY*(   7) C  11                    0.75    1.29    0.077
 363. BD*(   2) C  11 - C  12        /215. RY*(   5) C  12                    0.51    1.41    0.067
 363. BD*(   2) C  11 - C  12        /216. RY*(   6) C  12                    1.83    0.60    0.083
 367. BD*(   2) C  13 - C  16        /216. RY*(   6) C  12                    0.53    0.68    0.035
 367. BD*(   2) C  13 - C  16        /231. RY*(   4) C  13                    2.07    1.05    0.086
 367. BD*(   2) C  13 - C  16        /265. RY*(   4) C  15                    1.21    0.65    0.052
 367. BD*(   2) C  13 - C  16        /282. RY*(   4) C  16                    1.92    1.10    0.085
 367. BD*(   2) C  13 - C  16        /296. RY*(   1)Cl  17                    1.38    0.63    0.054
 367. BD*(   2) C  13 - C  16        /317. RY*(   1)Cl  18                    1.40    0.63    0.055
 367. BD*(   2) C  13 - C  16        /363. BD*(   2) C  11 - C  12           56.21    0.08    0.100
 367. BD*(   2) C  13 - C  16        /370. BD*(   2) C  14 - C  15          249.16    0.02    0.096
 367. BD*(   2) C  13 - C  16        /373. BD*(   1) C  15 - H  19            1.05    5.13    0.134
 370. BD*(   2) C  14 - C  15        /247. RY*(   3) C  14                    0.56    0.73    0.043
 370. BD*(   2) C  14 - C  15        /248. RY*(   4) C  14                    0.60    1.39    0.062
 370. BD*(   2) C  14 - C  15        /249. RY*(   5) C  14                    1.59    1.37    0.100
 370. BD*(   2) C  14 - C  15        /265. RY*(   4) C  15                    1.24    0.64    0.060
 370. BD*(   2) C  14 - C  15        /266. RY*(   5) C  15                    0.54    1.20    0.055
 370. BD*(   2) C  14 - C  15        /345. RY*(   3) H  20                    0.53    0.01    0.005
 370. BD*(   2) C  14 - C  15        /363. BD*(   2) C  11 - C  12           41.27    0.06    0.082
 370. BD*(   2) C  14 - C  15        /373. BD*(   1) C  15 - H  19            1.00    5.11    0.150


 Natural Bond Orbitals (Summary):

                                                            Principal Delocalizations
           NBO                        Occupancy    Energy   (geminal,vicinal,remote)
 ====================================================================================
 Molecular unit  1  (C12H5OCl2)
     1. BD (   1) C   1 - C   2          1.95086    -0.68579  51(v),349(g),350(g),352(g)
                                                    356(v),96(v),113(v),357(v)
                                                    172(v),97(v),351(g),354(g)
     2. BD (   1) C   1 - C   4          1.98171    -0.68750  348(g),354(v),51(g),131(v)
                                                    350(g),79(v),360(v),130(v)
                                                    172(v),351(g)
     3. BD (   1) C   1 - O   9          1.99386    -0.96322  348(g),352(v),349(g),357(v)
                                                    62(g),51(v),351(g)
     4. BD (   2) C   1 - O   9          1.91113    -0.30710  353(v),358(v),51(v),348(g)
                                                    373(r),82(v),116(v)
     5. BD (   1) C   2 - C   3          1.98147    -0.65647  361(v),350(v),355(g),348(g)
                                                    146(v),65(v),354(g),63(v)
                                                    356(g)
     6. BD (   2) C   2 - C   3          1.75713    -0.19547  52(v),351(v),151(v)
     7. BD (   1) C   2 - H  10          1.96795    -0.48389  349(v),355(v),351(v),96(v)
                                                    350(v),62(v),356(v),352(g)
     8. BD (   1) C   3 - C   6          1.97500    -0.66131  360(v),359(g),361(g),352(g)
                                                    364(v),80(v),354(v),194(v)
                                                    356(g),131(v)
     9. BD (   1) C   3 - H   7          1.97834    -0.47690  348(v),359(v),79(v),147(v)
                                                    146(v),354(v),355(g),148(v)
    10. BD (   1) C   4 - C   5          1.98026    -0.68040  361(v),359(g),350(v),52(v)
                                                    147(v),65(v),360(g),64(v)
                                                    62(v)
    11. BD (   2) C   4 - C   5          1.76814    -0.19315  52(v),351(v),51(g),350(v)
                                                    358(g),63(v),349(g),359(g)
                                                    150(v)
    12. BD (   1) C   5 - C   6          1.95692    -0.67991  51(v),52(g),357(g),356(v)
                                                    355(g),361(g),360(g),362(v)
                                                    194(v),114(v),96(v),349(v)
    13. BD (   1) C   5 - H   8          1.96987    -0.49242  355(v),349(v),51(v),146(v)
                                                    113(v),359(g),52(v)
    14. BD (   1) C   6 - C  11          1.96851    -0.58905  357(v),359(g),362(g),355(g)
                                                    352(v),369(v),365(v),364(g)
                                                    245(v),96(v),131(v),211(v)
    15. BD (   1) C  11 - C  12          1.96702    -0.63689  368(v),371(v),364(g),361(g)
                                                    359(v),365(g),229(v),147(v)
                                                    230(v),146(v),245(v),375(r)
    16. BD (   2) C  11 - C  12          1.52051    -0.13843  52(v),370(v),367(v),345(r)
                                                    247(v),149(v),197(g)
    17. BD (   1) C  11 - C  14          1.97601    -0.63678  347(v),373(v),254(g),344(v)
                                                    257(g),362(g),372(v),250(g)
                                                    369(g),260(g),355(v),371(g)
                                                    263(v),361(g),248(g),253(g)
                                                    249(g),252(g),146(v),212(v)
                                                    205(g),147(v)
    18. BD (   1) C  12 - C  13          1.96348    -0.64592  366(g),361(v),374(v),362(g)
                                                    195(v),279(v),194(v),318(v)
    19. BD (   1) C  13 - C  16          1.97773    -0.70732  365(g),372(g),262(v),211(v)
                                                    212(v),263(v),297(v),373(v)
    20. BD (   2) C  13 - C  16          1.71699    -0.21359  363(v),370(v),317(v),265(v)
                                                    296(v),216(v)
    21. BD (   1) C  13 -Cl  18          1.98992    -0.69775  372(v),362(v),211(v),365(g)
                                                    229(g)
    22. BD (   1) C  14 - C  15          1.97052    -0.65322  347(v),373(g),254(g),361(v)
                                                    364(g),344(v),374(v),257(g)
                                                    280(v),371(g),194(v),253(g)
                                                    250(g),249(g),260(g),372(g)
                                                    195(v),205(v)
    23. BD (   2) C  14 - C  15          1.71747    -0.18717  367(v),363(v),345(v),374(v)
                                                    282(v),197(v),283(v)
    24. BD (   1) C  14 - H  20          1.98155    -0.47361  347(g),373(v),254(g),344(g)
                                                    257(g),260(g),253(g),250(g)
                                                    362(v),248(g),249(g),205(v)
                                                    252(g),195(v),256(g),262(v)
                                                    182(r),345(g)
    25. BD (   1) C  15 - C  16          1.97409    -0.71644  366(g),368(v),369(g),245(v)
                                                    371(v),228(v),246(v)
    26. BD (   1) C  15 - H  19          1.97734    -0.48575  366(v),364(v),372(g),279(v)
                                                    369(g),245(v),373(g),371(v)
    27. BD (   1) C  16 -Cl  17          1.98867    -0.71833  369(v),365(v),229(v),262(v)
    28. CR (   1) C   1                  1.99879   -10.36755  51(v),80(v),114(v),357(v)
                                                    348(g),352(v)
    29. CR (   1) C   2                  1.99911   -10.31108  97(v),355(v),64(v),350(v)
                                                    349(v),65(v),62(v)
    30. CR (   1) C   3                  1.99922   -10.31210  147(v),361(v),80(v),148(v)
                                                    348(v),162(v),79(v),359(v)
    31. CR (   1) C   4                  1.99891   -10.35590  51(g),350(v),63(v),358(g)
                                                    132(v),359(v),130(v),65(v)
                                                    64(v)
    32. CR (   1) C   5                  1.99888   -10.32128  146(v),51(v),114(v),349(v)
                                                    52(v),361(v),355(v)
    33. CR (   1) C   6                  1.99881   -10.33444  97(v),195(v),130(v),357(v)
                                                    359(g),131(v),352(v),362(v)
                                                    364(v),360(v)
    34. CR (   1) O   9                  1.99982   -19.24022  62(v),348(v),349(v)
    35. CR (   1) C  11                  1.99897   -10.31141  246(v),214(v),362(g),369(v)
                                                    365(v),355(v),147(v),212(v)
                                                    359(v)
    36. CR (   1) C  12                  1.99872   -10.24325  194(v),228(v),366(v),361(v)
                                                    368(v),230(v),364(v),233(v)
    37. CR (   1) C  13                  1.99845   -10.34338  368(g),280(v),212(v),374(v)
                                                    366(g),365(g),372(v),362(v)
                                                    279(v)
    38. CR (   1) C  14                  1.99918   -10.30426  347(v),373(v),254(g),344(v)
                                                    257(g),260(g),253(g),372(v)
                                                    248(g),250(g),249(g),256(g)
                                                    252(g),205(v),182(r),279(r)
                                                    258(g),361(v),194(v),264(v)
                                                    201(v),346(v),188(r),174(r)
                                                    204(v),371(g),196(v),345(v)
                                                    195(v),262(v),263(v),362(v)
                                                    270(v)
    39. CR (   1) C  15                  1.99897   -10.28947  279(v),246(v),366(v),374(v)
                                                    364(v),372(g),284(v)
    40. CR (   1) C  16                  1.99831   -10.35038  374(g),263(v),372(g),368(v)
                                                    229(v),366(g),230(v),228(v)
                                                    365(v),369(v)
    41. CR (   1)Cl  17                  2.00000  -101.12841   
    42. CR (   2)Cl  17                  1.99970   -10.82956  280(v),372(v),281(v),279(v)
                                                    366(v)
    43. CR (   3)Cl  17                  1.99991    -7.43459   
    44. CR (   4)Cl  17                  1.99999    -7.43047   
    45. CR (   5)Cl  17                  1.99999    -7.43066   
    46. CR (   1)Cl  18                  2.00000  -101.10541   
    47. CR (   2)Cl  18                  1.99969   -10.79076  229(v),365(v)
    48. CR (   3)Cl  18                  1.99996    -7.39717  373(r),257(r)
    49. CR (   4)Cl  18                  1.99994    -7.40463   
    50. CR (   5)Cl  18                  1.99999    -7.40201   
    51. LP*(   1) C   4                  0.65446     0.01127  358(g),349(g),357(g),350(v)
                                                    360(v),359(v),351(v),52(r)
                                                    348(v),116(g),115(g),353(r)
                                                    130(v),63(v),117(g)
    52. LP (   1) C   6                  0.92797    -0.00718  358(v),353(v),363(v),359(g)
                                                    51(r),133(v),99(v),197(v)
                                                    150(g),98(v)
    53. LP (   1) O   9                  1.98191    -0.68858  62(v),349(v),348(v),63(v)
                                                    51(r),73(v)
    54. LP (   2) O   9                  1.91069    -0.21564  349(v),348(v),64(v),65(v)
                                                    63(v),352(r)
    55. LP (   1) C  12                  1.69248    -0.10908  366(v),364(v),368(v),228(v)
                                                    194(v),361(v),52(r),51(r)
                                                    371(r),196(v),162(r)
    56. LP (   1)Cl  17                  1.99267    -0.90764  280(v),366(v),373(r),372(v)
                                                    279(v),281(v)
    57. LP (   2)Cl  17                  1.97118    -0.28542  366(v),372(v),279(v),369(r)
                                                    280(v)
    58. LP (   3)Cl  17                  1.92931    -0.28257  367(v),282(v),375(r)
    59. LP (   1)Cl  18                  1.99241    -0.87911  229(v),365(v),366(v),375(r)
    60. LP (   2)Cl  18                  1.97162    -0.26028  366(v),365(v),375(r),228(v)
                                                    230(v),362(r)
    61. LP (   3)Cl  18                  1.93125    -0.25661  367(v),231(v)
    62. RY*(   1) C   1                  0.01229     1.16236   
    63. RY*(   2) C   1                  0.00995     1.57012   
    64. RY*(   3) C   1                  0.00556     1.79052   
    65. RY*(   4) C   1                  0.00284     1.98767   
    66. RY*(   5) C   1                  0.00183     1.46175   
    67. RY*(   6) C   1                  0.00056     1.73227   
    68. RY*(   7) C   1                  0.00038     1.03466   
    69. RY*(   8) C   1                  0.00023     2.17494   
    70. RY*(   9) C   1                  0.00013     1.52365   
    71. RY*(  10) C   1                  0.00009     3.35888   
    72. RY*(  11) C   1                  0.00004     2.17860   
    73. RY*(  12) C   1                  0.00001     1.99740   
    74. RY*(  13) C   1                  0.00000     0.44026   
    75. RY*(  14) C   1                  0.00000     2.06416   
    76. RY*(  15) C   1                  0.00000    19.53116   
    77. RY*(  16) C   1                  0.00000     2.80466   
    78. RY*(  17) C   1                  0.00001     2.06394   
    79. RY*(   1) C   2                  0.00452     1.24688   
    80. RY*(   2) C   2                  0.00300     0.99880   
    81. RY*(   3) C   2                  0.00139     0.80188   
    82. RY*(   4) C   2                  0.00084     0.82610   
    83. RY*(   5) C   2                  0.00052     1.96072   
    84. RY*(   6) C   2                  0.00037     1.44533   
    85. RY*(   7) C   2                  0.00028     1.53661   
    86. RY*(   8) C   2                  0.00020     1.43385   
    87. RY*(   9) C   2                  0.00014     1.33216   
    88. RY*(  10) C   2                  0.00007     2.69741   
    89. RY*(  11) C   2                  0.00003     2.60078   
    90. RY*(  12) C   2                  0.00004     1.73613   
    91. RY*(  13) C   2                  0.00000    22.56370   
    92. RY*(  14) C   2                  0.00001     2.63809   
    93. RY*(  15) C   2                  0.00000     1.01482   
    94. RY*(  16) C   2                  0.00000     2.91391   
    95. RY*(  17) C   2                  0.00001     2.04103   
    96. RY*(   1) C   3                  0.00563     1.18097   
    97. RY*(   2) C   3                  0.00276     1.04342   
    98. RY*(   3) C   3                  0.00171     1.06299   
    99. RY*(   4) C   3                  0.00096     0.87655   
   100. RY*(   5) C   3                  0.00031     1.69505   
   101. RY*(   6) C   3                  0.00027     1.44188   
   102. RY*(   7) C   3                  0.00021     1.82885   
   103. RY*(   8) C   3                  0.00009     1.00296   
   104. RY*(   9) C   3                  0.00009     2.99759   
   105. RY*(  10) C   3                  0.00009     2.27557   
   106. RY*(  11) C   3                  0.00003     2.06635   
   107. RY*(  12) C   3                  0.00002     3.21884   
   108. RY*(  13) C   3                  0.00001     1.04093   
   109. RY*(  14) C   3                  0.00001     2.32878   
   110. RY*(  15) C   3                  0.00001     1.38765   
   111. RY*(  16) C   3                  0.00000    21.77809   
   112. RY*(  17) C   3                  0.00000     2.91824   
   113. RY*(   1) C   4                  0.00639     0.68942   
   114. RY*(   2) C   4                  0.00199     0.94098   
   115. RY*(   3) C   4                  0.00110     1.22048   
   116. RY*(   4) C   4                  0.00058     0.84059   
   117. RY*(   5) C   4                  0.00030     1.64403   
   118. RY*(   6) C   4                  0.00023     2.04598   
   119. RY*(   7) C   4                  0.00016     1.55961   
   120. RY*(   8) C   4                  0.00015     1.50362   
   121. RY*(   9) C   4                  0.00011     1.58691   
   122. RY*(  10) C   4                  0.00004     2.07655   
   123. RY*(  11) C   4                  0.00003     1.70116   
   124. RY*(  12) C   4                  0.00001     5.04839   
   125. RY*(  13) C   4                  0.00002     2.80920   
   126. RY*(  14) C   4                  0.00001     2.12682   
   127. RY*(  15) C   4                  0.00000     3.16376   
   128. RY*(  16) C   4                  0.00000    18.85913   
   129. RY*(  17) C   4                  0.00000     0.99864   
   130. RY*(   1) C   5                  0.00759     1.11250   
   131. RY*(   2) C   5                  0.00506     0.99923   
   132. RY*(   3) C   5                  0.00137     1.29466   
   133. RY*(   4) C   5                  0.00089     0.87467   
   134. RY*(   5) C   5                  0.00036     1.11100   
   135. RY*(   6) C   5                  0.00021     0.81430   
   136. RY*(   7) C   5                  0.00016     2.31156   
   137. RY*(   8) C   5                  0.00012     2.43977   
   138. RY*(   9) C   5                  0.00008     1.76243   
   139. RY*(  10) C   5                  0.00004     2.15145   
   140. RY*(  11) C   5                  0.00005     1.78547   
   141. RY*(  12) C   5                  0.00002     1.62517   
   142. RY*(  13) C   5                  0.00000    22.48058   
   143. RY*(  14) C   5                  0.00001     3.03934   
   144. RY*(  15) C   5                  0.00001     2.37146   
   145. RY*(  16) C   5                  0.00000     2.91991   
   146. RY*(   1) C   6                  0.00981     1.03661   
   147. RY*(   2) C   6                  0.00645     1.22374   
   148. RY*(   3) C   6                  0.00209     0.92492   
   149. RY*(   4) C   6                  0.00089     1.17246   
   150. RY*(   5) C   6                  0.00053     1.50366   
   151. RY*(   6) C   6                  0.00046     1.67025   
   152. RY*(   7) C   6                  0.00032     2.02954   
   153. RY*(   8) C   6                  0.00016     2.33679   
   154. RY*(   9) C   6                  0.00013     2.70548   
   155. RY*(  10) C   6                  0.00007     3.00463   
   156. RY*(  11) C   6                  0.00005     1.46494   
   157. RY*(  12) C   6                  0.00004     2.97750   
   158. RY*(  13) C   6                  0.00003     2.43672   
   159. RY*(  14) C   6                  0.00002     0.66833   
   160. RY*(  15) C   6                  0.00000     2.95546   
   161. RY*(  16) C   6                  0.00000    22.01817   
   162. RY*(   1) H   7                  0.00139     1.74265   
   163. RY*(   2) H   7                  0.00019     1.59972   
   164. RY*(   3) H   7                  0.00009     2.27064   
   165. RY*(   4) H   7                  0.00009     1.75938   
   166. RY*(   5) H   7                  0.00004     2.41811   
   167. RY*(   1) H   8                  0.00129     1.00194   
   168. RY*(   2) H   8                  0.00019     2.05721   
   169. RY*(   3) H   8                  0.00012     2.30555   
   170. RY*(   4) H   8                  0.00008     2.10241   
   171. RY*(   5) H   8                  0.00007     2.20213   
   172. RY*(   1) O   9                  0.00494     0.69542   
   173. RY*(   2) O   9                  0.00264     0.77250   
   174. RY*(   3) O   9                  0.00041     0.72625   
   175. RY*(   4) O   9                  0.00020     1.83021   
   176. RY*(   5) O   9                  0.00005     1.51257   
   177. RY*(   6) O   9                  0.00003     4.33368   
   178. RY*(   7) O   9                  0.00004     1.77666   
   179. RY*(   8) O   9                  0.00001     1.47903   
   180. RY*(   9) O   9                  0.00000     5.24914   
   181. RY*(  10) O   9                  0.00000    49.74803   
   182. RY*(  11) O   9                  0.00001     1.25126   
   183. RY*(  12) O   9                  0.00000     5.12269   
   184. RY*(  13) O   9                  0.00000     3.44023   
   185. RY*(  14) O   9                  0.00000     3.25413   
   186. RY*(  15) O   9                  0.00001     3.05879   
   187. RY*(  16) O   9                  0.00000     3.73309   
   188. RY*(  17) O   9                  0.00000     3.15277   
   189. RY*(   1) H  10                  0.00129     1.09715   
   190. RY*(   2) H  10                  0.00019     2.16333   
   191. RY*(   3) H  10                  0.00009     1.76729   
   192. RY*(   4) H  10                  0.00004     2.41035   
   193. RY*(   5) H  10                  0.00005     2.17033   
   194. RY*(   1) C  11                  0.00944     1.26722   
   195. RY*(   2) C  11                  0.00631     0.92903   
   196. RY*(   3) C  11                  0.00241     1.44730   
   197. RY*(   4) C  11                  0.00125     1.01001   
   198. RY*(   5) C  11                  0.00056     1.35375   
   199. RY*(   6) C  11                  0.00044     1.63871   
   200. RY*(   7) C  11                  0.00024     1.51480   
   201. RY*(   8) C  11                  0.00009     1.66916   
   202. RY*(   9) C  11                  0.00010     2.03592   
   203. RY*(  10) C  11                  0.00008     4.09856   
   204. RY*(  11) C  11                  0.00006     2.25257   
   205. RY*(  12) C  11                  0.00003     1.23115   
   206. RY*(  13) C  11                  0.00003     3.97236   
   207. RY*(  14) C  11                  0.00002     0.57082   
   208. RY*(  15) C  11                  0.00002     3.20695   
   209. RY*(  16) C  11                  0.00000     2.96522   
   210. RY*(  17) C  11                  0.00000    20.02975   
   211. RY*(   1) C  12                  0.00621     0.73923   
   212. RY*(   2) C  12                  0.00292     1.13208   
   213. RY*(   3) C  12                  0.00098     0.94581   
   214. RY*(   4) C  12                  0.00079     1.06079   
   215. RY*(   5) C  12                  0.00046     1.63152   
   216. RY*(   6) C  12                  0.00042     0.82722   
   217. RY*(   7) C  12                  0.00014     2.27490   
   218. RY*(   8) C  12                  0.00012     0.98103   
   219. RY*(   9) C  12                  0.00011     2.40651   
   220. RY*(  10) C  12                  0.00007     3.98321   
   221. RY*(  11) C  12                  0.00006     2.11963   
   222. RY*(  12) C  12                  0.00006     3.42690   
   223. RY*(  13) C  12                  0.00002     1.31831   
   224. RY*(  14) C  12                  0.00002     1.07445   
   225. RY*(  15) C  12                  0.00000    20.21349   
   226. RY*(  16) C  12                  0.00000     2.99178   
   227. RY*(  17) C  12                  0.00001     2.46214   
   228. RY*(   1) C  13                  0.01156     1.10827   
   229. RY*(   2) C  13                  0.00659     1.01623   
   230. RY*(   3) C  13                  0.00459     0.92809   
   231. RY*(   4) C  13                  0.00265     1.18798   
   232. RY*(   5) C  13                  0.00085     1.53401   
   233. RY*(   6) C  13                  0.00079     1.01375   
   234. RY*(   7) C  13                  0.00070     2.22448   
   235. RY*(   8) C  13                  0.00022     2.97352   
   236. RY*(   9) C  13                  0.00017     1.45082   
   237. RY*(  10) C  13                  0.00006     2.34639   
   238. RY*(  11) C  13                  0.00005     0.41963   
   239. RY*(  12) C  13                  0.00005     1.87152   
   240. RY*(  13) C  13                  0.00001     4.82100   
   241. RY*(  14) C  13                  0.00002     1.81712   
   242. RY*(  15) C  13                  0.00000    20.08344   
   243. RY*(  16) C  13                  0.00001     1.76752   
   244. RY*(  17) C  13                  0.00000     2.88601   
   245. RY*(   1) C  14                  0.00536     1.12178   
   246. RY*(   2) C  14                  0.00277     1.05516   
   247. RY*(   3) C  14                  0.00099     0.88690   
   248. RY*(   4) C  14                  0.00089     1.55613   
   249. RY*(   5) C  14                  0.00068     1.53491   
   250. RY*(   6) C  14                  0.00024     1.39890   
   251. RY*(   7) C  14                  0.00020     1.74464   
   252. RY*(   8) C  14                  0.00013     2.08037   
   253. RY*(   9) C  14                  0.00008     4.12648   
   254. RY*(  10) C  14                  0.00008     1.62265   
   255. RY*(  11) C  14                  0.00005     1.03045   
   256. RY*(  12) C  14                  0.00003     3.23988   
   257. RY*(  13) C  14                  0.00001     2.45680   
   258. RY*(  14) C  14                  0.00000    21.68134   
   259. RY*(  15) C  14                  0.00001     1.71529   
   260. RY*(  16) C  14                  0.00001     2.83295   
   261. RY*(  17) C  14                  0.00000     2.93681   
   262. RY*(   1) C  15                  0.00559     1.07331   
   263. RY*(   2) C  15                  0.00297     1.10378   
   264. RY*(   3) C  15                  0.00152     1.14346   
   265. RY*(   4) C  15                  0.00135     0.79677   
   266. RY*(   5) C  15                  0.00055     1.36625   
   267. RY*(   6) C  15                  0.00048     1.22193   
   268. RY*(   7) C  15                  0.00026     0.71831   
   269. RY*(   8) C  15                  0.00019     2.30582   
   270. RY*(   9) C  15                  0.00013     3.48782   
   271. RY*(  10) C  15                  0.00005     2.48945   
   272. RY*(  11) C  15                  0.00005     1.95312   
   273. RY*(  12) C  15                  0.00001     2.66653   
   274. RY*(  13) C  15                  0.00000    20.78878   
   275. RY*(  14) C  15                  0.00001     1.93623   
   276. RY*(  15) C  15                  0.00001     2.16392   
   277. RY*(  16) C  15                  0.00000     2.92258   
   278. RY*(  17) C  15                  0.00000     1.43380   
   279. RY*(   1) C  16                  0.00769     1.05452   
   280. RY*(   2) C  16                  0.00677     1.10218   
   281. RY*(   3) C  16                  0.00313     0.66324   
   282. RY*(   4) C  16                  0.00253     1.24549   
   283. RY*(   5) C  16                  0.00091     1.77102   
   284. RY*(   6) C  16                  0.00085     1.00986   
   285. RY*(   7) C  16                  0.00058     2.25603   
   286. RY*(   8) C  16                  0.00028     1.36005   
   287. RY*(   9) C  16                  0.00025     2.15044   
   288. RY*(  10) C  16                  0.00009     1.11368   
   289. RY*(  11) C  16                  0.00008     0.33279   
   290. RY*(  12) C  16                  0.00009     4.42176   
   291. RY*(  13) C  16                  0.00005     2.49134   
   292. RY*(  14) C  16                  0.00002     2.32349   
   293. RY*(  15) C  16                  0.00002     3.05102   
   294. RY*(  16) C  16                  0.00000     2.91794   
   295. RY*(  17) C  16                  0.00000    20.06020   
   296. RY*(   1)Cl  17                  0.00400     0.77084   
   297. RY*(   2)Cl  17                  0.00304     0.69426   
   298. RY*(   3)Cl  17                  0.00170     0.68746   
   299. RY*(   4)Cl  17                  0.00045     0.55392   
   300. RY*(   5)Cl  17                  0.00023     0.35641   
   301. RY*(   6)Cl  17                  0.00011     1.76947   
   302. RY*(   7)Cl  17                  0.00008     0.94256   
   303. RY*(   8)Cl  17                  0.00005     1.21646   
   304. RY*(   9)Cl  17                  0.00005     1.05619   
   305. RY*(  10)Cl  17                  0.00002     1.00342   
   306. RY*(  11)Cl  17                  0.00001     3.08711   
   307. RY*(  12)Cl  17                  0.00000    25.06306   
   308. RY*(  13)Cl  17                  0.00000    18.11249   
   309. RY*(  14)Cl  17                  0.00000    24.90024   
   310. RY*(  15)Cl  17                  0.00000     3.15197   
   311. RY*(  16)Cl  17                  0.00000    25.14284   
   312. RY*(  17)Cl  17                  0.00001     1.09920   
   313. RY*(  18)Cl  17                  0.00001     0.88027   
   314. RY*(  19)Cl  17                  0.00001     3.48860   
   315. RY*(  20)Cl  17                  0.00000   207.69682   
   316. RY*(  21)Cl  17                  0.00000     1.01281   
   317. RY*(   1)Cl  18                  0.00453     0.77292   
   318. RY*(   2)Cl  18                  0.00262     0.77247   
   319. RY*(   3)Cl  18                  0.00208     0.56557   
   320. RY*(   4)Cl  18                  0.00026     0.94080   
   321. RY*(   5)Cl  18                  0.00012     1.98414   
   322. RY*(   6)Cl  18                  0.00009     1.17490   
   323. RY*(   7)Cl  18                  0.00009     0.69134   
   324. RY*(   8)Cl  18                  0.00002     0.84626   
   325. RY*(   9)Cl  18                  0.00003     0.63095   
   326. RY*(  10)Cl  18                  0.00003     1.54866   
   327. RY*(  11)Cl  18                  0.00000     2.36271   
   328. RY*(  12)Cl  18                  0.00001     0.89303   
   329. RY*(  13)Cl  18                  0.00000    25.41519   
   330. RY*(  14)Cl  18                  0.00000     3.13413   
   331. RY*(  15)Cl  18                  0.00000     3.05073   
   332. RY*(  16)Cl  18                  0.00000    25.33216   
   333. RY*(  17)Cl  18                  0.00000    18.36813   
   334. RY*(  18)Cl  18                  0.00000     1.02933   
   335. RY*(  19)Cl  18                  0.00000   207.67013   
   336. RY*(  20)Cl  18                  0.00000    24.84970   
   337. RY*(  21)Cl  18                  0.00000     1.11666   
   338. RY*(   1) H  19                  0.00072     1.35074   
   339. RY*(   2) H  19                  0.00023     1.85607   
   340. RY*(   3) H  19                  0.00016     1.73055   
   341. RY*(   4) H  19                  0.00009     2.07290   
   342. RY*(   5) H  19                  0.00002     2.55222   
   343. RY*(   1) H  20                  0.00131     1.07091   
   344. RY*(   2) H  20                  0.00017     2.39724   
   345. RY*(   3) H  20                  0.00015     0.17233   
   346. RY*(   4) H  20                  0.00008     2.13533   
   347. RY*(   5) H  20                  0.00005     1.55148   
   348. BD*(   1) C   1 - C   2          0.04604     0.71462   
   349. BD*(   1) C   1 - C   4          0.10624     0.63772  357(g),352(v),359(v),51(g)
                                                    354(v),114(g),115(g),360(v)
                                                    172(v),121(g),64(g),69(g)
                                                    131(v),68(g)
   350. BD*(   1) C   1 - O   9          0.04131     0.70426   
   351. BD*(   2) C   1 - O   9          0.41674     0.15100  353(v),358(v),173(g),350(g)
                                                    51(v),63(g),348(g),185(g)
                                                    71(g),82(v),172(g),116(v)
                                                    66(g)
   352. BD*(   1) C   2 - C   3          0.01371     0.68393   
   353. BD*(   2) C   2 - C   3          0.23675     0.15565  351(v),52(v),82(g)
   354. BD*(   1) C   2 - H  10          0.01547     0.58140   
   355. BD*(   1) C   3 - C   6          0.01963     0.67762   
   356. BD*(   1) C   3 - H   7          0.01207     0.62977   
   357. BD*(   1) C   4 - C   5          0.04020     0.65455   
   358. BD*(   2) C   4 - C   5          0.48184     0.12977  351(v),52(v),51(g),134(g)
                                                    116(g),117(g),349(g),357(g)
                                                    130(g),133(g),350(v),359(g)
   359. BD*(   1) C   5 - C   6          0.04564     0.68639   
   360. BD*(   1) C   5 - H   8          0.02269     0.58670   
   361. BD*(   1) C   6 - C  11          0.05247     0.53976   
   362. BD*(   1) C  11 - C  12          0.01543     0.76949   
   363. BD*(   2) C  11 - C  12          0.25799     0.22263  367(v),370(v),52(v),216(g)
                                                    345(r),200(g),215(g)
   364. BD*(   1) C  11 - C  14          0.03655     0.67764   
   365. BD*(   1) C  12 - C  13          0.02204     0.74917   
   366. BD*(   1) C  13 - C  16          0.06114     0.71820   
   367. BD*(   2) C  13 - C  16          0.46229     0.14253  370(v),363(v),231(g),282(g)
                                                    317(v),296(v),265(v),373(v)
                                                    375(r),216(v)
   368. BD*(   1) C  13 -Cl  18          0.06815     0.34336   
   369. BD*(   1) C  14 - C  15          0.01544     0.70509   
   370. BD*(   2) C  14 - C  15          0.34793     0.16138  367(v),363(v),249(g),265(g)
                                                    373(g),248(g),247(g),266(g)
                                                    345(v)
   371. BD*(   1) C  14 - H  20          0.01708     0.59427   
   372. BD*(   1) C  15 - C  16          0.02896     0.96584   
   373. BD*(   1) C  15 - H  19          0.01319     5.27272   
   374. BD*(   1) C  16 -Cl  17          0.04753     2.16944   
       -------------------------------
              Total Lewis  116.14921  ( 96.7910%)
        Valence non-Lewis    3.59897  (  2.9991%)
        Rydberg non-Lewis    0.25182  (  0.2098%)
       -------------------------------
            Total unit  1  120.00000  (100.0000%)
           Charge unit  1   -1.00000
 Leave Link  607 at Wed Jul  6 01:40:22 2022, MaxMem=   671088640 cpu:              14.0 elap:               2.8
 (Enter /gpfs/software/gaussian16/sse4/tar/g16/l701.exe)
 ... and contract with generalized density number  0.
 Compute integral first derivatives.
 Leave Link  701 at Wed Jul  6 01:40:23 2022, MaxMem=   671088640 cpu:               1.1 elap:               0.2
 (Enter /gpfs/software/gaussian16/sse4/tar/g16/l702.exe)
 L702 exits ... SP integral derivatives will be done elsewhere.
 Leave Link  702 at Wed Jul  6 01:40:23 2022, MaxMem=   671088640 cpu:               0.1 elap:               0.0
 (Enter /gpfs/software/gaussian16/sse4/tar/g16/l703.exe)
 Integral derivatives from FoFJK, PRISM(SPDF).
 Compute integral first derivatives, UseDBF=F ICtDFT=           0.
 Calling FoFJK, ICntrl=      2127 FMM=F ISym2X=0 I1Cent= 0 IOpClX= 0 NMat=1 NMatS=1 NMatT=0.
 FoFJK:  IHMeth= 1 ICntrl=    2127 DoSepK=F KAlg= 0 I1Cent=           0 FoldK=F
 IRaf=         0 NMat=       1 IRICut=       1 DoRegI=T DoRafI=F ISym2E= 0 IDoP0=0 IntGTp=1.
 FoFCou: FMM=F IPFlag=           0 FMFlag=      100000 FMFlg1=         800
         NFxFlg=           0 DoJE=F BraDBF=F KetDBF=F FulRan=T
         wScrn=  0.000000 ICntrl=      2127 IOpCl=  0 I1Cent=           0 NGrid=           0
         NMat0=    1 NMatS0=      1 NMatT0=    0 NMatD0=    1 NMtDS0=    0 NMtDT0=    0
 Symmetry not used in FoFCou.
 Leave Link  703 at Wed Jul  6 01:41:01 2022, MaxMem=   671088640 cpu:             193.2 elap:              38.7
 (Enter /gpfs/software/gaussian16/sse4/tar/g16/l716.exe)
 Dipole        = 2.09204158D+00-1.03922806D+00-1.86263062D-01
 ***** Axes restored to original set *****
 -------------------------------------------------------------------
 Center     Atomic                   Forces (Hartrees/Bohr)
 Number     Number              X              Y              Z
 -------------------------------------------------------------------
      1        6          -0.071062394    0.042080067    0.007628376
      2        6           0.067026580   -0.051583075   -0.016542075
      3        6          -0.035557569   -0.005677733    0.027015705
      4        6           0.061754083   -0.032943857   -0.043086529
      5        6          -0.046663605    0.058721486    0.014322192
      6        6           0.017680587   -0.010641768    0.007697651
      7        1           0.009335871    0.000471326   -0.004334580
      8        1           0.004090479   -0.005650463   -0.002537691
      9        8           0.029896776   -0.001692626   -0.005849962
     10        1           0.010088375    0.005609927   -0.000204411
     11        6           0.021230543   -0.002587966   -0.021588285
     12        6          -0.002761931   -0.014597612    0.006531083
     13        6          -0.036753465    0.027710513    0.005224415
     14        6          -0.003726426    0.002837796   -0.004058982
     15        6          -0.033414801    0.022149145   -0.000884983
     16        6          -0.002484698   -0.019119145    0.022057296
     17       17           0.012847070   -0.002389426   -0.008289985
     18       17           0.014047361   -0.018570130    0.011213942
     19        1          -0.010694409    0.000027114    0.006904226
     20        1          -0.004878426    0.005846425   -0.001217404
 -------------------------------------------------------------------
 Cartesian Forces:  Max     0.071062394 RMS     0.025031736
 Leave Link  716 at Wed Jul  6 01:41:01 2022, MaxMem=   671088640 cpu:               0.2 elap:               0.1
 (Enter /gpfs/software/gaussian16/sse4/tar/g16/l103.exe)

 GradGradGradGradGradGradGradGradGradGradGradGradGradGradGradGradGradGrad
 Berny optimization.
 FormGI is forming the generalized inverse of G from B-inverse, IUseBI=4.
 GSVD:  received Info=                   1 from GESDD.
 Internal  Forces:  Max     0.062258189 RMS     0.016358701
 Search for a local minimum.
 Step number   1 out of a maximum of  107
 All quantities printed in internal units (Hartrees-Bohrs-Radians)
 RMS Force = .16359D-01 SwitMx=.10000D-02 MixMth= 1
 Mixed Optimization -- RFO/linear search
 Second derivative matrix not updated -- first step.
 ITU=  0
     Eigenvalues ---    0.00230   0.01102   0.01295   0.01633   0.01666
     Eigenvalues ---    0.01713   0.01714   0.01872   0.01911   0.01968
     Eigenvalues ---    0.02005   0.02047   0.02087   0.02108   0.02143
     Eigenvalues ---    0.02269   0.02388   0.16000   0.16000   0.16000
     Eigenvalues ---    0.16000   0.16000   0.22310   0.22461   0.23393
     Eigenvalues ---    0.24477   0.24562   0.25000   0.25000   0.25000
     Eigenvalues ---    0.25000   0.25000   0.25000   0.27827   0.33142
     Eigenvalues ---    0.33692   0.34037   0.34090   0.35128   0.35926
     Eigenvalues ---    0.36050   0.37617   0.37866   0.40069   0.40540
     Eigenvalues ---    0.40785   0.42586   0.43286   0.43951   0.44549
     Eigenvalues ---    0.45735   0.46759   0.51193   0.76633
 RFO step:  Lambda=-6.69842040D-02 EMin= 2.30000000D-03
 Linear search not attempted -- first point.
 Maximum step size (   0.300) exceeded in Quadratic search.
    -- Step size scaled by   0.752
 Iteration  1 RMS(Cart)=  0.09452530 RMS(Int)=  0.00094981
 Iteration  2 RMS(Cart)=  0.00133094 RMS(Int)=  0.00043982
 Iteration  3 RMS(Cart)=  0.00000062 RMS(Int)=  0.00043982
 ITry= 1 IFail=0 DXMaxC= 2.96D-01 DCOld= 1.00D+10 DXMaxT= 3.00D-01 DXLimC= 3.00D+00 Rises=F
 Variable       Old X    -DE/DX   Delta X   Delta X   Delta X     New X
                                 (Linear)    (Quad)   (Total)
    R1        2.62847   0.05288   0.00000   0.07519   0.07511   2.70358
    R2        2.67357   0.01810   0.00000   0.02809   0.02797   2.70155
    R3        2.39784  -0.02963   0.00000  -0.02673  -0.02673   2.37111
    R4        2.71171  -0.05532   0.00000  -0.08795  -0.08794   2.62377
    R5        2.07179  -0.00690   0.00000  -0.01272  -0.01272   2.05906
    R6        2.70079  -0.01111   0.00000  -0.01837  -0.01828   2.68251
    R7        2.04198   0.00188   0.00000   0.00332   0.00332   2.04530
    R8        2.70048  -0.06226   0.00000  -0.09840  -0.09839   2.60209
    R9        2.63943   0.01424   0.00000   0.01885   0.01892   2.65835
   R10        2.05468  -0.00027   0.00000  -0.00048  -0.00048   2.05419
   R11        2.92518  -0.04842   0.00000  -0.10542  -0.10542   2.81976
   R12        2.65026  -0.00829   0.00000  -0.01377  -0.01343   2.63683
   R13        2.72984  -0.02918   0.00000  -0.04954  -0.04924   2.68060
   R14        2.66460  -0.02925   0.00000  -0.04375  -0.04372   2.62089
   R15        2.63583   0.00504   0.00000   0.00846   0.00817   2.64400
   R16        3.24853   0.02584   0.00000   0.04809   0.04809   3.29662
   R17        2.68622  -0.03732   0.00000  -0.05693  -0.05697   2.62926
   R18        2.04004   0.00724   0.00000   0.01272   0.01272   2.05276
   R19        2.57612   0.03299   0.00000   0.04362   0.04328   2.61940
   R20        2.07268  -0.00964   0.00000  -0.01780  -0.01780   2.05488
   R21        3.25802   0.01520   0.00000   0.02867   0.02867   3.28670
    A1        1.93806  -0.00683   0.00000  -0.01090  -0.01131   1.92675
    A2        2.13920   0.00204   0.00000   0.00219   0.00231   2.14151
    A3        2.20593   0.00479   0.00000   0.00871   0.00878   2.21471
    A4        2.15633  -0.00036   0.00000   0.00385   0.00338   2.15971
    A5        1.99305   0.00559   0.00000   0.01600   0.01576   2.00881
    A6        2.13380  -0.00523   0.00000  -0.01986  -0.02002   2.11378
    A7        2.17994  -0.01317   0.00000  -0.03419  -0.03420   2.14574
    A8        1.97629   0.01684   0.00000   0.05106   0.05102   2.02730
    A9        2.12696  -0.00367   0.00000  -0.01687  -0.01689   2.11007
   A10        2.20507   0.00668   0.00000   0.01843   0.01807   2.22314
   A11        2.14085  -0.01505   0.00000  -0.04202  -0.04284   2.09801
   A12        1.99871   0.01413   0.00000   0.04290   0.04201   2.04072
   A13        2.14362   0.00092   0.00000  -0.00088  -0.00164   2.14199
   A14        1.94612   0.02873   0.00000   0.06483   0.06488   2.01101
   A15        2.18305  -0.02071   0.00000  -0.04747  -0.04753   2.13552
   A16        2.15401  -0.00802   0.00000  -0.01736  -0.01744   2.13657
   A17        2.14064  -0.02139   0.00000  -0.04843  -0.04876   2.09188
   A18        2.17180  -0.02169   0.00000  -0.04912  -0.04946   2.12234
   A19        1.97074   0.04308   0.00000   0.09755   0.09813   2.06887
   A20        2.13775  -0.01983   0.00000  -0.05098  -0.05046   2.08729
   A21        2.13325  -0.00535   0.00000  -0.00993  -0.01026   2.12299
   A22        2.07551   0.00226   0.00000   0.00398   0.00409   2.07960
   A23        2.07443   0.00309   0.00000   0.00595   0.00607   2.08050
   A24        2.17310  -0.02113   0.00000  -0.05598  -0.05577   2.11732
   A25        2.12148   0.00810   0.00000   0.01984   0.01972   2.14120
   A26        1.98861   0.01303   0.00000   0.03614   0.03603   2.02464
   A27        2.08221  -0.00089   0.00000   0.00305   0.00261   2.08482
   A28        2.15895  -0.00816   0.00000  -0.03004  -0.02982   2.12913
   A29        2.04203   0.00905   0.00000   0.02698   0.02720   2.06923
   A30        2.06933   0.00412   0.00000   0.01628   0.01558   2.08491
   A31        2.13041   0.00187   0.00000   0.00117   0.00152   2.13193
   A32        2.08344  -0.00598   0.00000  -0.01745  -0.01710   2.06634
    D1        0.00017   0.00233   0.00000   0.02046   0.01992   0.02010
    D2       -3.14141  -0.00273   0.00000  -0.02408  -0.02487   3.11690
    D3       -3.14149   0.00483   0.00000   0.04170   0.04108  -3.10041
    D4        0.00011  -0.00024   0.00000  -0.00284  -0.00372  -0.00360
    D5       -0.00017  -0.00693   0.00000  -0.06100  -0.06239  -0.06256
    D6        3.14150  -0.00953   0.00000  -0.08324  -0.08465   3.05685
    D7        0.00005   0.00055   0.00000   0.00546   0.00536   0.00541
    D8       -3.14148  -0.00086   0.00000  -0.00744  -0.00761   3.13409
    D9       -3.14156   0.00601   0.00000   0.05350   0.05274  -3.08881
   D10        0.00010   0.00461   0.00000   0.04060   0.03978   0.03987
   D11       -0.00028   0.00062   0.00000   0.00447   0.00434   0.00407
   D12        3.14138   0.00210   0.00000   0.01847   0.01844  -3.12336
   D13        3.14125   0.00214   0.00000   0.01843   0.01791  -3.12403
   D14       -0.00028   0.00362   0.00000   0.03243   0.03201   0.03173
   D15       -0.00007   0.00891   0.00000   0.07799   0.07740   0.07733
   D16        3.14149   0.00055   0.00000   0.00546   0.00406  -3.13764
   D17        0.00028  -0.00487   0.00000  -0.04210  -0.04181  -0.04153
   D18       -3.14137  -0.00633   0.00000  -0.05582  -0.05592   3.08589
   D19       -3.14128   0.00417   0.00000   0.03643   0.03593  -3.10534
   D20        0.00026   0.00272   0.00000   0.02270   0.02182   0.02208
   D21       -0.00007  -0.00199   0.00000  -0.01941  -0.01874  -0.01881
   D22        3.14159  -0.00039   0.00000  -0.00400  -0.00418   3.13741
   D23       -3.14159  -0.00033   0.00000  -0.00381  -0.00363   3.13796
   D24        0.00007   0.00127   0.00000   0.01160   0.01093   0.01100
   D25        3.14138   0.00331   0.00000   0.02956   0.02991  -3.11189
   D26       -0.00027   0.00188   0.00000   0.01576   0.01579   0.01552
   D27       -3.14139  -0.00175   0.00000  -0.01624  -0.01649   3.12531
   D28        0.00027  -0.00089   0.00000  -0.00857  -0.00884  -0.00857
   D29        0.00027  -0.00029   0.00000  -0.00215  -0.00211  -0.00185
   D30       -3.14126   0.00058   0.00000   0.00552   0.00554  -3.13572
   D31        0.00008  -0.00271   0.00000  -0.02296  -0.02238  -0.02230
   D32       -3.14155  -0.00094   0.00000  -0.00802  -0.00747   3.13417
   D33        0.00016   0.00166   0.00000   0.01425   0.01461   0.01477
   D34       -3.14150   0.00232   0.00000   0.01953   0.01971  -3.12179
   D35       -3.14140  -0.00010   0.00000  -0.00068  -0.00031   3.14148
   D36        0.00013   0.00055   0.00000   0.00460   0.00479   0.00492
   D37       -0.00005  -0.00060   0.00000  -0.00536  -0.00554  -0.00559
   D38        3.14156  -0.00022   0.00000  -0.00208  -0.00211   3.13945
   D39        3.14148  -0.00141   0.00000  -0.01251  -0.01271   3.12877
   D40       -0.00009  -0.00102   0.00000  -0.00923  -0.00928  -0.00938
   D41       -0.00017  -0.00007   0.00000  -0.00060  -0.00051  -0.00068
   D42        3.14149  -0.00070   0.00000  -0.00574  -0.00542   3.13606
   D43        3.14141  -0.00043   0.00000  -0.00366  -0.00382   3.13759
   D44       -0.00012  -0.00107   0.00000  -0.00880  -0.00873  -0.00886
         Item               Value     Threshold  Converged?
 Maximum Force            0.062258     0.000450     NO 
 RMS     Force            0.016359     0.000300     NO 
 Maximum Displacement     0.295538     0.001800     NO 
 RMS     Displacement     0.095144     0.001200     NO 
 Predicted change in Energy=-3.564235D-02
 Lowest energy point so far.  Saving SCF results.
 GradGradGradGradGradGradGradGradGradGradGradGradGradGradGradGradGradGrad

 Leave Link  103 at Wed Jul  6 01:41:02 2022, MaxMem=   671088640 cpu:               0.2 elap:               0.1
 (Enter /gpfs/software/gaussian16/sse4/tar/g16/l202.exe)
                          Input orientation:                          
 ---------------------------------------------------------------------
 Center     Atomic      Atomic             Coordinates (Angstroms)
 Number     Number       Type             X           Y           Z
 ---------------------------------------------------------------------
      1          6           0       -8.032573   -1.620964    6.774471
      2          6           0       -7.170330   -2.640208    7.288767
      3          6           0       -5.907504   -2.911456    6.779395
      4          6           0       -7.417553   -0.960986    5.665450
      5          6           0       -6.152853   -1.172307    5.163536
      6          6           0       -5.342501   -2.192853    5.693381
      7          1           0       -5.356776   -3.705388    7.267040
      8          1           0       -5.854690   -0.568504    4.310213
      9          8           0       -9.152972   -1.363595    7.277297
     10          1           0       -7.555538   -3.177853    8.154676
     11          6           0       -3.993012   -2.510418    5.141522
     12          6           0       -3.232192   -3.531806    5.711540
     13          6           0       -1.964210   -3.798879    5.217146
     14          6           0       -3.445845   -1.784950    4.052265
     15          6           0       -2.178936   -2.073537    3.554780
     16          6           0       -1.432022   -3.085292    4.137716
     17         17           0        0.144641   -3.428393    3.488572
     18         17           0       -1.018569   -5.070987    5.945691
     19          1           0       -1.749637   -1.525868    2.719204
     20          1           0       -3.976669   -0.973915    3.561920
 ---------------------------------------------------------------------
                    Distance matrix (angstroms):
                    1          2          3          4          5
     1  C    0.000000
     2  C    1.430671   0.000000
     3  C    2.486224   1.388439   0.000000
     4  C    1.429597   2.348630   2.706558   0.000000
     5  C    2.515900   2.776076   2.386596   1.376968   0.000000
     6  C    2.955046   2.467051   1.419523   2.413320   1.406741
     7  H    3.427439   2.103345   1.082325   3.787299   3.387473
     8  H    3.453029   3.859358   3.404273   2.105528   1.087032
     9  O    1.254738   2.358122   3.629991   2.402462   3.674954
    10  H    2.134580   1.089608   2.162956   3.336133   3.864798
    11  C    4.446988   3.837038   2.551224   3.795092   2.540854
    12  C    5.274922   4.334919   2.946599   4.912076   3.794445
    13  C    6.632767   5.721697   4.333326   6.163892   4.944339
    14  C    5.336231   5.007813   3.842657   4.365288   2.989673
    15  C    6.695991   6.259216   5.000248   5.756371   4.380905
    16  C    7.256997   6.561661   5.199868   6.532475   5.195966
    17  Cl   8.996152   8.280792   6.908343   8.247040   6.895931
    18  Cl   7.860394   6.749571   5.409282   7.610364   6.494025
    19  H    7.478603   7.176807   5.974350   6.412856   5.048571
    20  H    5.214356   5.183183   4.223072   4.032950   2.709301
                    6          7          8          9         10
     6  C    0.000000
     7  H    2.182744   0.000000
     8  H    2.194083   4.339446   0.000000
     9  O    4.209055   4.460403   4.507152   0.000000
    10  H    3.453365   2.429145   4.947877   2.571598   0.000000
    11  C    1.492152   2.793857   2.815662   5.701046   4.713402
    12  C    2.499307   2.638858   4.197902   6.496797   4.978506
    13  C    3.770806   3.964885   5.137479   7.864676   6.346472
    14  C    2.541052   4.204107   2.710869   6.568840   5.971559
    15  C    3.820471   5.151940   4.043139   7.937149   7.161453
    16  C    4.302138   5.057755   5.091559   8.510833   7.324069
    17  Cl   6.041231   6.679756   6.696718  10.250045   9.007111
    18  Cl   5.200357   4.736124   6.806998   9.038055   7.155106
    19  H    4.711610   6.200368   4.505476   8.695510   8.122924
    20  H    2.809703   4.805576   2.061859   6.383572   6.225677
                   11         12         13         14         15
    11  C    0.000000
    12  C    1.395350   0.000000
    13  C    2.404556   1.386914   0.000000
    14  C    1.418511   2.418749   2.758278   0.000000
    15  C    2.449385   2.808471   2.405488   1.391343   0.000000
    16  C    2.810120   2.432469   1.399143   2.398682   1.386125
    17  Cl   4.549186   4.044166   2.751814   3.988765   2.690544
    18  Cl   4.006309   2.706295   1.744498   4.502751   4.005947
    19  H    3.445241   3.895616   3.384129   2.172855   1.087394
    20  H    2.203691   3.423145   3.843201   1.086274   2.107384
                   16         17         18         19         20
    16  C    0.000000
    17  Cl   1.739245   0.000000
    18  Cl   2.717113   3.176257   0.000000
    19  H    2.131867   2.792815   4.848974   0.000000
    20  H    3.356291   4.797399   5.587372   2.444278   0.000000
 Stoichiometry    C12H5Cl2O(1-)
 Framework group  C1[X(C12H5Cl2O)]
 Deg. of freedom    54
 Full point group                 C1      NOp   1
 RotChk:  IX=0 Diff= 1.60D-02
 Largest Abelian subgroup         C1      NOp   1
 Largest concise Abelian subgroup C1      NOp   1
                         Standard orientation:                         
 ---------------------------------------------------------------------
 Center     Atomic      Atomic             Coordinates (Angstroms)
 Number     Number       Type             X           Y           Z
 ---------------------------------------------------------------------
      1          6           0       -4.639428    0.112146    0.011709
      2          6           0       -3.719528    1.207867    0.012669
      3          6           0       -2.339411    1.056186    0.006855
      4          6           0       -3.933610   -1.130914    0.030954
      5          6           0       -2.570504   -1.319044   -0.019944
      6          6           0       -1.702302   -0.212255   -0.007109
      7          1           0       -1.759049    1.969736    0.001073
      8          1           0       -2.214160   -2.345778    0.001824
      9          8           0       -5.883420    0.271501   -0.026433
     10          1           0       -4.177501    2.195809   -0.025792
     11          6           0       -0.217619   -0.360404    0.009758
     12          6           0        0.593702    0.774805    0.017613
     13          6           0        1.972997    0.631029   -0.002524
     14          6           0        0.402219   -1.636292    0.000485
     15          6           0        1.787377   -1.767286   -0.003044
     16          6           0        2.579523   -0.629813   -0.004149
     17         17           0        4.307716   -0.825529   -0.000118
     18         17           0        2.976247    2.058181   -0.003751
     19          1           0        2.274053   -2.739678   -0.008160
     20          1           0       -0.163853   -2.563338   -0.011330
 ---------------------------------------------------------------------
 Rotational constants (GHZ):           1.4148276           0.2018302           0.1766377
 Leave Link  202 at Wed Jul  6 01:41:02 2022, MaxMem=   671088640 cpu:               0.1 elap:               0.0
 (Enter /gpfs/software/gaussian16/sse4/tar/g16/l301.exe)
 Standard basis: 6-311+G(d,p) (5D, 7F)
 Ernie: Thresh=  0.10000D-02 Tol=  0.10000D-05 Strict=F.
 There are   391 symmetry adapted cartesian basis functions of A   symmetry.
 There are   376 symmetry adapted basis functions of A   symmetry.
   376 basis functions,   614 primitive gaussians,   391 cartesian basis functions
    60 alpha electrons       60 beta electrons
       nuclear repulsion energy      1013.7945554662 Hartrees.
 IExCor= 4336 DFT=T Ex+Corr=M062X ExCW=0 ScaHFX=  0.540000
 ScaDFX=  1.000000  1.000000  1.000000  1.000000 ScalE2=  1.000000  1.000000
 IRadAn=      5 IRanWt=     -1 IRanGd=            0 ICorTp=0 IEmpDi=  4
 NAtoms=   20 NActive=   20 NUniq=   20 SFac= 1.00D+00 NAtFMM=   60 NAOKFM=F Big=F
 Integral buffers will be    131072 words long.
 Raffenetti 2 integral format.
 Two-electron integral symmetry is turned on.
 Leave Link  301 at Wed Jul  6 01:41:02 2022, MaxMem=   671088640 cpu:               0.4 elap:               0.1
 (Enter /gpfs/software/gaussian16/sse4/tar/g16/l302.exe)
 NPDir=0 NMtPBC=     1 NCelOv=     1 NCel=       1 NClECP=     1 NCelD=      1
         NCelK=      1 NCelE2=     1 NClLst=     1 CellRange=     0.0.
 One-electron integrals computed using PRISM.
 One-electron integral symmetry used in STVInt
 NBasis=   376 RedAO= T EigKep=  1.32D-06  NBF=   376
 NBsUse=   372 1.00D-06 EigRej=  7.85D-07 NBFU=   372
 Precomputing XC quadrature grid using
 IXCGrd= 4 IRadAn=           5 IRanWt=          -1 IRanGd=           0 AccXCQ= 0.00D+00.
 Generated NRdTot=       0 NPtTot=           0 NUsed=           0 NTot=          32
 NSgBfM=   385   385   385   385   385 MxSgAt=    20 MxSgA2=    20.
 Leave Link  302 at Wed Jul  6 01:41:02 2022, MaxMem=   671088640 cpu:               2.2 elap:               0.5
 (Enter /gpfs/software/gaussian16/sse4/tar/g16/l303.exe)
 DipDrv:  MaxL=1.
 Leave Link  303 at Wed Jul  6 01:41:02 2022, MaxMem=   671088640 cpu:               0.3 elap:               0.1
 (Enter /gpfs/software/gaussian16/sse4/tar/g16/l401.exe)
 Initial guess from the checkpoint file:  "checkpoint.chk"
 B after Tr=    -0.000000    0.000000   -0.000000
         Rot=    0.999997   -0.000003   -0.000004    0.002301 Ang=  -0.26 deg.
 Guess basis will be translated and rotated to current coordinates.
 JPrj=2 DoOrth=T DoCkMO=T.
 Generating alternative initial guess.
 ExpMin= 4.38D-02 ExpMax= 1.06D+05 ExpMxC= 3.62D+03 IAcc=2 IRadAn=         4 AccDes= 0.00D+00
 Harris functional with IExCor= 1009 and IRadAn=       4 diagonalized for initial guess.
 HarFok:  IExCor= 1009 AccDes= 0.00D+00 IRadAn=         4 IDoV= 1 UseB2=F ITyADJ=14
 ICtDFT=  3500011 ScaDFX=  1.000000  1.000000  1.000000  1.000000
 FoFCou: FMM=F IPFlag=           0 FMFlag=      100000 FMFlg1=           0
         NFxFlg=           0 DoJE=T BraDBF=F KetDBF=T FulRan=T
         wScrn=  0.000000 ICntrl=       500 IOpCl=  0 I1Cent=   200000004 NGrid=           0
         NMat0=    1 NMatS0=      1 NMatT0=    0 NMatD0=    1 NMtDS0=    0 NMtDT0=    0
 Petite list used in FoFCou.
 Harris En= -1455.08423976951    
 Leave Link  401 at Wed Jul  6 01:41:04 2022, MaxMem=   671088640 cpu:              10.4 elap:               2.1
 (Enter /gpfs/software/gaussian16/sse4/tar/g16/l502.exe)
 Integral symmetry usage will be decided dynamically.
 Closed shell SCF:
 Using DIIS extrapolation, IDIIS=  1040.
 NGot=   671088640 LenX=   670776934 LenY=   670623612
 Requested convergence on RMS density matrix=1.00D-08 within 128 cycles.
 Requested convergence on MAX density matrix=1.00D-06.
 Requested convergence on             energy=1.00D-06.
 No special actions if energy rises.
 Fock matrices will be formed incrementally for  20 cycles.

 Cycle   1  Pass 1  IDiag  1:
 FoFJK:  IHMeth= 1 ICntrl=       0 DoSepK=F KAlg= 0 I1Cent=           0 FoldK=F
 IRaf= 830000000 NMat=       1 IRICut=       1 DoRegI=T DoRafI=F ISym2E= 0 IDoP0=0 IntGTp=1.
 FoFCou: FMM=F IPFlag=           0 FMFlag=      100000 FMFlg1=           0
         NFxFlg=           0 DoJE=F BraDBF=F KetDBF=F FulRan=T
         wScrn=  0.000000 ICntrl=         0 IOpCl=  0 I1Cent=           0 NGrid=           0
         NMat0=    1 NMatS0=      1 NMatT0=    0 NMatD0=    1 NMtDS0=    0 NMtDT0=    0
 Symmetry not used in FoFCou.
 E= -1455.64286306081    
 DIIS: error= 4.13D-03 at cycle   1 NSaved=   1.
 NSaved= 1 IEnMin= 1 EnMin= -1455.64286306081     IErMin= 1 ErrMin= 4.13D-03
 ErrMax= 4.13D-03  0.00D+00 EMaxC= 1.00D-01 BMatC= 1.62D-02 BMatP= 1.62D-02
 IDIUse=3 WtCom= 9.59D-01 WtEn= 4.13D-02
 Coeff-Com:  0.100D+01
 Coeff-En:   0.100D+01
 Coeff:      0.100D+01
 Gap=     0.405 Goal=   None    Shift=    0.000
 GapD=    0.405 DampG=2.000 DampE=1.000 DampFc=2.0000 IDamp=-1.
 RMSDP=1.18D-02 MaxDP=9.76D-01              OVMax= 6.46D-02

 Cycle   2  Pass 1  IDiag  1:
 RMSU=  1.15D-02    CP:  1.02D+00
 E= -1455.66695899675     Delta-E=       -0.024095935943 Rises=F Damp=F
 DIIS: error= 2.15D-03 at cycle   2 NSaved=   2.
 NSaved= 2 IEnMin= 2 EnMin= -1455.66695899675     IErMin= 2 ErrMin= 2.15D-03
 ErrMax= 2.15D-03  0.00D+00 EMaxC= 1.00D-01 BMatC= 1.63D-03 BMatP= 1.62D-02
 IDIUse=3 WtCom= 9.79D-01 WtEn= 2.15D-02
 Coeff-Com:  0.787D-01 0.921D+00
 Coeff-En:   0.000D+00 0.100D+01
 Coeff:      0.770D-01 0.923D+00
 Gap=     0.071 Goal=   None    Shift=    0.000
 RMSDP=3.92D-03 MaxDP=3.11D-01 DE=-2.41D-02 OVMax= 3.60D-02

 Cycle   3  Pass 1  IDiag  1:
 RMSU=  2.39D-03    CP:  1.05D+00  1.10D+00
 E= -1455.66548120914     Delta-E=        0.001477787617 Rises=F Damp=F
 DIIS: error= 4.04D-03 at cycle   3 NSaved=   3.
 NSaved= 3 IEnMin= 2 EnMin= -1455.66695899675     IErMin= 2 ErrMin= 2.15D-03
 ErrMax= 4.04D-03  0.00D+00 EMaxC= 1.00D-01 BMatC= 3.25D-03 BMatP= 1.63D-03
 IDIUse=3 WtCom= 1.36D-01 WtEn= 8.64D-01
 Coeff-Com: -0.286D-01 0.608D+00 0.420D+00
 Coeff-En:   0.000D+00 0.623D+00 0.377D+00
 Coeff:     -0.388D-02 0.621D+00 0.383D+00
 Gap=     0.087 Goal=   None    Shift=    0.000
 RMSDP=2.53D-03 MaxDP=2.72D-01 DE= 1.48D-03 OVMax= 4.85D-02

 Cycle   4  Pass 1  IDiag  1:
 RMSU=  1.83D-03    CP:  1.03D+00  1.10D+00  8.05D-01
 E= -1455.66922576092     Delta-E=       -0.003744551780 Rises=F Damp=F
 DIIS: error= 7.73D-04 at cycle   4 NSaved=   4.
 NSaved= 4 IEnMin= 4 EnMin= -1455.66922576092     IErMin= 4 ErrMin= 7.73D-04
 ErrMax= 7.73D-04  0.00D+00 EMaxC= 1.00D-01 BMatC= 2.36D-04 BMatP= 1.63D-03
 IDIUse=3 WtCom= 9.92D-01 WtEn= 7.73D-03
 Coeff-Com: -0.261D-01 0.271D+00 0.246D+00 0.510D+00
 Coeff-En:   0.000D+00 0.000D+00 0.000D+00 0.100D+01
 Coeff:     -0.259D-01 0.268D+00 0.244D+00 0.514D+00
 Gap=     0.083 Goal=   None    Shift=    0.000
 RMSDP=5.89D-04 MaxDP=4.67D-02 DE=-3.74D-03 OVMax= 2.07D-02

 Cycle   5  Pass 1  IDiag  1:
 RMSU=  4.38D-04    CP:  1.03D+00  1.10D+00  9.11D-01  9.04D-01
 E= -1455.66956641545     Delta-E=       -0.000340654534 Rises=F Damp=F
 DIIS: error= 4.47D-04 at cycle   5 NSaved=   5.
 NSaved= 5 IEnMin= 5 EnMin= -1455.66956641545     IErMin= 5 ErrMin= 4.47D-04
 ErrMax= 4.47D-04  0.00D+00 EMaxC= 1.00D-01 BMatC= 8.26D-05 BMatP= 2.36D-04
 IDIUse=3 WtCom= 9.96D-01 WtEn= 4.47D-03
 Coeff-Com: -0.126D-01 0.728D-01 0.106D+00 0.372D+00 0.462D+00
 Coeff-En:   0.000D+00 0.000D+00 0.000D+00 0.000D+00 0.100D+01
 Coeff:     -0.126D-01 0.725D-01 0.106D+00 0.370D+00 0.464D+00
 Gap=     0.084 Goal=   None    Shift=    0.000
 RMSDP=3.88D-04 MaxDP=3.10D-02 DE=-3.41D-04 OVMax= 1.07D-02

 Cycle   6  Pass 1  IDiag  1:
 RMSU=  3.01D-04    CP:  1.03D+00  1.10D+00  9.18D-01  8.99D-01  1.38D+00
 E= -1455.66972681286     Delta-E=       -0.000160397408 Rises=F Damp=F
 DIIS: error= 3.02D-04 at cycle   6 NSaved=   6.
 NSaved= 6 IEnMin= 6 EnMin= -1455.66972681286     IErMin= 6 ErrMin= 3.02D-04
 ErrMax= 3.02D-04  0.00D+00 EMaxC= 1.00D-01 BMatC= 1.05D-05 BMatP= 8.26D-05
 IDIUse=3 WtCom= 9.97D-01 WtEn= 3.02D-03
 Coeff-Com:  0.255D-02-0.683D-01-0.188D-01 0.513D-01 0.120D+00 0.913D+00
 Coeff-En:   0.000D+00 0.000D+00 0.000D+00 0.000D+00 0.000D+00 0.100D+01
 Coeff:      0.254D-02-0.681D-01-0.187D-01 0.511D-01 0.120D+00 0.913D+00
 Gap=     0.085 Goal=   None    Shift=    0.000
 RMSDP=4.33D-04 MaxDP=1.64D-02 DE=-1.60D-04 OVMax= 1.53D-02

 Cycle   7  Pass 1  IDiag  1:
 RMSU=  1.36D-04    CP:  1.03D+00  1.09D+00  9.72D-01  9.29D-01  2.03D+00
                    CP:  1.83D+00
 E= -1455.66985279515     Delta-E=       -0.000125982288 Rises=F Damp=F
 DIIS: error= 1.68D-04 at cycle   7 NSaved=   7.
 NSaved= 7 IEnMin= 7 EnMin= -1455.66985279515     IErMin= 7 ErrMin= 1.68D-04
 ErrMax= 1.68D-04  0.00D+00 EMaxC= 1.00D-01 BMatC= 1.11D-05 BMatP= 1.05D-05
 IDIUse=3 WtCom= 9.98D-01 WtEn= 1.68D-03
 Coeff-Com:  0.432D-02-0.500D-01-0.286D-01-0.501D-01-0.214D+00 0.580D+00
 Coeff-Com:  0.758D+00
 Coeff-En:   0.000D+00 0.000D+00 0.000D+00 0.000D+00 0.000D+00 0.000D+00
 Coeff-En:   0.100D+01
 Coeff:      0.431D-02-0.499D-01-0.285D-01-0.500D-01-0.213D+00 0.579D+00
 Coeff:      0.759D+00
 Gap=     0.085 Goal=   None    Shift=    0.000
 RMSDP=3.71D-04 MaxDP=1.93D-02 DE=-1.26D-04 OVMax= 1.26D-02

 Cycle   8  Pass 1  IDiag  1:
 RMSU=  5.85D-05    CP:  1.03D+00  1.08D+00  1.01D+00  9.10D-01  2.54D+00
                    CP:  2.63D+00  1.84D+00
 E= -1455.66993238196     Delta-E=       -0.000079586810 Rises=F Damp=F
 DIIS: error= 1.29D-04 at cycle   8 NSaved=   8.
 NSaved= 8 IEnMin= 8 EnMin= -1455.66993238196     IErMin= 8 ErrMin= 1.29D-04
 ErrMax= 1.29D-04  0.00D+00 EMaxC= 1.00D-01 BMatC= 5.64D-06 BMatP= 1.05D-05
 IDIUse=3 WtCom= 9.99D-01 WtEn= 1.29D-03
 Coeff-Com:  0.106D-02 0.165D-01-0.162D-02-0.306D-01-0.401D+00-0.162D+00
 Coeff-Com:  0.273D+00 0.130D+01
 Coeff-En:   0.000D+00 0.000D+00 0.000D+00 0.000D+00 0.000D+00 0.000D+00
 Coeff-En:   0.000D+00 0.100D+01
 Coeff:      0.106D-02 0.165D-01-0.161D-02-0.306D-01-0.401D+00-0.162D+00
 Coeff:      0.273D+00 0.130D+01
 Gap=     0.085 Goal=   None    Shift=    0.000
 RMSDP=6.11D-04 MaxDP=2.97D-02 DE=-7.96D-05 OVMax= 2.16D-02

 Cycle   9  Pass 1  IDiag  1:
 RMSU=  3.51D-04    CP:  1.03D+00  1.08D+00  1.05D+00  8.60D-01  3.00D+00
                    CP:  3.00D+00  3.00D+00  2.36D+00
 E= -1455.67001657360     Delta-E=       -0.000084191647 Rises=F Damp=F
 DIIS: error= 6.67D-05 at cycle   9 NSaved=   9.
 NSaved= 9 IEnMin= 9 EnMin= -1455.67001657360     IErMin= 9 ErrMin= 6.67D-05
 ErrMax= 6.67D-05  0.00D+00 EMaxC= 1.00D-01 BMatC= 2.24D-06 BMatP= 5.64D-06
 IDIUse=1 WtCom= 1.00D+00 WtEn= 0.00D+00
 Coeff-Com: -0.111D-02 0.229D-01 0.697D-02 0.328D-01-0.151D+00-0.120D+00
 Coeff-Com: -0.229D+00 0.447D+00 0.991D+00
 Coeff:     -0.111D-02 0.229D-01 0.697D-02 0.328D-01-0.151D+00-0.120D+00
 Coeff:     -0.229D+00 0.447D+00 0.991D+00
 Gap=     0.085 Goal=   None    Shift=    0.000
 RMSDP=2.85D-04 MaxDP=1.36D-02 DE=-8.42D-05 OVMax= 1.11D-02

 Cycle  10  Pass 1  IDiag  1:
 RMSU=  1.03D-04    CP:  1.03D+00  1.08D+00  1.06D+00  8.42D-01  3.00D+00
                    CP:  3.00D+00  3.00D+00  3.00D+00  1.72D+00
 E= -1455.67003907896     Delta-E=       -0.000022505360 Rises=F Damp=F
 DIIS: error= 4.03D-05 at cycle  10 NSaved=  10.
 NSaved=10 IEnMin=10 EnMin= -1455.67003907896     IErMin=10 ErrMin= 4.03D-05
 ErrMax= 4.03D-05  0.00D+00 EMaxC= 1.00D-01 BMatC= 6.69D-07 BMatP= 2.24D-06
 IDIUse=1 WtCom= 1.00D+00 WtEn= 0.00D+00
 Coeff-Com: -0.790D-03 0.349D-02 0.135D-02 0.320D-01 0.325D-01 0.470D-01
 Coeff-Com: -0.242D+00-0.235D+00 0.301D+00 0.106D+01
 Coeff:     -0.790D-03 0.349D-02 0.135D-02 0.320D-01 0.325D-01 0.470D-01
 Coeff:     -0.242D+00-0.235D+00 0.301D+00 0.106D+01
 Gap=     0.085 Goal=   None    Shift=    0.000
 RMSDP=2.19D-04 MaxDP=1.14D-02 DE=-2.25D-05 OVMax= 8.22D-03

 Cycle  11  Pass 1  IDiag  1:
 RMSU=  3.40D-05    CP:  1.03D+00  1.07D+00  1.07D+00  8.26D-01  3.00D+00
                    CP:  3.00D+00  3.00D+00  3.00D+00  2.29D+00  1.71D+00
 E= -1455.67004709759     Delta-E=       -0.000008018624 Rises=F Damp=F
 DIIS: error= 2.41D-05 at cycle  11 NSaved=  11.
 NSaved=11 IEnMin=11 EnMin= -1455.67004709759     IErMin=11 ErrMin= 2.41D-05
 ErrMax= 2.41D-05  0.00D+00 EMaxC= 1.00D-01 BMatC= 1.21D-07 BMatP= 6.69D-07
 IDIUse=1 WtCom= 1.00D+00 WtEn= 0.00D+00
 Coeff-Com:  0.638D-04-0.626D-02-0.160D-02 0.413D-02 0.449D-01 0.771D-01
 Coeff-Com: -0.421D-01-0.185D+00-0.242D+00 0.451D+00 0.900D+00
 Coeff:      0.638D-04-0.626D-02-0.160D-02 0.413D-02 0.449D-01 0.771D-01
 Coeff:     -0.421D-01-0.185D+00-0.242D+00 0.451D+00 0.900D+00
 Gap=     0.085 Goal=   None    Shift=    0.000
 RMSDP=6.33D-05 MaxDP=3.02D-03 DE=-8.02D-06 OVMax= 2.76D-03

 Cycle  12  Pass 1  IDiag  1:
 RMSU=  9.65D-06    CP:  1.03D+00  1.07D+00  1.08D+00  8.28D-01  3.00D+00
                    CP:  3.00D+00  3.00D+00  3.00D+00  2.45D+00  1.94D+00
                    CP:  1.26D+00
 E= -1455.67004821717     Delta-E=       -0.000001119584 Rises=F Damp=F
 DIIS: error= 1.04D-05 at cycle  12 NSaved=  12.
 NSaved=12 IEnMin=12 EnMin= -1455.67004821717     IErMin=12 ErrMin= 1.04D-05
 ErrMax= 1.04D-05  0.00D+00 EMaxC= 1.00D-01 BMatC= 4.09D-08 BMatP= 1.21D-07
 IDIUse=1 WtCom= 1.00D+00 WtEn= 0.00D+00
 Coeff-Com:  0.241D-03-0.408D-02-0.992D-03-0.761D-02 0.117D-01 0.214D-01
 Coeff-Com:  0.232D-01-0.175D-01-0.218D+00-0.552D-02 0.529D+00 0.668D+00
 Coeff:      0.241D-03-0.408D-02-0.992D-03-0.761D-02 0.117D-01 0.214D-01
 Coeff:      0.232D-01-0.175D-01-0.218D+00-0.552D-02 0.529D+00 0.668D+00
 Gap=     0.085 Goal=   None    Shift=    0.000
 RMSDP=4.07D-05 MaxDP=2.19D-03 DE=-1.12D-06 OVMax= 1.49D-03

 Cycle  13  Pass 1  IDiag  1:
 RMSU=  6.65D-06    CP:  1.03D+00  1.07D+00  1.08D+00  8.26D-01  3.00D+00
                    CP:  3.00D+00  3.00D+00  3.00D+00  2.55D+00  2.07D+00
                    CP:  1.38D+00  1.02D+00
 E= -1455.67004841170     Delta-E=       -0.000000194530 Rises=F Damp=F
 DIIS: error= 6.53D-06 at cycle  13 NSaved=  13.
 NSaved=13 IEnMin=13 EnMin= -1455.67004841170     IErMin=13 ErrMin= 6.53D-06
 ErrMax= 6.53D-06  0.00D+00 EMaxC= 1.00D-01 BMatC= 5.22D-09 BMatP= 4.09D-08
 IDIUse=1 WtCom= 1.00D+00 WtEn= 0.00D+00
 Coeff-Com:  0.712D-04-0.325D-03 0.213D-03-0.260D-02-0.202D-02-0.245D-02
 Coeff-Com:  0.195D-01 0.299D-01-0.284D-01-0.879D-01-0.377D-01 0.183D+00
 Coeff-Com:  0.928D+00
 Coeff:      0.712D-04-0.325D-03 0.213D-03-0.260D-02-0.202D-02-0.245D-02
 Coeff:      0.195D-01 0.299D-01-0.284D-01-0.879D-01-0.377D-01 0.183D+00
 Coeff:      0.928D+00
 Gap=     0.085 Goal=   None    Shift=    0.000
 RMSDP=1.22D-05 MaxDP=1.09D-03 DE=-1.95D-07 OVMax= 2.46D-04

 Cycle  14  Pass 1  IDiag  1:
 RMSU=  4.04D-06    CP:  1.03D+00  1.07D+00  1.08D+00  8.27D-01  3.00D+00
                    CP:  3.00D+00  3.00D+00  3.00D+00  2.52D+00  2.04D+00
                    CP:  1.33D+00  1.22D+00  8.98D-01
 E= -1455.67004844444     Delta-E=       -0.000000032742 Rises=F Damp=F
 DIIS: error= 3.83D-06 at cycle  14 NSaved=  14.
 NSaved=14 IEnMin=14 EnMin= -1455.67004844444     IErMin=14 ErrMin= 3.83D-06
 ErrMax= 3.83D-06  0.00D+00 EMaxC= 1.00D-01 BMatC= 3.53D-09 BMatP= 5.22D-09
 IDIUse=1 WtCom= 1.00D+00 WtEn= 0.00D+00
 Coeff-Com: -0.291D-04 0.118D-02 0.535D-03-0.322D-03-0.637D-02-0.115D-01
 Coeff-Com:  0.587D-02 0.314D-01 0.403D-01-0.561D-01-0.166D+00-0.866D-01
 Coeff-Com:  0.595D+00 0.653D+00
 Coeff:     -0.291D-04 0.118D-02 0.535D-03-0.322D-03-0.637D-02-0.115D-01
 Coeff:      0.587D-02 0.314D-01 0.403D-01-0.561D-01-0.166D+00-0.866D-01
 Coeff:      0.595D+00 0.653D+00
 Gap=     0.085 Goal=   None    Shift=    0.000
 RMSDP=4.69D-06 MaxDP=3.67D-04 DE=-3.27D-08 OVMax= 1.07D-04

 Cycle  15  Pass 1  IDiag  1:
 RMSU=  1.19D-06    CP:  1.03D+00  1.07D+00  1.08D+00  8.27D-01  3.00D+00
                    CP:  3.00D+00  3.00D+00  3.00D+00  2.53D+00  2.06D+00
                    CP:  1.33D+00  1.23D+00  1.11D+00  8.72D-01
 E= -1455.67004845482     Delta-E=       -0.000000010375 Rises=F Damp=F
 DIIS: error= 1.44D-06 at cycle  15 NSaved=  15.
 NSaved=15 IEnMin=15 EnMin= -1455.67004845482     IErMin=15 ErrMin= 1.44D-06
 ErrMax= 1.44D-06  0.00D+00 EMaxC= 1.00D-01 BMatC= 3.86D-10 BMatP= 3.53D-09
 IDIUse=1 WtCom= 1.00D+00 WtEn= 0.00D+00
 Coeff-Com: -0.258D-04 0.455D-03 0.134D-03 0.740D-03-0.153D-02-0.237D-02
 Coeff-Com: -0.232D-02 0.237D-02 0.226D-01 0.453D-02-0.594D-01-0.999D-01
 Coeff-Com:  0.498D-01 0.274D+00 0.811D+00
 Coeff:     -0.258D-04 0.455D-03 0.134D-03 0.740D-03-0.153D-02-0.237D-02
 Coeff:     -0.232D-02 0.237D-02 0.226D-01 0.453D-02-0.594D-01-0.999D-01
 Coeff:      0.498D-01 0.274D+00 0.811D+00
 Gap=     0.085 Goal=   None    Shift=    0.000
 RMSDP=2.05D-06 MaxDP=1.16D-04 DE=-1.04D-08 OVMax= 4.11D-05

 Cycle  16  Pass 1  IDiag  1:
 RMSU=  1.05D-06    CP:  1.03D+00  1.07D+00  1.08D+00  8.27D-01  3.00D+00
                    CP:  3.00D+00  3.00D+00  3.00D+00  2.52D+00  2.05D+00
                    CP:  1.33D+00  1.23D+00  1.17D+00  8.54D-01  8.61D-01
 E= -1455.67004845673     Delta-E=       -0.000000001908 Rises=F Damp=F
 DIIS: error= 9.04D-07 at cycle  16 NSaved=  16.
 NSaved=16 IEnMin=16 EnMin= -1455.67004845673     IErMin=16 ErrMin= 9.04D-07
 ErrMax= 9.04D-07  0.00D+00 EMaxC= 1.00D-01 BMatC= 1.15D-10 BMatP= 3.86D-10
 IDIUse=1 WtCom= 1.00D+00 WtEn= 0.00D+00
 Coeff-Com:  0.647D-07-0.184D-03-0.142D-03 0.523D-03 0.111D-02 0.261D-02
 Coeff-Com: -0.188D-02-0.824D-02-0.414D-02 0.172D-01 0.218D-01-0.150D-01
 Coeff-Com: -0.122D+00-0.478D-01 0.250D+00 0.906D+00
 Coeff:      0.647D-07-0.184D-03-0.142D-03 0.523D-03 0.111D-02 0.261D-02
 Coeff:     -0.188D-02-0.824D-02-0.414D-02 0.172D-01 0.218D-01-0.150D-01
 Coeff:     -0.122D+00-0.478D-01 0.250D+00 0.906D+00
 Gap=     0.085 Goal=   None    Shift=    0.000
 RMSDP=5.57D-07 MaxDP=3.45D-05 DE=-1.91D-09 OVMax= 2.20D-05

 Cycle  17  Pass 1  IDiag  1:
 RMSU=  2.71D-07    CP:  1.03D+00  1.07D+00  1.08D+00  8.27D-01  3.00D+00
                    CP:  3.00D+00  3.00D+00  3.00D+00  2.52D+00  2.05D+00
                    CP:  1.33D+00  1.22D+00  1.14D+00  8.72D-01  9.48D-01
                    CP:  1.15D+00
 E= -1455.67004845710     Delta-E=       -0.000000000374 Rises=F Damp=F
 DIIS: error= 3.94D-07 at cycle  17 NSaved=  17.
 NSaved=17 IEnMin=17 EnMin= -1455.67004845710     IErMin=17 ErrMin= 3.94D-07
 ErrMax= 3.94D-07  0.00D+00 EMaxC= 1.00D-01 BMatC= 3.58D-11 BMatP= 1.15D-10
 IDIUse=1 WtCom= 1.00D+00 WtEn= 0.00D+00
 Coeff-Com:  0.481D-05-0.123D-03-0.907D-04 0.113D-03 0.265D-03 0.941D-03
 Coeff-Com:  0.318D-03-0.210D-02-0.503D-02 0.224D-02 0.140D-01 0.146D-01
 Coeff-Com: -0.348D-01-0.549D-01-0.118D+00 0.227D+00 0.955D+00
 Coeff:      0.481D-05-0.123D-03-0.907D-04 0.113D-03 0.265D-03 0.941D-03
 Coeff:      0.318D-03-0.210D-02-0.503D-02 0.224D-02 0.140D-01 0.146D-01
 Coeff:     -0.348D-01-0.549D-01-0.118D+00 0.227D+00 0.955D+00
 Gap=     0.085 Goal=   None    Shift=    0.000
 RMSDP=2.91D-07 MaxDP=2.76D-05 DE=-3.74D-10 OVMax= 1.09D-05

 Cycle  18  Pass 1  IDiag  1:
 RMSU=  1.25D-07    CP:  1.03D+00  1.07D+00  1.08D+00  8.27D-01  3.00D+00
                    CP:  3.00D+00  3.00D+00  3.00D+00  2.52D+00  2.05D+00
                    CP:  1.33D+00  1.22D+00  1.12D+00  8.77D-01  9.62D-01
                    CP:  1.19D+00  1.31D+00
 E= -1455.67004845723     Delta-E=       -0.000000000126 Rises=F Damp=F
 DIIS: error= 1.87D-07 at cycle  18 NSaved=  18.
 NSaved=18 IEnMin=18 EnMin= -1455.67004845723     IErMin=18 ErrMin= 1.87D-07
 ErrMax= 1.87D-07  0.00D+00 EMaxC= 1.00D-01 BMatC= 1.20D-11 BMatP= 3.58D-11
 IDIUse=1 WtCom= 1.00D+00 WtEn= 0.00D+00
 Coeff-Com:  0.233D-05-0.251D-04-0.235D-04-0.107D-05-0.169D-03 0.924D-04
 Coeff-Com:  0.564D-03 0.436D-03-0.162D-02-0.214D-02 0.173D-02 0.920D-02
 Coeff-Com:  0.123D-01-0.891D-02-0.102D+00-0.890D-01 0.412D+00 0.767D+00
 Coeff:      0.233D-05-0.251D-04-0.235D-04-0.107D-05-0.169D-03 0.924D-04
 Coeff:      0.564D-03 0.436D-03-0.162D-02-0.214D-02 0.173D-02 0.920D-02
 Coeff:      0.123D-01-0.891D-02-0.102D+00-0.890D-01 0.412D+00 0.767D+00
 Gap=     0.085 Goal=   None    Shift=    0.000
 RMSDP=1.56D-07 MaxDP=1.21D-05 DE=-1.26D-10 OVMax= 3.96D-06

 Cycle  19  Pass 1  IDiag  1:
 RMSU=  7.71D-08    CP:  1.03D+00  1.07D+00  1.08D+00  8.27D-01  3.00D+00
                    CP:  3.00D+00  3.00D+00  3.00D+00  2.52D+00  2.05D+00
                    CP:  1.33D+00  1.23D+00  1.12D+00  8.64D-01  9.81D-01
                    CP:  1.20D+00  1.38D+00  1.42D+00
 E= -1455.67004845724     Delta-E=       -0.000000000008 Rises=F Damp=F
 DIIS: error= 1.13D-07 at cycle  19 NSaved=  19.
 NSaved=19 IEnMin=19 EnMin= -1455.67004845724     IErMin=19 ErrMin= 1.13D-07
 ErrMax= 1.13D-07  0.00D+00 EMaxC= 1.00D-01 BMatC= 3.32D-12 BMatP= 1.20D-11
 IDIUse=1 WtCom= 1.00D+00 WtEn= 0.00D+00
 Coeff-Com: -0.135D-06 0.204D-04 0.753D-05-0.389D-05-0.228D-03-0.104D-03
 Coeff-Com:  0.173D-03 0.646D-03 0.618D-03-0.133D-02-0.326D-02-0.568D-03
 Coeff-Com:  0.138D-01 0.112D-01-0.938D-02-0.930D-01-0.796D-01 0.224D+00
 Coeff-Com:  0.937D+00
 Coeff:     -0.135D-06 0.204D-04 0.753D-05-0.389D-05-0.228D-03-0.104D-03
 Coeff:      0.173D-03 0.646D-03 0.618D-03-0.133D-02-0.326D-02-0.568D-03
 Coeff:      0.138D-01 0.112D-01-0.938D-02-0.930D-01-0.796D-01 0.224D+00
 Coeff:      0.937D+00
 Gap=     0.085 Goal=   None    Shift=    0.000
 RMSDP=1.14D-07 MaxDP=9.19D-06 DE=-8.19D-12 OVMax= 3.75D-06

 Cycle  20  Pass 1  IDiag  1:
 RMSU=  3.07D-08    CP:  1.03D+00  1.07D+00  1.08D+00  8.27D-01  3.00D+00
                    CP:  3.00D+00  3.00D+00  3.00D+00  2.52D+00  2.05D+00
                    CP:  1.32D+00  1.23D+00  1.12D+00  8.61D-01  9.96D-01
                    CP:  1.18D+00  1.44D+00  1.77D+00  1.43D+00
 E= -1455.67004845728     Delta-E=       -0.000000000045 Rises=F Damp=F
 DIIS: error= 5.13D-08 at cycle  20 NSaved=  20.
 NSaved=20 IEnMin=20 EnMin= -1455.67004845728     IErMin=20 ErrMin= 5.13D-08
 ErrMax= 5.13D-08  0.00D+00 EMaxC= 1.00D-01 BMatC= 1.16D-12 BMatP= 3.32D-12
 IDIUse=1 WtCom= 1.00D+00 WtEn= 0.00D+00
 Coeff-Com: -0.664D-06 0.153D-04 0.785D-05 0.128D-04-0.982D-04-0.239D-04
 Coeff-Com: -0.263D-04 0.225D-03 0.549D-03-0.155D-03-0.186D-02-0.219D-02
 Coeff-Com:  0.405D-02 0.639D-02 0.207D-01-0.162D-01-0.132D+00-0.135D+00
 Coeff-Com:  0.271D+00 0.984D+00
 Coeff:     -0.664D-06 0.153D-04 0.785D-05 0.128D-04-0.982D-04-0.239D-04
 Coeff:     -0.263D-04 0.225D-03 0.549D-03-0.155D-03-0.186D-02-0.219D-02
 Coeff:      0.405D-02 0.639D-02 0.207D-01-0.162D-01-0.132D+00-0.135D+00
 Coeff:      0.271D+00 0.984D+00
 Gap=     0.085 Goal=   None    Shift=    0.000
 RMSDP=1.52D-07 MaxDP=1.09D-05 DE=-4.55D-11 OVMax= 4.66D-06

 Cycle  21  Pass 1  IDiag  1:
 Restarting incremental Fock formation.
 E= -1455.67004845722     Delta-E=        0.000000000058 Rises=F Damp=F
 DIIS: error= 3.63D-08 at cycle  21 NSaved=  20.
 NSaved=20 IEnMin=19 EnMin= -1455.67004845728     IErMin=20 ErrMin= 3.63D-08
 ErrMax= 3.63D-08  0.00D+00 EMaxC= 1.00D-01 BMatC= 3.57D-13 BMatP= 1.16D-12
 IDIUse=1 WtCom= 1.00D+00 WtEn= 0.00D+00
 Coeff-Com: -0.822D-05-0.406D-05 0.160D-04 0.549D-04 0.965D-04-0.708D-04
 Coeff-Com: -0.220D-03-0.352D-03 0.584D-03 0.141D-02 0.892D-04-0.527D-02
 Coeff-Com: -0.550D-02 0.817D-02 0.457D-01 0.151D-01-0.147D+00-0.478D+00
 Coeff-Com:  0.254D+00 0.131D+01
 Coeff:     -0.822D-05-0.406D-05 0.160D-04 0.549D-04 0.965D-04-0.708D-04
 Coeff:     -0.220D-03-0.352D-03 0.584D-03 0.141D-02 0.892D-04-0.527D-02
 Coeff:     -0.550D-02 0.817D-02 0.457D-01 0.151D-01-0.147D+00-0.478D+00
 Coeff:      0.254D+00 0.131D+01
 Gap=     0.085 Goal=   None    Shift=    0.000
 RMSDP=1.71D-07 MaxDP=9.82D-06 DE= 5.78D-11 OVMax= 6.26D-06

 Cycle  22  Pass 1  IDiag  1:
 RMSU=  1.70D-07    CP:  1.00D+00
 E= -1455.67004845728     Delta-E=       -0.000000000052 Rises=F Damp=F
 DIIS: error= 1.58D-08 at cycle  22 NSaved=  20.
 NSaved=20 IEnMin=18 EnMin= -1455.67004845728     IErMin=20 ErrMin= 1.58D-08
 ErrMax= 1.58D-08  0.00D+00 EMaxC= 1.00D-01 BMatC= 6.19D-14 BMatP= 3.57D-13
 IDIUse=1 WtCom= 1.00D+00 WtEn= 0.00D+00
 Coeff-Com:  0.651D-07 0.207D-05 0.884D-05-0.739D-05-0.468D-05 0.976D-05
 Coeff-Com: -0.839D-04-0.298D-04 0.257D-03 0.151D-03 0.712D-04-0.857D-03
 Coeff-Com: -0.476D-02 0.328D-02 0.226D-01 0.226D-01-0.119D+00-0.219D+00
 Coeff-Com:  0.117D+00 0.118D+01
 Coeff:      0.651D-07 0.207D-05 0.884D-05-0.739D-05-0.468D-05 0.976D-05
 Coeff:     -0.839D-04-0.298D-04 0.257D-03 0.151D-03 0.712D-04-0.857D-03
 Coeff:     -0.476D-02 0.328D-02 0.226D-01 0.226D-01-0.119D+00-0.219D+00
 Coeff:      0.117D+00 0.118D+01
 Gap=     0.085 Goal=   None    Shift=    0.000
 RMSDP=6.71D-08 MaxDP=4.65D-06 DE=-5.18D-11 OVMax= 2.48D-06

 Cycle  23  Pass 1  IDiag  1:
 RMSU=  1.74D-08    CP:  1.00D+00  1.38D+00
 E= -1455.67004845721     Delta-E=        0.000000000066 Rises=F Damp=F
 DIIS: error= 6.34D-09 at cycle  23 NSaved=  20.
 NSaved=20 IEnMin=17 EnMin= -1455.67004845728     IErMin=20 ErrMin= 6.34D-09
 ErrMax= 6.34D-09  0.00D+00 EMaxC= 1.00D-01 BMatC= 1.15D-14 BMatP= 6.19D-14
 IDIUse=1 WtCom= 1.00D+00 WtEn= 0.00D+00
 Coeff-Com: -0.363D-05-0.979D-06-0.168D-04 0.219D-04 0.353D-04-0.357D-04
 Coeff-Com: -0.129D-03-0.254D-04 0.194D-03 0.101D-02 0.795D-03-0.526D-02
 Coeff-Com: -0.782D-02 0.117D-01 0.486D-01 0.580D-01-0.155D+00-0.294D+00
 Coeff-Com:  0.455D+00 0.887D+00
 Coeff:     -0.363D-05-0.979D-06-0.168D-04 0.219D-04 0.353D-04-0.357D-04
 Coeff:     -0.129D-03-0.254D-04 0.194D-03 0.101D-02 0.795D-03-0.526D-02
 Coeff:     -0.782D-02 0.117D-01 0.486D-01 0.580D-01-0.155D+00-0.294D+00
 Coeff:      0.455D+00 0.887D+00
 Gap=     0.085 Goal=   None    Shift=    0.000
 RMSDP=2.83D-08 MaxDP=1.81D-06 DE= 6.64D-11 OVMax= 9.08D-07

 Cycle  24  Pass 1  IDiag  1:
 RMSU=  6.66D-09    CP:  1.00D+00  1.54D+00  1.09D+00
 E= -1455.67004845727     Delta-E=       -0.000000000065 Rises=F Damp=F
 DIIS: error= 2.33D-09 at cycle  24 NSaved=  20.
 NSaved=20 IEnMin=16 EnMin= -1455.67004845728     IErMin=20 ErrMin= 2.33D-09
 ErrMax= 2.33D-09  0.00D+00 EMaxC= 1.00D-01 BMatC= 3.14D-15 BMatP= 1.15D-14
 IDIUse=1 WtCom= 1.00D+00 WtEn= 0.00D+00
 Large coefficients: NSaved= 20 BigCof=    0.00 CofMax=   10.00 Det=-5.61D-15
 Inversion failed.  Reducing to 19 matrices.
 Large coefficients: NSaved= 19 BigCof=    0.00 CofMax=   10.00 Det=-5.81D-15
 Inversion failed.  Reducing to 18 matrices.
 Large coefficients: NSaved= 18 BigCof=    0.00 CofMax=   10.00 Det=-6.49D-15
 Inversion failed.  Reducing to 17 matrices.
 Large coefficients: NSaved= 17 BigCof=    0.00 CofMax=   10.00 Det=-6.59D-15
 Inversion failed.  Reducing to 16 matrices.
 Large coefficients: NSaved= 16 BigCof=    0.00 CofMax=   10.00 Det=-6.61D-15
 Inversion failed.  Reducing to 15 matrices.
 Coeff-Com:  0.211D-04-0.106D-04-0.344D-04-0.184D-03 0.385D-03 0.405D-03
 Coeff-Com: -0.851D-03-0.439D-02-0.164D-02 0.371D-01 0.475D-01-0.475D-01
 Coeff-Com: -0.262D+00 0.170D+00 0.106D+01
 Coeff:      0.211D-04-0.106D-04-0.344D-04-0.184D-03 0.385D-03 0.405D-03
 Coeff:     -0.851D-03-0.439D-02-0.164D-02 0.371D-01 0.475D-01-0.475D-01
 Coeff:     -0.262D+00 0.170D+00 0.106D+01
 Gap=     0.085 Goal=   None    Shift=    0.000
 RMSDP=8.18D-09 MaxDP=4.49D-07 DE=-6.50D-11 OVMax= 2.41D-07

 SCF Done:  E(RM062X) =  -1455.67004846     A.U. after   24 cycles
            NFock= 24  Conv=0.82D-08     -V/T= 2.0027
 KE= 1.451685617015D+03 PE=-5.476849104096D+03 EE= 1.555698883158D+03
 Leave Link  502 at Wed Jul  6 01:48:39 2022, MaxMem=   671088640 cpu:            2214.0 elap:             454.6
 (Enter /gpfs/software/gaussian16/sse4/tar/g16/l701.exe)
 ... and contract with generalized density number  0.
 Compute integral first derivatives.
 Leave Link  701 at Wed Jul  6 01:48:39 2022, MaxMem=   671088640 cpu:               1.0 elap:               0.2
 (Enter /gpfs/software/gaussian16/sse4/tar/g16/l702.exe)
 L702 exits ... SP integral derivatives will be done elsewhere.
 Leave Link  702 at Wed Jul  6 01:48:39 2022, MaxMem=   671088640 cpu:               0.1 elap:               0.0
 (Enter /gpfs/software/gaussian16/sse4/tar/g16/l703.exe)
 Integral derivatives from FoFJK, PRISM(SPDF).
 Compute integral first derivatives, UseDBF=F ICtDFT=           0.
 Calling FoFJK, ICntrl=      2127 FMM=F ISym2X=0 I1Cent= 0 IOpClX= 0 NMat=1 NMatS=1 NMatT=0.
 FoFJK:  IHMeth= 1 ICntrl=    2127 DoSepK=F KAlg= 0 I1Cent=           0 FoldK=F
 IRaf=         0 NMat=       1 IRICut=       1 DoRegI=T DoRafI=F ISym2E= 0 IDoP0=0 IntGTp=1.
 FoFCou: FMM=F IPFlag=           0 FMFlag=      100000 FMFlg1=         800
         NFxFlg=           0 DoJE=F BraDBF=F KetDBF=F FulRan=T
         wScrn=  0.000000 ICntrl=      2127 IOpCl=  0 I1Cent=           0 NGrid=           0
         NMat0=    1 NMatS0=      1 NMatT0=    0 NMatD0=    1 NMtDS0=    0 NMtDT0=    0
 Symmetry not used in FoFCou.
 Leave Link  703 at Wed Jul  6 01:49:19 2022, MaxMem=   671088640 cpu:             196.8 elap:              39.4
 (Enter /gpfs/software/gaussian16/sse4/tar/g16/l716.exe)
 Dipole        = 1.72828729D+00-1.08115112D+00-1.87196194D-01
 ***** Axes restored to original set *****
 -------------------------------------------------------------------
 Center     Atomic                   Forces (Hartrees/Bohr)
 Number     Number              X              Y              Z
 -------------------------------------------------------------------
      1        6          -0.039222667    0.024069924    0.008983152
      2        6           0.026516171   -0.032926669   -0.011390057
      3        6          -0.024476258   -0.005818678    0.021103098
      4        6           0.019889498   -0.019170075   -0.029049108
      5        6          -0.025359607    0.040098725    0.015000893
      6        6           0.021450939   -0.002053015   -0.000082391
      7        1           0.007485697    0.002663648   -0.004465581
      8        1           0.003325794   -0.005693895   -0.001284013
      9        8           0.025917693   -0.001346272   -0.005427232
     10        1           0.004751957    0.004824725    0.002543362
     11        6          -0.000543569    0.001002898   -0.013450840
     12        6          -0.001070725   -0.019697576    0.015316949
     13        6          -0.016665544    0.023029998   -0.008928503
     14        6          -0.000841203    0.006781941   -0.006290397
     15        6          -0.010228313    0.008604826   -0.000735259
     16        6          -0.003313965   -0.012286826    0.015164033
     17       17           0.007383066   -0.000673457   -0.005197388
     18       17           0.009907927   -0.010795138    0.005571171
     19        1          -0.003442095   -0.000343579    0.002420455
     20        1          -0.001464796   -0.000271507    0.000197657
 -------------------------------------------------------------------
 Cartesian Forces:  Max     0.040098725 RMS     0.014901688
 Leave Link  716 at Wed Jul  6 01:49:19 2022, MaxMem=   671088640 cpu:               0.1 elap:               0.0
 (Enter /gpfs/software/gaussian16/sse4/tar/g16/l103.exe)

 GradGradGradGradGradGradGradGradGradGradGradGradGradGradGradGradGradGrad
 Berny optimization.
 Using GEDIIS/GDIIS optimizer.
 FormGI is forming the generalized inverse of G from B-inverse, IUseBI=4.
 GSVD:  received Info=                   1 from GESDD.
 Internal  Forces:  Max     0.026234771 RMS     0.007879314
 Search for a local minimum.
 Step number   2 out of a maximum of  107
 All quantities printed in internal units (Hartrees-Bohrs-Radians)
 RMS Force = .78793D-02 SwitMx=.10000D-02 MixMth= 1
 Mixed Optimization -- RFO/linear search
 Update second derivatives using D2CorX and points    1    2
 DE= -3.75D-02 DEPred=-3.56D-02 R= 1.05D+00
 TightC=F SS=  1.41D+00  RLast= 3.55D-01 DXNew= 5.0454D-01 1.0641D+00
 Trust test= 1.05D+00 RLast= 3.55D-01 DXMaxT set to 5.05D-01
 ITU=  1  0
 Use linear search instead of GDIIS.
     Eigenvalues ---    0.00230   0.01150   0.01326   0.01631   0.01665
     Eigenvalues ---    0.01716   0.01723   0.01824   0.01917   0.01970
     Eigenvalues ---    0.02021   0.02046   0.02089   0.02108   0.02155
     Eigenvalues ---    0.02272   0.02390   0.15201   0.15979   0.15989
     Eigenvalues ---    0.16000   0.16110   0.21966   0.22407   0.22609
     Eigenvalues ---    0.23840   0.24603   0.24968   0.24994   0.24997
     Eigenvalues ---    0.24998   0.25000   0.25548   0.28245   0.32534
     Eigenvalues ---    0.33331   0.34047   0.34107   0.35125   0.35928
     Eigenvalues ---    0.36082   0.37617   0.38107   0.38391   0.40292
     Eigenvalues ---    0.41070   0.42437   0.43391   0.44456   0.45632
     Eigenvalues ---    0.45780   0.49648   0.51433   0.76064
 RFO step:  Lambda=-1.29401102D-02 EMin= 2.30053634D-03
 Quartic linear search produced a step of  0.67763.
 Iteration  1 RMS(Cart)=  0.08169395 RMS(Int)=  0.00488985
 Iteration  2 RMS(Cart)=  0.00527031 RMS(Int)=  0.00232716
 Iteration  3 RMS(Cart)=  0.00003124 RMS(Int)=  0.00232702
 Iteration  4 RMS(Cart)=  0.00000017 RMS(Int)=  0.00232702
 ITry= 1 IFail=0 DXMaxC= 2.96D-01 DCOld= 1.00D+10 DXMaxT= 5.05D-01 DXLimC= 3.00D+00 Rises=F
 Variable       Old X    -DE/DX   Delta X   Delta X   Delta X     New X
                                 (Linear)    (Quad)   (Total)
    R1        2.70358   0.02623   0.05090   0.02552   0.07588   2.77945
    R2        2.70155   0.00972   0.01896   0.01149   0.02874   2.73029
    R3        2.37111  -0.02559  -0.01811  -0.03281  -0.05092   2.32019
    R4        2.62377  -0.02498  -0.05959  -0.01997  -0.07882   2.54495
    R5        2.05906  -0.00204  -0.00862   0.00224  -0.00638   2.05268
    R6        2.68251   0.00306  -0.01239   0.02779   0.01678   2.69929
    R7        2.04530  -0.00016   0.00225  -0.00371  -0.00146   2.04384
    R8        2.60209  -0.02616  -0.06667  -0.01545  -0.08248   2.51961
    R9        2.65835   0.01453   0.01282   0.03303   0.04641   2.70476
   R10        2.05419  -0.00124  -0.00033  -0.00514  -0.00546   2.04873
   R11        2.81976  -0.01885  -0.07144  -0.00357  -0.07501   2.74475
   R12        2.63683   0.01043  -0.00910   0.04854   0.03988   2.67671
   R13        2.68060  -0.00465  -0.03337   0.02518  -0.00796   2.67264
   R14        2.62089  -0.00640  -0.02962   0.01462  -0.01481   2.60608
   R15        2.64400  -0.00330   0.00553  -0.01858  -0.01326   2.63073
   R16        3.29662   0.01557   0.03259   0.02855   0.06114   3.35776
   R17        2.62926  -0.01292  -0.03860   0.00114  -0.03769   2.59157
   R18        2.05276   0.00042   0.00862  -0.00967  -0.00105   2.05171
   R19        2.61940   0.01149   0.02933  -0.00129   0.02759   2.64699
   R20        2.05488  -0.00339  -0.01206   0.00063  -0.01143   2.04345
   R21        3.28670   0.00877   0.01943   0.01514   0.03457   3.32126
    A1        1.92675   0.00131  -0.00766   0.02183   0.01054   1.93729
    A2        2.14151  -0.00165   0.00156  -0.01399  -0.01081   2.13070
    A3        2.21471   0.00031   0.00595  -0.00824  -0.00093   2.21378
    A4        2.15971  -0.00212   0.00229  -0.01549  -0.01704   2.14267
    A5        2.00881   0.00256   0.01068  -0.00034   0.00717   2.01598
    A6        2.11378  -0.00064  -0.01357   0.01145  -0.00469   2.10910
    A7        2.14574  -0.00439  -0.02318   0.00635  -0.01565   2.13009
    A8        2.02730   0.01134   0.03457   0.04342   0.07709   2.10440
    A9        2.11007  -0.00696  -0.01145  -0.04997  -0.06209   2.04797
   A10        2.22314  -0.00029   0.01224  -0.02089  -0.01170   2.21144
   A11        2.09801  -0.00466  -0.02903   0.00665  -0.03054   2.06747
   A12        2.04072   0.00802   0.02847   0.02219   0.04123   2.08196
   A13        2.14199  -0.00392  -0.00111  -0.03975  -0.04665   2.09533
   A14        2.01101   0.00971   0.04397  -0.00694   0.03654   2.04754
   A15        2.13552  -0.01117  -0.03221  -0.02122  -0.05488   2.08064
   A16        2.13657   0.00143  -0.01182   0.02701   0.01270   2.14928
   A17        2.09188  -0.00943  -0.03304  -0.01028  -0.04369   2.04820
   A18        2.12234  -0.00821  -0.03351  -0.00198  -0.03586   2.08648
   A19        2.06887   0.01762   0.06649   0.01211   0.07908   2.14795
   A20        2.08729  -0.01608  -0.03419  -0.04821  -0.08144   2.00585
   A21        2.12299   0.00425  -0.00695   0.03729   0.03026   2.15324
   A22        2.07960   0.00082   0.00277   0.00082   0.00358   2.08318
   A23        2.08050  -0.00508   0.00412  -0.03785  -0.03375   2.04675
   A24        2.11732  -0.00831  -0.03779   0.00115  -0.03675   2.08057
   A25        2.14120   0.00284   0.01337  -0.00341   0.00996   2.15116
   A26        2.02464   0.00547   0.02441   0.00238   0.02680   2.05144
   A27        2.08482  -0.00054   0.00177  -0.00567  -0.00464   2.08017
   A28        2.12913  -0.00231  -0.02021   0.01198  -0.00788   2.12126
   A29        2.06923   0.00285   0.01843  -0.00628   0.01251   2.08173
   A30        2.08491   0.00304   0.01055   0.00362   0.01344   2.09835
   A31        2.13193   0.00199   0.00103   0.01068   0.01206   2.14399
   A32        2.06634  -0.00503  -0.01159  -0.01430  -0.02553   2.04081
    D1        0.02010   0.00277   0.01350   0.07765   0.09118   0.11127
    D2        3.11690  -0.00239  -0.01686  -0.03322  -0.05078   3.06612
    D3       -3.10041   0.00459   0.02784   0.09714   0.12366  -2.97675
    D4       -0.00360  -0.00057  -0.00252  -0.01373  -0.01830  -0.02190
    D5       -0.06256  -0.00726  -0.04228  -0.14905  -0.19570  -0.25826
    D6        3.05685  -0.00920  -0.05736  -0.16962  -0.23023   2.82661
    D7        0.00541  -0.00018   0.00363  -0.01975  -0.01590  -0.01049
    D8        3.13409  -0.00138  -0.00516  -0.03769  -0.04480   3.08930
    D9       -3.08881   0.00520   0.03574   0.09786   0.13316  -2.95566
   D10        0.03987   0.00400   0.02695   0.07993   0.10426   0.14413
   D11        0.00407   0.00063   0.00294   0.01270   0.01435   0.01842
   D12       -3.12336   0.00293   0.01250   0.10179   0.11131  -3.01205
   D13       -3.12403   0.00175   0.01214   0.03077   0.04137  -3.08266
   D14        0.03173   0.00405   0.02169   0.11986   0.13833   0.17006
   D15        0.07733   0.00810   0.05245   0.15629   0.20627   0.28359
   D16       -3.13764  -0.00036   0.00275  -0.00748  -0.01429   3.13126
   D17       -0.04153  -0.00446  -0.02833  -0.07470  -0.10251  -0.14404
   D18        3.08589  -0.00688  -0.03789  -0.16428  -0.20420   2.88169
   D19       -3.10534   0.00399   0.02435   0.09606   0.11596  -2.98939
   D20        0.02208   0.00158   0.01479   0.00648   0.01426   0.03634
   D21       -0.01881  -0.00178  -0.01270  -0.04121  -0.05144  -0.07024
   D22        3.13741  -0.00086  -0.00283  -0.02925  -0.03131   3.10611
   D23        3.13796   0.00063  -0.00246   0.05457   0.05134  -3.09388
   D24        0.01100   0.00156   0.00741   0.06653   0.07147   0.08247
   D25       -3.11189   0.00213   0.02027   0.01018   0.03094  -3.08096
   D26        0.01552   0.00102   0.01070  -0.00153   0.00903   0.02455
   D27        3.12531  -0.00159  -0.01118  -0.02650  -0.03819   3.08712
   D28       -0.00857  -0.00139  -0.00599  -0.04489  -0.05147  -0.06004
   D29       -0.00185  -0.00046  -0.00143  -0.01451  -0.01579  -0.01763
   D30       -3.13572  -0.00026   0.00376  -0.03290  -0.02907   3.11840
   D31       -0.02230  -0.00108  -0.01517   0.01669   0.00228  -0.02003
   D32        3.13417  -0.00042  -0.00506  -0.00303  -0.00766   3.12651
   D33        0.01477   0.00076   0.00990  -0.01616  -0.00599   0.00878
   D34       -3.12179   0.00109   0.01336  -0.01533  -0.00198  -3.12376
   D35        3.14148   0.00015  -0.00021   0.00390   0.00404  -3.13767
   D36        0.00492   0.00048   0.00325   0.00472   0.00806   0.01298
   D37       -0.00559  -0.00012  -0.00375   0.01449   0.01021   0.00462
   D38        3.13945  -0.00009  -0.00143   0.00195   0.00022   3.13967
   D39        3.12877  -0.00032  -0.00861   0.03169   0.02268  -3.13173
   D40       -0.00938  -0.00028  -0.00629   0.01915   0.01270   0.00332
   D41       -0.00068   0.00005  -0.00035   0.00099   0.00041  -0.00027
   D42        3.13606  -0.00024  -0.00367   0.00026  -0.00328   3.13279
   D43        3.13759   0.00001  -0.00259   0.01313   0.01013  -3.13547
   D44       -0.00886  -0.00029  -0.00592   0.01241   0.00644  -0.00241
         Item               Value     Threshold  Converged?
 Maximum Force            0.026235     0.000450     NO 
 RMS     Force            0.007879     0.000300     NO 
 Maximum Displacement     0.295770     0.001800     NO 
 RMS     Displacement     0.082709     0.001200     NO 
 Predicted change in Energy=-2.071604D-02
 Lowest energy point so far.  Saving SCF results.
 GradGradGradGradGradGradGradGradGradGradGradGradGradGradGradGradGradGrad

 Leave Link  103 at Wed Jul  6 01:49:19 2022, MaxMem=   671088640 cpu:               0.1 elap:               0.1
 (Enter /gpfs/software/gaussian16/sse4/tar/g16/l202.exe)
                          Input orientation:                          
 ---------------------------------------------------------------------
 Center     Atomic      Atomic             Coordinates (Angstroms)
 Number     Number       Type             X           Y           Z
 ---------------------------------------------------------------------
      1          6           0       -7.994385   -1.675908    6.701744
      2          6           0       -7.097231   -2.708097    7.243059
      3          6           0       -5.846860   -2.901782    6.781827
      4          6           0       -7.408589   -1.034446    5.547261
      5          6           0       -6.133197   -1.095209    5.163299
      6          6           0       -5.302372   -2.120772    5.716987
      7          1           0       -5.200261   -3.639032    7.238042
      8          1           0       -5.824009   -0.571534    4.265786
[truncated: 1,604,555 more chars]
