# Supplementary material for: Gas Phase Reactivity of Isomeric Hydroxylated Polychlorinated Biphenyls
Source: J Am Soc Mass Spectrom. 2024 Apr 19;35(5):1021–9. doi: 10.1021/jasms.4c00035 (PMC11066962; doi:10.1021/jasms.4c00035)
Supplement: Supplementary file 3 — js4c00035_si_003.zip [file js4c00035_si_003.zip › Claculated geometries/4-OH-CB107_d2.out]

 Entering Gaussian System, Link 0=/gpfs/software/gaussian16/sse4/tar/g16/g16
 Initial command:
 /gpfs/software/gaussian16/sse4/tar/g16/l1.exe "/tmp/Gau-231522.inp" -scrdir="/tmp/"
 Entering Link 1 = /gpfs/software/gaussian16/sse4/tar/g16/l1.exe PID=    231523.
  
 Copyright (c) 1988,1990,1992,1993,1995,1998,2003,2009,2016,
            Gaussian, Inc.  All Rights Reserved.
  
 This is part of the Gaussian(R) 16 program.  It is based on
 the Gaussian(R) 09 system (copyright 2009, Gaussian, Inc.),
 the Gaussian(R) 03 system (copyright 2003, Gaussian, Inc.),
 the Gaussian(R) 98 system (copyright 1998, Gaussian, Inc.),
 the Gaussian(R) 94 system (copyright 1995, Gaussian, Inc.),
 the Gaussian 92(TM) system (copyright 1992, Gaussian, Inc.),
 the Gaussian 90(TM) system (copyright 1990, Gaussian, Inc.),
 the Gaussian 88(TM) system (copyright 1988, Gaussian, Inc.),
 the Gaussian 86(TM) system (copyright 1986, Carnegie Mellon
 University), and the Gaussian 82(TM) system (copyright 1983,
 Carnegie Mellon University). Gaussian is a federally registered
 trademark of Gaussian, Inc.
  
 This software contains proprietary and confidential information,
 including trade secrets, belonging to Gaussian, Inc.
  
 This software is provided under written license and may be
 used, copied, transmitted, or stored only in accord with that
 written license.
  
 The following legend is applicable only to US Government
 contracts under FAR:
  
                    RESTRICTED RIGHTS LEGEND
  
 Use, reproduction and disclosure by the US Government is
 subject to restrictions as set forth in subparagraphs (a)
 and (c) of the Commercial Computer Software - Restricted
 Rights clause in FAR 52.227-19.
  
 Gaussian, Inc.
 340 Quinnipiac St., Bldg. 40, Wallingford CT 06492
  
  
 ---------------------------------------------------------------
 Warning -- This program may not be used in any manner that
 competes with the business of Gaussian, Inc. or will provide
 assistance to any competitor of Gaussian, Inc.  The licensee
 of this program is prohibited from giving any competitor of
 Gaussian, Inc. access to this program.  By using this program,
 the user acknowledges that Gaussian, Inc. is engaged in the
 business of creating and licensing software in the field of
 computational chemistry and represents and warrants to the
 licensee that it is not a competitor of Gaussian, Inc. and that
 it will not use this program in any manner prohibited above.
 ---------------------------------------------------------------
  

 Cite this work as:
 Gaussian 16, Revision A.03,
 M. J. Frisch, G. W. Trucks, H. B. Schlegel, G. E. Scuseria, 
 M. A. Robb, J. R. Cheeseman, G. Scalmani, V. Barone, 
 G. A. Petersson, H. Nakatsuji, X. Li, M. Caricato, A. V. Marenich, 
 J. Bloino, B. G. Janesko, R. Gomperts, B. Mennucci, H. P. Hratchian, 
 J. V. Ortiz, A. F. Izmaylov, J. L. Sonnenberg, D. Williams-Young, 
 F. Ding, F. Lipparini, F. Egidi, J. Goings, B. Peng, A. Petrone, 
 T. Henderson, D. Ranasinghe, V. G. Zakrzewski, J. Gao, N. Rega, 
 G. Zheng, W. Liang, M. Hada, M. Ehara, K. Toyota, R. Fukuda, 
 J. Hasegawa, M. Ishida, T. Nakajima, Y. Honda, O. Kitao, H. Nakai, 
 T. Vreven, K. Throssell, J. A. Montgomery, Jr., J. E. Peralta, 
 F. Ogliaro, M. J. Bearpark, J. J. Heyd, E. N. Brothers, K. N. Kudin, 
 V. N. Staroverov, T. A. Keith, R. Kobayashi, J. Normand, 
 K. Raghavachari, A. P. Rendell, J. C. Burant, S. S. Iyengar, 
 J. Tomasi, M. Cossi, J. M. Millam, M. Klene, C. Adamo, R. Cammi, 
 J. W. Ochterski, R. L. Martin, K. Morokuma, O. Farkas, 
 J. B. Foresman, and D. J. Fox, Gaussian, Inc., Wallingford CT, 2016.
 
 ******************************************
 Gaussian 16:  ES64L-G16RevA.03 25-Dec-2016
                 5-Apr-2022 
 ******************************************
 %Chk=checkpoint
 %Mem=14gb
 %NProc=7
 Will use up to    7 processors via shared memory.
 -----------------------------------------
 #p M062X/6-311+G** opt int=ultrafine freq
 -----------------------------------------
 1/18=20,19=15,26=4,38=1/1,3;
 2/9=110,12=2,17=6,18=5,40=1/2;
 3/5=4,6=6,7=111,11=2,25=1,30=1,71=1,74=-55,75=-5/1,2,3;
 4//1;
 5/5=2,38=5/2;
 6/7=2,8=2,9=2,10=2,28=1/1;
 7//1,2,3,16;
 1/18=20,19=15,26=4/3(2);
 2/9=110/2;
 99//99;
 2/9=110/2;
 3/5=4,6=6,7=111,11=2,25=1,30=1,71=1,74=-55,75=-5/1,2,3;
 4/5=5,16=3,69=1/1;
 5/5=2,38=5/2;
 7//1,2,3,16;
 1/18=20,19=15,26=4/3(-5);
 2/9=110/2;
 6/7=2,8=2,9=2,10=2,19=2,28=1/1;
 99/9=1/99;
 Leave Link    1 at Tue Apr  5 19:11:24 2022, MaxMem=  1879048192 cpu:               3.5 elap:               0.6
 (Enter /gpfs/software/gaussian16/sse4/tar/g16/l101.exe)
 ---
 ...
 ---
 Symbolic Z-matrix:
 Charge = -1 Multiplicity = 1
 C                    -3.96405  -0.98949  -0.20496 
 C                    -3.52464   0.42482   0.15125 
 C                    -2.19523   0.7133    0.3041 
 C                    -2.8581   -1.88936  -0.38195 
 C                    -1.7156   -1.57632  -0.24621 
 C                    -1.11429  -0.32816   0.12065 
 Cl                   -1.73986   2.33363   0.7433 
 O                    -5.11718  -1.36858  -0.3283 
 Cl                   -4.80636   1.57124   0.34198 
 C                     0.35108  -0.29487   0.37099 
 C                     1.00907  -1.53338   0.47742 
 C                     2.37993  -1.64143   0.70097 
 C                     1.14683   0.85208   0.47661 
 C                     2.52646   0.75957   0.71975 
 C                     3.13414  -0.48675   0.82981 
 Cl                    4.82153  -0.6098    1.11838 
 H                     3.11697   1.6679    0.81703 
 H                     0.74297   1.85108   0.36573 
 
 ITRead=  0  0  0  0  0  0  0  0  0  0  0  0  0  0  0  0  0  0
 MicOpt= -1 -1 -1 -1 -1 -1 -1 -1 -1 -1 -1 -1 -1 -1 -1 -1 -1 -1
 NAtoms=     18 NQM=       18 NQMF=       0 NMMI=      0 NMMIF=      0
                NMic=       0 NMicF=      0.
                    Isotopes and Nuclear Properties:
 (Nuclear quadrupole moments (NQMom) in fm**2, nuclear magnetic moments (NMagM)
  in nuclear magnetons)

  Atom         1           2           3           4           5           6           7           8           9          10
 IAtWgt=          12          12          12          12          12          12          35          16          35          12
 AtmWgt=  12.0000000  12.0000000  12.0000000  12.0000000  12.0000000  12.0000000  34.9688527  15.9949146  34.9688527  12.0000000
 NucSpn=           0           0           0           0           0           0           3           0           3           0
 AtZEff=  -0.0000000  -0.0000000  -0.0000000  -0.0000000  -0.0000000  -0.0000000  -0.0000000  -0.0000000  -0.0000000  -0.0000000
 NQMom=    0.0000000   0.0000000   0.0000000   0.0000000   0.0000000   0.0000000  -8.1650000   0.0000000  -8.1650000   0.0000000
 NMagM=    0.0000000   0.0000000   0.0000000   0.0000000   0.0000000   0.0000000   0.8218740   0.0000000   0.8218740   0.0000000
 AtZNuc=   6.0000000   6.0000000   6.0000000   6.0000000   6.0000000   6.0000000  17.0000000   8.0000000  17.0000000   6.0000000

  Atom        11          12          13          14          15          16          17          18
 IAtWgt=          12          12          12          12          12          35           1           1
 AtmWgt=  12.0000000  12.0000000  12.0000000  12.0000000  12.0000000  34.9688527   1.0078250   1.0078250
 NucSpn=           0           0           0           0           0           3           1           1
 AtZEff=  -0.0000000  -0.0000000  -0.0000000  -0.0000000  -0.0000000  -0.0000000  -0.0000000  -0.0000000
 NQMom=    0.0000000   0.0000000   0.0000000   0.0000000   0.0000000  -8.1650000   0.0000000   0.0000000
 NMagM=    0.0000000   0.0000000   0.0000000   0.0000000   0.0000000   0.8218740   2.7928460   2.7928460
 AtZNuc=   6.0000000   6.0000000   6.0000000   6.0000000   6.0000000  17.0000000   1.0000000   1.0000000
 Leave Link  101 at Tue Apr  5 19:11:24 2022, MaxMem=  1879048192 cpu:               2.4 elap:               0.4
 (Enter /gpfs/software/gaussian16/sse4/tar/g16/l103.exe)

 GradGradGradGradGradGradGradGradGradGradGradGradGradGradGradGradGradGrad
 Berny optimization.
 Initialization pass.
                           ----------------------------
                           !    Initial Parameters    !
                           ! (Angstroms and Degrees)  !
 --------------------------                            --------------------------
 ! Name  Definition              Value          Derivative Info.                !
 --------------------------------------------------------------------------------
 ! R1    R(1,2)                  1.5232         estimate D2E/DX2                !
 ! R2    R(1,4)                  1.4367         estimate D2E/DX2                !
 ! R3    R(1,8)                  1.2201         estimate D2E/DX2                !
 ! R4    R(2,3)                  1.3689         estimate D2E/DX2                !
 ! R5    R(2,9)                  1.7302         estimate D2E/DX2                !
 ! R6    R(3,6)                  1.5122         estimate D2E/DX2                !
 ! R7    R(3,7)                  1.7395         estimate D2E/DX2                !
 ! R8    R(4,5)                  1.1924         estimate D2E/DX2                !
 ! R9    R(5,6)                  1.4332         estimate D2E/DX2                !
 ! R10   R(6,10)                 1.487          estimate D2E/DX2                !
 ! R11   R(10,11)                1.4065         estimate D2E/DX2                !
 ! R12   R(10,13)                1.4            estimate D2E/DX2                !
 ! R13   R(11,12)                1.3932         estimate D2E/DX2                !
 ! R14   R(12,15)                1.3852         estimate D2E/DX2                !
 ! R15   R(13,14)                1.4039         estimate D2E/DX2                !
 ! R16   R(13,18)                1.0832         estimate D2E/DX2                !
 ! R17   R(14,15)                1.3909         estimate D2E/DX2                !
 ! R18   R(14,17)                1.0878         estimate D2E/DX2                !
 ! R19   R(15,16)                1.7163         estimate D2E/DX2                !
 ! A1    A(2,1,4)              112.8484         estimate D2E/DX2                !
 ! A2    A(2,1,8)              125.7865         estimate D2E/DX2                !
 ! A3    A(4,1,8)              121.3631         estimate D2E/DX2                !
 ! A4    A(1,2,3)              120.1276         estimate D2E/DX2                !
 ! A5    A(1,2,9)              115.2965         estimate D2E/DX2                !
 ! A6    A(3,2,9)              124.5752         estimate D2E/DX2                !
 ! A7    A(2,3,6)              122.3784         estimate D2E/DX2                !
 ! A8    A(2,3,7)              118.6025         estimate D2E/DX2                !
 ! A9    A(6,3,7)              119.0152         estimate D2E/DX2                !
 ! A10   A(1,4,5)              123.9947         estimate D2E/DX2                !
 ! A11   A(4,5,6)              131.2842         estimate D2E/DX2                !
 ! A12   A(3,6,5)              109.3256         estimate D2E/DX2                !
 ! A13   A(3,6,10)             131.9583         estimate D2E/DX2                !
 ! A14   A(5,6,10)             118.428          estimate D2E/DX2                !
 ! A15   A(6,10,11)            117.0042         estimate D2E/DX2                !
 ! A16   A(6,10,13)            126.242          estimate D2E/DX2                !
 ! A17   A(11,10,13)           116.7313         estimate D2E/DX2                !
 ! A18   A(10,11,12)           122.7364         estimate D2E/DX2                !
 ! A19   A(11,12,15)           119.0808         estimate D2E/DX2                !
 ! A20   A(10,13,14)           121.1747         estimate D2E/DX2                !
 ! A21   A(10,13,18)           122.4067         estimate D2E/DX2                !
 ! A22   A(14,13,18)           116.4149         estimate D2E/DX2                !
 ! A23   A(13,14,15)           120.1368         estimate D2E/DX2                !
 ! A24   A(13,14,17)           119.5992         estimate D2E/DX2                !
 ! A25   A(15,14,17)           120.2635         estimate D2E/DX2                !
 ! A26   A(12,15,14)           120.1119         estimate D2E/DX2                !
 ! A27   A(12,15,16)           119.4187         estimate D2E/DX2                !
 ! A28   A(14,15,16)           120.4689         estimate D2E/DX2                !
 ! D1    D(4,1,2,3)             -1.6818         estimate D2E/DX2                !
 ! D2    D(4,1,2,9)            178.6008         estimate D2E/DX2                !
 ! D3    D(8,1,2,3)            177.7983         estimate D2E/DX2                !
 ! D4    D(8,1,2,9)             -1.9191         estimate D2E/DX2                !
 ! D5    D(2,1,4,5)              1.0948         estimate D2E/DX2                !
 ! D6    D(8,1,4,5)           -178.4114         estimate D2E/DX2                !
 ! D7    D(1,2,3,6)              0.5232         estimate D2E/DX2                !
 ! D8    D(1,2,3,7)           -178.7521         estimate D2E/DX2                !
 ! D9    D(9,2,3,6)           -179.7871         estimate D2E/DX2                !
 ! D10   D(9,2,3,7)              0.9376         estimate D2E/DX2                !
 ! D11   D(2,3,6,5)              1.1585         estimate D2E/DX2                !
 ! D12   D(2,3,6,10)          -172.4101         estimate D2E/DX2                !
 ! D13   D(7,3,6,5)           -179.5691         estimate D2E/DX2                !
 ! D14   D(7,3,6,10)             6.8623         estimate D2E/DX2                !
 ! D15   D(1,4,5,6)              0.9094         estimate D2E/DX2                !
 ! D16   D(4,5,6,3)             -2.0464         estimate D2E/DX2                !
 ! D17   D(4,5,6,10)           172.5184         estimate D2E/DX2                !
 ! D18   D(3,6,10,11)          161.4444         estimate D2E/DX2                !
 ! D19   D(3,6,10,13)          -20.342          estimate D2E/DX2                !
 ! D20   D(5,6,10,11)          -11.6522         estimate D2E/DX2                !
 ! D21   D(5,6,10,13)          166.5614         estimate D2E/DX2                !
 ! D22   D(6,10,11,12)         179.519          estimate D2E/DX2                !
 ! D23   D(13,10,11,12)          1.1322         estimate D2E/DX2                !
 ! D24   D(6,10,13,14)         179.8063         estimate D2E/DX2                !
 ! D25   D(6,10,13,18)          -0.9138         estimate D2E/DX2                !
 ! D26   D(11,10,13,14)         -1.9758         estimate D2E/DX2                !
 ! D27   D(11,10,13,18)        177.304          estimate D2E/DX2                !
 ! D28   D(10,11,12,15)          0.2316         estimate D2E/DX2                !
 ! D29   D(11,12,15,14)         -0.7866         estimate D2E/DX2                !
 ! D30   D(11,12,15,16)        179.4949         estimate D2E/DX2                !
 ! D31   D(10,13,14,15)          1.492          estimate D2E/DX2                !
 ! D32   D(10,13,14,17)       -178.7739         estimate D2E/DX2                !
 ! D33   D(18,13,14,15)       -177.8291         estimate D2E/DX2                !
 ! D34   D(18,13,14,17)          1.905          estimate D2E/DX2                !
 ! D35   D(13,14,15,12)         -0.0525         estimate D2E/DX2                !
 ! D36   D(13,14,15,16)        179.6631         estimate D2E/DX2                !
 ! D37   D(17,14,15,12)       -179.7848         estimate D2E/DX2                !
 ! D38   D(17,14,15,16)         -0.0692         estimate D2E/DX2                !
 --------------------------------------------------------------------------------
 Trust Radius=3.00D-01 FncErr=1.00D-07 GrdErr=1.00D-06 EigMax=2.50D+02 EigMin=1.00D-04
 Number of steps in this run=     95 maximum allowed number of steps=    108.
 GradGradGradGradGradGradGradGradGradGradGradGradGradGradGradGradGradGrad

 Leave Link  103 at Tue Apr  5 19:11:24 2022, MaxMem=  1879048192 cpu:               0.1 elap:               0.0
 (Enter /gpfs/software/gaussian16/sse4/tar/g16/l202.exe)
                          Input orientation:                          
 ---------------------------------------------------------------------
 Center     Atomic      Atomic             Coordinates (Angstroms)
 Number     Number       Type             X           Y           Z
 ---------------------------------------------------------------------
      1          6           0       -3.964050   -0.989490   -0.204960
      2          6           0       -3.524640    0.424820    0.151250
      3          6           0       -2.195230    0.713300    0.304100
      4          6           0       -2.858100   -1.889360   -0.381950
      5          6           0       -1.715600   -1.576320   -0.246210
      6          6           0       -1.114290   -0.328160    0.120650
      7         17           0       -1.739860    2.333630    0.743300
      8          8           0       -5.117180   -1.368580   -0.328300
      9         17           0       -4.806360    1.571240    0.341980
     10          6           0        0.351080   -0.294870    0.370990
     11          6           0        1.009070   -1.533380    0.477420
     12          6           0        2.379930   -1.641430    0.700970
     13          6           0        1.146830    0.852080    0.476610
     14          6           0        2.526460    0.759570    0.719750
     15          6           0        3.134140   -0.486750    0.829810
     16         17           0        4.821530   -0.609800    1.118380
     17          1           0        3.116970    1.667900    0.817030
     18          1           0        0.742970    1.851080    0.365730
 ---------------------------------------------------------------------
                    Distance matrix (angstroms):
                    1          2          3          4          5
     1  C    0.000000
     2  C    1.523233   0.000000
     3  C    2.507461   1.368910   0.000000
     4  C    1.436738   2.466578   2.771985   0.000000
     5  C    2.324134   2.726749   2.403174   1.192361   0.000000
     6  C    2.943554   2.525411   1.512192   2.393914   1.433200
     7  Cl   4.109665   2.679462   1.739462   4.511130   4.033290
     8  O    1.220095   2.445902   3.643068   2.318951   3.408906
     9  Cl   2.750630   1.730163   2.748726   4.036774   4.450382
    10  C    4.408465   3.948094   2.739448   3.661715   2.508828
    11  C    5.049097   4.949289   3.917289   3.977467   2.819452
    12  C    6.441414   6.279771   5.160848   5.354544   4.204135
    13  C    5.475127   4.702238   3.349386   4.928700   3.822709
    14  C    6.785353   6.086958   4.740175   6.101152   4.938070
    15  C    7.190813   6.755054   5.488048   6.272369   5.085761
    16  Cl   8.892795   8.465479   7.186694   7.928744   6.747617
    17  H    7.631974   6.789661   5.421607   7.056424   5.916855
    18  H    5.527256   4.504744   3.151406   5.245724   4.262172
                    6          7          8          9         10
     6  C    0.000000
     7  Cl   2.804310   0.000000
     8  O    4.160187   5.124546   0.000000
     9  Cl   4.157895   3.185234   3.031242   0.000000
    10  C    1.486973   3.379298   5.616380   5.484742   0.000000
    11  C    2.467488   4.751955   6.181204   6.593651   1.406480
    12  C    3.777701   5.724995   7.572351   7.879904   2.457304
    13  C    2.575333   3.255625   6.694552   5.997982   1.399953
    14  C    3.846705   4.547494   8.003291   7.387271   2.442490
    15  C    4.310129   5.631865   8.378730   8.217350   2.827146
    16  Cl   6.025674   7.201132  10.072070   9.902323   4.543423
    17  H    4.729985   4.902798   8.850606   7.938147   3.420755
    18  H    2.873772   2.557315   6.722295   5.556432   2.181446
                   11         12         13         14         15
    11  C    0.000000
    12  C    1.393164   0.000000
    13  C    2.389435   2.790782   0.000000
    14  C    2.760220   2.405540   1.403942   0.000000
    15  C    2.394898   1.385178   2.422110   1.390936   0.000000
    16  Cl   3.974755   2.683263   4.006542   2.702115   1.716304
    17  H    3.847957   3.392398   2.159375   1.087763   2.154756
    18  H    3.396742   3.871647   1.083235   2.120745   3.376168
                   16         17         18
    16  Cl   0.000000
    17  H    2.860814   0.000000
    18  H    4.822558   2.423448   0.000000
 Stoichiometry    C12H2Cl3O(1-)
 Framework group  C1[X(C12H2Cl3O)]
 Deg. of freedom    48
 Full point group                 C1      NOp   1
 Largest Abelian subgroup         C1      NOp   1
 Largest concise Abelian subgroup C1      NOp   1
                         Standard orientation:                         
 ---------------------------------------------------------------------
 Center     Atomic      Atomic             Coordinates (Angstroms)
 Number     Number       Type             X           Y           Z
 ---------------------------------------------------------------------
      1          6           0       -3.143475    1.493313    0.017242
      2          6           0       -2.839807    0.001059   -0.017426
      3          6           0       -1.544959   -0.438314    0.047669
      4          6           0       -1.962867    2.299728    0.158939
      5          6           0       -0.857287    1.857719    0.222557
      6          6           0       -0.373060    0.509957    0.166653
      7         17           0       -1.241392   -2.149400   -0.028217
      8          8           0       -4.250540    1.998382   -0.071882
      9         17           0       -4.221674   -1.031751   -0.148608
     10          6           0        1.095939    0.287492    0.106313
     11          6           0        1.902363    1.412096   -0.144947
     12          6           0        3.291914    1.341907   -0.216552
     13          6           0        1.757848   -0.929121    0.310267
     14          6           0        3.156209   -1.019150    0.223467
     15          6           0        3.914215    0.117207   -0.038871
     16         17           0        5.624792    0.018482   -0.138259
     17          1           0        3.642576   -1.981497    0.366873
     18          1           0        1.230207   -1.843558    0.552748
 ---------------------------------------------------------------------
 Rotational constants (GHZ):           1.0474315           0.1729313           0.1489482
 Leave Link  202 at Tue Apr  5 19:11:24 2022, MaxMem=  1879048192 cpu:               0.1 elap:               0.0
 (Enter /gpfs/software/gaussian16/sse4/tar/g16/l301.exe)
 Standard basis: 6-311+G(d,p) (5D, 7F)
 Ernie: Thresh=  0.10000D-02 Tol=  0.10000D-05 Strict=F.
 There are   404 symmetry adapted cartesian basis functions of A   symmetry.
 There are   388 symmetry adapted basis functions of A   symmetry.
   388 basis functions,   643 primitive gaussians,   404 cartesian basis functions
    67 alpha electrons       67 beta electrons
       nuclear repulsion energy      1214.4903543449 Hartrees.
 IExCor= 4336 DFT=T Ex+Corr=M062X ExCW=0 ScaHFX=  0.540000
 ScaDFX=  1.000000  1.000000  1.000000  1.000000 ScalE2=  1.000000  1.000000
 IRadAn=      5 IRanWt=     -1 IRanGd=            0 ICorTp=0 IEmpDi=  4
 NAtoms=   18 NActive=   18 NUniq=   18 SFac= 1.00D+00 NAtFMM=   60 NAOKFM=F Big=F
 Integral buffers will be    131072 words long.
 Raffenetti 2 integral format.
 Two-electron integral symmetry is turned on.
 Leave Link  301 at Tue Apr  5 19:11:25 2022, MaxMem=  1879048192 cpu:               0.4 elap:               0.1
 (Enter /gpfs/software/gaussian16/sse4/tar/g16/l302.exe)
 NPDir=0 NMtPBC=     1 NCelOv=     1 NCel=       1 NClECP=     1 NCelD=      1
         NCelK=      1 NCelE2=     1 NClLst=     1 CellRange=     0.0.
 One-electron integrals computed using PRISM.
 One-electron integral symmetry used in STVInt
 NBasis=   388 RedAO= T EigKep=  1.31D-06  NBF=   388
 NBsUse=   384 1.00D-06 EigRej=  8.19D-07 NBFU=   384
 Precomputing XC quadrature grid using
 IXCGrd= 4 IRadAn=           5 IRanWt=          -1 IRanGd=           0 AccXCQ= 0.00D+00.
 Generated NRdTot=       0 NPtTot=           0 NUsed=           0 NTot=          32
 NSgBfM=   394   394   394   394   394 MxSgAt=    18 MxSgA2=    18.
 Leave Link  302 at Tue Apr  5 19:11:26 2022, MaxMem=  1879048192 cpu:               3.2 elap:               0.5
 (Enter /gpfs/software/gaussian16/sse4/tar/g16/l303.exe)
 DipDrv:  MaxL=1.
 Leave Link  303 at Tue Apr  5 19:11:26 2022, MaxMem=  1879048192 cpu:               0.6 elap:               0.1
 (Enter /gpfs/software/gaussian16/sse4/tar/g16/l401.exe)
 ExpMin= 4.38D-02 ExpMax= 1.06D+05 ExpMxC= 3.62D+03 IAcc=3 IRadAn=         5 AccDes= 0.00D+00
 Harris functional with IExCor= 1009 and IRadAn=       5 diagonalized for initial guess.
 HarFok:  IExCor= 1009 AccDes= 0.00D+00 IRadAn=         5 IDoV= 1 UseB2=F ITyADJ=14
 ICtDFT=  3500011 ScaDFX=  1.000000  1.000000  1.000000  1.000000
 FoFCou: FMM=F IPFlag=           0 FMFlag=      100000 FMFlg1=           0
         NFxFlg=           0 DoJE=T BraDBF=F KetDBF=T FulRan=T
         wScrn=  0.000000 ICntrl=       500 IOpCl=  0 I1Cent=   200000004 NGrid=           0
         NMat0=    1 NMatS0=      1 NMatT0=    0 NMatD0=    1 NMtDS0=    0 NMtDT0=    0
 Petite list used in FoFCou.
 Harris En= -1913.13361535736    
 JPrj=0 DoOrth=F DoCkMO=F.
 Leave Link  401 at Tue Apr  5 19:11:30 2022, MaxMem=  1879048192 cpu:              26.5 elap:               3.9
 (Enter /gpfs/software/gaussian16/sse4/tar/g16/l502.exe)
 Integral symmetry usage will be decided dynamically.
 Closed shell SCF:
 Using DIIS extrapolation, IDIIS=  1040.
 NGot=  1879048192 LenX=  1878715301 LenY=  1878551644
 Requested convergence on RMS density matrix=1.00D-08 within 128 cycles.
 Requested convergence on MAX density matrix=1.00D-06.
 Requested convergence on             energy=1.00D-06.
 No special actions if energy rises.
 Fock matrices will be formed incrementally for  20 cycles.

 Cycle   1  Pass 1  IDiag  1:
 FoFJK:  IHMeth= 1 ICntrl=       0 DoSepK=F KAlg= 0 I1Cent=           0 FoldK=F
 IRaf= 810000000 NMat=       1 IRICut=       1 DoRegI=T DoRafI=F ISym2E= 0 IDoP0=0 IntGTp=1.
 FoFCou: FMM=F IPFlag=           0 FMFlag=      100000 FMFlg1=           0
         NFxFlg=           0 DoJE=F BraDBF=F KetDBF=F FulRan=T
         wScrn=  0.000000 ICntrl=         0 IOpCl=  0 I1Cent=           0 NGrid=           0
         NMat0=    1 NMatS0=      1 NMatT0=    0 NMatD0=    1 NMtDS0=    0 NMtDT0=    0
 Symmetry not used in FoFCou.
 E= -1913.50387169641    
 DIIS: error= 2.16D-02 at cycle   1 NSaved=   1.
 NSaved= 1 IEnMin= 1 EnMin= -1913.50387169641     IErMin= 1 ErrMin= 2.16D-02
 ErrMax= 2.16D-02  0.00D+00 EMaxC= 1.00D-01 BMatC= 6.35D-01 BMatP= 6.35D-01
 IDIUse=3 WtCom= 7.84D-01 WtEn= 2.16D-01
 Coeff-Com:  0.100D+01
 Coeff-En:   0.100D+01
 Coeff:      0.100D+01
 Gap=     0.112 Goal=   None    Shift=    0.000
 GapD=    0.112 DampG=1.000 DampE=0.500 DampFc=0.5000 IDamp=-1.
 Damping current iteration by 5.00D-01
 RMSDP=4.55D-01 MaxDP=6.35D+01              OVMax= 9.42D-01

 Cycle   2  Pass 1  IDiag  1:
 RMSU=  1.97D-01    CP:  2.31D+00
 E= -1913.33886513568     Delta-E=        0.165006560734 Rises=F Damp=T
 DIIS: error= 2.34D-02 at cycle   2 NSaved=   2.
 NSaved= 2 IEnMin= 1 EnMin= -1913.50387169641     IErMin= 1 ErrMin= 2.16D-02
 ErrMax= 2.34D-02  0.00D+00 EMaxC= 1.00D-01 BMatC= 1.92D-01 BMatP= 6.35D-01
 IDIUse=3 WtCom= 7.66D-01 WtEn= 2.34D-01
 Coeff-Com:  0.222D+00 0.778D+00
 Coeff-En:   0.627D+00 0.373D+00
 Coeff:      0.317D+00 0.683D+00
 Gap=    -0.072 Goal=   None    Shift=    0.000
 RMSDP=2.18D-01 MaxDP=2.91D+01 DE= 1.65D-01 OVMax= 4.51D-01

 Cycle   3  Pass 1  IDiag  1:
 RMSU=  3.11D-02    CP:  1.12D+00  4.08D-02
 E= -1913.56716596742     Delta-E=       -0.228300831744 Rises=F Damp=F
 DIIS: error= 3.48D-02 at cycle   3 NSaved=   3.
 NSaved= 3 IEnMin= 3 EnMin= -1913.56716596742     IErMin= 1 ErrMin= 2.16D-02
 ErrMax= 3.48D-02  0.00D+00 EMaxC= 1.00D-01 BMatC= 3.49D-01 BMatP= 1.92D-01
 IDIUse=2 WtCom= 0.00D+00 WtEn= 1.00D+00
 EnCoef did     1 forward-backward iterations
 Coeff-En:   0.129D+00 0.334D+00 0.537D+00
 Coeff:      0.129D+00 0.334D+00 0.537D+00
 Gap=     0.308 Goal=   None    Shift=    0.000
 RMSDP=3.76D-02 MaxDP=2.95D+00 DE=-2.28D-01 OVMax= 3.74D-01

 Cycle   4  Pass 1  IDiag  1:
 RMSU=  3.20D-02    CP:  1.09D+00  3.32D-02  3.72D-01
 E= -1913.89476139540     Delta-E=       -0.327595427982 Rises=F Damp=F
 DIIS: error= 2.25D-02 at cycle   4 NSaved=   4.
 NSaved= 4 IEnMin= 4 EnMin= -1913.89476139540     IErMin= 1 ErrMin= 2.16D-02
 ErrMax= 2.25D-02  0.00D+00 EMaxC= 1.00D-01 BMatC= 1.02D-01 BMatP= 1.92D-01
 IDIUse=3 WtCom= 7.75D-01 WtEn= 2.25D-01
 Coeff-Com:  0.253D-01 0.173D+00 0.329D+00 0.474D+00
 Coeff-En:   0.000D+00 0.000D+00 0.196D+00 0.804D+00
 Coeff:      0.196D-01 0.134D+00 0.299D+00 0.548D+00
 Gap=     0.160 Goal=   None    Shift=    0.000
 RMSDP=1.30D-02 MaxDP=6.72D-01 DE=-3.28D-01 OVMax= 1.42D-01

 Cycle   5  Pass 1  IDiag  1:
 RMSU=  7.25D-03    CP:  1.05D+00  3.44D-02  4.39D-01  6.93D-01
 E= -1913.96730836914     Delta-E=       -0.072546973739 Rises=F Damp=F
 DIIS: error= 1.32D-02 at cycle   5 NSaved=   5.
 NSaved= 5 IEnMin= 5 EnMin= -1913.96730836914     IErMin= 5 ErrMin= 1.32D-02
 ErrMax= 1.32D-02  0.00D+00 EMaxC= 1.00D-01 BMatC= 2.55D-02 BMatP= 1.02D-01
 IDIUse=3 WtCom= 8.68D-01 WtEn= 1.32D-01
 Coeff-Com: -0.406D-02 0.332D-01 0.106D+00 0.361D+00 0.503D+00
 Coeff-En:   0.000D+00 0.000D+00 0.000D+00 0.244D+00 0.756D+00
 Coeff:     -0.353D-02 0.288D-01 0.923D-01 0.346D+00 0.536D+00
 Gap=     0.091 Goal=   None    Shift=    0.000
 RMSDP=7.67D-03 MaxDP=6.82D-01 DE=-7.25D-02 OVMax= 6.94D-02

 Cycle   6  Pass 1  IDiag  1:
 RMSU=  4.58D-03    CP:  1.07D+00  2.73D-02  4.34D-01  8.49D-01  6.46D-01
 E= -1913.99015945215     Delta-E=       -0.022851083012 Rises=F Damp=F
 DIIS: error= 6.71D-03 at cycle   6 NSaved=   6.
 NSaved= 6 IEnMin= 6 EnMin= -1913.99015945215     IErMin= 6 ErrMin= 6.71D-03
 ErrMax= 6.71D-03  0.00D+00 EMaxC= 1.00D-01 BMatC= 4.20D-03 BMatP= 2.55D-02
 IDIUse=3 WtCom= 9.33D-01 WtEn= 6.71D-02
 Coeff-Com: -0.106D-01 0.157D-01 0.992D-02 0.112D+00 0.354D+00 0.519D+00
 Coeff-En:   0.000D+00 0.000D+00 0.000D+00 0.000D+00 0.138D+00 0.862D+00
 Coeff:     -0.988D-02 0.147D-01 0.925D-02 0.104D+00 0.340D+00 0.542D+00
 Gap=     0.096 Goal=   None    Shift=    0.000
 RMSDP=2.31D-03 MaxDP=2.01D-01 DE=-2.29D-02 OVMax= 3.96D-02

 Cycle   7  Pass 1  IDiag  1:
 RMSU=  9.65D-04    CP:  1.07D+00  3.15D-02  4.29D-01  8.17D-01  7.80D-01
                    CP:  7.19D-01
 E= -1913.99357475792     Delta-E=       -0.003415305766 Rises=F Damp=F
 DIIS: error= 3.57D-03 at cycle   7 NSaved=   7.
 NSaved= 7 IEnMin= 7 EnMin= -1913.99357475792     IErMin= 7 ErrMin= 3.57D-03
 ErrMax= 3.57D-03  0.00D+00 EMaxC= 1.00D-01 BMatC= 1.10D-03 BMatP= 4.20D-03
 IDIUse=3 WtCom= 9.64D-01 WtEn= 3.57D-02
 Coeff-Com: -0.631D-02 0.800D-02-0.152D-01-0.291D-02 0.142D+00 0.410D+00
 Coeff-Com:  0.464D+00
 Coeff-En:   0.000D+00 0.000D+00 0.000D+00 0.000D+00 0.000D+00 0.217D+00
 Coeff-En:   0.783D+00
 Coeff:     -0.609D-02 0.771D-02-0.147D-01-0.280D-02 0.137D+00 0.403D+00
 Coeff:      0.476D+00
 Gap=     0.097 Goal=   None    Shift=    0.000
 RMSDP=1.56D-03 MaxDP=2.53D-01 DE=-3.42D-03 OVMax= 1.26D-02

 Cycle   8  Pass 1  IDiag  1:
 RMSU=  7.05D-04    CP:  1.06D+00  2.65D-02  4.27D-01  7.98D-01  7.47D-01
                    CP:  8.03D-01  8.08D-01
 E= -1913.99471855441     Delta-E=       -0.001143796489 Rises=F Damp=F
 DIIS: error= 3.51D-04 at cycle   8 NSaved=   8.
 NSaved= 8 IEnMin= 8 EnMin= -1913.99471855441     IErMin= 8 ErrMin= 3.51D-04
 ErrMax= 3.51D-04  0.00D+00 EMaxC= 1.00D-01 BMatC= 3.93D-05 BMatP= 1.10D-03
 IDIUse=3 WtCom= 9.96D-01 WtEn= 3.51D-03
 Coeff-Com: -0.191D-02 0.355D-02-0.761D-02-0.127D-01 0.172D-01 0.111D+00
 Coeff-Com:  0.200D+00 0.691D+00
 Coeff-En:   0.000D+00 0.000D+00 0.000D+00 0.000D+00 0.000D+00 0.000D+00
 Coeff-En:   0.000D+00 0.100D+01
 Coeff:     -0.190D-02 0.354D-02-0.758D-02-0.127D-01 0.171D-01 0.110D+00
 Coeff:      0.199D+00 0.692D+00
 Gap=     0.097 Goal=   None    Shift=    0.000
 RMSDP=4.28D-04 MaxDP=3.25D-02 DE=-1.14D-03 OVMax= 7.20D-03

 Cycle   9  Pass 1  IDiag  1:
 RMSU=  2.57D-04    CP:  1.06D+00  2.63D-02  4.25D-01  8.02D-01  7.31D-01
                    CP:  8.57D-01  9.40D-01  1.06D+00
 E= -1913.99479649194     Delta-E=       -0.000077937534 Rises=F Damp=F
 DIIS: error= 1.61D-04 at cycle   9 NSaved=   9.
 NSaved= 9 IEnMin= 9 EnMin= -1913.99479649194     IErMin= 9 ErrMin= 1.61D-04
 ErrMax= 1.61D-04  0.00D+00 EMaxC= 1.00D-01 BMatC= 9.84D-06 BMatP= 3.93D-05
 IDIUse=3 WtCom= 9.98D-01 WtEn= 1.61D-03
 Coeff-Com: -0.113D-03 0.119D-02-0.560D-03-0.640D-02-0.236D-01-0.373D-01
 Coeff-Com: -0.241D-01 0.330D+00 0.761D+00
 Coeff-En:   0.000D+00 0.000D+00 0.000D+00 0.000D+00 0.000D+00 0.000D+00
 Coeff-En:   0.000D+00 0.000D+00 0.100D+01
 Coeff:     -0.112D-03 0.119D-02-0.559D-03-0.639D-02-0.235D-01-0.373D-01
 Coeff:     -0.241D-01 0.330D+00 0.761D+00
 Gap=     0.098 Goal=   None    Shift=    0.000
 RMSDP=5.19D-04 MaxDP=7.90D-02 DE=-7.79D-05 OVMax= 6.55D-03

 Cycle  10  Pass 1  IDiag  1:
 RMSU=  1.53D-04    CP:  1.06D+00  2.50D-02  4.24D-01  7.94D-01  7.11D-01
                    CP:  8.59D-01  1.03D+00  1.42D+00  1.18D+00
 E= -1913.99482686749     Delta-E=       -0.000030375549 Rises=F Damp=F
 DIIS: error= 6.88D-05 at cycle  10 NSaved=  10.
 NSaved=10 IEnMin=10 EnMin= -1913.99482686749     IErMin=10 ErrMin= 6.88D-05
 ErrMax= 6.88D-05  0.00D+00 EMaxC= 1.00D-01 BMatC= 1.66D-06 BMatP= 9.84D-06
 IDIUse=1 WtCom= 1.00D+00 WtEn= 0.00D+00
 Coeff-Com:  0.230D-03 0.192D-04 0.157D-02-0.348D-03-0.126D-01-0.342D-01
 Coeff-Com: -0.513D-01 0.325D-02 0.302D+00 0.791D+00
 Coeff:      0.230D-03 0.192D-04 0.157D-02-0.348D-03-0.126D-01-0.342D-01
 Coeff:     -0.513D-01 0.325D-02 0.302D+00 0.791D+00
 Gap=     0.098 Goal=   None    Shift=    0.000
 RMSDP=2.67D-04 MaxDP=3.53D-02 DE=-3.04D-05 OVMax= 5.18D-03

 Cycle  11  Pass 1  IDiag  1:
 RMSU=  5.67D-05    CP:  1.06D+00  2.45D-02  4.24D-01  7.91D-01  6.99D-01
                    CP:  8.64D-01  1.07D+00  1.62D+00  1.49D+00  1.46D+00
 E= -1913.99483901734     Delta-E=       -0.000012149844 Rises=F Damp=F
 DIIS: error= 5.03D-05 at cycle  11 NSaved=  11.
 NSaved=11 IEnMin=11 EnMin= -1913.99483901734     IErMin=11 ErrMin= 5.03D-05
 ErrMax= 5.03D-05  0.00D+00 EMaxC= 1.00D-01 BMatC= 4.84D-07 BMatP= 1.66D-06
 IDIUse=1 WtCom= 1.00D+00 WtEn= 0.00D+00
 Coeff-Com:  0.166D-03-0.321D-03 0.900D-03 0.718D-03-0.679D-04-0.458D-02
 Coeff-Com: -0.135D-01-0.565D-01-0.423D-01 0.201D+00 0.914D+00
 Coeff:      0.166D-03-0.321D-03 0.900D-03 0.718D-03-0.679D-04-0.458D-02
 Coeff:     -0.135D-01-0.565D-01-0.423D-01 0.201D+00 0.914D+00
 Gap=     0.098 Goal=   None    Shift=    0.000
 RMSDP=1.89D-04 MaxDP=2.71D-02 DE=-1.21D-05 OVMax= 4.64D-03

 Cycle  12  Pass 1  IDiag  1:
 RMSU=  3.13D-05    CP:  1.06D+00  2.41D-02  4.24D-01  7.88D-01  6.91D-01
                    CP:  8.63D-01  1.10D+00  1.75D+00  1.63D+00  1.93D+00
                    CP:  1.57D+00
 E= -1913.99484680277     Delta-E=       -0.000007785430 Rises=F Damp=F
 DIIS: error= 4.25D-05 at cycle  12 NSaved=  12.
 NSaved=12 IEnMin=12 EnMin= -1913.99484680277     IErMin=12 ErrMin= 4.25D-05
 ErrMax= 4.25D-05  0.00D+00 EMaxC= 1.00D-01 BMatC= 2.53D-07 BMatP= 4.84D-07
 IDIUse=1 WtCom= 1.00D+00 WtEn= 0.00D+00
 Coeff-Com:  0.863D-04-0.299D-03-0.455D-04 0.266D-03 0.344D-02 0.874D-02
 Coeff-Com:  0.134D-01-0.600D-02-0.909D-01-0.218D+00 0.190D+00 0.110D+01
 Coeff:      0.863D-04-0.299D-03-0.455D-04 0.266D-03 0.344D-02 0.874D-02
 Coeff:      0.134D-01-0.600D-02-0.909D-01-0.218D+00 0.190D+00 0.110D+01
 Gap=     0.098 Goal=   None    Shift=    0.000
 RMSDP=1.79D-04 MaxDP=2.58D-02 DE=-7.79D-06 OVMax= 4.91D-03

 Cycle  13  Pass 1  IDiag  1:
 RMSU=  1.70D-05    CP:  1.06D+00  2.37D-02  4.24D-01  7.87D-01  6.85D-01
                    CP:  8.59D-01  1.13D+00  1.88D+00  1.75D+00  2.45D+00
                    CP:  2.26D+00  2.37D+00
 E= -1913.99485312960     Delta-E=       -0.000006326834 Rises=F Damp=F
 DIIS: error= 3.26D-05 at cycle  13 NSaved=  13.
 NSaved=13 IEnMin=13 EnMin= -1913.99485312960     IErMin=13 ErrMin= 3.26D-05
 ErrMax= 3.26D-05  0.00D+00 EMaxC= 1.00D-01 BMatC= 1.39D-07 BMatP= 2.53D-07
 IDIUse=1 WtCom= 1.00D+00 WtEn= 0.00D+00
 Coeff-Com: -0.184D-04-0.590D-04-0.637D-03-0.468D-03 0.161D-02 0.752D-02
 Coeff-Com:  0.177D-01 0.410D-01-0.795D-02-0.243D+00-0.554D+00 0.549D+00
 Coeff-Com:  0.119D+01
 Coeff:     -0.184D-04-0.590D-04-0.637D-03-0.468D-03 0.161D-02 0.752D-02
 Coeff:      0.177D-01 0.410D-01-0.795D-02-0.243D+00-0.554D+00 0.549D+00
 Coeff:      0.119D+01
 Gap=     0.098 Goal=   None    Shift=    0.000
 RMSDP=1.89D-04 MaxDP=2.49D-02 DE=-6.33D-06 OVMax= 6.12D-03

 Cycle  14  Pass 1  IDiag  1:
 RMSU=  3.90D-05    CP:  1.06D+00  2.34D-02  4.24D-01  7.85D-01  6.79D-01
                    CP:  8.58D-01  1.16D+00  2.01D+00  1.87D+00  3.00D+00
                    CP:  3.00D+00  3.00D+00  1.63D+00
 E= -1913.99485861334     Delta-E=       -0.000005483737 Rises=F Damp=F
 DIIS: error= 2.03D-05 at cycle  14 NSaved=  14.
 NSaved=14 IEnMin=14 EnMin= -1913.99485861334     IErMin=14 ErrMin= 2.03D-05
 ErrMax= 2.03D-05  0.00D+00 EMaxC= 1.00D-01 BMatC= 6.07D-08 BMatP= 1.39D-07
 IDIUse=1 WtCom= 1.00D+00 WtEn= 0.00D+00
 Coeff-Com: -0.448D-04 0.924D-04-0.352D-03-0.318D-03-0.136D-02-0.175D-02
 Coeff-Com:  0.237D-02 0.265D-01 0.499D-01 0.614D-02-0.427D+00-0.394D+00
 Coeff-Com:  0.619D+00 0.112D+01
 Coeff:     -0.448D-04 0.924D-04-0.352D-03-0.318D-03-0.136D-02-0.175D-02
 Coeff:      0.237D-02 0.265D-01 0.499D-01 0.614D-02-0.427D+00-0.394D+00
 Coeff:      0.619D+00 0.112D+01
 Gap=     0.098 Goal=   None    Shift=    0.000
 RMSDP=1.77D-04 MaxDP=2.30D-02 DE=-5.48D-06 OVMax= 5.72D-03

 Cycle  15  Pass 1  IDiag  1:
 RMSU=  8.46D-05    CP:  1.06D+00  2.30D-02  4.24D-01  7.83D-01  6.74D-01
                    CP:  8.55D-01  1.20D+00  2.13D+00  1.98D+00  3.00D+00
                    CP:  3.00D+00  3.00D+00  2.81D+00  2.82D+00
 E= -1913.99486129133     Delta-E=       -0.000002677997 Rises=F Damp=F
 DIIS: error= 8.19D-06 at cycle  15 NSaved=  15.
 NSaved=15 IEnMin=15 EnMin= -1913.99486129133     IErMin=15 ErrMin= 8.19D-06
 ErrMax= 8.19D-06  0.00D+00 EMaxC= 1.00D-01 BMatC= 2.14D-08 BMatP= 6.07D-08
 IDIUse=1 WtCom= 1.00D+00 WtEn= 0.00D+00
 Coeff-Com: -0.267D-04 0.750D-04 0.289D-04 0.260D-04-0.136D-02-0.390D-02
 Coeff-Com: -0.537D-02-0.230D-02 0.281D-01 0.110D+00 0.436D-02-0.415D+00
 Coeff-Com: -0.224D+00 0.613D+00 0.896D+00
 Coeff:     -0.267D-04 0.750D-04 0.289D-04 0.260D-04-0.136D-02-0.390D-02
 Coeff:     -0.537D-02-0.230D-02 0.281D-01 0.110D+00 0.436D-02-0.415D+00
 Coeff:     -0.224D+00 0.613D+00 0.896D+00
 Gap=     0.098 Goal=   None    Shift=    0.000
 RMSDP=8.05D-05 MaxDP=9.38D-03 DE=-2.68D-06 OVMax= 2.89D-03

 Cycle  16  Pass 1  IDiag  1:
 RMSU=  3.33D-05    CP:  1.06D+00  2.28D-02  4.24D-01  7.83D-01  6.71D-01
                    CP:  8.54D-01  1.22D+00  2.18D+00  2.03D+00  3.00D+00
                    CP:  3.00D+00  3.00D+00  3.00D+00  3.00D+00  1.45D+00
 E= -1913.99486175629     Delta-E=       -0.000000464954 Rises=F Damp=F
 DIIS: error= 2.18D-06 at cycle  16 NSaved=  16.
 NSaved=16 IEnMin=16 EnMin= -1913.99486175629     IErMin=16 ErrMin= 2.18D-06
 ErrMax= 2.18D-06  0.00D+00 EMaxC= 1.00D-01 BMatC= 1.52D-09 BMatP= 2.14D-08
 IDIUse=1 WtCom= 1.00D+00 WtEn= 0.00D+00
 Coeff-Com: -0.455D-06 0.630D-05 0.461D-04 0.397D-04-0.855D-04-0.532D-03
 Coeff-Com: -0.120D-02-0.449D-02-0.231D-02 0.204D-01 0.574D-01-0.337D-01
 Coeff-Com: -0.157D+00 0.892D-02 0.244D+00 0.868D+00
 Coeff:     -0.455D-06 0.630D-05 0.461D-04 0.397D-04-0.855D-04-0.532D-03
 Coeff:     -0.120D-02-0.449D-02-0.231D-02 0.204D-01 0.574D-01-0.337D-01
 Coeff:     -0.157D+00 0.892D-02 0.244D+00 0.868D+00
 Gap=     0.098 Goal=   None    Shift=    0.000
 RMSDP=1.84D-05 MaxDP=2.32D-03 DE=-4.65D-07 OVMax= 5.57D-04

 Cycle  17  Pass 1  IDiag  1:
 RMSU=  2.14D-06    CP:  1.06D+00  2.28D-02  4.24D-01  7.83D-01  6.71D-01
                    CP:  8.54D-01  1.22D+00  2.19D+00  2.04D+00  3.00D+00
                    CP:  3.00D+00  3.00D+00  3.00D+00  3.00D+00  1.55D+00
                    CP:  1.22D+00
 E= -1913.99486177376     Delta-E=       -0.000000017475 Rises=F Damp=F
 DIIS: error= 1.67D-06 at cycle  17 NSaved=  17.
 NSaved=17 IEnMin=17 EnMin= -1913.99486177376     IErMin=17 ErrMin= 1.67D-06
 ErrMax= 1.67D-06  0.00D+00 EMaxC= 1.00D-01 BMatC= 5.72D-10 BMatP= 1.52D-09
 IDIUse=1 WtCom= 1.00D+00 WtEn= 0.00D+00
 Coeff-Com:  0.439D-05-0.674D-05 0.261D-04 0.106D-04 0.113D-03 0.128D-03
 Coeff-Com: -0.161D-05-0.217D-02-0.372D-02-0.260D-02 0.307D-01 0.311D-01
 Coeff-Com: -0.484D-01-0.765D-01 0.118D-01 0.403D+00 0.657D+00
 Coeff:      0.439D-05-0.674D-05 0.261D-04 0.106D-04 0.113D-03 0.128D-03
 Coeff:     -0.161D-05-0.217D-02-0.372D-02-0.260D-02 0.307D-01 0.311D-01
 Coeff:     -0.484D-01-0.765D-01 0.118D-01 0.403D+00 0.657D+00
 Gap=     0.098 Goal=   None    Shift=    0.000
 RMSDP=2.28D-06 MaxDP=8.09D-05 DE=-1.75D-08 OVMax= 7.52D-05

 Cycle  18  Pass 1  IDiag  1:
 RMSU=  6.90D-07    CP:  1.06D+00  2.28D-02  4.24D-01  7.83D-01  6.71D-01
                    CP:  8.54D-01  1.22D+00  2.19D+00  2.05D+00  3.00D+00
                    CP:  3.00D+00  3.00D+00  3.00D+00  3.00D+00  1.56D+00
                    CP:  1.26D+00  9.50D-01
 E= -1913.99486177489     Delta-E=       -0.000000001125 Rises=F Damp=F
 DIIS: error= 7.47D-07 at cycle  18 NSaved=  18.
 NSaved=18 IEnMin=18 EnMin= -1913.99486177489     IErMin=18 ErrMin= 7.47D-07
 ErrMax= 7.47D-07  0.00D+00 EMaxC= 1.00D-01 BMatC= 1.24D-10 BMatP= 5.72D-10
 IDIUse=1 WtCom= 1.00D+00 WtEn= 0.00D+00
 Coeff-Com:  0.112D-05-0.234D-05 0.141D-05-0.712D-05 0.594D-04 0.111D-03
 Coeff-Com:  0.263D-03 0.105D-03 0.246D-04-0.455D-02-0.325D-02 0.907D-02
 Coeff-Com:  0.245D-01-0.229D-01-0.378D-01-0.827D-01 0.217D+00 0.900D+00
 Coeff:      0.112D-05-0.234D-05 0.141D-05-0.712D-05 0.594D-04 0.111D-03
 Coeff:      0.263D-03 0.105D-03 0.246D-04-0.455D-02-0.325D-02 0.907D-02
 Coeff:      0.245D-01-0.229D-01-0.378D-01-0.827D-01 0.217D+00 0.900D+00
 Gap=     0.098 Goal=   None    Shift=    0.000
 RMSDP=1.07D-06 MaxDP=9.89D-05 DE=-1.13D-09 OVMax= 1.86D-05

 Cycle  19  Pass 1  IDiag  1:
 RMSU=  3.46D-07    CP:  1.06D+00  2.28D-02  4.24D-01  7.83D-01  6.71D-01
                    CP:  8.54D-01  1.22D+00  2.19D+00  2.05D+00  3.00D+00
                    CP:  3.00D+00  3.00D+00  3.00D+00  3.00D+00  1.56D+00
                    CP:  1.27D+00  1.12D+00  1.31D+00
 E= -1913.99486177513     Delta-E=       -0.000000000239 Rises=F Damp=F
 DIIS: error= 3.56D-07 at cycle  19 NSaved=  19.
 NSaved=19 IEnMin=19 EnMin= -1913.99486177513     IErMin=19 ErrMin= 3.56D-07
 ErrMax= 3.56D-07  0.00D+00 EMaxC= 1.00D-01 BMatC= 1.31D-11 BMatP= 1.24D-10
 IDIUse=1 WtCom= 1.00D+00 WtEn= 0.00D+00
 Coeff-Com: -0.561D-06 0.254D-06-0.186D-05-0.179D-05 0.473D-05-0.265D-06
 Coeff-Com:  0.723D-04 0.223D-03 0.637D-03-0.492D-03-0.416D-02-0.239D-02
 Coeff-Com:  0.128D-01 0.336D-02-0.116D-01-0.876D-01-0.308D-01 0.269D+00
 Coeff-Com:  0.851D+00
 Coeff:     -0.561D-06 0.254D-06-0.186D-05-0.179D-05 0.473D-05-0.265D-06
 Coeff:      0.723D-04 0.223D-03 0.637D-03-0.492D-03-0.416D-02-0.239D-02
 Coeff:      0.128D-01 0.336D-02-0.116D-01-0.876D-01-0.308D-01 0.269D+00
 Coeff:      0.851D+00
 Gap=     0.098 Goal=   None    Shift=    0.000
 RMSDP=3.45D-07 MaxDP=2.10D-05 DE=-2.39D-10 OVMax= 8.32D-06

 Cycle  20  Pass 1  IDiag  1:
 RMSU=  1.53D-07    CP:  1.06D+00  2.28D-02  4.24D-01  7.83D-01  6.71D-01
                    CP:  8.54D-01  1.22D+00  2.19D+00  2.05D+00  3.00D+00
                    CP:  3.00D+00  3.00D+00  3.00D+00  3.00D+00  1.56D+00
                    CP:  1.28D+00  1.16D+00  1.50D+00  1.18D+00
 E= -1913.99486177526     Delta-E=       -0.000000000136 Rises=F Damp=F
 DIIS: error= 8.70D-08 at cycle  20 NSaved=  20.
 NSaved=20 IEnMin=20 EnMin= -1913.99486177526     IErMin=20 ErrMin= 8.70D-08
 ErrMax= 8.70D-08  0.00D+00 EMaxC= 1.00D-01 BMatC= 3.65D-12 BMatP= 1.31D-11
 IDIUse=1 WtCom= 1.00D+00 WtEn= 0.00D+00
 Coeff-Com: -0.492D-06 0.796D-06-0.156D-05-0.556D-06-0.801D-05-0.145D-04
 Coeff-Com:  0.414D-05 0.766D-04 0.201D-03 0.383D-03-0.131D-02-0.166D-02
 Coeff-Com:  0.103D-02 0.516D-02 0.792D-03-0.230D-01-0.501D-01-0.565D-01
 Coeff-Com:  0.391D+00 0.734D+00
 Coeff:     -0.492D-06 0.796D-06-0.156D-05-0.556D-06-0.801D-05-0.145D-04
 Coeff:      0.414D-05 0.766D-04 0.201D-03 0.383D-03-0.131D-02-0.166D-02
 Coeff:      0.103D-02 0.516D-02 0.792D-03-0.230D-01-0.501D-01-0.565D-01
 Coeff:      0.391D+00 0.734D+00
 Gap=     0.098 Goal=   None    Shift=    0.000
 RMSDP=1.55D-07 MaxDP=1.14D-05 DE=-1.36D-10 OVMax= 3.78D-06

 Cycle  21  Pass 1  IDiag  1:
 Restarting incremental Fock formation.
 E= -1913.99486177531     Delta-E=       -0.000000000043 Rises=F Damp=F
 DIIS: error= 3.79D-08 at cycle  21 NSaved=  20.
 NSaved=20 IEnMin=20 EnMin= -1913.99486177531     IErMin=20 ErrMin= 3.79D-08
 ErrMax= 3.79D-08  0.00D+00 EMaxC= 1.00D-01 BMatC= 5.22D-13 BMatP= 3.65D-12
 IDIUse=1 WtCom= 1.00D+00 WtEn= 0.00D+00
 Coeff-Com: -0.274D-07-0.200D-06 0.483D-06-0.282D-05-0.154D-05-0.777D-05
 Coeff-Com: -0.371D-04-0.109D-03 0.137D-03 0.540D-03 0.553D-03-0.258D-02
 Coeff-Com:  0.349D-03 0.192D-02 0.121D-01-0.292D-02-0.672D-01-0.827D-01
 Coeff-Com:  0.167D+00 0.973D+00
 Coeff:     -0.274D-07-0.200D-06 0.483D-06-0.282D-05-0.154D-05-0.777D-05
 Coeff:     -0.371D-04-0.109D-03 0.137D-03 0.540D-03 0.553D-03-0.258D-02
 Coeff:      0.349D-03 0.192D-02 0.121D-01-0.292D-02-0.672D-01-0.827D-01
 Coeff:      0.167D+00 0.973D+00
 Gap=     0.098 Goal=   None    Shift=    0.000
 RMSDP=8.29D-08 MaxDP=4.71D-06 DE=-4.27D-11 OVMax= 2.24D-06

 Cycle  22  Pass 1  IDiag  1:
 RMSU=  6.99D-08    CP:  1.00D+00
 E= -1913.99486177524     Delta-E=        0.000000000065 Rises=F Damp=F
 DIIS: error= 1.41D-08 at cycle  22 NSaved=  20.
 NSaved=20 IEnMin=19 EnMin= -1913.99486177531     IErMin=20 ErrMin= 1.41D-08
 ErrMax= 1.41D-08  0.00D+00 EMaxC= 1.00D-01 BMatC= 1.13D-13 BMatP= 5.22D-13
 IDIUse=1 WtCom= 1.00D+00 WtEn= 0.00D+00
 Coeff-Com: -0.419D-07 0.127D-06-0.570D-06 0.212D-05-0.138D-05-0.764D-05
 Coeff-Com: -0.369D-04 0.683D-05 0.158D-03 0.181D-03-0.930D-03 0.159D-04
 Coeff-Com:  0.876D-03 0.695D-02 0.511D-02-0.183D-01-0.888D-01-0.395D-01
 Coeff-Com:  0.384D+00 0.750D+00
 Coeff:     -0.419D-07 0.127D-06-0.570D-06 0.212D-05-0.138D-05-0.764D-05
 Coeff:     -0.369D-04 0.683D-05 0.158D-03 0.181D-03-0.930D-03 0.159D-04
 Coeff:      0.876D-03 0.695D-02 0.511D-02-0.183D-01-0.888D-01-0.395D-01
 Coeff:      0.384D+00 0.750D+00
 Gap=     0.098 Goal=   None    Shift=    0.000
 RMSDP=3.22D-08 MaxDP=3.45D-06 DE= 6.50D-11 OVMax= 6.99D-07

 Cycle  23  Pass 1  IDiag  1:
 RMSU=  2.78D-08    CP:  1.00D+00  1.17D+00
 E= -1913.99486177526     Delta-E=       -0.000000000019 Rises=F Damp=F
 DIIS: error= 1.83D-08 at cycle  23 NSaved=  20.
 NSaved=20 IEnMin=18 EnMin= -1913.99486177531     IErMin=19 ErrMin= 1.41D-08
 ErrMax= 1.83D-08  0.00D+00 EMaxC= 1.00D-01 BMatC= 2.50D-14 BMatP= 1.13D-13
 IDIUse=1 WtCom= 1.00D+00 WtEn= 0.00D+00
 Coeff-Com: -0.166D-06-0.784D-07 0.898D-06-0.220D-07 0.985D-05 0.183D-04
 Coeff-Com: -0.268D-04-0.103D-03-0.893D-04 0.265D-03 0.393D-04-0.125D-03
 Coeff-Com: -0.410D-03 0.194D-02 0.758D-02-0.181D-01-0.513D-01-0.670D-01
 Coeff-Com:  0.318D+00 0.809D+00
 Coeff:     -0.166D-06-0.784D-07 0.898D-06-0.220D-07 0.985D-05 0.183D-04
 Coeff:     -0.268D-04-0.103D-03-0.893D-04 0.265D-03 0.393D-04-0.125D-03
 Coeff:     -0.410D-03 0.194D-02 0.758D-02-0.181D-01-0.513D-01-0.670D-01
 Coeff:      0.318D+00 0.809D+00
 Gap=     0.098 Goal=   None    Shift=    0.000
 RMSDP=1.26D-08 MaxDP=7.68D-07 DE=-1.86D-11 OVMax= 3.96D-07

 Cycle  24  Pass 1  IDiag  1:
 RMSU=  8.26D-09    CP:  1.00D+00  1.30D+00  1.07D+00
 E= -1913.99486177531     Delta-E=       -0.000000000045 Rises=F Damp=F
 DIIS: error= 3.80D-09 at cycle  24 NSaved=  20.
 NSaved=20 IEnMin=17 EnMin= -1913.99486177531     IErMin=20 ErrMin= 3.80D-09
 ErrMax= 3.80D-09  0.00D+00 EMaxC= 1.00D-01 BMatC= 3.90D-15 BMatP= 2.50D-14
 IDIUse=1 WtCom= 1.00D+00 WtEn= 0.00D+00
 Coeff-Com:  0.233D-06 0.384D-06-0.279D-06 0.205D-05 0.728D-06-0.159D-04
 Coeff-Com: -0.272D-04 0.714D-05 0.136D-03-0.428D-04-0.137D-03-0.526D-03
 Coeff-Com:  0.119D-04 0.397D-02 0.251D-02-0.759D-02-0.555D-01-0.158D-01
 Coeff-Com:  0.188D+00 0.884D+00
 Coeff:      0.233D-06 0.384D-06-0.279D-06 0.205D-05 0.728D-06-0.159D-04
 Coeff:     -0.272D-04 0.714D-05 0.136D-03-0.428D-04-0.137D-03-0.526D-03
 Coeff:      0.119D-04 0.397D-02 0.251D-02-0.759D-02-0.555D-01-0.158D-01
 Coeff:      0.188D+00 0.884D+00
 Gap=     0.098 Goal=   None    Shift=    0.000
 RMSDP=4.27D-09 MaxDP=2.80D-07 DE=-4.55D-11 OVMax= 1.07D-07

 SCF Done:  E(RM062X) =  -1913.99486178     A.U. after   24 cycles
            NFock= 24  Conv=0.43D-08     -V/T= 2.0028
 KE= 1.908738819474D+03 PE=-6.969138133429D+03 EE= 1.931914097835D+03
 Leave Link  502 at Tue Apr  5 19:18:25 2022, MaxMem=  1879048192 cpu:            2855.6 elap:             414.8
 (Enter /gpfs/software/gaussian16/sse4/tar/g16/l601.exe)
 Copying SCF densities to generalized density rwf, IOpCl= 0 IROHF=0.

 **********************************************************************

            Population analysis using the SCF density.

 **********************************************************************

 Orbital symmetries:
       Occupied  (A) (A) (A) (A) (A) (A) (A) (A) (A) (A) (A) (A)
                 (A) (A) (A) (A) (A) (A) (A) (A) (A) (A) (A) (A)
                 (A) (A) (A) (A) (A) (A) (A) (A) (A) (A) (A) (A)
                 (A) (A) (A) (A) (A) (A) (A) (A) (A) (A) (A) (A)
                 (A) (A) (A) (A) (A) (A) (A) (A) (A) (A) (A) (A)
                 (A) (A) (A) (A) (A) (A) (A)
       Virtual   (A) (A) (A) (A) (A) (A) (A) (A) (A) (A) (A) (A)
                 (A) (A) (A) (A) (A) (A) (A) (A) (A) (A) (A) (A)
                 (A) (A) (A) (A) (A) (A) (A) (A) (A) (A) (A) (A)
                 (A) (A) (A) (A) (A) (A) (A) (A) (A) (A) (A) (A)
                 (A) (A) (A) (A) (A) (A) (A) (A) (A) (A) (A) (A)
                 (A) (A) (A) (A) (A) (A) (A) (A) (A) (A) (A) (A)
                 (A) (A) (A) (A) (A) (A) (A) (A) (A) (A) (A) (A)
                 (A) (A) (A) (A) (A) (A) (A) (A) (A) (A) (A) (A)
                 (A) (A) (A) (A) (A) (A) (A) (A) (A) (A) (A) (A)
                 (A) (A) (A) (A) (A) (A) (A) (A) (A) (A) (A) (A)
                 (A) (A) (A) (A) (A) (A) (A) (A) (A) (A) (A) (A)
                 (A) (A) (A) (A) (A) (A) (A) (A) (A) (A) (A) (A)
                 (A) (A) (A) (A) (A) (A) (A) (A) (A) (A) (A) (A)
                 (A) (A) (A) (A) (A) (A) (A) (A) (A) (A) (A) (A)
                 (A) (A) (A) (A) (A) (A) (A) (A) (A) (A) (A) (A)
                 (A) (A) (A) (A) (A) (A) (A) (A) (A) (A) (A) (A)
                 (A) (A) (A) (A) (A) (A) (A) (A) (A) (A) (A) (A)
                 (A) (A) (A) (A) (A) (A) (A) (A) (A) (A) (A) (A)
                 (A) (A) (A) (A) (A) (A) (A) (A) (A) (A) (A) (A)
                 (A) (A) (A) (A) (A) (A) (A) (A) (A) (A) (A) (A)
                 (A) (A) (A) (A) (A) (A) (A) (A) (A) (A) (A) (A)
                 (A) (A) (A) (A) (A) (A) (A) (A) (A) (A) (A) (A)
                 (A) (A) (A) (A) (A) (A) (A) (A) (A) (A) (A) (A)
                 (A) (A) (A) (A) (A) (A) (A) (A) (A) (A) (A) (A)
                 (A) (A) (A) (A) (A) (A) (A) (A) (A) (A) (A) (A)
                 (A) (A) (A) (A) (A) (A) (A) (A) (A) (A) (A) (A)
                 (A) (A) (A) (A) (A)
 The electronic state is 1-A.
 Alpha  occ. eigenvalues -- -102.58481-102.57780-102.56218 -19.45175 -10.52978
 Alpha  occ. eigenvalues --  -10.51467 -10.51113 -10.49931 -10.49700 -10.49028
 Alpha  occ. eigenvalues --  -10.48232 -10.47194 -10.46037 -10.45747 -10.42367
 Alpha  occ. eigenvalues --  -10.40168  -9.72852  -9.72081  -9.70447  -7.45344
 Alpha  occ. eigenvalues --   -7.44700  -7.44696  -7.44584  -7.43933  -7.43911
 Alpha  occ. eigenvalues --   -7.42969  -7.42295  -7.42273  -1.01478  -0.91183
 Alpha  occ. eigenvalues --   -0.89510  -0.85448  -0.83713  -0.81234  -0.75359
 Alpha  occ. eigenvalues --   -0.74414  -0.69926  -0.66580  -0.59375  -0.58064
 Alpha  occ. eigenvalues --   -0.54147  -0.51841  -0.47860  -0.46214  -0.43631
 Alpha  occ. eigenvalues --   -0.42783  -0.40416  -0.38772  -0.38155  -0.37642
 Alpha  occ. eigenvalues --   -0.37106  -0.35588  -0.35029  -0.32816  -0.31944
 Alpha  occ. eigenvalues --   -0.29518  -0.29184  -0.28639  -0.26743  -0.25981
 Alpha  occ. eigenvalues --   -0.22466  -0.22318  -0.21663  -0.21296  -0.19116
 Alpha  occ. eigenvalues --   -0.19078  -0.10270
 Alpha virt. eigenvalues --   -0.00472   0.08394   0.09131   0.09264   0.10411
 Alpha virt. eigenvalues --    0.10647   0.11817   0.13383   0.13614   0.13941
 Alpha virt. eigenvalues --    0.14596   0.15210   0.15727   0.16170   0.16326
 Alpha virt. eigenvalues --    0.16465   0.16969   0.16999   0.17972   0.18261
 Alpha virt. eigenvalues --    0.18377   0.18968   0.19450   0.20008   0.20196
 Alpha virt. eigenvalues --    0.20798   0.21205   0.21754   0.22065   0.22125
 Alpha virt. eigenvalues --    0.22874   0.23868   0.24471   0.24510   0.24765
 Alpha virt. eigenvalues --    0.25260   0.25424   0.26652   0.26954   0.27328
 Alpha virt. eigenvalues --    0.28255   0.28818   0.29005   0.29515   0.29843
 Alpha virt. eigenvalues --    0.30279   0.30514   0.30919   0.31152   0.31602
 Alpha virt. eigenvalues --    0.32101   0.32732   0.33078   0.33765   0.34340
 Alpha virt. eigenvalues --    0.34780   0.35460   0.35758   0.36281   0.36725
 Alpha virt. eigenvalues --    0.37117   0.37680   0.38163   0.38375   0.39345
 Alpha virt. eigenvalues --    0.40279   0.40670   0.41697   0.42381   0.43037
 Alpha virt. eigenvalues --    0.43332   0.44306   0.45031   0.45771   0.46338
 Alpha virt. eigenvalues --    0.46816   0.47362   0.48550   0.49517   0.52056
 Alpha virt. eigenvalues --    0.53736   0.54021   0.56412   0.56696   0.57011
 Alpha virt. eigenvalues --    0.57703   0.58685   0.59929   0.60863   0.62092
 Alpha virt. eigenvalues --    0.63366   0.64066   0.64897   0.66099   0.66795
 Alpha virt. eigenvalues --    0.67846   0.68498   0.69309   0.70553   0.70850
 Alpha virt. eigenvalues --    0.71966   0.72284   0.73191   0.74011   0.75332
 Alpha virt. eigenvalues --    0.76206   0.76522   0.77332   0.78026   0.78437
 Alpha virt. eigenvalues --    0.78889   0.79620   0.80491   0.81015   0.82414
 Alpha virt. eigenvalues --    0.83455   0.83760   0.84698   0.85730   0.87017
 Alpha virt. eigenvalues --    0.88166   0.89834   0.90749   0.92664   0.93875
 Alpha virt. eigenvalues --    0.94750   0.96781   0.97478   0.98158   0.98628
 Alpha virt. eigenvalues --    0.99442   1.00530   1.01343   1.01962   1.02584
 Alpha virt. eigenvalues --    1.02820   1.04004   1.04647   1.05499   1.05963
 Alpha virt. eigenvalues --    1.07766   1.07937   1.08574   1.08974   1.10028
 Alpha virt. eigenvalues --    1.10807   1.10964   1.11563   1.12791   1.13437
 Alpha virt. eigenvalues --    1.15764   1.16397   1.17612   1.18780   1.19376
 Alpha virt. eigenvalues --    1.21050   1.22522   1.23956   1.26790   1.28528
 Alpha virt. eigenvalues --    1.30448   1.32053   1.32672   1.33510   1.34969
 Alpha virt. eigenvalues --    1.36247   1.37309   1.38014   1.39918   1.40509
 Alpha virt. eigenvalues --    1.42065   1.44729   1.46012   1.47013   1.48248
 Alpha virt. eigenvalues --    1.48726   1.50632   1.51626   1.53224   1.60814
 Alpha virt. eigenvalues --    1.61651   1.63038   1.65661   1.67108   1.69643
 Alpha virt. eigenvalues --    1.71082   1.73027   1.73633   1.79638   1.82693
 Alpha virt. eigenvalues --    1.83727   1.85890   1.87072   1.89656   1.90563
 Alpha virt. eigenvalues --    1.90969   1.93862   1.95100   1.96010   1.96451
 Alpha virt. eigenvalues --    1.99397   2.01218   2.01727   2.04607   2.05578
 Alpha virt. eigenvalues --    2.06136   2.06698   2.08516   2.08767   2.12758
 Alpha virt. eigenvalues --    2.14315   2.17671   2.18825   2.22077   2.24907
 Alpha virt. eigenvalues --    2.29600   2.33523   2.36302   2.38214   2.39731
 Alpha virt. eigenvalues --    2.40396   2.41237   2.41608   2.44583   2.45642
 Alpha virt. eigenvalues --    2.46549   2.51064   2.51117   2.52338   2.55910
 Alpha virt. eigenvalues --    2.58156   2.58936   2.63565   2.66448   2.67683
 Alpha virt. eigenvalues --    2.70341   2.73549   2.75735   2.77922   2.79245
 Alpha virt. eigenvalues --    2.79966   2.82692   2.82805   2.86940   2.91321
 Alpha virt. eigenvalues --    2.92087   2.93919   2.96540   2.98409   3.01677
 Alpha virt. eigenvalues --    3.03477   3.04722   3.08028   3.09988   3.14178
 Alpha virt. eigenvalues --    3.16294   3.16951   3.17616   3.22071   3.22422
 Alpha virt. eigenvalues --    3.25244   3.25872   3.29881   3.32605   3.35410
 Alpha virt. eigenvalues --    3.39456   3.40466   3.46799   3.50086   3.52044
 Alpha virt. eigenvalues --    3.55742   3.57522   3.67201   3.73639   3.77884
 Alpha virt. eigenvalues --    3.78543   3.84487   3.89129   3.99809   4.12583
 Alpha virt. eigenvalues --    4.15610   4.20708   4.29366   4.61256   4.81044
 Alpha virt. eigenvalues --    4.90810   5.34143   5.49550   5.98555  10.07011
 Alpha virt. eigenvalues --   10.08220  10.12119  23.52742  23.66186  23.80198
 Alpha virt. eigenvalues --   24.02781  24.04530  24.05659  24.09455  24.17777
 Alpha virt. eigenvalues --   24.19719  24.20630  24.28038  25.04583  26.02027
 Alpha virt. eigenvalues --   26.03258  26.11366  26.30617  26.35062  26.46183
 Alpha virt. eigenvalues --   26.76504  26.78280  26.99074  50.28933 216.17198
 Alpha virt. eigenvalues --  216.18478 216.22961
          Condensed to atoms (all electrons):
               1          2          3          4          5          6
     1  C   13.498541  -2.544444  -1.881976   0.556814   0.854449  -2.362546
     2  C   -2.544444  14.767026   0.376531  -1.184180  -1.430630  -2.335345
     3  C   -1.881976   0.376531  15.394047   2.048910  -5.019293  -2.779208
     4  C    0.556814  -1.184180   2.048910  11.627960  -1.299898  -3.139038
     5  C    0.854449  -1.430630  -5.019293  -1.299898  17.149593  -0.059467
     6  C   -2.362546  -2.335345  -2.779208  -3.139038  -0.059467  17.912107
     7  Cl   0.481641   0.969065  -1.599164   0.188484   0.390450  -0.767328
     8  O    0.396539  -0.070114   0.080168  -0.293296  -0.037810  -0.115582
     9  Cl  -0.615695  -1.666087   1.006748   0.181527  -0.037933   0.214584
    10  C   -1.142641  -1.375570  -2.083263  -2.086374  -1.025581   3.673533
    11  C   -0.274200  -0.979043  -3.295885  -0.796042   1.863341   1.174845
    12  C    0.202636  -0.147718   0.068524  -0.896945  -0.891903  -3.951808
    13  C   -0.356395   0.481608   3.382021   0.585410  -4.717701  -0.707337
    14  C    0.207523   0.531609   0.652807  -0.048333   1.115909   0.716622
    15  C   -0.103329  -0.057459   0.166687   0.053910  -0.732903  -0.858814
    16  Cl  -0.001427  -0.000900  -0.007853   0.002940  -0.042014  -0.032302
    17  H   -0.000023  -0.000379   0.003423   0.000444  -0.002257  -0.010724
    18  H   -0.000453   0.003707  -0.007724  -0.004889   0.026377   0.056090
               7          8          9         10         11         12
     1  C    0.481641   0.396539  -0.615695  -1.142641  -0.274200   0.202636
     2  C    0.969065  -0.070114  -1.666087  -1.375570  -0.979043  -0.147718
     3  C   -1.599164   0.080168   1.006748  -2.083263  -3.295885   0.068524
     4  C    0.188484  -0.293296   0.181527  -2.086374  -0.796042  -0.896945
     5  C    0.390450  -0.037810  -0.037933  -1.025581   1.863341  -0.891903
     6  C   -0.767328  -0.115582   0.214584   3.673533   1.174845  -3.951808
     7  Cl  18.018415  -0.004550  -0.388828  -0.048078   0.151940   0.151775
     8  O   -0.004550   8.284596   0.075805  -0.002234   0.001650   0.000636
     9  Cl  -0.388828   0.075805  17.797331   0.141246   0.004721  -0.017751
    10  C   -0.048078  -0.002234   0.141246  15.288598   0.318889   0.288157
    11  C    0.151940   0.001650   0.004721   0.318889  23.435331  -9.738025
    12  C    0.151775   0.000636  -0.017751   0.288157  -9.738025  29.421989
    13  C   -0.617507  -0.001085   0.028047  -2.828215  -0.766351  -3.341630
    14  C   -0.396627  -0.000548  -0.020217   0.330959  -5.600919  -5.554707
    15  C   -0.114026   0.000113   0.005939  -2.939382   1.323740  -0.316458
    16  Cl   0.000565   0.000001   0.000031  -0.395601  -0.153241   0.129182
    17  H    0.000209  -0.000000  -0.000000   0.001449   0.045172   0.019990
    18  H   -0.027096   0.000004   0.000416   0.064124  -0.061970   0.020035
              13         14         15         16         17         18
     1  C   -0.356395   0.207523  -0.103329  -0.001427  -0.000023  -0.000453
     2  C    0.481608   0.531609  -0.057459  -0.000900  -0.000379   0.003707
     3  C    3.382021   0.652807   0.166687  -0.007853   0.003423  -0.007724
     4  C    0.585410  -0.048333   0.053910   0.002940   0.000444  -0.004889
     5  C   -4.717701   1.115909  -0.732903  -0.042014  -0.002257   0.026377
     6  C   -0.707337   0.716622  -0.858814  -0.032302  -0.010724   0.056090
     7  Cl  -0.617507  -0.396627  -0.114026   0.000565   0.000209  -0.027096
     8  O   -0.001085  -0.000548   0.000113   0.000001  -0.000000   0.000004
     9  Cl   0.028047  -0.020217   0.005939   0.000031  -0.000000   0.000416
    10  C   -2.828215   0.330959  -2.939382  -0.395601   0.001449   0.064124
    11  C   -0.766351  -5.600919   1.323740  -0.153241   0.045172  -0.061970
    12  C   -3.341630  -5.554707  -0.316458   0.129182   0.019990   0.020035
    13  C   18.832312  -4.518108   0.441085   0.468304  -0.032168   0.250815
    14  C   -4.518108  23.416731  -4.481152   0.257063   0.162561   0.045594
    15  C    0.441085  -4.481152  14.425136  -1.297984   0.164788  -0.049621
    16  Cl   0.468304   0.257063  -1.297984  17.735822  -0.018091   0.001013
    17  H   -0.032168   0.162561   0.164788  -0.018091   0.503600  -0.006899
    18  H    0.250815   0.045594  -0.049621   0.001013  -0.006899   0.503660
 Mulliken charges:
               1
     1  C   -0.915015
     2  C    0.662323
     3  C   -0.505500
     4  C    0.502593
     5  C   -0.102728
     6  C   -0.628283
     7  Cl   0.610658
     8  O   -0.314293
     9  Cl   0.290119
    10  C   -0.180016
    11  C   -0.653953
    12  C    0.554021
    13  C   -0.583105
    14  C   -0.816766
    15  C    0.369731
    16  Cl   0.354490
    17  H    0.168905
    18  H    0.186819
 Sum of Mulliken charges =  -1.00000
 Mulliken charges with hydrogens summed into heavy atoms:
               1
     1  C   -0.915015
     2  C    0.662323
     3  C   -0.505500
     4  C    0.502593
     5  C   -0.102728
     6  C   -0.628283
     7  Cl   0.610658
     8  O   -0.314293
     9  Cl   0.290119
    10  C   -0.180016
    11  C   -0.653953
    12  C    0.554021
    13  C   -0.396286
    14  C   -0.647860
    15  C    0.369731
    16  Cl   0.354490
 Electronic spatial extent (au):  <R**2>=           6335.5890
 Charge=             -1.0000 electrons
 Dipole moment (field-independent basis, Debye):
    X=              6.1578    Y=             -5.4159    Z=              0.4216  Tot=              8.2115
 Quadrupole moment (field-independent basis, Debye-Ang):
   XX=           -189.0628   YY=           -129.4204   ZZ=           -117.9594
   XY=              9.2893   XZ=              0.5497   YZ=             -0.9122
 Traceless Quadrupole moment (field-independent basis, Debye-Ang):
   XX=            -43.5819   YY=             16.0605   ZZ=             27.5215
   XY=              9.2893   XZ=              0.5497   YZ=             -0.9122
 Octapole moment (field-independent basis, Debye-Ang**2):
  XXX=             50.0658  YYY=            -67.0032  ZZZ=             -3.2916  XYY=             42.1490
  XXY=            -92.7807  XXZ=              8.3443  XZZ=             -9.7417  YZZ=             -9.2694
  YYZ=              1.2103  XYZ=             -1.9992
 Hexadecapole moment (field-independent basis, Debye-Ang**3):
 XXXX=          -8775.4675 YYYY=          -1420.0766 ZZZZ=           -159.4829 XXXY=            278.9795
 XXXZ=              3.1640 YYYX=             67.6690 YYYZ=             -4.9761 ZZZX=              3.5056
 ZZZY=              0.1088 XXYY=          -1606.0471 XXZZ=          -1249.6229 YYZZ=           -260.3090
 XXYZ=              3.6634 YYXZ=              7.0611 ZZXY=              0.5513
 N-N= 1.214490354345D+03 E-N=-6.969138132961D+03  KE= 1.908738819474D+03
 No NMR shielding tensors so no spin-rotation constants.
 Leave Link  601 at Tue Apr  5 19:18:25 2022, MaxMem=  1879048192 cpu:               2.5 elap:               0.4
 (Enter /gpfs/software/gaussian16/sse4/tar/g16/l701.exe)
 ... and contract with generalized density number  0.
 Compute integral first derivatives.
 Leave Link  701 at Tue Apr  5 19:18:25 2022, MaxMem=  1879048192 cpu:               1.4 elap:               0.2
 (Enter /gpfs/software/gaussian16/sse4/tar/g16/l702.exe)
 L702 exits ... SP integral derivatives will be done elsewhere.
 Leave Link  702 at Tue Apr  5 19:18:26 2022, MaxMem=  1879048192 cpu:               0.2 elap:               0.0
 (Enter /gpfs/software/gaussian16/sse4/tar/g16/l703.exe)
 Integral derivatives from FoFJK, PRISM(SPDF).
 Compute integral first derivatives, UseDBF=F ICtDFT=           0.
 Calling FoFJK, ICntrl=      2127 FMM=F ISym2X=0 I1Cent= 0 IOpClX= 0 NMat=1 NMatS=1 NMatT=0.
 FoFJK:  IHMeth= 1 ICntrl=    2127 DoSepK=F KAlg= 0 I1Cent=           0 FoldK=F
 IRaf=         0 NMat=       1 IRICut=       1 DoRegI=T DoRafI=F ISym2E= 0 IDoP0=0 IntGTp=1.
 FoFCou: FMM=F IPFlag=           0 FMFlag=      100000 FMFlg1=         800
         NFxFlg=           0 DoJE=F BraDBF=F KetDBF=F FulRan=T
         wScrn=  0.000000 ICntrl=      2127 IOpCl=  0 I1Cent=           0 NGrid=           0
         NMat0=    1 NMatS0=      1 NMatT0=    0 NMatD0=    1 NMtDS0=    0 NMtDT0=    0
 Symmetry not used in FoFCou.
 Leave Link  703 at Tue Apr  5 19:19:05 2022, MaxMem=  1879048192 cpu:             275.7 elap:              39.5
 (Enter /gpfs/software/gaussian16/sse4/tar/g16/l716.exe)
 Dipole        = 2.42266287D+00-2.13078035D+00 1.65884432D-01
 ***** Axes restored to original set *****
 -------------------------------------------------------------------
 Center     Atomic                   Forces (Hartrees/Bohr)
 Number     Number              X              Y              Z
 -------------------------------------------------------------------
      1        6          -0.025695282   -0.011041109   -0.002827573
      2        6          -0.003608255   -0.039015606   -0.010714636
      3        6           0.043092109   -0.037633497   -0.007251162
      4        6          -0.051154511   -0.000202462   -0.006394375
      5        6           0.075028837    0.052360001    0.022067295
      6        6          -0.006639633    0.009916668    0.002146159
      7       17           0.001195771    0.002559605    0.001725400
      8        8          -0.017678169    0.018883001    0.003436272
      9       17           0.002066491   -0.000369307    0.000337198
     10        6          -0.066305382   -0.015323305   -0.011452786
     11        6           0.177998950    0.020888593    0.029241323
     12        6          -0.165678130    0.025230800   -0.027466159
     13        6           0.035989427    0.002427460    0.007019211
     14        6          -0.022589642    0.001851274   -0.003503595
     15        6           0.002299695   -0.024413421    0.000071262
     16       17           0.026433329    0.003652276    0.004641980
     17        1           0.000697108   -0.004149933   -0.000424475
     18        1          -0.005452713   -0.005621038   -0.000651340
 -------------------------------------------------------------------
 Cartesian Forces:  Max     0.177998950 RMS     0.040367186
 Leave Link  716 at Tue Apr  5 19:19:05 2022, MaxMem=  1879048192 cpu:               0.2 elap:               0.0
 (Enter /gpfs/software/gaussian16/sse4/tar/g16/l103.exe)

 GradGradGradGradGradGradGradGradGradGradGradGradGradGradGradGradGradGrad
 Berny optimization.
 FormGI is forming the generalized inverse of G from B-inverse, IUseBI=4.
 Internal  Forces:  Max     0.150646860 RMS     0.023497781
 Search for a local minimum.
 Step number   1 out of a maximum of   95
 All quantities printed in internal units (Hartrees-Bohrs-Radians)
 RMS Force = .23498D-01 SwitMx=.10000D-02 MixMth= 1
 Mixed Optimization -- RFO/linear search
 Second derivative matrix not updated -- first step.
 ITU=  0
     Eigenvalues ---    0.00786   0.00890   0.00919   0.00938   0.01450
     Eigenvalues ---    0.01573   0.01634   0.01866   0.02051   0.02065
     Eigenvalues ---    0.02106   0.02126   0.02222   0.02238   0.02947
     Eigenvalues ---    0.15999   0.16000   0.22447   0.24461   0.24859
     Eigenvalues ---    0.24965   0.24991   0.24996   0.24998   0.24999
     Eigenvalues ---    0.24999   0.25000   0.25000   0.25000   0.29712
     Eigenvalues ---    0.30779   0.31531   0.32492   0.33783   0.33997
     Eigenvalues ---    0.35072   0.35606   0.39155   0.39720   0.42056
     Eigenvalues ---    0.42689   0.45070   0.46115   0.46627   0.47678
     Eigenvalues ---    0.49890   0.95341   1.04760
 RFO step:  Lambda=-9.28314305D-02 EMin= 7.86453269D-03
 Linear search not attempted -- first point.
 Maximum step size (   0.300) exceeded in Quadratic search.
    -- Step size scaled by   0.667
 Iteration  1 RMS(Cart)=  0.04438005 RMS(Int)=  0.00103463
 Iteration  2 RMS(Cart)=  0.00149675 RMS(Int)=  0.00021676
 Iteration  3 RMS(Cart)=  0.00000063 RMS(Int)=  0.00021676
 ITry= 1 IFail=0 DXMaxC= 1.64D-01 DCOld= 1.00D+10 DXMaxT= 3.00D-01 DXLimC= 3.00D+00 Rises=F
 Variable       Old X    -DE/DX   Delta X   Delta X   Delta X     New X
                                 (Linear)    (Quad)   (Total)
    R1        2.87849  -0.02346   0.00000  -0.04125  -0.04096   2.83753
    R2        2.71504   0.00667   0.00000   0.01174   0.01176   2.72680
    R3        2.30564   0.01049   0.00000   0.00669   0.00669   2.31233
    R4        2.58687   0.02038   0.00000   0.01953   0.01976   2.60662
    R5        3.26953  -0.00174   0.00000  -0.00277  -0.00277   3.26676
    R6        2.85763  -0.05118   0.00000  -0.08748  -0.08753   2.77010
    R7        3.28711   0.00314   0.00000   0.00512   0.00512   3.29223
    R8        2.25324   0.08152   0.00000   0.04752   0.04729   2.30052
    R9        2.70836  -0.02850   0.00000  -0.03647  -0.03678   2.67158
   R10        2.80997  -0.01669   0.00000  -0.02583  -0.02583   2.78414
   R11        2.65786  -0.00753   0.00000  -0.01137  -0.01103   2.64684
   R12        2.64553   0.00820   0.00000   0.01199   0.01206   2.65758
   R13        2.63270  -0.15065   0.00000  -0.18292  -0.18265   2.45005
   R14        2.61761  -0.00860   0.00000  -0.01185  -0.01191   2.60570
   R15        2.65307  -0.01013   0.00000  -0.00854  -0.00880   2.64427
   R16        2.04702  -0.00309   0.00000  -0.00458  -0.00458   2.04244
   R17        2.62849   0.00453   0.00000   0.00719   0.00686   2.63535
   R18        2.05557  -0.00313   0.00000  -0.00470  -0.00470   2.05088
   R19        3.24334   0.02651   0.00000   0.04082   0.04082   3.28417
    A1        1.96958  -0.03925   0.00000  -0.07507  -0.07466   1.89492
    A2        2.19539  -0.00791   0.00000  -0.01601  -0.01622   2.17917
    A3        2.11819   0.04716   0.00000   0.09108   0.09087   2.20905
    A4        2.09662   0.02747   0.00000   0.04510   0.04566   2.14228
    A5        2.01230  -0.01179   0.00000  -0.01876  -0.01904   1.99326
    A6        2.17425  -0.01569   0.00000  -0.02634  -0.02663   2.14762
    A7        2.13591   0.01781   0.00000   0.02459   0.02480   2.16070
    A8        2.07000  -0.00815   0.00000  -0.01083  -0.01093   2.05907
    A9        2.07721  -0.00966   0.00000  -0.01377  -0.01387   2.06334
   A10        2.16412   0.00526   0.00000   0.02170   0.02149   2.18561
   A11        2.29134   0.00655   0.00000   0.02134   0.02069   2.31203
   A12        1.90809  -0.01781   0.00000  -0.03741  -0.03776   1.87033
   A13        2.30311  -0.00167   0.00000  -0.00192  -0.00174   2.30137
   A14        2.06696   0.01948   0.00000   0.03932   0.03950   2.10645
   A15        2.04211   0.02176   0.00000   0.04165   0.04146   2.08357
   A16        2.20334   0.01341   0.00000   0.02542   0.02523   2.22857
   A17        2.03735  -0.03517   0.00000  -0.06707  -0.06669   1.97065
   A18        2.14215   0.04303   0.00000   0.07162   0.07238   2.21453
   A19        2.07835   0.02161   0.00000   0.02957   0.02978   2.10813
   A20        2.11490  -0.00238   0.00000   0.00650   0.00626   2.12116
   A21        2.13640  -0.00620   0.00000  -0.02275  -0.02264   2.11376
   A22        2.03182   0.00858   0.00000   0.01623   0.01635   2.04817
   A23        2.09678  -0.00173   0.00000   0.00775   0.00710   2.10388
   A24        2.08740   0.00374   0.00000   0.00370   0.00403   2.09143
   A25        2.09899  -0.00201   0.00000  -0.01146  -0.01113   2.08786
   A26        2.09635  -0.02535   0.00000  -0.04830  -0.04876   2.04758
   A27        2.08425   0.02170   0.00000   0.04169   0.04192   2.12617
   A28        2.10258   0.00366   0.00000   0.00662   0.00685   2.10943
    D1       -0.02935   0.00046   0.00000   0.00274   0.00272  -0.02663
    D2        3.11717   0.00059   0.00000   0.00372   0.00371   3.12088
    D3        3.10317   0.00050   0.00000   0.00264   0.00265   3.10581
    D4       -0.03349   0.00063   0.00000   0.00362   0.00363  -0.02986
    D5        0.01911   0.00002   0.00000  -0.00037  -0.00042   0.01869
    D6       -3.11387   0.00028   0.00000   0.00030   0.00031  -3.11356
    D7        0.00913   0.00027   0.00000   0.00129   0.00129   0.01042
    D8       -3.11981   0.00035   0.00000   0.00211   0.00210  -3.11771
    D9       -3.13788   0.00015   0.00000   0.00027   0.00027  -3.13761
   D10        0.01636   0.00023   0.00000   0.00109   0.00108   0.01745
   D11        0.02022  -0.00047   0.00000  -0.00551  -0.00551   0.01471
   D12       -3.00912  -0.00152   0.00000  -0.00743  -0.00747  -3.01659
   D13       -3.13407  -0.00053   0.00000  -0.00631  -0.00630  -3.14038
   D14        0.11977  -0.00159   0.00000  -0.00824  -0.00826   0.11151
   D15        0.01587  -0.00130   0.00000  -0.00659  -0.00665   0.00922
   D16       -0.03572   0.00157   0.00000   0.00922   0.00922  -0.02650
   D17        3.01101   0.00131   0.00000   0.00866   0.00860   3.01962
   D18        2.81774   0.00031   0.00000   0.00281   0.00279   2.82053
   D19       -0.35504  -0.00023   0.00000   0.00152   0.00151  -0.35352
   D20       -0.20337   0.00121   0.00000   0.00490   0.00491  -0.19846
   D21        2.90704   0.00067   0.00000   0.00361   0.00363   2.91067
   D22        3.13320  -0.00008   0.00000  -0.00207  -0.00210   3.13110
   D23        0.01976  -0.00037   0.00000  -0.00239  -0.00237   0.01739
   D24        3.13821   0.00047   0.00000   0.00277   0.00275   3.14097
   D25       -0.01595   0.00004   0.00000   0.00076   0.00076  -0.01519
   D26       -0.03448   0.00083   0.00000   0.00320   0.00315  -0.03133
   D27        3.09454   0.00040   0.00000   0.00119   0.00116   3.09570
   D28        0.00404   0.00013   0.00000   0.00064   0.00068   0.00472
   D29       -0.01373  -0.00003   0.00000   0.00067   0.00070  -0.01303
   D30        3.13278  -0.00010   0.00000   0.00002   0.00002   3.13280
   D31        0.02604  -0.00017   0.00000  -0.00087  -0.00092   0.02513
   D32       -3.12019  -0.00054   0.00000  -0.00261  -0.00266  -3.12285
   D33       -3.10370   0.00033   0.00000   0.00130   0.00127  -3.10243
   D34        0.03325  -0.00004   0.00000  -0.00045  -0.00047   0.03278
   D35       -0.00092  -0.00020   0.00000  -0.00071  -0.00073  -0.00164
   D36        3.13571  -0.00007   0.00000   0.00004   0.00005   3.13576
   D37       -3.13784   0.00015   0.00000   0.00101   0.00097  -3.13687
   D38       -0.00121   0.00028   0.00000   0.00176   0.00175   0.00054
         Item               Value     Threshold  Converged?
 Maximum Force            0.150647     0.000450     NO 
 RMS     Force            0.023498     0.000300     NO 
 Maximum Displacement     0.164115     0.001800     NO 
 RMS     Displacement     0.044314     0.001200     NO 
 Predicted change in Energy=-4.547154D-02
 Lowest energy point so far.  Saving SCF results.
 GradGradGradGradGradGradGradGradGradGradGradGradGradGradGradGradGradGrad

 Leave Link  103 at Tue Apr  5 19:19:06 2022, MaxMem=  1879048192 cpu:               1.5 elap:               0.3
 (Enter /gpfs/software/gaussian16/sse4/tar/g16/l202.exe)
                          Input orientation:                          
 ---------------------------------------------------------------------
 Center     Atomic      Atomic             Coordinates (Angstroms)
 Number     Number       Type             X           Y           Z
 ---------------------------------------------------------------------
      1          6           0       -4.022454   -0.997410   -0.214618
      2          6           0       -3.511596    0.369791    0.138175
      3          6           0       -2.169453    0.647624    0.293450
      4          6           0       -2.893769   -1.880776   -0.381575
      5          6           0       -1.727117   -1.564484   -0.236989
      6          6           0       -1.105720   -0.346088    0.120836
      7         17           0       -1.716933    2.269798    0.739475
      8          8           0       -5.204026   -1.295063   -0.326714
      9         17           0       -4.750082    1.558663    0.340970
     10          6           0        0.344975   -0.286891    0.371034
     11          6           0        1.071179   -1.478777    0.488676
     12          6           0        2.345542   -1.596266    0.696362
     13          6           0        1.152480    0.859280    0.480584
     14          6           0        2.527494    0.765366    0.722494
     15          6           0        3.144185   -0.480551    0.832936
     16         17           0        4.852762   -0.606830    1.124716
     17          1           0        3.121507    1.668466    0.819375
     18          1           0        0.734695    1.849628    0.367364
 ---------------------------------------------------------------------
                    Distance matrix (angstroms):
                    1          2          3          4          5
     1  C    0.000000
     2  C    1.501558   0.000000
     3  C    2.529403   1.379366   0.000000
     4  C    1.442962   2.391004   2.715345   0.000000
     5  C    2.364454   2.658295   2.317422   1.217384   0.000000
     6  C    3.007338   2.510183   1.465873   2.409316   1.413739
     7  Cl   4.111005   2.681865   1.742171   4.457461   3.956678
     8  O    1.223632   2.419128   3.656128   2.383979   3.488486
     9  Cl   2.715075   1.728696   2.737133   3.974634   4.384792
    10  C    4.463436   3.919004   2.683595   3.687323   2.509083
    11  C    5.164439   4.953977   3.880901   4.079186   2.892126
    12  C    6.460641   6.203468   5.057920   5.356610   4.178361
    13  C    5.541709   4.702175   3.333925   4.962193   3.831660
    14  C    6.847435   6.080174   4.717971   6.132791   4.944746
    15  C    7.261213   6.745754   5.458806   6.316055   5.103844
    16  Cl   8.984199   8.478770   7.181654   7.993785   6.787205
    17  H    7.694946   6.793279   5.414145   7.086814   5.922585
    18  H    5.574476   4.502602   3.143938   5.257620   4.252283
                    6          7          8          9         10
     6  C    0.000000
     7  Cl   2.756656   0.000000
     8  O    4.230480   5.099491   0.000000
     9  Cl   4.117998   3.140782   2.965741   0.000000
    10  C    1.473303   3.305128   5.682840   5.419094   0.000000
    11  C    2.481367   4.678492   6.330625   6.567720   1.400645
    12  C    3.715560   5.608210   7.624525   7.773530   2.413001
    13  C    2.584918   3.207821   6.760036   5.945491   1.406333
    14  C    3.846761   4.503195   8.069858   7.330620   2.448297
    15  C    4.311248   5.586020   8.467635   8.168224   2.843666
    16  Cl   6.048080   7.182221  10.184267   9.875132   4.581544
    17  H    4.734536   4.876319   8.911258   7.886878   3.425428
    18  H    2.875599   2.515052   6.755681   5.492552   2.171775
                   11         12         13         14         15
    11  C    0.000000
    12  C    1.296510   0.000000
    13  C    2.339485   2.738552   0.000000
    14  C    2.685461   2.368776   1.399287   0.000000
    15  C    2.326440   1.378878   2.426147   1.394566   0.000000
    16  Cl   3.932583   2.729217   4.031932   2.729758   1.737906
    17  H    3.770722   3.357935   2.155603   1.085277   2.149179
    18  H    3.347569   3.818017   1.080810   2.125058   3.384100
                   16         17         18
    16  Cl   0.000000
    17  H    2.875317   0.000000
    18  H    4.854508   2.435981   0.000000
 Stoichiometry    C12H2Cl3O(1-)
 Framework group  C1[X(C12H2Cl3O)]
 Deg. of freedom    48
 Full point group                 C1      NOp   1
 RotChk:  IX=0 Diff= 1.00D-02
 Largest Abelian subgroup         C1      NOp   1
 Largest concise Abelian subgroup C1      NOp   1
                         Standard orientation:                         
 ---------------------------------------------------------------------
 Center     Atomic      Atomic             Coordinates (Angstroms)
 Number     Number       Type             X           Y           Z
 ---------------------------------------------------------------------
      1          6           0       -3.220172    1.481917    0.015407
      2          6           0       -2.830508    0.032106   -0.014383
      3          6           0       -1.518614   -0.389303    0.048847
      4          6           0       -2.023644    2.276636    0.152818
      5          6           0       -0.890587    1.835409    0.212193
      6          6           0       -0.374647    0.520078    0.163521
      7         17           0       -1.205319   -2.101167   -0.031964
      8          8           0       -4.366713    1.899911   -0.074036
      9         17           0       -4.165759   -1.058192   -0.143792
     10          6           0        1.078510    0.283924    0.107084
     11          6           0        1.940523    1.360122   -0.138964
     12          6           0        3.234589    1.320565   -0.207990
     13          6           0        1.760986   -0.928869    0.309899
     14          6           0        3.155446   -1.007124    0.224099
     15          6           0        3.914448    0.133015   -0.038225
     16         17           0        5.647347    0.046859   -0.138010
     17          1           0        3.652511   -1.961017    0.368455
     18          1           0        1.226644   -1.836613    0.552035
 ---------------------------------------------------------------------
 Rotational constants (GHZ):           1.0864013           0.1723368           0.1492494
 Leave Link  202 at Tue Apr  5 19:19:06 2022, MaxMem=  1879048192 cpu:               0.9 elap:               0.4
 (Enter /gpfs/software/gaussian16/sse4/tar/g16/l301.exe)
 Standard basis: 6-311+G(d,p) (5D, 7F)
 Ernie: Thresh=  0.10000D-02 Tol=  0.10000D-05 Strict=F.
 There are   404 symmetry adapted cartesian basis functions of A   symmetry.
 There are   388 symmetry adapted basis functions of A   symmetry.
   388 basis functions,   643 primitive gaussians,   404 cartesian basis functions
    67 alpha electrons       67 beta electrons
       nuclear repulsion energy      1219.7667012602 Hartrees.
 IExCor= 4336 DFT=T Ex+Corr=M062X ExCW=0 ScaHFX=  0.540000
 ScaDFX=  1.000000  1.000000  1.000000  1.000000 ScalE2=  1.000000  1.000000
 IRadAn=      5 IRanWt=     -1 IRanGd=            0 ICorTp=0 IEmpDi=  4
 NAtoms=   18 NActive=   18 NUniq=   18 SFac= 1.00D+00 NAtFMM=   60 NAOKFM=F Big=F
 Integral buffers will be    131072 words long.
 Raffenetti 2 integral format.
 Two-electron integral symmetry is turned on.
 Leave Link  301 at Tue Apr  5 19:19:07 2022, MaxMem=  1879048192 cpu:               0.4 elap:               0.1
 (Enter /gpfs/software/gaussian16/sse4/tar/g16/l302.exe)
 NPDir=0 NMtPBC=     1 NCelOv=     1 NCel=       1 NClECP=     1 NCelD=      1
         NCelK=      1 NCelE2=     1 NClLst=     1 CellRange=     0.0.
 One-electron integrals computed using PRISM.
 One-electron integral symmetry used in STVInt
 NBasis=   388 RedAO= T EigKep=  1.77D-06  NBF=   388
 NBsUse=   383 1.00D-06 EigRej=  9.92D-07 NBFU=   383
 Precomputing XC quadrature grid using
 IXCGrd= 4 IRadAn=           5 IRanWt=          -1 IRanGd=           0 AccXCQ= 0.00D+00.
 Generated NRdTot=       0 NPtTot=           0 NUsed=           0 NTot=          32
 NSgBfM=   394   394   394   394   394 MxSgAt=    18 MxSgA2=    18.
 Leave Link  302 at Tue Apr  5 19:19:07 2022, MaxMem=  1879048192 cpu:               2.7 elap:               0.4
 (Enter /gpfs/software/gaussian16/sse4/tar/g16/l303.exe)
 DipDrv:  MaxL=1.
 Leave Link  303 at Tue Apr  5 19:19:07 2022, MaxMem=  1879048192 cpu:               0.4 elap:               0.1
 (Enter /gpfs/software/gaussian16/sse4/tar/g16/l401.exe)
 Initial guess from the checkpoint file:  "checkpoint.chk"
 B after Tr=     0.000000   -0.000000   -0.000000
         Rot=    0.999993    0.000398    0.000145   -0.003723 Ang=   0.43 deg.
 Guess basis will be translated and rotated to current coordinates.
 JPrj=2 DoOrth=T DoCkMO=T.
 Generating alternative initial guess.
 ExpMin= 4.38D-02 ExpMax= 1.06D+05 ExpMxC= 3.62D+03 IAcc=2 IRadAn=         4 AccDes= 0.00D+00
 Harris functional with IExCor= 1009 and IRadAn=       4 diagonalized for initial guess.
 HarFok:  IExCor= 1009 AccDes= 0.00D+00 IRadAn=         4 IDoV= 1 UseB2=F ITyADJ=14
 ICtDFT=  3500011 ScaDFX=  1.000000  1.000000  1.000000  1.000000
 FoFCou: FMM=F IPFlag=           0 FMFlag=      100000 FMFlg1=           0
         NFxFlg=           0 DoJE=T BraDBF=F KetDBF=T FulRan=T
         wScrn=  0.000000 ICntrl=       500 IOpCl=  0 I1Cent=   200000004 NGrid=           0
         NMat0=    1 NMatS0=      1 NMatT0=    0 NMatD0=    1 NMtDS0=    0 NMtDT0=    0
 Petite list used in FoFCou.
 Harris En= -1913.18756315881    
 Leave Link  401 at Tue Apr  5 19:19:09 2022, MaxMem=  1879048192 cpu:              14.0 elap:               2.0
 (Enter /gpfs/software/gaussian16/sse4/tar/g16/l502.exe)
 Integral symmetry usage will be decided dynamically.
 Closed shell SCF:
 Using DIIS extrapolation, IDIIS=  1040.
 NGot=  1879048192 LenX=  1878715301 LenY=  1878551644
 Requested convergence on RMS density matrix=1.00D-08 within 128 cycles.
 Requested convergence on MAX density matrix=1.00D-06.
 Requested convergence on             energy=1.00D-06.
 No special actions if energy rises.
 Fock matrices will be formed incrementally for  20 cycles.

 Cycle   1  Pass 1  IDiag  1:
 FoFJK:  IHMeth= 1 ICntrl=       0 DoSepK=F KAlg= 0 I1Cent=           0 FoldK=F
 IRaf= 810000000 NMat=       1 IRICut=       1 DoRegI=T DoRafI=F ISym2E= 0 IDoP0=0 IntGTp=1.
 FoFCou: FMM=F IPFlag=           0 FMFlag=      100000 FMFlg1=           0
         NFxFlg=           0 DoJE=F BraDBF=F KetDBF=F FulRan=T
         wScrn=  0.000000 ICntrl=         0 IOpCl=  0 I1Cent=           0 NGrid=           0
         NMat0=    1 NMatS0=      1 NMatT0=    0 NMatD0=    1 NMtDS0=    0 NMtDT0=    0
 Symmetry not used in FoFCou.
 E= -1914.01643904173    
 DIIS: error= 3.15D-03 at cycle   1 NSaved=   1.
 NSaved= 1 IEnMin= 1 EnMin= -1914.01643904173     IErMin= 1 ErrMin= 3.15D-03
 ErrMax= 3.15D-03  0.00D+00 EMaxC= 1.00D-01 BMatC= 1.73D-02 BMatP= 1.73D-02
 IDIUse=3 WtCom= 9.69D-01 WtEn= 3.15D-02
 Coeff-Com:  0.100D+01
 Coeff-En:   0.100D+01
 Coeff:      0.100D+01
 Gap=     0.388 Goal=   None    Shift=    0.000
 GapD=    0.388 DampG=1.000 DampE=1.000 DampFc=1.0000 IDamp=-1.
 RMSDP=1.61D-02 MaxDP=9.97D-01              OVMax= 4.61D-02

 Cycle   2  Pass 1  IDiag  1:
 RMSU=  1.40D-02    CP:  1.10D+00
 E= -1914.03986154109     Delta-E=       -0.023422499355 Rises=F Damp=F
 DIIS: error= 2.42D-03 at cycle   2 NSaved=   2.
 NSaved= 2 IEnMin= 2 EnMin= -1914.03986154109     IErMin= 2 ErrMin= 2.42D-03
 ErrMax= 2.42D-03  0.00D+00 EMaxC= 1.00D-01 BMatC= 1.96D-03 BMatP= 1.73D-02
 IDIUse=3 WtCom= 9.76D-01 WtEn= 2.42D-02
 Coeff-Com:  0.113D+00 0.887D+00
 Coeff-En:   0.000D+00 0.100D+01
 Coeff:      0.110D+00 0.890D+00
 Gap=     0.133 Goal=   None    Shift=    0.000
 RMSDP=4.25D-03 MaxDP=1.82D-01 DE=-2.34D-02 OVMax= 2.13D-02

 Cycle   3  Pass 1  IDiag  1:
 RMSU=  3.03D-03    CP:  1.12D+00  1.17D+00
 E= -1914.04033559156     Delta-E=       -0.000474050476 Rises=F Damp=F
 DIIS: error= 2.82D-03 at cycle   3 NSaved=   3.
 NSaved= 3 IEnMin= 3 EnMin= -1914.04033559156     IErMin= 2 ErrMin= 2.42D-03
 ErrMax= 2.82D-03  0.00D+00 EMaxC= 1.00D-01 BMatC= 1.75D-03 BMatP= 1.96D-03
 IDIUse=3 WtCom= 9.72D-01 WtEn= 2.82D-02
 Coeff-Com: -0.346D-01 0.492D+00 0.543D+00
 Coeff-En:   0.000D+00 0.436D+00 0.564D+00
 Coeff:     -0.336D-01 0.490D+00 0.544D+00
 Gap=     0.127 Goal=   None    Shift=    0.000
 RMSDP=1.58D-03 MaxDP=1.39D-01 DE=-4.74D-04 OVMax= 1.43D-02

 Cycle   4  Pass 1  IDiag  1:
 RMSU=  1.33D-03    CP:  1.12D+00  1.20D+00  8.23D-01
 E= -1914.04202056479     Delta-E=       -0.001684973230 Rises=F Damp=F
 DIIS: error= 1.27D-03 at cycle   4 NSaved=   4.
 NSaved= 4 IEnMin= 4 EnMin= -1914.04202056479     IErMin= 4 ErrMin= 1.27D-03
 ErrMax= 1.27D-03  0.00D+00 EMaxC= 1.00D-01 BMatC= 1.88D-04 BMatP= 1.75D-03
 IDIUse=3 WtCom= 9.87D-01 WtEn= 1.27D-02
 Coeff-Com: -0.261D-01 0.222D+00 0.321D+00 0.483D+00
 Coeff-En:   0.000D+00 0.000D+00 0.000D+00 0.100D+01
 Coeff:     -0.257D-01 0.219D+00 0.317D+00 0.490D+00
 Gap=     0.127 Goal=   None    Shift=    0.000
 RMSDP=3.19D-04 MaxDP=1.24D-02 DE=-1.68D-03 OVMax= 5.71D-03

 Cycle   5  Pass 1  IDiag  1:
 RMSU=  2.96D-04    CP:  1.12D+00  1.21D+00  8.47D-01  9.86D-01
 E= -1914.04217376537     Delta-E=       -0.000153200582 Rises=F Damp=F
 DIIS: error= 5.51D-04 at cycle   5 NSaved=   5.
 NSaved= 5 IEnMin= 5 EnMin= -1914.04217376537     IErMin= 5 ErrMin= 5.51D-04
 ErrMax= 5.51D-04  0.00D+00 EMaxC= 1.00D-01 BMatC= 3.88D-05 BMatP= 1.88D-04
 IDIUse=3 WtCom= 9.94D-01 WtEn= 5.51D-03
 Coeff-Com: -0.830D-02 0.293D-01 0.882D-01 0.327D+00 0.564D+00
 Coeff-En:   0.000D+00 0.000D+00 0.000D+00 0.179D+00 0.821D+00
 Coeff:     -0.825D-02 0.291D-01 0.877D-01 0.326D+00 0.565D+00
 Gap=     0.128 Goal=   None    Shift=    0.000
 RMSDP=2.66D-04 MaxDP=2.28D-02 DE=-1.53D-04 OVMax= 2.93D-03

 Cycle   6  Pass 1  IDiag  1:
 RMSU=  1.40D-04    CP:  1.12D+00  1.22D+00  8.76D-01  9.15D-01  8.69D-01
 E= -1914.04221245836     Delta-E=       -0.000038692982 Rises=F Damp=F
 DIIS: error= 1.49D-04 at cycle   6 NSaved=   6.
 NSaved= 6 IEnMin= 6 EnMin= -1914.04221245836     IErMin= 6 ErrMin= 1.49D-04
 ErrMax= 1.49D-04  0.00D+00 EMaxC= 1.00D-01 BMatC= 5.05D-06 BMatP= 3.88D-05
 IDIUse=3 WtCom= 9.99D-01 WtEn= 1.49D-03
 Coeff-Com: -0.289D-03-0.217D-01-0.412D-02 0.999D-01 0.335D+00 0.591D+00
 Coeff-En:   0.000D+00 0.000D+00 0.000D+00 0.000D+00 0.532D-01 0.947D+00
 Coeff:     -0.288D-03-0.217D-01-0.411D-02 0.998D-01 0.335D+00 0.592D+00
 Gap=     0.128 Goal=   None    Shift=    0.000
 RMSDP=1.57D-04 MaxDP=1.65D-02 DE=-3.87D-05 OVMax= 1.21D-03

 Cycle   7  Pass 1  IDiag  1:
 RMSU=  6.46D-05    CP:  1.12D+00  1.21D+00  8.83D-01  9.92D-01  1.00D+00
                    CP:  8.29D-01
 E= -1914.04221839916     Delta-E=       -0.000005940804 Rises=F Damp=F
 DIIS: error= 2.65D-05 at cycle   7 NSaved=   7.
 NSaved= 7 IEnMin= 7 EnMin= -1914.04221839916     IErMin= 7 ErrMin= 2.65D-05
 ErrMax= 2.65D-05  0.00D+00 EMaxC= 1.00D-01 BMatC= 3.34D-07 BMatP= 5.05D-06
 IDIUse=1 WtCom= 1.00D+00 WtEn= 0.00D+00
 Coeff-Com:  0.815D-03-0.140D-01-0.133D-01 0.302D-02 0.846D-01 0.254D+00
 Coeff-Com:  0.684D+00
 Coeff:      0.815D-03-0.140D-01-0.133D-01 0.302D-02 0.846D-01 0.254D+00
 Coeff:      0.684D+00
 Gap=     0.128 Goal=   None    Shift=    0.000
 RMSDP=4.88D-05 MaxDP=2.51D-03 DE=-5.94D-06 OVMax= 3.03D-04

 Cycle   8  Pass 1  IDiag  1:
 RMSU=  1.81D-05    CP:  1.12D+00  1.22D+00  8.90D-01  1.00D+00  1.03D+00
                    CP:  8.92D-01  9.55D-01
 E= -1914.04221889600     Delta-E=       -0.000000496837 Rises=F Damp=F
 DIIS: error= 1.37D-05 at cycle   8 NSaved=   8.
 NSaved= 8 IEnMin= 8 EnMin= -1914.04221889600     IErMin= 8 ErrMin= 1.37D-05
 ErrMax= 1.37D-05  0.00D+00 EMaxC= 1.00D-01 BMatC= 5.05D-08 BMatP= 3.34D-07
 IDIUse=1 WtCom= 1.00D+00 WtEn= 0.00D+00
 Coeff-Com:  0.454D-03-0.298D-02-0.549D-02-0.155D-01-0.116D-01 0.266D-01
 Coeff-Com:  0.264D+00 0.745D+00
 Coeff:      0.454D-03-0.298D-02-0.549D-02-0.155D-01-0.116D-01 0.266D-01
 Coeff:      0.264D+00 0.745D+00
 Gap=     0.128 Goal=   None    Shift=    0.000
 RMSDP=1.35D-05 MaxDP=8.42D-04 DE=-4.97D-07 OVMax= 2.48D-04

 Cycle   9  Pass 1  IDiag  1:
 RMSU=  7.46D-06    CP:  1.12D+00  1.22D+00  8.91D-01  1.01D+00  1.05D+00
                    CP:  9.15D-01  1.03D+00  1.16D+00
 E= -1914.04221901060     Delta-E=       -0.000000114607 Rises=F Damp=F
 DIIS: error= 8.84D-06 at cycle   9 NSaved=   9.
 NSaved= 9 IEnMin= 9 EnMin= -1914.04221901060     IErMin= 9 ErrMin= 8.84D-06
 ErrMax= 8.84D-06  0.00D+00 EMaxC= 1.00D-01 BMatC= 2.01D-08 BMatP= 5.05D-08
 IDIUse=1 WtCom= 1.00D+00 WtEn= 0.00D+00
 Coeff-Com:  0.482D-04 0.182D-02 0.464D-03-0.918D-02-0.257D-01-0.463D-01
 Coeff-Com: -0.648D-01 0.407D+00 0.737D+00
 Coeff:      0.482D-04 0.182D-02 0.464D-03-0.918D-02-0.257D-01-0.463D-01
 Coeff:     -0.648D-01 0.407D+00 0.737D+00
 Gap=     0.128 Goal=   None    Shift=    0.000
 RMSDP=6.80D-06 MaxDP=3.37D-04 DE=-1.15D-07 OVMax= 1.77D-04

 Cycle  10  Pass 1  IDiag  1:
 RMSU=  3.90D-06    CP:  1.12D+00  1.22D+00  8.91D-01  1.00D+00  1.05D+00
                    CP:  9.27D-01  1.04D+00  1.34D+00  1.15D+00
 E= -1914.04221905118     Delta-E=       -0.000000040573 Rises=F Damp=F
 DIIS: error= 2.33D-06 at cycle  10 NSaved=  10.
 NSaved=10 IEnMin=10 EnMin= -1914.04221905118     IErMin=10 ErrMin= 2.33D-06
 ErrMax= 2.33D-06  0.00D+00 EMaxC= 1.00D-01 BMatC= 1.74D-09 BMatP= 2.01D-08
 IDIUse=1 WtCom= 1.00D+00 WtEn= 0.00D+00
 Coeff-Com: -0.529D-04 0.120D-02 0.110D-02-0.144D-02-0.826D-02-0.204D-01
 Coeff-Com: -0.626D-01 0.436D-01 0.274D+00 0.772D+00
 Coeff:     -0.529D-04 0.120D-02 0.110D-02-0.144D-02-0.826D-02-0.204D-01
 Coeff:     -0.626D-01 0.436D-01 0.274D+00 0.772D+00
 Gap=     0.128 Goal=   None    Shift=    0.000
 RMSDP=5.52D-06 MaxDP=4.42D-04 DE=-4.06D-08 OVMax= 8.23D-05

 Cycle  11  Pass 1  IDiag  1:
 RMSU=  1.77D-06    CP:  1.12D+00  1.22D+00  8.91D-01  1.00D+00  1.05D+00
                    CP:  9.28D-01  1.02D+00  1.43D+00  1.24D+00  1.19D+00
 E= -1914.04221905681     Delta-E=       -0.000000005630 Rises=F Damp=F
 DIIS: error= 1.60D-06 at cycle  11 NSaved=  11.
 NSaved=11 IEnMin=11 EnMin= -1914.04221905681     IErMin=11 ErrMin= 1.60D-06
 ErrMax= 1.60D-06  0.00D+00 EMaxC= 1.00D-01 BMatC= 6.91D-10 BMatP= 1.74D-09
 IDIUse=1 WtCom= 1.00D+00 WtEn= 0.00D+00
 Coeff-Com: -0.318D-04 0.352D-03 0.518D-03 0.582D-03-0.505D-03-0.357D-02
 Coeff-Com: -0.242D-01-0.375D-01 0.423D-01 0.447D+00 0.575D+00
 Coeff:     -0.318D-04 0.352D-03 0.518D-03 0.582D-03-0.505D-03-0.357D-02
 Coeff:     -0.242D-01-0.375D-01 0.423D-01 0.447D+00 0.575D+00
 Gap=     0.128 Goal=   None    Shift=    0.000
 RMSDP=1.69D-06 MaxDP=8.31D-05 DE=-5.63D-09 OVMax= 4.27D-05

 Cycle  12  Pass 1  IDiag  1:
 RMSU=  6.73D-07    CP:  1.12D+00  1.22D+00  8.90D-01  1.00D+00  1.05D+00
                    CP:  9.25D-01  1.02D+00  1.43D+00  1.28D+00  1.35D+00
                    CP:  1.28D+00
 E= -1914.04221905859     Delta-E=       -0.000000001781 Rises=F Damp=F
 DIIS: error= 8.48D-07 at cycle  12 NSaved=  12.
 NSaved=12 IEnMin=12 EnMin= -1914.04221905859     IErMin=12 ErrMin= 8.48D-07
 ErrMax= 8.48D-07  0.00D+00 EMaxC= 1.00D-01 BMatC= 1.22D-10 BMatP= 6.91D-10
 IDIUse=1 WtCom= 1.00D+00 WtEn= 0.00D+00
 Coeff-Com: -0.182D-05-0.149D-03-0.515D-04 0.620D-03 0.175D-02 0.353D-02
 Coeff-Com:  0.539D-02-0.287D-01-0.554D-01-0.531D-02 0.269D+00 0.810D+00
 Coeff:     -0.182D-05-0.149D-03-0.515D-04 0.620D-03 0.175D-02 0.353D-02
 Coeff:      0.539D-02-0.287D-01-0.554D-01-0.531D-02 0.269D+00 0.810D+00
 Gap=     0.128 Goal=   None    Shift=    0.000
 RMSDP=1.48D-06 MaxDP=6.96D-05 DE=-1.78D-09 OVMax= 4.20D-05

 Cycle  13  Pass 1  IDiag  1:
 RMSU=  3.95D-07    CP:  1.12D+00  1.22D+00  8.90D-01  1.00D+00  1.05D+00
                    CP:  9.23D-01  1.01D+00  1.45D+00  1.29D+00  1.49D+00
                    CP:  1.55D+00  1.44D+00
 E= -1914.04221905941     Delta-E=       -0.000000000818 Rises=F Damp=F
 DIIS: error= 5.28D-07 at cycle  13 NSaved=  13.
 NSaved=13 IEnMin=13 EnMin= -1914.04221905941     IErMin=13 ErrMin= 5.28D-07
 ErrMax= 5.28D-07  0.00D+00 EMaxC= 1.00D-01 BMatC= 4.22D-11 BMatP= 1.22D-10
 IDIUse=1 WtCom= 1.00D+00 WtEn= 0.00D+00
 Coeff-Com:  0.804D-05-0.173D-03-0.177D-03 0.165D-03 0.102D-02 0.280D-02
 Coeff-Com:  0.939D-02-0.386D-02-0.385D-01-0.130D+00-0.193D-01 0.413D+00
 Coeff-Com:  0.765D+00
 Coeff:      0.804D-05-0.173D-03-0.177D-03 0.165D-03 0.102D-02 0.280D-02
 Coeff:      0.939D-02-0.386D-02-0.385D-01-0.130D+00-0.193D-01 0.413D+00
 Coeff:      0.765D+00
 Gap=     0.128 Goal=   None    Shift=    0.000
 RMSDP=9.60D-07 MaxDP=8.69D-05 DE=-8.18D-10 OVMax= 2.94D-05

 Cycle  14  Pass 1  IDiag  1:
 RMSU=  1.97D-07    CP:  1.12D+00  1.22D+00  8.90D-01  1.00D+00  1.05D+00
                    CP:  9.23D-01  1.01D+00  1.46D+00  1.29D+00  1.55D+00
                    CP:  1.79D+00  1.85D+00  1.53D+00
 E= -1914.04221905981     Delta-E=       -0.000000000408 Rises=F Damp=F
 DIIS: error= 3.07D-07 at cycle  14 NSaved=  14.
 NSaved=14 IEnMin=14 EnMin= -1914.04221905981     IErMin=14 ErrMin= 3.07D-07
 ErrMax= 3.07D-07  0.00D+00 EMaxC= 1.00D-01 BMatC= 1.19D-11 BMatP= 4.22D-11
 IDIUse=1 WtCom= 1.00D+00 WtEn= 0.00D+00
 Coeff-Com:  0.319D-05 0.129D-04-0.430D-04-0.233D-03-0.515D-03-0.758D-03
 Coeff-Com:  0.780D-03 0.131D-01 0.128D-01-0.545D-01-0.142D+00-0.204D+00
 Coeff-Com:  0.312D+00 0.106D+01
 Coeff:      0.319D-05 0.129D-04-0.430D-04-0.233D-03-0.515D-03-0.758D-03
 Coeff:      0.780D-03 0.131D-01 0.128D-01-0.545D-01-0.142D+00-0.204D+00
 Coeff:      0.312D+00 0.106D+01
 Gap=     0.128 Goal=   None    Shift=    0.000
 RMSDP=8.06D-07 MaxDP=5.62D-05 DE=-4.08D-10 OVMax= 2.85D-05

 Cycle  15  Pass 1  IDiag  1:
 RMSU=  1.49D-07    CP:  1.12D+00  1.22D+00  8.90D-01  1.00D+00  1.05D+00
                    CP:  9.24D-01  1.00D+00  1.48D+00  1.29D+00  1.60D+00
                    CP:  1.96D+00  2.16D+00  2.17D+00  1.62D+00
 E= -1914.04221905992     Delta-E=       -0.000000000107 Rises=F Damp=F
 DIIS: error= 9.90D-08 at cycle  15 NSaved=  15.
 NSaved=15 IEnMin=15 EnMin= -1914.04221905992     IErMin=15 ErrMin= 9.90D-08
 ErrMax= 9.90D-08  0.00D+00 EMaxC= 1.00D-01 BMatC= 2.32D-12 BMatP= 1.19D-11
 IDIUse=1 WtCom= 1.00D+00 WtEn= 0.00D+00
 Coeff-Com: -0.250D-06 0.440D-04 0.202D-04-0.133D-03-0.445D-03-0.935D-03
 Coeff-Com: -0.176D-02 0.647D-02 0.136D-01 0.929D-02-0.571D-01-0.174D+00
 Coeff-Com: -0.494D-01 0.446D+00 0.809D+00
 Coeff:     -0.250D-06 0.440D-04 0.202D-04-0.133D-03-0.445D-03-0.935D-03
 Coeff:     -0.176D-02 0.647D-02 0.136D-01 0.929D-02-0.571D-01-0.174D+00
 Coeff:     -0.494D-01 0.446D+00 0.809D+00
 Gap=     0.128 Goal=   None    Shift=    0.000
 RMSDP=2.63D-07 MaxDP=1.10D-05 DE=-1.07D-10 OVMax= 9.56D-06

 Cycle  16  Pass 1  IDiag  1:
 RMSU=  5.89D-08    CP:  1.12D+00  1.22D+00  8.90D-01  1.00D+00  1.05D+00
                    CP:  9.24D-01  1.00D+00  1.48D+00  1.28D+00  1.61D+00
                    CP:  2.00D+00  2.30D+00  2.43D+00  1.91D+00  1.18D+00
 E= -1914.04221905999     Delta-E=       -0.000000000074 Rises=F Damp=F
 DIIS: error= 3.32D-08 at cycle  16 NSaved=  16.
 NSaved=16 IEnMin=16 EnMin= -1914.04221905999     IErMin=16 ErrMin= 3.32D-08
 ErrMax= 3.32D-08  0.00D+00 EMaxC= 1.00D-01 BMatC= 2.69D-13 BMatP= 2.32D-12
 IDIUse=1 WtCom= 1.00D+00 WtEn= 0.00D+00
 Coeff-Com: -0.624D-06 0.162D-04 0.146D-04-0.204D-04-0.100D-03-0.276D-03
 Coeff-Com: -0.750D-03 0.539D-03 0.320D-02 0.126D-01-0.103D-02-0.370D-01
 Coeff-Com: -0.677D-01 0.986D-02 0.291D+00 0.789D+00
 Coeff:     -0.624D-06 0.162D-04 0.146D-04-0.204D-04-0.100D-03-0.276D-03
 Coeff:     -0.750D-03 0.539D-03 0.320D-02 0.126D-01-0.103D-02-0.370D-01
 Coeff:     -0.677D-01 0.986D-02 0.291D+00 0.789D+00
 Gap=     0.128 Goal=   None    Shift=    0.000
 RMSDP=7.30D-08 MaxDP=3.42D-06 DE=-7.37D-11 OVMax= 2.41D-06

 Cycle  17  Pass 1  IDiag  1:
 RMSU=  1.92D-08    CP:  1.12D+00  1.22D+00  8.90D-01  1.00D+00  1.05D+00
                    CP:  9.24D-01  1.00D+00  1.48D+00  1.28D+00  1.61D+00
                    CP:  2.01D+00  2.30D+00  2.50D+00  1.96D+00  1.37D+00
                    CP:  1.16D+00
 E= -1914.04221906000     Delta-E=       -0.000000000003 Rises=F Damp=F
 DIIS: error= 9.73D-09 at cycle  17 NSaved=  17.
 NSaved=17 IEnMin=17 EnMin= -1914.04221906000     IErMin=17 ErrMin= 9.73D-09
 ErrMax= 9.73D-09  0.00D+00 EMaxC= 1.00D-01 BMatC= 3.34D-14 BMatP= 2.69D-13
 IDIUse=1 WtCom= 1.00D+00 WtEn= 0.00D+00
 Coeff-Com: -0.185D-06 0.886D-06 0.272D-05 0.697D-05 0.156D-04 0.334D-05
 Coeff-Com: -0.601D-04-0.509D-03-0.399D-03 0.349D-02 0.647D-02 0.655D-02
 Coeff-Com: -0.176D-01-0.474D-01 0.716D-02 0.284D+00 0.759D+00
 Coeff:     -0.185D-06 0.886D-06 0.272D-05 0.697D-05 0.156D-04 0.334D-05
 Coeff:     -0.601D-04-0.509D-03-0.399D-03 0.349D-02 0.647D-02 0.655D-02
 Coeff:     -0.176D-01-0.474D-01 0.716D-02 0.284D+00 0.759D+00
 Gap=     0.128 Goal=   None    Shift=    0.000
 RMSDP=2.32D-08 MaxDP=1.50D-06 DE=-2.73D-12 OVMax= 3.19D-07

 Cycle  18  Pass 1  IDiag  1:
 RMSU=  6.00D-09    CP:  1.12D+00  1.22D+00  8.90D-01  1.00D+00  1.05D+00
                    CP:  9.24D-01  1.00D+00  1.48D+00  1.28D+00  1.62D+00
                    CP:  2.00D+00  2.30D+00  2.51D+00  1.99D+00  1.41D+00
                    CP:  1.25D+00  1.17D+00
 E= -1914.04221906005     Delta-E=       -0.000000000055 Rises=F Damp=F
 DIIS: error= 5.42D-09 at cycle  18 NSaved=  18.
 NSaved=18 IEnMin=18 EnMin= -1914.04221906005     IErMin=18 ErrMin= 5.42D-09
 ErrMax= 5.42D-09  0.00D+00 EMaxC= 1.00D-01 BMatC= 5.70D-15 BMatP= 3.34D-14
 IDIUse=1 WtCom= 1.00D+00 WtEn= 0.00D+00
 Coeff-Com: -0.184D-07-0.114D-05-0.439D-06 0.456D-05 0.159D-04 0.250D-04
 Coeff-Com:  0.503D-04-0.237D-03-0.491D-03-0.814D-04 0.249D-02 0.597D-02
 Coeff-Com:  0.854D-03-0.191D-01-0.282D-01 0.333D-01 0.333D+00 0.673D+00
 Coeff:     -0.184D-07-0.114D-05-0.439D-06 0.456D-05 0.159D-04 0.250D-04
 Coeff:      0.503D-04-0.237D-03-0.491D-03-0.814D-04 0.249D-02 0.597D-02
 Coeff:      0.854D-03-0.191D-01-0.282D-01 0.333D-01 0.333D+00 0.673D+00
 Gap=     0.128 Goal=   None    Shift=    0.000
 RMSDP=5.75D-09 MaxDP=7.75D-07 DE=-5.55D-11 OVMax= 8.02D-08

 SCF Done:  E(RM062X) =  -1914.04221906     A.U. after   18 cycles
            NFock= 18  Conv=0.58D-08     -V/T= 2.0026
 KE= 1.909003919734D+03 PE=-6.979974437979D+03 EE= 1.937161597924D+03
 Leave Link  502 at Tue Apr  5 19:24:28 2022, MaxMem=  1879048192 cpu:            2206.8 elap:             318.6
 (Enter /gpfs/software/gaussian16/sse4/tar/g16/l701.exe)
 ... and contract with generalized density number  0.
 Compute integral first derivatives.
 Leave Link  701 at Tue Apr  5 19:24:29 2022, MaxMem=  1879048192 cpu:               1.5 elap:               0.2
 (Enter /gpfs/software/gaussian16/sse4/tar/g16/l702.exe)
 L702 exits ... SP integral derivatives will be done elsewhere.
 Leave Link  702 at Tue Apr  5 19:24:29 2022, MaxMem=  1879048192 cpu:               0.2 elap:               0.0
 (Enter /gpfs/software/gaussian16/sse4/tar/g16/l703.exe)
 Integral derivatives from FoFJK, PRISM(SPDF).
 Compute integral first derivatives, UseDBF=F ICtDFT=           0.
 Calling FoFJK, ICntrl=      2127 FMM=F ISym2X=0 I1Cent= 0 IOpClX= 0 NMat=1 NMatS=1 NMatT=0.
 FoFJK:  IHMeth= 1 ICntrl=    2127 DoSepK=F KAlg= 0 I1Cent=           0 FoldK=F
 IRaf=         0 NMat=       1 IRICut=       1 DoRegI=T DoRafI=F ISym2E= 0 IDoP0=0 IntGTp=1.
 FoFCou: FMM=F IPFlag=           0 FMFlag=      100000 FMFlg1=         800
         NFxFlg=           0 DoJE=F BraDBF=F KetDBF=F FulRan=T
         wScrn=  0.000000 ICntrl=      2127 IOpCl=  0 I1Cent=           0 NGrid=           0
         NMat0=    1 NMatS0=      1 NMatT0=    0 NMatD0=    1 NMtDS0=    0 NMtDT0=    0
 Symmetry not used in FoFCou.
 Leave Link  703 at Tue Apr  5 19:25:10 2022, MaxMem=  1879048192 cpu:             282.0 elap:              40.5
 (Enter /gpfs/software/gaussian16/sse4/tar/g16/l716.exe)
 Dipole        = 2.63317553D+00-2.02872097D+00 1.64925038D-01
 ***** Axes restored to original set *****
 -------------------------------------------------------------------
 Center     Atomic                   Forces (Hartrees/Bohr)
 Number     Number              X              Y              Z
 -------------------------------------------------------------------
      1        6          -0.018801482   -0.007266294   -0.001575231
      2        6          -0.001153429   -0.024545848   -0.007061320
      3        6           0.025042427   -0.019112782   -0.004145598
      4        6          -0.014709354    0.006914661   -0.002000208
      5        6           0.025603142    0.021077994    0.011066118
      6        6          -0.002928431    0.004010446    0.001780616
      7       17          -0.000032923    0.004466117    0.002142365
      8        8          -0.002025846    0.009207532    0.001544632
      9       17          -0.000661111    0.003055737    0.000964965
     10        6          -0.046618600   -0.009150962   -0.008804168
     11        6           0.091428089    0.016308379    0.014371824
     12        6          -0.083868975    0.010493053   -0.013315302
     13        6           0.019565348   -0.000424672    0.003830850
     14        6          -0.008652875   -0.002210024   -0.001581818
     15        6           0.008245307   -0.010176301    0.001043808
     16       17           0.012119878    0.002528269    0.002208345
     17        1           0.000610495   -0.001853846   -0.000344995
     18        1          -0.003161660   -0.003321457   -0.000124884
 -------------------------------------------------------------------
 Cartesian Forces:  Max     0.091428089 RMS     0.020655956
 Leave Link  716 at Tue Apr  5 19:25:10 2022, MaxMem=  1879048192 cpu:               0.2 elap:               0.0
 (Enter /gpfs/software/gaussian16/sse4/tar/g16/l103.exe)

 GradGradGradGradGradGradGradGradGradGradGradGradGradGradGradGradGradGrad
 Berny optimization.
 Using GEDIIS/GDIIS optimizer.
 FormGI is forming the generalized inverse of G from B-inverse, IUseBI=4.
 GSVD:  received Info=                   1 from GESDD.
 Internal  Forces:  Max     0.072329475 RMS     0.011572013
 Search for a local minimum.
 Step number   2 out of a maximum of   95
 All quantities printed in internal units (Hartrees-Bohrs-Radians)
 RMS Force = .11572D-01 SwitMx=.10000D-02 MixMth= 1
 Mixed Optimization -- RFO/linear search
 Update second derivatives using D2CorX and points    1    2
 DE= -4.74D-02 DEPred=-4.55D-02 R= 1.04D+00
 TightC=F SS=  1.41D+00  RLast= 3.01D-01 DXNew= 5.0454D-01 9.0260D-01
 Trust test= 1.04D+00 RLast= 3.01D-01 DXMaxT set to 5.05D-01
 ITU=  1  0
 Use linear search instead of GDIIS.
     Eigenvalues ---    0.00819   0.00894   0.00924   0.00938   0.01475
     Eigenvalues ---    0.01572   0.01609   0.01872   0.02051   0.02064
     Eigenvalues ---    0.02106   0.02126   0.02221   0.02238   0.02998
     Eigenvalues ---    0.15995   0.16003   0.21515   0.22465   0.24837
     Eigenvalues ---    0.24870   0.24976   0.24991   0.24997   0.24999
     Eigenvalues ---    0.24999   0.25000   0.25000   0.26095   0.29766
     Eigenvalues ---    0.30996   0.31625   0.32555   0.33676   0.34146
     Eigenvalues ---    0.35077   0.35604   0.39186   0.39523   0.41146
     Eigenvalues ---    0.42483   0.45074   0.46419   0.46594   0.47989
     Eigenvalues ---    0.49906   0.95555   1.06731
 RFO step:  Lambda=-3.90687131D-03 EMin= 8.18922851D-03
 Quartic linear search produced a step of  0.77587.
 Iteration  1 RMS(Cart)=  0.05375041 RMS(Int)=  0.00147287
 Iteration  2 RMS(Cart)=  0.00211145 RMS(Int)=  0.00046525
 Iteration  3 RMS(Cart)=  0.00000180 RMS(Int)=  0.00046525
 Iteration  4 RMS(Cart)=  0.00000000 RMS(Int)=  0.00046525
 ITry= 1 IFail=0 DXMaxC= 1.60D-01 DCOld= 1.00D+10 DXMaxT= 5.05D-01 DXLimC= 3.00D+00 Rises=F
 Variable       Old X    -DE/DX   Delta X   Delta X   Delta X     New X
                                 (Linear)    (Quad)   (Total)
    R1        2.83753  -0.01113  -0.03178   0.00388  -0.02754   2.81000
    R2        2.72680   0.00113   0.00913  -0.01083  -0.00170   2.72511
    R3        2.31233  -0.00042   0.00519  -0.00942  -0.00423   2.30810
    R4        2.60662   0.01211   0.01533   0.01054   0.02614   2.63277
    R5        3.26676   0.00269  -0.00215   0.01911   0.01696   3.28372
    R6        2.77010  -0.02547  -0.06791   0.00109  -0.06686   2.70323
    R7        3.29223   0.00470   0.00397   0.01754   0.02151   3.31374
    R8        2.30052   0.02767   0.03669  -0.01397   0.02243   2.32295
    R9        2.67158  -0.01414  -0.02853  -0.00309  -0.03199   2.63959
   R10        2.78414  -0.01055  -0.02004  -0.01244  -0.03248   2.75165
   R11        2.64684  -0.00303  -0.00855   0.00166  -0.00603   2.64080
   R12        2.65758   0.00613   0.00935   0.00834   0.01788   2.67546
   R13        2.45005  -0.07233  -0.14171  -0.00536  -0.14644   2.30361
   R14        2.60570  -0.00168  -0.00924   0.00892  -0.00047   2.60523
   R15        2.64427   0.00017  -0.00683   0.01945   0.01201   2.65628
   R16        2.04244  -0.00181  -0.00356  -0.00153  -0.00509   2.03735
   R17        2.63535   0.00079   0.00532  -0.00455  -0.00007   2.63528
   R18        2.05088  -0.00124  -0.00365   0.00140  -0.00224   2.04863
   R19        3.28417   0.01210   0.03167  -0.00431   0.02737   3.31153
    A1        1.89492  -0.02100  -0.05792  -0.00891  -0.06632   1.82860
    A2        2.17917  -0.00051  -0.01258   0.02528   0.01242   2.19159
    A3        2.20905   0.02151   0.07050  -0.01629   0.05394   2.26299
    A4        2.14228   0.01390   0.03543   0.00552   0.04162   2.18391
    A5        1.99326  -0.00394  -0.01477   0.01137  -0.00375   1.98951
    A6        2.14762  -0.00997  -0.02066  -0.01691  -0.03792   2.10970
    A7        2.16070   0.00642   0.01924  -0.01075   0.00872   2.16942
    A8        2.05907  -0.00524  -0.00848  -0.01154  -0.02018   2.03889
    A9        2.06334  -0.00119  -0.01076   0.02213   0.01121   2.07454
   A10        2.18561   0.00582   0.01668   0.01292   0.02937   2.21498
   A11        2.31203   0.00394   0.01605  -0.00188   0.01341   2.32544
   A12        1.87033  -0.00907  -0.02930   0.00351  -0.02643   1.84390
   A13        2.30137   0.00074  -0.00135   0.01097   0.00961   2.31098
   A14        2.10645   0.00835   0.03064  -0.01088   0.01976   2.12622
   A15        2.08357   0.01339   0.03217   0.01739   0.04904   2.13260
   A16        2.22857   0.01162   0.01958   0.03471   0.05375   2.28232
   A17        1.97065  -0.02501  -0.05175  -0.05238  -0.10310   1.86755
   A18        2.21453   0.02835   0.05616   0.04490   0.10275   2.31728
   A19        2.10813   0.01105   0.02310   0.00220   0.02567   2.13380
   A20        2.12116   0.00176   0.00486   0.02050   0.02488   2.14604
   A21        2.11376  -0.00517  -0.01756  -0.01333  -0.03065   2.08311
   A22        2.04817   0.00341   0.01269  -0.00717   0.00575   2.05393
   A23        2.10388   0.00118   0.00551   0.01504   0.01896   2.12284
   A24        2.09143   0.00093   0.00312  -0.00794  -0.00404   2.08739
   A25        2.08786  -0.00211  -0.00864  -0.00705  -0.01490   2.07296
   A26        2.04758  -0.01732  -0.03783  -0.03008  -0.06916   1.97843
   A27        2.12617   0.01426   0.03252   0.02221   0.05535   2.18152
   A28        2.10943   0.00305   0.00531   0.00788   0.01381   2.12324
    D1       -0.02663   0.00037   0.00211   0.00848   0.01053  -0.01610
    D2        3.12088   0.00048   0.00288   0.01355   0.01644   3.13732
    D3        3.10581   0.00047   0.00205   0.01781   0.01973   3.12554
    D4       -0.02986   0.00059   0.00282   0.02288   0.02564  -0.00422
    D5        0.01869   0.00002  -0.00033  -0.00468  -0.00503   0.01365
    D6       -3.11356   0.00006   0.00024  -0.01449  -0.01444  -3.12799
    D7        0.01042   0.00014   0.00100  -0.00135  -0.00037   0.01005
    D8       -3.11771   0.00032   0.00163   0.01252   0.01403  -3.10368
    D9       -3.13761   0.00004   0.00021  -0.00677  -0.00652   3.13905
   D10        0.01745   0.00022   0.00084   0.00710   0.00787   0.02532
   D11        0.01471  -0.00056  -0.00427  -0.00885  -0.01328   0.00144
   D12       -3.01659  -0.00127  -0.00579  -0.04738  -0.05296  -3.06955
   D13       -3.14038  -0.00076  -0.00489  -0.02300  -0.02817   3.11464
   D14        0.11151  -0.00148  -0.00641  -0.06152  -0.06785   0.04366
   D15        0.00922  -0.00105  -0.00516  -0.00804  -0.01333  -0.00411
   D16       -0.02650   0.00124   0.00715   0.01446   0.02169  -0.00481
   D17        3.01962   0.00145   0.00667   0.04933   0.05582   3.07544
   D18        2.82053   0.00039   0.00217   0.01001   0.01249   2.83302
   D19       -0.35352  -0.00010   0.00117  -0.00239  -0.00113  -0.35465
   D20       -0.19846   0.00055   0.00381  -0.03379  -0.03007  -0.22853
   D21        2.91067   0.00006   0.00281  -0.04619  -0.04369   2.86698
   D22        3.13110   0.00008  -0.00163   0.00887   0.00768   3.13878
   D23        0.01739  -0.00005  -0.00184   0.01816   0.01629   0.03368
   D24        3.14097   0.00049   0.00214   0.01275   0.01502  -3.12720
   D25       -0.01519   0.00022   0.00059   0.01275   0.01333  -0.00186
   D26       -0.03133   0.00058   0.00244   0.00201   0.00495  -0.02638
   D27        3.09570   0.00031   0.00090   0.00201   0.00326   3.09896
   D28        0.00472  -0.00025   0.00053  -0.02531  -0.02527  -0.02055
   D29       -0.01303   0.00018   0.00055   0.01067   0.01059  -0.00244
   D30        3.13280   0.00005   0.00002   0.00568   0.00513   3.13793
   D31        0.02513  -0.00029  -0.00071  -0.01329  -0.01390   0.01122
   D32       -3.12285  -0.00039  -0.00206  -0.00341  -0.00561  -3.12846
   D33       -3.10243   0.00004   0.00099  -0.01323  -0.01195  -3.11438
   D34        0.03278  -0.00007  -0.00036  -0.00335  -0.00366   0.02912
   D35       -0.00164   0.00000  -0.00056   0.00791   0.00712   0.00547
   D36        3.13576   0.00016   0.00004   0.01288   0.01248  -3.13494
   D37       -3.13687   0.00010   0.00075  -0.00195  -0.00115  -3.13801
   D38        0.00054   0.00025   0.00136   0.00302   0.00422   0.00476
         Item               Value     Threshold  Converged?
 Maximum Force            0.072329     0.000450     NO 
 RMS     Force            0.011572     0.000300     NO 
 Maximum Displacement     0.160280     0.001800     NO 
 RMS     Displacement     0.053305     0.001200     NO 
 Predicted change in Energy=-1.789537D-02
 Lowest energy point so far.  Saving SCF results.
 GradGradGradGradGradGradGradGradGradGradGradGradGradGradGradGradGradGrad

 Leave Link  103 at Tue Apr  5 19:25:10 2022, MaxMem=  1879048192 cpu:               0.7 elap:               0.1
 (Enter /gpfs/software/gaussian16/sse4/tar/g16/l202.exe)
                          Input orientation:                          
 ---------------------------------------------------------------------
 Center     Atomic      Atomic             Coordinates (Angstroms)
 Number     Number       Type             X           Y           Z
 ---------------------------------------------------------------------
      1          6           0       -4.069963   -1.011627   -0.254555
      2          6           0       -3.525276    0.320064    0.121001
      3          6           0       -2.176217    0.608605    0.315402
      4          6           0       -2.911249   -1.861006   -0.379008
      5          6           0       -1.738543   -1.541463   -0.195399
      6          6           0       -1.118817   -0.343408    0.167482
      7         17           0       -1.780343    2.242939    0.812577
      8          8           0       -5.251732   -1.277306   -0.411530
      9         17           0       -4.738510    1.546590    0.328853
     10          6           0        0.316630   -0.260388    0.397404
     11          6           0        1.115703   -1.398642    0.534276
     12          6           0        2.309722   -1.553820    0.724659
     13          6           0        1.176796    0.861322    0.477117
     14          6           0        2.561399    0.749497    0.692068
     15          6           0        3.182382   -0.491632    0.828796
     16         17           0        4.906955   -0.631416    1.106592
     17          1           0        3.167476    1.646067    0.755965
     18          1           0        0.767259    1.851104    0.354850
 ---------------------------------------------------------------------
                    Distance matrix (angstroms):
                    1          2          3          4          5
     1  C    0.000000
     2  C    1.486987   0.000000
     3  C    2.556615   1.393201   0.000000
     4  C    1.442065   2.320368   2.668605   0.000000
     5  C    2.391599   2.599578   2.252835   1.229251   0.000000
     6  C    3.055142   2.496678   1.430490   2.411341   1.396811
     7  Cl   4.119871   2.687102   1.753553   4.420542   3.916563
     8  O    1.221394   2.411604   3.680202   2.412390   3.529729
     9  Cl   2.707729   1.737672   2.728616   3.930860   4.337132
    10  C    4.497956   3.895326   2.641241   3.685647   2.493252
    11  C    5.259579   4.966229   3.861823   4.155022   2.949499
    12  C    6.477130   6.158169   4.996720   5.345183   4.151519
    13  C    5.618876   4.746500   3.366409   4.985592   3.837298
    14  C    6.926227   6.128470   4.754653   6.157256   4.952333
    15  C    7.351228   6.793563   5.494422   6.361313   5.134844
    16  Cl   9.087483   8.542788   7.234290   8.052528   6.832716
    17  H    7.775926   6.852328   5.461271   7.109052   5.927434
    18  H    5.653788   4.563400   3.195216   5.277284   4.253390
                    6          7          8          9         10
     6  C    0.000000
     7  Cl   2.746444   0.000000
     8  O    4.276494   5.093242   0.000000
     9  Cl   4.086601   3.077279   2.964111   0.000000
    10  C    1.456113   3.291855   5.717967   5.368827   0.000000
    11  C    2.498227   4.661078   6.438439   6.556554   1.397453
    12  C    3.678372   5.581374   7.651337   7.710173   2.398432
    13  C    2.610955   3.281169   6.832964   5.956712   1.415794
    14  C    3.874742   4.592996   8.146832   7.352275   2.479049
    15  C    4.354264   5.666285   8.560956   8.194194   2.907251
    16  Cl   6.105309   7.284800  10.291782   9.918849   4.659581
    17  H    4.761999   4.984012   8.988449   7.918140   3.448255
    18  H    2.899702   2.617886   6.826605   5.514245   2.159462
                   11         12         13         14         15
    11  C    0.000000
    12  C    1.219019   0.000000
    13  C    2.261511   2.679124   0.000000
    14  C    2.594115   2.317255   1.405644   0.000000
    15  C    2.276086   1.378630   2.444696   1.394531   0.000000
    16  Cl   3.910214   2.782503   4.066766   2.753250   1.752388
    17  H    3.678202   3.313005   2.157867   1.084090   2.138992
    18  H    3.273294   3.756255   1.078118   2.132180   3.397919
                   16         17         18
    16  Cl   0.000000
    17  H    2.887153   0.000000
    18  H    4.885192   2.442125   0.000000
 Stoichiometry    C12H2Cl3O(1-)
 Framework group  C1[X(C12H2Cl3O)]
 Deg. of freedom    48
 Full point group                 C1      NOp   1
 RotChk:  IX=0 Diff= 1.94D-02
 Largest Abelian subgroup         C1      NOp   1
 Largest concise Abelian subgroup C1      NOp   1
                         Standard orientation:                         
 ---------------------------------------------------------------------
 Center     Atomic      Atomic             Coordinates (Angstroms)
 Number     Number       Type             X           Y           Z
 ---------------------------------------------------------------------
      1          6           0       -3.270218    1.498461    0.032117
      2          6           0       -2.837996    0.076113   -0.003077
      3          6           0       -1.515558   -0.360960    0.030626
      4          6           0       -2.044914    2.252814    0.127693
      5          6           0       -0.901327    1.802875    0.156350
      6          6           0       -0.381671    0.506945    0.116298
      7         17           0       -1.250908   -2.090808   -0.081334
      8          8           0       -4.425890    1.891141   -0.012914
      9         17           0       -4.149677   -1.058410   -0.111942
     10          6           0        1.052200    0.255292    0.085462
     11          6           0        1.980219    1.267287   -0.174382
     12          6           0        3.197241    1.276596   -0.243495
     13          6           0        1.788786   -0.927718    0.335263
     14          6           0        3.192052   -0.982076    0.274239
     15          6           0        3.955169    0.145407   -0.027673
     16         17           0        5.704077    0.076090   -0.113569
     17          1           0        3.700290   -1.920715    0.463718
     18          1           0        1.263573   -1.831437    0.599427
 ---------------------------------------------------------------------
 Rotational constants (GHZ):           1.1093599           0.1698869           0.1478238
 Leave Link  202 at Tue Apr  5 19:25:11 2022, MaxMem=  1879048192 cpu:               0.1 elap:               0.1
 (Enter /gpfs/software/gaussian16/sse4/tar/g16/l301.exe)
 Standard basis: 6-311+G(d,p) (5D, 7F)
 Ernie: Thresh=  0.10000D-02 Tol=  0.10000D-05 Strict=F.
 There are   404 symmetry adapted cartesian basis functions of A   symmetry.
 There are   388 symmetry adapted basis functions of A   symmetry.
   388 basis functions,   643 primitive gaussians,   404 cartesian basis functions
    67 alpha electrons       67 beta electrons
       nuclear repulsion energy      1220.2596302632 Hartrees.
 IExCor= 4336 DFT=T Ex+Corr=M062X ExCW=0 ScaHFX=  0.540000
 ScaDFX=  1.000000  1.000000  1.000000  1.000000 ScalE2=  1.000000  1.000000
 IRadAn=      5 IRanWt=     -1 IRanGd=            0 ICorTp=0 IEmpDi=  4
 NAtoms=   18 NActive=   18 NUniq=   18 SFac= 1.00D+00 NAtFMM=   60 NAOKFM=F Big=F
 Integral buffers will be    131072 words long.
 Raffenetti 2 integral format.
 Two-electron integral symmetry is turned on.
 Leave Link  301 at Tue Apr  5 19:25:11 2022, MaxMem=  1879048192 cpu:               0.4 elap:               0.1
 (Enter /gpfs/software/gaussian16/sse4/tar/g16/l302.exe)
 NPDir=0 NMtPBC=     1 NCelOv=     1 NCel=       1 NClECP=     1 NCelD=      1
         NCelK=      1 NCelE2=     1 NClLst=     1 CellRange=     0.0.
 One-electron integrals computed using PRISM.
 One-electron integral symmetry used in STVInt
 NBasis=   388 RedAO= T EigKep=  1.74D-06  NBF=   388
 NBsUse=   383 1.00D-06 EigRej=  7.92D-07 NBFU=   383
 Precomputing XC quadrature grid using
 IXCGrd= 4 IRadAn=           5 IRanWt=          -1 IRanGd=           0 AccXCQ= 0.00D+00.
 Generated NRdTot=       0 NPtTot=           0 NUsed=           0 NTot=          32
 NSgBfM=   394   394   394   394   394 MxSgAt=    18 MxSgA2=    18.
 Leave Link  302 at Tue Apr  5 19:25:12 2022, MaxMem=  1879048192 cpu:               3.4 elap:               0.5
 (Enter /gpfs/software/gaussian16/sse4/tar/g16/l303.exe)
 DipDrv:  MaxL=1.
 Leave Link  303 at Tue Apr  5 19:25:12 2022, MaxMem=  1879048192 cpu:               0.4 elap:               0.1
 (Enter /gpfs/software/gaussian16/sse4/tar/g16/l401.exe)
 Initial guess from the checkpoint file:  "checkpoint.chk"
 B after Tr=     0.000000    0.000000    0.000000
         Rot=    1.000000    0.000251   -0.000004   -0.000539 Ang=   0.07 deg.
 Guess basis will be translated and rotated to current coordinates.
 JPrj=2 DoOrth=T DoCkMO=T.
 Generating alternative initial guess.
 ExpMin= 4.38D-02 ExpMax= 1.06D+05 ExpMxC= 3.62D+03 IAcc=2 IRadAn=         4 AccDes= 0.00D+00
 Harris functional with IExCor= 1009 and IRadAn=       4 diagonalized for initial guess.
 HarFok:  IExCor= 1009 AccDes= 0.00D+00 IRadAn=         4 IDoV= 1 UseB2=F ITyADJ=14
 ICtDFT=  3500011 ScaDFX=  1.000000  1.000000  1.000000  1.000000
 FoFCou: FMM=F IPFlag=           0 FMFlag=      100000 FMFlg1=           0
         NFxFlg=           0 DoJE=T BraDBF=F KetDBF=T FulRan=T
         wScrn=  0.000000 ICntrl=       500 IOpCl=  0 I1Cent=   200000004 NGrid=           0
         NMat0=    1 NMatS0=      1 NMatT0=    0 NMatD0=    1 NMtDS0=    0 NMtDT0=    0
 Petite list used in FoFCou.
 Harris En= -1913.21079132595    
 Leave Link  401 at Tue Apr  5 19:25:14 2022, MaxMem=  1879048192 cpu:              14.5 elap:               2.1
 (Enter /gpfs/software/gaussian16/sse4/tar/g16/l502.exe)
 Integral symmetry usage will be decided dynamically.
 Closed shell SCF:
 Using DIIS extrapolation, IDIIS=  1040.
 NGot=  1879048192 LenX=  1878715301 LenY=  1878551644
 Requested convergence on RMS density matrix=1.00D-08 within 128 cycles.
 Requested convergence on MAX density matrix=1.00D-06.
 Requested convergence on             energy=1.00D-06.
 No special actions if energy rises.
 Fock matrices will be formed incrementally for  20 cycles.

 Cycle   1  Pass 1  IDiag  1:
 FoFJK:  IHMeth= 1 ICntrl=       0 DoSepK=F KAlg= 0 I1Cent=           0 FoldK=F
 IRaf= 810000000 NMat=       1 IRICut=       1 DoRegI=T DoRafI=F ISym2E= 0 IDoP0=0 IntGTp=1.
 FoFCou: FMM=F IPFlag=           0 FMFlag=      100000 FMFlg1=           0
         NFxFlg=           0 DoJE=F BraDBF=F KetDBF=F FulRan=T
         wScrn=  0.000000 ICntrl=         0 IOpCl=  0 I1Cent=           0 NGrid=           0
         NMat0=    1 NMatS0=      1 NMatT0=    0 NMatD0=    1 NMtDS0=    0 NMtDT0=    0
 Symmetry not used in FoFCou.
 E= -1914.01987540721    
 DIIS: error= 4.55D-03 at cycle   1 NSaved=   1.
 NSaved= 1 IEnMin= 1 EnMin= -1914.01987540721     IErMin= 1 ErrMin= 4.55D-03
 ErrMax= 4.55D-03  0.00D+00 EMaxC= 1.00D-01 BMatC= 2.02D-02 BMatP= 2.02D-02
 IDIUse=3 WtCom= 9.55D-01 WtEn= 4.55D-02
 Coeff-Com:  0.100D+01
 Coeff-En:   0.100D+01
 Coeff:      0.100D+01
 Gap=     0.391 Goal=   None    Shift=    0.000
 GapD=    0.391 DampG=1.000 DampE=1.000 DampFc=1.0000 IDamp=-1.
 RMSDP=1.98D-02 MaxDP=9.27D-01              OVMax= 6.24D-02

 Cycle   2  Pass 1  IDiag  1:
 RMSU=  1.65D-02    CP:  1.12D+00
 E= -1914.05401352412     Delta-E=       -0.034138116902 Rises=F Damp=F
 DIIS: error= 2.34D-03 at cycle   2 NSaved=   2.
 NSaved= 2 IEnMin= 2 EnMin= -1914.05401352412     IErMin= 2 ErrMin= 2.34D-03
 ErrMax= 2.34D-03  0.00D+00 EMaxC= 1.00D-01 BMatC= 1.94D-03 BMatP= 2.02D-02
 IDIUse=3 WtCom= 9.77D-01 WtEn= 2.34D-02
 Coeff-Com:  0.724D-01 0.928D+00
 Coeff-En:   0.000D+00 0.100D+01
 Coeff:      0.707D-01 0.929D+00
 Gap=     0.163 Goal=   None    Shift=    0.000
 RMSDP=3.64D-03 MaxDP=1.90D-01 DE=-3.41D-02 OVMax= 2.18D-02

 Cycle   3  Pass 1  IDiag  1:
 RMSU=  2.81D-03    CP:  1.14D+00  1.11D+00
 E= -1914.05469232052     Delta-E=       -0.000678796399 Rises=F Damp=F
 DIIS: error= 2.94D-03 at cycle   3 NSaved=   3.
 NSaved= 3 IEnMin= 3 EnMin= -1914.05469232052     IErMin= 2 ErrMin= 2.34D-03
 ErrMax= 2.94D-03  0.00D+00 EMaxC= 1.00D-01 BMatC= 1.93D-03 BMatP= 1.94D-03
 IDIUse=3 WtCom= 9.71D-01 WtEn= 2.94D-02
 Coeff-Com: -0.472D-01 0.515D+00 0.532D+00
 Coeff-En:   0.000D+00 0.404D+00 0.596D+00
 Coeff:     -0.458D-01 0.512D+00 0.534D+00
 Gap=     0.159 Goal=   None    Shift=    0.000
 RMSDP=2.09D-03 MaxDP=2.13D-01 DE=-6.79D-04 OVMax= 1.32D-02

 Cycle   4  Pass 1  IDiag  1:
 RMSU=  1.76D-03    CP:  1.13D+00  1.14D+00  7.95D-01
 E= -1914.05655656357     Delta-E=       -0.001864243060 Rises=F Damp=F
 DIIS: error= 7.79D-04 at cycle   4 NSaved=   4.
 NSaved= 4 IEnMin= 4 EnMin= -1914.05655656357     IErMin= 4 ErrMin= 7.79D-04
 ErrMax= 7.79D-04  0.00D+00 EMaxC= 1.00D-01 BMatC= 1.30D-04 BMatP= 1.93D-03
 IDIUse=3 WtCom= 9.92D-01 WtEn= 7.79D-03
 Coeff-Com: -0.273D-01 0.195D+00 0.278D+00 0.554D+00
 Coeff-En:   0.000D+00 0.000D+00 0.000D+00 0.100D+01
 Coeff:     -0.271D-01 0.194D+00 0.276D+00 0.557D+00
 Gap=     0.159 Goal=   None    Shift=    0.000
 RMSDP=5.87D-04 MaxDP=5.97D-02 DE=-1.86D-03 OVMax= 5.08D-03

 Cycle   5  Pass 1  IDiag  1:
 RMSU=  3.41D-04    CP:  1.13D+00  1.13D+00  7.83D-01  1.16D+00
 E= -1914.05665855110     Delta-E=       -0.000101987527 Rises=F Damp=F
 DIIS: error= 4.20D-04 at cycle   5 NSaved=   5.
 NSaved= 5 IEnMin= 5 EnMin= -1914.05665855110     IErMin= 5 ErrMin= 4.20D-04
 ErrMax= 4.20D-04  0.00D+00 EMaxC= 1.00D-01 BMatC= 3.08D-05 BMatP= 1.30D-04
 IDIUse=3 WtCom= 9.96D-01 WtEn= 4.20D-03
 Coeff-Com: -0.607D-02 0.306D-02 0.555D-01 0.347D+00 0.601D+00
 Coeff-En:   0.000D+00 0.000D+00 0.000D+00 0.158D+00 0.842D+00
 Coeff:     -0.604D-02 0.305D-02 0.553D-01 0.346D+00 0.602D+00
 Gap=     0.159 Goal=   None    Shift=    0.000
 RMSDP=2.36D-04 MaxDP=1.66D-02 DE=-1.02D-04 OVMax= 2.60D-03

 Cycle   6  Pass 1  IDiag  1:
 RMSU=  1.79D-04    CP:  1.13D+00  1.14D+00  8.30D-01  1.17D+00  9.25D-01
 E= -1914.05668834778     Delta-E=       -0.000029796678 Rises=F Damp=F
 DIIS: error= 1.55D-04 at cycle   6 NSaved=   6.
 NSaved= 6 IEnMin= 6 EnMin= -1914.05668834778     IErMin= 6 ErrMin= 1.55D-04
 ErrMax= 1.55D-04  0.00D+00 EMaxC= 1.00D-01 BMatC= 6.55D-06 BMatP= 3.08D-05
 IDIUse=3 WtCom= 9.98D-01 WtEn= 1.55D-03
 Coeff-Com:  0.859D-03-0.315D-01-0.126D-01 0.119D+00 0.384D+00 0.540D+00
 Coeff-En:   0.000D+00 0.000D+00 0.000D+00 0.000D+00 0.966D-01 0.903D+00
 Coeff:      0.857D-03-0.314D-01-0.126D-01 0.119D+00 0.384D+00 0.540D+00
 Gap=     0.159 Goal=   None    Shift=    0.000
 RMSDP=2.29D-04 MaxDP=2.48D-02 DE=-2.98D-05 OVMax= 1.35D-03

 Cycle   7  Pass 1  IDiag  1:
 RMSU=  7.35D-05    CP:  1.12D+00  1.13D+00  8.22D-01  1.23D+00  1.11D+00
                    CP:  5.37D-01
 E= -1914.05669595446     Delta-E=       -0.000007606680 Rises=F Damp=F
 DIIS: error= 4.50D-05 at cycle   7 NSaved=   7.
 NSaved= 7 IEnMin= 7 EnMin= -1914.05669595446     IErMin= 7 ErrMin= 4.50D-05
 ErrMax= 4.50D-05  0.00D+00 EMaxC= 1.00D-01 BMatC= 5.77D-07 BMatP= 6.55D-06
 IDIUse=1 WtCom= 1.00D+00 WtEn= 0.00D+00
 Coeff-Com:  0.117D-02-0.166D-01-0.144D-01 0.126D-01 0.114D+00 0.279D+00
 Coeff-Com:  0.624D+00
 Coeff:      0.117D-02-0.166D-01-0.144D-01 0.126D-01 0.114D+00 0.279D+00
 Coeff:      0.624D+00
 Gap=     0.159 Goal=   None    Shift=    0.000
 RMSDP=5.26D-05 MaxDP=3.95D-03 DE=-7.61D-06 OVMax= 5.19D-04

 Cycle   8  Pass 1  IDiag  1:
 RMSU=  2.63D-05    CP:  1.12D+00  1.13D+00  8.21D-01  1.25D+00  1.13D+00
                    CP:  6.20D-01  1.09D+00
 E= -1914.05669678739     Delta-E=       -0.000000832929 Rises=F Damp=F
 DIIS: error= 1.55D-05 at cycle   8 NSaved=   8.
 NSaved= 8 IEnMin= 8 EnMin= -1914.05669678739     IErMin= 8 ErrMin= 1.55D-05
 ErrMax= 1.55D-05  0.00D+00 EMaxC= 1.00D-01 BMatC= 9.58D-08 BMatP= 5.77D-07
 IDIUse=1 WtCom= 1.00D+00 WtEn= 0.00D+00
 Coeff-Com:  0.460D-03-0.233D-02-0.510D-02-0.183D-01-0.165D-01 0.437D-01
 Coeff-Com:  0.297D+00 0.701D+00
 Coeff:      0.460D-03-0.233D-02-0.510D-02-0.183D-01-0.165D-01 0.437D-01
 Coeff:      0.297D+00 0.701D+00
 Gap=     0.159 Goal=   None    Shift=    0.000
 RMSDP=2.11D-05 MaxDP=1.30D-03 DE=-8.33D-07 OVMax= 4.11D-04

 Cycle   9  Pass 1  IDiag  1:
 RMSU=  1.02D-05    CP:  1.12D+00  1.13D+00  8.21D-01  1.26D+00  1.15D+00
                    CP:  6.86D-01  1.11D+00  1.26D+00
 E= -1914.05669702847     Delta-E=       -0.000000241080 Rises=F Damp=F
 DIIS: error= 1.08D-05 at cycle   9 NSaved=   9.
 NSaved= 9 IEnMin= 9 EnMin= -1914.05669702847     IErMin= 9 ErrMin= 1.08D-05
 ErrMax= 1.08D-05  0.00D+00 EMaxC= 1.00D-01 BMatC= 2.77D-08 BMatP= 9.58D-08
 IDIUse=1 WtCom= 1.00D+00 WtEn= 0.00D+00
 Coeff-Com: -0.198D-04 0.271D-02 0.802D-03-0.133D-01-0.356D-01-0.435D-01
 Coeff-Com: -0.244D-01 0.365D+00 0.749D+00
 Coeff:     -0.198D-04 0.271D-02 0.802D-03-0.133D-01-0.356D-01-0.435D-01
 Coeff:     -0.244D-01 0.365D+00 0.749D+00
 Gap=     0.159 Goal=   None    Shift=    0.000
 RMSDP=1.93D-05 MaxDP=7.01D-04 DE=-2.41D-07 OVMax= 3.11D-04

 Cycle  10  Pass 1  IDiag  1:
 RMSU=  7.40D-06    CP:  1.12D+00  1.13D+00  8.18D-01  1.26D+00  1.16D+00
                    CP:  7.14D-01  1.14D+00  1.47D+00  1.14D+00
 E= -1914.05669711302     Delta-E=       -0.000000084550 Rises=F Damp=F
 DIIS: error= 4.44D-06 at cycle  10 NSaved=  10.
 NSaved=10 IEnMin=10 EnMin= -1914.05669711302     IErMin=10 ErrMin= 4.44D-06
 ErrMax= 4.44D-06  0.00D+00 EMaxC= 1.00D-01 BMatC= 4.19D-09 BMatP= 2.77D-08
 IDIUse=1 WtCom= 1.00D+00 WtEn= 0.00D+00
 Coeff-Com: -0.963D-04 0.169D-02 0.137D-02-0.280D-02-0.127D-01-0.257D-01
 Coeff-Com: -0.594D-01 0.408D-01 0.324D+00 0.733D+00
 Coeff:     -0.963D-04 0.169D-02 0.137D-02-0.280D-02-0.127D-01-0.257D-01
 Coeff:     -0.594D-01 0.408D-01 0.324D+00 0.733D+00
 Gap=     0.159 Goal=   None    Shift=    0.000
 RMSDP=6.52D-06 MaxDP=6.81D-04 DE=-8.45D-08 OVMax= 1.46D-04

 Cycle  11  Pass 1  IDiag  1:
 RMSU=  2.61D-06    CP:  1.12D+00  1.13D+00  8.18D-01  1.26D+00  1.16D+00
                    CP:  7.32D-01  1.12D+00  1.58D+00  1.34D+00  1.20D+00
 E= -1914.05669712903     Delta-E=       -0.000000016017 Rises=F Damp=F
 DIIS: error= 2.30D-06 at cycle  11 NSaved=  11.
 NSaved=11 IEnMin=11 EnMin= -1914.05669712903     IErMin=11 ErrMin= 2.30D-06
 ErrMax= 2.30D-06  0.00D+00 EMaxC= 1.00D-01 BMatC= 1.42D-09 BMatP= 4.19D-09
 IDIUse=1 WtCom= 1.00D+00 WtEn= 0.00D+00
 Coeff-Com: -0.479D-04 0.255D-03 0.562D-03 0.173D-02 0.177D-02-0.333D-02
 Coeff-Com: -0.259D-01-0.744D-01-0.177D-01 0.410D+00 0.707D+00
 Coeff:     -0.479D-04 0.255D-03 0.562D-03 0.173D-02 0.177D-02-0.333D-02
 Coeff:     -0.259D-01-0.744D-01-0.177D-01 0.410D+00 0.707D+00
 Gap=     0.159 Goal=   None    Shift=    0.000
 RMSDP=3.14D-06 MaxDP=2.06D-04 DE=-1.60D-08 OVMax= 9.21D-05

 Cycle  12  Pass 1  IDiag  1:
 RMSU=  9.71D-07    CP:  1.12D+00  1.13D+00  8.18D-01  1.26D+00  1.16D+00
                    CP:  7.38D-01  1.12D+00  1.64D+00  1.46D+00  1.37D+00
                    CP:  1.23D+00
 E= -1914.05669713424     Delta-E=       -0.000000005207 Rises=F Damp=F
 DIIS: error= 1.04D-06 at cycle  12 NSaved=  12.
 NSaved=12 IEnMin=12 EnMin= -1914.05669713424     IErMin=12 ErrMin= 1.04D-06
 ErrMax= 1.04D-06  0.00D+00 EMaxC= 1.00D-01 BMatC= 1.93D-10 BMatP= 1.42D-09
 IDIUse=1 WtCom= 1.00D+00 WtEn= 0.00D+00
 Coeff-Com:  0.709D-05-0.324D-03-0.146D-03 0.128D-02 0.356D-02 0.482D-02
 Coeff-Com:  0.526D-02-0.339D-01-0.802D-01-0.496D-01 0.255D+00 0.894D+00
 Coeff:      0.709D-05-0.324D-03-0.146D-03 0.128D-02 0.356D-02 0.482D-02
 Coeff:      0.526D-02-0.339D-01-0.802D-01-0.496D-01 0.255D+00 0.894D+00
 Gap=     0.159 Goal=   None    Shift=    0.000
 RMSDP=1.95D-06 MaxDP=1.00D-04 DE=-5.21D-09 OVMax= 5.19D-05

 Cycle  13  Pass 1  IDiag  1:
 RMSU=  6.96D-07    CP:  1.12D+00  1.13D+00  8.18D-01  1.26D+00  1.16D+00
                    CP:  7.42D-01  1.11D+00  1.66D+00  1.52D+00  1.46D+00
                    CP:  1.38D+00  1.10D+00
 E= -1914.05669713535     Delta-E=       -0.000000001112 Rises=F Damp=F
 DIIS: error= 3.64D-07 at cycle  13 NSaved=  13.
 NSaved=13 IEnMin=13 EnMin= -1914.05669713535     IErMin=13 ErrMin= 3.64D-07
 ErrMax= 3.64D-07  0.00D+00 EMaxC= 1.00D-01 BMatC= 4.23D-11 BMatP= 1.93D-10
 IDIUse=1 WtCom= 1.00D+00 WtEn= 0.00D+00
 Coeff-Com:  0.953D-05-0.170D-03-0.147D-03 0.307D-03 0.120D-02 0.244D-02
 Coeff-Com:  0.631D-02-0.311D-02-0.300D-01-0.880D-01 0.517D-02 0.392D+00
 Coeff-Com:  0.714D+00
 Coeff:      0.953D-05-0.170D-03-0.147D-03 0.307D-03 0.120D-02 0.244D-02
 Coeff:      0.631D-02-0.311D-02-0.300D-01-0.880D-01 0.517D-02 0.392D+00
 Coeff:      0.714D+00
 Gap=     0.159 Goal=   None    Shift=    0.000
 RMSDP=5.06D-07 MaxDP=4.66D-05 DE=-1.11D-09 OVMax= 1.62D-05

 Cycle  14  Pass 1  IDiag  1:
 RMSU=  1.49D-07    CP:  1.12D+00  1.13D+00  8.18D-01  1.26D+00  1.16D+00
                    CP:  7.44D-01  1.11D+00  1.67D+00  1.54D+00  1.46D+00
                    CP:  1.45D+00  1.26D+00  1.14D+00
 E= -1914.05669713556     Delta-E=       -0.000000000206 Rises=F Damp=F
 DIIS: error= 1.41D-07 at cycle  14 NSaved=  14.
 NSaved=14 IEnMin=14 EnMin= -1914.05669713556     IErMin=14 ErrMin= 1.41D-07
 ErrMax= 1.41D-07  0.00D+00 EMaxC= 1.00D-01 BMatC= 8.67D-12 BMatP= 4.23D-11
 IDIUse=1 WtCom= 1.00D+00 WtEn= 0.00D+00
 Coeff-Com:  0.163D-05 0.251D-04-0.190D-04-0.227D-03-0.531D-03-0.483D-03
 Coeff-Com:  0.127D-02 0.833D-02 0.107D-01-0.249D-01-0.706D-01-0.826D-01
 Coeff-Com:  0.299D+00 0.860D+00
 Coeff:      0.163D-05 0.251D-04-0.190D-04-0.227D-03-0.531D-03-0.483D-03
 Coeff:      0.127D-02 0.833D-02 0.107D-01-0.249D-01-0.706D-01-0.826D-01
 Coeff:      0.299D+00 0.860D+00
 Gap=     0.159 Goal=   None    Shift=    0.000
 RMSDP=2.88D-07 MaxDP=1.63D-05 DE=-2.06D-10 OVMax= 8.93D-06

 Cycle  15  Pass 1  IDiag  1:
 RMSU=  1.12D-07    CP:  1.12D+00  1.13D+00  8.18D-01  1.26D+00  1.16D+00
                    CP:  7.44D-01  1.11D+00  1.67D+00  1.55D+00  1.45D+00
                    CP:  1.47D+00  1.32D+00  1.26D+00  1.33D+00
 E= -1914.05669713550     Delta-E=        0.000000000060 Rises=F Damp=F
 DIIS: error= 3.59D-08 at cycle  15 NSaved=  15.
 NSaved=15 IEnMin=14 EnMin= -1914.05669713556     IErMin=15 ErrMin= 3.59D-08
 ErrMax= 3.59D-08  0.00D+00 EMaxC= 1.00D-01 BMatC= 1.04D-12 BMatP= 8.67D-12
 IDIUse=1 WtCom= 1.00D+00 WtEn= 0.00D+00
 Coeff-Com: -0.781D-06 0.349D-04 0.140D-04-0.131D-03-0.380D-03-0.564D-03
 Coeff-Com: -0.282D-03 0.353D-02 0.761D-02 0.405D-02-0.264D-01-0.871D-01
 Coeff-Com:  0.680D-02 0.309D+00 0.784D+00
 Coeff:     -0.781D-06 0.349D-04 0.140D-04-0.131D-03-0.380D-03-0.564D-03
 Coeff:     -0.282D-03 0.353D-02 0.761D-02 0.405D-02-0.264D-01-0.871D-01
 Coeff:      0.680D-02 0.309D+00 0.784D+00
 Gap=     0.159 Goal=   None    Shift=    0.000
 RMSDP=1.42D-07 MaxDP=5.17D-06 DE= 5.96D-11 OVMax= 2.42D-06

 Cycle  16  Pass 1  IDiag  1:
 RMSU=  4.75D-08    CP:  1.12D+00  1.13D+00  8.18D-01  1.26D+00  1.16D+00
                    CP:  7.44D-01  1.11D+00  1.67D+00  1.55D+00  1.45D+00
                    CP:  1.47D+00  1.34D+00  1.31D+00  1.45D+00  8.36D-01
 E= -1914.05669713545     Delta-E=        0.000000000046 Rises=F Damp=F
 DIIS: error= 1.56D-08 at cycle  16 NSaved=  16.
 NSaved=16 IEnMin=14 EnMin= -1914.05669713556     IErMin=16 ErrMin= 1.56D-08
 ErrMax= 1.56D-08  0.00D+00 EMaxC= 1.00D-01 BMatC= 1.40D-13 BMatP= 1.04D-12
 IDIUse=1 WtCom= 1.00D+00 WtEn= 0.00D+00
 Coeff-Com: -0.428D-06 0.757D-05 0.640D-05-0.106D-04-0.487D-04-0.120D-03
 Coeff-Com: -0.193D-03-0.125D-04 0.832D-03 0.534D-02 0.102D-02-0.185D-01
 Coeff-Com: -0.403D-01-0.190D-01 0.268D+00 0.803D+00
 Coeff:     -0.428D-06 0.757D-05 0.640D-05-0.106D-04-0.487D-04-0.120D-03
 Coeff:     -0.193D-03-0.125D-04 0.832D-03 0.534D-02 0.102D-02-0.185D-01
 Coeff:     -0.403D-01-0.190D-01 0.268D+00 0.803D+00
 Gap=     0.159 Goal=   None    Shift=    0.000
 RMSDP=3.05D-08 MaxDP=2.55D-06 DE= 4.59D-11 OVMax= 6.34D-07

 Cycle  17  Pass 1  IDiag  1:
 RMSU=  1.29D-08    CP:  1.12D+00  1.13D+00  8.18D-01  1.26D+00  1.16D+00
                    CP:  7.44D-01  1.11D+00  1.67D+00  1.55D+00  1.45D+00
                    CP:  1.46D+00  1.34D+00  1.32D+00  1.51D+00  9.28D-01
                    CP:  1.02D+00
 E= -1914.05669713551     Delta-E=       -0.000000000053 Rises=F Damp=F
 DIIS: error= 4.72D-09 at cycle  17 NSaved=  17.
 NSaved=17 IEnMin=14 EnMin= -1914.05669713556     IErMin=17 ErrMin= 4.72D-09
 ErrMax= 4.72D-09  0.00D+00 EMaxC= 1.00D-01 BMatC= 1.51D-14 BMatP= 1.40D-13
 IDIUse=1 WtCom= 1.00D+00 WtEn= 0.00D+00
 Coeff-Com: -0.710D-07-0.122D-05 0.401D-06 0.111D-04 0.236D-04 0.227D-04
 Coeff-Com: -0.369D-04-0.384D-03-0.588D-03 0.114D-02 0.316D-02 0.485D-02
 Coeff-Com: -0.121D-01-0.407D-01-0.138D-01 0.245D+00 0.814D+00
 Coeff:     -0.710D-07-0.122D-05 0.401D-06 0.111D-04 0.236D-04 0.227D-04
 Coeff:     -0.369D-04-0.384D-03-0.588D-03 0.114D-02 0.316D-02 0.485D-02
 Coeff:     -0.121D-01-0.407D-01-0.138D-01 0.245D+00 0.814D+00
 Gap=     0.159 Goal=   None    Shift=    0.000
 RMSDP=1.38D-08 MaxDP=8.66D-07 DE=-5.28D-11 OVMax= 1.94D-07

 Cycle  18  Pass 1  IDiag  1:
 RMSU=  5.97D-09    CP:  1.12D+00  1.13D+00  8.18D-01  1.26D+00  1.16D+00
                    CP:  7.44D-01  1.11D+00  1.67D+00  1.55D+00  1.45D+00
                    CP:  1.46D+00  1.34D+00  1.32D+00  1.52D+00  9.61D-01
                    CP:  1.08D+00  1.04D+00
 E= -1914.05669713545     Delta-E=        0.000000000056 Rises=F Damp=F
 DIIS: error= 2.01D-09 at cycle  18 NSaved=  18.
 NSaved=18 IEnMin=14 EnMin= -1914.05669713556     IErMin=18 ErrMin= 2.01D-09
 ErrMax= 2.01D-09  0.00D+00 EMaxC= 1.00D-01 BMatC= 2.97D-15 BMatP= 1.51D-14
 IDIUse=1 WtCom= 1.00D+00 WtEn= 0.00D+00
 Coeff-Com:  0.344D-07-0.160D-05-0.807D-06 0.641D-05 0.171D-04 0.271D-04
 Coeff-Com:  0.933D-05-0.145D-03-0.335D-03-0.242D-03 0.101D-02 0.441D-02
 Coeff-Com:  0.464D-03-0.136D-01-0.429D-01-0.121D-01 0.308D+00 0.755D+00
 Coeff:      0.344D-07-0.160D-05-0.807D-06 0.641D-05 0.171D-04 0.271D-04
 Coeff:      0.933D-05-0.145D-03-0.335D-03-0.242D-03 0.101D-02 0.441D-02
 Coeff:      0.464D-03-0.136D-01-0.429D-01-0.121D-01 0.308D+00 0.755D+00
 Gap=     0.159 Goal=   None    Shift=    0.000
 RMSDP=4.52D-09 MaxDP=4.70D-07 DE= 5.59D-11 OVMax= 8.37D-08

 SCF Done:  E(RM062X) =  -1914.05669714     A.U. after   18 cycles
            NFock= 18  Conv=0.45D-08     -V/T= 2.0025
 KE= 1.909303231631D+03 PE=-6.981180629964D+03 EE= 1.937561070934D+03
 Leave Link  502 at Tue Apr  5 19:30:33 2022, MaxMem=  1879048192 cpu:            2188.0 elap:             318.8
 (Enter /gpfs/software/gaussian16/sse4/tar/g16/l701.exe)
 ... and contract with generalized density number  0.
 Compute integral first derivatives.
 Leave Link  701 at Tue Apr  5 19:30:33 2022, MaxMem=  1879048192 cpu:               1.5 elap:               0.2
 (Enter /gpfs/software/gaussian16/sse4/tar/g16/l702.exe)
 L702 exits ... SP integral derivatives will be done elsewhere.
 Leave Link  702 at Tue Apr  5 19:30:33 2022, MaxMem=  1879048192 cpu:               0.1 elap:               0.0
 (Enter /gpfs/software/gaussian16/sse4/tar/g16/l703.exe)
 Integral derivatives from FoFJK, PRISM(SPDF).
 Compute integral first derivatives, UseDBF=F ICtDFT=           0.
 Calling FoFJK, ICntrl=      2127 FMM=F ISym2X=0 I1Cent= 0 IOpClX= 0 NMat=1 NMatS=1 NMatT=0.
 FoFJK:  IHMeth= 1 ICntrl=    2127 DoSepK=F KAlg= 0 I1Cent=           0 FoldK=F
 IRaf=         0 NMat=       1 IRICut=       1 DoRegI=T DoRafI=F ISym2E= 0 IDoP0=0 IntGTp=1.
 FoFCou: FMM=F IPFlag=           0 FMFlag=      100000 FMFlg1=         800
         NFxFlg=           0 DoJE=F BraDBF=F KetDBF=F FulRan=T
         wScrn=  0.000000 ICntrl=      2127 IOpCl=  0 I1Cent=           0 NGrid=           0
         NMat0=    1 NMatS0=      1 NMatT0=    0 NMatD0=    1 NMtDS0=    0 NMtDT0=    0
 Symmetry not used in FoFCou.
 Leave Link  703 at Tue Apr  5 19:31:13 2022, MaxMem=  1879048192 cpu:             276.2 elap:              39.6
 (Enter /gpfs/software/gaussian16/sse4/tar/g16/l716.exe)
 Dipole        = 2.72716729D+00-1.92968089D+00 1.56477139D-01
 ***** Axes restored to original set *****
 -------------------------------------------------------------------
 Center     Atomic                   Forces (Hartrees/Bohr)
 Number     Number              X              Y              Z
 -------------------------------------------------------------------
      1        6          -0.008543180   -0.003675410   -0.001909655
      2        6           0.001188191   -0.007394622   -0.001885019
      3        6           0.002803059   -0.000201887   -0.000525004
      4        6           0.003312016    0.005194671   -0.000079377
      5        6           0.001661262   -0.002470329    0.002564235
      6        6           0.004374538    0.001038406    0.001030163
      7       17           0.003783505    0.000255984    0.000548470
      8        8          -0.000513366    0.003982734    0.001004532
      9       17          -0.002285642    0.001360606    0.000187136
     10        6          -0.013710020   -0.003396015   -0.002987897
     11        6          -0.028870714    0.012982721   -0.004642210
     12        6           0.030673480   -0.009541656    0.004902448
     13        6           0.005723189   -0.000415378    0.001239514
     14        6          -0.002212146    0.000615466    0.000406171
     15        6           0.004709166   -0.001133692    0.000312646
     16       17           0.000608920    0.001041992    0.000053284
     17        1          -0.000365150    0.000455261   -0.000366248
     18        1          -0.002337108    0.001301150    0.000146810
 -------------------------------------------------------------------
 Cartesian Forces:  Max     0.030673480 RMS     0.006981611
 Leave Link  716 at Tue Apr  5 19:31:13 2022, MaxMem=  1879048192 cpu:               0.2 elap:               0.0
 (Enter /gpfs/software/gaussian16/sse4/tar/g16/l103.exe)

 GradGradGradGradGradGradGradGradGradGradGradGradGradGradGradGradGradGrad
 Berny optimization.
 Using GEDIIS/GDIIS optimizer.
 FormGI is forming the generalized inverse of G from B-inverse, IUseBI=4.
 GSVD:  received Info=                   1 from GESDD.
 Internal  Forces:  Max     0.032950642 RMS     0.004555466
 Search for a local minimum.
 Step number   3 out of a maximum of   95
 All quantities printed in internal units (Hartrees-Bohrs-Radians)
 RMS Force = .45555D-02 SwitMx=.10000D-02 MixMth= 1
 Mixed Optimization -- RFO/linear search
 Update second derivatives using D2CorX and points    1    2    3
 DE= -1.45D-02 DEPred=-1.79D-02 R= 8.09D-01
 TightC=F SS=  1.41D+00  RLast= 3.19D-01 DXNew= 8.4853D-01 9.5839D-01
 Trust test= 8.09D-01 RLast= 3.19D-01 DXMaxT set to 8.49D-01
 ITU=  1  1  0
 Use linear search instead of GDIIS.
     Eigenvalues ---    0.00832   0.00892   0.00915   0.00941   0.01484
     Eigenvalues ---    0.01559   0.01578   0.01871   0.02051   0.02063
     Eigenvalues ---    0.02106   0.02126   0.02219   0.02239   0.03039
     Eigenvalues ---    0.15933   0.16017   0.19581   0.22463   0.24830
     Eigenvalues ---    0.24947   0.24981   0.24993   0.24996   0.24999
     Eigenvalues ---    0.24999   0.25000   0.25629   0.25975   0.29764
     Eigenvalues ---    0.30639   0.31597   0.32554   0.33555   0.34119
     Eigenvalues ---    0.35076   0.35618   0.39281   0.39576   0.42014
     Eigenvalues ---    0.42984   0.45094   0.46442   0.47621   0.49476
     Eigenvalues ---    0.69192   0.95592   1.06028
 RFO step:  Lambda=-4.70891645D-03 EMin= 8.31827237D-03
 Quartic linear search produced a step of -0.04276.
 Iteration  1 RMS(Cart)=  0.07244940 RMS(Int)=  0.00146394
 Iteration  2 RMS(Cart)=  0.00249501 RMS(Int)=  0.00012766
 Iteration  3 RMS(Cart)=  0.00000267 RMS(Int)=  0.00012765
 Iteration  4 RMS(Cart)=  0.00000000 RMS(Int)=  0.00012765
 ITry= 1 IFail=0 DXMaxC= 2.11D-01 DCOld= 1.00D+10 DXMaxT= 8.49D-01 DXLimC= 3.00D+00 Rises=F
 Variable       Old X    -DE/DX   Delta X   Delta X   Delta X     New X
                                 (Linear)    (Quad)   (Total)
    R1        2.81000  -0.00189   0.00118  -0.01173  -0.01052   2.79948
    R2        2.72511   0.00399   0.00007   0.01031   0.01039   2.73550
    R3        2.30810  -0.00050   0.00018  -0.00058  -0.00040   2.30770
    R4        2.63277   0.00392  -0.00112   0.01104   0.00994   2.64271
    R5        3.28372   0.00258  -0.00073   0.00911   0.00838   3.29210
    R6        2.70323  -0.00472   0.00286  -0.02817  -0.02532   2.67792
    R7        3.31374   0.00125  -0.00092   0.00644   0.00552   3.31926
    R8        2.32295   0.00301  -0.00096   0.00777   0.00680   2.32975
    R9        2.63959   0.00043   0.00137  -0.00495  -0.00362   2.63597
   R10        2.75165  -0.00574   0.00139  -0.02121  -0.01982   2.73184
   R11        2.64080  -0.00255   0.00026  -0.00563  -0.00540   2.63540
   R12        2.67546   0.00314  -0.00076   0.00817   0.00738   2.68284
   R13        2.30361   0.03295   0.00626   0.04016   0.04641   2.35002
   R14        2.60523   0.00215   0.00002   0.00438   0.00443   2.60966
   R15        2.65628   0.00166  -0.00051   0.00244   0.00193   2.65821
   R16        2.03735   0.00207   0.00022   0.00455   0.00477   2.04211
   R17        2.63528   0.00358   0.00000   0.00669   0.00672   2.64201
   R18        2.04863   0.00015   0.00010  -0.00016  -0.00007   2.04857
   R19        3.31153   0.00052  -0.00117   0.00723   0.00606   3.31759
    A1        1.82860  -0.00542   0.00284  -0.03227  -0.02952   1.79908
    A2        2.19159  -0.00203  -0.00053  -0.00775  -0.00832   2.18327
    A3        2.26299   0.00745  -0.00231   0.04003   0.03768   2.30067
    A4        2.18391   0.00265  -0.00178   0.01751   0.01569   2.19960
    A5        1.98951  -0.00244   0.00016  -0.01067  -0.01050   1.97901
    A6        2.10970  -0.00021   0.00162  -0.00681  -0.00517   2.10453
    A7        2.16942   0.00143  -0.00037   0.00696   0.00651   2.17593
    A8        2.03889   0.00530   0.00086   0.01724   0.01813   2.05703
    A9        2.07454  -0.00672  -0.00048  -0.02408  -0.02453   2.05002
   A10        2.21498   0.00454  -0.00126   0.02308   0.02171   2.23669
   A11        2.32544  -0.00295  -0.00057  -0.00777  -0.00852   2.31692
   A12        1.84390  -0.00023   0.00113  -0.00707  -0.00621   1.83769
   A13        2.31098  -0.00743  -0.00041  -0.02570  -0.02621   2.28477
   A14        2.12622   0.00768  -0.00084   0.03486   0.03395   2.16016
   A15        2.13260   0.00711  -0.00210   0.03566   0.03360   2.16621
   A16        2.28232  -0.00250  -0.00230  -0.00072  -0.00299   2.27934
   A17        1.86755  -0.00461   0.00441  -0.03469  -0.03039   1.83716
   A18        2.31728   0.00272  -0.00439   0.03206   0.02760   2.34488
   A19        2.13380  -0.00549  -0.00110  -0.00972  -0.01079   2.12301
   A20        2.14604   0.00481  -0.00106   0.01692   0.01580   2.16184
   A21        2.08311  -0.00404   0.00131  -0.02159  -0.02026   2.06285
   A22        2.05393  -0.00077  -0.00025   0.00474   0.00451   2.05844
   A23        2.12284   0.00457  -0.00081   0.01547   0.01467   2.13751
   A24        2.08739  -0.00291   0.00017  -0.01001  -0.00986   2.07753
   A25        2.07296  -0.00167   0.00064  -0.00545  -0.00483   2.06813
   A26        1.97843  -0.00200   0.00296  -0.01963  -0.01663   1.96180
   A27        2.18152   0.00280  -0.00237   0.02013   0.01772   2.19924
   A28        2.12324  -0.00080  -0.00059  -0.00051  -0.00114   2.12210
    D1       -0.01610   0.00039  -0.00045   0.02391   0.02336   0.00726
    D2        3.13732   0.00017  -0.00070   0.02179   0.02096  -3.12490
    D3        3.12554   0.00017  -0.00084   0.00698   0.00635   3.13190
    D4       -0.00422  -0.00005  -0.00110   0.00486   0.00395  -0.00026
    D5        0.01365  -0.00003   0.00022  -0.01836  -0.01816  -0.00450
    D6       -3.12799   0.00020   0.00062  -0.00047   0.00051  -3.12748
    D7        0.01005  -0.00011   0.00002   0.00038   0.00042   0.01048
    D8       -3.10368  -0.00030  -0.00060  -0.00400  -0.00462  -3.10830
    D9        3.13905   0.00011   0.00028   0.00263   0.00296  -3.14117
   D10        0.02532  -0.00008  -0.00034  -0.00175  -0.00208   0.02324
   D11        0.00144  -0.00038   0.00057  -0.02871  -0.02838  -0.02694
   D12       -3.06955  -0.00103   0.00226  -0.06586  -0.06324  -3.13279
   D13        3.11464  -0.00001   0.00120  -0.02362  -0.02273   3.09192
   D14        0.04366  -0.00066   0.00290  -0.06078  -0.05759  -0.01393
   D15       -0.00411  -0.00069   0.00057  -0.01592  -0.01499  -0.01910
   D16       -0.00481   0.00084  -0.00093   0.03934   0.03815   0.03335
   D17        3.07544   0.00069  -0.00239   0.06884   0.06700  -3.14075
   D18        2.83302   0.00103  -0.00053   0.07662   0.07611   2.90913
   D19       -0.35465   0.00115   0.00005   0.08367   0.08383  -0.27082
   D20       -0.22853   0.00069   0.00129   0.03638   0.03756  -0.19098
   D21        2.86698   0.00081   0.00187   0.04343   0.04527   2.91225
   D22        3.13878  -0.00034  -0.00033  -0.00721  -0.00753   3.13125
   D23        0.03368  -0.00041  -0.00070  -0.01316  -0.01383   0.01985
   D24       -3.12720  -0.00009  -0.00064   0.00409   0.00353  -3.12367
   D25       -0.00186   0.00013  -0.00057   0.00934   0.00880   0.00694
   D26       -0.02638   0.00026  -0.00021   0.01168   0.01138  -0.01500
   D27        3.09896   0.00048  -0.00014   0.01693   0.01665   3.11561
   D28       -0.02055   0.00007   0.00108   0.00180   0.00294  -0.01761
   D29       -0.00244   0.00024  -0.00045   0.01047   0.01007   0.00763
   D30        3.13793   0.00003  -0.00022   0.00166   0.00137   3.13930
   D31        0.01122   0.00006   0.00059  -0.00059  -0.00004   0.01118
   D32       -3.12846  -0.00016   0.00024  -0.00819  -0.00797  -3.13644
   D33       -3.11438  -0.00013   0.00051  -0.00553  -0.00508  -3.11945
   D34        0.02912  -0.00034   0.00016  -0.01312  -0.01301   0.01611
   D35        0.00547  -0.00031  -0.00030  -0.01076  -0.01111  -0.00564
   D36       -3.13494  -0.00011  -0.00053  -0.00230  -0.00287  -3.13781
   D37       -3.13801  -0.00009   0.00005  -0.00323  -0.00322  -3.14123
   D38        0.00476   0.00011  -0.00018   0.00523   0.00502   0.00978
         Item               Value     Threshold  Converged?
 Maximum Force            0.032951     0.000450     NO 
 RMS     Force            0.004555     0.000300     NO 
 Maximum Displacement     0.210682     0.001800     NO 
 RMS     Displacement     0.072237     0.001200     NO 
 Predicted change in Energy=-2.457022D-03
 Lowest energy point so far.  Saving SCF results.
 GradGradGradGradGradGradGradGradGradGradGradGradGradGradGradGradGradGrad

 Leave Link  103 at Tue Apr  5 19:31:13 2022, MaxMem=  1879048192 cpu:               0.3 elap:               0.1
 (Enter /gpfs/software/gaussian16/sse4/tar/g16/l202.exe)
                          Input orientation:                          
 ---------------------------------------------------------------------
 Center     Atomic      Atomic             Coordinates (Angstroms)
 Number     Number       Type             X           Y           Z
 ---------------------------------------------------------------------
      1          6           0       -4.108860   -0.980164   -0.283062
      2          6           0       -3.507979    0.320644    0.093033
      3          6           0       -2.149687    0.564495    0.319464
      4          6           0       -2.965554   -1.866536   -0.334377
      5          6           0       -1.781870   -1.595905   -0.120906
      6          6           0       -1.126485   -0.409741    0.209581
      7         17           0       -1.676667    2.184361    0.806800
      8          8           0       -5.300025   -1.176143   -0.467484
      9         17           0       -4.677876    1.600865    0.258296
     10          6           0        0.300502   -0.311645    0.419144
     11          6           0        1.151806   -1.410458    0.532215
     12          6           0        2.376270   -1.547842    0.700454
     13          6           0        1.144485    0.826128    0.512452
     14          6           0        2.536764    0.755993    0.700457
     15          6           0        3.220418   -0.459464    0.800132
     16         17           0        4.958448   -0.519928    1.040368
     17          1           0        3.105880    1.676339    0.765626
     18          1           0        0.694102    1.804482    0.424356
 ---------------------------------------------------------------------
                    Distance matrix (angstroms):
                    1          2          3          4          5
     1  C    0.000000
     2  C    1.481420   0.000000
     3  C    2.566587   1.398461   0.000000
     4  C    1.447563   2.293613   2.646330   0.000000
     5  C    2.412533   2.588123   2.235295   1.232850   0.000000
     6  C    3.076141   2.493704   1.417092   2.408385   1.394897
     7  Cl   4.137339   2.708618   1.756477   4.401509   3.893857
     8  O    1.221184   2.401244   3.684255   2.438055   3.560018
     9  Cl   2.697880   1.742107   2.733047   3.912311   4.330125
    10  C    4.514697   3.874360   2.604032   3.694943   2.505445
    11  C    5.340828   4.990310   3.852993   4.232215   3.011215
    12  C    6.583804   6.203595   5.009132   5.450461   4.238758
    13  C    5.611877   4.698601   3.310175   4.985978   3.851096
    14  C    6.938723   6.090765   4.705810   6.182560   4.985646
    15  C    7.427164   6.810278   5.487947   6.444627   5.211785
    16  Cl   9.174931   8.560630   7.226427   8.154329   6.923740
    17  H    7.759460   6.784793   5.390384   7.115074   5.948413
    18  H    5.596708   4.468673   3.104143   5.238810   4.241507
                    6          7          8          9         10
     6  C    0.000000
     7  Cl   2.718223   0.000000
     8  O    4.297001   5.103479   0.000000
     9  Cl   4.081334   3.106216   2.936937   0.000000
    10  C    1.445625   3.207728   5.735796   5.335524   0.000000
    11  C    2.509211   4.582399   6.533025   6.567213   1.394595
    12  C    3.715578   5.510621   7.773528   7.737624   2.432310
    13  C    2.603153   3.144890   6.819169   5.879175   1.419698
    14  C    3.875473   4.450230   8.155519   7.277386   2.493964
    15  C    4.387117   5.565186   8.643982   8.180562   2.948375
    16  Cl   6.142374   7.168855  10.389441   9.897885   4.703803
    17  H    4.751192   4.809629   8.961944   7.800636   3.455760
    18  H    2.874621   2.431279   6.753447   5.378399   2.152427
                   11         12         13         14         15
    11  C    0.000000
    12  C    1.243580   0.000000
    13  C    2.236686   2.681114   0.000000
    14  C    2.576806   2.309419   1.406665   0.000000
    15  C    2.292450   1.380975   2.458659   1.398089   0.000000
    16  Cl   3.942307   2.799963   4.078832   2.758272   1.755595
    17  H    3.660765   3.306346   2.152679   1.084055   2.139149
    18  H    3.249149   3.760851   1.080640   2.137982   3.413053
                   16         17         18
    16  Cl   0.000000
    17  H    2.886360   0.000000
    18  H    4.895610   2.439172   0.000000
 Stoichiometry    C12H2Cl3O(1-)
 Framework group  C1[X(C12H2Cl3O)]
 Deg. of freedom    48
 Full point group                 C1      NOp   1
 RotChk:  IX=0 Diff= 1.51D-02
 Largest Abelian subgroup         C1      NOp   1
 Largest concise Abelian subgroup C1      NOp   1
                         Standard orientation:                         
 ---------------------------------------------------------------------
 Center     Atomic      Atomic             Coordinates (Angstroms)
 Number     Number       Type             X           Y           Z
 ---------------------------------------------------------------------
      1          6           0       -3.347103    1.456760    0.051342
      2          6           0       -2.843641    0.064196    0.007792
      3          6           0       -1.500443   -0.324968   -0.000237
      4          6           0       -2.132363    2.243821    0.070875
      5          6           0       -0.965974    1.844672    0.059297
      6          6           0       -0.401850    0.569019    0.044832
      7         17           0       -1.143865   -2.041581   -0.106547
      8          8           0       -4.525344    1.777739    0.048031
      9         17           0       -4.112268   -1.128336   -0.050441
     10          6           0        1.022163    0.320236    0.033666
     11          6           0        1.986388    1.304164   -0.183244
     12          6           0        3.229288    1.309340   -0.224022
     13          6           0        1.753025   -0.874909    0.263909
     14          6           0        3.157301   -0.952399    0.237250
     15          6           0        3.965926    0.161121   -0.009433
     16         17           0        5.716795    0.036823   -0.042918
     17          1           0        3.635031   -1.908260    0.419672
     18          1           0        1.200180   -1.777373    0.482319
 ---------------------------------------------------------------------
 Rotational constants (GHZ):           1.1336003           0.1694518           0.1477327
 Leave Link  202 at Tue Apr  5 19:31:13 2022, MaxMem=  1879048192 cpu:               0.1 elap:               0.0
 (Enter /gpfs/software/gaussian16/sse4/tar/g16/l301.exe)
 Standard basis: 6-311+G(d,p) (5D, 7F)
 Ernie: Thresh=  0.10000D-02 Tol=  0.10000D-05 Strict=F.
 There are   404 symmetry adapted cartesian basis functions of A   symmetry.
 There are   388 symmetry adapted basis functions of A   symmetry.
   388 basis functions,   643 primitive gaussians,   404 cartesian basis functions
    67 alpha electrons       67 beta electrons
       nuclear repulsion energy      1221.2373857312 Hartrees.
 IExCor= 4336 DFT=T Ex+Corr=M062X ExCW=0 ScaHFX=  0.540000
 ScaDFX=  1.000000  1.000000  1.000000  1.000000 ScalE2=  1.000000  1.000000
 IRadAn=      5 IRanWt=     -1 IRanGd=            0 ICorTp=0 IEmpDi=  4
 NAtoms=   18 NActive=   18 NUniq=   18 SFac= 1.00D+00 NAtFMM=   60 NAOKFM=F Big=F
 Integral buffers will be    131072 words long.
 Raffenetti 2 integral format.
 Two-electron integral symmetry is turned on.
 Leave Link  301 at Tue Apr  5 19:31:13 2022, MaxMem=  1879048192 cpu:               0.4 elap:               0.1
 (Enter /gpfs/software/gaussian16/sse4/tar/g16/l302.exe)
 NPDir=0 NMtPBC=     1 NCelOv=     1 NCel=       1 NClECP=     1 NCelD=      1
         NCelK=      1 NCelE2=     1 NClLst=     1 CellRange=     0.0.
 One-electron integrals computed using PRISM.
 One-electron integral symmetry used in STVInt
 NBasis=   388 RedAO= T EigKep=  1.63D-06  NBF=   388
 NBsUse=   383 1.00D-06 EigRej=  8.01D-07 NBFU=   383
 Precomputing XC quadrature grid using
 IXCGrd= 4 IRadAn=           5 IRanWt=          -1 IRanGd=           0 AccXCQ= 0.00D+00.
 Generated NRdTot=       0 NPtTot=           0 NUsed=           0 NTot=          32
 NSgBfM=   393   393   393   393   393 MxSgAt=    18 MxSgA2=    18.
 Leave Link  302 at Tue Apr  5 19:31:14 2022, MaxMem=  1879048192 cpu:               3.3 elap:               0.5
 (Enter /gpfs/software/gaussian16/sse4/tar/g16/l303.exe)
 DipDrv:  MaxL=1.
 Leave Link  303 at Tue Apr  5 19:31:14 2022, MaxMem=  1879048192 cpu:               0.4 elap:               0.1
 (Enter /gpfs/software/gaussian16/sse4/tar/g16/l401.exe)
 Initial guess from the checkpoint file:  "checkpoint.chk"
 B after Tr=    -0.000000    0.000000   -0.000000
         Rot=    0.999989    0.000928    0.000420   -0.004537 Ang=   0.53 deg.
 Guess basis will be translated and rotated to current coordinates.
 JPrj=2 DoOrth=T DoCkMO=T.
 Generating alternative initial guess.
 ExpMin= 4.38D-02 ExpMax= 1.06D+05 ExpMxC= 3.62D+03 IAcc=2 IRadAn=         4 AccDes= 0.00D+00
 Harris functional with IExCor= 1009 and IRadAn=       4 diagonalized for initial guess.
 HarFok:  IExCor= 1009 AccDes= 0.00D+00 IRadAn=         4 IDoV= 1 UseB2=F ITyADJ=14
 ICtDFT=  3500011 ScaDFX=  1.000000  1.000000  1.000000  1.000000
 FoFCou: FMM=F IPFlag=           0 FMFlag=      100000 FMFlg1=           0
         NFxFlg=           0 DoJE=T BraDBF=F KetDBF=T FulRan=T
         wScrn=  0.000000 ICntrl=       500 IOpCl=  0 I1Cent=   200000004 NGrid=           0
         NMat0=    1 NMatS0=      1 NMatT0=    0 NMatD0=    1 NMtDS0=    0 NMtDT0=    0
 Petite list used in FoFCou.
 Harris En= -1913.20544477303    
 Leave Link  401 at Tue Apr  5 19:31:16 2022, MaxMem=  1879048192 cpu:              14.1 elap:               2.0
 (Enter /gpfs/software/gaussian16/sse4/tar/g16/l502.exe)
 Integral symmetry usage will be decided dynamically.
 Closed shell SCF:
 Using DIIS extrapolation, IDIIS=  1040.
 NGot=  1879048192 LenX=  1878715301 LenY=  1878551644
 Requested convergence on RMS density matrix=1.00D-08 within 128 cycles.
 Requested convergence on MAX density matrix=1.00D-06.
 Requested convergence on             energy=1.00D-06.
 No special actions if energy rises.
 Fock matrices will be formed incrementally for  20 cycles.

 Cycle   1  Pass 1  IDiag  1:
 FoFJK:  IHMeth= 1 ICntrl=       0 DoSepK=F KAlg= 0 I1Cent=           0 FoldK=F
 IRaf= 810000000 NMat=       1 IRICut=       1 DoRegI=T DoRafI=F ISym2E= 0 IDoP0=0 IntGTp=1.
 FoFCou: FMM=F IPFlag=           0 FMFlag=      100000 FMFlg1=           0
         NFxFlg=           0 DoJE=F BraDBF=F KetDBF=F FulRan=T
         wScrn=  0.000000 ICntrl=         0 IOpCl=  0 I1Cent=           0 NGrid=           0
         NMat0=    1 NMatS0=      1 NMatT0=    0 NMatD0=    1 NMtDS0=    0 NMtDT0=    0
 Symmetry not used in FoFCou.
 E= -1914.01517785793    
 DIIS: error= 4.18D-03 at cycle   1 NSaved=   1.
 NSaved= 1 IEnMin= 1 EnMin= -1914.01517785793     IErMin= 1 ErrMin= 4.18D-03
 ErrMax= 4.18D-03  0.00D+00 EMaxC= 1.00D-01 BMatC= 2.39D-02 BMatP= 2.39D-02
 IDIUse=3 WtCom= 9.58D-01 WtEn= 4.18D-02
 Coeff-Com:  0.100D+01
 Coeff-En:   0.100D+01
 Coeff:      0.100D+01
 Gap=     0.392 Goal=   None    Shift=    0.000
 GapD=    0.392 DampG=1.000 DampE=1.000 DampFc=1.0000 IDamp=-1.
 RMSDP=1.71D-02 MaxDP=6.70D-01              OVMax= 7.02D-02

 Cycle   2  Pass 1  IDiag  1:
 RMSU=  1.58D-02    CP:  1.07D+00
 E= -1914.05663810778     Delta-E=       -0.041460249856 Rises=F Damp=F
 DIIS: error= 8.17D-04 at cycle   2 NSaved=   2.
 NSaved= 2 IEnMin= 2 EnMin= -1914.05663810778     IErMin= 2 ErrMin= 8.17D-04
 ErrMax= 8.17D-04  0.00D+00 EMaxC= 1.00D-01 BMatC= 6.02D-04 BMatP= 2.39D-02
 IDIUse=3 WtCom= 9.92D-01 WtEn= 8.17D-03
 Coeff-Com: -0.691D-01 0.107D+01
 Coeff-En:   0.000D+00 0.100D+01
 Coeff:     -0.685D-01 0.107D+01
 Gap=     0.158 Goal=   None    Shift=    0.000
 RMSDP=4.20D-03 MaxDP=3.10D-01 DE=-4.15D-02 OVMax= 1.58D-02

 Cycle   3  Pass 1  IDiag  1:
 RMSU=  4.09D-03    CP:  1.07D+00  1.04D+00
 E= -1914.05741210232     Delta-E=       -0.000773994540 Rises=F Damp=F
 DIIS: error= 1.92D-03 at cycle   3 NSaved=   3.
 NSaved= 3 IEnMin= 3 EnMin= -1914.05741210232     IErMin= 2 ErrMin= 8.17D-04
 ErrMax= 1.92D-03  0.00D+00 EMaxC= 1.00D-01 BMatC= 6.94D-04 BMatP= 6.02D-04
 IDIUse=3 WtCom= 1.86D-01 WtEn= 8.14D-01
 Coeff-Com: -0.525D-01 0.597D+00 0.455D+00
 Coeff-En:   0.000D+00 0.000D+00 0.100D+01
 Coeff:     -0.975D-02 0.111D+00 0.899D+00
 Gap=     0.164 Goal=   None    Shift=    0.000
 RMSDP=1.81D-03 MaxDP=1.06D-01 DE=-7.74D-04 OVMax= 2.25D-02

 Cycle   4  Pass 1  IDiag  1:
 RMSU=  1.20D-03    CP:  1.06D+00  1.00D+00  8.83D-01
 E= -1914.05615574485     Delta-E=        0.001256357476 Rises=F Damp=F
 DIIS: error= 3.68D-03 at cycle   4 NSaved=   4.
 NSaved= 4 IEnMin= 3 EnMin= -1914.05741210232     IErMin= 2 ErrMin= 8.17D-04
 ErrMax= 3.68D-03  0.00D+00 EMaxC= 1.00D-01 BMatC= 1.97D-03 BMatP= 6.02D-04
 IDIUse=3 WtCom= 1.42D-01 WtEn= 8.58D-01
 Coeff-Com: -0.155D-01 0.977D-01 0.597D+00 0.321D+00
 Coeff-En:   0.000D+00 0.000D+00 0.692D+00 0.308D+00
 Coeff:     -0.219D-02 0.138D-01 0.678D+00 0.310D+00
 Gap=     0.162 Goal=   None    Shift=    0.000
 RMSDP=1.15D-03 MaxDP=1.07D-01 DE= 1.26D-03 OVMax= 1.24D-02

 Cycle   5  Pass 1  IDiag  1:
 RMSU=  3.87D-04    CP:  1.07D+00  1.01D+00  1.06D+00  6.53D-01
 E= -1914.05809024056     Delta-E=       -0.001934495716 Rises=F Damp=F
 DIIS: error= 3.54D-04 at cycle   5 NSaved=   5.
 NSaved= 5 IEnMin= 5 EnMin= -1914.05809024056     IErMin= 5 ErrMin= 3.54D-04
 ErrMax= 3.54D-04  0.00D+00 EMaxC= 1.00D-01 BMatC= 5.73D-05 BMatP= 6.02D-04
 IDIUse=3 WtCom= 9.96D-01 WtEn= 3.54D-03
 Coeff-Com:  0.446D-03-0.601D-01 0.337D+00 0.134D+00 0.588D+00
 Coeff-En:   0.000D+00 0.000D+00 0.000D+00 0.000D+00 0.100D+01
 Coeff:      0.445D-03-0.599D-01 0.336D+00 0.133D+00 0.590D+00
 Gap=     0.161 Goal=   None    Shift=    0.000
 RMSDP=2.50D-04 MaxDP=1.19D-02 DE=-1.93D-03 OVMax= 1.96D-03

 Cycle   6  Pass 1  IDiag  1:
 RMSU=  1.14D-04    CP:  1.07D+00  1.01D+00  1.11D+00  5.90D-01  8.19D-01
 E= -1914.05814445610     Delta-E=       -0.000054215542 Rises=F Damp=F
 DIIS: error= 8.70D-05 at cycle   6 NSaved=   6.
 NSaved= 6 IEnMin= 6 EnMin= -1914.05814445610     IErMin= 6 ErrMin= 8.70D-05
 ErrMax= 8.70D-05  0.00D+00 EMaxC= 1.00D-01 BMatC= 2.15D-06 BMatP= 5.73D-05
 IDIUse=1 WtCom= 1.00D+00 WtEn= 0.00D+00
 Coeff-Com:  0.188D-02-0.422D-01 0.105D+00 0.309D-01 0.304D+00 0.600D+00
 Coeff:      0.188D-02-0.422D-01 0.105D+00 0.309D-01 0.304D+00 0.600D+00
 Gap=     0.161 Goal=   None    Shift=    0.000
 RMSDP=7.99D-05 MaxDP=6.86D-03 DE=-5.42D-05 OVMax= 7.27D-04

 Cycle   7  Pass 1  IDiag  1:
 RMSU=  4.55D-05    CP:  1.07D+00  1.01D+00  1.12D+00  5.92D-01  8.45D-01
                    CP:  9.29D-01
 E= -1914.05814701615     Delta-E=       -0.000002560042 Rises=F Damp=F
 DIIS: error= 3.37D-05 at cycle   7 NSaved=   7.
 NSaved= 7 IEnMin= 7 EnMin= -1914.05814701615     IErMin= 7 ErrMin= 3.37D-05
 ErrMax= 3.37D-05  0.00D+00 EMaxC= 1.00D-01 BMatC= 2.82D-07 BMatP= 2.15D-06
 IDIUse=1 WtCom= 1.00D+00 WtEn= 0.00D+00
 Coeff-Com:  0.858D-03-0.121D-01 0.318D-02-0.360D-02 0.563D-01 0.278D+00
 Coeff-Com:  0.678D+00
 Coeff:      0.858D-03-0.121D-01 0.318D-02-0.360D-02 0.563D-01 0.278D+00
 Coeff:      0.678D+00
 Gap=     0.161 Goal=   None    Shift=    0.000
 RMSDP=4.29D-05 MaxDP=1.77D-03 DE=-2.56D-06 OVMax= 4.94D-04

 Cycle   8  Pass 1  IDiag  1:
 RMSU=  2.11D-05    CP:  1.07D+00  1.01D+00  1.12D+00  6.04D-01  8.31D-01
                    CP:  1.08D+00  1.12D+00
 E= -1914.05814745901     Delta-E=       -0.000000442869 Rises=F Damp=F
 DIIS: error= 1.35D-05 at cycle   8 NSaved=   8.
 NSaved= 8 IEnMin= 8 EnMin= -1914.05814745901     IErMin= 8 ErrMin= 1.35D-05
 ErrMax= 1.35D-05  0.00D+00 EMaxC= 1.00D-01 BMatC= 8.55D-08 BMatP= 2.82D-07
 IDIUse=1 WtCom= 1.00D+00 WtEn= 0.00D+00
 Coeff-Com:  0.197D-04 0.440D-02-0.266D-01-0.105D-01-0.512D-01 0.603D-02
 Coeff-Com:  0.402D+00 0.675D+00
 Coeff:      0.197D-04 0.440D-02-0.266D-01-0.105D-01-0.512D-01 0.603D-02
 Coeff:      0.402D+00 0.675D+00
 Gap=     0.161 Goal=   None    Shift=    0.000
 RMSDP=1.33D-05 MaxDP=4.55D-04 DE=-4.43D-07 OVMax= 3.49D-04

 Cycle   9  Pass 1  IDiag  1:
 RMSU=  8.93D-06    CP:  1.07D+00  1.01D+00  1.13D+00  6.05D-01  8.35D-01
                    CP:  1.12D+00  1.20D+00  1.06D+00
 E= -1914.05814764374     Delta-E=       -0.000000184720 Rises=F Damp=F
 DIIS: error= 5.35D-06 at cycle   9 NSaved=   9.
 NSaved= 9 IEnMin= 9 EnMin= -1914.05814764374     IErMin= 9 ErrMin= 5.35D-06
 ErrMax= 5.35D-06  0.00D+00 EMaxC= 1.00D-01 BMatC= 1.06D-08 BMatP= 8.55D-08
 IDIUse=1 WtCom= 1.00D+00 WtEn= 0.00D+00
 Coeff-Com: -0.119D-03 0.375D-02-0.123D-01-0.425D-02-0.303D-01-0.322D-01
 Coeff-Com:  0.646D-01 0.286D+00 0.725D+00
 Coeff:     -0.119D-03 0.375D-02-0.123D-01-0.425D-02-0.303D-01-0.322D-01
 Coeff:      0.646D-01 0.286D+00 0.725D+00
 Gap=     0.161 Goal=   None    Shift=    0.000
 RMSDP=9.15D-06 MaxDP=4.17D-04 DE=-1.85D-07 OVMax= 1.84D-04

 Cycle  10  Pass 1  IDiag  1:
 RMSU=  3.86D-06    CP:  1.07D+00  1.01D+00  1.13D+00  6.06D-01  8.32D-01
                    CP:  1.13D+00  1.25D+00  1.24D+00  1.13D+00
 E= -1914.05814767692     Delta-E=       -0.000000033182 Rises=F Damp=F
 DIIS: error= 2.97D-06 at cycle  10 NSaved=  10.
 NSaved=10 IEnMin=10 EnMin= -1914.05814767692     IErMin=10 ErrMin= 2.97D-06
 ErrMax= 2.97D-06  0.00D+00 EMaxC= 1.00D-01 BMatC= 2.49D-09 BMatP= 1.06D-08
 IDIUse=1 WtCom= 1.00D+00 WtEn= 0.00D+00
 Coeff-Com: -0.601D-04 0.604D-03 0.118D-02 0.727D-03-0.399D-03-0.144D-01
 Coeff-Com: -0.770D-01-0.451D-01 0.324D+00 0.810D+00
 Coeff:     -0.601D-04 0.604D-03 0.118D-02 0.727D-03-0.399D-03-0.144D-01
 Coeff:     -0.770D-01-0.451D-01 0.324D+00 0.810D+00
 Gap=     0.161 Goal=   None    Shift=    0.000
 RMSDP=4.18D-06 MaxDP=1.51D-04 DE=-3.32D-08 OVMax= 1.29D-04

 Cycle  11  Pass 1  IDiag  1:
 RMSU=  1.86D-06    CP:  1.07D+00  1.01D+00  1.13D+00  6.07D-01  8.30D-01
                    CP:  1.13D+00  1.29D+00  1.29D+00  1.35D+00  1.33D+00
 E= -1914.05814768754     Delta-E=       -0.000000010619 Rises=F Damp=F
 DIIS: error= 1.33D-06 at cycle  11 NSaved=  11.
 NSaved=11 IEnMin=11 EnMin= -1914.05814768754     IErMin=11 ErrMin= 1.33D-06
 ErrMax= 1.33D-06  0.00D+00 EMaxC= 1.00D-01 BMatC= 4.38D-10 BMatP= 2.49D-09
 IDIUse=1 WtCom= 1.00D+00 WtEn= 0.00D+00
 Coeff-Com:  0.192D-05-0.544D-03 0.290D-02 0.110D-02 0.606D-02 0.147D-02
 Coeff-Com: -0.381D-01-0.731D-01-0.421D-01 0.302D+00 0.840D+00
 Coeff:      0.192D-05-0.544D-03 0.290D-02 0.110D-02 0.606D-02 0.147D-02
 Coeff:     -0.381D-01-0.731D-01-0.421D-01 0.302D+00 0.840D+00
 Gap=     0.161 Goal=   None    Shift=    0.000
 RMSDP=2.37D-06 MaxDP=8.30D-05 DE=-1.06D-08 OVMax= 6.38D-05

 Cycle  12  Pass 1  IDiag  1:
 RMSU=  8.31D-07    CP:  1.07D+00  1.01D+00  1.13D+00  6.08D-01  8.30D-01
                    CP:  1.13D+00  1.29D+00  1.33D+00  1.43D+00  1.49D+00
                    CP:  1.31D+00
 E= -1914.05814768961     Delta-E=       -0.000000002071 Rises=F Damp=F
 DIIS: error= 5.65D-07 at cycle  12 NSaved=  12.
 NSaved=12 IEnMin=12 EnMin= -1914.05814768961     IErMin=12 ErrMin= 5.65D-07
 ErrMax= 5.65D-07  0.00D+00 EMaxC= 1.00D-01 BMatC= 1.31D-10 BMatP= 4.38D-10
 IDIUse=1 WtCom= 1.00D+00 WtEn= 0.00D+00
 Coeff-Com:  0.128D-04-0.401D-03 0.128D-02 0.430D-03 0.314D-02 0.275D-02
 Coeff-Com: -0.429D-02-0.293D-01-0.829D-01-0.645D-02 0.428D+00 0.688D+00
 Coeff:      0.128D-04-0.401D-03 0.128D-02 0.430D-03 0.314D-02 0.275D-02
 Coeff:     -0.429D-02-0.293D-01-0.829D-01-0.645D-02 0.428D+00 0.688D+00
 Gap=     0.161 Goal=   None    Shift=    0.000
 RMSDP=1.21D-06 MaxDP=8.12D-05 DE=-2.07D-09 OVMax= 2.56D-05

 Cycle  13  Pass 1  IDiag  1:
 RMSU=  3.80D-07    CP:  1.07D+00  1.01D+00  1.13D+00  6.08D-01  8.30D-01
                    CP:  1.13D+00  1.30D+00  1.33D+00  1.46D+00  1.56D+00
                    CP:  1.47D+00  1.03D+00
 E= -1914.05814769003     Delta-E=       -0.000000000422 Rises=F Damp=F
 DIIS: error= 2.24D-07 at cycle  13 NSaved=  13.
 NSaved=13 IEnMin=13 EnMin= -1914.05814769003     IErMin=13 ErrMin= 2.24D-07
 ErrMax= 2.24D-07  0.00D+00 EMaxC= 1.00D-01 BMatC= 2.09D-11 BMatP= 1.31D-10
 IDIUse=1 WtCom= 1.00D+00 WtEn= 0.00D+00
 Coeff-Com:  0.492D-05-0.656D-04 0.139D-05-0.261D-04 0.213D-03 0.697D-03
 Coeff-Com:  0.626D-02 0.608D-03-0.275D-01-0.618D-01 0.179D-01 0.297D+00
 Coeff-Com:  0.767D+00
 Coeff:      0.492D-05-0.656D-04 0.139D-05-0.261D-04 0.213D-03 0.697D-03
 Coeff:      0.626D-02 0.608D-03-0.275D-01-0.618D-01 0.179D-01 0.297D+00
 Coeff:      0.767D+00
 Gap=     0.161 Goal=   None    Shift=    0.000
 RMSDP=4.70D-07 MaxDP=2.42D-05 DE=-4.22D-10 OVMax= 1.07D-05

 Cycle  14  Pass 1  IDiag  1:
 RMSU=  1.47D-07    CP:  1.07D+00  1.01D+00  1.13D+00  6.08D-01  8.30D-01
                    CP:  1.13D+00  1.30D+00  1.33D+00  1.47D+00  1.57D+00
                    CP:  1.54D+00  1.14D+00  1.18D+00
 E= -1914.05814769013     Delta-E=       -0.000000000105 Rises=F Damp=F
 DIIS: error= 1.17D-07 at cycle  14 NSaved=  14.
 NSaved=14 IEnMin=14 EnMin= -1914.05814769013     IErMin=14 ErrMin= 1.17D-07
 ErrMax= 1.17D-07  0.00D+00 EMaxC= 1.00D-01 BMatC= 5.09D-12 BMatP= 2.09D-11
 IDIUse=1 WtCom= 1.00D+00 WtEn= 0.00D+00
 Coeff-Com: -0.712D-06 0.661D-04-0.312D-03-0.116D-03-0.650D-03-0.347D-03
 Coeff-Com:  0.447D-02 0.733D-02 0.837D-02-0.279D-01-0.103D+00-0.221D-01
 Coeff-Com:  0.373D+00 0.761D+00
 Coeff:     -0.712D-06 0.661D-04-0.312D-03-0.116D-03-0.650D-03-0.347D-03
 Coeff:      0.447D-02 0.733D-02 0.837D-02-0.279D-01-0.103D+00-0.221D-01
 Coeff:      0.373D+00 0.761D+00
 Gap=     0.161 Goal=   None    Shift=    0.000
 RMSDP=2.24D-07 MaxDP=2.63D-05 DE=-1.05D-10 OVMax= 4.35D-06

 Cycle  15  Pass 1  IDiag  1:
 RMSU=  5.67D-08    CP:  1.07D+00  1.01D+00  1.13D+00  6.08D-01  8.30D-01
                    CP:  1.13D+00  1.30D+00  1.33D+00  1.47D+00  1.58D+00
                    CP:  1.55D+00  1.22D+00  1.34D+00  1.14D+00
 E= -1914.05814769015     Delta-E=       -0.000000000011 Rises=F Damp=F
 DIIS: error= 3.87D-08 at cycle  15 NSaved=  15.
 NSaved=15 IEnMin=15 EnMin= -1914.05814769015     IErMin=15 ErrMin= 3.87D-08
 ErrMax= 3.87D-08  0.00D+00 EMaxC= 1.00D-01 BMatC= 4.83D-13 BMatP= 5.09D-12
 IDIUse=1 WtCom= 1.00D+00 WtEn= 0.00D+00
 Coeff-Com: -0.952D-06 0.342D-04-0.120D-03-0.410D-04-0.265D-03-0.227D-03
 Coeff-Com:  0.734D-03 0.234D-02 0.709D-02-0.103D-02-0.398D-01-0.483D-01
 Coeff-Com:  0.329D-01 0.274D+00 0.773D+00
 Coeff:     -0.952D-06 0.342D-04-0.120D-03-0.410D-04-0.265D-03-0.227D-03
 Coeff:      0.734D-03 0.234D-02 0.709D-02-0.103D-02-0.398D-01-0.483D-01
 Coeff:      0.329D-01 0.274D+00 0.773D+00
 Gap=     0.161 Goal=   None    Shift=    0.000
 RMSDP=7.92D-08 MaxDP=4.91D-06 DE=-1.14D-11 OVMax= 1.21D-06

 Cycle  16  Pass 1  IDiag  1:
 RMSU=  2.87D-08    CP:  1.07D+00  1.01D+00  1.13D+00  6.08D-01  8.30D-01
                    CP:  1.13D+00  1.30D+00  1.33D+00  1.47D+00  1.57D+00
                    CP:  1.55D+00  1.23D+00  1.41D+00  1.09D+00  1.05D+00
 E= -1914.05814769016     Delta-E=       -0.000000000014 Rises=F Damp=F
 DIIS: error= 1.17D-08 at cycle  16 NSaved=  16.
 NSaved=16 IEnMin=16 EnMin= -1914.05814769016     IErMin=16 ErrMin= 1.17D-08
 ErrMax= 1.17D-08  0.00D+00 EMaxC= 1.00D-01 BMatC= 6.63D-14 BMatP= 4.83D-13
 IDIUse=1 WtCom= 1.00D+00 WtEn= 0.00D+00
 Coeff-Com: -0.188D-06 0.114D-05 0.627D-05 0.363D-05 0.102D-04-0.205D-04
 Coeff-Com: -0.412D-03-0.343D-03 0.103D-02 0.380D-02 0.245D-02-0.123D-01
 Coeff-Com: -0.469D-01-0.309D-01 0.244D+00 0.840D+00
 Coeff:     -0.188D-06 0.114D-05 0.627D-05 0.363D-05 0.102D-04-0.205D-04
 Coeff:     -0.412D-03-0.343D-03 0.103D-02 0.380D-02 0.245D-02-0.123D-01
 Coeff:     -0.469D-01-0.309D-01 0.244D+00 0.840D+00
 Gap=     0.161 Goal=   None    Shift=    0.000
 RMSDP=2.31D-08 MaxDP=1.42D-06 DE=-1.41D-11 OVMax= 5.12D-07

 Cycle  17  Pass 1  IDiag  1:
 RMSU=  1.25D-08    CP:  1.07D+00  1.01D+00  1.13D+00  6.08D-01  8.30D-01
                    CP:  1.13D+00  1.30D+00  1.33D+00  1.47D+00  1.57D+00
                    CP:  1.55D+00  1.23D+00  1.42D+00  1.14D+00  1.17D+00
                    CP:  1.08D+00
 E= -1914.05814769018     Delta-E=       -0.000000000023 Rises=F Damp=F
 DIIS: error= 6.12D-09 at cycle  17 NSaved=  17.
 NSaved=17 IEnMin=17 EnMin= -1914.05814769018     IErMin=17 ErrMin= 6.12D-09
 ErrMax= 6.12D-09  0.00D+00 EMaxC= 1.00D-01 BMatC= 1.41D-14 BMatP= 6.63D-14
 IDIUse=1 WtCom= 1.00D+00 WtEn= 0.00D+00
 Coeff-Com:  0.356D-07-0.389D-05 0.187D-04 0.712D-05 0.382D-04 0.208D-04
 Coeff-Com: -0.259D-03-0.433D-03-0.534D-03 0.164D-02 0.618D-02 0.130D-02
 Coeff-Com: -0.246D-01-0.490D-01-0.901D-02 0.363D+00 0.711D+00
 Coeff:      0.356D-07-0.389D-05 0.187D-04 0.712D-05 0.382D-04 0.208D-04
 Coeff:     -0.259D-03-0.433D-03-0.534D-03 0.164D-02 0.618D-02 0.130D-02
 Coeff:     -0.246D-01-0.490D-01-0.901D-02 0.363D+00 0.711D+00
 Gap=     0.161 Goal=   None    Shift=    0.000
 RMSDP=1.05D-08 MaxDP=5.15D-07 DE=-2.32D-11 OVMax= 1.68D-07

 Cycle  18  Pass 1  IDiag  1:
 RMSU=  4.17D-09    CP:  1.07D+00  1.01D+00  1.13D+00  6.08D-01  8.30D-01
                    CP:  1.13D+00  1.30D+00  1.33D+00  1.47D+00  1.57D+00
                    CP:  1.55D+00  1.23D+00  1.42D+00  1.14D+00  1.20D+00
                    CP:  1.20D+00  1.08D+00
 E= -1914.05814769007     Delta-E=        0.000000000109 Rises=F Damp=F
 DIIS: error= 1.69D-09 at cycle  18 NSaved=  18.
 NSaved=18 IEnMin=17 EnMin= -1914.05814769018     IErMin=18 ErrMin= 1.69D-09
 ErrMax= 1.69D-09  0.00D+00 EMaxC= 1.00D-01 BMatC= 1.56D-15 BMatP= 1.41D-14
 IDIUse=1 WtCom= 1.00D+00 WtEn= 0.00D+00
 Coeff-Com:  0.287D-07-0.131D-05 0.511D-05 0.184D-05 0.970D-05 0.725D-05
 Coeff-Com: -0.311D-04-0.872D-04-0.324D-03-0.232D-04 0.177D-02 0.228D-02
 Coeff-Com: -0.178D-02-0.118D-01-0.403D-01 0.186D-01 0.255D+00 0.777D+00
 Coeff:      0.287D-07-0.131D-05 0.511D-05 0.184D-05 0.970D-05 0.725D-05
 Coeff:     -0.311D-04-0.872D-04-0.324D-03-0.232D-04 0.177D-02 0.228D-02
 Coeff:     -0.178D-02-0.118D-01-0.403D-01 0.186D-01 0.255D+00 0.777D+00
 Gap=     0.161 Goal=   None    Shift=    0.000
 RMSDP=2.88D-09 MaxDP=9.56D-08 DE= 1.09D-10 OVMax= 6.52D-08

 SCF Done:  E(RM062X) =  -1914.05814769     A.U. after   18 cycles
            NFock= 18  Conv=0.29D-08     -V/T= 2.0025
 KE= 1.909205131053D+03 PE=-6.982962837774D+03 EE= 1.938462173300D+03
 Leave Link  502 at Tue Apr  5 19:36:16 2022, MaxMem=  1879048192 cpu:            2097.1 elap:             300.4
 (Enter /gpfs/software/gaussian16/sse4/tar/g16/l701.exe)
 ... and contract with generalized density number  0.
 Compute integral first derivatives.
 Leave Link  701 at Tue Apr  5 19:36:17 2022, MaxMem=  1879048192 cpu:               1.4 elap:               0.2
 (Enter /gpfs/software/gaussian16/sse4/tar/g16/l702.exe)
 L702 exits ... SP integral derivatives will be done elsewhere.
 Leave Link  702 at Tue Apr  5 19:36:17 2022, MaxMem=  1879048192 cpu:               0.1 elap:               0.0
 (Enter /gpfs/software/gaussian16/sse4/tar/g16/l703.exe)
 Integral derivatives from FoFJK, PRISM(SPDF).
 Compute integral first derivatives, UseDBF=F ICtDFT=           0.
 Calling FoFJK, ICntrl=      2127 FMM=F ISym2X=0 I1Cent= 0 IOpClX= 0 NMat=1 NMatS=1 NMatT=0.
 FoFJK:  IHMeth= 1 ICntrl=    2127 DoSepK=F KAlg= 0 I1Cent=           0 FoldK=F
 IRaf=         0 NMat=       1 IRICut=       1 DoRegI=T DoRafI=F ISym2E= 0 IDoP0=0 IntGTp=1.
 FoFCou: FMM=F IPFlag=           0 FMFlag=      100000 FMFlg1=         800
         NFxFlg=           0 DoJE=F BraDBF=F KetDBF=F FulRan=T
         wScrn=  0.000000 ICntrl=      2127 IOpCl=  0 I1Cent=           0 NGrid=           0
         NMat0=    1 NMatS0=      1 NMatT0=    0 NMatD0=    1 NMtDS0=    0 NMtDT0=    0
 Symmetry not used in FoFCou.
 Leave Link  703 at Tue Apr  5 19:36:55 2022, MaxMem=  1879048192 cpu:             267.6 elap:              38.3
 (Enter /gpfs/software/gaussian16/sse4/tar/g16/l716.exe)
 Dipole        = 2.71176279D+00-1.85451341D+00 1.16781622D-01
 ***** Axes restored to original set *****
 -------------------------------------------------------------------
 Center     Atomic                   Forces (Hartrees/Bohr)
 Number     Number              X              Y              Z
 -------------------------------------------------------------------
      1        6          -0.003384403   -0.002366690    0.001438365
      2        6           0.002598213    0.000452057    0.000500690
      3        6          -0.004166286    0.006191912   -0.000719621
      4        6           0.003770908    0.004389306    0.000419917
      5        6          -0.003089471   -0.007657826   -0.002091636
      6        6           0.002970099   -0.002853725    0.001089706
      7       17          -0.004849625    0.001802634    0.000563296
      8        8           0.002936790   -0.000548612   -0.000774490
      9       17          -0.000486295    0.002019450    0.000333929
     10        6          -0.000528444   -0.006150270   -0.000186744
     11        6           0.008373666    0.004416980    0.000987452
     12        6          -0.005779851   -0.004332005   -0.001271294
     13        6           0.006998773    0.003493273    0.000623888
     14        6          -0.002590678    0.002835700   -0.000480007
     15        6          -0.002410729   -0.001765427    0.000345462
     16       17          -0.002270265    0.000205271   -0.000441855
     17        1          -0.000401339    0.000883743   -0.000180775
     18        1           0.002308935   -0.001015771   -0.000156282
 -------------------------------------------------------------------
 Cartesian Forces:  Max     0.008373666 RMS     0.003129464
 Leave Link  716 at Tue Apr  5 19:36:55 2022, MaxMem=  1879048192 cpu:               0.1 elap:               0.0
 (Enter /gpfs/software/gaussian16/sse4/tar/g16/l103.exe)

 GradGradGradGradGradGradGradGradGradGradGradGradGradGradGradGradGradGrad
 Berny optimization.
 Using GEDIIS/GDIIS optimizer.
 FormGI is forming the generalized inverse of G from B-inverse, IUseBI=4.
 GSVD:  received Info=                   1 from GESDD.
 Internal  Forces:  Max     0.011825604 RMS     0.003074855
 Search for a local minimum.
 Step number   4 out of a maximum of   95
 All quantities printed in internal units (Hartrees-Bohrs-Radians)
 RMS Force = .30749D-02 SwitMx=.10000D-02 MixMth= 1
 Mixed Optimization -- RFO/linear search
 Update second derivatives using D2CorX and points    2    3    4
 DE= -1.45D-03 DEPred=-2.46D-03 R= 5.90D-01
 TightC=F SS=  1.41D+00  RLast= 2.20D-01 DXNew= 1.4270D+00 6.5957D-01
 Trust test= 5.90D-01 RLast= 2.20D-01 DXMaxT set to 8.49D-01
 ITU=  1  1  1  0
 Use linear search instead of GDIIS.
     Eigenvalues ---    0.00825   0.00883   0.00923   0.00988   0.01493
     Eigenvalues ---    0.01562   0.01588   0.01879   0.02049   0.02068
     Eigenvalues ---    0.02106   0.02126   0.02224   0.02239   0.03032
     Eigenvalues ---    0.14076   0.16098   0.16186   0.22452   0.24856
     Eigenvalues ---    0.24982   0.24987   0.24997   0.24998   0.24999
     Eigenvalues ---    0.24999   0.25141   0.25555   0.28643   0.29744
     Eigenvalues ---    0.31483   0.32360   0.33404   0.33997   0.35065
     Eigenvalues ---    0.35577   0.38627   0.39359   0.41908   0.42363
     Eigenvalues ---    0.43567   0.46074   0.47581   0.48751   0.50184
     Eigenvalues ---    0.77712   0.95575   1.07390
 RFO step:  Lambda=-1.17094336D-03 EMin= 8.24933720D-03
 Quartic linear search produced a step of -0.27993.
 Iteration  1 RMS(Cart)=  0.04153573 RMS(Int)=  0.00062543
 Iteration  2 RMS(Cart)=  0.00091417 RMS(Int)=  0.00017239
 Iteration  3 RMS(Cart)=  0.00000036 RMS(Int)=  0.00017239
 ITry= 1 IFail=0 DXMaxC= 1.77D-01 DCOld= 1.00D+10 DXMaxT= 8.49D-01 DXLimC= 3.00D+00 Rises=F
 Variable       Old X    -DE/DX   Delta X   Delta X   Delta X     New X
                                 (Linear)    (Quad)   (Total)
    R1        2.79948   0.00166   0.00294  -0.00234   0.00063   2.80011
    R2        2.73550  -0.00116  -0.00291   0.00322   0.00032   2.73582
    R3        2.30770  -0.00266   0.00011  -0.00220  -0.00208   2.30562
    R4        2.64271  -0.00153  -0.00278   0.00399   0.00123   2.64393
    R5        3.29210   0.00184  -0.00235   0.00877   0.00642   3.29853
    R6        2.67792   0.01183   0.00709   0.01275   0.01982   2.69774
    R7        3.31926   0.00051  -0.00155   0.00439   0.00284   3.32210
    R8        2.32975  -0.00485  -0.00190   0.00094  -0.00099   2.32876
    R9        2.63597   0.00371   0.00101   0.00401   0.00500   2.64097
   R10        2.73184   0.00345   0.00555  -0.00403   0.00152   2.73336
   R11        2.63540  -0.00141   0.00151  -0.00558  -0.00404   2.63136
   R12        2.68284   0.00523  -0.00206   0.01279   0.01073   2.69357
   R13        2.35002  -0.00839  -0.01299   0.00974  -0.00323   2.34679
   R14        2.60966  -0.00063  -0.00124   0.00110  -0.00015   2.60951
   R15        2.65821  -0.00487  -0.00054  -0.00627  -0.00682   2.65139
   R16        2.04211  -0.00187  -0.00133  -0.00121  -0.00254   2.03957
   R17        2.64201   0.00173  -0.00188   0.00652   0.00462   2.64662
   R18        2.04857   0.00053   0.00002   0.00099   0.00101   2.04958
   R19        3.31759  -0.00232  -0.00170  -0.00104  -0.00273   3.31486
    A1        1.79908   0.00017   0.00826  -0.01737  -0.00940   1.78968
    A2        2.18327   0.00135   0.00233  -0.00008   0.00170   2.18497
    A3        2.30067  -0.00150  -0.01055   0.01831   0.00720   2.30787
    A4        2.19960   0.00059  -0.00439   0.01166   0.00744   2.20704
    A5        1.97901   0.00137   0.00294  -0.00240   0.00045   1.97947
    A6        2.10453  -0.00196   0.00145  -0.00926  -0.00789   2.09664
    A7        2.17593  -0.00247  -0.00182  -0.00187  -0.00367   2.17226
    A8        2.05703  -0.00729  -0.00508  -0.01200  -0.01722   2.03981
    A9        2.05002   0.00975   0.00687   0.01339   0.02008   2.07010
   A10        2.23669   0.00351  -0.00608   0.02046   0.01455   2.25125
   A11        2.31692  -0.00111   0.00238  -0.00843  -0.00591   2.31101
   A12        1.83769  -0.00068   0.00174  -0.00463  -0.00300   1.83469
   A13        2.28477   0.00871   0.00734   0.01022   0.01734   2.30211
   A14        2.16016  -0.00802  -0.00950  -0.00407  -0.01378   2.14638
   A15        2.16621  -0.00494  -0.00941   0.00461  -0.00486   2.16134
   A16        2.27934   0.00646   0.00084   0.01693   0.01769   2.29703
   A17        1.83716  -0.00153   0.00851  -0.02202  -0.01351   1.82365
   A18        2.34488   0.00520  -0.00773   0.03028   0.02261   2.36749
   A19        2.12301  -0.00383   0.00302  -0.01796  -0.01493   2.10808
   A20        2.16184  -0.00130  -0.00442   0.00639   0.00197   2.16381
   A21        2.06285   0.00231   0.00567  -0.00293   0.00274   2.06559
   A22        2.05844  -0.00101  -0.00126  -0.00351  -0.00478   2.05366
   A23        2.13751  -0.00160  -0.00411   0.00451   0.00037   2.13789
   A24        2.07753  -0.00005   0.00276  -0.00736  -0.00459   2.07294
   A25        2.06813   0.00164   0.00135   0.00280   0.00416   2.07229
   A26        1.96180   0.00305   0.00465  -0.00121   0.00340   1.96520
   A27        2.19924  -0.00132  -0.00496   0.00671   0.00174   2.20098
   A28        2.12210  -0.00173   0.00032  -0.00542  -0.00510   2.11700
    D1        0.00726  -0.00035  -0.00654   0.00048  -0.00597   0.00129
    D2       -3.12490  -0.00036  -0.00587   0.00055  -0.00533  -3.13024
    D3        3.13190   0.00061  -0.00178   0.04783   0.04600  -3.10529
    D4       -0.00026   0.00059  -0.00111   0.04790   0.04664   0.04637
    D5       -0.00450   0.00053   0.00508   0.01083   0.01609   0.01159
    D6       -3.12748  -0.00056  -0.00014  -0.04085  -0.04117   3.11453
    D7        0.01048  -0.00009  -0.00012  -0.00560  -0.00574   0.00474
    D8       -3.10830   0.00049   0.00129   0.01977   0.02069  -3.08761
    D9       -3.14117  -0.00005  -0.00083  -0.00563  -0.00637   3.13565
   D10        0.02324   0.00053   0.00058   0.01974   0.02006   0.04330
   D11       -0.02694   0.00036   0.00794   0.00058   0.00857  -0.01837
   D12       -3.13279   0.00020   0.01770  -0.04785  -0.03051   3.11989
   D13        3.09192  -0.00043   0.00636  -0.02499  -0.01873   3.07319
   D14       -0.01393  -0.00059   0.01612  -0.07343  -0.05782  -0.07174
   D15       -0.01910  -0.00035   0.00420  -0.01958  -0.01568  -0.03478
   D16        0.03335  -0.00018  -0.01068   0.01160   0.00100   0.03434
   D17       -3.14075   0.00039  -0.01876   0.05600   0.03646  -3.10429
   D18        2.90913   0.00002  -0.02131   0.04962   0.02827   2.93740
   D19       -0.27082  -0.00055  -0.02347   0.03006   0.00649  -0.26434
   D20       -0.19098  -0.00038  -0.01051  -0.00665  -0.01705  -0.20803
   D21        2.91225  -0.00095  -0.01267  -0.02621  -0.03884   2.87342
   D22        3.13125  -0.00003   0.00211  -0.01359  -0.01128   3.11997
   D23        0.01985   0.00023   0.00387   0.00118   0.00497   0.02482
   D24       -3.12367   0.00037  -0.00099   0.01366   0.01273  -3.11094
   D25        0.00694   0.00008  -0.00246   0.00890   0.00649   0.01343
   D26       -0.01500  -0.00021  -0.00319  -0.00282  -0.00594  -0.02094
   D27        3.11561  -0.00050  -0.00466  -0.00758  -0.01218   3.10343
   D28       -0.01761   0.00008  -0.00082   0.00235   0.00158  -0.01603
   D29        0.00763  -0.00035  -0.00282  -0.00395  -0.00679   0.00084
   D30        3.13930   0.00010  -0.00038   0.00518   0.00485  -3.13903
   D31        0.01118   0.00004   0.00001   0.00181   0.00187   0.01305
   D32       -3.13644  -0.00009   0.00223  -0.00674  -0.00446  -3.14090
   D33       -3.11945   0.00031   0.00142   0.00655   0.00803  -3.11143
   D34        0.01611   0.00018   0.00364  -0.00200   0.00169   0.01780
   D35       -0.00564   0.00024   0.00311   0.00176   0.00489  -0.00075
   D36       -3.13781  -0.00019   0.00080  -0.00698  -0.00616   3.13922
   D37       -3.14123   0.00037   0.00090   0.01030   0.01125  -3.12998
   D38        0.00978  -0.00006  -0.00141   0.00156   0.00020   0.00999
         Item               Value     Threshold  Converged?
 Maximum Force            0.011826     0.000450     NO 
 RMS     Force            0.003075     0.000300     NO 
 Maximum Displacement     0.177204     0.001800     NO 
 RMS     Displacement     0.041631     0.001200     NO 
 Predicted change in Energy=-8.550368D-04
 Lowest energy point so far.  Saving SCF results.
 GradGradGradGradGradGradGradGradGradGradGradGradGradGradGradGradGradGrad

 Leave Link  103 at Tue Apr  5 19:36:55 2022, MaxMem=  1879048192 cpu:               0.3 elap:               0.1
 (Enter /gpfs/software/gaussian16/sse4/tar/g16/l202.exe)
                          Input orientation:                          
 ---------------------------------------------------------------------
 Center     Atomic      Atomic             Coordinates (Angstroms)
 Number     Number       Type             X           Y           Z
 ---------------------------------------------------------------------
      1          6           0       -4.107272   -0.995408   -0.294366
      2          6           0       -3.524919    0.312325    0.088121
      3          6           0       -2.174646    0.579681    0.338705
      4          6           0       -2.945718   -1.858861   -0.328554
      5          6           0       -1.768596   -1.584820   -0.087892
      6          6           0       -1.130269   -0.390076    0.255985
      7         17           0       -1.770439    2.209823    0.858075
      8          8           0       -5.285027   -1.194987   -0.542678
      9         17           0       -4.711276    1.584639    0.231517
     10          6           0        0.299016   -0.289756    0.454071
     11          6           0        1.146128   -1.389768    0.560408
     12          6           0        2.367492   -1.558984    0.708299
     13          6           0        1.168617    0.837691    0.520098
     14          6           0        2.558834    0.747002    0.686332
     15          6           0        3.225845   -0.480250    0.788495
     16         17           0        4.966412   -0.557116    0.992347
     17          1           0        3.140586    1.661508    0.726028
     18          1           0        0.738901    1.822836    0.421559
 ---------------------------------------------------------------------
                    Distance matrix (angstroms):
                    1          2          3          4          5
     1  C    0.000000
     2  C    1.481755   0.000000
     3  C    2.572300   1.399110   0.000000
     4  C    1.447732   2.285419   2.643155   0.000000
     5  C    2.420629   2.591295   2.243195   1.232328   0.000000
     6  C    3.087370   2.501178   1.427583   2.407253   1.397542
     7  Cl   4.130668   2.696576   1.757980   4.398131   3.910777
     8  O    1.220081   2.401641   3.687920   2.441096   3.567084
     9  Cl   2.701484   1.745504   2.730553   3.910059   4.336687
    10  C    4.524763   3.888303   2.624545   3.688209   2.499187
    11  C    5.337075   4.993882   3.867224   4.213491   2.992316
    12  C    6.576133   6.213447   5.034034   5.421733   4.212103
    13  C    5.644342   4.742561   3.358106   4.991928   3.855571
    14  C    6.959506   6.128527   4.749176   6.174189   4.976291
    15  C    7.430517   6.833119   5.521872   6.421569   5.189660
    16  Cl   9.174937   8.583487   7.260459   8.126568   6.898073
    17  H    7.786646   6.830532   5.438020   7.109728   5.941479
    18  H    5.651587   4.535745   3.168762   5.262507   4.261362
                    6          7          8          9         10
     6  C    0.000000
     7  Cl   2.744414   0.000000
     8  O    4.306711   5.089909   0.000000
     9  Cl   4.089462   3.071148   2.941919   0.000000
    10  C    1.446430   3.270132   5.744083   5.354056   0.000000
    11  C    2.504804   4.642417   6.527978   6.577572   1.392456
    12  C    3.715544   5.599001   7.762634   7.760067   2.440115
    13  C    2.619551   3.261139   6.849145   5.934167   1.425378
    14  C    3.884280   4.572959   8.173613   7.332325   2.497116
    15  C    4.389468   5.674874   8.643947   8.220211   2.952025
    16  Cl   6.143261   7.284171  10.385335   9.941007   4.705933
    17  H    4.761318   4.943304   8.986664   7.867794   3.457732
    18  H    2.901412   2.576256   6.806227   5.458689   2.158148
                   11         12         13         14         15
    11  C    0.000000
    12  C    1.241868   0.000000
    13  C    2.227938   2.686405   0.000000
    14  C    2.564641   2.314015   1.403055   0.000000
    15  C    2.281331   1.380894   2.457884   1.400531   0.000000
    16  Cl   3.933757   2.799787   4.073298   2.755141   1.754148
    17  H    3.649052   3.312032   2.147032   1.084589   2.144365
    18  H    3.241287   3.764470   1.079294   2.130653   3.409360
                   16         17         18
    16  Cl   0.000000
    17  H    2.885630   0.000000
    18  H    4.884856   2.426277   0.000000
 Stoichiometry    C12H2Cl3O(1-)
 Framework group  C1[X(C12H2Cl3O)]
 Deg. of freedom    48
 Full point group                 C1      NOp   1
 RotChk:  IX=0 Diff= 1.40D-02
 Largest Abelian subgroup         C1      NOp   1
 Largest concise Abelian subgroup C1      NOp   1
                         Standard orientation:                         
 ---------------------------------------------------------------------
 Center     Atomic      Atomic             Coordinates (Angstroms)
 Number     Number       Type             X           Y           Z
 ---------------------------------------------------------------------
      1          6           0       -3.325282    1.487141    0.051589
      2          6           0       -2.847304    0.085149    0.012181
      3          6           0       -1.514029   -0.338184   -0.013836
      4          6           0       -2.089170    2.240767    0.053223
      5          6           0       -0.928896    1.827130    0.017145
      6          6           0       -0.387639    0.538778   -0.000531
      7         17           0       -1.232119   -2.068564   -0.143462
      8          8           0       -4.494773    1.829904    0.109927
      9         17           0       -4.139683   -1.087754   -0.016829
     10          6           0        1.035956    0.282781    0.000670
     11          6           0        2.000165    1.262882   -0.219867
     12          6           0        3.241221    1.296980   -0.249069
     13          6           0        1.784693   -0.900333    0.267763
     14          6           0        3.186421   -0.960363    0.256962
     15          6           0        3.985386    0.159252   -0.006866
     16         17           0        5.736082    0.049266   -0.008892
     17          1           0        3.670053   -1.907023    0.472062
     18          1           0        1.246228   -1.804212    0.508461
 ---------------------------------------------------------------------
 Rotational constants (GHZ):           1.1252548           0.1681623           0.1466764
 Leave Link  202 at Tue Apr  5 19:36:55 2022, MaxMem=  1879048192 cpu:               0.2 elap:               0.1
 (Enter /gpfs/software/gaussian16/sse4/tar/g16/l301.exe)
 Standard basis: 6-311+G(d,p) (5D, 7F)
 Ernie: Thresh=  0.10000D-02 Tol=  0.10000D-05 Strict=F.
 There are   404 symmetry adapted cartesian basis functions of A   symmetry.
 There are   388 symmetry adapted basis functions of A   symmetry.
   388 basis functions,   643 primitive gaussians,   404 cartesian basis functions
    67 alpha electrons       67 beta electrons
       nuclear repulsion energy      1218.4013822423 Hartrees.
 IExCor= 4336 DFT=T Ex+Corr=M062X ExCW=0 ScaHFX=  0.540000
 ScaDFX=  1.000000  1.000000  1.000000  1.000000 ScalE2=  1.000000  1.000000
 IRadAn=      5 IRanWt=     -1 IRanGd=            0 ICorTp=0 IEmpDi=  4
 NAtoms=   18 NActive=   18 NUniq=   18 SFac= 1.00D+00 NAtFMM=   60 NAOKFM=F Big=F
 Integral buffers will be    131072 words long.
 Raffenetti 2 integral format.
 Two-electron integral symmetry is turned on.
 Leave Link  301 at Tue Apr  5 19:36:55 2022, MaxMem=  1879048192 cpu:               0.4 elap:               0.1
 (Enter /gpfs/software/gaussian16/sse4/tar/g16/l302.exe)
 NPDir=0 NMtPBC=     1 NCelOv=     1 NCel=       1 NClECP=     1 NCelD=      1
         NCelK=      1 NCelE2=     1 NClLst=     1 CellRange=     0.0.
 One-electron integrals computed using PRISM.
 One-electron integral symmetry used in STVInt
 NBasis=   388 RedAO= T EigKep=  1.62D-06  NBF=   388
 NBsUse=   383 1.00D-06 EigRej=  8.01D-07 NBFU=   383
 Precomputing XC quadrature grid using
 IXCGrd= 4 IRadAn=           5 IRanWt=          -1 IRanGd=           0 AccXCQ= 0.00D+00.
 Generated NRdTot=       0 NPtTot=           0 NUsed=           0 NTot=          32
 NSgBfM=   393   393   393   393   393 MxSgAt=    18 MxSgA2=    18.
 Leave Link  302 at Tue Apr  5 19:36:56 2022, MaxMem=  1879048192 cpu:               3.3 elap:               0.5
 (Enter /gpfs/software/gaussian16/sse4/tar/g16/l303.exe)
 DipDrv:  MaxL=1.
 Leave Link  303 at Tue Apr  5 19:36:56 2022, MaxMem=  1879048192 cpu:               0.4 elap:               0.1
 (Enter /gpfs/software/gaussian16/sse4/tar/g16/l401.exe)
 Initial guess from the checkpoint file:  "checkpoint.chk"
 B after Tr=    -0.000000   -0.000000   -0.000000
         Rot=    0.999995    0.000277   -0.000234    0.002981 Ang=   0.34 deg.
 Guess basis will be translated and rotated to current coordinates.
 JPrj=2 DoOrth=T DoCkMO=T.
 Generating alternative initial guess.
 ExpMin= 4.38D-02 ExpMax= 1.06D+05 ExpMxC= 3.62D+03 IAcc=2 IRadAn=         4 AccDes= 0.00D+00
 Harris functional with IExCor= 1009 and IRadAn=       4 diagonalized for initial guess.
 HarFok:  IExCor= 1009 AccDes= 0.00D+00 IRadAn=         4 IDoV= 1 UseB2=F ITyADJ=14
 ICtDFT=  3500011 ScaDFX=  1.000000  1.000000  1.000000  1.000000
 FoFCou: FMM=F IPFlag=           0 FMFlag=      100000 FMFlg1=           0
         NFxFlg=           0 DoJE=T BraDBF=F KetDBF=T FulRan=T
         wScrn=  0.000000 ICntrl=       500 IOpCl=  0 I1Cent=   200000004 NGrid=           0
         NMat0=    1 NMatS0=      1 NMatT0=    0 NMatD0=    1 NMtDS0=    0 NMtDT0=    0
 Petite list used in FoFCou.
 Harris En= -1913.20382050077    
 Leave Link  401 at Tue Apr  5 19:36:58 2022, MaxMem=  1879048192 cpu:              14.5 elap:               2.1
 (Enter /gpfs/software/gaussian16/sse4/tar/g16/l502.exe)
 Integral symmetry usage will be decided dynamically.
 Closed shell SCF:
 Using DIIS extrapolation, IDIIS=  1040.
 NGot=  1879048192 LenX=  1878715301 LenY=  1878551644
 Requested convergence on RMS density matrix=1.00D-08 within 128 cycles.
 Requested convergence on MAX density matrix=1.00D-06.
 Requested convergence on             energy=1.00D-06.
 No special actions if energy rises.
 Fock matrices will be formed incrementally for  20 cycles.

 Cycle   1  Pass 1  IDiag  1:
 FoFJK:  IHMeth= 1 ICntrl=       0 DoSepK=F KAlg= 0 I1Cent=           0 FoldK=F
 IRaf= 810000000 NMat=       1 IRICut=       1 DoRegI=T DoRafI=F ISym2E= 0 IDoP0=0 IntGTp=1.
 FoFCou: FMM=F IPFlag=           0 FMFlag=      100000 FMFlg1=           0
         NFxFlg=           0 DoJE=F BraDBF=F KetDBF=F FulRan=T
         wScrn=  0.000000 ICntrl=         0 IOpCl=  0 I1Cent=           0 NGrid=           0
         NMat0=    1 NMatS0=      1 NMatT0=    0 NMatD0=    1 NMtDS0=    0 NMtDT0=    0
 Symmetry not used in FoFCou.
 E= -1914.04122084276    
 DIIS: error= 4.11D-03 at cycle   1 NSaved=   1.
 NSaved= 1 IEnMin= 1 EnMin= -1914.04122084276     IErMin= 1 ErrMin= 4.11D-03
 ErrMax= 4.11D-03  0.00D+00 EMaxC= 1.00D-01 BMatC= 9.68D-03 BMatP= 9.68D-03
 IDIUse=3 WtCom= 9.59D-01 WtEn= 4.11D-02
 Coeff-Com:  0.100D+01
 Coeff-En:   0.100D+01
 Coeff:      0.100D+01
 Gap=     0.393 Goal=   None    Shift=    0.000
 GapD=    0.393 DampG=1.000 DampE=1.000 DampFc=1.0000 IDamp=-1.
 RMSDP=1.14D-02 MaxDP=5.56D-01              OVMax= 4.65D-02

 Cycle   2  Pass 1  IDiag  1:
 RMSU=  1.11D-02    CP:  1.02D+00
 E= -1914.05808201047     Delta-E=       -0.016861167704 Rises=F Damp=F
 DIIS: error= 5.98D-04 at cycle   2 NSaved=   2.
 NSaved= 2 IEnMin= 2 EnMin= -1914.05808201047     IErMin= 2 ErrMin= 5.98D-04
 ErrMax= 5.98D-04  0.00D+00 EMaxC= 1.00D-01 BMatC= 2.34D-04 BMatP= 9.68D-03
 IDIUse=3 WtCom= 9.94D-01 WtEn= 5.98D-03
 Coeff-Com: -0.735D-01 0.107D+01
 Coeff-En:   0.000D+00 0.100D+01
 Coeff:     -0.731D-01 0.107D+01
 Gap=     0.162 Goal=   None    Shift=    0.000
 RMSDP=1.26D-03 MaxDP=9.33D-02 DE=-1.69D-02 OVMax= 8.46D-03

 Cycle   3  Pass 1  IDiag  1:
 RMSU=  1.01D-03    CP:  1.02D+00  1.07D+00
 E= -1914.05852801245     Delta-E=       -0.000446001981 Rises=F Damp=F
 DIIS: error= 5.92D-04 at cycle   3 NSaved=   3.
 NSaved= 3 IEnMin= 3 EnMin= -1914.05852801245     IErMin= 3 ErrMin= 5.92D-04
 ErrMax= 5.92D-04  0.00D+00 EMaxC= 1.00D-01 BMatC= 1.50D-04 BMatP= 2.34D-04
 IDIUse=3 WtCom= 9.94D-01 WtEn= 5.92D-03
 Coeff-Com: -0.480D-01 0.503D+00 0.545D+00
 Coeff-En:   0.000D+00 0.000D+00 0.100D+01
 Coeff:     -0.477D-01 0.500D+00 0.547D+00
 Gap=     0.163 Goal=   None    Shift=    0.000
 RMSDP=3.62D-04 MaxDP=2.71D-02 DE=-4.46D-04 OVMax= 4.08D-03

 Cycle   4  Pass 1  IDiag  1:
 RMSU=  3.11D-04    CP:  1.02D+00  1.07D+00  9.65D-01
 E= -1914.05862808674     Delta-E=       -0.000100074296 Rises=F Damp=F
 DIIS: error= 3.11D-04 at cycle   4 NSaved=   4.
 NSaved= 4 IEnMin= 4 EnMin= -1914.05862808674     IErMin= 4 ErrMin= 3.11D-04
 ErrMax= 3.11D-04  0.00D+00 EMaxC= 1.00D-01 BMatC= 3.74D-05 BMatP= 1.50D-04
 IDIUse=3 WtCom= 9.97D-01 WtEn= 3.11D-03
 Coeff-Com: -0.114D-01 0.521D-01 0.326D+00 0.634D+00
 Coeff-En:   0.000D+00 0.000D+00 0.188D+00 0.812D+00
 Coeff:     -0.113D-01 0.519D-01 0.325D+00 0.634D+00
 Gap=     0.163 Goal=   None    Shift=    0.000
 RMSDP=3.89D-04 MaxDP=4.67D-02 DE=-1.00D-04 OVMax= 2.26D-03

 Cycle   5  Pass 1  IDiag  1:
 RMSU=  2.50D-04    CP:  1.02D+00  1.08D+00  1.00D+00  1.52D+00
 E= -1914.05865743079     Delta-E=       -0.000029344050 Rises=F Damp=F
 DIIS: error= 2.43D-04 at cycle   5 NSaved=   5.
 NSaved= 5 IEnMin= 5 EnMin= -1914.05865743079     IErMin= 5 ErrMin= 2.43D-04
 ErrMax= 2.43D-04  0.00D+00 EMaxC= 1.00D-01 BMatC= 8.66D-06 BMatP= 3.74D-05
 IDIUse=3 WtCom= 9.98D-01 WtEn= 2.43D-03
 Coeff-Com:  0.209D-03-0.467D-01 0.118D+00 0.406D+00 0.522D+00
 Coeff-En:   0.000D+00 0.000D+00 0.000D+00 0.154D+00 0.846D+00
 Coeff:      0.209D-03-0.466D-01 0.118D+00 0.406D+00 0.523D+00
 Gap=     0.163 Goal=   None    Shift=    0.000
 RMSDP=1.31D-04 MaxDP=9.55D-03 DE=-2.93D-05 OVMax= 1.05D-03

 Cycle   6  Pass 1  IDiag  1:
 RMSU=  5.66D-05    CP:  1.02D+00  1.08D+00  1.04D+00  1.44D+00  7.16D-01
 E= -1914.05866585901     Delta-E=       -0.000008428219 Rises=F Damp=F
 DIIS: error= 7.21D-05 at cycle   6 NSaved=   6.
 NSaved= 6 IEnMin= 6 EnMin= -1914.05866585901     IErMin= 6 ErrMin= 7.21D-05
 ErrMax= 7.21D-05  0.00D+00 EMaxC= 1.00D-01 BMatC= 1.15D-06 BMatP= 8.66D-06
 IDIUse=1 WtCom= 1.00D+00 WtEn= 0.00D+00
 Coeff-Com:  0.196D-02-0.390D-01 0.243D-01 0.160D+00 0.318D+00 0.535D+00
 Coeff:      0.196D-02-0.390D-01 0.243D-01 0.160D+00 0.318D+00 0.535D+00
 Gap=     0.163 Goal=   None    Shift=    0.000
 RMSDP=6.16D-05 MaxDP=3.30D-03 DE=-8.43D-06 OVMax= 3.83D-04

 Cycle   7  Pass 1  IDiag  1:
 RMSU=  3.08D-05    CP:  1.02D+00  1.08D+00  1.06D+00  1.43D+00  8.30D-01
                    CP:  5.84D-01
 E= -1914.05866699240     Delta-E=       -0.000001133390 Rises=F Damp=F
 DIIS: error= 1.83D-05 at cycle   7 NSaved=   7.
 NSaved= 7 IEnMin= 7 EnMin= -1914.05866699240     IErMin= 7 ErrMin= 1.83D-05
 ErrMax= 1.83D-05  0.00D+00 EMaxC= 1.00D-01 BMatC= 7.36D-08 BMatP= 1.15D-06
 IDIUse=1 WtCom= 1.00D+00 WtEn= 0.00D+00
 Coeff-Com:  0.798D-03-0.989D-02-0.539D-02 0.996D-02 0.437D-01 0.215D+00
 Coeff-Com:  0.746D+00
 Coeff:      0.798D-03-0.989D-02-0.539D-02 0.996D-02 0.437D-01 0.215D+00
 Coeff:      0.746D+00
 Gap=     0.163 Goal=   None    Shift=    0.000
 RMSDP=2.18D-05 MaxDP=9.32D-04 DE=-1.13D-06 OVMax= 1.28D-04

 Cycle   8  Pass 1  IDiag  1:
 RMSU=  1.52D-05    CP:  1.02D+00  1.08D+00  1.06D+00  1.47D+00  8.47D-01
                    CP:  5.06D-01  1.23D+00
 E= -1914.05866708443     Delta-E=       -0.000000092030 Rises=F Damp=F
 DIIS: error= 6.09D-06 at cycle   8 NSaved=   8.
 NSaved= 8 IEnMin= 8 EnMin= -1914.05866708443     IErMin= 8 ErrMin= 6.09D-06
 ErrMax= 6.09D-06  0.00D+00 EMaxC= 1.00D-01 BMatC= 1.51D-08 BMatP= 7.36D-08
 IDIUse=1 WtCom= 1.00D+00 WtEn= 0.00D+00
 Coeff-Com:  0.348D-04 0.232D-02-0.656D-02-0.229D-01-0.401D-01 0.577D-02
 Coeff-Com:  0.359D+00 0.702D+00
 Coeff:      0.348D-04 0.232D-02-0.656D-02-0.229D-01-0.401D-01 0.577D-02
 Coeff:      0.359D+00 0.702D+00
 Gap=     0.163 Goal=   None    Shift=    0.000
 RMSDP=6.18D-06 MaxDP=3.01D-04 DE=-9.20D-08 OVMax= 8.57D-05

 Cycle   9  Pass 1  IDiag  1:
 RMSU=  4.26D-06    CP:  1.02D+00  1.08D+00  1.06D+00  1.46D+00  8.41D-01
                    CP:  5.67D-01  1.20D+00  9.10D-01
 E= -1914.05866710725     Delta-E=       -0.000000022817 Rises=F Damp=F
 DIIS: error= 4.68D-06 at cycle   9 NSaved=   9.
 NSaved= 9 IEnMin= 9 EnMin= -1914.05866710725     IErMin= 9 ErrMin= 4.68D-06
 ErrMax= 4.68D-06  0.00D+00 EMaxC= 1.00D-01 BMatC= 2.46D-09 BMatP= 1.51D-08
 IDIUse=1 WtCom= 1.00D+00 WtEn= 0.00D+00
 Coeff-Com: -0.737D-04 0.234D-02-0.285D-02-0.127D-01-0.252D-01-0.205D-01
 Coeff-Com:  0.899D-01 0.352D+00 0.617D+00
 Coeff:     -0.737D-04 0.234D-02-0.285D-02-0.127D-01-0.252D-01-0.205D-01
 Coeff:      0.899D-01 0.352D+00 0.617D+00
 Gap=     0.163 Goal=   None    Shift=    0.000
 RMSDP=2.83D-06 MaxDP=1.25D-04 DE=-2.28D-08 OVMax= 2.93D-05

 Cycle  10  Pass 1  IDiag  1:
 RMSU=  1.44D-06    CP:  1.02D+00  1.08D+00  1.06D+00  1.46D+00  8.43D-01
                    CP:  5.49D-01  1.22D+00  1.02D+00  1.05D+00
 E= -1914.05866711071     Delta-E=       -0.000000003458 Rises=F Damp=F
 DIIS: error= 1.31D-06 at cycle  10 NSaved=  10.
 NSaved=10 IEnMin=10 EnMin= -1914.05866711071     IErMin=10 ErrMin= 1.31D-06
 ErrMax= 1.31D-06  0.00D+00 EMaxC= 1.00D-01 BMatC= 5.39D-10 BMatP= 2.46D-09
 IDIUse=1 WtCom= 1.00D+00 WtEn= 0.00D+00
 Coeff-Com: -0.497D-04 0.854D-03-0.223D-03-0.209D-02-0.560D-02-0.121D-01
 Coeff-Com: -0.239D-01 0.611D-01 0.344D+00 0.638D+00
 Coeff:     -0.497D-04 0.854D-03-0.223D-03-0.209D-02-0.560D-02-0.121D-01
 Coeff:     -0.239D-01 0.611D-01 0.344D+00 0.638D+00
 Gap=     0.163 Goal=   None    Shift=    0.000
 RMSDP=1.31D-06 MaxDP=5.00D-05 DE=-3.46D-09 OVMax= 1.81D-05

 Cycle  11  Pass 1  IDiag  1:
 RMSU=  7.04D-07    CP:  1.02D+00  1.08D+00  1.06D+00  1.46D+00  8.42D-01
                    CP:  5.48D-01  1.22D+00  1.07D+00  1.14D+00  1.19D+00
 E= -1914.05866711148     Delta-E=       -0.000000000771 Rises=F Damp=F
 DIIS: error= 8.43D-07 at cycle  11 NSaved=  11.
 NSaved=11 IEnMin=11 EnMin= -1914.05866711148     IErMin=11 ErrMin= 8.43D-07
 ErrMax= 8.43D-07  0.00D+00 EMaxC= 1.00D-01 BMatC= 6.89D-11 BMatP= 5.39D-10
 IDIUse=1 WtCom= 1.00D+00 WtEn= 0.00D+00
 Coeff-Com: -0.518D-05-0.121D-03 0.392D-03 0.149D-02 0.240D-02-0.732D-03
 Coeff-Com: -0.280D-01-0.461D-01-0.536D-02 0.244D+00 0.832D+00
 Coeff:     -0.518D-05-0.121D-03 0.392D-03 0.149D-02 0.240D-02-0.732D-03
 Coeff:     -0.280D-01-0.461D-01-0.536D-02 0.244D+00 0.832D+00
 Gap=     0.163 Goal=   None    Shift=    0.000
 RMSDP=8.45D-07 MaxDP=3.94D-05 DE=-7.71D-10 OVMax= 1.36D-05

 Cycle  12  Pass 1  IDiag  1:
 RMSU=  3.21D-07    CP:  1.02D+00  1.08D+00  1.06D+00  1.47D+00  8.41D-01
                    CP:  5.44D-01  1.21D+00  1.09D+00  1.22D+00  1.25D+00
                    CP:  1.23D+00
 E= -1914.05866711175     Delta-E=       -0.000000000266 Rises=F Damp=F
 DIIS: error= 2.15D-07 at cycle  12 NSaved=  12.
 NSaved=12 IEnMin=12 EnMin= -1914.05866711175     IErMin=12 ErrMin= 2.15D-07
 ErrMax= 2.15D-07  0.00D+00 EMaxC= 1.00D-01 BMatC= 2.26D-11 BMatP= 6.89D-11
 IDIUse=1 WtCom= 1.00D+00 WtEn= 0.00D+00
 Coeff-Com:  0.759D-05-0.245D-03 0.280D-03 0.128D-02 0.243D-02 0.232D-02
 Coeff-Com: -0.103D-01-0.366D-01-0.742D-01 0.106D-01 0.479D+00 0.626D+00
 Coeff:      0.759D-05-0.245D-03 0.280D-03 0.128D-02 0.243D-02 0.232D-02
 Coeff:     -0.103D-01-0.366D-01-0.742D-01 0.106D-01 0.479D+00 0.626D+00
 Gap=     0.163 Goal=   None    Shift=    0.000
 RMSDP=3.29D-07 MaxDP=2.69D-05 DE=-2.66D-10 OVMax= 5.73D-06

 Cycle  13  Pass 1  IDiag  1:
 RMSU=  1.83D-07    CP:  1.02D+00  1.08D+00  1.06D+00  1.46D+00  8.40D-01
                    CP:  5.46D-01  1.21D+00  1.10D+00  1.22D+00  1.32D+00
                    CP:  1.26D+00  1.05D+00
 E= -1914.05866711180     Delta-E=       -0.000000000058 Rises=F Damp=F
 DIIS: error= 9.31D-08 at cycle  13 NSaved=  13.
 NSaved=13 IEnMin=13 EnMin= -1914.05866711180     IErMin=13 ErrMin= 9.31D-08
 ErrMax= 9.31D-08  0.00D+00 EMaxC= 1.00D-01 BMatC= 1.53D-12 BMatP= 2.26D-11
 IDIUse=1 WtCom= 1.00D+00 WtEn= 0.00D+00
 Coeff-Com:  0.258D-05-0.440D-04 0.201D-04 0.878D-04 0.223D-03 0.779D-03
 Coeff-Com:  0.193D-02-0.266D-02-0.218D-01-0.392D-01 0.902D-02 0.172D+00
 Coeff-Com:  0.880D+00
 Coeff:      0.258D-05-0.440D-04 0.201D-04 0.878D-04 0.223D-03 0.779D-03
 Coeff:      0.193D-02-0.266D-02-0.218D-01-0.392D-01 0.902D-02 0.172D+00
 Coeff:      0.880D+00
 Gap=     0.163 Goal=   None    Shift=    0.000
 RMSDP=1.59D-07 MaxDP=5.98D-06 DE=-5.82D-11 OVMax= 3.26D-06

 Cycle  14  Pass 1  IDiag  1:
 RMSU=  6.66D-08    CP:  1.02D+00  1.08D+00  1.06D+00  1.47D+00  8.41D-01
                    CP:  5.47D-01  1.21D+00  1.10D+00  1.22D+00  1.34D+00
                    CP:  1.33D+00  1.14D+00  1.16D+00
 E= -1914.05866711196     Delta-E=       -0.000000000158 Rises=F Damp=F
 DIIS: error= 4.39D-08 at cycle  14 NSaved=  14.
 NSaved=14 IEnMin=14 EnMin= -1914.05866711196     IErMin=14 ErrMin= 4.39D-08
 ErrMax= 4.39D-08  0.00D+00 EMaxC= 1.00D-01 BMatC= 3.73D-13 BMatP= 1.53D-12
 IDIUse=1 WtCom= 1.00D+00 WtEn= 0.00D+00
 Coeff-Com: -0.266D-06 0.251D-04-0.403D-04-0.189D-03-0.310D-03-0.136D-03
 Coeff-Com:  0.250D-02 0.514D-02 0.513D-02-0.170D-01-0.784D-01-0.533D-01
 Coeff-Com:  0.341D+00 0.795D+00
 Coeff:     -0.266D-06 0.251D-04-0.403D-04-0.189D-03-0.310D-03-0.136D-03
 Coeff:      0.250D-02 0.514D-02 0.513D-02-0.170D-01-0.784D-01-0.533D-01
 Coeff:      0.341D+00 0.795D+00
 Gap=     0.163 Goal=   None    Shift=    0.000
 RMSDP=5.67D-08 MaxDP=4.09D-06 DE=-1.58D-10 OVMax= 1.52D-06

 Cycle  15  Pass 1  IDiag  1:
 RMSU=  1.82D-08    CP:  1.02D+00  1.08D+00  1.06D+00  1.47D+00  8.41D-01
                    CP:  5.47D-01  1.21D+00  1.10D+00  1.22D+00  1.34D+00
                    CP:  1.33D+00  1.21D+00  1.36D+00  1.03D+00
 E= -1914.05866711179     Delta-E=        0.000000000168 Rises=F Damp=F
 DIIS: error= 1.94D-08 at cycle  15 NSaved=  15.
 NSaved=15 IEnMin=14 EnMin= -1914.05866711196     IErMin=15 ErrMin= 1.94D-08
 ErrMax= 1.94D-08  0.00D+00 EMaxC= 1.00D-01 BMatC= 6.60D-14 BMatP= 3.73D-13
 IDIUse=1 WtCom= 1.00D+00 WtEn= 0.00D+00
 Coeff-Com: -0.514D-06 0.168D-04-0.196D-04-0.871D-04-0.143D-03-0.190D-03
 Coeff-Com:  0.634D-03 0.235D-02 0.593D-02-0.334D-03-0.310D-01-0.531D-01
 Coeff-Com: -0.151D-01 0.293D+00 0.798D+00
 Coeff:     -0.514D-06 0.168D-04-0.196D-04-0.871D-04-0.143D-03-0.190D-03
 Coeff:      0.634D-03 0.235D-02 0.593D-02-0.334D-03-0.310D-01-0.531D-01
 Coeff:     -0.151D-01 0.293D+00 0.798D+00
 Gap=     0.163 Goal=   None    Shift=    0.000
 RMSDP=3.15D-08 MaxDP=9.81D-07 DE= 1.68D-10 OVMax= 6.75D-07

 Cycle  16  Pass 1  IDiag  1:
 RMSU=  1.18D-08    CP:  1.02D+00  1.08D+00  1.06D+00  1.47D+00  8.41D-01
                    CP:  5.47D-01  1.21D+00  1.10D+00  1.22D+00  1.33D+00
                    CP:  1.34D+00  1.25D+00  1.41D+00  1.14D+00  1.29D+00
 E= -1914.05866711184     Delta-E=       -0.000000000049 Rises=F Damp=F
 DIIS: error= 8.46D-09 at cycle  16 NSaved=  16.
 NSaved=16 IEnMin=14 EnMin= -1914.05866711196     IErMin=16 ErrMin= 8.46D-09
 ErrMax= 8.46D-09  0.00D+00 EMaxC= 1.00D-01 BMatC= 1.11D-14 BMatP= 6.60D-14
 IDIUse=1 WtCom= 1.00D+00 WtEn= 0.00D+00
 Coeff-Com: -0.877D-07-0.305D-06 0.207D-05 0.126D-04 0.230D-04-0.323D-04
 Coeff-Com: -0.334D-03-0.393D-03 0.733D-03 0.306D-02 0.765D-02-0.585D-02
 Coeff-Com: -0.725D-01-0.774D-01 0.257D+00 0.888D+00
 Coeff:     -0.877D-07-0.305D-06 0.207D-05 0.126D-04 0.230D-04-0.323D-04
 Coeff:     -0.334D-03-0.393D-03 0.733D-03 0.306D-02 0.765D-02-0.585D-02
 Coeff:     -0.725D-01-0.774D-01 0.257D+00 0.888D+00
 Gap=     0.163 Goal=   None    Shift=    0.000
 RMSDP=1.06D-08 MaxDP=6.41D-07 DE=-4.91D-11 OVMax= 3.35D-07

 Cycle  17  Pass 1  IDiag  1:
 RMSU=  4.25D-09    CP:  1.02D+00  1.08D+00  1.06D+00  1.47D+00  8.41D-01
                    CP:  5.47D-01  1.21D+00  1.10D+00  1.22D+00  1.34D+00
                    CP:  1.34D+00  1.25D+00  1.43D+00  1.20D+00  1.41D+00
                    CP:  1.03D+00
 E= -1914.05866711181     Delta-E=        0.000000000037 Rises=F Damp=F
 DIIS: error= 2.92D-09 at cycle  17 NSaved=  17.
 NSaved=17 IEnMin=14 EnMin= -1914.05866711196     IErMin=17 ErrMin= 2.92D-09
 ErrMax= 2.92D-09  0.00D+00 EMaxC= 1.00D-01 BMatC= 2.24D-15 BMatP= 1.11D-14
 IDIUse=1 WtCom= 1.00D+00 WtEn= 0.00D+00
 Large coefficients: NSaved= 17 BigCof=    0.00 CofMax=   10.00 Det=-8.64D-15
 Inversion failed.  Reducing to 16 matrices.
 Large coefficients: NSaved= 16 BigCof=    0.00 CofMax=   10.00 Det=-8.64D-15
 Inversion failed.  Reducing to 15 matrices.
 Coeff-Com:  0.117D-05 0.538D-05 0.503D-05-0.833D-05-0.133D-03-0.200D-03
 Coeff-Com: -0.434D-05 0.119D-02 0.509D-02 0.231D-02-0.256D-01-0.641D-01
 Coeff-Com: -0.524D-02 0.336D+00 0.751D+00
 Coeff:      0.117D-05 0.538D-05 0.503D-05-0.833D-05-0.133D-03-0.200D-03
 Coeff:     -0.434D-05 0.119D-02 0.509D-02 0.231D-02-0.256D-01-0.641D-01
 Coeff:     -0.524D-02 0.336D+00 0.751D+00
 Gap=     0.163 Goal=   None    Shift=    0.000
 RMSDP=4.70D-09 MaxDP=2.20D-07 DE= 3.68D-11 OVMax= 1.09D-07

 SCF Done:  E(RM062X) =  -1914.05866711     A.U. after   17 cycles
            NFock= 17  Conv=0.47D-08     -V/T= 2.0026
 KE= 1.909164062380D+03 PE=-6.977238986578D+03 EE= 1.935614874844D+03
 Leave Link  502 at Tue Apr  5 19:42:48 2022, MaxMem=  1879048192 cpu:            2153.2 elap:             349.7
 (Enter /gpfs/software/gaussian16/sse4/tar/g16/l701.exe)
 ... and contract with generalized density number  0.
 Compute integral first derivatives.
 Leave Link  701 at Tue Apr  5 19:42:49 2022, MaxMem=  1879048192 cpu:               6.1 elap:               1.0
 (Enter /gpfs/software/gaussian16/sse4/tar/g16/l702.exe)
 L702 exits ... SP integral derivatives will be done elsewhere.
 Leave Link  702 at Tue Apr  5 19:42:49 2022, MaxMem=  1879048192 cpu:               0.3 elap:               0.1
 (Enter /gpfs/software/gaussian16/sse4/tar/g16/l703.exe)
 Integral derivatives from FoFJK, PRISM(SPDF).
 Compute integral first derivatives, UseDBF=F ICtDFT=           0.
 Calling FoFJK, ICntrl=      2127 FMM=F ISym2X=0 I1Cent= 0 IOpClX= 0 NMat=1 NMatS=1 NMatT=0.
 FoFJK:  IHMeth= 1 ICntrl=    2127 DoSepK=F KAlg= 0 I1Cent=           0 FoldK=F
 IRaf=         0 NMat=       1 IRICut=       1 DoRegI=T DoRafI=F ISym2E= 0 IDoP0=0 IntGTp=1.
 FoFCou: FMM=F IPFlag=           0 FMFlag=      100000 FMFlg1=         800
         NFxFlg=           0 DoJE=F BraDBF=F KetDBF=F FulRan=T
         wScrn=  0.000000 ICntrl=      2127 IOpCl=  0 I1Cent=           0 NGrid=           0
         NMat0=    1 NMatS0=      1 NMatT0=    0 NMatD0=    1 NMtDS0=    0 NMtDT0=    0
 Symmetry not used in FoFCou.
 Leave Link  703 at Tue Apr  5 19:43:38 2022, MaxMem=  1879048192 cpu:             294.7 elap:              49.2
 (Enter /gpfs/software/gaussian16/sse4/tar/g16/l716.exe)
 Dipole        = 2.63310664D+00-1.86857002D+00 9.30708471D-02
 ***** Axes restored to original set *****
 -------------------------------------------------------------------
 Center     Atomic                   Forces (Hartrees/Bohr)
 Number     Number              X              Y              Z
 -------------------------------------------------------------------
      1        6           0.000313783   -0.000435835   -0.004860214
      2        6           0.002193178    0.001539745    0.002133583
      3        6          -0.001385325    0.001740671    0.001199308
      4        6           0.001004130    0.002965820    0.001692173
      5        6          -0.001930718   -0.004890256   -0.000991919
      6        6          -0.001807023    0.001058494   -0.000666433
      7       17           0.002402987   -0.000830084   -0.000563621
      8        8           0.001740340   -0.001813213    0.002105956
      9       17          -0.000956965    0.000376132   -0.000320883
     10        6           0.001853893   -0.003733160   -0.000325006
     11        6           0.003588421    0.003054049    0.000865855
     12        6          -0.002276072   -0.003945931   -0.000251286
     13        6           0.000960120    0.001052773    0.000517519
     14        6          -0.000018703    0.002150128   -0.000199712
     15        6          -0.003187872    0.000386788   -0.000547304
     16       17          -0.001455903   -0.000115354   -0.000113217
     17        1          -0.000223669    0.000277481    0.000079150
     18        1          -0.000814604    0.001161752    0.000246051
 -------------------------------------------------------------------
 Cartesian Forces:  Max     0.004890256 RMS     0.001875869
 Leave Link  716 at Tue Apr  5 19:43:38 2022, MaxMem=  1879048192 cpu:               0.3 elap:               0.1
 (Enter /gpfs/software/gaussian16/sse4/tar/g16/l103.exe)

 GradGradGradGradGradGradGradGradGradGradGradGradGradGradGradGradGradGrad
 Berny optimization.
 Using GEDIIS/GDIIS optimizer.
 FormGI is forming the generalized inverse of G from B-inverse, IUseBI=4.
 GSVD:  received Info=                   1 from GESDD.
 Internal  Forces:  Max     0.005187731 RMS     0.001731956
 Search for a local minimum.
 Step number   5 out of a maximum of   95
 All quantities printed in internal units (Hartrees-Bohrs-Radians)
 RMS Force = .17320D-02 SwitMx=.10000D-02 MixMth= 1
 Mixed Optimization -- RFO/linear search
 Update second derivatives using D2CorX and points    2    3    4    5
 DE= -5.19D-04 DEPred=-8.55D-04 R= 6.07D-01
 TightC=F SS=  1.41D+00  RLast= 1.44D-01 DXNew= 1.4270D+00 4.3275D-01
 Trust test= 6.07D-01 RLast= 1.44D-01 DXMaxT set to 8.49D-01
 ITU=  1  1  1  1  0
 Use linear search instead of GDIIS.
     Eigenvalues ---    0.00781   0.00883   0.00947   0.01138   0.01484
     Eigenvalues ---    0.01556   0.01624   0.01968   0.02041   0.02067
     Eigenvalues ---    0.02106   0.02140   0.02229   0.02241   0.03050
     Eigenvalues ---    0.11340   0.16095   0.16170   0.22449   0.24730
     Eigenvalues ---    0.24965   0.24985   0.24987   0.24996   0.24999
     Eigenvalues ---    0.25000   0.25004   0.27732   0.29563   0.31411
     Eigenvalues ---    0.31842   0.32947   0.33357   0.34985   0.35165
     Eigenvalues ---    0.35641   0.39334   0.40375   0.41873   0.42512
     Eigenvalues ---    0.44008   0.46167   0.47635   0.49515   0.58546
     Eigenvalues ---    0.76236   0.95371   1.07091
 RFO step:  Lambda=-6.40528794D-04 EMin= 7.81019261D-03
 Quartic linear search produced a step of -0.27380.
 Iteration  1 RMS(Cart)=  0.01955079 RMS(Int)=  0.00046973
 Iteration  2 RMS(Cart)=  0.00035773 RMS(Int)=  0.00027654
 Iteration  3 RMS(Cart)=  0.00000024 RMS(Int)=  0.00027654
 ITry= 1 IFail=0 DXMaxC= 7.18D-02 DCOld= 1.00D+10 DXMaxT= 8.49D-01 DXLimC= 3.00D+00 Rises=F
 Variable       Old X    -DE/DX   Delta X   Delta X   Delta X     New X
                                 (Linear)    (Quad)   (Total)
    R1        2.80011   0.00241  -0.00017   0.00437   0.00437   2.80448
    R2        2.73582  -0.00163  -0.00009  -0.00180  -0.00174   2.73408
    R3        2.30562  -0.00181   0.00057  -0.00283  -0.00225   2.30336
    R4        2.64393  -0.00119  -0.00034   0.00048   0.00016   2.64409
    R5        3.29853   0.00090  -0.00176   0.00723   0.00548   3.30400
    R6        2.69774  -0.00124  -0.00543   0.01075   0.00515   2.70289
    R7        3.32210  -0.00038  -0.00078   0.00198   0.00120   3.32330
    R8        2.32876  -0.00367   0.00027  -0.00231  -0.00206   2.32671
    R9        2.64097   0.00123  -0.00137   0.00510   0.00356   2.64454
   R10        2.73336  -0.00150  -0.00042  -0.00301  -0.00342   2.72994
   R11        2.63136  -0.00195   0.00111  -0.00638  -0.00527   2.62609
   R12        2.69357   0.00037  -0.00294   0.00940   0.00646   2.70003
   R13        2.34679  -0.00444   0.00089  -0.00728  -0.00639   2.34040
   R14        2.60951   0.00055   0.00004   0.00077   0.00081   2.61033
   R15        2.65139  -0.00257   0.00187  -0.00828  -0.00642   2.64497
   R16        2.03957   0.00136   0.00070   0.00057   0.00127   2.04084
   R17        2.64662   0.00093  -0.00126   0.00536   0.00409   2.65071
   R18        2.04958   0.00011  -0.00028   0.00094   0.00066   2.05024
   R19        3.31486  -0.00145   0.00075  -0.00399  -0.00324   3.31162
    A1        1.78968   0.00145   0.00257  -0.00578  -0.00400   1.78568
    A2        2.18497   0.00126  -0.00046   0.00512   0.00304   2.18801
    A3        2.30787  -0.00264  -0.00197   0.00353  -0.00003   2.30784
    A4        2.20704  -0.00211  -0.00204   0.00224   0.00048   2.20752
    A5        1.97947   0.00020  -0.00012   0.00010  -0.00024   1.97923
    A6        2.09664   0.00191   0.00216  -0.00218  -0.00023   2.09641
    A7        2.17226  -0.00095   0.00100  -0.00392  -0.00295   2.16931
    A8        2.03981   0.00462   0.00471  -0.00114   0.00360   2.04341
    A9        2.07010  -0.00366  -0.00550   0.00525  -0.00022   2.06988
   A10        2.25125   0.00165  -0.00399   0.01578   0.01221   2.26346
   A11        2.31101  -0.00338   0.00162  -0.01355  -0.01201   2.29901
   A12        1.83469   0.00334   0.00082   0.00492   0.00553   1.84022
   A13        2.30211  -0.00519  -0.00475  -0.00089  -0.00544   2.29667
   A14        2.14638   0.00185   0.00377  -0.00405  -0.00009   2.14629
   A15        2.16134   0.00168   0.00133   0.00314   0.00448   2.16582
   A16        2.29703  -0.00398  -0.00484   0.00464  -0.00019   2.29683
   A17        1.82365   0.00232   0.00370  -0.00769  -0.00400   1.81966
   A18        2.36749   0.00125  -0.00619   0.02250   0.01631   2.38381
   A19        2.10808  -0.00340   0.00409  -0.02023  -0.01614   2.09194
   A20        2.16381  -0.00175  -0.00054  -0.00140  -0.00195   2.16186
   A21        2.06559   0.00062  -0.00075   0.00159   0.00085   2.06644
   A22        2.05366   0.00112   0.00131  -0.00020   0.00112   2.05478
   A23        2.13789  -0.00199  -0.00010  -0.00303  -0.00314   2.13474
   A24        2.07294   0.00066   0.00126  -0.00311  -0.00184   2.07110
   A25        2.07229   0.00133  -0.00114   0.00612   0.00499   2.07728
   A26        1.96520   0.00357  -0.00093   0.00997   0.00904   1.97425
   A27        2.20098  -0.00209  -0.00048  -0.00231  -0.00278   2.19820
   A28        2.11700  -0.00147   0.00140  -0.00766  -0.00626   2.11074
    D1        0.00129   0.00071   0.00164   0.02541   0.02694   0.02823
    D2       -3.13024   0.00036   0.00146   0.00705   0.00845  -3.12179
    D3       -3.10529  -0.00111  -0.01259  -0.05080  -0.06347   3.11443
    D4        0.04637  -0.00145  -0.01277  -0.06916  -0.08196  -0.03559
    D5        0.01159  -0.00075  -0.00441  -0.02175  -0.02618  -0.01459
    D6        3.11453   0.00138   0.01127   0.06239   0.07348  -3.09518
    D7        0.00474  -0.00028   0.00157  -0.01085  -0.00934  -0.00460
    D8       -3.08761  -0.00068  -0.00567  -0.01564  -0.02124  -3.10884
    D9        3.13565   0.00008   0.00174   0.00864   0.01028  -3.13726
   D10        0.04330  -0.00033  -0.00549   0.00386  -0.00162   0.04168
   D11       -0.01837  -0.00025  -0.00235  -0.01124  -0.01359  -0.03196
   D12        3.11989  -0.00007   0.00835  -0.01771  -0.00927   3.11062
   D13        3.07319   0.00038   0.00513  -0.00655  -0.00143   3.07176
   D14       -0.07174   0.00056   0.01583  -0.01302   0.00289  -0.06885
   D15       -0.03478   0.00047   0.00429   0.00133   0.00565  -0.02912
   D16        0.03434   0.00014  -0.00027   0.01682   0.01658   0.05092
   D17       -3.10429   0.00000  -0.00998   0.02255   0.01275  -3.09154
   D18        2.93740   0.00012  -0.00774   0.02850   0.02076   2.95816
   D19       -0.26434   0.00057  -0.00178   0.03055   0.02878  -0.23555
   D20       -0.20803   0.00032   0.00467   0.02107   0.02572  -0.18231
   D21        2.87342   0.00077   0.01063   0.02312   0.03375   2.90717
   D22        3.11997  -0.00007   0.00309  -0.00503  -0.00202   3.11795
   D23        0.02482  -0.00023  -0.00136  -0.00689  -0.00825   0.01656
   D24       -3.11094  -0.00018  -0.00349   0.00298  -0.00055  -3.11149
   D25        0.01343  -0.00003  -0.00178   0.00269   0.00089   0.01432
   D26       -0.02094   0.00023   0.00163   0.00494   0.00651  -0.01443
   D27        3.10343   0.00038   0.00334   0.00466   0.00795   3.11138
   D28       -0.01603   0.00008  -0.00043   0.00494   0.00449  -0.01154
   D29        0.00084   0.00013   0.00186  -0.00017   0.00172   0.00257
   D30       -3.13903  -0.00010  -0.00133   0.00082  -0.00050  -3.13953
   D31        0.01305  -0.00009  -0.00051  -0.00175  -0.00229   0.01077
   D32       -3.14090   0.00002   0.00122  -0.00335  -0.00213   3.14015
   D33       -3.11143  -0.00023  -0.00220  -0.00148  -0.00372  -3.11514
   D34        0.01780  -0.00012  -0.00046  -0.00308  -0.00356   0.01424
   D35       -0.00075  -0.00014  -0.00134  -0.00112  -0.00245  -0.00320
   D36        3.13922   0.00008   0.00169  -0.00206  -0.00035   3.13887
   D37       -3.12998  -0.00025  -0.00308   0.00054  -0.00256  -3.13254
   D38        0.00999  -0.00003  -0.00006  -0.00039  -0.00046   0.00953
         Item               Value     Threshold  Converged?
 Maximum Force            0.005188     0.000450     NO 
 RMS     Force            0.001732     0.000300     NO 
 Maximum Displacement     0.071836     0.001800     NO 
 RMS     Displacement     0.019518     0.001200     NO 
 Predicted change in Energy=-3.903006D-04
 Lowest energy point so far.  Saving SCF results.
 GradGradGradGradGradGradGradGradGradGradGradGradGradGradGradGradGradGrad

 Leave Link  103 at Tue Apr  5 19:43:41 2022, MaxMem=  1879048192 cpu:              16.1 elap:               2.7
 (Enter /gpfs/software/gaussian16/sse4/tar/g16/l202.exe)
                          Input orientation:                          
 ---------------------------------------------------------------------
 Center     Atomic      Atomic             Coordinates (Angstroms)
 Number     Number       Type             X           Y           Z
 ---------------------------------------------------------------------
      1          6           0       -4.104315   -0.990806   -0.314627
      2          6           0       -3.520513    0.315725    0.078567
      3          6           0       -2.170650    0.580486    0.334515
      4          6           0       -2.946831   -1.858848   -0.313284
      5          6           0       -1.768661   -1.597939   -0.068753
      6          6           0       -1.129086   -0.396766    0.257634
      7         17           0       -1.756177    2.214832    0.834360
      8          8           0       -5.288728   -1.205018   -0.506900
      9         17           0       -4.703948    1.597102    0.198839
     10          6           0        0.298628   -0.293912    0.452512
     11          6           0        1.152878   -1.386109    0.544877
     12          6           0        2.370059   -1.566842    0.685068
     13          6           0        1.165300    0.838863    0.537114
     14          6           0        2.552877    0.749063    0.697157
     15          6           0        3.220341   -0.482088    0.776643
     16         17           0        4.960303   -0.552515    0.973118
     17          1           0        3.131047    1.665580    0.750134
     18          1           0        0.731148    1.824672    0.459574
 ---------------------------------------------------------------------
                    Distance matrix (angstroms):
                    1          2          3          4          5
     1  C    0.000000
     2  C    1.484065   0.000000
     3  C    2.574763   1.399192   0.000000
     4  C    1.446814   2.282855   2.640540   0.000000
     5  C    2.425766   2.598614   2.251611   1.231240   0.000000
     6  C    3.087451   2.501726   1.430310   2.401630   1.399429
     7  Cl   4.136429   2.700132   1.758614   4.396546   3.918290
     8  O    1.218888   2.404582   3.690313   2.439152   3.568925
     9  Cl   2.705638   1.748403   2.733042   3.910668   4.346930
    10  C    4.523282   3.885529   2.622180   3.683541   2.499178
    11  C    5.341638   4.995424   3.867503   4.215155   2.992792
    12  C    6.576377   6.213754   5.035071   5.417683   4.206925
    13  C    5.642871   4.737170   3.352069   4.991036   3.861762
    14  C    6.954787   6.120172   4.740425   6.170006   4.977020
    15  C    7.422955   6.823704   5.512470   6.412287   5.181696
    16  Cl   9.166116   8.571948   7.248585   8.116902   6.888930
    17  H    7.780782   6.820291   5.427537   7.105846   5.943759
    18  H    5.648718   4.527550   3.159758   5.262429   4.271117
                    6          7          8          9         10
     6  C    0.000000
     7  Cl   2.747054   0.000000
     8  O    4.305856   5.096397   0.000000
     9  Cl   4.093728   3.078121   2.948205   0.000000
    10  C    1.444619   3.265246   5.741875   5.354069   0.000000
    11  C    2.503731   4.638230   6.529419   6.581922   1.389665
    12  C    3.714269   5.599033   7.759428   7.764569   2.442388
    13  C    2.620896   3.242943   6.849955   5.927683   1.428795
    14  C    3.881103   4.553598   8.170615   7.323182   2.495853
    15  C    4.381115   5.660605   8.635645   8.212871   2.945654
    16  Cl   6.133256   7.265574  10.375878   9.930665   4.697778
    17  H    4.758631   4.918713   8.984045   7.854665   3.456990
    18  H    2.904486   2.545482   6.808230   5.446103   2.162296
                   11         12         13         14         15
    11  C    0.000000
    12  C    1.238486   0.000000
    13  C    2.225019   2.694578   0.000000
    14  C    2.557761   2.323141   1.399660   0.000000
    15  C    2.268342   1.381325   2.454685   1.402697   0.000000
    16  Cl   3.921065   2.796640   4.065474   2.750629   1.752435
    17  H    3.642538   3.321428   2.143129   1.084938   2.149687
    18  H    3.239483   3.773493   1.079964   2.128868   3.408484
                   16         17         18
    16  Cl   0.000000
    17  H    2.883720   0.000000
    18  H    4.878576   2.422654   0.000000
 Stoichiometry    C12H2Cl3O(1-)
 Framework group  C1[X(C12H2Cl3O)]
 Deg. of freedom    48
 Full point group                 C1      NOp   1
 RotChk:  IX=0 Diff= 1.16D-02
 Largest Abelian subgroup         C1      NOp   1
 Largest concise Abelian subgroup C1      NOp   1
                         Standard orientation:                         
 ---------------------------------------------------------------------
 Center     Atomic      Atomic             Coordinates (Angstroms)
 Number     Number       Type             X           Y           Z
 ---------------------------------------------------------------------
      1          6           0       -3.325447    1.486731    0.076685
      2          6           0       -2.845137    0.083882    0.015294
      3          6           0       -1.511547   -0.338045   -0.020082
      4          6           0       -2.089086    2.237651    0.048378
      5          6           0       -0.926099    1.836003    0.002646
      6          6           0       -0.386357    0.544887   -0.007189
      7         17           0       -1.222316   -2.068365   -0.142803
      8          8           0       -4.494190    1.832735    0.079741
      9         17           0       -4.138203   -1.092851    0.001444
     10          6           0        1.035033    0.286876   -0.004795
     11          6           0        2.004257    1.263145   -0.201440
     12          6           0        3.241606    1.310348   -0.225701
     13          6           0        1.781964   -0.907270    0.235131
     14          6           0        3.180341   -0.966919    0.229586
     15          6           0        3.978081    0.162999   -0.003773
     16         17           0        5.726724    0.047903    0.001481
     17          1           0        3.661379   -1.919772    0.423918
     18          1           0        1.241001   -1.817503    0.447631
 ---------------------------------------------------------------------
 Rotational constants (GHZ):           1.1229759           0.1685729           0.1468848
 Leave Link  202 at Tue Apr  5 19:43:41 2022, MaxMem=  1879048192 cpu:               0.7 elap:               0.1
 (Enter /gpfs/software/gaussian16/sse4/tar/g16/l301.exe)
 Standard basis: 6-311+G(d,p) (5D, 7F)
 Ernie: Thresh=  0.10000D-02 Tol=  0.10000D-05 Strict=F.
 There are   404 symmetry adapted cartesian basis functions of A   symmetry.
 There are   388 symmetry adapted basis functions of A   symmetry.
   388 basis functions,   643 primitive gaussians,   404 cartesian basis functions
    67 alpha electrons       67 beta electrons
       nuclear repulsion energy      1218.6748143679 Hartrees.
 IExCor= 4336 DFT=T Ex+Corr=M062X ExCW=0 ScaHFX=  0.540000
 ScaDFX=  1.000000  1.000000  1.000000  1.000000 ScalE2=  1.000000  1.000000
 IRadAn=      5 IRanWt=     -1 IRanGd=            0 ICorTp=0 IEmpDi=  4
 NAtoms=   18 NActive=   18 NUniq=   18 SFac= 1.00D+00 NAtFMM=   60 NAOKFM=F Big=F
 Integral buffers will be    131072 words long.
 Raffenetti 2 integral format.
 Two-electron integral symmetry is turned on.
 Leave Link  301 at Tue Apr  5 19:43:41 2022, MaxMem=  1879048192 cpu:               0.8 elap:               0.1
 (Enter /gpfs/software/gaussian16/sse4/tar/g16/l302.exe)
 NPDir=0 NMtPBC=     1 NCelOv=     1 NCel=       1 NClECP=     1 NCelD=      1
         NCelK=      1 NCelE2=     1 NClLst=     1 CellRange=     0.0.
 One-electron integrals computed using PRISM.
 One-electron integral symmetry used in STVInt
 NBasis=   388 RedAO= T EigKep=  1.52D-06  NBF=   388
 NBsUse=   383 1.00D-06 EigRej=  8.18D-07 NBFU=   383
 Precomputing XC quadrature grid using
 IXCGrd= 4 IRadAn=           5 IRanWt=          -1 IRanGd=           0 AccXCQ= 0.00D+00.
 Generated NRdTot=       0 NPtTot=           0 NUsed=           0 NTot=          32
 NSgBfM=   393   393   393   393   393 MxSgAt=    18 MxSgA2=    18.
 Leave Link  302 at Tue Apr  5 19:43:44 2022, MaxMem=  1879048192 cpu:              16.6 elap:               2.8
 (Enter /gpfs/software/gaussian16/sse4/tar/g16/l303.exe)
 DipDrv:  MaxL=1.
 Leave Link  303 at Tue Apr  5 19:43:44 2022, MaxMem=  1879048192 cpu:               1.1 elap:               0.2
 (Enter /gpfs/software/gaussian16/sse4/tar/g16/l401.exe)
 Initial guess from the checkpoint file:  "checkpoint.chk"
 B after Tr=    -0.000000    0.000000   -0.000000
         Rot=    1.000000   -0.000222    0.000032   -0.000140 Ang=  -0.03 deg.
 Guess basis will be translated and rotated to current coordinates.
 JPrj=2 DoOrth=T DoCkMO=T.
 Generating alternative initial guess.
 ExpMin= 4.38D-02 ExpMax= 1.06D+05 ExpMxC= 3.62D+03 IAcc=2 IRadAn=         4 AccDes= 0.00D+00
 Harris functional with IExCor= 1009 and IRadAn=       4 diagonalized for initial guess.
 HarFok:  IExCor= 1009 AccDes= 0.00D+00 IRadAn=         4 IDoV= 1 UseB2=F ITyADJ=14
 ICtDFT=  3500011 ScaDFX=  1.000000  1.000000  1.000000  1.000000
 FoFCou: FMM=F IPFlag=           0 FMFlag=      100000 FMFlg1=           0
         NFxFlg=           0 DoJE=T BraDBF=F KetDBF=T FulRan=T
         wScrn=  0.000000 ICntrl=       500 IOpCl=  0 I1Cent=   200000004 NGrid=           0
         NMat0=    1 NMatS0=      1 NMatT0=    0 NMatD0=    1 NMtDS0=    0 NMtDT0=    0
 Petite list used in FoFCou.
 Harris En= -1913.20437745830    
 Leave Link  401 at Tue Apr  5 19:43:49 2022, MaxMem=  1879048192 cpu:              30.3 elap:               5.1
 (Enter /gpfs/software/gaussian16/sse4/tar/g16/l502.exe)
 Integral symmetry usage will be decided dynamically.
 Closed shell SCF:
 Using DIIS extrapolation, IDIIS=  1040.
 NGot=  1879048192 LenX=  1878715301 LenY=  1878551644
 Requested convergence on RMS density matrix=1.00D-08 within 128 cycles.
 Requested convergence on MAX density matrix=1.00D-06.
 Requested convergence on             energy=1.00D-06.
 No special actions if energy rises.
 Fock matrices will be formed incrementally for  20 cycles.

 Cycle   1  Pass 1  IDiag  1:
 FoFJK:  IHMeth= 1 ICntrl=       0 DoSepK=F KAlg= 0 I1Cent=           0 FoldK=F
 IRaf= 810000000 NMat=       1 IRICut=       1 DoRegI=T DoRafI=F ISym2E= 0 IDoP0=0 IntGTp=1.
 FoFCou: FMM=F IPFlag=           0 FMFlag=      100000 FMFlg1=           0
         NFxFlg=           0 DoJE=F BraDBF=F KetDBF=F FulRan=T
         wScrn=  0.000000 ICntrl=         0 IOpCl=  0 I1Cent=           0 NGrid=           0
         NMat0=    1 NMatS0=      1 NMatT0=    0 NMatD0=    1 NMtDS0=    0 NMtDT0=    0
 Symmetry not used in FoFCou.
 E= -1914.05306800327    
 DIIS: error= 1.99D-03 at cycle   1 NSaved=   1.
 NSaved= 1 IEnMin= 1 EnMin= -1914.05306800327     IErMin= 1 ErrMin= 1.99D-03
 ErrMax= 1.99D-03  0.00D+00 EMaxC= 1.00D-01 BMatC= 2.70D-03 BMatP= 2.70D-03
 IDIUse=3 WtCom= 9.80D-01 WtEn= 1.99D-02
 Coeff-Com:  0.100D+01
 Coeff-En:   0.100D+01
 Coeff:      0.100D+01
 Gap=     0.392 Goal=   None    Shift=    0.000
 GapD=    0.392 DampG=1.000 DampE=1.000 DampFc=1.0000 IDamp=-1.
 RMSDP=6.37D-03 MaxDP=3.06D-01              OVMax= 2.78D-02

 Cycle   2  Pass 1  IDiag  1:
 RMSU=  5.77D-03    CP:  1.02D+00
 E= -1914.05855785114     Delta-E=       -0.005489847863 Rises=F Damp=F
 DIIS: error= 5.53D-04 at cycle   2 NSaved=   2.
 NSaved= 2 IEnMin= 2 EnMin= -1914.05855785114     IErMin= 2 ErrMin= 5.53D-04
 ErrMax= 5.53D-04  0.00D+00 EMaxC= 1.00D-01 BMatC= 1.23D-04 BMatP= 2.70D-03
 IDIUse=3 WtCom= 9.94D-01 WtEn= 5.53D-03
 Coeff-Com: -0.818D-01 0.108D+01
 Coeff-En:   0.000D+00 0.100D+01
 Coeff:     -0.814D-01 0.108D+01
 Gap=     0.166 Goal=   None    Shift=    0.000
 RMSDP=1.56D-03 MaxDP=2.03D-01 DE=-5.49D-03 OVMax= 6.24D-03

 Cycle   3  Pass 1  IDiag  1:
 RMSU=  1.20D-03    CP:  1.03D+00  1.10D+00
 E= -1914.05870735484     Delta-E=       -0.000149503700 Rises=F Damp=F
 DIIS: error= 6.79D-04 at cycle   3 NSaved=   3.
 NSaved= 3 IEnMin= 3 EnMin= -1914.05870735484     IErMin= 2 ErrMin= 5.53D-04
 ErrMax= 6.79D-04  0.00D+00 EMaxC= 1.00D-01 BMatC= 1.17D-04 BMatP= 1.23D-04
 IDIUse=3 WtCom= 9.93D-01 WtEn= 6.79D-03
 Coeff-Com: -0.749D-01 0.573D+00 0.502D+00
 Coeff-En:   0.000D+00 0.000D+00 0.100D+01
 Coeff:     -0.744D-01 0.569D+00 0.505D+00
 Gap=     0.164 Goal=   None    Shift=    0.000
 RMSDP=6.66D-04 MaxDP=5.14D-02 DE=-1.50D-04 OVMax= 4.28D-03

 Cycle   4  Pass 1  IDiag  1:
 RMSU=  4.40D-04    CP:  1.03D+00  1.11D+00  9.28D-01
 E= -1914.05881655612     Delta-E=       -0.000109201285 Rises=F Damp=F
 DIIS: error= 3.12D-04 at cycle   4 NSaved=   4.
 NSaved= 4 IEnMin= 4 EnMin= -1914.05881655612     IErMin= 4 ErrMin= 3.12D-04
 ErrMax= 3.12D-04  0.00D+00 EMaxC= 1.00D-01 BMatC= 1.88D-05 BMatP= 1.17D-04
 IDIUse=3 WtCom= 9.97D-01 WtEn= 3.12D-03
 Coeff-Com: -0.279D-01 0.147D+00 0.294D+00 0.586D+00
 Coeff-En:   0.000D+00 0.000D+00 0.994D-01 0.901D+00
 Coeff:     -0.279D-01 0.147D+00 0.294D+00 0.587D+00
 Gap=     0.164 Goal=   None    Shift=    0.000
 RMSDP=3.50D-04 MaxDP=4.24D-02 DE=-1.09D-04 OVMax= 1.73D-03

 Cycle   5  Pass 1  IDiag  1:
 RMSU=  1.67D-04    CP:  1.03D+00  1.12D+00  1.07D+00  6.97D-01
 E= -1914.05883315383     Delta-E=       -0.000016597712 Rises=F Damp=F
 DIIS: error= 1.75D-04 at cycle   5 NSaved=   5.
 NSaved= 5 IEnMin= 5 EnMin= -1914.05883315383     IErMin= 5 ErrMin= 1.75D-04
 ErrMax= 1.75D-04  0.00D+00 EMaxC= 1.00D-01 BMatC= 4.87D-06 BMatP= 1.88D-05
 IDIUse=3 WtCom= 9.98D-01 WtEn= 1.75D-03
 Coeff-Com: -0.222D-02-0.283D-01 0.887D-01 0.390D+00 0.552D+00
 Coeff-En:   0.000D+00 0.000D+00 0.000D+00 0.160D+00 0.840D+00
 Coeff:     -0.222D-02-0.283D-01 0.885D-01 0.390D+00 0.552D+00
 Gap=     0.164 Goal=   None    Shift=    0.000
 RMSDP=6.54D-05 MaxDP=5.25D-03 DE=-1.66D-05 OVMax= 9.28D-04

 Cycle   6  Pass 1  IDiag  1:
 RMSU=  4.44D-05    CP:  1.03D+00  1.12D+00  1.10D+00  6.97D-01  9.05D-01
 E= -1914.05883818560     Delta-E=       -0.000005031761 Rises=F Damp=F
 DIIS: error= 4.59D-05 at cycle   6 NSaved=   6.
 NSaved= 6 IEnMin= 6 EnMin= -1914.05883818560     IErMin= 6 ErrMin= 4.59D-05
 ErrMax= 4.59D-05  0.00D+00 EMaxC= 1.00D-01 BMatC= 4.94D-07 BMatP= 4.87D-06
 IDIUse=1 WtCom= 1.00D+00 WtEn= 0.00D+00
 Coeff-Com:  0.264D-02-0.379D-01 0.604D-02 0.133D+00 0.310D+00 0.587D+00
 Coeff:      0.264D-02-0.379D-01 0.604D-02 0.133D+00 0.310D+00 0.587D+00
 Gap=     0.164 Goal=   None    Shift=    0.000
 RMSDP=3.27D-05 MaxDP=2.08D-03 DE=-5.03D-06 OVMax= 2.37D-04

 Cycle   7  Pass 1  IDiag  1:
 RMSU=  1.37D-05    CP:  1.03D+00  1.12D+00  1.10D+00  7.47D-01  8.59D-01
                    CP:  7.17D-01
 E= -1914.05883875685     Delta-E=       -0.000000571256 Rises=F Damp=F
 DIIS: error= 7.55D-06 at cycle   7 NSaved=   7.
 NSaved= 7 IEnMin= 7 EnMin= -1914.05883875685     IErMin= 7 ErrMin= 7.55D-06
 ErrMax= 7.55D-06  0.00D+00 EMaxC= 1.00D-01 BMatC= 2.96D-08 BMatP= 4.94D-07
 IDIUse=1 WtCom= 1.00D+00 WtEn= 0.00D+00
 Coeff-Com:  0.141D-02-0.126D-01-0.884D-02 0.796D-02 0.584D-01 0.209D+00
 Coeff-Com:  0.744D+00
 Coeff:      0.141D-02-0.126D-01-0.884D-02 0.796D-02 0.584D-01 0.209D+00
 Coeff:      0.744D+00
 Gap=     0.164 Goal=   None    Shift=    0.000
 RMSDP=7.38D-06 MaxDP=4.41D-04 DE=-5.71D-07 OVMax= 1.16D-04

 Cycle   8  Pass 1  IDiag  1:
 RMSU=  5.82D-06    CP:  1.03D+00  1.12D+00  1.10D+00  7.45D-01  8.67D-01
                    CP:  6.79D-01  1.22D+00
 E= -1914.05883880900     Delta-E=       -0.000000052150 Rises=F Damp=F
 DIIS: error= 4.66D-06 at cycle   8 NSaved=   8.
 NSaved= 8 IEnMin= 8 EnMin= -1914.05883880900     IErMin= 8 ErrMin= 4.66D-06
 ErrMax= 4.66D-06  0.00D+00 EMaxC= 1.00D-01 BMatC= 9.23D-09 BMatP= 2.96D-08
 IDIUse=1 WtCom= 1.00D+00 WtEn= 0.00D+00
 Coeff-Com:  0.181D-03 0.150D-02-0.574D-02-0.237D-01-0.350D-01-0.243D-01
 Coeff-Com:  0.370D+00 0.717D+00
 Coeff:      0.181D-03 0.150D-02-0.574D-02-0.237D-01-0.350D-01-0.243D-01
 Coeff:      0.370D+00 0.717D+00
 Gap=     0.164 Goal=   None    Shift=    0.000
 RMSDP=3.90D-06 MaxDP=2.50D-04 DE=-5.22D-08 OVMax= 7.38D-05

 Cycle   9  Pass 1  IDiag  1:
 RMSU=  2.98D-06    CP:  1.03D+00  1.12D+00  1.10D+00  7.44D-01  8.65D-01
                    CP:  7.11D-01  1.34D+00  9.90D-01
 E= -1914.05883882488     Delta-E=       -0.000000015877 Rises=F Damp=F
 DIIS: error= 1.37D-06 at cycle   9 NSaved=   9.
 NSaved= 9 IEnMin= 9 EnMin= -1914.05883882488     IErMin= 9 ErrMin= 1.37D-06
 ErrMax= 1.37D-06  0.00D+00 EMaxC= 1.00D-01 BMatC= 1.28D-09 BMatP= 9.23D-09
 IDIUse=1 WtCom= 1.00D+00 WtEn= 0.00D+00
 Coeff-Com: -0.154D-03 0.284D-02-0.110D-02-0.120D-01-0.243D-01-0.424D-01
 Coeff-Com:  0.477D-01 0.317D+00 0.713D+00
 Coeff:     -0.154D-03 0.284D-02-0.110D-02-0.120D-01-0.243D-01-0.424D-01
 Coeff:      0.477D-01 0.317D+00 0.713D+00
 Gap=     0.164 Goal=   None    Shift=    0.000
 RMSDP=2.67D-06 MaxDP=3.14D-04 DE=-1.59D-08 OVMax= 3.75D-05

 Cycle  10  Pass 1  IDiag  1:
 RMSU=  1.36D-06    CP:  1.03D+00  1.12D+00  1.10D+00  7.45D-01  8.60D-01
                    CP:  7.05D-01  1.39D+00  9.85D-01  1.12D+00
 E= -1914.05883882734     Delta-E=       -0.000000002462 Rises=F Damp=F
 DIIS: error= 7.33D-07 at cycle  10 NSaved=  10.
 NSaved=10 IEnMin=10 EnMin= -1914.05883882734     IErMin=10 ErrMin= 7.33D-07
 ErrMax= 7.33D-07  0.00D+00 EMaxC= 1.00D-01 BMatC= 2.58D-10 BMatP= 1.28D-09
 IDIUse=1 WtCom= 1.00D+00 WtEn= 0.00D+00
 Coeff-Com: -0.111D-03 0.117D-02 0.434D-03-0.184D-02-0.553D-02-0.145D-01
 Coeff-Com: -0.397D-01 0.208D-01 0.338D+00 0.702D+00
 Coeff:     -0.111D-03 0.117D-02 0.434D-03-0.184D-02-0.553D-02-0.145D-01
 Coeff:     -0.397D-01 0.208D-01 0.338D+00 0.702D+00
 Gap=     0.164 Goal=   None    Shift=    0.000
 RMSDP=7.39D-07 MaxDP=3.08D-05 DE=-2.46D-09 OVMax= 1.76D-05

 Cycle  11  Pass 1  IDiag  1:
 RMSU=  5.00D-07    CP:  1.03D+00  1.12D+00  1.10D+00  7.45D-01  8.58D-01
                    CP:  7.09D-01  1.40D+00  1.01D+00  1.18D+00  9.94D-01
 E= -1914.05883882813     Delta-E=       -0.000000000783 Rises=F Damp=F
 DIIS: error= 2.78D-07 at cycle  11 NSaved=  11.
 NSaved=11 IEnMin=11 EnMin= -1914.05883882813     IErMin=11 ErrMin= 2.78D-07
 ErrMax= 2.78D-07  0.00D+00 EMaxC= 1.00D-01 BMatC= 2.34D-11 BMatP= 2.58D-10
 IDIUse=1 WtCom= 1.00D+00 WtEn= 0.00D+00
 Coeff-Com:  0.884D-05-0.335D-03 0.249D-03 0.187D-02 0.350D-02 0.580D-02
 Coeff-Com: -0.167D-01-0.591D-01-0.766D-01 0.140D+00 0.100D+01
 Coeff:      0.884D-05-0.335D-03 0.249D-03 0.187D-02 0.350D-02 0.580D-02
 Coeff:     -0.167D-01-0.591D-01-0.766D-01 0.140D+00 0.100D+01
 Gap=     0.164 Goal=   None    Shift=    0.000
 RMSDP=4.90D-07 MaxDP=1.91D-05 DE=-7.83D-10 OVMax= 1.22D-05

 Cycle  12  Pass 1  IDiag  1:
 RMSU=  2.01D-07    CP:  1.03D+00  1.12D+00  1.10D+00  7.45D-01  8.58D-01
                    CP:  7.11D-01  1.40D+00  9.97D-01  1.24D+00  1.15D+00
                    CP:  1.23D+00
 E= -1914.05883882822     Delta-E=       -0.000000000091 Rises=F Damp=F
 DIIS: error= 1.01D-07 at cycle  12 NSaved=  12.
 NSaved=12 IEnMin=12 EnMin= -1914.05883882822     IErMin=12 ErrMin= 1.01D-07
 ErrMax= 1.01D-07  0.00D+00 EMaxC= 1.00D-01 BMatC= 5.26D-12 BMatP= 2.34D-11
 IDIUse=1 WtCom= 1.00D+00 WtEn= 0.00D+00
 Coeff-Com:  0.153D-04-0.257D-03 0.483D-04 0.891D-03 0.189D-02 0.373D-02
 Coeff-Com: -0.210D-02-0.246D-01-0.710D-01-0.264D-01 0.412D+00 0.706D+00
 Coeff:      0.153D-04-0.257D-03 0.483D-04 0.891D-03 0.189D-02 0.373D-02
 Coeff:     -0.210D-02-0.246D-01-0.710D-01-0.264D-01 0.412D+00 0.706D+00
 Gap=     0.164 Goal=   None    Shift=    0.000
 RMSDP=2.54D-07 MaxDP=1.24D-05 DE=-9.09D-11 OVMax= 3.46D-06

 Cycle  13  Pass 1  IDiag  1:
 RMSU=  8.01D-08    CP:  1.03D+00  1.12D+00  1.10D+00  7.45D-01  8.57D-01
                    CP:  7.10D-01  1.41D+00  9.95D-01  1.23D+00  1.23D+00
                    CP:  1.29D+00  1.22D+00
 E= -1914.05883882815     Delta-E=        0.000000000068 Rises=F Damp=F
 DIIS: error= 5.95D-08 at cycle  13 NSaved=  13.
 NSaved=13 IEnMin=12 EnMin= -1914.05883882822     IErMin=13 ErrMin= 5.95D-08
 ErrMax= 5.95D-08  0.00D+00 EMaxC= 1.00D-01 BMatC= 9.05D-13 BMatP= 5.26D-12
 IDIUse=1 WtCom= 1.00D+00 WtEn= 0.00D+00
 Coeff-Com:  0.442D-05-0.409D-04-0.147D-04 0.402D-04 0.126D-03 0.401D-03
 Coeff-Com:  0.226D-02 0.178D-02-0.124D-01-0.372D-01-0.238D-01 0.276D+00
 Coeff-Com:  0.793D+00
 Coeff:      0.442D-05-0.409D-04-0.147D-04 0.402D-04 0.126D-03 0.401D-03
 Coeff:      0.226D-02 0.178D-02-0.124D-01-0.372D-01-0.238D-01 0.276D+00
 Coeff:      0.793D+00
 Gap=     0.164 Goal=   None    Shift=    0.000
 RMSDP=8.87D-08 MaxDP=9.72D-06 DE= 6.78D-11 OVMax= 1.54D-06

 Cycle  14  Pass 1  IDiag  1:
 RMSU=  3.56D-08    CP:  1.03D+00  1.12D+00  1.10D+00  7.45D-01  8.58D-01
                    CP:  7.11D-01  1.41D+00  9.94D-01  1.23D+00  1.22D+00
                    CP:  1.33D+00  1.31D+00  9.40D-01
 E= -1914.05883882820     Delta-E=       -0.000000000048 Rises=F Damp=F
 DIIS: error= 2.43D-08 at cycle  14 NSaved=  14.
 NSaved=14 IEnMin=12 EnMin= -1914.05883882822     IErMin=14 ErrMin= 2.43D-08
 ErrMax= 2.43D-08  0.00D+00 EMaxC= 1.00D-01 BMatC= 2.44D-13 BMatP= 9.05D-13
 IDIUse=1 WtCom= 1.00D+00 WtEn= 0.00D+00
 Coeff-Com: -0.611D-06 0.267D-04-0.177D-04-0.147D-03-0.294D-03-0.462D-03
 Coeff-Com:  0.147D-02 0.521D-02 0.645D-02-0.153D-01-0.898D-01 0.205D-01
 Coeff-Com:  0.411D+00 0.661D+00
 Coeff:     -0.611D-06 0.267D-04-0.177D-04-0.147D-03-0.294D-03-0.462D-03
 Coeff:      0.147D-02 0.521D-02 0.645D-02-0.153D-01-0.898D-01 0.205D-01
 Coeff:      0.411D+00 0.661D+00
 Gap=     0.164 Goal=   None    Shift=    0.000
 RMSDP=3.90D-08 MaxDP=2.21D-06 DE=-4.77D-11 OVMax= 7.11D-07

 Cycle  15  Pass 1  IDiag  1:
 RMSU=  1.27D-08    CP:  1.03D+00  1.12D+00  1.10D+00  7.45D-01  8.58D-01
                    CP:  7.11D-01  1.41D+00  9.94D-01  1.23D+00  1.23D+00
                    CP:  1.34D+00  1.41D+00  1.07D+00  9.20D-01
 E= -1914.05883882811     Delta-E=        0.000000000082 Rises=F Damp=F
 DIIS: error= 2.31D-08 at cycle  15 NSaved=  15.
 NSaved=15 IEnMin=12 EnMin= -1914.05883882822     IErMin=15 ErrMin= 2.31D-08
 ErrMax= 2.31D-08  0.00D+00 EMaxC= 1.00D-01 BMatC= 5.89D-14 BMatP= 2.44D-13
 IDIUse=1 WtCom= 1.00D+00 WtEn= 0.00D+00
 Coeff-Com: -0.110D-05 0.223D-04-0.703D-05-0.892D-04-0.187D-03-0.320D-03
 Coeff-Com:  0.422D-03 0.267D-02 0.647D-02-0.102D-02-0.481D-01-0.438D-01
 Coeff-Com:  0.721D-01 0.377D+00 0.635D+00
 Coeff:     -0.110D-05 0.223D-04-0.703D-05-0.892D-04-0.187D-03-0.320D-03
 Coeff:      0.422D-03 0.267D-02 0.647D-02-0.102D-02-0.481D-01-0.438D-01
 Coeff:      0.721D-01 0.377D+00 0.635D+00
 Gap=     0.164 Goal=   None    Shift=    0.000
 RMSDP=1.47D-08 MaxDP=1.28D-06 DE= 8.19D-11 OVMax= 2.87D-07

 Cycle  16  Pass 1  IDiag  1:
 RMSU=  5.70D-09    CP:  1.03D+00  1.12D+00  1.10D+00  7.45D-01  8.58D-01
                    CP:  7.11D-01  1.41D+00  9.95D-01  1.22D+00  1.23D+00
                    CP:  1.34D+00  1.44D+00  1.09D+00  9.96D-01  1.17D+00
 E= -1914.05883882818     Delta-E=       -0.000000000064 Rises=F Damp=F
 DIIS: error= 4.82D-09 at cycle  16 NSaved=  16.
 NSaved=16 IEnMin=12 EnMin= -1914.05883882822     IErMin=16 ErrMin= 4.82D-09
 ErrMax= 4.82D-09  0.00D+00 EMaxC= 1.00D-01 BMatC= 7.86D-15 BMatP= 5.89D-14
 IDIUse=1 WtCom= 1.00D+00 WtEn= 0.00D+00
 Coeff-Com: -0.449D-06 0.586D-05-0.176D-06-0.168D-04-0.373D-04-0.711D-04
 Coeff-Com: -0.121D-03 0.232D-03 0.190D-02 0.263D-02-0.584D-02-0.248D-01
 Coeff-Com: -0.467D-01 0.561D-01 0.295D+00 0.722D+00
 Coeff:     -0.449D-06 0.586D-05-0.176D-06-0.168D-04-0.373D-04-0.711D-04
 Coeff:     -0.121D-03 0.232D-03 0.190D-02 0.263D-02-0.584D-02-0.248D-01
 Coeff:     -0.467D-01 0.561D-01 0.295D+00 0.722D+00
 Gap=     0.164 Goal=   None    Shift=    0.000
 RMSDP=5.99D-09 MaxDP=4.77D-07 DE=-6.41D-11 OVMax= 1.64D-07

 SCF Done:  E(RM062X) =  -1914.05883883     A.U. after   16 cycles
            NFock= 16  Conv=0.60D-08     -V/T= 2.0026
 KE= 1.909177233782D+03 PE=-6.977794223547D+03 EE= 1.935883336568D+03
 Leave Link  502 at Tue Apr  5 19:49:39 2022, MaxMem=  1879048192 cpu:            2093.9 elap:             349.8
 (Enter /gpfs/software/gaussian16/sse4/tar/g16/l701.exe)
 ... and contract with generalized density number  0.
 Compute integral first derivatives.
 Leave Link  701 at Tue Apr  5 19:49:40 2022, MaxMem=  1879048192 cpu:               6.8 elap:               1.2
 (Enter /gpfs/software/gaussian16/sse4/tar/g16/l702.exe)
 L702 exits ... SP integral derivatives will be done elsewhere.
 Leave Link  702 at Tue Apr  5 19:49:40 2022, MaxMem=  1879048192 cpu:               0.4 elap:               0.1
 (Enter /gpfs/software/gaussian16/sse4/tar/g16/l703.exe)
 Integral derivatives from FoFJK, PRISM(SPDF).
 Compute integral first derivatives, UseDBF=F ICtDFT=           0.
 Calling FoFJK, ICntrl=      2127 FMM=F ISym2X=0 I1Cent= 0 IOpClX= 0 NMat=1 NMatS=1 NMatT=0.
 FoFJK:  IHMeth= 1 ICntrl=    2127 DoSepK=F KAlg= 0 I1Cent=           0 FoldK=F
 IRaf=         0 NMat=       1 IRICut=       1 DoRegI=T DoRafI=F ISym2E= 0 IDoP0=0 IntGTp=1.
 FoFCou: FMM=F IPFlag=           0 FMFlag=      100000 FMFlg1=         800
         NFxFlg=           0 DoJE=F BraDBF=F KetDBF=F FulRan=T
         wScrn=  0.000000 ICntrl=      2127 IOpCl=  0 I1Cent=           0 NGrid=           0
         NMat0=    1 NMatS0=      1 NMatT0=    0 NMatD0=    1 NMtDS0=    0 NMtDT0=    0
 Symmetry not used in FoFCou.
 Leave Link  703 at Tue Apr  5 19:50:30 2022, MaxMem=  1879048192 cpu:             296.6 elap:              49.6
 (Enter /gpfs/software/gaussian16/sse4/tar/g16/l716.exe)
 Dipole        = 2.56703439D+00-1.86480860D+00 1.09588250D-01
 ***** Axes restored to original set *****
 -------------------------------------------------------------------
 Center     Atomic                   Forces (Hartrees/Bohr)
 Number     Number              X              Y              Z
 -------------------------------------------------------------------
      1        6           0.000703160   -0.002280070    0.007378000
      2        6           0.001727211    0.002652221   -0.000972184
      3        6          -0.000128405    0.000189873   -0.000827057
      4        6          -0.000647584    0.002399635   -0.000838958
      5        6           0.000087606   -0.002124800   -0.002272122
      6        6          -0.003715901    0.001436790    0.000922925
      7       17           0.001159975   -0.001351011   -0.000495010
      8        8           0.000970179   -0.000374362   -0.003350829
      9       17          -0.000051144   -0.000686906   -0.000057390
     10        6           0.002797482   -0.001223765    0.000453853
     11        6          -0.003294002    0.002421018   -0.000201328
     12        6           0.003873936   -0.003295460    0.000302241
     13        6          -0.001950348    0.000197261   -0.000049956
     14        6           0.001849227    0.000296860   -0.000057975
     15        6          -0.002963133    0.002097271   -0.000207240
     16       17          -0.000013994   -0.000342904    0.000022757
     17        1           0.000031537   -0.000347001    0.000112946
     18        1          -0.000435799    0.000335350    0.000137326
 -------------------------------------------------------------------
 Cartesian Forces:  Max     0.007378000 RMS     0.001898894
 Leave Link  716 at Tue Apr  5 19:50:30 2022, MaxMem=  1879048192 cpu:               0.3 elap:               0.1
 (Enter /gpfs/software/gaussian16/sse4/tar/g16/l103.exe)

 GradGradGradGradGradGradGradGradGradGradGradGradGradGradGradGradGradGrad
 Berny optimization.
 Using GEDIIS/GDIIS optimizer.
 FormGI is forming the generalized inverse of G from B-inverse, IUseBI=4.
 Internal  Forces:  Max     0.002791436 RMS     0.001159550
 Search for a local minimum.
 Step number   6 out of a maximum of   95
 All quantities printed in internal units (Hartrees-Bohrs-Radians)
 RMS Force = .11596D-02 SwitMx=.10000D-02 MixMth= 1
 Mixed Optimization -- RFO/linear search
 Update second derivatives using D2CorX and points    2    3    4    5    6
 DE= -1.72D-04 DEPred=-3.90D-04 R= 4.40D-01
 Trust test= 4.40D-01 RLast= 1.54D-01 DXMaxT set to 8.49D-01
 ITU=  0  1  1  1  1  0
 Use linear search instead of GDIIS.
     Eigenvalues ---    0.00643   0.00894   0.00981   0.01443   0.01542
     Eigenvalues ---    0.01594   0.01821   0.02003   0.02059   0.02103
     Eigenvalues ---    0.02134   0.02222   0.02240   0.02947   0.04247
     Eigenvalues ---    0.07637   0.16100   0.16126   0.22456   0.23816
     Eigenvalues ---    0.24963   0.24975   0.24990   0.24997   0.24999
     Eigenvalues ---    0.25000   0.25068   0.27570   0.29514   0.30504
     Eigenvalues ---    0.31610   0.32494   0.33547   0.34337   0.35087
     Eigenvalues ---    0.35564   0.39320   0.39729   0.41786   0.42601
     Eigenvalues ---    0.43375   0.46307   0.47642   0.49693   0.64605
     Eigenvalues ---    0.79442   0.95166   1.05663
 RFO step:  Lambda=-6.15311517D-04 EMin= 6.43000289D-03
 Quartic linear search produced a step of -0.36050.
 Iteration  1 RMS(Cart)=  0.03559809 RMS(Int)=  0.00060124
 Iteration  2 RMS(Cart)=  0.00075925 RMS(Int)=  0.00015741
 Iteration  3 RMS(Cart)=  0.00000029 RMS(Int)=  0.00015741
 ITry= 1 IFail=0 DXMaxC= 1.48D-01 DCOld= 1.00D+10 DXMaxT= 8.49D-01 DXLimC= 3.00D+00 Rises=F
 Variable       Old X    -DE/DX   Delta X   Delta X   Delta X     New X
                                 (Linear)    (Quad)   (Total)
    R1        2.80448   0.00102  -0.00157   0.00632   0.00478   2.80926
    R2        2.73408  -0.00207   0.00063  -0.00384  -0.00317   2.73091
    R3        2.30336  -0.00035   0.00081  -0.00429  -0.00347   2.29989
    R4        2.64409  -0.00167  -0.00006   0.00065   0.00058   2.64467
    R5        3.30400  -0.00047  -0.00197   0.01075   0.00878   3.31278
    R6        2.70289  -0.00244  -0.00186   0.00681   0.00490   2.70779
    R7        3.32330  -0.00112  -0.00043   0.00195   0.00151   3.32481
    R8        2.32671  -0.00170   0.00074  -0.00294  -0.00218   2.32453
    R9        2.64454   0.00025  -0.00128   0.00647   0.00515   2.64969
   R10        2.72994  -0.00003   0.00123  -0.00734  -0.00611   2.72383
   R11        2.62609  -0.00138   0.00190  -0.01147  -0.00954   2.61654
   R12        2.70003  -0.00082  -0.00233   0.01354   0.01119   2.71122
   R13        2.34040   0.00245   0.00230  -0.00558  -0.00324   2.33715
   R14        2.61033   0.00042  -0.00029   0.00200   0.00173   2.61205
   R15        2.64497   0.00053   0.00231  -0.01116  -0.00888   2.63610
   R16        2.04084   0.00047  -0.00046   0.00206   0.00161   2.04244
   R17        2.65071  -0.00058  -0.00148   0.00794   0.00644   2.65715
   R18        2.05024  -0.00027  -0.00024   0.00089   0.00066   2.05089
   R19        3.31162   0.00000   0.00117  -0.00445  -0.00329   3.30834
    A1        1.78568   0.00114   0.00144  -0.01083  -0.00995   1.77573
    A2        2.18801   0.00089  -0.00110   0.00726   0.00546   2.19347
    A3        2.30784  -0.00182   0.00001   0.00647   0.00579   2.31362
    A4        2.20752  -0.00146  -0.00017   0.00329   0.00312   2.21064
    A5        1.97923  -0.00007   0.00009  -0.00188  -0.00180   1.97742
    A6        2.09641   0.00153   0.00008  -0.00155  -0.00148   2.09492
    A7        2.16931  -0.00016   0.00106  -0.00431  -0.00333   2.16598
    A8        2.04341   0.00245  -0.00130   0.00540   0.00414   2.04755
    A9        2.06988  -0.00229   0.00008  -0.00076  -0.00063   2.06924
   A10        2.26346   0.00065  -0.00440   0.02714   0.02279   2.28625
   A11        2.29901  -0.00226   0.00433  -0.02439  -0.02012   2.27888
   A12        1.84022   0.00217  -0.00199   0.01045   0.00808   1.84830
   A13        2.29667  -0.00279   0.00196  -0.01063  -0.00886   2.28782
   A14        2.14629   0.00063   0.00003   0.00022   0.00006   2.14635
   A15        2.16582   0.00067  -0.00162   0.01094   0.00932   2.17514
   A16        2.29683  -0.00215   0.00007   0.00231   0.00238   2.29922
   A17        1.81966   0.00148   0.00144  -0.01296  -0.01153   1.80813
   A18        2.38381   0.00018  -0.00588   0.03749   0.03167   2.41547
   A19        2.09194  -0.00247   0.00582  -0.03427  -0.02840   2.06354
   A20        2.16186  -0.00076   0.00070  -0.00190  -0.00126   2.16060
   A21        2.06644   0.00013  -0.00031  -0.00052  -0.00079   2.06565
   A22        2.05478   0.00063  -0.00040   0.00244   0.00207   2.05685
   A23        2.13474  -0.00057   0.00113  -0.00392  -0.00285   2.13189
   A24        2.07110   0.00052   0.00067  -0.00408  -0.00338   2.06772
   A25        2.07728   0.00005  -0.00180   0.00799   0.00623   2.08350
   A26        1.97425   0.00215  -0.00326   0.01573   0.01246   1.98670
   A27        2.19820  -0.00166   0.00100  -0.00374  -0.00273   2.19548
   A28        2.11074  -0.00049   0.00226  -0.01199  -0.00973   2.10101
    D1        0.02823  -0.00155  -0.00971  -0.02375  -0.03316  -0.00494
    D2       -3.12179  -0.00134  -0.00305  -0.04368  -0.04645   3.11495
    D3        3.11443   0.00182   0.02288   0.02503   0.04805  -3.12071
    D4       -0.03559   0.00203   0.02955   0.00510   0.03476  -0.00083
    D5       -0.01459   0.00169   0.00944   0.03549   0.04503   0.03044
    D6       -3.09518  -0.00215  -0.02649  -0.01821  -0.04445  -3.13963
    D7       -0.00460   0.00038   0.00337  -0.00623  -0.00265  -0.00725
    D8       -3.10884   0.00042   0.00766  -0.01654  -0.00877  -3.11761
    D9       -3.13726   0.00016  -0.00371   0.01491   0.01144  -3.12582
   D10        0.04168   0.00020   0.00058   0.00460   0.00532   0.04700
   D11       -0.03196   0.00090   0.00490   0.02697   0.03193  -0.00003
   D12        3.11062   0.00047   0.00334  -0.01312  -0.00978   3.10083
   D13        3.07176   0.00096   0.00051   0.03754   0.03821   3.10997
   D14       -0.06885   0.00053  -0.00104  -0.00254  -0.00350  -0.07235
   D15       -0.02912  -0.00047  -0.00204  -0.01542  -0.01750  -0.04662
   D16        0.05092  -0.00098  -0.00598  -0.01951  -0.02572   0.02520
   D17       -3.09154  -0.00059  -0.00460   0.01622   0.01175  -3.07980
   D18        2.95816   0.00040  -0.00748   0.07384   0.06634   3.02450
   D19       -0.23555   0.00058  -0.01038   0.08203   0.07164  -0.16392
   D20       -0.18231  -0.00010  -0.00927   0.02777   0.01852  -0.16379
   D21        2.90717   0.00008  -0.01217   0.03597   0.02381   2.93098
   D22        3.11795  -0.00002   0.00073  -0.00740  -0.00675   3.11120
   D23        0.01656  -0.00006   0.00297  -0.01394  -0.01101   0.00555
   D24       -3.11149  -0.00010   0.00020   0.00280   0.00294  -3.10855
   D25        0.01432  -0.00000  -0.00032   0.00494   0.00459   0.01891
   D26       -0.01443   0.00005  -0.00235   0.01028   0.00783  -0.00659
   D27        3.11138   0.00016  -0.00287   0.01241   0.00948   3.12086
   D28       -0.01154   0.00007  -0.00162   0.00918   0.00757  -0.00397
   D29        0.00257  -0.00003  -0.00062   0.00065   0.00011   0.00268
   D30       -3.13953  -0.00006   0.00018   0.00013   0.00037  -3.13916
   D31        0.01077  -0.00005   0.00082  -0.00406  -0.00327   0.00750
   D32        3.14015   0.00006   0.00077  -0.00481  -0.00403   3.13612
   D33       -3.11514  -0.00015   0.00134  -0.00615  -0.00488  -3.12002
   D34        0.01424  -0.00004   0.00128  -0.00691  -0.00564   0.00860
   D35       -0.00320   0.00002   0.00088  -0.00246  -0.00154  -0.00475
   D36        3.13887   0.00005   0.00013  -0.00197  -0.00179   3.13708
   D37       -3.13254  -0.00009   0.00092  -0.00162  -0.00071  -3.13325
   D38        0.00953  -0.00006   0.00017  -0.00113  -0.00096   0.00857
         Item               Value     Threshold  Converged?
 Maximum Force            0.002791     0.000450     NO 
 RMS     Force            0.001160     0.000300     NO 
 Maximum Displacement     0.148049     0.001800     NO 
 RMS     Displacement     0.035729     0.001200     NO 
 Predicted change in Energy=-3.974228D-04
 Lowest energy point so far.  Saving SCF results.
 GradGradGradGradGradGradGradGradGradGradGradGradGradGradGradGradGradGrad

 Leave Link  103 at Tue Apr  5 19:50:34 2022, MaxMem=  1879048192 cpu:              22.3 elap:               3.8
 (Enter /gpfs/software/gaussian16/sse4/tar/g16/l202.exe)
                          Input orientation:                          
 ---------------------------------------------------------------------
 Center     Atomic      Atomic             Coordinates (Angstroms)
 Number     Number       Type             X           Y           Z
 ---------------------------------------------------------------------
      1          6           0       -4.113017   -0.998516   -0.278292
      2          6           0       -3.516233    0.315948    0.076670
      3          6           0       -2.164657    0.580046    0.325844
      4          6           0       -2.949479   -1.855481   -0.292711
      5          6           0       -1.767833   -1.615896   -0.048942
      6          6           0       -1.130899   -0.411201    0.281300
      7         17           0       -1.731432    2.228031    0.764023
      8          8           0       -5.289695   -1.204054   -0.511514
      9         17           0       -4.689969    1.616664    0.137130
     10          6           0        0.294550   -0.302102    0.465124
     11          6           0        1.164898   -1.377393    0.523435
     12          6           0        2.379489   -1.578754    0.640988
     13          6           0        1.158682    0.837739    0.576709
     14          6           0        2.543859    0.750506    0.716696
     15          6           0        3.216095   -0.484007    0.751445
     16         17           0        4.957576   -0.539316    0.922097
     17          1           0        3.115542    1.670205    0.788630
     18          1           0        0.716194    1.823061    0.537918
 ---------------------------------------------------------------------
                    Distance matrix (angstroms):
                    1          2          3          4          5
     1  C    0.000000
     2  C    1.486595   0.000000
     3  C    2.579330   1.399497   0.000000
     4  C    1.445136   2.274370   2.632555   0.000000
     5  C    2.435908   2.608583   2.262763   1.230086   0.000000
     6  C    3.090486   2.502086   1.432902   2.392209   1.402154
     7  Cl   4.143546   2.704446   1.759414   4.390375   3.929124
     8  O    1.217050   2.408638   3.694596   2.439025   3.575905
     9  Cl   2.710096   1.753047   2.736310   3.907668   4.361531
    10  C    4.523749   3.880071   2.616349   3.675734   2.498748
    11  C    5.351887   4.997999   3.867369   4.221701   2.997567
    12  C    6.582886   6.218351   5.040734   5.417220   4.204481
    13  C    5.647448   4.730448   3.342742   4.988618   3.869916
    14  C    6.954356   6.109270   4.727784   6.163345   4.977624
    15  C    7.418959   6.813185   5.501440   6.401992   5.173136
    16  Cl   9.161192   8.558718   7.234272   8.107377   6.879903
    17  H    7.778976   6.805979   5.411388   7.098186   5.945363
    18  H    5.652324   4.516367   3.144736   5.259160   4.282664
                    6          7          8          9         10
     6  C    0.000000
     7  Cl   2.749401   0.000000
     8  O    4.307290   5.105628   0.000000
     9  Cl   4.098781   3.085402   2.955818   0.000000
    10  C    1.441388   3.255076   5.740307   5.351138   0.000000
    11  C    2.502567   4.630949   6.539338   6.587342   1.384614
    12  C    3.716905   5.604144   7.764345   7.774434   2.451069
    13  C    2.624747   3.212594   6.850891   5.916644   1.434717
    14  C    3.878528   4.523653   8.166601   7.308515   2.496129
    15  C    4.372951   5.642104   8.629137   8.203418   2.941173
    16  Cl   6.123444   7.240582  10.368398   9.916630   4.691365
    17  H    4.756249   4.879031   8.977737   7.832837   3.457261
    18  H    2.910246   2.491184   6.807013   5.424927   2.167810
                   11         12         13         14         15
    11  C    0.000000
    12  C    1.236769   0.000000
    13  C    2.215781   2.708125   0.000000
    14  C    2.542997   2.336279   1.394963   0.000000
    15  C    2.248897   1.382238   2.451631   1.406105   0.000000
    16  Cl   3.904575   2.793919   4.055510   2.744423   1.750696
    17  H    3.628112   3.334563   2.137104   1.085285   2.156878
    18  H    3.231787   3.788076   1.080814   2.126663   3.408469
                   16         17         18
    16  Cl   0.000000
    17  H    2.879736   0.000000
    18  H    4.870086   2.417250   0.000000
 Stoichiometry    C12H2Cl3O(1-)
 Framework group  C1[X(C12H2Cl3O)]
 Deg. of freedom    48
 Full point group                 C1      NOp   1
 RotChk:  IX=0 Diff= 2.32D-02
 Largest Abelian subgroup         C1      NOp   1
 Largest concise Abelian subgroup C1      NOp   1
                         Standard orientation:                         
 ---------------------------------------------------------------------
 Center     Atomic      Atomic             Coordinates (Angstroms)
 Number     Number       Type             X           Y           Z
 ---------------------------------------------------------------------
      1          6           0       -3.331071    1.487391    0.043459
      2          6           0       -2.842789    0.083968   -0.000685
      3          6           0       -1.508171   -0.335679   -0.036514
      4          6           0       -2.091423    2.230149    0.045292
      5          6           0       -0.922879    1.849914   -0.009830
      6          6           0       -0.385855    0.555138   -0.044370
      7         17           0       -1.208286   -2.067203   -0.122716
      8          8           0       -4.497207    1.831911    0.094866
      9         17           0       -4.134494   -1.100839    0.029448
     10          6           0        1.031489    0.293136   -0.034842
     11          6           0        2.011453    1.260855   -0.177485
     12          6           0        3.246105    1.332971   -0.183029
     13          6           0        1.777841   -0.916589    0.159931
     14          6           0        3.171527   -0.974831    0.172907
     15          6           0        3.969854    0.169926    0.001622
     16         17           0        5.715773    0.044494    0.032733
     17          1           0        3.647688   -1.936888    0.332781
     18          1           0        1.232578   -1.836183    0.318657
 ---------------------------------------------------------------------
 Rotational constants (GHZ):           1.1210225           0.1690433           0.1471060
 Leave Link  202 at Tue Apr  5 19:50:34 2022, MaxMem=  1879048192 cpu:               0.7 elap:               0.1
 (Enter /gpfs/software/gaussian16/sse4/tar/g16/l301.exe)
 Standard basis: 6-311+G(d,p) (5D, 7F)
 Ernie: Thresh=  0.10000D-02 Tol=  0.10000D-05 Strict=F.
 There are   404 symmetry adapted cartesian basis functions of A   symmetry.
 There are   388 symmetry adapted basis functions of A   symmetry.
   388 basis functions,   643 primitive gaussians,   404 cartesian basis functions
    67 alpha electrons       67 beta electrons
       nuclear repulsion energy      1219.0735003118 Hartrees.
 IExCor= 4336 DFT=T Ex+Corr=M062X ExCW=0 ScaHFX=  0.540000
 ScaDFX=  1.000000  1.000000  1.000000  1.000000 ScalE2=  1.000000  1.000000
 IRadAn=      5 IRanWt=     -1 IRanGd=            0 ICorTp=0 IEmpDi=  4
 NAtoms=   18 NActive=   18 NUniq=   18 SFac= 1.00D+00 NAtFMM=   60 NAOKFM=F Big=F
 Integral buffers will be    131072 words long.
 Raffenetti 2 integral format.
 Two-electron integral symmetry is turned on.
 Leave Link  301 at Tue Apr  5 19:50:34 2022, MaxMem=  1879048192 cpu:               0.5 elap:               0.1
 (Enter /gpfs/software/gaussian16/sse4/tar/g16/l302.exe)
 NPDir=0 NMtPBC=     1 NCelOv=     1 NCel=       1 NClECP=     1 NCelD=      1
         NCelK=      1 NCelE2=     1 NClLst=     1 CellRange=     0.0.
 One-electron integrals computed using PRISM.
 One-electron integral symmetry used in STVInt
 NBasis=   388 RedAO= T EigKep=  1.31D-06  NBF=   388
 NBsUse=   383 1.00D-06 EigRej=  8.00D-07 NBFU=   383
 Precomputing XC quadrature grid using
 IXCGrd= 4 IRadAn=           5 IRanWt=          -1 IRanGd=           0 AccXCQ= 0.00D+00.
 Generated NRdTot=       0 NPtTot=           0 NUsed=           0 NTot=          32
 NSgBfM=   393   393   393   393   393 MxSgAt=    18 MxSgA2=    18.
 Leave Link  302 at Tue Apr  5 19:50:37 2022, MaxMem=  1879048192 cpu:              20.1 elap:               3.4
 (Enter /gpfs/software/gaussian16/sse4/tar/g16/l303.exe)
 DipDrv:  MaxL=1.
 Leave Link  303 at Tue Apr  5 19:50:38 2022, MaxMem=  1879048192 cpu:               1.2 elap:               0.2
 (Enter /gpfs/software/gaussian16/sse4/tar/g16/l401.exe)
 Initial guess from the checkpoint file:  "checkpoint.chk"
 B after Tr=     0.000000   -0.000000    0.000000
         Rot=    1.000000   -0.000312    0.000052   -0.000278 Ang=  -0.05 deg.
 Guess basis will be translated and rotated to current coordinates.
 JPrj=2 DoOrth=T DoCkMO=T.
 Generating alternative initial guess.
 ExpMin= 4.38D-02 ExpMax= 1.06D+05 ExpMxC= 3.62D+03 IAcc=2 IRadAn=         4 AccDes= 0.00D+00
 Harris functional with IExCor= 1009 and IRadAn=       4 diagonalized for initial guess.
 HarFok:  IExCor= 1009 AccDes= 0.00D+00 IRadAn=         4 IDoV= 1 UseB2=F ITyADJ=14
 ICtDFT=  3500011 ScaDFX=  1.000000  1.000000  1.000000  1.000000
 FoFCou: FMM=F IPFlag=           0 FMFlag=      100000 FMFlg1=           0
         NFxFlg=           0 DoJE=T BraDBF=F KetDBF=T FulRan=T
         wScrn=  0.000000 ICntrl=       500 IOpCl=  0 I1Cent=   200000004 NGrid=           0
         NMat0=    1 NMatS0=      1 NMatT0=    0 NMatD0=    1 NMtDS0=    0 NMtDT0=    0
 Petite list used in FoFCou.
 Harris En= -1913.20405028542    
 Leave Link  401 at Tue Apr  5 19:50:44 2022, MaxMem=  1879048192 cpu:              38.1 elap:               6.4
 (Enter /gpfs/software/gaussian16/sse4/tar/g16/l502.exe)
 Integral symmetry usage will be decided dynamically.
 Closed shell SCF:
 Using DIIS extrapolation, IDIIS=  1040.
 NGot=  1879048192 LenX=  1878715301 LenY=  1878551644
 Requested convergence on RMS density matrix=1.00D-08 within 128 cycles.
 Requested convergence on MAX density matrix=1.00D-06.
 Requested convergence on             energy=1.00D-06.
 No special actions if energy rises.
 Fock matrices will be formed incrementally for  20 cycles.

 Cycle   1  Pass 1  IDiag  1:
 FoFJK:  IHMeth= 1 ICntrl=       0 DoSepK=F KAlg= 0 I1Cent=           0 FoldK=F
 IRaf= 810000000 NMat=       1 IRICut=       1 DoRegI=T DoRafI=F ISym2E= 0 IDoP0=0 IntGTp=1.
 FoFCou: FMM=F IPFlag=           0 FMFlag=      100000 FMFlg1=           0
         NFxFlg=           0 DoJE=F BraDBF=F KetDBF=F FulRan=T
         wScrn=  0.000000 ICntrl=         0 IOpCl=  0 I1Cent=           0 NGrid=           0
         NMat0=    1 NMatS0=      1 NMatT0=    0 NMatD0=    1 NMtDS0=    0 NMtDT0=    0
 Symmetry not used in FoFCou.
 E= -1914.04003522561    
 DIIS: error= 4.34D-03 at cycle   1 NSaved=   1.
 NSaved= 1 IEnMin= 1 EnMin= -1914.04003522561     IErMin= 1 ErrMin= 4.34D-03
 ErrMax= 4.34D-03  0.00D+00 EMaxC= 1.00D-01 BMatC= 8.45D-03 BMatP= 8.45D-03
 IDIUse=3 WtCom= 9.57D-01 WtEn= 4.34D-02
 Coeff-Com:  0.100D+01
 Coeff-En:   0.100D+01
 Coeff:      0.100D+01
 Gap=     0.392 Goal=   None    Shift=    0.000
 GapD=    0.392 DampG=1.000 DampE=1.000 DampFc=1.0000 IDamp=-1.
 RMSDP=2.13D-02 MaxDP=1.18D+00              OVMax= 5.09D-02

 Cycle   2  Pass 1  IDiag  1:
 RMSU=  1.78D-02    CP:  1.11D+00
 E= -1914.05805604173     Delta-E=       -0.018020816121 Rises=F Damp=F
 DIIS: error= 7.82D-04 at cycle   2 NSaved=   2.
 NSaved= 2 IEnMin= 2 EnMin= -1914.05805604173     IErMin= 2 ErrMin= 7.82D-04
 ErrMax= 7.82D-04  0.00D+00 EMaxC= 1.00D-01 BMatC= 3.57D-04 BMatP= 8.45D-03
 IDIUse=3 WtCom= 9.92D-01 WtEn= 7.82D-03
 Coeff-Com: -0.591D-01 0.106D+01
 Coeff-En:   0.000D+00 0.100D+01
 Coeff:     -0.587D-01 0.106D+01
 Gap=     0.169 Goal=   None    Shift=    0.000
 RMSDP=2.96D-03 MaxDP=3.55D-01 DE=-1.80D-02 OVMax= 1.14D-02

 Cycle   3  Pass 1  IDiag  1:
 RMSU=  2.20D-03    CP:  1.12D+00  1.06D+00
 E= -1914.05842456857     Delta-E=       -0.000368526843 Rises=F Damp=F
 DIIS: error= 1.37D-03 at cycle   3 NSaved=   3.
 NSaved= 3 IEnMin= 3 EnMin= -1914.05842456857     IErMin= 2 ErrMin= 7.82D-04
 ErrMax= 1.37D-03  0.00D+00 EMaxC= 1.00D-01 BMatC= 4.37D-04 BMatP= 3.57D-04
 IDIUse=3 WtCom= 2.12D-01 WtEn= 7.88D-01
 Coeff-Com: -0.648D-01 0.592D+00 0.472D+00
 Coeff-En:   0.000D+00 0.166D+00 0.834D+00
 Coeff:     -0.138D-01 0.257D+00 0.757D+00
 Gap=     0.164 Goal=   None    Shift=    0.000
 RMSDP=1.94D-03 MaxDP=8.55D-02 DE=-3.69D-04 OVMax= 1.31D-02

 Cycle   4  Pass 1  IDiag  1:
 RMSU=  1.25D-03    CP:  1.11D+00  1.05D+00  9.47D-01
 E= -1914.05828090733     Delta-E=        0.000143661237 Rises=F Damp=F
 DIIS: error= 1.81D-03 at cycle   4 NSaved=   4.
 NSaved= 4 IEnMin= 3 EnMin= -1914.05842456857     IErMin= 2 ErrMin= 7.82D-04
 ErrMax= 1.81D-03  0.00D+00 EMaxC= 1.00D-01 BMatC= 5.89D-04 BMatP= 3.57D-04
 IDIUse=3 WtCom= 1.90D-01 WtEn= 8.10D-01
 Coeff-Com: -0.282D-01 0.165D+00 0.511D+00 0.353D+00
 Coeff-En:   0.000D+00 0.000D+00 0.553D+00 0.447D+00
 Coeff:     -0.537D-02 0.314D-01 0.545D+00 0.429D+00
 Gap=     0.165 Goal=   None    Shift=    0.000
 RMSDP=1.10D-03 MaxDP=9.70D-02 DE= 1.44D-04 OVMax= 7.01D-03

 Cycle   5  Pass 1  IDiag  1:
 RMSU=  3.67D-04    CP:  1.11D+00  1.05D+00  1.15D+00  5.58D-01
 E= -1914.05888411848     Delta-E=       -0.000603211144 Rises=F Damp=F
 DIIS: error= 3.68D-04 at cycle   5 NSaved=   5.
 NSaved= 5 IEnMin= 5 EnMin= -1914.05888411848     IErMin= 5 ErrMin= 3.68D-04
 ErrMax= 3.68D-04  0.00D+00 EMaxC= 1.00D-01 BMatC= 2.52D-05 BMatP= 3.57D-04
 IDIUse=3 WtCom= 9.96D-01 WtEn= 3.68D-03
 Coeff-Com: -0.164D-02-0.549D-01 0.272D+00 0.271D+00 0.514D+00
 Coeff-En:   0.000D+00 0.000D+00 0.000D+00 0.000D+00 0.100D+01
 Coeff:     -0.163D-02-0.547D-01 0.271D+00 0.270D+00 0.516D+00
 Gap=     0.166 Goal=   None    Shift=    0.000
 RMSDP=1.47D-04 MaxDP=1.12D-02 DE=-6.03D-04 OVMax= 1.86D-03

 Cycle   6  Pass 1  IDiag  1:
 RMSU=  8.35D-05    CP:  1.11D+00  1.05D+00  1.18D+00  5.21D-01  8.21D-01
 E= -1914.05890931761     Delta-E=       -0.000025199130 Rises=F Damp=F
 DIIS: error= 8.40D-05 at cycle   6 NSaved=   6.
 NSaved= 6 IEnMin= 6 EnMin= -1914.05890931761     IErMin= 6 ErrMin= 8.40D-05
 ErrMax= 8.40D-05  0.00D+00 EMaxC= 1.00D-01 BMatC= 1.67D-06 BMatP= 2.52D-05
 IDIUse=1 WtCom= 1.00D+00 WtEn= 0.00D+00
 Coeff-Com:  0.250D-02-0.513D-01 0.808D-01 0.101D+00 0.289D+00 0.578D+00
 Coeff:      0.250D-02-0.513D-01 0.808D-01 0.101D+00 0.289D+00 0.578D+00
 Gap=     0.166 Goal=   None    Shift=    0.000
 RMSDP=7.52D-05 MaxDP=3.93D-03 DE=-2.52D-05 OVMax= 3.68D-04

 Cycle   7  Pass 1  IDiag  1:
 RMSU=  2.18D-05    CP:  1.11D+00  1.05D+00  1.19D+00  5.56D-01  7.42D-01
                    CP:  7.19D-01
 E= -1914.05891118268     Delta-E=       -0.000001865075 Rises=F Damp=F
 DIIS: error= 1.16D-05 at cycle   7 NSaved=   7.
 NSaved= 7 IEnMin= 7 EnMin= -1914.05891118268     IErMin= 7 ErrMin= 1.16D-05
 ErrMax= 1.16D-05  0.00D+00 EMaxC= 1.00D-01 BMatC= 7.61D-08 BMatP= 1.67D-06
 IDIUse=1 WtCom= 1.00D+00 WtEn= 0.00D+00
 Coeff-Com:  0.116D-02-0.144D-01 0.404D-02 0.122D-01 0.594D-01 0.187D+00
 Coeff-Com:  0.750D+00
 Coeff:      0.116D-02-0.144D-01 0.404D-02 0.122D-01 0.594D-01 0.187D+00
 Coeff:      0.750D+00
 Gap=     0.166 Goal=   None    Shift=    0.000
 RMSDP=1.01D-05 MaxDP=4.85D-04 DE=-1.87D-06 OVMax= 1.84D-04

 Cycle   8  Pass 1  IDiag  1:
 RMSU=  9.05D-06    CP:  1.11D+00  1.05D+00  1.19D+00  5.57D-01  7.41D-01
                    CP:  6.89D-01  1.08D+00
 E= -1914.05891130133     Delta-E=       -0.000000118644 Rises=F Damp=F
 DIIS: error= 8.42D-06 at cycle   8 NSaved=   8.
 NSaved= 8 IEnMin= 8 EnMin= -1914.05891130133     IErMin= 8 ErrMin= 8.42D-06
 ErrMax= 8.42D-06  0.00D+00 EMaxC= 1.00D-01 BMatC= 2.82D-08 BMatP= 7.61D-08
 IDIUse=1 WtCom= 1.00D+00 WtEn= 0.00D+00
 Coeff-Com:  0.872D-04 0.351D-02-0.158D-01-0.158D-01-0.318D-01-0.347D-01
 Coeff-Com:  0.388D+00 0.707D+00
 Coeff:      0.872D-04 0.351D-02-0.158D-01-0.158D-01-0.318D-01-0.347D-01
 Coeff:      0.388D+00 0.707D+00
 Gap=     0.166 Goal=   None    Shift=    0.000
 RMSDP=8.53D-06 MaxDP=6.68D-04 DE=-1.19D-07 OVMax= 1.00D-04

 Cycle   9  Pass 1  IDiag  1:
 RMSU=  5.51D-06    CP:  1.11D+00  1.05D+00  1.19D+00  5.56D-01  7.33D-01
                    CP:  7.16D-01  1.22D+00  7.69D-01
 E= -1914.05891134309     Delta-E=       -0.000000041762 Rises=F Damp=F
 DIIS: error= 2.59D-06 at cycle   9 NSaved=   9.
 NSaved= 9 IEnMin= 9 EnMin= -1914.05891134309     IErMin= 9 ErrMin= 2.59D-06
 ErrMax= 2.59D-06  0.00D+00 EMaxC= 1.00D-01 BMatC= 3.23D-09 BMatP= 2.82D-08
 IDIUse=1 WtCom= 1.00D+00 WtEn= 0.00D+00
 Coeff-Com: -0.106D-03 0.342D-02-0.759D-02-0.865D-02-0.210D-01-0.366D-01
 Coeff-Com:  0.708D-01 0.305D+00 0.694D+00
 Coeff:     -0.106D-03 0.342D-02-0.759D-02-0.865D-02-0.210D-01-0.366D-01
 Coeff:      0.708D-01 0.305D+00 0.694D+00
 Gap=     0.166 Goal=   None    Shift=    0.000
 RMSDP=3.66D-06 MaxDP=4.78D-04 DE=-4.18D-08 OVMax= 5.12D-05

 Cycle  10  Pass 1  IDiag  1:
 RMSU=  2.25D-06    CP:  1.11D+00  1.05D+00  1.19D+00  5.56D-01  7.27D-01
                    CP:  7.18D-01  1.26D+00  7.32D-01  1.07D+00
 E= -1914.05891134907     Delta-E=       -0.000000005984 Rises=F Damp=F
 DIIS: error= 1.33D-06 at cycle  10 NSaved=  10.
 NSaved=10 IEnMin=10 EnMin= -1914.05891134907     IErMin=10 ErrMin= 1.33D-06
 ErrMax= 1.33D-06  0.00D+00 EMaxC= 1.00D-01 BMatC= 6.83D-10 BMatP= 3.23D-09
 IDIUse=1 WtCom= 1.00D+00 WtEn= 0.00D+00
 Coeff-Com: -0.742D-04 0.104D-02-0.687D-03-0.119D-02-0.389D-02-0.926D-02
 Coeff-Com: -0.421D-01 0.218D-02 0.333D+00 0.721D+00
 Coeff:     -0.742D-04 0.104D-02-0.687D-03-0.119D-02-0.389D-02-0.926D-02
 Coeff:     -0.421D-01 0.218D-02 0.333D+00 0.721D+00
 Gap=     0.166 Goal=   None    Shift=    0.000
 RMSDP=2.24D-06 MaxDP=1.11D-04 DE=-5.98D-09 OVMax= 3.19D-05

 Cycle  11  Pass 1  IDiag  1:
 RMSU=  1.04D-06    CP:  1.11D+00  1.05D+00  1.19D+00  5.55D-01  7.27D-01
                    CP:  7.21D-01  1.25D+00  7.51D-01  1.22D+00  9.03D-01
 E= -1914.05891135067     Delta-E=       -0.000000001597 Rises=F Damp=F
 DIIS: error= 6.34D-07 at cycle  11 NSaved=  11.
 NSaved=11 IEnMin=11 EnMin= -1914.05891135067     IErMin=11 ErrMin= 6.34D-07
 ErrMax= 6.34D-07  0.00D+00 EMaxC= 1.00D-01 BMatC= 5.86D-11 BMatP= 6.83D-10
 IDIUse=1 WtCom= 1.00D+00 WtEn= 0.00D+00
 Coeff-Com:  0.274D-06-0.312D-03 0.101D-02 0.109D-02 0.240D-02 0.388D-02
 Coeff-Com: -0.203D-01-0.488D-01-0.412D-01 0.164D+00 0.938D+00
 Coeff:      0.274D-06-0.312D-03 0.101D-02 0.109D-02 0.240D-02 0.388D-02
 Coeff:     -0.203D-01-0.488D-01-0.412D-01 0.164D+00 0.938D+00
 Gap=     0.166 Goal=   None    Shift=    0.000
 RMSDP=7.46D-07 MaxDP=5.14D-05 DE=-1.60D-09 OVMax= 2.16D-05

 Cycle  12  Pass 1  IDiag  1:
 RMSU=  2.76D-07    CP:  1.11D+00  1.05D+00  1.19D+00  5.55D-01  7.27D-01
                    CP:  7.22D-01  1.25D+00  7.33D-01  1.29D+00  9.72D-01
                    CP:  1.24D+00
 E= -1914.05891135107     Delta-E=       -0.000000000403 Rises=F Damp=F
 DIIS: error= 2.92D-07 at cycle  12 NSaved=  12.
 NSaved=12 IEnMin=12 EnMin= -1914.05891135107     IErMin=12 ErrMin= 2.92D-07
 ErrMax= 2.92D-07  0.00D+00 EMaxC= 1.00D-01 BMatC= 1.42D-11 BMatP= 5.86D-11
 IDIUse=1 WtCom= 1.00D+00 WtEn= 0.00D+00
 Coeff-Com:  0.926D-05-0.242D-03 0.444D-03 0.528D-03 0.130D-02 0.243D-02
 Coeff-Com: -0.187D-02-0.175D-01-0.643D-01-0.396D-01 0.367D+00 0.751D+00
 Coeff:      0.926D-05-0.242D-03 0.444D-03 0.528D-03 0.130D-02 0.243D-02
 Coeff:     -0.187D-02-0.175D-01-0.643D-01-0.396D-01 0.367D+00 0.751D+00
 Gap=     0.166 Goal=   None    Shift=    0.000
 RMSDP=3.28D-07 MaxDP=2.43D-05 DE=-4.03D-10 OVMax= 9.29D-06

 Cycle  13  Pass 1  IDiag  1:
 RMSU=  1.42D-07    CP:  1.11D+00  1.05D+00  1.19D+00  5.55D-01  7.26D-01
                    CP:  7.23D-01  1.25D+00  7.32D-01  1.29D+00  1.04D+00
                    CP:  1.33D+00  1.24D+00
 E= -1914.05891135102     Delta-E=        0.000000000057 Rises=F Damp=F
 DIIS: error= 1.41D-07 at cycle  13 NSaved=  13.
 NSaved=13 IEnMin=12 EnMin= -1914.05891135107     IErMin=13 ErrMin= 1.41D-07
 ErrMax= 1.41D-07  0.00D+00 EMaxC= 1.00D-01 BMatC= 3.44D-12 BMatP= 1.42D-11
 IDIUse=1 WtCom= 1.00D+00 WtEn= 0.00D+00
 Coeff-Com:  0.376D-05-0.371D-04-0.867D-05 0.661D-05 0.452D-04 0.203D-03
 Coeff-Com:  0.348D-02 0.338D-02-0.166D-01-0.518D-01-0.447D-01 0.323D+00
 Coeff-Com:  0.783D+00
 Coeff:      0.376D-05-0.371D-04-0.867D-05 0.661D-05 0.452D-04 0.203D-03
 Coeff:      0.348D-02 0.338D-02-0.166D-01-0.518D-01-0.447D-01 0.323D+00
 Coeff:      0.783D+00
 Gap=     0.166 Goal=   None    Shift=    0.000
 RMSDP=2.35D-07 MaxDP=1.17D-05 DE= 5.68D-11 OVMax= 4.92D-06

 Cycle  14  Pass 1  IDiag  1:
 RMSU=  7.47D-08    CP:  1.11D+00  1.05D+00  1.19D+00  5.55D-01  7.27D-01
                    CP:  7.23D-01  1.25D+00  7.31D-01  1.30D+00  1.03D+00
                    CP:  1.43D+00  1.32D+00  9.18D-01
 E= -1914.05891135108     Delta-E=       -0.000000000060 Rises=F Damp=F
 DIIS: error= 6.55D-08 at cycle  14 NSaved=  14.
 NSaved=14 IEnMin=14 EnMin= -1914.05891135108     IErMin=14 ErrMin= 6.55D-08
 ErrMax= 6.55D-08  0.00D+00 EMaxC= 1.00D-01 BMatC= 8.73D-13 BMatP= 3.44D-12
 IDIUse=1 WtCom= 1.00D+00 WtEn= 0.00D+00
 Coeff-Com: -0.594D-06 0.463D-04-0.129D-03-0.142D-03-0.336D-03-0.505D-03
 Coeff-Com:  0.229D-02 0.610D-02 0.750D-02-0.184D-01-0.119D+00-0.124D-01
 Coeff-Com:  0.386D+00 0.749D+00
 Coeff:     -0.594D-06 0.463D-04-0.129D-03-0.142D-03-0.336D-03-0.505D-03
 Coeff:      0.229D-02 0.610D-02 0.750D-02-0.184D-01-0.119D+00-0.124D-01
 Coeff:      0.386D+00 0.749D+00
 Gap=     0.166 Goal=   None    Shift=    0.000
 RMSDP=8.09D-08 MaxDP=2.93D-06 DE=-5.96D-11 OVMax= 2.70D-06

 Cycle  15  Pass 1  IDiag  1:
 RMSU=  3.09D-08    CP:  1.11D+00  1.05D+00  1.19D+00  5.55D-01  7.26D-01
                    CP:  7.23D-01  1.25D+00  7.31D-01  1.30D+00  1.03D+00
                    CP:  1.45D+00  1.42D+00  1.08D+00  1.12D+00
 E= -1914.05891135110     Delta-E=       -0.000000000025 Rises=F Damp=F
 DIIS: error= 4.60D-08 at cycle  15 NSaved=  15.
 NSaved=15 IEnMin=15 EnMin= -1914.05891135110     IErMin=15 ErrMin= 4.60D-08
 ErrMax= 4.60D-08  0.00D+00 EMaxC= 1.00D-01 BMatC= 2.47D-13 BMatP= 8.73D-13
 IDIUse=1 WtCom= 1.00D+00 WtEn= 0.00D+00
 Coeff-Com: -0.968D-06 0.329D-04-0.713D-04-0.810D-04-0.196D-03-0.299D-03
 Coeff-Com:  0.680D-03 0.285D-02 0.794D-02 0.500D-03-0.588D-01-0.709D-01
 Coeff-Com:  0.555D-01 0.423D+00 0.640D+00
 Coeff:     -0.968D-06 0.329D-04-0.713D-04-0.810D-04-0.196D-03-0.299D-03
 Coeff:      0.680D-03 0.285D-02 0.794D-02 0.500D-03-0.588D-01-0.709D-01
 Coeff:      0.555D-01 0.423D+00 0.640D+00
 Gap=     0.166 Goal=   None    Shift=    0.000
 RMSDP=3.43D-08 MaxDP=2.05D-06 DE=-2.46D-11 OVMax= 8.87D-07

 Cycle  16  Pass 1  IDiag  1:
 RMSU=  1.07D-08    CP:  1.11D+00  1.05D+00  1.19D+00  5.55D-01  7.26D-01
                    CP:  7.23D-01  1.25D+00  7.32D-01  1.30D+00  1.03D+00
                    CP:  1.46D+00  1.44D+00  1.10D+00  1.28D+00  1.16D+00
 E= -1914.05891135103     Delta-E=        0.000000000070 Rises=F Damp=F
 DIIS: error= 9.28D-09 at cycle  16 NSaved=  16.
 NSaved=16 IEnMin=15 EnMin= -1914.05891135110     IErMin=16 ErrMin= 9.28D-09
 ErrMax= 9.28D-09  0.00D+00 EMaxC= 1.00D-01 BMatC= 3.73D-14 BMatP= 2.47D-13
 IDIUse=1 WtCom= 1.00D+00 WtEn= 0.00D+00
 Coeff-Com: -0.416D-06 0.774D-05-0.118D-04-0.141D-04-0.351D-04-0.555D-04
 Coeff-Com: -0.152D-03 0.111D-03 0.224D-02 0.365D-02-0.514D-02-0.312D-01
 Coeff-Com: -0.514D-01 0.561D-01 0.312D+00 0.714D+00
 Coeff:     -0.416D-06 0.774D-05-0.118D-04-0.141D-04-0.351D-04-0.555D-04
 Coeff:     -0.152D-03 0.111D-03 0.224D-02 0.365D-02-0.514D-02-0.312D-01
 Coeff:     -0.514D-01 0.561D-01 0.312D+00 0.714D+00
 Gap=     0.166 Goal=   None    Shift=    0.000
 RMSDP=2.01D-08 MaxDP=1.50D-06 DE= 7.00D-11 OVMax= 3.89D-07

 Cycle  17  Pass 1  IDiag  1:
 RMSU=  3.56D-09    CP:  1.11D+00  1.05D+00  1.19D+00  5.55D-01  7.26D-01
                    CP:  7.23D-01  1.25D+00  7.31D-01  1.30D+00  1.03D+00
                    CP:  1.47D+00  1.45D+00  1.10D+00  1.35D+00  1.24D+00
                    CP:  1.12D+00
 E= -1914.05891135103     Delta-E=        0.000000000004 Rises=F Damp=F
 DIIS: error= 5.64D-09 at cycle  17 NSaved=  17.
 NSaved=17 IEnMin=15 EnMin= -1914.05891135110     IErMin=17 ErrMin= 5.64D-09
 ErrMax= 5.64D-09  0.00D+00 EMaxC= 1.00D-01 BMatC= 7.21D-15 BMatP= 3.73D-14
 IDIUse=1 WtCom= 1.00D+00 WtEn= 0.00D+00
 Coeff-Com:  0.874D-09-0.292D-05 0.893D-05 0.981D-05 0.231D-04 0.317D-04
 Coeff-Com: -0.170D-03-0.467D-03-0.506D-03 0.155D-02 0.969D-02-0.358D-03
 Coeff-Com: -0.350D-01-0.601D-01 0.456D-02 0.330D+00 0.751D+00
 Coeff:      0.874D-09-0.292D-05 0.893D-05 0.981D-05 0.231D-04 0.317D-04
 Coeff:     -0.170D-03-0.467D-03-0.506D-03 0.155D-02 0.969D-02-0.358D-03
 Coeff:     -0.350D-01-0.601D-01 0.456D-02 0.330D+00 0.751D+00
 Gap=     0.166 Goal=   None    Shift=    0.000
 RMSDP=7.88D-09 MaxDP=6.01D-07 DE= 3.64D-12 OVMax= 1.40D-07

 SCF Done:  E(RM062X) =  -1914.05891135     A.U. after   17 cycles
            NFock= 17  Conv=0.79D-08     -V/T= 2.0025
 KE= 1.909190583742D+03 PE=-6.978582211388D+03 EE= 1.936259215984D+03
 Leave Link  502 at Tue Apr  5 19:56:56 2022, MaxMem=  1879048192 cpu:            2227.6 elap:             372.2
 (Enter /gpfs/software/gaussian16/sse4/tar/g16/l701.exe)
 ... and contract with generalized density number  0.
 Compute integral first derivatives.
 Leave Link  701 at Tue Apr  5 19:56:57 2022, MaxMem=  1879048192 cpu:               6.0 elap:               1.0
 (Enter /gpfs/software/gaussian16/sse4/tar/g16/l702.exe)
 L702 exits ... SP integral derivatives will be done elsewhere.
 Leave Link  702 at Tue Apr  5 19:56:57 2022, MaxMem=  1879048192 cpu:               0.3 elap:               0.1
 (Enter /gpfs/software/gaussian16/sse4/tar/g16/l703.exe)
 Integral derivatives from FoFJK, PRISM(SPDF).
 Compute integral first derivatives, UseDBF=F ICtDFT=           0.
 Calling FoFJK, ICntrl=      2127 FMM=F ISym2X=0 I1Cent= 0 IOpClX= 0 NMat=1 NMatS=1 NMatT=0.
 FoFJK:  IHMeth= 1 ICntrl=    2127 DoSepK=F KAlg= 0 I1Cent=           0 FoldK=F
 IRaf=         0 NMat=       1 IRICut=       1 DoRegI=T DoRafI=F ISym2E= 0 IDoP0=0 IntGTp=1.
 FoFCou: FMM=F IPFlag=           0 FMFlag=      100000 FMFlg1=         800
         NFxFlg=           0 DoJE=F BraDBF=F KetDBF=F FulRan=T
         wScrn=  0.000000 ICntrl=      2127 IOpCl=  0 I1Cent=           0 NGrid=           0
         NMat0=    1 NMatS0=      1 NMatT0=    0 NMatD0=    1 NMtDS0=    0 NMtDT0=    0
 Symmetry not used in FoFCou.
 Leave Link  703 at Tue Apr  5 19:57:47 2022, MaxMem=  1879048192 cpu:             299.7 elap:              50.1
 (Enter /gpfs/software/gaussian16/sse4/tar/g16/l716.exe)
 Dipole        = 2.46575924D+00-1.85731881D+00 5.42772498D-02
 ***** Axes restored to original set *****
 -------------------------------------------------------------------
 Center     Atomic                   Forces (Hartrees/Bohr)
 Number     Number              X              Y              Z
 -------------------------------------------------------------------
      1        6           0.005810730    0.001336132   -0.001845349
      2        6          -0.000113795    0.003502123    0.000205097
      3        6           0.000668991   -0.002376891    0.000432877
      4        6          -0.003952868   -0.000159218    0.001168891
      5        6           0.001901591    0.000528772    0.000718995
      6        6          -0.005912467    0.002630642   -0.002177912
      7       17          -0.000873879   -0.001809521   -0.000278485
      8        8          -0.001616634   -0.001381154    0.000692450
      9       17           0.001162263   -0.002073440    0.000302785
     10        6           0.005904209    0.002635735    0.001000153
     11        6          -0.009251825    0.000000885   -0.000939324
     12        6           0.008620961   -0.001802455    0.000731157
     13        6          -0.006222116   -0.000820387   -0.000518643
     14        6           0.004530850   -0.001939939    0.000087218
     15        6          -0.003244266    0.004375890    0.000065763
     16       17           0.001703269   -0.000744661    0.000168921
     17        1           0.000408953   -0.001057636    0.000175448
     18        1           0.000476032   -0.000844878    0.000009957
 -------------------------------------------------------------------
 Cartesian Forces:  Max     0.009251825 RMS     0.002877864
 Leave Link  716 at Tue Apr  5 19:57:48 2022, MaxMem=  1879048192 cpu:               0.3 elap:               0.1
 (Enter /gpfs/software/gaussian16/sse4/tar/g16/l103.exe)

 GradGradGradGradGradGradGradGradGradGradGradGradGradGradGradGradGradGrad
 Berny optimization.
 Using GEDIIS/GDIIS optimizer.
 FormGI is forming the generalized inverse of G from B-inverse, IUseBI=4.
 GSVD:  received Info=                   1 from GESDD.
 Internal  Forces:  Max     0.007859693 RMS     0.001461301
 Search for a local minimum.
 Step number   7 out of a maximum of   95
 All quantities printed in internal units (Hartrees-Bohrs-Radians)
 RMS Force = .14613D-02 SwitMx=.10000D-02 MixMth= 1
 Mixed Optimization -- RFO/linear search
 Update second derivatives using D2CorX and points    3    4    5    6    7
 DE= -7.25D-05 DEPred=-3.97D-04 R= 1.82D-01
 Trust test= 1.82D-01 RLast= 1.73D-01 DXMaxT set to 8.49D-01
 ITU=  0  0  1  1  1  1  0
 Use linear search instead of GDIIS.
     Eigenvalues ---    0.00746   0.00955   0.00992   0.01498   0.01582
     Eigenvalues ---    0.01646   0.01813   0.02033   0.02060   0.02102
     Eigenvalues ---    0.02133   0.02228   0.02240   0.02972   0.05618
     Eigenvalues ---    0.07459   0.16087   0.16177   0.22459   0.23274
     Eigenvalues ---    0.24973   0.24981   0.24993   0.24995   0.25000
     Eigenvalues ---    0.25000   0.25244   0.27064   0.29722   0.30535
     Eigenvalues ---    0.31751   0.32795   0.33696   0.34989   0.35353
     Eigenvalues ---    0.36344   0.39216   0.40347   0.41732   0.42438
     Eigenvalues ---    0.43962   0.47184   0.47602   0.50932   0.61654
     Eigenvalues ---    0.81123   0.95717   1.05802
 RFO step:  Lambda=-2.27986954D-04 EMin= 7.45567566D-03
 Quartic linear search produced a step of -0.44819.
 Iteration  1 RMS(Cart)=  0.02145620 RMS(Int)=  0.00023272
 Iteration  2 RMS(Cart)=  0.00033223 RMS(Int)=  0.00009555
 Iteration  3 RMS(Cart)=  0.00000003 RMS(Int)=  0.00009555
 ITry= 1 IFail=0 DXMaxC= 8.88D-02 DCOld= 1.00D+10 DXMaxT= 8.49D-01 DXLimC= 3.00D+00 Rises=F
 Variable       Old X    -DE/DX   Delta X   Delta X   Delta X     New X
                                 (Linear)    (Quad)   (Total)
    R1        2.80926  -0.00053  -0.00214   0.00111  -0.00108   2.80818
    R2        2.73091  -0.00294   0.00142  -0.00410  -0.00274   2.72817
    R3        2.29989   0.00166   0.00156   0.00047   0.00202   2.30191
    R4        2.64467  -0.00215  -0.00026  -0.00304  -0.00329   2.64138
    R5        3.31278  -0.00230  -0.00393  -0.00305  -0.00698   3.30580
    R6        2.70779  -0.00286  -0.00220  -0.00293  -0.00506   2.70274
    R7        3.32481  -0.00198  -0.00068  -0.00345  -0.00413   3.32068
    R8        2.32453   0.00058   0.00098  -0.00083   0.00014   2.32466
    R9        2.64969  -0.00088  -0.00231   0.00017  -0.00209   2.64760
   R10        2.72383   0.00298   0.00274   0.00401   0.00675   2.73057
   R11        2.61654  -0.00020   0.00428  -0.00096   0.00331   2.61985
   R12        2.71122  -0.00243  -0.00502  -0.00231  -0.00732   2.70390
   R13        2.33715   0.00786   0.00145   0.00459   0.00604   2.34319
   R14        2.61205   0.00017  -0.00077   0.00006  -0.00072   2.61133
   R15        2.63610   0.00428   0.00398   0.00227   0.00625   2.64235
   R16        2.04244  -0.00097  -0.00072  -0.00070  -0.00142   2.04103
   R17        2.65715  -0.00275  -0.00289  -0.00218  -0.00506   2.65209
   R18        2.05089  -0.00067  -0.00029  -0.00076  -0.00106   2.04984
   R19        3.30834   0.00173   0.00147   0.00106   0.00253   3.31086
    A1        1.77573   0.00130   0.00446   0.00407   0.00881   1.78454
    A2        2.19347   0.00038  -0.00245   0.00132  -0.00064   2.19283
    A3        2.31362  -0.00164  -0.00259  -0.00570  -0.00781   2.30582
    A4        2.21064  -0.00092  -0.00140  -0.00345  -0.00492   2.20572
    A5        1.97742  -0.00022   0.00081   0.00005   0.00083   1.97826
    A6        2.09492   0.00115   0.00066   0.00364   0.00428   2.09921
    A7        2.16598   0.00055   0.00149  -0.00002   0.00156   2.16754
    A8        2.04755  -0.00087  -0.00186   0.00069  -0.00122   2.04633
    A9        2.06924   0.00032   0.00028  -0.00082  -0.00059   2.06865
   A10        2.28625  -0.00107  -0.01022  -0.00106  -0.01136   2.27489
   A11        2.27888  -0.00037   0.00902  -0.00306   0.00604   2.28492
   A12        1.84830   0.00053  -0.00362   0.00355  -0.00004   1.84826
   A13        2.28782   0.00169   0.00397   0.00077   0.00453   2.29234
   A14        2.14635  -0.00219  -0.00003  -0.00353  -0.00377   2.14258
   A15        2.17514  -0.00201  -0.00418  -0.00377  -0.00796   2.16719
   A16        2.29922   0.00103  -0.00107  -0.00111  -0.00218   2.29704
   A17        1.80813   0.00098   0.00517   0.00506   0.01024   1.81837
   A18        2.41547  -0.00160  -0.01419  -0.00256  -0.01675   2.39872
   A19        2.06354  -0.00081   0.01273  -0.00377   0.00894   2.07248
   A20        2.16060   0.00000   0.00056  -0.00262  -0.00203   2.15857
   A21        2.06565   0.00009   0.00036   0.00173   0.00207   2.06772
   A22        2.05685  -0.00009  -0.00093   0.00091  -0.00003   2.05682
   A23        2.13189   0.00066   0.00128  -0.00136  -0.00008   2.13181
   A24        2.06772   0.00062   0.00151   0.00288   0.00439   2.07211
   A25        2.08350  -0.00128  -0.00279  -0.00148  -0.00428   2.07922
   A26        1.98670   0.00076  -0.00558   0.00526  -0.00033   1.98637
   A27        2.19548  -0.00154   0.00122  -0.00519  -0.00396   2.19151
   A28        2.10101   0.00077   0.00436  -0.00007   0.00429   2.10530
    D1       -0.00494   0.00058   0.01486  -0.00374   0.01106   0.00612
    D2        3.11495   0.00111   0.02082   0.00925   0.03000  -3.13823
    D3       -3.12071  -0.00094  -0.02153   0.00779  -0.01382  -3.13453
    D4       -0.00083  -0.00041  -0.01558   0.02078   0.00513   0.00430
    D5        0.03044  -0.00089  -0.02018   0.00153  -0.01867   0.01176
    D6       -3.13963   0.00084   0.01992  -0.01101   0.00877  -3.13086
    D7       -0.00725   0.00004   0.00119   0.00378   0.00492  -0.00233
    D8       -3.11761   0.00027   0.00393   0.00953   0.01347  -3.10415
    D9       -3.12582  -0.00050  -0.00513  -0.00995  -0.01517  -3.14099
   D10        0.04700  -0.00026  -0.00238  -0.00420  -0.00663   0.04038
   D11       -0.00003  -0.00052  -0.01431  -0.00075  -0.01509  -0.01512
   D12        3.10083   0.00031   0.00438   0.02160   0.02606   3.12690
   D13        3.10997  -0.00078  -0.01713  -0.00655  -0.02375   3.08622
   D14       -0.07235   0.00005   0.00157   0.01581   0.01740  -0.05495
   D15       -0.04662   0.00050   0.00784   0.00127   0.00912  -0.03750
   D16        0.02520   0.00033   0.01153  -0.00167   0.00991   0.03511
   D17       -3.07980  -0.00053  -0.00526  -0.02186  -0.02707  -3.10687
   D18        3.02450  -0.00059  -0.02973  -0.00884  -0.03854   2.98596
   D19       -0.16392  -0.00039  -0.03211  -0.00279  -0.03488  -0.19880
   D20       -0.16379   0.00044  -0.00830   0.01696   0.00864  -0.15515
   D21        2.93098   0.00064  -0.01067   0.02301   0.01231   2.94328
   D22        3.11120   0.00022   0.00303   0.00316   0.00621   3.11741
   D23        0.00555   0.00004   0.00494  -0.00140   0.00355   0.00910
   D24       -3.10855  -0.00017  -0.00132  -0.00454  -0.00585  -3.11440
   D25        0.01891  -0.00010  -0.00206  -0.00294  -0.00500   0.01391
   D26       -0.00659  -0.00006  -0.00351   0.00043  -0.00304  -0.00964
   D27        3.12086   0.00001  -0.00425   0.00203  -0.00219   3.11867
   D28       -0.00397   0.00007  -0.00339   0.00270  -0.00069  -0.00466
   D29        0.00268  -0.00013  -0.00005  -0.00260  -0.00269  -0.00001
   D30       -3.13916  -0.00007  -0.00017  -0.00171  -0.00191  -3.14107
   D31        0.00750  -0.00001   0.00146  -0.00110   0.00037   0.00787
   D32        3.13612   0.00012   0.00181   0.00217   0.00397   3.14009
   D33       -3.12002  -0.00008   0.00219  -0.00270  -0.00049  -3.12052
   D34        0.00860   0.00005   0.00253   0.00057   0.00310   0.01170
   D35       -0.00475   0.00011   0.00069   0.00207   0.00274  -0.00200
   D36        3.13708   0.00005   0.00080   0.00123   0.00201   3.13909
   D37       -3.13325  -0.00003   0.00032  -0.00125  -0.00093  -3.13418
   D38        0.00857  -0.00009   0.00043  -0.00209  -0.00166   0.00691
         Item               Value     Threshold  Converged?
 Maximum Force            0.007860     0.000450     NO 
 RMS     Force            0.001461     0.000300     NO 
 Maximum Displacement     0.088771     0.001800     NO 
 RMS     Displacement     0.021424     0.001200     NO 
 Predicted change in Energy=-2.563657D-04
 Lowest energy point so far.  Saving SCF results.
 GradGradGradGradGradGradGradGradGradGradGradGradGradGradGradGradGradGrad

 Leave Link  103 at Tue Apr  5 19:57:50 2022, MaxMem=  1879048192 cpu:              16.0 elap:               2.7
 (Enter /gpfs/software/gaussian16/sse4/tar/g16/l202.exe)
                          Input orientation:                          
 ---------------------------------------------------------------------
 Center     Atomic      Atomic             Coordinates (Angstroms)
 Number     Number       Type             X           Y           Z
 ---------------------------------------------------------------------
      1          6           0       -4.106743   -0.998678   -0.278636
      2          6           0       -3.517565    0.318472    0.076676
      3          6           0       -2.166023    0.585549    0.312753
      4          6           0       -2.946982   -1.858260   -0.296027
      5          6           0       -1.764883   -1.605429   -0.067977
      6          6           0       -1.129115   -0.397328    0.247035
      7         17           0       -1.738958    2.226284    0.774771
      8          8           0       -5.287017   -1.214920   -0.488427
      9         17           0       -4.701960    1.601398    0.184106
     10          6           0        0.298681   -0.293028    0.443050
     11          6           0        1.155921   -1.380062    0.517289
     12          6           0        2.372761   -1.575933    0.653105
     13          6           0        1.161883    0.842558    0.555478
     14          6           0        2.547955    0.750117    0.714923
     15          6           0        3.212654   -0.484738    0.768869
     16         17           0        4.952174   -0.554114    0.966050
     17          1           0        3.126148    1.664783    0.790482
     18          1           0        0.724738    1.828810    0.503027
 ---------------------------------------------------------------------
                    Distance matrix (angstroms):
                    1          2          3          4          5
     1  C    0.000000
     2  C    1.486023   0.000000
     3  C    2.574085   1.397758   0.000000
     4  C    1.443686   2.280929   2.636800   0.000000
     5  C    2.428340   2.606572   2.259702   1.230159   0.000000
     6  C    3.082892   2.499217   1.430226   2.394553   1.401050
     7  Cl   4.137203   2.700097   1.757229   4.391974   3.923381
     8  O    1.218121   2.408650   3.691095   2.434475   3.568572
     9  Cl   2.707177   1.749352   2.734863   3.908927   4.355882
    10  C    4.519573   3.882254   2.619856   3.678385   2.498367
    11  C    5.336158   4.992056   3.865330   4.209985   2.987377
    12  C    6.571555   6.214256   5.038691   5.411120   4.200110
    13  C    5.643077   4.732986   3.346630   4.990216   3.866173
    14  C    6.952010   6.114262   4.733964   6.166035   4.976153
    15  C    7.411814   6.813232   5.503066   6.400132   5.170313
    16  Cl   9.154827   8.560892   7.238395   8.104956   6.877014
    17  H    7.781501   6.816230   5.422181   7.104594   5.945874
    18  H    5.652336   4.523276   3.152523   5.264457   4.279983
                    6          7          8          9         10
     6  C    0.000000
     7  Cl   2.744769   0.000000
     8  O    4.300873   5.101595   0.000000
     9  Cl   4.094398   3.085247   2.954020   0.000000
    10  C    1.444957   3.257138   5.737382   5.353720   0.000000
    11  C    2.502037   4.631668   6.523050   6.581405   1.386367
    12  C    3.717140   5.601597   7.752781   7.769625   2.447810
    13  C    2.623190   3.221439   6.849180   5.924392   1.430844
    14  C    3.880256   4.534344   8.166774   7.318997   2.494253
    15  C    4.373890   5.645188   8.623130   8.205793   2.938392
    16  Cl   6.125654   7.248342  10.363069   9.922700   4.690063
    17  H    4.759716   4.897427   8.983855   7.851815   3.456632
    18  H    2.908263   2.510305   6.810908   5.440816   2.165022
                   11         12         13         14         15
    11  C    0.000000
    12  C    1.239964   0.000000
    13  C    2.222956   2.706448   0.000000
    14  C    2.552348   2.333458   1.398271   0.000000
    15  C    2.257222   1.381857   2.452125   1.403425   0.000000
    16  Cl   3.910897   2.792029   4.060243   2.746699   1.752034
    17  H    3.636964   3.329971   2.142339   1.084726   2.151370
    18  H    3.237744   3.785602   1.080065   2.128990   3.407772
                   16         17         18
    16  Cl   0.000000
    17  H    2.879010   0.000000
    18  H    4.874827   2.424110   0.000000
 Stoichiometry    C12H2Cl3O(1-)
 Framework group  C1[X(C12H2Cl3O)]
 Deg. of freedom    48
 Full point group                 C1      NOp   1
 RotChk:  IX=0 Diff= 6.97D-03
 Largest Abelian subgroup         C1      NOp   1
 Largest concise Abelian subgroup C1      NOp   1
                         Standard orientation:                         
 ---------------------------------------------------------------------
 Center     Atomic      Atomic             Coordinates (Angstroms)
 Number     Number       Type             X           Y           Z
 ---------------------------------------------------------------------
      1          6           0       -3.323229    1.486817    0.047018
      2          6           0       -2.842960    0.081054    0.009125
      3          6           0       -1.510092   -0.339402   -0.011007
      4          6           0       -2.087212    2.232801    0.047462
      5          6           0       -0.921273    1.842112    0.012280
      6          6           0       -0.387537    0.546772   -0.000423
      7         17           0       -1.213398   -2.068342   -0.113941
      8          8           0       -4.489356    1.838074    0.071216
      9         17           0       -4.138767   -1.094063   -0.005562
     10          6           0        1.033827    0.286725   -0.001761
     11          6           0        2.003892    1.263092   -0.168179
     12          6           0        3.242066    1.325902   -0.190353
     13          6           0        1.779530   -0.918083    0.197431
     14          6           0        3.176620   -0.975220    0.191189
     15          6           0        3.969729    0.165829   -0.005244
     16         17           0        5.717865    0.049078   -0.001785
     17          1           0        3.659909   -1.932887    0.352237
     18          1           0        1.237860   -1.835531    0.374695
 ---------------------------------------------------------------------
 Rotational constants (GHZ):           1.1221284           0.1690111           0.1471040
 Leave Link  202 at Tue Apr  5 19:57:50 2022, MaxMem=  1879048192 cpu:               0.4 elap:               0.1
 (Enter /gpfs/software/gaussian16/sse4/tar/g16/l301.exe)
 Standard basis: 6-311+G(d,p) (5D, 7F)
 Ernie: Thresh=  0.10000D-02 Tol=  0.10000D-05 Strict=F.
 There are   404 symmetry adapted cartesian basis functions of A   symmetry.
 There are   388 symmetry adapted basis functions of A   symmetry.
   388 basis functions,   643 primitive gaussians,   404 cartesian basis functions
    67 alpha electrons       67 beta electrons
       nuclear repulsion energy      1219.2253326145 Hartrees.
 IExCor= 4336 DFT=T Ex+Corr=M062X ExCW=0 ScaHFX=  0.540000
 ScaDFX=  1.000000  1.000000  1.000000  1.000000 ScalE2=  1.000000  1.000000
 IRadAn=      5 IRanWt=     -1 IRanGd=            0 ICorTp=0 IEmpDi=  4
 NAtoms=   18 NActive=   18 NUniq=   18 SFac= 1.00D+00 NAtFMM=   60 NAOKFM=F Big=F
 Integral buffers will be    131072 words long.
 Raffenetti 2 integral format.
 Two-electron integral symmetry is turned on.
 Leave Link  301 at Tue Apr  5 19:57:50 2022, MaxMem=  1879048192 cpu:               0.6 elap:               0.1
 (Enter /gpfs/software/gaussian16/sse4/tar/g16/l302.exe)
 NPDir=0 NMtPBC=     1 NCelOv=     1 NCel=       1 NClECP=     1 NCelD=      1
         NCelK=      1 NCelE2=     1 NClLst=     1 CellRange=     0.0.
 One-electron integrals computed using PRISM.
 One-electron integral symmetry used in STVInt
 NBasis=   388 RedAO= T EigKep=  1.41D-06  NBF=   388
 NBsUse=   383 1.00D-06 EigRej=  8.05D-07 NBFU=   383
 Precomputing XC quadrature grid using
 IXCGrd= 4 IRadAn=           5 IRanWt=          -1 IRanGd=           0 AccXCQ= 0.00D+00.
 Generated NRdTot=       0 NPtTot=           0 NUsed=           0 NTot=          32
 NSgBfM=   393   393   393   393   393 MxSgAt=    18 MxSgA2=    18.
 Leave Link  302 at Tue Apr  5 19:57:53 2022, MaxMem=  1879048192 cpu:              16.5 elap:               2.8
 (Enter /gpfs/software/gaussian16/sse4/tar/g16/l303.exe)
 DipDrv:  MaxL=1.
 Leave Link  303 at Tue Apr  5 19:57:54 2022, MaxMem=  1879048192 cpu:               1.7 elap:               0.3
 (Enter /gpfs/software/gaussian16/sse4/tar/g16/l401.exe)
 Initial guess from the checkpoint file:  "checkpoint.chk"
 B after Tr=     0.000000   -0.000000   -0.000000
         Rot=    1.000000    0.000075   -0.000030    0.000212 Ang=   0.03 deg.
 Guess basis will be translated and rotated to current coordinates.
 JPrj=2 DoOrth=T DoCkMO=T.
 Generating alternative initial guess.
 ExpMin= 4.38D-02 ExpMax= 1.06D+05 ExpMxC= 3.62D+03 IAcc=2 IRadAn=         4 AccDes= 0.00D+00
 Harris functional with IExCor= 1009 and IRadAn=       4 diagonalized for initial guess.
 HarFok:  IExCor= 1009 AccDes= 0.00D+00 IRadAn=         4 IDoV= 1 UseB2=F ITyADJ=14
 ICtDFT=  3500011 ScaDFX=  1.000000  1.000000  1.000000  1.000000
 FoFCou: FMM=F IPFlag=           0 FMFlag=      100000 FMFlg1=           0
         NFxFlg=           0 DoJE=T BraDBF=F KetDBF=T FulRan=T
         wScrn=  0.000000 ICntrl=       500 IOpCl=  0 I1Cent=   200000004 NGrid=           0
         NMat0=    1 NMatS0=      1 NMatT0=    0 NMatD0=    1 NMtDS0=    0 NMtDT0=    0
 Petite list used in FoFCou.
 Harris En= -1913.20452768564    
 Leave Link  401 at Tue Apr  5 19:58:00 2022, MaxMem=  1879048192 cpu:              38.2 elap:               6.4
 (Enter /gpfs/software/gaussian16/sse4/tar/g16/l502.exe)
 Integral symmetry usage will be decided dynamically.
 Closed shell SCF:
 Using DIIS extrapolation, IDIIS=  1040.
 NGot=  1879048192 LenX=  1878715301 LenY=  1878551644
 Requested convergence on RMS density matrix=1.00D-08 within 128 cycles.
 Requested convergence on MAX density matrix=1.00D-06.
 Requested convergence on             energy=1.00D-06.
 No special actions if energy rises.
 Fock matrices will be formed incrementally for  20 cycles.

 Cycle   1  Pass 1  IDiag  1:
 FoFJK:  IHMeth= 1 ICntrl=       0 DoSepK=F KAlg= 0 I1Cent=           0 FoldK=F
 IRaf= 810000000 NMat=       1 IRICut=       1 DoRegI=T DoRafI=F ISym2E= 0 IDoP0=0 IntGTp=1.
 FoFCou: FMM=F IPFlag=           0 FMFlag=      100000 FMFlg1=           0
         NFxFlg=           0 DoJE=F BraDBF=F KetDBF=F FulRan=T
         wScrn=  0.000000 ICntrl=         0 IOpCl=  0 I1Cent=           0 NGrid=           0
         NMat0=    1 NMatS0=      1 NMatT0=    0 NMatD0=    1 NMtDS0=    0 NMtDT0=    0
 Symmetry not used in FoFCou.
 E= -1914.05161407195    
 DIIS: error= 3.71D-03 at cycle   1 NSaved=   1.
 NSaved= 1 IEnMin= 1 EnMin= -1914.05161407195     IErMin= 1 ErrMin= 3.71D-03
 ErrMax= 3.71D-03  0.00D+00 EMaxC= 1.00D-01 BMatC= 4.30D-03 BMatP= 4.30D-03
 IDIUse=3 WtCom= 9.63D-01 WtEn= 3.71D-02
 Coeff-Com:  0.100D+01
 Coeff-En:   0.100D+01
 Coeff:      0.100D+01
 Gap=     0.392 Goal=   None    Shift=    0.000
 GapD=    0.392 DampG=1.000 DampE=1.000 DampFc=1.0000 IDamp=-1.
 RMSDP=1.19D-02 MaxDP=5.08D-01              OVMax= 2.28D-02

 Cycle   2  Pass 1  IDiag  1:
 RMSU=  9.88D-03    CP:  9.47D-01
 E= -1914.05892957618     Delta-E=       -0.007315504232 Rises=F Damp=F
 DIIS: error= 5.20D-04 at cycle   2 NSaved=   2.
 NSaved= 2 IEnMin= 2 EnMin= -1914.05892957618     IErMin= 2 ErrMin= 5.20D-04
 ErrMax= 5.20D-04  0.00D+00 EMaxC= 1.00D-01 BMatC= 1.30D-04 BMatP= 4.30D-03
 IDIUse=3 WtCom= 9.95D-01 WtEn= 5.20D-03
 Coeff-Com: -0.460D-01 0.105D+01
 Coeff-En:   0.000D+00 0.100D+01
 Coeff:     -0.458D-01 0.105D+01
 Gap=     0.161 Goal=   None    Shift=    0.000
 RMSDP=1.06D-03 MaxDP=7.62D-02 DE=-7.32D-03 OVMax= 5.95D-03

 Cycle   3  Pass 1  IDiag  1:
 RMSU=  9.55D-04    CP:  9.45D-01  1.04D+00
 E= -1914.05903823466     Delta-E=       -0.000108658475 Rises=F Damp=F
 DIIS: error= 6.37D-04 at cycle   3 NSaved=   3.
 NSaved= 3 IEnMin= 3 EnMin= -1914.05903823466     IErMin= 2 ErrMin= 5.20D-04
 ErrMax= 6.37D-04  0.00D+00 EMaxC= 1.00D-01 BMatC= 1.55D-04 BMatP= 1.30D-04
 IDIUse=3 WtCom= 2.84D-01 WtEn= 7.16D-01
 Coeff-Com: -0.491D-01 0.573D+00 0.476D+00
 Coeff-En:   0.000D+00 0.245D+00 0.755D+00
 Coeff:     -0.139D-01 0.338D+00 0.676D+00
 Gap=     0.166 Goal=   None    Shift=    0.000
 RMSDP=7.79D-04 MaxDP=4.17D-02 DE=-1.09D-04 OVMax= 5.64D-03

 Cycle   4  Pass 1  IDiag  1:
 RMSU=  6.55D-04    CP:  9.48D-01  1.05D+00  7.91D-01
 E= -1914.05912656631     Delta-E=       -0.000088331656 Rises=F Damp=F
 DIIS: error= 4.36D-04 at cycle   4 NSaved=   4.
 NSaved= 4 IEnMin= 4 EnMin= -1914.05912656631     IErMin= 4 ErrMin= 4.36D-04
 ErrMax= 4.36D-04  0.00D+00 EMaxC= 1.00D-01 BMatC= 7.82D-05 BMatP= 1.30D-04
 IDIUse=3 WtCom= 9.96D-01 WtEn= 4.36D-03
 Coeff-Com: -0.879D-02 0.165D-01 0.418D+00 0.574D+00
 Coeff-En:   0.000D+00 0.000D+00 0.334D+00 0.666D+00
 Coeff:     -0.875D-02 0.165D-01 0.418D+00 0.574D+00
 Gap=     0.164 Goal=   None    Shift=    0.000
 RMSDP=4.02D-04 MaxDP=4.09D-02 DE=-8.83D-05 OVMax= 2.42D-03

 Cycle   5  Pass 1  IDiag  1:
 RMSU=  1.70D-04    CP:  9.46D-01  1.04D+00  9.61D-01  6.89D-01
 E= -1914.05920239677     Delta-E=       -0.000075830457 Rises=F Damp=F
 DIIS: error= 7.77D-05 at cycle   5 NSaved=   5.
 NSaved= 5 IEnMin= 5 EnMin= -1914.05920239677     IErMin= 5 ErrMin= 7.77D-05
 ErrMax= 7.77D-05  0.00D+00 EMaxC= 1.00D-01 BMatC= 2.54D-06 BMatP= 7.82D-05
 IDIUse=1 WtCom= 1.00D+00 WtEn= 0.00D+00
 Coeff-Com:  0.203D-02-0.759D-01 0.177D+00 0.337D+00 0.560D+00
 Coeff:      0.203D-02-0.759D-01 0.177D+00 0.337D+00 0.560D+00
 Gap=     0.164 Goal=   None    Shift=    0.000
 RMSDP=8.78D-05 MaxDP=4.07D-03 DE=-7.58D-05 OVMax= 5.24D-04

 Cycle   6  Pass 1  IDiag  1:
 RMSU=  2.99D-05    CP:  9.46D-01  1.04D+00  9.96D-01  7.24D-01  7.89D-01
 E= -1914.05920481246     Delta-E=       -0.000002415692 Rises=F Damp=F
 DIIS: error= 4.62D-05 at cycle   6 NSaved=   6.
 NSaved= 6 IEnMin= 6 EnMin= -1914.05920481246     IErMin= 6 ErrMin= 4.62D-05
 ErrMax= 4.62D-05  0.00D+00 EMaxC= 1.00D-01 BMatC= 2.22D-07 BMatP= 2.54D-06
 IDIUse=1 WtCom= 1.00D+00 WtEn= 0.00D+00
 Coeff-Com:  0.183D-02-0.434D-01 0.629D-01 0.139D+00 0.300D+00 0.540D+00
 Coeff:      0.183D-02-0.434D-01 0.629D-01 0.139D+00 0.300D+00 0.540D+00
 Gap=     0.164 Goal=   None    Shift=    0.000
 RMSDP=1.78D-05 MaxDP=1.11D-03 DE=-2.42D-06 OVMax= 1.80D-04

 Cycle   7  Pass 1  IDiag  1:
 RMSU=  1.09D-05    CP:  9.46D-01  1.04D+00  1.00D+00  7.37D-01  7.93D-01
                    CP:  9.87D-01
 E= -1914.05920501860     Delta-E=       -0.000000206137 Rises=F Damp=F
 DIIS: error= 1.81D-05 at cycle   7 NSaved=   7.
 NSaved= 7 IEnMin= 7 EnMin= -1914.05920501860     IErMin= 7 ErrMin= 1.81D-05
 ErrMax= 1.81D-05  0.00D+00 EMaxC= 1.00D-01 BMatC= 6.51D-08 BMatP= 2.22D-07
 IDIUse=1 WtCom= 1.00D+00 WtEn= 0.00D+00
 Coeff-Com:  0.638D-03-0.689D-02-0.101D-01-0.568D-02 0.371D-01 0.361D+00
 Coeff-Com:  0.624D+00
 Coeff:      0.638D-03-0.689D-02-0.101D-01-0.568D-02 0.371D-01 0.361D+00
 Coeff:      0.624D+00
 Gap=     0.164 Goal=   None    Shift=    0.000
 RMSDP=1.62D-05 MaxDP=7.94D-04 DE=-2.06D-07 OVMax= 1.38D-04

 Cycle   8  Pass 1  IDiag  1:
 RMSU=  6.87D-06    CP:  9.47D-01  1.04D+00  1.00D+00  7.44D-01  7.58D-01
                    CP:  1.05D+00  1.18D+00
 E= -1914.05920510210     Delta-E=       -0.000000083499 Rises=F Damp=F
 DIIS: error= 5.09D-06 at cycle   8 NSaved=   8.
 NSaved= 8 IEnMin= 8 EnMin= -1914.05920510210     IErMin= 8 ErrMin= 5.09D-06
 ErrMax= 5.09D-06  0.00D+00 EMaxC= 1.00D-01 BMatC= 8.78D-09 BMatP= 6.51D-08
 IDIUse=1 WtCom= 1.00D+00 WtEn= 0.00D+00
 Coeff-Com:  0.172D-04 0.401D-02-0.163D-01-0.273D-01-0.317D-01 0.875D-01
 Coeff-Com:  0.333D+00 0.651D+00
 Coeff:      0.172D-04 0.401D-02-0.163D-01-0.273D-01-0.317D-01 0.875D-01
 Coeff:      0.333D+00 0.651D+00
 Gap=     0.164 Goal=   None    Shift=    0.000
 RMSDP=5.32D-06 MaxDP=4.49D-04 DE=-8.35D-08 OVMax= 5.75D-05

 Cycle   9  Pass 1  IDiag  1:
 RMSU=  2.53D-06    CP:  9.47D-01  1.04D+00  1.00D+00  7.42D-01  7.75D-01
                    CP:  1.12D+00  1.22D+00  9.61D-01
 E= -1914.05920511533     Delta-E=       -0.000000013237 Rises=F Damp=F
 DIIS: error= 2.23D-06 at cycle   9 NSaved=   9.
 NSaved= 9 IEnMin= 9 EnMin= -1914.05920511533     IErMin= 9 ErrMin= 2.23D-06
 ErrMax= 2.23D-06  0.00D+00 EMaxC= 1.00D-01 BMatC= 1.61D-09 BMatP= 8.78D-09
 IDIUse=1 WtCom= 1.00D+00 WtEn= 0.00D+00
 Coeff-Com: -0.116D-03 0.358D-02-0.692D-02-0.138D-01-0.231D-01-0.268D-01
 Coeff-Com:  0.546D-01 0.342D+00 0.670D+00
 Coeff:     -0.116D-03 0.358D-02-0.692D-02-0.138D-01-0.231D-01-0.268D-01
 Coeff:      0.546D-01 0.342D+00 0.670D+00
 Gap=     0.164 Goal=   None    Shift=    0.000
 RMSDP=2.65D-06 MaxDP=1.21D-04 DE=-1.32D-08 OVMax= 3.87D-05

 Cycle  10  Pass 1  IDiag  1:
 RMSU=  1.15D-06    CP:  9.47D-01  1.04D+00  1.00D+00  7.43D-01  7.68D-01
                    CP:  1.15D+00  1.29D+00  1.01D+00  1.16D+00
 E= -1914.05920511829     Delta-E=       -0.000000002951 Rises=F Damp=F
 DIIS: error= 5.38D-07 at cycle  10 NSaved=  10.
 NSaved=10 IEnMin=10 EnMin= -1914.05920511829     IErMin=10 ErrMin= 5.38D-07
 ErrMax= 5.38D-07  0.00D+00 EMaxC= 1.00D-01 BMatC= 1.54D-10 BMatP= 1.61D-09
 IDIUse=1 WtCom= 1.00D+00 WtEn= 0.00D+00
 Coeff-Com: -0.365D-04 0.388D-03 0.746D-03 0.528D-03-0.754D-03-0.228D-01
 Coeff-Com: -0.364D-01 0.221D-02 0.207D+00 0.849D+00
 Coeff:     -0.365D-04 0.388D-03 0.746D-03 0.528D-03-0.754D-03-0.228D-01
 Coeff:     -0.364D-01 0.221D-02 0.207D+00 0.849D+00
 Gap=     0.164 Goal=   None    Shift=    0.000
 RMSDP=8.77D-07 MaxDP=3.92D-05 DE=-2.95D-09 OVMax= 2.35D-05

 Cycle  11  Pass 1  IDiag  1:
 RMSU=  4.68D-07    CP:  9.47D-01  1.04D+00  1.00D+00  7.43D-01  7.67D-01
                    CP:  1.14D+00  1.30D+00  1.07D+00  1.27D+00  1.06D+00
 E= -1914.05920511887     Delta-E=       -0.000000000588 Rises=F Damp=F
 DIIS: error= 4.32D-07 at cycle  11 NSaved=  11.
 NSaved=11 IEnMin=11 EnMin= -1914.05920511887     IErMin=11 ErrMin= 4.32D-07
 ErrMax= 4.32D-07  0.00D+00 EMaxC= 1.00D-01 BMatC= 6.05D-11 BMatP= 1.54D-10
 IDIUse=1 WtCom= 1.00D+00 WtEn= 0.00D+00
 Coeff-Com:  0.495D-05-0.553D-03 0.181D-02 0.313D-02 0.431D-02-0.712D-02
 Coeff-Com: -0.332D-01-0.769D-01-0.446D-01 0.440D+00 0.713D+00
 Coeff:      0.495D-05-0.553D-03 0.181D-02 0.313D-02 0.431D-02-0.712D-02
 Coeff:     -0.332D-01-0.769D-01-0.446D-01 0.440D+00 0.713D+00
 Gap=     0.164 Goal=   None    Shift=    0.000
 RMSDP=7.66D-07 MaxDP=3.33D-05 DE=-5.88D-10 OVMax= 1.43D-05

 Cycle  12  Pass 1  IDiag  1:
 RMSU=  2.38D-07    CP:  9.47D-01  1.04D+00  1.00D+00  7.43D-01  7.66D-01
                    CP:  1.15D+00  1.31D+00  1.10D+00  1.37D+00  1.16D+00
                    CP:  1.11D+00
 E= -1914.05920511915     Delta-E=       -0.000000000277 Rises=F Damp=F
 DIIS: error= 3.05D-07 at cycle  12 NSaved=  12.
 NSaved=12 IEnMin=12 EnMin= -1914.05920511915     IErMin=12 ErrMin= 3.05D-07
 ErrMax= 3.05D-07  0.00D+00 EMaxC= 1.00D-01 BMatC= 1.68D-11 BMatP= 6.05D-11
 IDIUse=1 WtCom= 1.00D+00 WtEn= 0.00D+00
 Coeff-Com:  0.118D-04-0.435D-03 0.966D-03 0.185D-02 0.282D-02 0.854D-03
 Coeff-Com: -0.118D-01-0.446D-01-0.650D-01 0.859D-01 0.426D+00 0.604D+00
 Coeff:      0.118D-04-0.435D-03 0.966D-03 0.185D-02 0.282D-02 0.854D-03
 Coeff:     -0.118D-01-0.446D-01-0.650D-01 0.859D-01 0.426D+00 0.604D+00
 Gap=     0.164 Goal=   None    Shift=    0.000
 RMSDP=2.55D-07 MaxDP=1.14D-05 DE=-2.77D-10 OVMax= 5.66D-06

 Cycle  13  Pass 1  IDiag  1:
 RMSU=  1.11D-07    CP:  9.47D-01  1.04D+00  1.00D+00  7.43D-01  7.66D-01
                    CP:  1.15D+00  1.31D+00  1.11D+00  1.38D+00  1.24D+00
                    CP:  1.19D+00  1.21D+00
 E= -1914.05920511916     Delta-E=       -0.000000000006 Rises=F Damp=F
 DIIS: error= 7.46D-08 at cycle  13 NSaved=  13.
 NSaved=13 IEnMin=13 EnMin= -1914.05920511916     IErMin=13 ErrMin= 7.46D-08
 ErrMax= 7.46D-08  0.00D+00 EMaxC= 1.00D-01 BMatC= 1.83D-12 BMatP= 1.68D-11
 IDIUse=1 WtCom= 1.00D+00 WtEn= 0.00D+00
 Coeff-Com:  0.381D-05-0.623D-04 0.149D-04 0.947D-04 0.209D-03 0.191D-02
 Coeff-Com:  0.186D-02-0.284D-02-0.165D-01-0.632D-01 0.304D-01 0.228D+00
 Coeff-Com:  0.820D+00
 Coeff:      0.381D-05-0.623D-04 0.149D-04 0.947D-04 0.209D-03 0.191D-02
 Coeff:      0.186D-02-0.284D-02-0.165D-01-0.632D-01 0.304D-01 0.228D+00
 Coeff:      0.820D+00
 Gap=     0.164 Goal=   None    Shift=    0.000
 RMSDP=1.34D-07 MaxDP=1.14D-05 DE=-6.37D-12 OVMax= 3.59D-06

 Cycle  14  Pass 1  IDiag  1:
 RMSU=  3.80D-08    CP:  9.47D-01  1.04D+00  1.00D+00  7.43D-01  7.66D-01
                    CP:  1.15D+00  1.32D+00  1.11D+00  1.39D+00  1.26D+00
                    CP:  1.29D+00  1.36D+00  1.06D+00
 E= -1914.05920511908     Delta-E=        0.000000000076 Rises=F Damp=F
 DIIS: error= 5.92D-08 at cycle  14 NSaved=  14.
 NSaved=14 IEnMin=13 EnMin= -1914.05920511916     IErMin=14 ErrMin= 5.92D-08
 ErrMax= 5.92D-08  0.00D+00 EMaxC= 1.00D-01 BMatC= 4.82D-13 BMatP= 1.83D-12
 IDIUse=1 WtCom= 1.00D+00 WtEn= 0.00D+00
 Coeff-Com: -0.928D-06 0.699D-04-0.201D-03-0.365D-03-0.540D-03 0.529D-03
 Coeff-Com:  0.331D-02 0.912D-02 0.960D-02-0.486D-01-0.840D-01-0.693D-01
 Coeff-Com:  0.362D+00 0.818D+00
 Coeff:     -0.928D-06 0.699D-04-0.201D-03-0.365D-03-0.540D-03 0.529D-03
 Coeff:      0.331D-02 0.912D-02 0.960D-02-0.486D-01-0.840D-01-0.693D-01
 Coeff:      0.362D+00 0.818D+00
 Gap=     0.164 Goal=   None    Shift=    0.000
 RMSDP=6.80D-08 MaxDP=5.22D-06 DE= 7.64D-11 OVMax= 1.91D-06

 Cycle  15  Pass 1  IDiag  1:
 RMSU=  2.03D-08    CP:  9.47D-01  1.04D+00  1.00D+00  7.43D-01  7.66D-01
                    CP:  1.15D+00  1.32D+00  1.12D+00  1.39D+00  1.27D+00
                    CP:  1.33D+00  1.44D+00  1.21D+00  1.10D+00
 E= -1914.05920511913     Delta-E=       -0.000000000053 Rises=F Damp=F
 DIIS: error= 1.46D-08 at cycle  15 NSaved=  15.
 NSaved=15 IEnMin=13 EnMin= -1914.05920511916     IErMin=15 ErrMin= 1.46D-08
 ErrMax= 1.46D-08  0.00D+00 EMaxC= 1.00D-01 BMatC= 5.46D-14 BMatP= 4.82D-13
 IDIUse=1 WtCom= 1.00D+00 WtEn= 0.00D+00
 Coeff-Com: -0.798D-06 0.298D-04-0.625D-04-0.124D-03-0.188D-03-0.857D-04
 Coeff-Com:  0.769D-03 0.323D-02 0.542D-02-0.610D-02-0.274D-01-0.624D-01
 Coeff-Com:  0.486D-02 0.261D+00 0.821D+00
 Coeff:     -0.798D-06 0.298D-04-0.625D-04-0.124D-03-0.188D-03-0.857D-04
 Coeff:      0.769D-03 0.323D-02 0.542D-02-0.610D-02-0.274D-01-0.624D-01
 Coeff:      0.486D-02 0.261D+00 0.821D+00
 Gap=     0.164 Goal=   None    Shift=    0.000
 RMSDP=2.76D-08 MaxDP=1.45D-06 DE=-5.28D-11 OVMax= 5.76D-07

 Cycle  16  Pass 1  IDiag  1:
 RMSU=  8.35D-09    CP:  9.47D-01  1.04D+00  1.00D+00  7.43D-01  7.66D-01
                    CP:  1.15D+00  1.32D+00  1.12D+00  1.39D+00  1.27D+00
                    CP:  1.33D+00  1.47D+00  1.29D+00  1.26D+00  1.08D+00
 E= -1914.05920511921     Delta-E=       -0.000000000075 Rises=F Damp=F
 DIIS: error= 6.12D-09 at cycle  16 NSaved=  16.
 NSaved=16 IEnMin=16 EnMin= -1914.05920511921     IErMin=16 ErrMin= 6.12D-09
 ErrMax= 6.12D-09  0.00D+00 EMaxC= 1.00D-01 BMatC= 1.27D-14 BMatP= 5.46D-14
 IDIUse=1 WtCom= 1.00D+00 WtEn= 0.00D+00
 Coeff-Com: -0.857D-07-0.358D-05 0.186D-04 0.301D-04 0.371D-04-0.168D-03
 Coeff-Com: -0.437D-03-0.601D-03 0.404D-03 0.741D-02 0.641D-02-0.144D-01
 Coeff-Com: -0.695D-01-0.477D-01 0.356D+00 0.762D+00
 Coeff:     -0.857D-07-0.358D-05 0.186D-04 0.301D-04 0.371D-04-0.168D-03
 Coeff:     -0.437D-03-0.601D-03 0.404D-03 0.741D-02 0.641D-02-0.144D-01
 Coeff:     -0.695D-01-0.477D-01 0.356D+00 0.762D+00
 Gap=     0.164 Goal=   None    Shift=    0.000
 RMSDP=8.73D-09 MaxDP=7.03D-07 DE=-7.46D-11 OVMax= 2.50D-07

 SCF Done:  E(RM062X) =  -1914.05920512     A.U. after   16 cycles
            NFock= 16  Conv=0.87D-08     -V/T= 2.0025
 KE= 1.909192005934D+03 PE=-6.978900954389D+03 EE= 1.936424410721D+03
 Leave Link  502 at Tue Apr  5 20:02:57 2022, MaxMem=  1879048192 cpu:            1951.8 elap:             297.1
 (Enter /gpfs/software/gaussian16/sse4/tar/g16/l701.exe)
 ... and contract with generalized density number  0.
 Compute integral first derivatives.
 Leave Link  701 at Tue Apr  5 20:02:57 2022, MaxMem=  1879048192 cpu:               1.4 elap:               0.2
 (Enter /gpfs/software/gaussian16/sse4/tar/g16/l702.exe)
 L702 exits ... SP integral derivatives will be done elsewhere.
 Leave Link  702 at Tue Apr  5 20:02:57 2022, MaxMem=  1879048192 cpu:               0.1 elap:               0.0
 (Enter /gpfs/software/gaussian16/sse4/tar/g16/l703.exe)
 Integral derivatives from FoFJK, PRISM(SPDF).
 Compute integral first derivatives, UseDBF=F ICtDFT=           0.
 Calling FoFJK, ICntrl=      2127 FMM=F ISym2X=0 I1Cent= 0 IOpClX= 0 NMat=1 NMatS=1 NMatT=0.
 FoFJK:  IHMeth= 1 ICntrl=    2127 DoSepK=F KAlg= 0 I1Cent=           0 FoldK=F
 IRaf=         0 NMat=       1 IRICut=       1 DoRegI=T DoRafI=F ISym2E= 0 IDoP0=0 IntGTp=1.
 FoFCou: FMM=F IPFlag=           0 FMFlag=      100000 FMFlg1=         800
         NFxFlg=           0 DoJE=F BraDBF=F KetDBF=F FulRan=T
         wScrn=  0.000000 ICntrl=      2127 IOpCl=  0 I1Cent=           0 NGrid=           0
         NMat0=    1 NMatS0=      1 NMatT0=    0 NMatD0=    1 NMtDS0=    0 NMtDT0=    0
 Symmetry not used in FoFCou.
 Leave Link  703 at Tue Apr  5 20:03:37 2022, MaxMem=  1879048192 cpu:             276.2 elap:              39.6
 (Enter /gpfs/software/gaussian16/sse4/tar/g16/l716.exe)
 Dipole        = 2.50917839D+00-1.87209017D+00 7.97189566D-02
 ***** Axes restored to original set *****
 -------------------------------------------------------------------
 Center     Atomic                   Forces (Hartrees/Bohr)
 Number     Number              X              Y              Z
 -------------------------------------------------------------------
      1        6           0.002236666   -0.000025250    0.000377395
      2        6          -0.000364798    0.001378301   -0.000040898
      3        6           0.000612280   -0.001144134    0.000383883
      4        6          -0.001782625    0.000726217    0.000226968
      5        6           0.001556872   -0.000173822   -0.000348905
      6        6          -0.002655167    0.001138488   -0.000080170
      7       17          -0.000003053   -0.000712077   -0.000397802
      8        8          -0.000900778   -0.000342887   -0.000205949
      9       17           0.000565957   -0.000952288   -0.000094763
     10        6           0.001808855    0.000972522    0.000299592
     11        6          -0.001895214    0.000893934   -0.000298717
     12        6           0.002072784   -0.001555503    0.000234776
     13        6          -0.002437785   -0.000692149   -0.000256875
     14        6           0.001986397   -0.000930847    0.000117098
     15        6          -0.002065068    0.002381584   -0.000126019
     16       17           0.001089280   -0.000328100    0.000125100
     17        1           0.000173854   -0.000425357    0.000070997
     18        1           0.000001541   -0.000208631    0.000014290
 -------------------------------------------------------------------
 Cartesian Forces:  Max     0.002655167 RMS     0.001096831
 Leave Link  716 at Tue Apr  5 20:03:37 2022, MaxMem=  1879048192 cpu:               0.2 elap:               0.0
 (Enter /gpfs/software/gaussian16/sse4/tar/g16/l103.exe)

 GradGradGradGradGradGradGradGradGradGradGradGradGradGradGradGradGradGrad
 Berny optimization.
 Using GEDIIS/GDIIS optimizer.
 FormGI is forming the generalized inverse of G from B-inverse, IUseBI=4.
 GSVD:  received Info=                   1 from GESDD.
 Internal  Forces:  Max     0.001749855 RMS     0.000532537
 Search for a local minimum.
 Step number   8 out of a maximum of   95
 All quantities printed in internal units (Hartrees-Bohrs-Radians)
 RMS Force = .53254D-03 SwitMx=.10000D-02 MixMth= 2
 Mixed Optimization -- En-DIIS/RFO-DIIS
 Update second derivatives using D2CorX and points    2    3    4    5    6
                                                      7    8
 DE= -2.94D-04 DEPred=-2.56D-04 R= 1.15D+00
 TightC=F SS=  1.41D+00  RLast= 9.63D-02 DXNew= 1.4270D+00 2.8898D-01
 Trust test= 1.15D+00 RLast= 9.63D-02 DXMaxT set to 8.49D-01
 ITU=  1  0  0  1  1  1  1  0
 Use linear search instead of GDIIS.
     Eigenvalues ---    0.00839   0.00897   0.01068   0.01489   0.01578
     Eigenvalues ---    0.01739   0.01883   0.02039   0.02060   0.02103
     Eigenvalues ---    0.02131   0.02234   0.02240   0.02996   0.05946
     Eigenvalues ---    0.08935   0.15892   0.16125   0.20187   0.22498
     Eigenvalues ---    0.24927   0.24990   0.24992   0.24996   0.25000
     Eigenvalues ---    0.25017   0.25074   0.26025   0.29735   0.30771
     Eigenvalues ---    0.31809   0.32862   0.33597   0.35024   0.35345
     Eigenvalues ---    0.36362   0.39016   0.40075   0.41959   0.42624
     Eigenvalues ---    0.44065   0.46395   0.47606   0.49621   0.64386
     Eigenvalues ---    0.81511   0.95329   1.06720
 RFO step:  Lambda=-9.15134160D-05 EMin= 8.39256045D-03
 Quartic linear search produced a step of  0.19287.
 Iteration  1 RMS(Cart)=  0.01478031 RMS(Int)=  0.00008620
 Iteration  2 RMS(Cart)=  0.00012459 RMS(Int)=  0.00001632
 Iteration  3 RMS(Cart)=  0.00000001 RMS(Int)=  0.00001632
 ITry= 1 IFail=0 DXMaxC= 6.67D-02 DCOld= 1.00D+10 DXMaxT= 8.49D-01 DXLimC= 3.00D+00 Rises=F
 Variable       Old X    -DE/DX   Delta X   Delta X   Delta X     New X
                                 (Linear)    (Quad)   (Total)
    R1        2.80818  -0.00031  -0.00021  -0.00047  -0.00068   2.80750
    R2        2.72817  -0.00116  -0.00053  -0.00383  -0.00436   2.72381
    R3        2.30191   0.00097   0.00039   0.00070   0.00109   2.30301
    R4        2.64138  -0.00059  -0.00063  -0.00154  -0.00217   2.63921
    R5        3.30580  -0.00108  -0.00135  -0.00267  -0.00401   3.30178
    R6        2.70274  -0.00165  -0.00098  -0.00335  -0.00431   2.69842
    R7        3.32068  -0.00077  -0.00080  -0.00266  -0.00345   3.31723
    R8        2.32466   0.00062   0.00003   0.00020   0.00022   2.32489
    R9        2.64760  -0.00037  -0.00040   0.00034  -0.00006   2.64754
   R10        2.73057   0.00076   0.00130   0.00246   0.00376   2.73433
   R11        2.61985  -0.00026   0.00064  -0.00218  -0.00154   2.61832
   R12        2.70390  -0.00131  -0.00141  -0.00141  -0.00282   2.70108
   R13        2.34319   0.00175   0.00116   0.00262   0.00378   2.34698
   R14        2.61133   0.00036  -0.00014   0.00112   0.00098   2.61231
   R15        2.64235   0.00164   0.00121   0.00222   0.00343   2.64578
   R16        2.04103  -0.00019  -0.00027  -0.00069  -0.00097   2.04006
   R17        2.65209  -0.00135  -0.00098  -0.00238  -0.00336   2.64873
   R18        2.04984  -0.00026  -0.00020  -0.00070  -0.00090   2.04893
   R19        3.31086   0.00111   0.00049   0.00325   0.00373   3.31460
    A1        1.78454   0.00030   0.00170  -0.00015   0.00152   1.78606
    A2        2.19283   0.00005  -0.00012   0.00090   0.00076   2.19359
    A3        2.30582  -0.00035  -0.00151  -0.00075  -0.00228   2.30354
    A4        2.20572  -0.00043  -0.00095  -0.00175  -0.00271   2.20301
    A5        1.97826  -0.00015   0.00016  -0.00062  -0.00047   1.97779
    A6        2.09921   0.00058   0.00083   0.00237   0.00319   2.10239
    A7        2.16754   0.00036   0.00030   0.00075   0.00103   2.16857
    A8        2.04633   0.00009  -0.00024  -0.00032  -0.00060   2.04572
    A9        2.06865  -0.00045  -0.00011   0.00017   0.00001   2.06866
   A10        2.27489   0.00010  -0.00219   0.00499   0.00279   2.27767
   A11        2.28492  -0.00083   0.00116  -0.00692  -0.00575   2.27917
   A12        1.84826   0.00051  -0.00001   0.00338   0.00333   1.85160
   A13        2.29234  -0.00000   0.00087   0.00079   0.00160   2.29395
   A14        2.14258  -0.00051  -0.00073  -0.00417  -0.00496   2.13762
   A15        2.16719  -0.00041  -0.00153  -0.00193  -0.00347   2.16372
   A16        2.29704   0.00023  -0.00042   0.00293   0.00251   2.29955
   A17        1.81837   0.00018   0.00197  -0.00093   0.00104   1.81941
   A18        2.39872   0.00024  -0.00323   0.00715   0.00393   2.40265
   A19        2.07248  -0.00093   0.00172  -0.00930  -0.00757   2.06491
   A20        2.15857  -0.00011  -0.00039  -0.00153  -0.00193   2.15664
   A21        2.06772  -0.00003   0.00040   0.00052   0.00093   2.06865
   A22        2.05682   0.00014  -0.00001   0.00102   0.00102   2.05784
   A23        2.13181   0.00012  -0.00001  -0.00052  -0.00055   2.13127
   A24        2.07211   0.00034   0.00085   0.00226   0.00311   2.07522
   A25        2.07922  -0.00046  -0.00083  -0.00172  -0.00254   2.07668
   A26        1.98637   0.00050  -0.00006   0.00513   0.00506   1.99144
   A27        2.19151  -0.00074  -0.00076  -0.00440  -0.00517   2.18635
   A28        2.10530   0.00024   0.00083  -0.00073   0.00010   2.10540
    D1        0.00612  -0.00012   0.00213  -0.01321  -0.01106  -0.00495
    D2       -3.13823  -0.00005   0.00579  -0.01475  -0.00895   3.13600
    D3       -3.13453  -0.00006  -0.00267  -0.01074  -0.01342   3.13523
    D4        0.00430   0.00001   0.00099  -0.01229  -0.01131  -0.00701
    D5        0.01176   0.00001  -0.00360   0.00875   0.00514   0.01691
    D6       -3.13086  -0.00005   0.00169   0.00606   0.00773  -3.12314
    D7       -0.00233   0.00011   0.00095   0.00669   0.00765   0.00532
    D8       -3.10415  -0.00007   0.00260  -0.01135  -0.00873  -3.11287
    D9       -3.14099   0.00004  -0.00293   0.00833   0.00540  -3.13559
   D10        0.04038  -0.00014  -0.00128  -0.00970  -0.01097   0.02941
   D11       -0.01512   0.00001  -0.00291   0.00613   0.00322  -0.01190
   D12        3.12690   0.00004   0.00503   0.00405   0.00910   3.13600
   D13        3.08622   0.00021  -0.00458   0.02437   0.01979   3.10601
   D14       -0.05495   0.00023   0.00336   0.02228   0.02567  -0.02928
   D15       -0.03750   0.00016   0.00176   0.00448   0.00623  -0.03127
   D16        0.03511  -0.00016   0.00191  -0.01229  -0.01039   0.02472
   D17       -3.10687  -0.00018  -0.00522  -0.01043  -0.01561  -3.12248
   D18        2.98596   0.00001  -0.00743   0.01004   0.00262   2.98858
   D19       -0.19880   0.00006  -0.00673   0.01251   0.00579  -0.19300
   D20       -0.15515   0.00003   0.00167   0.00766   0.00932  -0.14583
   D21        2.94328   0.00009   0.00237   0.01013   0.01249   2.95577
   D22        3.11741   0.00008   0.00120   0.00261   0.00380   3.12122
   D23        0.00910   0.00003   0.00068   0.00062   0.00130   0.01040
   D24       -3.11440  -0.00006  -0.00113  -0.00278  -0.00391  -3.11831
   D25        0.01391  -0.00002  -0.00096  -0.00123  -0.00220   0.01171
   D26       -0.00964  -0.00002  -0.00059  -0.00071  -0.00130  -0.01093
   D27        3.11867   0.00001  -0.00042   0.00083   0.00042   3.11909
   D28       -0.00466   0.00000  -0.00013   0.00088   0.00074  -0.00392
   D29       -0.00001  -0.00003  -0.00052  -0.00208  -0.00259  -0.00260
   D30       -3.14107  -0.00002  -0.00037  -0.00051  -0.00087   3.14125
   D31        0.00787  -0.00000   0.00007  -0.00050  -0.00042   0.00745
   D32        3.14009   0.00004   0.00076   0.00149   0.00226  -3.14084
   D33       -3.12052  -0.00004  -0.00009  -0.00203  -0.00213  -3.12264
   D34        0.01170   0.00001   0.00060  -0.00004   0.00056   0.01226
   D35       -0.00200   0.00003   0.00053   0.00192   0.00245   0.00045
   D36        3.13909   0.00002   0.00039   0.00043   0.00082   3.13991
   D37       -3.13418  -0.00002  -0.00018  -0.00009  -0.00027  -3.13445
   D38        0.00691  -0.00003  -0.00032  -0.00158  -0.00190   0.00501
         Item               Value     Threshold  Converged?
 Maximum Force            0.001750     0.000450     NO 
 RMS     Force            0.000533     0.000300     NO 
 Maximum Displacement     0.066652     0.001800     NO 
 RMS     Displacement     0.014802     0.001200     NO 
 Predicted change in Energy=-5.383236D-05
 Lowest energy point so far.  Saving SCF results.
 GradGradGradGradGradGradGradGradGradGradGradGradGradGradGradGradGradGrad

 Leave Link  103 at Tue Apr  5 20:03:37 2022, MaxMem=  1879048192 cpu:               0.3 elap:               0.1
 (Enter /gpfs/software/gaussian16/sse4/tar/g16/l202.exe)
                          Input orientation:                          
 ---------------------------------------------------------------------
 Center     Atomic      Atomic             Coordinates (Angstroms)
 Number     Number       Type             X           Y           Z
 ---------------------------------------------------------------------
      1          6           0       -4.104807   -1.003007   -0.265202
      2          6           0       -3.519068    0.318703    0.077123
      3          6           0       -2.167977    0.588347    0.305967
      4          6           0       -2.943415   -1.856161   -0.294575
      5          6           0       -1.759242   -1.601495   -0.079027
      6          6           0       -1.130164   -0.389960    0.236089
      7         17           0       -1.740236    2.234713    0.739501
      8          8           0       -5.287028   -1.228501   -0.456856
      9         17           0       -4.706969    1.595821    0.180399
     10          6           0        0.299287   -0.285335    0.434522
     11          6           0        1.153668   -1.374175    0.499495
     12          6           0        2.370810   -1.579084    0.637545
     13          6           0        1.162351    0.846987    0.561066
     14          6           0        2.549334    0.748682    0.724929
     15          6           0        3.208599   -0.487442    0.769416
     16         17           0        4.948929   -0.565245    0.973740
     17          1           0        3.132254    1.658541    0.814108
     18          1           0        0.727344    1.834092    0.518311
 ---------------------------------------------------------------------
                    Distance matrix (angstroms):
                    1          2          3          4          5
     1  C    0.000000
     2  C    1.485663   0.000000
     3  C    2.570982   1.396612   0.000000
     4  C    1.441376   2.280257   2.633928   0.000000
     5  C    2.427864   2.609317   2.260684   1.230277   0.000000
     6  C    3.078250   2.496866   1.427944   2.391491   1.401019
     7  Cl   4.133213   2.697050   1.755401   4.387733   3.922606
     8  O    1.218698   2.409285   3.689351   2.431628   3.567514
     9  Cl   2.704638   1.747228   2.734456   3.905369   4.356516
    10  C    4.516715   3.882323   2.620542   3.676165   2.496708
    11  C    5.326733   4.987855   3.862936   4.201065   2.978490
    12  C    6.563569   6.213400   5.040664   5.402463   4.191814
    13  C    5.643416   4.735924   3.350083   4.989634   3.865292
    14  C    6.951717   6.118010   4.738593   6.163999   4.973279
    15  C    7.404198   6.811068   5.502697   6.391615   5.161435
    16  Cl   9.148592   8.561090   7.240652   8.097171   6.868892
    17  H    7.786129   6.824837   5.431020   7.106058   5.945776
    18  H    5.657977   4.530239   3.159091   5.268132   4.282893
                    6          7          8          9         10
     6  C    0.000000
     7  Cl   2.741262   0.000000
     8  O    4.296841   5.099495   0.000000
     9  Cl   4.091450   3.085819   2.952856   0.000000
    10  C    1.446946   3.256272   5.735070   5.354057   0.000000
    11  C    2.500790   4.632100   6.512940   6.577976   1.385554
    12  C    3.719140   5.608578   7.743585   7.770712   2.450757
    13  C    2.625123   3.222210   6.851153   5.929130   1.429352
    14  C    3.882547   4.539704   8.167891   7.325851   2.493239
    15  C    4.372505   5.648185   8.615601   8.206287   2.935489
    16  Cl   6.126191   7.255313  10.356704   9.926528   4.689165
    17  H    4.764312   4.907006   8.990811   7.865045   3.456652
    18  H    2.911424   2.509656   6.819318   5.450020   2.163845
                   11         12         13         14         15
    11  C    0.000000
    12  C    1.241966   0.000000
    13  C    2.222031   2.711465   0.000000
    14  C    2.550534   2.336237   1.400085   0.000000
    15  C    2.254306   1.382376   2.451783   1.401646   0.000000
    16  Cl   3.909384   2.790626   4.062372   2.747065   1.754010
    17  H    3.634715   3.330644   2.145500   1.084248   2.147806
    18  H    3.236523   3.790115   1.079554   2.130834   3.407227
                   16         17         18
    16  Cl   0.000000
    17  H    2.875938   0.000000
    18  H    4.877091   2.429384   0.000000
 Stoichiometry    C12H2Cl3O(1-)
 Framework group  C1[X(C12H2Cl3O)]
 Deg. of freedom    48
 Full point group                 C1      NOp   1
 RotChk:  IX=0 Diff= 8.62D-03
 Largest Abelian subgroup         C1      NOp   1
 Largest concise Abelian subgroup C1      NOp   1
                         Standard orientation:                         
 ---------------------------------------------------------------------
 Center     Atomic      Atomic             Coordinates (Angstroms)
 Number     Number       Type             X           Y           Z
 ---------------------------------------------------------------------
      1          6           0       -3.317274    1.488370    0.038496
      2          6           0       -2.843003    0.080835    0.005250
      3          6           0       -1.511824   -0.341378   -0.009697
      4          6           0       -2.081126    2.229430    0.056748
      5          6           0       -0.914819    1.838649    0.032219
      6          6           0       -0.388784    0.540300    0.011467
      7         17           0       -1.218922   -2.070108   -0.094157
      8          8           0       -4.482303    1.845990    0.045011
      9         17           0       -4.142747   -1.086680   -0.014207
     10          6           0        1.034282    0.278552    0.006731
     11          6           0        2.001352    1.259094   -0.145165
     12          6           0        3.241050    1.329742   -0.170433
     13          6           0        1.780912   -0.927281    0.184376
     14          6           0        3.179943   -0.980330    0.172838
     15          6           0        3.967533    0.164904   -0.008134
     16         17           0        5.718024    0.053996   -0.013385
     17          1           0        3.669231   -1.937461    0.314583
     18          1           0        1.241699   -1.848299    0.346889
 ---------------------------------------------------------------------
 Rotational constants (GHZ):           1.1230341           0.1690506           0.1471048
 Leave Link  202 at Tue Apr  5 20:03:37 2022, MaxMem=  1879048192 cpu:               0.1 elap:               0.0
 (Enter /gpfs/software/gaussian16/sse4/tar/g16/l301.exe)
 Standard basis: 6-311+G(d,p) (5D, 7F)
 Ernie: Thresh=  0.10000D-02 Tol=  0.10000D-05 Strict=F.
 There are   404 symmetry adapted cartesian basis functions of A   symmetry.
 There are   388 symmetry adapted basis functions of A   symmetry.
   388 basis functions,   643 primitive gaussians,   404 cartesian basis functions
    67 alpha electrons       67 beta electrons
       nuclear repulsion energy      1219.4818064496 Hartrees.
 IExCor= 4336 DFT=T Ex+Corr=M062X ExCW=0 ScaHFX=  0.540000
 ScaDFX=  1.000000  1.000000  1.000000  1.000000 ScalE2=  1.000000  1.000000
 IRadAn=      5 IRanWt=     -1 IRanGd=            0 ICorTp=0 IEmpDi=  4
 NAtoms=   18 NActive=   18 NUniq=   18 SFac= 1.00D+00 NAtFMM=   60 NAOKFM=F Big=F
 Integral buffers will be    131072 words long.
 Raffenetti 2 integral format.
 Two-electron integral symmetry is turned on.
 Leave Link  301 at Tue Apr  5 20:03:37 2022, MaxMem=  1879048192 cpu:               0.4 elap:               0.1
 (Enter /gpfs/software/gaussian16/sse4/tar/g16/l302.exe)
 NPDir=0 NMtPBC=     1 NCelOv=     1 NCel=       1 NClECP=     1 NCelD=      1
         NCelK=      1 NCelE2=     1 NClLst=     1 CellRange=     0.0.
 One-electron integrals computed using PRISM.
 One-electron integral symmetry used in STVInt
 NBasis=   388 RedAO= T EigKep=  1.36D-06  NBF=   388
 NBsUse=   383 1.00D-06 EigRej=  8.14D-07 NBFU=   383
 Precomputing XC quadrature grid using
 IXCGrd= 4 IRadAn=           5 IRanWt=          -1 IRanGd=           0 AccXCQ= 0.00D+00.
 Generated NRdTot=       0 NPtTot=           0 NUsed=           0 NTot=          32
 NSgBfM=   393   393   393   393   393 MxSgAt=    18 MxSgA2=    18.
 Leave Link  302 at Tue Apr  5 20:03:38 2022, MaxMem=  1879048192 cpu:               3.2 elap:               0.5
 (Enter /gpfs/software/gaussian16/sse4/tar/g16/l303.exe)
 DipDrv:  MaxL=1.
 Leave Link  303 at Tue Apr  5 20:03:38 2022, MaxMem=  1879048192 cpu:               0.4 elap:               0.1
 (Enter /gpfs/software/gaussian16/sse4/tar/g16/l401.exe)
 Initial guess from the checkpoint file:  "checkpoint.chk"
 B after Tr=    -0.000000    0.000000   -0.000000
         Rot=    1.000000   -0.000084   -0.000021    0.000292 Ang=  -0.03 deg.
 Guess basis will be translated and rotated to current coordinates.
 JPrj=2 DoOrth=T DoCkMO=T.
 Generating alternative initial guess.
 ExpMin= 4.38D-02 ExpMax= 1.06D+05 ExpMxC= 3.62D+03 IAcc=2 IRadAn=         4 AccDes= 0.00D+00
 Harris functional with IExCor= 1009 and IRadAn=       4 diagonalized for initial guess.
 HarFok:  IExCor= 1009 AccDes= 0.00D+00 IRadAn=         4 IDoV= 1 UseB2=F ITyADJ=14
 ICtDFT=  3500011 ScaDFX=  1.000000  1.000000  1.000000  1.000000
 FoFCou: FMM=F IPFlag=           0 FMFlag=      100000 FMFlg1=           0
         NFxFlg=           0 DoJE=T BraDBF=F KetDBF=T FulRan=T
         wScrn=  0.000000 ICntrl=       500 IOpCl=  0 I1Cent=   200000004 NGrid=           0
         NMat0=    1 NMatS0=      1 NMatT0=    0 NMatD0=    1 NMtDS0=    0 NMtDT0=    0
 Petite list used in FoFCou.
 Harris En= -1913.20435774870    
 Leave Link  401 at Tue Apr  5 20:03:40 2022, MaxMem=  1879048192 cpu:              14.0 elap:               2.0
 (Enter /gpfs/software/gaussian16/sse4/tar/g16/l502.exe)
 Integral symmetry usage will be decided dynamically.
 Closed shell SCF:
 Using DIIS extrapolation, IDIIS=  1040.
 NGot=  1879048192 LenX=  1878715301 LenY=  1878551644
 Requested convergence on RMS density matrix=1.00D-08 within 128 cycles.
 Requested convergence on MAX density matrix=1.00D-06.
 Requested convergence on             energy=1.00D-06.
 No special actions if energy rises.
 Fock matrices will be formed incrementally for  20 cycles.

 Cycle   1  Pass 1  IDiag  1:
 FoFJK:  IHMeth= 1 ICntrl=       0 DoSepK=F KAlg= 0 I1Cent=           0 FoldK=F
 IRaf= 810000000 NMat=       1 IRICut=       1 DoRegI=T DoRafI=F ISym2E= 0 IDoP0=0 IntGTp=1.
 FoFCou: FMM=F IPFlag=           0 FMFlag=      100000 FMFlg1=           0
         NFxFlg=           0 DoJE=F BraDBF=F KetDBF=F FulRan=T
         wScrn=  0.000000 ICntrl=         0 IOpCl=  0 I1Cent=           0 NGrid=           0
         NMat0=    1 NMatS0=      1 NMatT0=    0 NMatD0=    1 NMtDS0=    0 NMtDT0=    0
 Symmetry not used in FoFCou.
 E= -1914.05587889707    
 DIIS: error= 2.87D-03 at cycle   1 NSaved=   1.
 NSaved= 1 IEnMin= 1 EnMin= -1914.05587889707     IErMin= 1 ErrMin= 2.87D-03
 ErrMax= 2.87D-03  0.00D+00 EMaxC= 1.00D-01 BMatC= 1.55D-03 BMatP= 1.55D-03
 IDIUse=3 WtCom= 9.71D-01 WtEn= 2.87D-02
 Coeff-Com:  0.100D+01
 Coeff-En:   0.100D+01
 Coeff:      0.100D+01
 Gap=     0.392 Goal=   None    Shift=    0.000
 GapD=    0.392 DampG=1.000 DampE=1.000 DampFc=1.0000 IDamp=-1.
 RMSDP=3.08D-03 MaxDP=1.77D-01              OVMax= 2.24D-02

 Cycle   2  Pass 1  IDiag  1:
 RMSU=  2.92D-03    CP:  1.01D+00
 E= -1914.05913056359     Delta-E=       -0.003251666518 Rises=F Damp=F
 DIIS: error= 3.21D-04 at cycle   2 NSaved=   2.
 NSaved= 2 IEnMin= 2 EnMin= -1914.05913056359     IErMin= 2 ErrMin= 3.21D-04
 ErrMax= 3.21D-04  0.00D+00 EMaxC= 1.00D-01 BMatC= 4.74D-05 BMatP= 1.55D-03
 IDIUse=3 WtCom= 9.97D-01 WtEn= 3.21D-03
 Coeff-Com: -0.754D-01 0.108D+01
 Coeff-En:   0.000D+00 0.100D+01
 Coeff:     -0.752D-01 0.108D+01
 Gap=     0.163 Goal=   None    Shift=    0.000
 RMSDP=1.18D-03 MaxDP=1.20D-01 DE=-3.25D-03 OVMax= 4.76D-03

 Cycle   3  Pass 1  IDiag  1:
 RMSU=  9.71D-04    CP:  1.01D+00  9.97D-01
 E= -1914.05919517574     Delta-E=       -0.000064612155 Rises=F Damp=F
 DIIS: error= 6.70D-04 at cycle   3 NSaved=   3.
 NSaved= 3 IEnMin= 3 EnMin= -1914.05919517574     IErMin= 2 ErrMin= 3.21D-04
 ErrMax= 6.70D-04  0.00D+00 EMaxC= 1.00D-01 BMatC= 6.03D-05 BMatP= 4.74D-05
 IDIUse=3 WtCom= 2.79D-01 WtEn= 7.21D-01
 Coeff-Com: -0.632D-01 0.618D+00 0.445D+00
 Coeff-En:   0.000D+00 0.173D-01 0.983D+00
 Coeff:     -0.176D-01 0.185D+00 0.833D+00
 Gap=     0.164 Goal=   None    Shift=    0.000
 RMSDP=7.82D-04 MaxDP=4.75D-02 DE=-6.46D-05 OVMax= 6.33D-03

 Cycle   4  Pass 1  IDiag  1:
 RMSU=  4.75D-04    CP:  1.01D+00  1.07D+00  7.92D-01
 E= -1914.05911989297     Delta-E=        0.000075282772 Rises=F Damp=F
 DIIS: error= 1.07D-03 at cycle   4 NSaved=   4.
 NSaved= 4 IEnMin= 3 EnMin= -1914.05919517574     IErMin= 2 ErrMin= 3.21D-04
 ErrMax= 1.07D-03  0.00D+00 EMaxC= 1.00D-01 BMatC= 1.34D-04 BMatP= 4.74D-05
 IDIUse=3 WtCom= 2.34D-01 WtEn= 7.66D-01
 Coeff-Com: -0.196D-01 0.109D+00 0.570D+00 0.341D+00
 Coeff-En:   0.000D+00 0.000D+00 0.646D+00 0.354D+00
 Coeff:     -0.458D-02 0.254D-01 0.628D+00 0.351D+00
 Gap=     0.163 Goal=   None    Shift=    0.000
 RMSDP=4.99D-04 MaxDP=3.83D-02 DE= 7.53D-05 OVMax= 3.37D-03

 Cycle   5  Pass 1  IDiag  1:
 RMSU=  6.89D-05    CP:  1.01D+00  1.03D+00  1.04D+00  5.21D-01
 E= -1914.05925892509     Delta-E=       -0.000139032117 Rises=F Damp=F
 DIIS: error= 7.37D-05 at cycle   5 NSaved=   5.
 NSaved= 5 IEnMin= 5 EnMin= -1914.05925892509     IErMin= 5 ErrMin= 7.37D-05
 ErrMax= 7.37D-05  0.00D+00 EMaxC= 1.00D-01 BMatC= 2.79D-06 BMatP= 4.74D-05
 IDIUse=1 WtCom= 1.00D+00 WtEn= 0.00D+00
 Coeff-Com:  0.151D-02-0.731D-01 0.311D+00 0.182D+00 0.579D+00
 Coeff:      0.151D-02-0.731D-01 0.311D+00 0.182D+00 0.579D+00
 Gap=     0.163 Goal=   None    Shift=    0.000
 RMSDP=9.82D-05 MaxDP=8.04D-03 DE=-1.39D-04 OVMax= 5.78D-04

 Cycle   6  Pass 1  IDiag  1:
 RMSU=  2.94D-05    CP:  1.01D+00  1.02D+00  1.09D+00  4.48D-01  1.00D+00
 E= -1914.05926167547     Delta-E=       -0.000002750377 Rises=F Damp=F
 DIIS: error= 4.65D-05 at cycle   6 NSaved=   6.
 NSaved= 6 IEnMin= 6 EnMin= -1914.05926167547     IErMin= 6 ErrMin= 4.65D-05
 ErrMax= 4.65D-05  0.00D+00 EMaxC= 1.00D-01 BMatC= 1.81D-07 BMatP= 2.79D-06
 IDIUse=1 WtCom= 1.00D+00 WtEn= 0.00D+00
 Coeff-Com:  0.235D-02-0.513D-01 0.135D+00 0.784D-01 0.336D+00 0.499D+00
 Coeff:      0.235D-02-0.513D-01 0.135D+00 0.784D-01 0.336D+00 0.499D+00
 Gap=     0.163 Goal=   None    Shift=    0.000
 RMSDP=1.31D-05 MaxDP=7.18D-04 DE=-2.75D-06 OVMax= 1.61D-04

 Cycle   7  Pass 1  IDiag  1:
 RMSU=  7.18D-06    CP:  1.01D+00  1.02D+00  1.09D+00  4.64D-01  9.50D-01
                    CP:  8.37D-01
 E= -1914.05926186533     Delta-E=       -0.000000189868 Rises=F Damp=F
 DIIS: error= 8.86D-06 at cycle   7 NSaved=   7.
 NSaved= 7 IEnMin= 7 EnMin= -1914.05926186533     IErMin= 7 ErrMin= 8.86D-06
 ErrMax= 8.86D-06  0.00D+00 EMaxC= 1.00D-01 BMatC= 1.39D-08 BMatP= 1.81D-07
 IDIUse=1 WtCom= 1.00D+00 WtEn= 0.00D+00
 Coeff-Com:  0.818D-03-0.946D-02 0.564D-03 0.415D-03 0.404D-01 0.210D+00
 Coeff-Com:  0.757D+00
 Coeff:      0.818D-03-0.946D-02 0.564D-03 0.415D-03 0.404D-01 0.210D+00
 Coeff:      0.757D+00
 Gap=     0.163 Goal=   None    Shift=    0.000
 RMSDP=5.52D-06 MaxDP=5.11D-04 DE=-1.90D-07 OVMax= 8.50D-05

 Cycle   8  Pass 1  IDiag  1:
 RMSU=  4.71D-06    CP:  1.01D+00  1.02D+00  1.09D+00  4.62D-01  9.63D-01
                    CP:  8.70D-01  1.03D+00
 E= -1914.05926188855     Delta-E=       -0.000000023217 Rises=F Damp=F
 DIIS: error= 5.13D-06 at cycle   8 NSaved=   8.
 NSaved= 8 IEnMin= 8 EnMin= -1914.05926188855     IErMin= 8 ErrMin= 5.13D-06
 ErrMax= 5.13D-06  0.00D+00 EMaxC= 1.00D-01 BMatC= 4.80D-09 BMatP= 1.39D-08
 IDIUse=1 WtCom= 1.00D+00 WtEn= 0.00D+00
 Coeff-Com:  0.310D-04 0.401D-02-0.239D-01-0.138D-01-0.378D-01 0.179D-01
 Coeff-Com:  0.424D+00 0.629D+00
 Coeff:      0.310D-04 0.401D-02-0.239D-01-0.138D-01-0.378D-01 0.179D-01
 Coeff:      0.424D+00 0.629D+00
 Gap=     0.163 Goal=   None    Shift=    0.000
 RMSDP=4.17D-06 MaxDP=2.11D-04 DE=-2.32D-08 OVMax= 4.81D-05

 Cycle   9  Pass 1  IDiag  1:
 RMSU=  2.23D-06    CP:  1.01D+00  1.02D+00  1.09D+00  4.60D-01  9.81D-01
                    CP:  9.16D-01  1.16D+00  1.00D+00
 E= -1914.05926189608     Delta-E=       -0.000000007524 Rises=F Damp=F
 DIIS: error= 1.18D-06 at cycle   9 NSaved=   9.
 NSaved= 9 IEnMin= 9 EnMin= -1914.05926189608     IErMin= 9 ErrMin= 1.18D-06
 ErrMax= 1.18D-06  0.00D+00 EMaxC= 1.00D-01 BMatC= 4.22D-10 BMatP= 4.80D-09
 IDIUse=1 WtCom= 1.00D+00 WtEn= 0.00D+00
 Coeff-Com: -0.130D-03 0.331D-02-0.956D-02-0.551D-02-0.220D-01-0.325D-01
 Coeff-Com:  0.461D-01 0.246D+00 0.775D+00
 Coeff:     -0.130D-03 0.331D-02-0.956D-02-0.551D-02-0.220D-01-0.325D-01
 Coeff:      0.461D-01 0.246D+00 0.775D+00
 Gap=     0.163 Goal=   None    Shift=    0.000
 RMSDP=1.51D-06 MaxDP=2.25D-04 DE=-7.52D-09 OVMax= 3.24D-05

 Cycle  10  Pass 1  IDiag  1:
 RMSU=  8.16D-07    CP:  1.01D+00  1.02D+00  1.09D+00  4.59D-01  9.82D-01
                    CP:  9.19D-01  1.20D+00  1.07D+00  1.14D+00
 E= -1914.05926189735     Delta-E=       -0.000000001270 Rises=F Damp=F
 DIIS: error= 6.15D-07 at cycle  10 NSaved=  10.
 NSaved=10 IEnMin=10 EnMin= -1914.05926189735     IErMin=10 ErrMin= 6.15D-07
 ErrMax= 6.15D-07  0.00D+00 EMaxC= 1.00D-01 BMatC= 5.35D-11 BMatP= 4.22D-10
 IDIUse=1 WtCom= 1.00D+00 WtEn= 0.00D+00
 Coeff-Com: -0.382D-04 0.163D-03 0.150D-02 0.892D-03 0.952D-03-0.106D-01
 Coeff-Com: -0.504D-01-0.587D-01 0.150D+00 0.966D+00
 Coeff:     -0.382D-04 0.163D-03 0.150D-02 0.892D-03 0.952D-03-0.106D-01
 Coeff:     -0.504D-01-0.587D-01 0.150D+00 0.966D+00
 Gap=     0.163 Goal=   None    Shift=    0.000
 RMSDP=7.56D-07 MaxDP=5.44D-05 DE=-1.27D-09 OVMax= 2.25D-05

 Cycle  11  Pass 1  IDiag  1:
 RMSU=  3.14D-07    CP:  1.01D+00  1.02D+00  1.09D+00  4.60D-01  9.80D-01
                    CP:  9.15D-01  1.21D+00  1.12D+00  1.36D+00  1.22D+00
 E= -1914.05926189785     Delta-E=       -0.000000000502 Rises=F Damp=F
 DIIS: error= 2.76D-07 at cycle  11 NSaved=  11.
 NSaved=11 IEnMin=11 EnMin= -1914.05926189785     IErMin=11 ErrMin= 2.76D-07
 ErrMax= 2.76D-07  0.00D+00 EMaxC= 1.00D-01 BMatC= 1.08D-11 BMatP= 5.35D-11
 IDIUse=1 WtCom= 1.00D+00 WtEn= 0.00D+00
 Coeff-Com:  0.134D-04-0.575D-03 0.221D-02 0.130D-02 0.426D-02 0.264D-02
 Coeff-Com: -0.235D-01-0.647D-01-0.965D-01 0.295D+00 0.880D+00
 Coeff:      0.134D-04-0.575D-03 0.221D-02 0.130D-02 0.426D-02 0.264D-02
 Coeff:     -0.235D-01-0.647D-01-0.965D-01 0.295D+00 0.880D+00
 Gap=     0.163 Goal=   None    Shift=    0.000
 RMSDP=3.58D-07 MaxDP=2.69D-05 DE=-5.02D-10 OVMax= 1.16D-05

 Cycle  12  Pass 1  IDiag  1:
 RMSU=  1.27D-07    CP:  1.01D+00  1.02D+00  1.09D+00  4.60D-01  9.80D-01
                    CP:  9.15D-01  1.22D+00  1.14D+00  1.45D+00  1.41D+00
                    CP:  1.30D+00
 E= -1914.05926189780     Delta-E=        0.000000000051 Rises=F Damp=F
 DIIS: error= 1.04D-07 at cycle  12 NSaved=  12.
 NSaved=12 IEnMin=11 EnMin= -1914.05926189785     IErMin=12 ErrMin= 1.04D-07
 ErrMax= 1.04D-07  0.00D+00 EMaxC= 1.00D-01 BMatC= 3.58D-12 BMatP= 1.08D-11
 IDIUse=1 WtCom= 1.00D+00 WtEn= 0.00D+00
 Coeff-Com:  0.112D-04-0.285D-03 0.799D-03 0.469D-03 0.178D-02 0.294D-02
 Coeff-Com: -0.381D-02-0.219D-01-0.696D-01-0.687D-02 0.443D+00 0.654D+00
 Coeff:      0.112D-04-0.285D-03 0.799D-03 0.469D-03 0.178D-02 0.294D-02
 Coeff:     -0.381D-02-0.219D-01-0.696D-01-0.687D-02 0.443D+00 0.654D+00
 Gap=     0.163 Goal=   None    Shift=    0.000
 RMSDP=1.54D-07 MaxDP=8.07D-06 DE= 5.14D-11 OVMax= 3.96D-06

 Cycle  13  Pass 1  IDiag  1:
 RMSU=  6.09D-08    CP:  1.01D+00  1.02D+00  1.09D+00  4.60D-01  9.80D-01
                    CP:  9.15D-01  1.22D+00  1.14D+00  1.47D+00  1.47D+00
                    CP:  1.43D+00  9.79D-01
 E= -1914.05926189787     Delta-E=       -0.000000000074 Rises=F Damp=F
 DIIS: error= 5.14D-08 at cycle  13 NSaved=  13.
 NSaved=13 IEnMin=13 EnMin= -1914.05926189787     IErMin=13 ErrMin= 5.14D-08
 ErrMax= 5.14D-08  0.00D+00 EMaxC= 1.00D-01 BMatC= 6.00D-13 BMatP= 3.58D-12
 IDIUse=1 WtCom= 1.00D+00 WtEn= 0.00D+00
 Coeff-Com:  0.921D-06 0.441D-04-0.288D-03-0.168D-03-0.465D-03 0.680D-03
 Coeff-Com:  0.474D-02 0.944D-02-0.233D-02-0.851D-01-0.554D-01 0.264D+00
 Coeff-Com:  0.865D+00
 Coeff:      0.921D-06 0.441D-04-0.288D-03-0.168D-03-0.465D-03 0.680D-03
 Coeff:      0.474D-02 0.944D-02-0.233D-02-0.851D-01-0.554D-01 0.264D+00
 Coeff:      0.865D+00
 Gap=     0.163 Goal=   None    Shift=    0.000
 RMSDP=7.71D-08 MaxDP=3.84D-06 DE=-7.41D-11 OVMax= 2.43D-06

 Cycle  14  Pass 1  IDiag  1:
 RMSU=  2.94D-08    CP:  1.01D+00  1.02D+00  1.09D+00  4.60D-01  9.80D-01
                    CP:  9.16D-01  1.22D+00  1.15D+00  1.48D+00  1.52D+00
                    CP:  1.55D+00  1.14D+00  1.23D+00
 E= -1914.05926189779     Delta-E=        0.000000000083 Rises=F Damp=F
 DIIS: error= 2.59D-08 at cycle  14 NSaved=  14.
 NSaved=14 IEnMin=13 EnMin= -1914.05926189787     IErMin=14 ErrMin= 2.59D-08
 ErrMax= 2.59D-08  0.00D+00 EMaxC= 1.00D-01 BMatC= 1.43D-13 BMatP= 6.00D-13
 IDIUse=1 WtCom= 1.00D+00 WtEn= 0.00D+00
 Coeff-Com: -0.177D-05 0.788D-04-0.305D-03-0.180D-03-0.585D-03-0.107D-03
 Coeff-Com:  0.308D-02 0.922D-02 0.116D-01-0.424D-01-0.112D+00 0.183D-01
 Coeff-Com:  0.417D+00 0.696D+00
 Coeff:     -0.177D-05 0.788D-04-0.305D-03-0.180D-03-0.585D-03-0.107D-03
 Coeff:      0.308D-02 0.922D-02 0.116D-01-0.424D-01-0.112D+00 0.183D-01
 Coeff:      0.417D+00 0.696D+00
 Gap=     0.163 Goal=   None    Shift=    0.000
 RMSDP=3.57D-08 MaxDP=1.12D-06 DE= 8.28D-11 OVMax= 8.54D-07

 Cycle  15  Pass 1  IDiag  1:
 RMSU=  1.10D-08    CP:  1.01D+00  1.02D+00  1.09D+00  4.60D-01  9.81D-01
                    CP:  9.16D-01  1.22D+00  1.15D+00  1.49D+00  1.53D+00
                    CP:  1.58D+00  1.21D+00  1.41D+00  1.19D+00
 E= -1914.05926189781     Delta-E=       -0.000000000020 Rises=F Damp=F
 DIIS: error= 6.84D-09 at cycle  15 NSaved=  15.
 NSaved=15 IEnMin=13 EnMin= -1914.05926189787     IErMin=15 ErrMin= 6.84D-09
 ErrMax= 6.84D-09  0.00D+00 EMaxC= 1.00D-01 BMatC= 2.34D-14 BMatP= 1.43D-13
 IDIUse=1 WtCom= 1.00D+00 WtEn= 0.00D+00
 Coeff-Com: -0.793D-06 0.195D-04-0.542D-04-0.331D-04-0.120D-03-0.137D-03
 Coeff-Com:  0.613D-04 0.152D-02 0.446D-02 0.184D-02-0.307D-01-0.430D-01
 Coeff-Com: -0.232D-01 0.292D+00 0.797D+00
 Coeff:     -0.793D-06 0.195D-04-0.542D-04-0.331D-04-0.120D-03-0.137D-03
 Coeff:      0.613D-04 0.152D-02 0.446D-02 0.184D-02-0.307D-01-0.430D-01
 Coeff:     -0.232D-01 0.292D+00 0.797D+00
 Gap=     0.163 Goal=   None    Shift=    0.000
 RMSDP=1.97D-08 MaxDP=8.73D-07 DE=-1.96D-11 OVMax= 3.23D-07

 Cycle  16  Pass 1  IDiag  1:
 RMSU=  5.50D-09    CP:  1.01D+00  1.02D+00  1.09D+00  4.60D-01  9.81D-01
                    CP:  9.16D-01  1.22D+00  1.15D+00  1.49D+00  1.53D+00
                    CP:  1.59D+00  1.23D+00  1.49D+00  1.29D+00  1.21D+00
 E= -1914.05926189782     Delta-E=       -0.000000000011 Rises=F Damp=F
 DIIS: error= 2.84D-09 at cycle  16 NSaved=  16.
 NSaved=16 IEnMin=13 EnMin= -1914.05926189787     IErMin=16 ErrMin= 2.84D-09
 ErrMax= 2.84D-09  0.00D+00 EMaxC= 1.00D-01 BMatC= 3.49D-15 BMatP= 2.34D-14
 IDIUse=1 WtCom= 1.00D+00 WtEn= 0.00D+00
 Coeff-Com:  0.900D-09-0.647D-05 0.334D-04 0.189D-04 0.587D-04-0.339D-04
 Coeff-Com: -0.542D-03-0.102D-02-0.280D-03 0.830D-02 0.825D-02-0.203D-01
 Coeff-Com: -0.868D-01-0.651D-02 0.325D+00 0.774D+00
 Coeff:      0.900D-09-0.647D-05 0.334D-04 0.189D-04 0.587D-04-0.339D-04
 Coeff:     -0.542D-03-0.102D-02-0.280D-03 0.830D-02 0.825D-02-0.203D-01
 Coeff:     -0.868D-01-0.651D-02 0.325D+00 0.774D+00
 Gap=     0.163 Goal=   None    Shift=    0.000
 RMSDP=5.69D-09 MaxDP=7.28D-07 DE=-1.14D-11 OVMax= 1.05D-07

 SCF Done:  E(RM062X) =  -1914.05926190     A.U. after   16 cycles
            NFock= 16  Conv=0.57D-08     -V/T= 2.0025
 KE= 1.909202072957D+03 PE=-6.979418999028D+03 EE= 1.936675857723D+03
 Leave Link  502 at Tue Apr  5 20:08:06 2022, MaxMem=  1879048192 cpu:            1861.8 elap:             266.6
 (Enter /gpfs/software/gaussian16/sse4/tar/g16/l701.exe)
 ... and contract with generalized density number  0.
 Compute integral first derivatives.
 Leave Link  701 at Tue Apr  5 20:08:07 2022, MaxMem=  1879048192 cpu:               1.4 elap:               0.2
 (Enter /gpfs/software/gaussian16/sse4/tar/g16/l702.exe)
 L702 exits ... SP integral derivatives will be done elsewhere.
 Leave Link  702 at Tue Apr  5 20:08:07 2022, MaxMem=  1879048192 cpu:               0.2 elap:               0.0
 (Enter /gpfs/software/gaussian16/sse4/tar/g16/l703.exe)
 Integral derivatives from FoFJK, PRISM(SPDF).
 Compute integral first derivatives, UseDBF=F ICtDFT=           0.
 Calling FoFJK, ICntrl=      2127 FMM=F ISym2X=0 I1Cent= 0 IOpClX= 0 NMat=1 NMatS=1 NMatT=0.
 FoFJK:  IHMeth= 1 ICntrl=    2127 DoSepK=F KAlg= 0 I1Cent=           0 FoldK=F
 IRaf=         0 NMat=       1 IRICut=       1 DoRegI=T DoRafI=F ISym2E= 0 IDoP0=0 IntGTp=1.
 FoFCou: FMM=F IPFlag=           0 FMFlag=      100000 FMFlg1=         800
         NFxFlg=           0 DoJE=F BraDBF=F KetDBF=F FulRan=T
         wScrn=  0.000000 ICntrl=      2127 IOpCl=  0 I1Cent=           0 NGrid=           0
         NMat0=    1 NMatS0=      1 NMatT0=    0 NMatD0=    1 NMtDS0=    0 NMtDT0=    0
 Symmetry not used in FoFCou.
 Leave Link  703 at Tue Apr  5 20:08:46 2022, MaxMem=  1879048192 cpu:             275.5 elap:              39.5
 (Enter /gpfs/software/gaussian16/sse4/tar/g16/l716.exe)
 Dipole        = 2.49820640D+00-1.88578293D+00 8.22595610D-02
 ***** Axes restored to original set *****
 -------------------------------------------------------------------
 Center     Atomic                   Forces (Hartrees/Bohr)
 Number     Number              X              Y              Z
 -------------------------------------------------------------------
      1        6           0.000582885   -0.000240380    0.000389029
      2        6          -0.000864032    0.000139968   -0.000214747
      3        6           0.000616994   -0.000196408   -0.000488041
      4        6          -0.000578793    0.000225240    0.000081018
      5        6           0.000928747   -0.000253070    0.000198274
      6        6          -0.000286895    0.000168561    0.000043972
      7       17           0.000187591    0.000083045    0.000196069
      8        8          -0.000733499    0.000122230   -0.000338193
      9       17           0.000221694   -0.000294774    0.000132029
     10        6          -0.000082059    0.000833309   -0.000115374
     11        6           0.001522512    0.000022454    0.000077200
     12        6          -0.001321786   -0.000645675   -0.000023315
     13        6          -0.000540817   -0.000649853    0.000009658
     14        6           0.000590410   -0.000368079    0.000135883
     15        6          -0.000834947    0.000987838   -0.000234148
     16       17           0.000636012   -0.000065815    0.000089526
     17        1           0.000028121    0.000033889    0.000012222
     18        1          -0.000072139    0.000097520    0.000048940
 -------------------------------------------------------------------
 Cartesian Forces:  Max     0.001522512 RMS     0.000490192
 Leave Link  716 at Tue Apr  5 20:08:46 2022, MaxMem=  1879048192 cpu:               0.2 elap:               0.0
 (Enter /gpfs/software/gaussian16/sse4/tar/g16/l103.exe)

 GradGradGradGradGradGradGradGradGradGradGradGradGradGradGradGradGradGrad
 Berny optimization.
 Using GEDIIS/GDIIS optimizer.
 FormGI is forming the generalized inverse of G from B-inverse, IUseBI=4.
 GSVD:  received Info=                   1 from GESDD.
 Internal  Forces:  Max     0.001169183 RMS     0.000263691
 Search for a local minimum.
 Step number   9 out of a maximum of   95
 All quantities printed in internal units (Hartrees-Bohrs-Radians)
 RMS Force = .26369D-03 SwitMx=.10000D-02 MixMth= 2
 Mixed Optimization -- En-DIIS/RFO-DIIS
 Swapping is turned off.
 Update second derivatives using D2CorX and points    2    3    4    5    6
                                                      7    8    9
 DE= -5.68D-05 DEPred=-5.38D-05 R= 1.05D+00
 TightC=F SS=  1.41D+00  RLast= 5.65D-02 DXNew= 1.4270D+00 1.6940D-01
 Trust test= 1.05D+00 RLast= 5.65D-02 DXMaxT set to 8.49D-01
 ITU=  1  1  0  0  1  1  1  1  0
     Eigenvalues ---    0.00717   0.00915   0.01166   0.01503   0.01557
     Eigenvalues ---    0.01718   0.02025   0.02056   0.02065   0.02104
     Eigenvalues ---    0.02128   0.02238   0.02251   0.03017   0.05965
     Eigenvalues ---    0.08019   0.15547   0.16138   0.18149   0.22484
     Eigenvalues ---    0.24736   0.24994   0.24996   0.25000   0.25006
     Eigenvalues ---    0.25020   0.25161   0.26342   0.29762   0.30671
     Eigenvalues ---    0.31978   0.32785   0.33727   0.34819   0.35141
     Eigenvalues ---    0.35729   0.39335   0.39854   0.42082   0.42782
     Eigenvalues ---    0.43509   0.45858   0.47637   0.51261   0.65198
     Eigenvalues ---    0.85395   0.95656   1.07424
 En-DIIS/RFO-DIIS/Sim-DIIS IScMMF=       -3 using points:     9    8
 RFO step:  Lambda=-4.18452785D-05.
 NNeg= 0 NGDIIS= 2 SimSw=  2.50D-01 Rises=F DC= -5.68D-05 SmlDif=  1.00D-05
 NRisDI= 0 DoIntr=F SqrtH=F CThrHd= 10.0 CDAdj=  3.0
 RMS Error=  0.5711819786D-02 NUsed= 2 OKEnD=T EnDIS=F
 InvSVX:  RCond= 7.90D-04 Info=           0 Equed=N FErr=  2.87D-15 BErr=  5.95D-17
 DidBck=F Rises=F RFO-DIIS coefs:    1.13700   -0.13700
 Iteration  1 RMS(Cart)=  0.01112156 RMS(Int)=  0.00005613
 Iteration  2 RMS(Cart)=  0.00007364 RMS(Int)=  0.00000537
 Iteration  3 RMS(Cart)=  0.00000000 RMS(Int)=  0.00000537
 ITry= 1 IFail=0 DXMaxC= 4.43D-02 DCOld= 1.00D+10 DXMaxT= 8.49D-01 DXLimC= 3.00D+00 Rises=F
 Variable       Old X    -DE/DX   Delta X   Delta X   Delta X     New X
                                 (Linear)    (Quad)   (Total)
    R1        2.80750  -0.00008  -0.00009   0.00012   0.00003   2.80752
    R2        2.72381   0.00011  -0.00060  -0.00117  -0.00177   2.72203
    R3        2.30301   0.00074   0.00015   0.00074   0.00089   2.30389
    R4        2.63921   0.00056  -0.00030   0.00072   0.00042   2.63963
    R5        3.30178  -0.00035  -0.00055  -0.00116  -0.00171   3.30008
    R6        2.69842  -0.00035  -0.00059  -0.00073  -0.00132   2.69710
    R7        3.31723   0.00018  -0.00047  -0.00002  -0.00049   3.31673
    R8        2.32489   0.00076   0.00003   0.00049   0.00052   2.32540
    R9        2.64754   0.00003  -0.00001   0.00099   0.00099   2.64853
   R10        2.73433  -0.00006   0.00051   0.00036   0.00088   2.73521
   R11        2.61832   0.00028  -0.00021  -0.00082  -0.00103   2.61729
   R12        2.70108  -0.00059  -0.00039  -0.00075  -0.00114   2.69994
   R13        2.34698  -0.00117   0.00052  -0.00115  -0.00063   2.34635
   R14        2.61231   0.00048   0.00013   0.00171   0.00185   2.61416
   R15        2.64578   0.00030   0.00047   0.00071   0.00118   2.64695
   R16        2.04006   0.00011  -0.00013   0.00018   0.00005   2.04011
   R17        2.64873  -0.00049  -0.00046  -0.00130  -0.00176   2.64697
   R18        2.04893   0.00004  -0.00012   0.00002  -0.00010   2.04883
   R19        3.31460   0.00064   0.00051   0.00259   0.00310   3.31770
    A1        1.78606  -0.00011   0.00021  -0.00112  -0.00092   1.78514
    A2        2.19359  -0.00020   0.00010  -0.00005   0.00006   2.19365
    A3        2.30354   0.00031  -0.00031   0.00117   0.00086   2.30440
    A4        2.20301  -0.00006  -0.00037  -0.00078  -0.00116   2.20185
    A5        1.97779   0.00004  -0.00006   0.00005  -0.00002   1.97777
    A6        2.10239   0.00002   0.00044   0.00073   0.00116   2.10355
    A7        2.16857   0.00017   0.00014   0.00017   0.00030   2.16887
    A8        2.04572   0.00020  -0.00008   0.00051   0.00041   2.04614
    A9        2.06866  -0.00038   0.00000  -0.00087  -0.00088   2.06778
   A10        2.27767   0.00026   0.00038   0.00507   0.00545   2.28313
   A11        2.27917  -0.00042  -0.00079  -0.00581  -0.00659   2.27257
   A12        1.85160   0.00015   0.00046   0.00247   0.00292   1.85451
   A13        2.29395  -0.00027   0.00022  -0.00092  -0.00072   2.29323
   A14        2.13762   0.00012  -0.00068  -0.00159  -0.00228   2.13534
   A15        2.16372  -0.00006  -0.00047  -0.00057  -0.00105   2.16267
   A16        2.29955   0.00016   0.00034   0.00248   0.00282   2.30237
   A17        1.81941  -0.00009   0.00014  -0.00176  -0.00162   1.81779
   A18        2.40265   0.00043   0.00054   0.00676   0.00730   2.40995
   A19        2.06491  -0.00033  -0.00104  -0.00732  -0.00835   2.05656
   A20        2.15664  -0.00002  -0.00026  -0.00056  -0.00083   2.15581
   A21        2.06865  -0.00001   0.00013   0.00030   0.00043   2.06908
   A22        2.05784   0.00003   0.00014   0.00027   0.00041   2.05825
   A23        2.13127  -0.00012  -0.00007  -0.00082  -0.00090   2.13037
   A24        2.07522   0.00007   0.00043   0.00055   0.00098   2.07620
   A25        2.07668   0.00005  -0.00035   0.00027  -0.00008   2.07661
   A26        1.99144   0.00013   0.00069   0.00373   0.00442   1.99586
   A27        2.18635  -0.00014  -0.00071  -0.00254  -0.00325   2.18310
   A28        2.10540   0.00001   0.00001  -0.00119  -0.00117   2.10422
    D1       -0.00495   0.00003  -0.00152   0.00567   0.00415  -0.00079
    D2        3.13600   0.00012  -0.00123   0.01213   0.01090  -3.13628
    D3        3.13523   0.00014  -0.00184   0.00881   0.00697  -3.14099
    D4       -0.00701   0.00023  -0.00155   0.01527   0.01372   0.00671
    D5        0.01691   0.00001   0.00070  -0.00407  -0.00337   0.01354
    D6       -3.12314  -0.00011   0.00106  -0.00750  -0.00645  -3.12958
    D7        0.00532  -0.00004   0.00105  -0.00369  -0.00264   0.00268
    D8       -3.11287   0.00014  -0.00120   0.00600   0.00481  -3.10806
    D9       -3.13559  -0.00014   0.00074  -0.01057  -0.00984   3.13776
   D10        0.02941   0.00004  -0.00150  -0.00088  -0.00239   0.02702
   D11       -0.01190   0.00002   0.00044  -0.00100  -0.00057  -0.01247
   D12        3.13600   0.00009   0.00125   0.00695   0.00821  -3.13898
   D13        3.10601  -0.00016   0.00271  -0.01079  -0.00809   3.09792
   D14       -0.02928  -0.00008   0.00352  -0.00284   0.00069  -0.02859
   D15       -0.03127  -0.00002   0.00085   0.00001   0.00086  -0.03041
   D16        0.02472   0.00000  -0.00142   0.00284   0.00143   0.02615
   D17       -3.12248  -0.00006  -0.00214  -0.00423  -0.00636  -3.12884
   D18        2.98858   0.00002   0.00036   0.01105   0.01141   2.99999
   D19       -0.19300   0.00010   0.00079   0.01696   0.01776  -0.17525
   D20       -0.14583   0.00011   0.00128   0.02010   0.02137  -0.12446
   D21        2.95577   0.00018   0.00171   0.02601   0.02771   2.98349
   D22        3.12122   0.00004   0.00052   0.00248   0.00299   3.12421
   D23        0.01040  -0.00002   0.00018  -0.00215  -0.00197   0.00843
   D24       -3.11831  -0.00002  -0.00054  -0.00259  -0.00313  -3.12144
   D25        0.01171  -0.00000  -0.00030  -0.00095  -0.00126   0.01045
   D26       -0.01093   0.00004  -0.00018   0.00247   0.00229  -0.00864
   D27        3.11909   0.00006   0.00006   0.00411   0.00416   3.12325
   D28       -0.00392  -0.00003   0.00010  -0.00063  -0.00053  -0.00444
   D29       -0.00260   0.00007  -0.00036   0.00298   0.00263   0.00003
   D30        3.14125  -0.00001  -0.00012  -0.00034  -0.00046   3.14078
   D31        0.00745   0.00000  -0.00006  -0.00043  -0.00050   0.00695
   D32       -3.14084  -0.00000   0.00031  -0.00015   0.00016  -3.14068
   D33       -3.12264  -0.00002  -0.00029  -0.00206  -0.00236  -3.12500
   D34        0.01226  -0.00002   0.00008  -0.00177  -0.00170   0.01056
   D35        0.00045  -0.00006   0.00034  -0.00248  -0.00215  -0.00170
   D36        3.13991   0.00002   0.00011   0.00067   0.00078   3.14069
   D37       -3.13445  -0.00005  -0.00004  -0.00277  -0.00281  -3.13726
   D38        0.00501   0.00002  -0.00026   0.00038   0.00012   0.00513
         Item               Value     Threshold  Converged?
 Maximum Force            0.001169     0.000450     NO 
 RMS     Force            0.000264     0.000300     YES
 Maximum Displacement     0.044264     0.001800     NO 
 RMS     Displacement     0.011120     0.001200     NO 
 Predicted change in Energy=-2.097607D-05
 Lowest energy point so far.  Saving SCF results.
 GradGradGradGradGradGradGradGradGradGradGradGradGradGradGradGradGradGrad

 Leave Link  103 at Tue Apr  5 20:08:46 2022, MaxMem=  1879048192 cpu:               0.2 elap:               0.0
 (Enter /gpfs/software/gaussian16/sse4/tar/g16/l202.exe)
                          Input orientation:                          
 ---------------------------------------------------------------------
 Center     Atomic      Atomic             Coordinates (Angstroms)
 Number     Number       Type             X           Y           Z
 ---------------------------------------------------------------------
      1          6           0       -4.105082   -1.005880   -0.256817
      2          6           0       -3.519540    0.319478    0.071521
      3          6           0       -2.167134    0.591416    0.291051
      4          6           0       -2.943291   -1.857122   -0.278947
      5          6           0       -1.756973   -1.604391   -0.071504
      6          6           0       -1.129972   -0.386952    0.226874
      7         17           0       -1.737873    2.239324    0.716077
      8          8           0       -5.287554   -1.233481   -0.447410
      9         17           0       -4.709443    1.593005    0.180660
     10          6           0        0.299675   -0.280616    0.426372
     11          6           0        1.154824   -1.368553    0.484390
     12          6           0        2.370056   -1.582085    0.623211
     13          6           0        1.162254    0.849604    0.567363
     14          6           0        2.549396    0.748049    0.733214
     15          6           0        3.205760   -0.488937    0.765659
     16         17           0        4.947069   -0.570388    0.974258
     17          1           0        3.133832    1.655644    0.834117
     18          1           0        0.727667    1.837364    0.536458
 ---------------------------------------------------------------------
                    Distance matrix (angstroms):
                    1          2          3          4          5
     1  C    0.000000
     2  C    1.485678   0.000000
     3  C    2.570439   1.396834   0.000000
     4  C    1.440438   2.278701   2.631094   0.000000
     5  C    2.430262   2.613115   2.263017   1.230551   0.000000
     6  C    3.077062   2.496640   1.427245   2.388594   1.401541
     7  Cl   4.132983   2.697332   1.755139   4.384516   3.923620
     8  O    1.219167   2.409740   3.689525   2.431641   3.569858
     9  Cl   2.703857   1.746325   2.734721   3.903064   4.359359
    10  C    4.516043   3.882324   2.619905   3.674191   2.496010
    11  C    5.324240   4.986942   3.861899   4.197134   2.973752
    12  C    6.560021   6.213505   5.041878   5.396405   4.185151
    13  C    5.645080   4.737731   3.350797   4.989801   3.866799
    14  C    6.952590   6.119926   4.739800   6.162873   4.972561
    15  C    7.400074   6.809186   5.500946   6.385449   5.154978
    16  Cl   9.145854   8.560973   7.240750   8.092218   6.863451
    17  H    7.789462   6.828927   5.433944   7.107029   5.947096
    18  H    5.662930   4.534193   3.161089   5.271626   4.288208
                    6          7          8          9         10
     6  C    0.000000
     7  Cl   2.739742   0.000000
     8  O    4.296134   5.100423   0.000000
     9  Cl   4.090841   3.087820   2.952577   0.000000
    10  C    1.447411   3.253557   5.734857   5.353700   0.000000
    11  C    2.500029   4.630135   6.510817   6.576679   1.385009
    12  C    3.719626   5.611316   7.739945   7.771509   2.453373
    13  C    2.626653   3.219344   6.853397   5.931190   1.428748
    14  C    3.883601   4.539258   8.169341   7.328712   2.492699
    15  C    4.370270   5.646713   8.611752   8.205312   2.933230
    16  Cl   6.125574   7.256003  10.354147   9.927653   4.688541
    17  H    4.766651   4.907965   8.994949   7.870698   3.456559
    18  H    2.914488   2.504540   6.825025   5.454215   2.163593
                   11         12         13         14         15
    11  C    0.000000
    12  C    1.241634   0.000000
    13  C    2.219721   2.715698   0.000000
    14  C    2.546909   2.339613   1.400708   0.000000
    15  C    2.249261   1.383353   2.450903   1.400714   0.000000
    16  Cl   3.906170   2.790657   4.062852   2.746855   1.755650
    17  H    3.631053   3.333276   2.146619   1.084193   2.146879
    18  H    3.234668   3.794417   1.079579   2.131670   3.406634
                   16         17         18
    16  Cl   0.000000
    17  H    2.874490   0.000000
    18  H    4.877735   2.431307   0.000000
 Stoichiometry    C12H2Cl3O(1-)
 Framework group  C1[X(C12H2Cl3O)]
 Deg. of freedom    48
 Full point group                 C1      NOp   1
 RotChk:  IX=0 Diff= 6.07D-03
 Largest Abelian subgroup         C1      NOp   1
 Largest concise Abelian subgroup C1      NOp   1
                         Standard orientation:                         
 ---------------------------------------------------------------------
 Center     Atomic      Atomic             Coordinates (Angstroms)
 Number     Number       Type             X           Y           Z
 ---------------------------------------------------------------------
      1          6           0       -3.315485    1.489384    0.033614
      2          6           0       -2.843578    0.080868    0.008557
      3          6           0       -1.512399   -0.342280    0.001269
      4          6           0       -2.078219    2.226826    0.048148
      5          6           0       -0.910512    1.839044    0.029631
      6          6           0       -0.389192    0.538100    0.020380
      7         17           0       -1.219468   -2.070803   -0.081863
      8          8           0       -4.480340    1.849157    0.040400
      9         17           0       -4.144620   -1.083601   -0.022294
     10          6           0        1.033929    0.274131    0.013592
     11          6           0        2.001179    1.255384   -0.127196
     12          6           0        3.239995    1.334300   -0.154797
     13          6           0        1.781496   -0.933160    0.171422
     14          6           0        3.181217   -0.983702    0.156974
     15          6           0        3.965064    0.165382   -0.007924
     16         17           0        5.717318    0.056771   -0.018591
     17          1           0        3.673219   -1.941594    0.282878
     18          1           0        1.243628   -1.857560    0.318641
 ---------------------------------------------------------------------
 Rotational constants (GHZ):           1.1233544           0.1690972           0.1471152
 Leave Link  202 at Tue Apr  5 20:08:46 2022, MaxMem=  1879048192 cpu:               0.1 elap:               0.0
 (Enter /gpfs/software/gaussian16/sse4/tar/g16/l301.exe)
 Standard basis: 6-311+G(d,p) (5D, 7F)
 Ernie: Thresh=  0.10000D-02 Tol=  0.10000D-05 Strict=F.
 There are   404 symmetry adapted cartesian basis functions of A   symmetry.
 There are   388 symmetry adapted basis functions of A   symmetry.
   388 basis functions,   643 primitive gaussians,   404 cartesian basis functions
    67 alpha electrons       67 beta electrons
       nuclear repulsion energy      1219.5679495461 Hartrees.
 IExCor= 4336 DFT=T Ex+Corr=M062X ExCW=0 ScaHFX=  0.540000
 ScaDFX=  1.000000  1.000000  1.000000  1.000000 ScalE2=  1.000000  1.000000
 IRadAn=      5 IRanWt=     -1 IRanGd=            0 ICorTp=0 IEmpDi=  4
 NAtoms=   18 NActive=   18 NUniq=   18 SFac= 1.00D+00 NAtFMM=   60 NAOKFM=F Big=F
 Integral buffers will be    131072 words long.
 Raffenetti 2 integral format.
 Two-electron integral symmetry is turned on.
 Leave Link  301 at Tue Apr  5 20:08:46 2022, MaxMem=  1879048192 cpu:               0.4 elap:               0.1
 (Enter /gpfs/software/gaussian16/sse4/tar/g16/l302.exe)
 NPDir=0 NMtPBC=     1 NCelOv=     1 NCel=       1 NClECP=     1 NCelD=      1
         NCelK=      1 NCelE2=     1 NClLst=     1 CellRange=     0.0.
 One-electron integrals computed using PRISM.
 One-electron integral symmetry used in STVInt
 NBasis=   388 RedAO= T EigKep=  1.32D-06  NBF=   388
 NBsUse=   383 1.00D-06 EigRej=  8.01D-07 NBFU=   383
 Precomputing XC quadrature grid using
 IXCGrd= 4 IRadAn=           5 IRanWt=          -1 IRanGd=           0 AccXCQ= 0.00D+00.
 Generated NRdTot=       0 NPtTot=           0 NUsed=           0 NTot=          32
 NSgBfM=   393   393   393   393   393 MxSgAt=    18 MxSgA2=    18.
 Leave Link  302 at Tue Apr  5 20:08:47 2022, MaxMem=  1879048192 cpu:               3.3 elap:               0.5
 (Enter /gpfs/software/gaussian16/sse4/tar/g16/l303.exe)
 DipDrv:  MaxL=1.
 Leave Link  303 at Tue Apr  5 20:08:47 2022, MaxMem=  1879048192 cpu:               0.4 elap:               0.1
 (Enter /gpfs/software/gaussian16/sse4/tar/g16/l401.exe)
 Initial guess from the checkpoint file:  "checkpoint.chk"
 B after Tr=    -0.000000    0.000000    0.000000
         Rot=    1.000000   -0.000071   -0.000006    0.000088 Ang=  -0.01 deg.
 Guess basis will be translated and rotated to current coordinates.
 JPrj=2 DoOrth=T DoCkMO=T.
 Generating alternative initial guess.
 ExpMin= 4.38D-02 ExpMax= 1.06D+05 ExpMxC= 3.62D+03 IAcc=2 IRadAn=         4 AccDes= 0.00D+00
 Harris functional with IExCor= 1009 and IRadAn=       4 diagonalized for initial guess.
 HarFok:  IExCor= 1009 AccDes= 0.00D+00 IRadAn=         4 IDoV= 1 UseB2=F ITyADJ=14
 ICtDFT=  3500011 ScaDFX=  1.000000  1.000000  1.000000  1.000000
 FoFCou: FMM=F IPFlag=           0 FMFlag=      100000 FMFlg1=           0
         NFxFlg=           0 DoJE=T BraDBF=F KetDBF=T FulRan=T
         wScrn=  0.000000 ICntrl=       500 IOpCl=  0 I1Cent=   200000004 NGrid=           0
         NMat0=    1 NMatS0=      1 NMatT0=    0 NMatD0=    1 NMtDS0=    0 NMtDT0=    0
 Petite list used in FoFCou.
 Harris En= -1913.20410561981    
 Leave Link  401 at Tue Apr  5 20:08:49 2022, MaxMem=  1879048192 cpu:              14.5 elap:               2.1
 (Enter /gpfs/software/gaussian16/sse4/tar/g16/l502.exe)
 Integral symmetry usage will be decided dynamically.
 Closed shell SCF:
 Using DIIS extrapolation, IDIIS=  1040.
 NGot=  1879048192 LenX=  1878715301 LenY=  1878551644
 Requested convergence on RMS density matrix=1.00D-08 within 128 cycles.
 Requested convergence on MAX density matrix=1.00D-06.
 Requested convergence on             energy=1.00D-06.
 No special actions if energy rises.
 Fock matrices will be formed incrementally for  20 cycles.

 Cycle   1  Pass 1  IDiag  1:
 FoFJK:  IHMeth= 1 ICntrl=       0 DoSepK=F KAlg= 0 I1Cent=           0 FoldK=F
 IRaf= 810000000 NMat=       1 IRICut=       1 DoRegI=T DoRafI=F ISym2E= 0 IDoP0=0 IntGTp=1.
 FoFCou: FMM=F IPFlag=           0 FMFlag=      100000 FMFlg1=           0
         NFxFlg=           0 DoJE=F BraDBF=F KetDBF=F FulRan=T
         wScrn=  0.000000 ICntrl=         0 IOpCl=  0 I1Cent=           0 NGrid=           0
         NMat0=    1 NMatS0=      1 NMatT0=    0 NMatD0=    1 NMtDS0=    0 NMtDT0=    0
 Symmetry not used in FoFCou.
 E= -1914.05768386110    
 DIIS: error= 1.40D-03 at cycle   1 NSaved=   1.
 NSaved= 1 IEnMin= 1 EnMin= -1914.05768386110     IErMin= 1 ErrMin= 1.40D-03
 ErrMax= 1.40D-03  0.00D+00 EMaxC= 1.00D-01 BMatC= 6.82D-04 BMatP= 6.82D-04
 IDIUse=3 WtCom= 9.86D-01 WtEn= 1.40D-02
 Coeff-Com:  0.100D+01
 Coeff-En:   0.100D+01
 Coeff:      0.100D+01
 Gap=     0.392 Goal=   None    Shift=    0.000
 GapD=    0.392 DampG=1.000 DampE=1.000 DampFc=1.0000 IDamp=-1.
 RMSDP=4.05D-03 MaxDP=2.19D-01              OVMax= 1.76D-02

 Cycle   2  Pass 1  IDiag  1:
 RMSU=  3.42D-03    CP:  1.02D+00
 E= -1914.05921446133     Delta-E=       -0.001530600229 Rises=F Damp=F
 DIIS: error= 2.25D-04 at cycle   2 NSaved=   2.
 NSaved= 2 IEnMin= 2 EnMin= -1914.05921446133     IErMin= 2 ErrMin= 2.25D-04
 ErrMax= 2.25D-04  0.00D+00 EMaxC= 1.00D-01 BMatC= 2.06D-05 BMatP= 6.82D-04
 IDIUse=3 WtCom= 9.98D-01 WtEn= 2.25D-03
 Coeff-Com: -0.831D-01 0.108D+01
 Coeff-En:   0.000D+00 0.100D+01
 Coeff:     -0.829D-01 0.108D+01
 Gap=     0.164 Goal=   None    Shift=    0.000
 RMSDP=8.35D-04 MaxDP=8.90D-02 DE=-1.53D-03 OVMax= 3.70D-03

 Cycle   3  Pass 1  IDiag  1:
 RMSU=  6.75D-04    CP:  1.02D+00  1.05D+00
 E= -1914.05926059867     Delta-E=       -0.000046137340 Rises=F Damp=F
 DIIS: error= 3.07D-04 at cycle   3 NSaved=   3.
 NSaved= 3 IEnMin= 3 EnMin= -1914.05926059867     IErMin= 2 ErrMin= 2.25D-04
 ErrMax= 3.07D-04  0.00D+00 EMaxC= 1.00D-01 BMatC= 1.69D-05 BMatP= 2.06D-05
 IDIUse=3 WtCom= 9.97D-01 WtEn= 3.07D-03
 Coeff-Com: -0.613D-01 0.555D+00 0.506D+00
 Coeff-En:   0.000D+00 0.000D+00 0.100D+01
 Coeff:     -0.611D-01 0.553D+00 0.508D+00
 Gap=     0.164 Goal=   None    Shift=    0.000
 RMSDP=2.67D-04 MaxDP=1.64D-02 DE=-4.61D-05 OVMax= 1.82D-03

 Cycle   4  Pass 1  IDiag  1:
 RMSU=  1.94D-04    CP:  1.02D+00  1.06D+00  9.57D-01
 E= -1914.05927572046     Delta-E=       -0.000015121789 Rises=F Damp=F
 DIIS: error= 1.66D-04 at cycle   4 NSaved=   4.
 NSaved= 4 IEnMin= 4 EnMin= -1914.05927572046     IErMin= 4 ErrMin= 1.66D-04
 ErrMax= 1.66D-04  0.00D+00 EMaxC= 1.00D-01 BMatC= 3.59D-06 BMatP= 1.69D-05
 IDIUse=3 WtCom= 9.98D-01 WtEn= 1.66D-03
 Coeff-Com: -0.179D-01 0.925D-01 0.307D+00 0.618D+00
 Coeff-En:   0.000D+00 0.000D+00 0.149D+00 0.851D+00
 Coeff:     -0.179D-01 0.924D-01 0.307D+00 0.619D+00
 Gap=     0.163 Goal=   None    Shift=    0.000
 RMSDP=1.52D-04 MaxDP=1.58D-02 DE=-1.51D-05 OVMax= 9.65D-04

 Cycle   5  Pass 1  IDiag  1:
 RMSU=  6.38D-05    CP:  1.02D+00  1.05D+00  1.10D+00  7.91D-01
 E= -1914.05927915309     Delta-E=       -0.000003432632 Rises=F Damp=F
 DIIS: error= 6.56D-05 at cycle   5 NSaved=   5.
 NSaved= 5 IEnMin= 5 EnMin= -1914.05927915309     IErMin= 5 ErrMin= 6.56D-05
 ErrMax= 6.56D-05  0.00D+00 EMaxC= 1.00D-01 BMatC= 9.60D-07 BMatP= 3.59D-06
 IDIUse=1 WtCom= 1.00D+00 WtEn= 0.00D+00
 Coeff-Com:  0.235D-02-0.698D-01 0.866D-01 0.411D+00 0.570D+00
 Coeff:      0.235D-02-0.698D-01 0.866D-01 0.411D+00 0.570D+00
 Gap=     0.163 Goal=   None    Shift=    0.000
 RMSDP=2.97D-05 MaxDP=2.96D-03 DE=-3.43D-06 OVMax= 4.07D-04

 Cycle   6  Pass 1  IDiag  1:
 RMSU=  1.66D-05    CP:  1.02D+00  1.05D+00  1.13D+00  7.92D-01  9.82D-01
 E= -1914.05928015973     Delta-E=       -0.000001006634 Rises=F Damp=F
 DIIS: error= 2.96D-05 at cycle   6 NSaved=   6.
 NSaved= 6 IEnMin= 6 EnMin= -1914.05928015973     IErMin= 6 ErrMin= 2.96D-05
 ErrMax= 2.96D-05  0.00D+00 EMaxC= 1.00D-01 BMatC= 7.85D-08 BMatP= 9.60D-07
 IDIUse=1 WtCom= 1.00D+00 WtEn= 0.00D+00
 Coeff-Com:  0.285D-02-0.475D-01 0.193D-01 0.173D+00 0.313D+00 0.539D+00
 Coeff:      0.285D-02-0.475D-01 0.193D-01 0.173D+00 0.313D+00 0.539D+00
 Gap=     0.163 Goal=   None    Shift=    0.000
 RMSDP=1.49D-05 MaxDP=9.81D-04 DE=-1.01D-06 OVMax= 1.14D-04

 Cycle   7  Pass 1  IDiag  1:
 RMSU=  7.04D-06    CP:  1.02D+00  1.05D+00  1.12D+00  8.26D-01  8.63D-01
                    CP:  8.05D-01
 E= -1914.05928025385     Delta-E=       -0.000000094118 Rises=F Damp=F
 DIIS: error= 6.08D-06 at cycle   7 NSaved=   7.
 NSaved= 7 IEnMin= 7 EnMin= -1914.05928025385     IErMin= 7 ErrMin= 6.08D-06
 ErrMax= 6.08D-06  0.00D+00 EMaxC= 1.00D-01 BMatC= 7.29D-09 BMatP= 7.85D-08
 IDIUse=1 WtCom= 1.00D+00 WtEn= 0.00D+00
 Coeff-Com:  0.782D-03-0.675D-02-0.745D-02-0.182D-02 0.210D-01 0.208D+00
 Coeff-Com:  0.786D+00
 Coeff:      0.782D-03-0.675D-02-0.745D-02-0.182D-02 0.210D-01 0.208D+00
 Coeff:      0.786D+00
 Gap=     0.163 Goal=   None    Shift=    0.000
 RMSDP=4.86D-06 MaxDP=6.45D-04 DE=-9.41D-08 OVMax= 9.43D-05

 Cycle   8  Pass 1  IDiag  1:
 RMSU=  3.33D-06    CP:  1.02D+00  1.05D+00  1.12D+00  8.22D-01  8.60D-01
                    CP:  8.34D-01  1.22D+00
 E= -1914.05928027103     Delta-E=       -0.000000017181 Rises=F Damp=F
 DIIS: error= 5.92D-06 at cycle   8 NSaved=   8.
 NSaved= 8 IEnMin= 8 EnMin= -1914.05928027103     IErMin= 8 ErrMin= 5.92D-06
 ErrMax= 5.92D-06  0.00D+00 EMaxC= 1.00D-01 BMatC= 4.14D-09 BMatP= 7.29D-09
 IDIUse=1 WtCom= 1.00D+00 WtEn= 0.00D+00
 Coeff-Com: -0.177D-03 0.702D-02-0.991D-02-0.439D-01-0.638D-01-0.599D-02
 Coeff-Com:  0.500D+00 0.616D+00
 Coeff:     -0.177D-03 0.702D-02-0.991D-02-0.439D-01-0.638D-01-0.599D-02
 Coeff:      0.500D+00 0.616D+00
 Gap=     0.163 Goal=   None    Shift=    0.000
 RMSDP=3.20D-06 MaxDP=1.31D-04 DE=-1.72D-08 OVMax= 6.28D-05

 Cycle   9  Pass 1  IDiag  1:
 RMSU=  2.45D-06    CP:  1.02D+00  1.05D+00  1.12D+00  8.21D-01  8.73D-01
                    CP:  8.77D-01  1.35D+00  1.19D+00
 E= -1914.05928027847     Delta-E=       -0.000000007443 Rises=F Damp=F
 DIIS: error= 1.22D-06 at cycle   9 NSaved=   9.
 NSaved= 9 IEnMin= 9 EnMin= -1914.05928027847     IErMin= 9 ErrMin= 1.22D-06
 ErrMax= 1.22D-06  0.00D+00 EMaxC= 1.00D-01 BMatC= 3.44D-10 BMatP= 4.14D-09
 IDIUse=1 WtCom= 1.00D+00 WtEn= 0.00D+00
 Coeff-Com: -0.215D-03 0.423D-02-0.277D-02-0.180D-01-0.304D-01-0.402D-01
 Coeff-Com:  0.740D-01 0.249D+00 0.765D+00
 Coeff:     -0.215D-03 0.423D-02-0.277D-02-0.180D-01-0.304D-01-0.402D-01
 Coeff:      0.740D-01 0.249D+00 0.765D+00
 Gap=     0.163 Goal=   None    Shift=    0.000
 RMSDP=1.38D-06 MaxDP=1.98D-04 DE=-7.44D-09 OVMax= 3.81D-05

 Cycle  10  Pass 1  IDiag  1:
 RMSU=  7.70D-07    CP:  1.02D+00  1.05D+00  1.12D+00  8.21D-01  8.76D-01
                    CP:  8.83D-01  1.39D+00  1.36D+00  1.26D+00
 E= -1914.05928027985     Delta-E=       -0.000000001377 Rises=F Damp=F
 DIIS: error= 6.79D-07 at cycle  10 NSaved=  10.
 NSaved=10 IEnMin=10 EnMin= -1914.05928027985     IErMin=10 ErrMin= 6.79D-07
 ErrMax= 6.79D-07  0.00D+00 EMaxC= 1.00D-01 BMatC= 6.76D-11 BMatP= 3.44D-10
 IDIUse=1 WtCom= 1.00D+00 WtEn= 0.00D+00
 Coeff-Com: -0.335D-04-0.250D-03 0.148D-02 0.482D-02 0.565D-02-0.104D-01
 Coeff-Com: -0.972D-01-0.773D-01 0.252D+00 0.921D+00
 Coeff:     -0.335D-04-0.250D-03 0.148D-02 0.482D-02 0.565D-02-0.104D-01
 Coeff:     -0.972D-01-0.773D-01 0.252D+00 0.921D+00
 Gap=     0.163 Goal=   None    Shift=    0.000
 RMSDP=8.79D-07 MaxDP=5.64D-05 DE=-1.38D-09 OVMax= 2.76D-05

 Cycle  11  Pass 1  IDiag  1:
 RMSU=  3.45D-07    CP:  1.02D+00  1.05D+00  1.12D+00  8.21D-01  8.74D-01
                    CP:  8.78D-01  1.43D+00  1.49D+00  1.49D+00  1.14D+00
 E= -1914.05928028027     Delta-E=       -0.000000000426 Rises=F Damp=F
 DIIS: error= 2.73D-07 at cycle  11 NSaved=  11.
 NSaved=11 IEnMin=11 EnMin= -1914.05928028027     IErMin=11 ErrMin= 2.73D-07
 ErrMax= 2.73D-07  0.00D+00 EMaxC= 1.00D-01 BMatC= 9.88D-12 BMatP= 6.76D-11
 IDIUse=1 WtCom= 1.00D+00 WtEn= 0.00D+00
 Coeff-Com:  0.209D-04-0.707D-03 0.866D-03 0.407D-02 0.588D-02 0.215D-02
 Coeff-Com: -0.436D-01-0.581D-01-0.419D-01 0.263D+00 0.868D+00
 Coeff:      0.209D-04-0.707D-03 0.866D-03 0.407D-02 0.588D-02 0.215D-02
 Coeff:     -0.436D-01-0.581D-01-0.419D-01 0.263D+00 0.868D+00
 Gap=     0.163 Goal=   None    Shift=    0.000
 RMSDP=4.07D-07 MaxDP=1.86D-05 DE=-4.26D-10 OVMax= 1.18D-05

 Cycle  12  Pass 1  IDiag  1:
 RMSU=  1.53D-07    CP:  1.02D+00  1.05D+00  1.12D+00  8.21D-01  8.76D-01
                    CP:  8.78D-01  1.44D+00  1.56D+00  1.58D+00  1.29D+00
                    CP:  1.13D+00
 E= -1914.05928028017     Delta-E=        0.000000000101 Rises=F Damp=F
 DIIS: error= 9.77D-08 at cycle  12 NSaved=  12.
 NSaved=12 IEnMin=11 EnMin= -1914.05928028027     IErMin=12 ErrMin= 9.77D-08
 ErrMax= 9.77D-08  0.00D+00 EMaxC= 1.00D-01 BMatC= 3.77D-12 BMatP= 9.88D-12
 IDIUse=1 WtCom= 1.00D+00 WtEn= 0.00D+00
 Coeff-Com:  0.168D-04-0.298D-03 0.156D-03 0.110D-02 0.181D-02 0.329D-02
 Coeff-Com: -0.297D-02-0.105D-01-0.677D-01-0.482D-01 0.443D+00 0.681D+00
 Coeff:      0.168D-04-0.298D-03 0.156D-03 0.110D-02 0.181D-02 0.329D-02
 Coeff:     -0.297D-02-0.105D-01-0.677D-01-0.482D-01 0.443D+00 0.681D+00
 Gap=     0.163 Goal=   None    Shift=    0.000
 RMSDP=1.19D-07 MaxDP=4.12D-06 DE= 1.01D-10 OVMax= 3.96D-06

 Cycle  13  Pass 1  IDiag  1:
 RMSU=  5.26D-08    CP:  1.02D+00  1.05D+00  1.12D+00  8.21D-01  8.76D-01
                    CP:  8.78D-01  1.44D+00  1.57D+00  1.60D+00  1.35D+00
                    CP:  1.32D+00  1.08D+00
 E= -1914.05928028021     Delta-E=       -0.000000000033 Rises=F Damp=F
 DIIS: error= 4.23D-08 at cycle  13 NSaved=  13.
 NSaved=13 IEnMin=11 EnMin= -1914.05928028027     IErMin=13 ErrMin= 4.23D-08
 ErrMax= 4.23D-08  0.00D+00 EMaxC= 1.00D-01 BMatC= 4.42D-13 BMatP= 3.77D-12
 IDIUse=1 WtCom= 1.00D+00 WtEn= 0.00D+00
 Coeff-Com:  0.743D-06 0.651D-04-0.150D-03-0.598D-03-0.762D-03 0.811D-03
 Coeff-Com:  0.812D-02 0.114D-01-0.168D-01-0.816D-01-0.194D-01 0.221D+00
 Coeff-Com:  0.878D+00
 Coeff:      0.743D-06 0.651D-04-0.150D-03-0.598D-03-0.762D-03 0.811D-03
 Coeff:      0.812D-02 0.114D-01-0.168D-01-0.816D-01-0.194D-01 0.221D+00
 Coeff:      0.878D+00
 Gap=     0.163 Goal=   None    Shift=    0.000
 RMSDP=7.62D-08 MaxDP=3.32D-06 DE=-3.27D-11 OVMax= 2.05D-06

 Cycle  14  Pass 1  IDiag  1:
 RMSU=  2.38D-08    CP:  1.02D+00  1.05D+00  1.12D+00  8.21D-01  8.76D-01
                    CP:  8.79D-01  1.44D+00  1.57D+00  1.60D+00  1.38D+00
                    CP:  1.41D+00  1.25D+00  9.87D-01
 E= -1914.05928028028     Delta-E=       -0.000000000078 Rises=F Damp=F
 DIIS: error= 2.38D-08 at cycle  14 NSaved=  14.
 NSaved=14 IEnMin=14 EnMin= -1914.05928028028     IErMin=14 ErrMin= 2.38D-08
 ErrMax= 2.38D-08  0.00D+00 EMaxC= 1.00D-01 BMatC= 1.18D-13 BMatP= 4.42D-13
 IDIUse=1 WtCom= 1.00D+00 WtEn= 0.00D+00
 Coeff-Com: -0.224D-05 0.793D-04-0.101D-03-0.476D-03-0.651D-03-0.186D-05
 Coeff-Com:  0.425D-02 0.772D-02 0.948D-03-0.350D-01-0.736D-01 0.509D-02
 Coeff-Com:  0.436D+00 0.656D+00
 Coeff:     -0.224D-05 0.793D-04-0.101D-03-0.476D-03-0.651D-03-0.186D-05
 Coeff:      0.425D-02 0.772D-02 0.948D-03-0.350D-01-0.736D-01 0.509D-02
 Coeff:      0.436D+00 0.656D+00
 Gap=     0.163 Goal=   None    Shift=    0.000
 RMSDP=3.21D-08 MaxDP=1.08D-06 DE=-7.82D-11 OVMax= 6.20D-07

 Cycle  15  Pass 1  IDiag  1:
 RMSU=  8.64D-09    CP:  1.02D+00  1.05D+00  1.12D+00  8.21D-01  8.76D-01
                    CP:  8.79D-01  1.44D+00  1.58D+00  1.60D+00  1.39D+00
                    CP:  1.44D+00  1.29D+00  1.19D+00  1.05D+00
 E= -1914.05928028030     Delta-E=       -0.000000000015 Rises=F Damp=F
 DIIS: error= 6.88D-09 at cycle  15 NSaved=  15.
 NSaved=15 IEnMin=15 EnMin= -1914.05928028030     IErMin=15 ErrMin= 6.88D-09
 ErrMax= 6.88D-09  0.00D+00 EMaxC= 1.00D-01 BMatC= 1.84D-14 BMatP= 1.18D-13
 IDIUse=1 WtCom= 1.00D+00 WtEn= 0.00D+00
 Coeff-Com: -0.110D-05 0.242D-04-0.201D-04-0.112D-03-0.154D-03-0.100D-03
 Coeff-Com:  0.465D-03 0.167D-02 0.328D-02-0.159D-02-0.306D-01-0.408D-01
 Coeff-Com:  0.375D-01 0.316D+00 0.715D+00
 Coeff:     -0.110D-05 0.242D-04-0.201D-04-0.112D-03-0.154D-03-0.100D-03
 Coeff:      0.465D-03 0.167D-02 0.328D-02-0.159D-02-0.306D-01-0.408D-01
 Coeff:      0.375D-01 0.316D+00 0.715D+00
 Gap=     0.163 Goal=   None    Shift=    0.000
 RMSDP=1.10D-08 MaxDP=1.02D-06 DE=-1.55D-11 OVMax= 2.01D-07

 Cycle  16  Pass 1  IDiag  1:
 RMSU=  2.95D-09    CP:  1.02D+00  1.05D+00  1.12D+00  8.21D-01  8.76D-01
                    CP:  8.79D-01  1.44D+00  1.58D+00  1.61D+00  1.39D+00
                    CP:  1.44D+00  1.32D+00  1.22D+00  1.16D+00  1.06D+00
 E= -1914.05928028022     Delta-E=        0.000000000076 Rises=F Damp=F
 DIIS: error= 2.57D-09 at cycle  16 NSaved=  16.
 NSaved=16 IEnMin=15 EnMin= -1914.05928028030     IErMin=16 ErrMin= 2.57D-09
 ErrMax= 2.57D-09  0.00D+00 EMaxC= 1.00D-01 BMatC= 1.71D-15 BMatP= 1.84D-14
 IDIUse=1 WtCom= 1.00D+00 WtEn= 0.00D+00
 Coeff-Com: -0.862D-07-0.278D-05 0.757D-05 0.278D-04 0.387D-04-0.433D-04
 Coeff-Com: -0.482D-03-0.494D-03 0.101D-02 0.447D-02 0.341D-03-0.146D-01
 Coeff-Com: -0.500D-01 0.246D-01 0.268D+00 0.767D+00
 Coeff:     -0.862D-07-0.278D-05 0.757D-05 0.278D-04 0.387D-04-0.433D-04
 Coeff:     -0.482D-03-0.494D-03 0.101D-02 0.447D-02 0.341D-03-0.146D-01
 Coeff:     -0.500D-01 0.246D-01 0.268D+00 0.767D+00
 Gap=     0.163 Goal=   None    Shift=    0.000
 RMSDP=3.34D-09 MaxDP=5.07D-07 DE= 7.64D-11 OVMax= 5.01D-08

 SCF Done:  E(RM062X) =  -1914.05928028     A.U. after   16 cycles
            NFock= 16  Conv=0.33D-08     -V/T= 2.0025
 KE= 1.909204120114D+03 PE=-6.979586579498D+03 EE= 1.936755229557D+03
 Leave Link  502 at Tue Apr  5 20:13:21 2022, MaxMem=  1879048192 cpu:            1901.6 elap:             272.3
 (Enter /gpfs/software/gaussian16/sse4/tar/g16/l701.exe)
 ... and contract with generalized density number  0.
 Compute integral first derivatives.
 Leave Link  701 at Tue Apr  5 20:13:22 2022, MaxMem=  1879048192 cpu:               1.4 elap:               0.2
 (Enter /gpfs/software/gaussian16/sse4/tar/g16/l702.exe)
 L702 exits ... SP integral derivatives will be done elsewhere.
 Leave Link  702 at Tue Apr  5 20:13:22 2022, MaxMem=  1879048192 cpu:               0.1 elap:               0.0
 (Enter /gpfs/software/gaussian16/sse4/tar/g16/l703.exe)
 Integral derivatives from FoFJK, PRISM(SPDF).
 Compute integral first derivatives, UseDBF=F ICtDFT=           0.
 Calling FoFJK, ICntrl=      2127 FMM=F ISym2X=0 I1Cent= 0 IOpClX= 0 NMat=1 NMatS=1 NMatT=0.
 FoFJK:  IHMeth= 1 ICntrl=    2127 DoSepK=F KAlg= 0 I1Cent=           0 FoldK=F
 IRaf=         0 NMat=       1 IRICut=       1 DoRegI=T DoRafI=F ISym2E= 0 IDoP0=0 IntGTp=1.
[truncated: 626,319 more chars]
