# Supplementary material for: Gas Phase Reactivity of Isomeric Hydroxylated Polychlorinated Biphenyls
Source: J Am Soc Mass Spectrom. 2024 Apr 19;35(5):1021–9. doi: 10.1021/jasms.4c00035 (PMC11066962; doi:10.1021/jasms.4c00035)
Supplement: Supplementary file 3 — js4c00035_si_003.zip [file js4c00035_si_003.zip › Claculated geometries/4-OH-CB35__2_6_s.out]

 Entering Gaussian System, Link 0=/gpfs/software/gaussian16/sse4/tar/g16/g16
 Initial command:
 /gpfs/software/gaussian16/sse4/tar/g16/l1.exe "/tmp/Gau-210800.inp" -scrdir="/tmp/"
 Entering Link 1 = /gpfs/software/gaussian16/sse4/tar/g16/l1.exe PID=    210804.
  
 Copyright (c) 1988,1990,1992,1993,1995,1998,2003,2009,2016,
            Gaussian, Inc.  All Rights Reserved.
  
 This is part of the Gaussian(R) 16 program.  It is based on
 the Gaussian(R) 09 system (copyright 2009, Gaussian, Inc.),
 the Gaussian(R) 03 system (copyright 2003, Gaussian, Inc.),
 the Gaussian(R) 98 system (copyright 1998, Gaussian, Inc.),
 the Gaussian(R) 94 system (copyright 1995, Gaussian, Inc.),
 the Gaussian 92(TM) system (copyright 1992, Gaussian, Inc.),
 the Gaussian 90(TM) system (copyright 1990, Gaussian, Inc.),
 the Gaussian 88(TM) system (copyright 1988, Gaussian, Inc.),
 the Gaussian 86(TM) system (copyright 1986, Carnegie Mellon
 University), and the Gaussian 82(TM) system (copyright 1983,
 Carnegie Mellon University). Gaussian is a federally registered
 trademark of Gaussian, Inc.
  
 This software contains proprietary and confidential information,
 including trade secrets, belonging to Gaussian, Inc.
  
 This software is provided under written license and may be
 used, copied, transmitted, or stored only in accord with that
 written license.
  
 The following legend is applicable only to US Government
 contracts under FAR:
  
                    RESTRICTED RIGHTS LEGEND
  
 Use, reproduction and disclosure by the US Government is
 subject to restrictions as set forth in subparagraphs (a)
 and (c) of the Commercial Computer Software - Restricted
 Rights clause in FAR 52.227-19.
  
 Gaussian, Inc.
 340 Quinnipiac St., Bldg. 40, Wallingford CT 06492
  
  
 ---------------------------------------------------------------
 Warning -- This program may not be used in any manner that
 competes with the business of Gaussian, Inc. or will provide
 assistance to any competitor of Gaussian, Inc.  The licensee
 of this program is prohibited from giving any competitor of
 Gaussian, Inc. access to this program.  By using this program,
 the user acknowledges that Gaussian, Inc. is engaged in the
 business of creating and licensing software in the field of
 computational chemistry and represents and warrants to the
 licensee that it is not a competitor of Gaussian, Inc. and that
 it will not use this program in any manner prohibited above.
 ---------------------------------------------------------------
  

 Cite this work as:
 Gaussian 16, Revision A.03,
 M. J. Frisch, G. W. Trucks, H. B. Schlegel, G. E. Scuseria, 
 M. A. Robb, J. R. Cheeseman, G. Scalmani, V. Barone, 
 G. A. Petersson, H. Nakatsuji, X. Li, M. Caricato, A. V. Marenich, 
 J. Bloino, B. G. Janesko, R. Gomperts, B. Mennucci, H. P. Hratchian, 
 J. V. Ortiz, A. F. Izmaylov, J. L. Sonnenberg, D. Williams-Young, 
 F. Ding, F. Lipparini, F. Egidi, J. Goings, B. Peng, A. Petrone, 
 T. Henderson, D. Ranasinghe, V. G. Zakrzewski, J. Gao, N. Rega, 
 G. Zheng, W. Liang, M. Hada, M. Ehara, K. Toyota, R. Fukuda, 
 J. Hasegawa, M. Ishida, T. Nakajima, Y. Honda, O. Kitao, H. Nakai, 
 T. Vreven, K. Throssell, J. A. Montgomery, Jr., J. E. Peralta, 
 F. Ogliaro, M. J. Bearpark, J. J. Heyd, E. N. Brothers, K. N. Kudin, 
 V. N. Staroverov, T. A. Keith, R. Kobayashi, J. Normand, 
 K. Raghavachari, A. P. Rendell, J. C. Burant, S. S. Iyengar, 
 J. Tomasi, M. Cossi, J. M. Millam, M. Klene, C. Adamo, R. Cammi, 
 J. W. Ochterski, R. L. Martin, K. Morokuma, O. Farkas, 
 J. B. Foresman, and D. J. Fox, Gaussian, Inc., Wallingford CT, 2016.
 
 ******************************************
 Gaussian 16:  ES64L-G16RevA.03 25-Dec-2016
                 6-Jul-2022 
 ******************************************
 %Chk=checkpoint
 %Mem=5gb
 %NProc=5
 Will use up to    5 processors via shared memory.
 -------------------------------------------------
 #p M062X/6-311+G** opt int=ultrafine freq pop=nbo
 -------------------------------------------------
 1/18=20,19=15,26=4,38=1/1,3;
 2/9=110,12=2,17=6,18=5,40=1/2;
 3/5=4,6=6,7=111,11=2,25=1,30=1,71=1,74=-55,75=-5/1,2,3;
 4//1;
 5/5=2,38=5/2;
 6/7=2,8=2,9=2,10=2,28=1,40=1/1,7;
 7//1,2,3,16;
 1/18=20,19=15,26=4/3(2);
 2/9=110/2;
 99//99;
 2/9=110/2;
 3/5=4,6=6,7=111,11=2,25=1,30=1,71=1,74=-55,75=-5/1,2,3;
 4/5=5,16=3,69=1/1;
 5/5=2,38=5/2;
 7//1,2,3,16;
 1/18=20,19=15,26=4/3(-5);
 2/9=110/2;
 6/7=2,8=2,9=2,10=2,19=2,28=1,40=1/1,7;
 99/9=1/99;
 Leave Link    1 at Wed Jul  6 05:38:21 2022, MaxMem=   671088640 cpu:             138.2 elap:              34.7
 (Enter /gpfs/software/gaussian16/sse4/tar/g16/l101.exe)
 ---
 ...
 ---
 Symbolic Z-matrix:
 Charge = -1 Multiplicity = 1
 C                    -8.11599  -1.60301   6.82983 
 C                    -7.28586  -2.59648   7.33833 
 C                    -5.98237  -2.88648   6.81301 
 C                    -7.50263  -0.93512   5.74385 
 C                    -6.20736  -1.20708   5.20492 
 C                    -5.37288  -2.20424   5.71498 
 H                    -5.48226  -3.6906    7.3335 
 H                    -5.92566  -0.57475   4.36647 
 O                    -9.26592  -1.36226   7.30916 
 H                    -7.71193  -3.14855   8.18429 
 C                    -3.96722  -2.51341   5.1452 
 C                    -3.1424   -3.51892   5.67009 
 C                    -1.86254  -3.79776   5.14813 
 C                    -3.36438  -1.81446   4.03397 
 C                    -2.07386  -2.0972    3.50933 
 C                    -1.32816  -3.09046   4.07124 
 Cl                    0.23725  -3.43503   3.43627 
 Cl                   -0.92852  -5.05165   5.86262 
 H                    -1.62884  -1.55768   2.66442 
 H                    -3.43552  -4.14767   6.51207 
 
 ITRead=  0  0  0  0  0  0  0  0  0  0  0  0  0  0  0  0  0  0  0  0
 MicOpt= -1 -1 -1 -1 -1 -1 -1 -1 -1 -1 -1 -1 -1 -1 -1 -1 -1 -1 -1 -1
 NAtoms=     20 NQM=       20 NQMF=       0 NMMI=      0 NMMIF=      0
                NMic=       0 NMicF=      0.
                    Isotopes and Nuclear Properties:
 (Nuclear quadrupole moments (NQMom) in fm**2, nuclear magnetic moments (NMagM)
  in nuclear magnetons)

  Atom         1           2           3           4           5           6           7           8           9          10
 IAtWgt=          12          12          12          12          12          12           1           1          16           1
 AtmWgt=  12.0000000  12.0000000  12.0000000  12.0000000  12.0000000  12.0000000   1.0078250   1.0078250  15.9949146   1.0078250
 NucSpn=           0           0           0           0           0           0           1           1           0           1
 AtZEff=  -0.0000000  -0.0000000  -0.0000000  -0.0000000  -0.0000000  -0.0000000  -0.0000000  -0.0000000  -0.0000000  -0.0000000
 NQMom=    0.0000000   0.0000000   0.0000000   0.0000000   0.0000000   0.0000000   0.0000000   0.0000000   0.0000000   0.0000000
 NMagM=    0.0000000   0.0000000   0.0000000   0.0000000   0.0000000   0.0000000   2.7928460   2.7928460   0.0000000   2.7928460
 AtZNuc=   6.0000000   6.0000000   6.0000000   6.0000000   6.0000000   6.0000000   1.0000000   1.0000000   8.0000000   1.0000000

  Atom        11          12          13          14          15          16          17          18          19          20
 IAtWgt=          12          12          12          12          12          12          35          35           1           1
 AtmWgt=  12.0000000  12.0000000  12.0000000  12.0000000  12.0000000  12.0000000  34.9688527  34.9688527   1.0078250   1.0078250
 NucSpn=           0           0           0           0           0           0           3           3           1           1
 AtZEff=  -0.0000000  -0.0000000  -0.0000000  -0.0000000  -0.0000000  -0.0000000  -0.0000000  -0.0000000  -0.0000000  -0.0000000
 NQMom=    0.0000000   0.0000000   0.0000000   0.0000000   0.0000000   0.0000000  -8.1650000  -8.1650000   0.0000000   0.0000000
 NMagM=    0.0000000   0.0000000   0.0000000   0.0000000   0.0000000   0.0000000   0.8218740   0.8218740   2.7928460   2.7928460
 AtZNuc=   6.0000000   6.0000000   6.0000000   6.0000000   6.0000000   6.0000000  17.0000000  17.0000000   1.0000000   1.0000000
 Leave Link  101 at Wed Jul  6 05:39:37 2022, MaxMem=   671088640 cpu:               0.9 elap:              45.5
 (Enter /gpfs/software/gaussian16/sse4/tar/g16/l103.exe)

 GradGradGradGradGradGradGradGradGradGradGradGradGradGradGradGradGradGrad
 Berny optimization.
 Initialization pass.
                           ----------------------------
                           !    Initial Parameters    !
                           ! (Angstroms and Degrees)  !
 --------------------------                            --------------------------
 ! Name  Definition              Value          Derivative Info.                !
 --------------------------------------------------------------------------------
 ! R1    R(1,2)                  1.3909         estimate D2E/DX2                !
 ! R2    R(1,4)                  1.4148         estimate D2E/DX2                !
 ! R3    R(1,9)                  1.2689         estimate D2E/DX2                !
 ! R4    R(2,3)                  1.435          estimate D2E/DX2                !
 ! R5    R(2,10)                 1.0963         estimate D2E/DX2                !
 ! R6    R(3,6)                  1.4292         estimate D2E/DX2                !
 ! R7    R(3,7)                  1.0806         estimate D2E/DX2                !
 ! R8    R(4,5)                  1.429          estimate D2E/DX2                !
 ! R9    R(5,6)                  1.3967         estimate D2E/DX2                !
 ! R10   R(5,8)                  1.0873         estimate D2E/DX2                !
 ! R11   R(6,11)                 1.5479         estimate D2E/DX2                !
 ! R12   R(11,12)                1.4025         estimate D2E/DX2                !
 ! R13   R(11,14)                1.4446         estimate D2E/DX2                !
 ! R14   R(12,13)                1.41           estimate D2E/DX2                !
 ! R15   R(12,20)                1.091          estimate D2E/DX2                !
 ! R16   R(13,16)                1.3948         estimate D2E/DX2                !
 ! R17   R(13,18)                1.719          estimate D2E/DX2                !
 ! R18   R(14,15)                1.4215         estimate D2E/DX2                !
 ! R19   R(15,16)                1.3632         estimate D2E/DX2                !
 ! R20   R(15,19)                1.0968         estimate D2E/DX2                !
 ! R21   R(16,17)                1.7241         estimate D2E/DX2                !
 ! A1    A(2,1,4)              111.0424         estimate D2E/DX2                !
 ! A2    A(2,1,9)              122.567          estimate D2E/DX2                !
 ! A3    A(4,1,9)              126.3906         estimate D2E/DX2                !
 ! A4    A(1,2,3)              123.5487         estimate D2E/DX2                !
 ! A5    A(1,2,10)             114.1934         estimate D2E/DX2                !
 ! A6    A(3,2,10)             122.2579         estimate D2E/DX2                !
 ! A7    A(2,3,6)              124.9014         estimate D2E/DX2                !
 ! A8    A(2,3,7)              113.2329         estimate D2E/DX2                !
 ! A9    A(6,3,7)              121.8657         estimate D2E/DX2                !
 ! A10   A(1,4,5)              126.3412         estimate D2E/DX2                !
 ! A11   A(4,5,6)              122.6617         estimate D2E/DX2                !
 ! A12   A(4,5,8)              114.5177         estimate D2E/DX2                !
 ! A13   A(6,5,8)              122.8206         estimate D2E/DX2                !
 ! A14   A(3,6,5)              111.5046         estimate D2E/DX2                !
 ! A15   A(3,6,11)             125.0796         estimate D2E/DX2                !
 ! A16   A(5,6,11)             123.4158         estimate D2E/DX2                !
 ! A17   A(6,11,12)            122.6498         estimate D2E/DX2                !
 ! A18   A(6,11,14)            124.4349         estimate D2E/DX2                !
 ! A19   A(12,11,14)           112.9152         estimate D2E/DX2                !
 ! A20   A(11,12,13)           122.4839         estimate D2E/DX2                !
 ! A21   A(11,12,20)           122.9591         estimate D2E/DX2                !
 ! A22   A(13,12,20)           114.557          estimate D2E/DX2                !
 ! A23   A(12,13,16)           122.2261         estimate D2E/DX2                !
 ! A24   A(12,13,18)           118.918          estimate D2E/DX2                !
 ! A25   A(16,13,18)           118.8559         estimate D2E/DX2                !
 ! A26   A(11,14,15)           124.5092         estimate D2E/DX2                !
 ! A27   A(14,15,16)           119.3016         estimate D2E/DX2                !
 ! A28   A(14,15,19)           123.6989         estimate D2E/DX2                !
 ! A29   A(16,15,19)           116.9995         estimate D2E/DX2                !
 ! A30   A(13,16,15)           118.564          estimate D2E/DX2                !
 ! A31   A(13,16,17)           122.0637         estimate D2E/DX2                !
 ! A32   A(15,16,17)           119.3723         estimate D2E/DX2                !
 ! D1    D(4,1,2,3)              0.0099         estimate D2E/DX2                !
 ! D2    D(4,1,2,10)          -179.9894         estimate D2E/DX2                !
 ! D3    D(9,1,2,3)           -179.9942         estimate D2E/DX2                !
 ! D4    D(9,1,2,10)             0.0065         estimate D2E/DX2                !
 ! D5    D(2,1,4,5)             -0.0096         estimate D2E/DX2                !
 ! D6    D(9,1,4,5)            179.9947         estimate D2E/DX2                !
 ! D7    D(1,2,3,6)              0.0028         estimate D2E/DX2                !
 ! D8    D(1,2,3,7)           -179.9937         estimate D2E/DX2                !
 ! D9    D(10,2,3,6)          -179.9979         estimate D2E/DX2                !
 ! D10   D(10,2,3,7)             0.0055         estimate D2E/DX2                !
 ! D11   D(2,3,6,5)             -0.0158         estimate D2E/DX2                !
 ! D12   D(2,3,6,11)           179.9878         estimate D2E/DX2                !
 ! D13   D(7,3,6,5)            179.9804         estimate D2E/DX2                !
 ! D14   D(7,3,6,11)            -0.016          estimate D2E/DX2                !
 ! D15   D(1,4,5,6)             -0.0041         estimate D2E/DX2                !
 ! D16   D(1,4,5,8)            179.9939         estimate D2E/DX2                !
 ! D17   D(4,5,6,3)              0.016          estimate D2E/DX2                !
 ! D18   D(4,5,6,11)          -179.9875         estimate D2E/DX2                !
 ! D19   D(8,5,6,3)           -179.9818         estimate D2E/DX2                !
 ! D20   D(8,5,6,11)             0.0146         estimate D2E/DX2                !
 ! D21   D(3,6,11,12)           -0.0038         estimate D2E/DX2                !
 ! D22   D(3,6,11,14)          180.0            estimate D2E/DX2                !
 ! D23   D(5,6,11,12)         -179.9998         estimate D2E/DX2                !
 ! D24   D(5,6,11,14)            0.004          estimate D2E/DX2                !
 ! D25   D(6,11,12,13)         179.9878         estimate D2E/DX2                !
 ! D26   D(6,11,12,20)          -0.0154         estimate D2E/DX2                !
 ! D27   D(14,11,12,13)         -0.0155         estimate D2E/DX2                !
 ! D28   D(14,11,12,20)        179.9812         estimate D2E/DX2                !
 ! D29   D(6,11,14,15)        -179.9882         estimate D2E/DX2                !
 ! D30   D(12,11,14,15)          0.0152         estimate D2E/DX2                !
 ! D31   D(11,12,13,16)          0.0044         estimate D2E/DX2                !
 ! D32   D(11,12,13,18)       -179.9976         estimate D2E/DX2                !
 ! D33   D(20,12,13,16)       -179.9926         estimate D2E/DX2                !
 ! D34   D(20,12,13,18)          0.0054         estimate D2E/DX2                !
 ! D35   D(12,13,16,15)          0.0092         estimate D2E/DX2                !
 ! D36   D(12,13,16,17)       -179.9944         estimate D2E/DX2                !
 ! D37   D(18,13,16,15)       -179.9888         estimate D2E/DX2                !
 ! D38   D(18,13,16,17)          0.0076         estimate D2E/DX2                !
 ! D39   D(11,14,15,16)         -0.003          estimate D2E/DX2                !
 ! D40   D(11,14,15,19)        179.9981         estimate D2E/DX2                !
 ! D41   D(14,15,16,13)         -0.0096         estimate D2E/DX2                !
 ! D42   D(14,15,16,17)        179.994          estimate D2E/DX2                !
 ! D43   D(19,15,16,13)        179.9893         estimate D2E/DX2                !
 ! D44   D(19,15,16,17)         -0.0071         estimate D2E/DX2                !
 --------------------------------------------------------------------------------
 Trust Radius=3.00D-01 FncErr=1.00D-07 GrdErr=1.00D-06 EigMax=2.50D+02 EigMin=1.00D-04
 Number of steps in this run=    107 maximum allowed number of steps=    120.
 GradGradGradGradGradGradGradGradGradGradGradGradGradGradGradGradGradGrad

 Leave Link  103 at Wed Jul  6 05:39:37 2022, MaxMem=   671088640 cpu:               0.2 elap:               0.1
 (Enter /gpfs/software/gaussian16/sse4/tar/g16/l202.exe)
                          Input orientation:                          
 ---------------------------------------------------------------------
 Center     Atomic      Atomic             Coordinates (Angstroms)
 Number     Number       Type             X           Y           Z
 ---------------------------------------------------------------------
      1          6           0       -8.115990   -1.603010    6.829830
      2          6           0       -7.285860   -2.596480    7.338330
      3          6           0       -5.982370   -2.886480    6.813010
      4          6           0       -7.502630   -0.935120    5.743850
      5          6           0       -6.207360   -1.207080    5.204920
      6          6           0       -5.372880   -2.204240    5.714980
      7          1           0       -5.482260   -3.690600    7.333500
      8          1           0       -5.925660   -0.574750    4.366470
      9          8           0       -9.265920   -1.362260    7.309160
     10          1           0       -7.711930   -3.148550    8.184290
     11          6           0       -3.967220   -2.513410    5.145200
     12          6           0       -3.142400   -3.518920    5.670090
     13          6           0       -1.862540   -3.797760    5.148130
     14          6           0       -3.364380   -1.814460    4.033970
     15          6           0       -2.073860   -2.097200    3.509330
     16          6           0       -1.328160   -3.090460    4.071240
     17         17           0        0.237250   -3.435030    3.436270
     18         17           0       -0.928520   -5.051650    5.862620
     19          1           0       -1.628840   -1.557680    2.664420
     20          1           0       -3.435520   -4.147670    6.512070
 ---------------------------------------------------------------------
                    Distance matrix (angstroms):
                    1          2          3          4          5
     1  C    0.000000
     2  C    1.390924   0.000000
     3  C    2.489962   1.434973   0.000000
     4  C    1.414793   2.312893   2.694828   0.000000
     5  C    2.537708   2.764965   2.336013   1.429032   0.000000
     6  C    3.021427   2.539411   1.429195   2.479382   1.396727
     7  H    3.398272   2.109525   1.080569   3.768495   3.350298
     8  H    3.452971   3.843109   3.366433   2.124589   1.087288
     9  O    1.268880   2.333407   3.653917   2.396213   3.715736
    10  H    2.094402   1.096342   2.222716   3.301337   3.861306
    11  C    4.569365   3.978705   2.642272   3.917717   2.593895
    12  C    5.454567   4.560941   3.125968   5.068833   3.867165
    13  C    6.837447   5.970967   4.535996   6.352968   5.058884
    14  C    5.517186   5.187326   3.965623   4.563118   3.134098
    15  C    6.912111   6.486560   5.178196   5.984568   4.555564
    16  C    7.476427   6.812641   5.405606   6.750348   5.351537
    17  Cl   9.200498   8.516245   7.098377   8.454597   7.044493
    18  Cl   8.030463   6.972901   5.579660   7.757503   6.563493
    19  H    7.709462   7.411236   6.158712   6.661222   5.247848
    20  H    5.336953   4.232495   2.857903   5.239468   4.247212
                    6          7          8          9         10
     6  C    0.000000
     7  H    2.200190   0.000000
     8  H    2.186157   4.325320   0.000000
     9  O    4.290233   4.442729   4.520723   0.000000
    10  H    3.529925   2.447262   4.938720   2.524197   0.000000
    11  C    1.547939   2.910289   2.863618   5.838158   4.864393
    12  C    2.589486   2.875996   4.256066   6.695911   5.228669
    13  C    3.896551   4.229622   5.244781   8.087753   6.622319
    14  C    2.647979   4.346518   2.864890   6.764579   6.156797
    15  C    3.969872   5.364736   4.229528   8.167287   7.399218
    16  C    4.455000   5.315925   5.249092   8.745218   7.594279
    17  Cl   6.179071   6.925786   6.857692  10.469283   9.263651
    18  Cl   5.280329   4.975188   6.874046   9.231268   7.417991
    19  H    4.872555   6.418606   4.725017   8.940738   8.366828
    20  H    2.857558   2.252289   4.854910   6.510563   4.699175
                   11         12         13         14         15
    11  C    0.000000
    12  C    1.402458   0.000000
    13  C    2.465612   1.410048   0.000000
    14  C    1.444569   2.373046   2.725868   0.000000
    15  C    2.536555   2.798562   2.371123   1.421489   0.000000
    16  C    2.907063   2.455884   1.394822   2.403280   1.363223
    17  Cl   4.631133   4.052039   2.733342   3.994400   2.671396
    18  Cl   4.023811   2.699554   1.719049   4.444859   3.946967
    19  H    3.540580   3.895045   3.352818   2.225691   1.096812
    20  H    2.195870   1.090952   2.111169   3.404396   3.882653
                   16         17         18         19         20
    16  C    0.000000
    17  Cl   1.724072   0.000000
    18  Cl   2.686079   3.140009   0.000000
    19  H    2.102134   2.757261   4.788189   0.000000
    20  H    3.393569   4.843309   2.742994   4.977605   0.000000
 Stoichiometry    C12H5Cl2O(1-)
 Framework group  C1[X(C12H5Cl2O)]
 Deg. of freedom    54
 Full point group                 C1      NOp   1
 Largest Abelian subgroup         C1      NOp   1
 Largest concise Abelian subgroup C1      NOp   1
                         Standard orientation:                         
 ---------------------------------------------------------------------
 Center     Atomic      Atomic             Coordinates (Angstroms)
 Number     Number       Type             X           Y           Z
 ---------------------------------------------------------------------
      1          6           0       -4.763637    0.060893   -0.000032
      2          6           0       -3.890357    1.143507    0.000196
      3          6           0       -2.461617    1.009902    0.000278
      4          6           0       -4.054818   -1.163531    0.000059
      5          6           0       -2.634347   -1.319717    0.000153
      6          6           0       -1.756565   -0.233280    0.000081
      7          1           0       -1.944768    1.958846    0.000570
      8          1           0       -2.293973   -2.352354    0.000319
      9          8           0       -6.024796    0.200662   -0.000210
     10          1           0       -4.386646    2.121087    0.000322
     11          6           0       -0.215806   -0.382194   -0.000101
     12          6           0        0.650915    0.720386   -0.000167
     13          6           0        2.054024    0.580673   -0.000081
     14          6           0        0.482648   -1.646687   -0.000299
     15          6           0        1.897366   -1.785270   -0.000227
     16          6           0        2.677256   -0.667169   -0.000014
     17         17           0        4.393321   -0.833133    0.000233
     18         17           0        3.030284    1.995610   -0.000110
     19          1           0        2.414048   -2.752759   -0.000350
     20          1           0        0.298067    1.752701   -0.000341
 ---------------------------------------------------------------------
 Rotational constants (GHZ):           1.4746839           0.1912134           0.1692657
 Leave Link  202 at Wed Jul  6 05:39:37 2022, MaxMem=   671088640 cpu:               0.4 elap:               0.2
 (Enter /gpfs/software/gaussian16/sse4/tar/g16/l301.exe)
 Standard basis: 6-311+G(d,p) (5D, 7F)
 Ernie: Thresh=  0.10000D-02 Tol=  0.10000D-05 Strict=F.
 There are   391 symmetry adapted cartesian basis functions of A   symmetry.
 There are   376 symmetry adapted basis functions of A   symmetry.
   376 basis functions,   614 primitive gaussians,   391 cartesian basis functions
    60 alpha electrons       60 beta electrons
       nuclear repulsion energy      1005.1546776650 Hartrees.
 IExCor= 4336 DFT=T Ex+Corr=M062X ExCW=0 ScaHFX=  0.540000
 ScaDFX=  1.000000  1.000000  1.000000  1.000000 ScalE2=  1.000000  1.000000
 IRadAn=      5 IRanWt=     -1 IRanGd=            0 ICorTp=0 IEmpDi=  4
 NAtoms=   20 NActive=   20 NUniq=   20 SFac= 1.00D+00 NAtFMM=   60 NAOKFM=F Big=F
 Integral buffers will be    131072 words long.
 Raffenetti 2 integral format.
 Two-electron integral symmetry is turned on.
 Leave Link  301 at Wed Jul  6 05:39:37 2022, MaxMem=   671088640 cpu:               0.4 elap:               0.2
 (Enter /gpfs/software/gaussian16/sse4/tar/g16/l302.exe)
 NPDir=0 NMtPBC=     1 NCelOv=     1 NCel=       1 NClECP=     1 NCelD=      1
         NCelK=      1 NCelE2=     1 NClLst=     1 CellRange=     0.0.
 One-electron integrals computed using PRISM.
 One-electron integral symmetry used in STVInt
 NBasis=   376 RedAO= T EigKep=  1.42D-06  NBF=   376
 NBsUse=   372 1.00D-06 EigRej=  8.54D-07 NBFU=   372
 Precomputing XC quadrature grid using
 IXCGrd= 4 IRadAn=           5 IRanWt=          -1 IRanGd=           0 AccXCQ= 0.00D+00.
 Generated NRdTot=       0 NPtTot=           0 NUsed=           0 NTot=          32
 NSgBfM=   384   384   384   384   384 MxSgAt=    20 MxSgA2=    20.
 Leave Link  302 at Wed Jul  6 05:39:45 2022, MaxMem=   671088640 cpu:              14.9 elap:               7.5
 (Enter /gpfs/software/gaussian16/sse4/tar/g16/l303.exe)
 DipDrv:  MaxL=1.
 Leave Link  303 at Wed Jul  6 05:39:45 2022, MaxMem=   671088640 cpu:               0.8 elap:               0.3
 (Enter /gpfs/software/gaussian16/sse4/tar/g16/l401.exe)
 ExpMin= 4.38D-02 ExpMax= 1.06D+05 ExpMxC= 3.62D+03 IAcc=3 IRadAn=         5 AccDes= 0.00D+00
 Harris functional with IExCor= 1009 and IRadAn=       5 diagonalized for initial guess.
 HarFok:  IExCor= 1009 AccDes= 0.00D+00 IRadAn=         5 IDoV= 1 UseB2=F ITyADJ=14
 ICtDFT=  3500011 ScaDFX=  1.000000  1.000000  1.000000  1.000000
 FoFCou: FMM=F IPFlag=           0 FMFlag=      100000 FMFlg1=           0
         NFxFlg=           0 DoJE=T BraDBF=F KetDBF=T FulRan=T
         wScrn=  0.000000 ICntrl=       500 IOpCl=  0 I1Cent=   200000004 NGrid=           0
         NMat0=    1 NMatS0=      1 NMatT0=    0 NMatD0=    1 NMtDS0=    0 NMtDT0=    0
 Petite list used in FoFCou.
 Harris En= -1455.04208508481    
 JPrj=0 DoOrth=F DoCkMO=F.
 Leave Link  401 at Wed Jul  6 05:39:49 2022, MaxMem=   671088640 cpu:              20.8 elap:               4.3
 (Enter /gpfs/software/gaussian16/sse4/tar/g16/l502.exe)
 Integral symmetry usage will be decided dynamically.
 Closed shell SCF:
 Using DIIS extrapolation, IDIIS=  1040.
 NGot=   671088640 LenX=   670776934 LenY=   670623612
 Requested convergence on RMS density matrix=1.00D-08 within 128 cycles.
 Requested convergence on MAX density matrix=1.00D-06.
 Requested convergence on             energy=1.00D-06.
 No special actions if energy rises.
 Fock matrices will be formed incrementally for  20 cycles.

 Cycle   1  Pass 1  IDiag  1:
 FoFJK:  IHMeth= 1 ICntrl=       0 DoSepK=F KAlg= 0 I1Cent=           0 FoldK=F
 IRaf= 820000000 NMat=       1 IRICut=       1 DoRegI=T DoRafI=F ISym2E= 0 IDoP0=0 IntGTp=1.
 FoFCou: FMM=F IPFlag=           0 FMFlag=      100000 FMFlg1=           0
         NFxFlg=           0 DoJE=F BraDBF=F KetDBF=F FulRan=T
         wScrn=  0.000000 ICntrl=         0 IOpCl=  0 I1Cent=           0 NGrid=           0
         NMat0=    1 NMatS0=      1 NMatT0=    0 NMatD0=    1 NMtDS0=    0 NMtDT0=    0
 Symmetry not used in FoFCou.
 E= -1454.34247816498    
 DIIS: error= 5.25D-02 at cycle   1 NSaved=   1.
 NSaved= 1 IEnMin= 1 EnMin= -1454.34247816498     IErMin= 1 ErrMin= 5.25D-02
 ErrMax= 5.25D-02  0.00D+00 EMaxC= 1.00D-01 BMatC= 9.06D-01 BMatP= 9.06D-01
 IDIUse=3 WtCom= 4.75D-01 WtEn= 5.25D-01
 Coeff-Com:  0.100D+01
 Coeff-En:   0.100D+01
 Coeff:      0.100D+01
 Gap=    -0.390 Goal=   None    Shift=    0.000
 GapD=   -0.390 DampG=0.250 DampE=0.500 DampFc=0.2500 IDamp=-1.
 Damping current iteration by 2.50D-01
 RMSDP=3.94D+00 MaxDP=3.50D+02              OVMax= 9.97D-01

 Cycle   2  Pass 1  IDiag  1:
 RMSU=  8.49D-01    CP:  3.00D+00
 E= -1452.95279618929     Delta-E=        1.389681975685 Rises=F Damp=T
 DIIS: error= 3.52D-02 at cycle   2 NSaved=   2.
 NSaved= 2 IEnMin= 1 EnMin= -1454.34247816498     IErMin= 2 ErrMin= 3.52D-02
 ErrMax= 3.52D-02  0.00D+00 EMaxC= 1.00D-01 BMatC= 3.10D-01 BMatP= 9.06D-01
 IDIUse=3 WtCom= 6.48D-01 WtEn= 3.52D-01
 Coeff-Com:  0.241D+00 0.759D+00
 Coeff-En:   0.739D+00 0.261D+00
 Coeff:      0.417D+00 0.583D+00
 Gap=     0.000 Goal=   None    Shift=    0.000
 RMSDP=1.00D+00 MaxDP=8.82D+01 DE= 1.39D+00 OVMax= 9.89D-01

 Cycle   3  Pass 1  IDiag  1:
 RMSU=  2.26D-02    CP:  7.86D-01 -5.11D-03
 E= -1454.58371158803     Delta-E=       -1.630915398742 Rises=F Damp=F
 DIIS: error= 4.95D-02 at cycle   3 NSaved=   3.
 NSaved= 3 IEnMin= 3 EnMin= -1454.58371158803     IErMin= 2 ErrMin= 3.52D-02
 ErrMax= 4.95D-02  0.00D+00 EMaxC= 1.00D-01 BMatC= 6.23D-01 BMatP= 3.10D-01
 IDIUse=2 WtCom= 0.00D+00 WtEn= 1.00D+00
 EnCoef did     2 forward-backward iterations
 Coeff-En:   0.356D+00 0.122D+00 0.522D+00
 Coeff:      0.356D+00 0.122D+00 0.522D+00
 Gap=     0.023 Goal=   None    Shift=    0.000
 RMSDP=8.77D-02 MaxDP=8.30D+00 DE=-1.63D+00 OVMax= 9.94D-01

 Cycle   4  Pass 1  IDiag  1:
 RMSU=  8.54D-02    CP:  9.37D-01  7.87D-03  7.93D-01
 E= -1440.51899199581     Delta-E=       14.064719592226 Rises=F Damp=F
 DIIS: error= 1.91D-01 at cycle   4 NSaved=   4.
 NSaved= 4 IEnMin= 3 EnMin= -1454.58371158803     IErMin= 2 ErrMin= 3.52D-02
 ErrMax= 1.91D-01  0.00D+00 EMaxC= 1.00D-01 BMatC= 5.92D+00 BMatP= 3.10D-01
 IDIUse=2 WtCom= 0.00D+00 WtEn= 1.00D+00
 EnCoef did     2 forward-backward iterations
 Coeff-En:   0.238D+00 0.000D+00 0.645D+00 0.117D+00
 Coeff:      0.238D+00 0.000D+00 0.645D+00 0.117D+00
 Gap=     0.130 Goal=   None    Shift=    0.000
 RMSDP=8.91D-02 MaxDP=8.24D+00 DE= 1.41D+01 OVMax= 9.87D-01

 Cycle   5  Pass 1  IDiag  1:
 RMSU=  3.06D-02    CP:  9.73D-01 -3.63D-03  8.38D-01  2.84D-02
 E= -1454.58766656333     Delta-E=      -14.068674567525 Rises=F Damp=F
 DIIS: error= 9.84D-02 at cycle   5 NSaved=   5.
 NSaved= 5 IEnMin= 5 EnMin= -1454.58766656333     IErMin= 2 ErrMin= 3.52D-02
 ErrMax= 9.84D-02  0.00D+00 EMaxC= 1.00D-01 BMatC= 7.34D-01 BMatP= 3.10D-01
 IDIUse=2 WtCom= 0.00D+00 WtEn= 1.00D+00
 Coeff-En:   0.000D+00 0.000D+00 0.499D+00 0.000D+00 0.501D+00
 Coeff:      0.000D+00 0.000D+00 0.499D+00 0.000D+00 0.501D+00
 Gap=     0.141 Goal=   None    Shift=    0.000
 RMSDP=2.11D-02 MaxDP=2.08D+00 DE=-1.41D+01 OVMax= 9.04D-01

 Cycle   6  Pass 1  IDiag  1:
 RMSU=  1.61D-02    CP:  9.92D-01 -1.29D-03  6.64D-01  2.75D-02  5.86D-01
 E= -1454.16134545104     Delta-E=        0.426321112296 Rises=F Damp=F
 DIIS: error= 8.35D-02 at cycle   6 NSaved=   6.
 NSaved= 6 IEnMin= 5 EnMin= -1454.58766656333     IErMin= 2 ErrMin= 3.52D-02
 ErrMax= 8.35D-02  0.00D+00 EMaxC= 1.00D-01 BMatC= 1.19D+00 BMatP= 3.10D-01
 IDIUse=2 WtCom= 0.00D+00 WtEn= 1.00D+00
 EnCoef did     2 forward-backward iterations
 Coeff-En:   0.000D+00 0.000D+00 0.454D+00 0.000D+00 0.395D+00 0.152D+00
 Coeff:      0.000D+00 0.000D+00 0.454D+00 0.000D+00 0.395D+00 0.152D+00
 Gap=    -0.021 Goal=   None    Shift=    0.000
 RMSDP=9.19D-03 MaxDP=5.75D-01 DE= 4.26D-01 OVMax= 8.70D-01

 Cycle   7  Pass 1  IDiag  1:
 RMSU=  6.65D-03    CP:  1.00D+00 -1.64D-03  7.70D-01  1.61D-02  7.05D-01
                    CP:  7.28D-01
 E= -1455.53078086320     Delta-E=       -1.369435412158 Rises=F Damp=F
 DIIS: error= 2.03D-02 at cycle   7 NSaved=   7.
 NSaved= 7 IEnMin= 7 EnMin= -1455.53078086320     IErMin= 7 ErrMin= 2.03D-02
 ErrMax= 2.03D-02  0.00D+00 EMaxC= 1.00D-01 BMatC= 6.98D-02 BMatP= 3.10D-01
 IDIUse=3 WtCom= 7.97D-01 WtEn= 2.03D-01
 Coeff-Com: -0.179D-02 0.799D-01 0.166D+00-0.609D-02 0.198D+00 0.719D-01
 Coeff-Com:  0.493D+00
 Coeff-En:   0.000D+00 0.000D+00 0.000D+00 0.000D+00 0.131D+00 0.000D+00
 Coeff-En:   0.869D+00
 Coeff:     -0.143D-02 0.637D-01 0.132D+00-0.486D-02 0.184D+00 0.574D-01
 Coeff:      0.569D+00
 Gap=     0.036 Goal=   None    Shift=    0.000
 RMSDP=9.27D-03 MaxDP=4.19D-01 DE=-1.37D+00 OVMax= 5.59D-01

 Cycle   8  Pass 1  IDiag  1:
 RMSU=  4.83D-03    CP:  9.43D-01 -2.43D-03  8.60D-01  2.05D-02  6.81D-01
                    CP:  5.69D-01  4.61D-01
 E= -1455.46140566546     Delta-E=        0.069375197740 Rises=F Damp=F
 DIIS: error= 2.32D-02 at cycle   8 NSaved=   8.
 NSaved= 8 IEnMin= 7 EnMin= -1455.53078086320     IErMin= 7 ErrMin= 2.03D-02
 ErrMax= 2.32D-02  0.00D+00 EMaxC= 1.00D-01 BMatC= 1.33D-01 BMatP= 6.98D-02
 IDIUse=2 WtCom= 0.00D+00 WtEn= 1.00D+00
 Coeff-En:   0.000D+00 0.000D+00 0.000D+00 0.000D+00 0.000D+00 0.000D+00
 Coeff-En:   0.588D+00 0.412D+00
 Coeff:      0.000D+00 0.000D+00 0.000D+00 0.000D+00 0.000D+00 0.000D+00
 Coeff:      0.588D+00 0.412D+00
 Gap=     0.064 Goal=   None    Shift=    0.000
 RMSDP=8.98D-03 MaxDP=5.93D-01 DE= 6.94D-02 OVMax= 2.20D-01

 Cycle   9  Pass 1  IDiag  1:
 RMSU=  4.92D-03    CP:  9.92D-01 -1.09D-04  8.43D-01  2.37D-02  7.58D-01
                    CP:  7.44D-01  8.05D-01  4.50D-01
 E= -1455.61606681813     Delta-E=       -0.154661152670 Rises=F Damp=F
 DIIS: error= 8.22D-03 at cycle   9 NSaved=   9.
 NSaved= 9 IEnMin= 9 EnMin= -1455.61606681813     IErMin= 9 ErrMin= 8.22D-03
 ErrMax= 8.22D-03  0.00D+00 EMaxC= 1.00D-01 BMatC= 1.59D-02 BMatP= 6.98D-02
 IDIUse=3 WtCom= 9.18D-01 WtEn= 8.22D-02
 Coeff-Com:  0.622D-02 0.858D-02 0.786D-02 0.110D-03-0.364D-01-0.226D-01
 Coeff-Com:  0.306D+00 0.203D+00 0.527D+00
 Coeff-En:   0.000D+00 0.000D+00 0.000D+00 0.000D+00 0.000D+00 0.000D+00
 Coeff-En:   0.126D+00 0.000D+00 0.874D+00
 Coeff:      0.571D-02 0.788D-02 0.721D-02 0.101D-03-0.334D-01-0.208D-01
 Coeff:      0.291D+00 0.187D+00 0.556D+00
 Gap=     0.092 Goal=   None    Shift=    0.000
 RMSDP=3.11D-03 MaxDP=2.93D-01 DE=-1.55D-01 OVMax= 6.08D-02

 Cycle  10  Pass 1  IDiag  1:
 RMSU=  1.59D-03    CP:  9.82D-01 -4.53D-04  8.14D-01  2.30D-02  7.12D-01
                    CP:  7.68D-01  7.68D-01  6.25D-01  6.59D-01
 E= -1455.61914229339     Delta-E=       -0.003075475268 Rises=F Damp=F
 DIIS: error= 6.84D-03 at cycle  10 NSaved=  10.
 NSaved=10 IEnMin=10 EnMin= -1455.61914229339     IErMin=10 ErrMin= 6.84D-03
 ErrMax= 6.84D-03  0.00D+00 EMaxC= 1.00D-01 BMatC= 1.00D-02 BMatP= 1.59D-02
 IDIUse=3 WtCom= 9.32D-01 WtEn= 6.84D-02
 EnCoef did     2 forward-backward iterations
 Coeff-Com:  0.581D-02-0.780D-02 0.187D-01-0.514D-03-0.226D-01-0.764D-02
 Coeff-Com:  0.165D+00-0.125D-01 0.305D+00 0.557D+00
 Coeff-En:   0.000D+00 0.000D+00 0.000D+00 0.000D+00 0.000D+00 0.000D+00
 Coeff-En:   0.135D+00 0.000D+00 0.219D+00 0.646D+00
 Coeff:      0.541D-02-0.727D-02 0.174D-01-0.479D-03-0.210D-01-0.711D-02
 Coeff:      0.163D+00-0.116D-01 0.299D+00 0.563D+00
 Gap=     0.084 Goal=   None    Shift=    0.000
 RMSDP=3.31D-03 MaxDP=2.51D-01 DE=-3.08D-03 OVMax= 1.40D-02

 Cycle  11  Pass 1  IDiag  1:
 RMSU=  8.86D-04    CP:  1.00D+00  2.07D-04  8.30D-01  2.36D-02  7.58D-01
                    CP:  8.29D-01  8.92D-01  6.00D-01  8.41D-01  9.84D-01
 E= -1455.62583121349     Delta-E=       -0.006688920091 Rises=F Damp=F
 DIIS: error= 5.61D-03 at cycle  11 NSaved=  11.
 NSaved=11 IEnMin=11 EnMin= -1455.62583121349     IErMin=11 ErrMin= 5.61D-03
 ErrMax= 5.61D-03  0.00D+00 EMaxC= 1.00D-01 BMatC= 4.81D-03 BMatP= 1.00D-02
 IDIUse=3 WtCom= 9.44D-01 WtEn= 5.61D-02
 Coeff-Com:  0.537D-02-0.110D-01 0.150D-01 0.561D-04-0.994D-03-0.560D-02
 Coeff-Com:  0.102D+00-0.815D-01 0.173D-01-0.211D+00 0.117D+01
 Coeff-En:   0.000D+00 0.000D+00 0.000D+00 0.000D+00 0.000D+00 0.000D+00
 Coeff-En:   0.676D-01 0.000D+00 0.000D+00 0.000D+00 0.932D+00
 Coeff:      0.506D-02-0.104D-01 0.142D-01 0.529D-04-0.939D-03-0.528D-02
 Coeff:      0.100D+00-0.769D-01 0.163D-01-0.199D+00 0.116D+01
 Gap=     0.082 Goal=   None    Shift=    0.000
 RMSDP=8.19D-04 MaxDP=6.18D-02 DE=-6.69D-03 OVMax= 1.53D-02

 Cycle  12  Pass 1  IDiag  1:
 RMSU=  3.21D-04    CP:  1.00D+00  3.35D-04  8.17D-01  2.37D-02  7.42D-01
                    CP:  8.33D-01  8.84D-01  5.69D-01  8.75D-01  1.20D+00
                    CP:  8.25D-01
 E= -1455.62989005168     Delta-E=       -0.004058838194 Rises=F Damp=F
 DIIS: error= 3.05D-03 at cycle  12 NSaved=  12.
 NSaved=12 IEnMin=12 EnMin= -1455.62989005168     IErMin=12 ErrMin= 3.05D-03
 ErrMax= 3.05D-03  0.00D+00 EMaxC= 1.00D-01 BMatC= 1.71D-03 BMatP= 4.81D-03
 IDIUse=3 WtCom= 9.69D-01 WtEn= 3.05D-02
 Coeff-Com:  0.215D-02-0.588D-02 0.717D-02 0.299D-03 0.179D-02-0.267D-02
 Coeff-Com:  0.619D-01-0.422D-01-0.111D+00-0.537D+00 0.847D+00 0.778D+00
 Coeff-En:   0.000D+00 0.000D+00 0.000D+00 0.000D+00 0.000D+00 0.000D+00
 Coeff-En:   0.000D+00 0.000D+00 0.000D+00 0.000D+00 0.000D+00 0.100D+01
 Coeff:      0.209D-02-0.570D-02 0.695D-02 0.290D-03 0.174D-02-0.259D-02
 Coeff:      0.600D-01-0.410D-01-0.107D+00-0.521D+00 0.821D+00 0.785D+00
 Gap=     0.080 Goal=   None    Shift=    0.000
 RMSDP=8.91D-04 MaxDP=7.99D-02 DE=-4.06D-03 OVMax= 1.71D-02

 Cycle  13  Pass 1  IDiag  1:
 RMSU=  4.77D-04    CP:  1.00D+00  3.86D-04  8.11D-01  2.24D-02  7.19D-01
                    CP:  8.31D-01  8.90D-01  5.79D-01  8.78D-01  1.29D+00
                    CP:  8.00D-01  1.67D+00
 E= -1455.63194034584     Delta-E=       -0.002050294156 Rises=F Damp=F
 DIIS: error= 1.36D-03 at cycle  13 NSaved=  13.
 NSaved=13 IEnMin=13 EnMin= -1455.63194034584     IErMin=13 ErrMin= 1.36D-03
 ErrMax= 1.36D-03  0.00D+00 EMaxC= 1.00D-01 BMatC= 2.37D-04 BMatP= 1.71D-03
 IDIUse=3 WtCom= 9.86D-01 WtEn= 1.36D-02
 Coeff-Com: -0.643D-05-0.911D-03 0.767D-03-0.854D-04-0.343D-03-0.816D-05
 Coeff-Com:  0.209D-01 0.481D-02-0.405D-01-0.210D+00 0.200D-02 0.334D+00
 Coeff-Com:  0.889D+00
 Coeff-En:   0.000D+00 0.000D+00 0.000D+00 0.000D+00 0.000D+00 0.000D+00
 Coeff-En:   0.000D+00 0.000D+00 0.000D+00 0.000D+00 0.000D+00 0.000D+00
 Coeff-En:   0.100D+01
 Coeff:     -0.634D-05-0.899D-03 0.757D-03-0.843D-04-0.338D-03-0.805D-05
 Coeff:      0.206D-01 0.474D-02-0.399D-01-0.208D+00 0.197D-02 0.330D+00
 Coeff:      0.891D+00
 Gap=     0.079 Goal=   None    Shift=    0.000
 RMSDP=2.90D-04 MaxDP=2.75D-02 DE=-2.05D-03 OVMax= 1.09D-02

 Cycle  14  Pass 1  IDiag  1:
 RMSU=  1.01D-04    CP:  1.00D+00  4.06D-04  8.09D-01  2.22D-02  7.14D-01
                    CP:  8.33D-01  8.97D-01  5.68D-01  8.78D-01  1.34D+00
                    CP:  7.93D-01  2.13D+00  1.14D+00
 E= -1455.63227953580     Delta-E=       -0.000339189967 Rises=F Damp=F
 DIIS: error= 1.69D-04 at cycle  14 NSaved=  14.
 NSaved=14 IEnMin=14 EnMin= -1455.63227953580     IErMin=14 ErrMin= 1.69D-04
 ErrMax= 1.69D-04  0.00D+00 EMaxC= 1.00D-01 BMatC= 7.04D-06 BMatP= 2.37D-04
 IDIUse=3 WtCom= 9.98D-01 WtEn= 1.69D-03
 Coeff-Com:  0.400D-03-0.475D-03-0.613D-03 0.673D-05 0.624D-03-0.313D-04
 Coeff-Com:  0.101D-02 0.214D-02 0.547D-02-0.171D-01-0.995D-01 0.184D-01
 Coeff-Com:  0.404D+00 0.685D+00
 Coeff-En:   0.000D+00 0.000D+00 0.000D+00 0.000D+00 0.000D+00 0.000D+00
 Coeff-En:   0.000D+00 0.000D+00 0.000D+00 0.000D+00 0.000D+00 0.000D+00
 Coeff-En:   0.000D+00 0.100D+01
 Coeff:      0.399D-03-0.474D-03-0.612D-03 0.671D-05 0.623D-03-0.312D-04
 Coeff:      0.101D-02 0.213D-02 0.546D-02-0.171D-01-0.994D-01 0.184D-01
 Coeff:      0.404D+00 0.686D+00
 Gap=     0.080 Goal=   None    Shift=    0.000
 RMSDP=9.21D-05 MaxDP=8.15D-03 DE=-3.39D-04 OVMax= 2.64D-03

 Cycle  15  Pass 1  IDiag  1:
 RMSU=  5.81D-05    CP:  1.00D+00  4.12D-04  8.08D-01  2.22D-02  7.13D-01
                    CP:  8.33D-01  8.96D-01  5.69D-01  8.80D-01  1.34D+00
                    CP:  7.76D-01  2.23D+00  1.18D+00  1.10D+00
 E= -1455.63228465088     Delta-E=       -0.000005115073 Rises=F Damp=F
 DIIS: error= 1.41D-04 at cycle  15 NSaved=  15.
 NSaved=15 IEnMin=15 EnMin= -1455.63228465088     IErMin=15 ErrMin= 1.41D-04
 ErrMax= 1.41D-04  0.00D+00 EMaxC= 1.00D-01 BMatC= 5.04D-06 BMatP= 7.04D-06
 IDIUse=3 WtCom= 9.99D-01 WtEn= 1.41D-03
 Coeff-Com:  0.137D-03-0.460D-04-0.647D-03 0.131D-04-0.135D-03 0.169D-03
 Coeff-Com: -0.147D-02 0.545D-03 0.515D-02 0.193D-01-0.957D-02-0.251D-01
 Coeff-Com:  0.221D-01 0.190D+00 0.799D+00
 Coeff-En:   0.000D+00 0.000D+00 0.000D+00 0.000D+00 0.000D+00 0.000D+00
 Coeff-En:   0.000D+00 0.000D+00 0.000D+00 0.000D+00 0.000D+00 0.000D+00
 Coeff-En:   0.000D+00 0.273D+00 0.727D+00
 Coeff:      0.137D-03-0.459D-04-0.646D-03 0.131D-04-0.135D-03 0.169D-03
 Coeff:     -0.146D-02 0.544D-03 0.514D-02 0.193D-01-0.955D-02-0.250D-01
 Coeff:      0.221D-01 0.191D+00 0.799D+00
 Gap=     0.080 Goal=   None    Shift=    0.000
 RMSDP=1.54D-04 MaxDP=1.25D-02 DE=-5.12D-06 OVMax= 1.77D-03

 Cycle  16  Pass 1  IDiag  1:
 RMSU=  2.14D-05    CP:  1.00D+00  3.79D-04  8.07D-01  2.21D-02  7.11D-01
                    CP:  8.31D-01  8.92D-01  5.72D-01  8.71D-01  1.34D+00
                    CP:  7.33D-01  2.24D+00  1.23D+00  1.16D+00  1.24D+00
 E= -1455.63229044541     Delta-E=       -0.000005794534 Rises=F Damp=F
 DIIS: error= 9.50D-05 at cycle  16 NSaved=  16.
 NSaved=16 IEnMin=16 EnMin= -1455.63229044541     IErMin=16 ErrMin= 9.50D-05
 ErrMax= 9.50D-05  0.00D+00 EMaxC= 1.00D-01 BMatC= 1.87D-06 BMatP= 5.04D-06
 IDIUse=1 WtCom= 1.00D+00 WtEn= 0.00D+00
 Coeff-Com:  0.686D-04-0.111D-03-0.344D-03-0.321D-05-0.499D-04 0.173D-03
 Coeff-Com: -0.110D-02-0.103D-02 0.742D-03 0.487D-02 0.281D-01 0.663D-04
 Coeff-Com: -0.611D-01-0.101D+00 0.174D+00 0.956D+00
 Coeff:      0.686D-04-0.111D-03-0.344D-03-0.321D-05-0.499D-04 0.173D-03
 Coeff:     -0.110D-02-0.103D-02 0.742D-03 0.487D-02 0.281D-01 0.663D-04
 Coeff:     -0.611D-01-0.101D+00 0.174D+00 0.956D+00
 Gap=     0.080 Goal=   None    Shift=    0.000
 RMSDP=4.77D-05 MaxDP=4.44D-03 DE=-5.79D-06 OVMax= 1.19D-03

 Cycle  17  Pass 1  IDiag  1:
 RMSU=  1.09D-05    CP:  1.00D+00  3.78D-04  8.07D-01  2.22D-02  7.12D-01
                    CP:  8.32D-01  8.92D-01  5.73D-01  8.71D-01  1.34D+00
                    CP:  7.40D-01  2.22D+00  1.19D+00  1.22D+00  1.42D+00
                    CP:  1.17D+00
 E= -1455.63229375661     Delta-E=       -0.000003311205 Rises=F Damp=F
 DIIS: error= 2.72D-05 at cycle  17 NSaved=  17.
 NSaved=17 IEnMin=17 EnMin= -1455.63229375661     IErMin=17 ErrMin= 2.72D-05
 ErrMax= 2.72D-05  0.00D+00 EMaxC= 1.00D-01 BMatC= 1.29D-07 BMatP= 1.87D-06
 IDIUse=1 WtCom= 1.00D+00 WtEn= 0.00D+00
 Coeff-Com:  0.466D-04-0.405D-04-0.748D-04-0.438D-05 0.710D-05 0.803D-04
 Coeff-Com: -0.347D-03-0.500D-03-0.718D-03-0.570D-02 0.148D-01 0.101D-01
 Coeff-Com: -0.289D-01-0.110D+00-0.149D+00 0.416D+00 0.854D+00
 Coeff:      0.466D-04-0.405D-04-0.748D-04-0.438D-05 0.710D-05 0.803D-04
 Coeff:     -0.347D-03-0.500D-03-0.718D-03-0.570D-02 0.148D-01 0.101D-01
 Coeff:     -0.289D-01-0.110D+00-0.149D+00 0.416D+00 0.854D+00
 Gap=     0.080 Goal=   None    Shift=    0.000
 RMSDP=1.52D-05 MaxDP=9.52D-04 DE=-3.31D-06 OVMax= 9.40D-04

 Cycle  18  Pass 1  IDiag  1:
 RMSU=  9.28D-06    CP:  1.00D+00  3.77D-04  8.07D-01  2.22D-02  7.12D-01
                    CP:  8.32D-01  8.92D-01  5.74D-01  8.70D-01  1.34D+00
                    CP:  7.39D-01  2.20D+00  1.19D+00  1.24D+00  1.51D+00
                    CP:  1.31D+00  1.51D+00
 E= -1455.63229444570     Delta-E=       -0.000000689087 Rises=F Damp=F
 DIIS: error= 1.73D-05 at cycle  18 NSaved=  18.
 NSaved=18 IEnMin=18 EnMin= -1455.63229444570     IErMin=18 ErrMin= 1.73D-05
 ErrMax= 1.73D-05  0.00D+00 EMaxC= 1.00D-01 BMatC= 6.20D-08 BMatP= 1.29D-07
 IDIUse=1 WtCom= 1.00D+00 WtEn= 0.00D+00
 Coeff-Com:  0.170D-04-0.356D-05 0.255D-05-0.392D-05 0.210D-04 0.363D-04
 Coeff-Com: -0.881D-04 0.613D-04-0.138D-03-0.323D-02-0.189D-02 0.243D-02
 Coeff-Com: -0.115D-03-0.219D-01-0.699D-01-0.517D-01 0.310D+00 0.836D+00
 Coeff:      0.170D-04-0.356D-05 0.255D-05-0.392D-05 0.210D-04 0.363D-04
 Coeff:     -0.881D-04 0.613D-04-0.138D-03-0.323D-02-0.189D-02 0.243D-02
 Coeff:     -0.115D-03-0.219D-01-0.699D-01-0.517D-01 0.310D+00 0.836D+00
 Gap=     0.080 Goal=   None    Shift=    0.000
 RMSDP=1.41D-05 MaxDP=8.64D-04 DE=-6.89D-07 OVMax= 8.95D-04

 Cycle  19  Pass 1  IDiag  1:
 RMSU=  4.08D-06    CP:  1.00D+00  3.75D-04  8.07D-01  2.22D-02  7.12D-01
                    CP:  8.32D-01  8.91D-01  5.74D-01  8.70D-01  1.34D+00
                    CP:  7.36D-01  2.21D+00  1.19D+00  1.25D+00  1.54D+00
                    CP:  1.37D+00  1.84D+00  1.16D+00
 E= -1455.63229488645     Delta-E=       -0.000000440751 Rises=F Damp=F
 DIIS: error= 1.81D-05 at cycle  19 NSaved=  19.
 NSaved=19 IEnMin=19 EnMin= -1455.63229488645     IErMin=18 ErrMin= 1.73D-05
 ErrMax= 1.81D-05  0.00D+00 EMaxC= 1.00D-01 BMatC= 1.64D-08 BMatP= 6.20D-08
 IDIUse=1 WtCom= 1.00D+00 WtEn= 0.00D+00
 Coeff-Com: -0.350D-05 0.595D-05 0.798D-05-0.244D-05 0.590D-05 0.131D-04
 Coeff-Com:  0.148D-04 0.162D-03 0.660D-04-0.180D-03-0.364D-02-0.123D-02
 Coeff-Com:  0.390D-02 0.987D-02 0.994D-02-0.100D+00-0.685D-01 0.333D+00
 Coeff-Com:  0.817D+00
 Coeff:     -0.350D-05 0.595D-05 0.798D-05-0.244D-05 0.590D-05 0.131D-04
 Coeff:      0.148D-04 0.162D-03 0.660D-04-0.180D-03-0.364D-02-0.123D-02
 Coeff:      0.390D-02 0.987D-02 0.994D-02-0.100D+00-0.685D-01 0.333D+00
 Coeff:      0.817D+00
 Gap=     0.080 Goal=   None    Shift=    0.000
 RMSDP=5.85D-06 MaxDP=3.88D-04 DE=-4.41D-07 OVMax= 9.11D-04

 Cycle  20  Pass 1  IDiag  1:
 RMSU=  2.09D-06    CP:  1.00D+00  3.75D-04  8.07D-01  2.22D-02  7.12D-01
                    CP:  8.32D-01  8.91D-01  5.74D-01  8.70D-01  1.34D+00
                    CP:  7.36D-01  2.21D+00  1.19D+00  1.26D+00  1.56D+00
                    CP:  1.40D+00  2.04D+00  1.38D+00  1.58D+00
 E= -1455.63229525099     Delta-E=       -0.000000364539 Rises=F Damp=F
 DIIS: error= 1.90D-05 at cycle  20 NSaved=  20.
 NSaved=20 IEnMin=20 EnMin= -1455.63229525099     IErMin=18 ErrMin= 1.73D-05
 ErrMax= 1.90D-05  0.00D+00 EMaxC= 1.00D-01 BMatC= 1.44D-08 BMatP= 1.64D-08
 IDIUse=1 WtCom= 1.00D+00 WtEn= 0.00D+00
 Coeff-Com: -0.444D-05 0.546D-05 0.296D-05-0.155D-05 0.305D-05 0.920D-05
 Coeff-Com:  0.437D-05 0.109D-03 0.722D-05 0.281D-04-0.212D-02-0.751D-03
 Coeff-Com:  0.247D-02 0.600D-02 0.900D-02-0.585D-01-0.576D-01 0.181D+00
 Coeff-Com:  0.540D+00 0.381D+00
 Coeff:     -0.444D-05 0.546D-05 0.296D-05-0.155D-05 0.305D-05 0.920D-05
 Coeff:      0.437D-05 0.109D-03 0.722D-05 0.281D-04-0.212D-02-0.751D-03
 Coeff:      0.247D-02 0.600D-02 0.900D-02-0.585D-01-0.576D-01 0.181D+00
 Coeff:      0.540D+00 0.381D+00
 Gap=     0.080 Goal=   None    Shift=    0.000
 RMSDP=1.87D-06 MaxDP=1.04D-04 DE=-3.65D-07 OVMax= 3.86D-04

 Cycle  21  Pass 1  IDiag  1:
 Restarting incremental Fock formation.
 E= -1455.63229540458     Delta-E=       -0.000000153586 Rises=F Damp=F
 DIIS: error= 1.94D-05 at cycle  21 NSaved=  20.
 NSaved=20 IEnMin=20 EnMin= -1455.63229540458     IErMin=17 ErrMin= 1.73D-05
 ErrMax= 1.94D-05  0.00D+00 EMaxC= 1.00D-01 BMatC= 1.49D-08 BMatP= 1.44D-08
 IDIUse=1 WtCom= 1.00D+00 WtEn= 0.00D+00
 Coeff-Com: -0.121D-04 0.110D-04 0.936D-05-0.627D-06 0.757D-05 0.650D-04
 Coeff-Com:  0.292D-03 0.144D-03 0.122D-02-0.578D-02-0.325D-02 0.622D-02
 Coeff-Com:  0.269D-01 0.619D-01-0.144D+00-0.308D+00 0.179D+00 0.161D+01
 Coeff-Com:  0.475D+01-0.517D+01
 Coeff:     -0.121D-04 0.110D-04 0.936D-05-0.627D-06 0.757D-05 0.650D-04
 Coeff:      0.292D-03 0.144D-03 0.122D-02-0.578D-02-0.325D-02 0.622D-02
 Coeff:      0.269D-01 0.619D-01-0.144D+00-0.308D+00 0.179D+00 0.161D+01
 Coeff:      0.475D+01-0.517D+01
 Gap=     0.080 Goal=   None    Shift=    0.000
 RMSDP=1.06D-05 MaxDP=3.82D-04 DE=-1.54D-07 OVMax= 2.43D-03

 Cycle  22  Pass 1  IDiag  1:
 RMSU=  1.05D-05    CP:  1.00D+00
 E= -1455.63229448089     Delta-E=        0.000000923688 Rises=F Damp=F
 DIIS: error= 1.66D-05 at cycle  22 NSaved=  20.
 NSaved=20 IEnMin=19 EnMin= -1455.63229540458     IErMin=20 ErrMin= 1.66D-05
 ErrMax= 1.66D-05  0.00D+00 EMaxC= 1.00D-01 BMatC= 2.83D-08 BMatP= 1.44D-08
 IDIUse=1 WtCom= 1.00D+00 WtEn= 0.00D+00
 Coeff-Com: -0.256D-04-0.836D-05-0.930D-05 0.141D-05 0.838D-04 0.204D-03
 Coeff-Com: -0.251D-03 0.186D-02-0.156D-02-0.174D-03 0.727D-02 0.181D-01
 Coeff-Com:  0.416D-01-0.478D-01-0.310D+00-0.152D+00 0.105D+01 0.601D+01
 Coeff-Com: -0.833D+01 0.271D+01
 Coeff:     -0.256D-04-0.836D-05-0.930D-05 0.141D-05 0.838D-04 0.204D-03
 Coeff:     -0.251D-03 0.186D-02-0.156D-02-0.174D-03 0.727D-02 0.181D-01
 Coeff:      0.416D-01-0.478D-01-0.310D+00-0.152D+00 0.105D+01 0.601D+01
 Coeff:     -0.833D+01 0.271D+01
 Gap=     0.080 Goal=   None    Shift=    0.000
 RMSDP=2.66D-05 MaxDP=9.81D-04 DE= 9.24D-07 OVMax= 6.22D-03

 Cycle  23  Pass 1  IDiag  1:
 RMSU=  6.68D-06    CP:  1.00D+00  3.00D+00
 E= -1455.63229276718     Delta-E=        0.000001713706 Rises=F Damp=F
 DIIS: error= 1.77D-05 at cycle  23 NSaved=  20.
 NSaved=20 IEnMin=18 EnMin= -1455.63229540458     IErMin=19 ErrMin= 1.66D-05
 ErrMax= 1.77D-05  0.00D+00 EMaxC= 1.00D-01 BMatC= 4.66D-08 BMatP= 1.44D-08
 IDIUse=1 WtCom= 1.00D+00 WtEn= 0.00D+00
 Coeff-Com: -0.236D-04-0.630D-05-0.111D-04-0.573D-05 0.881D-05-0.531D-03
 Coeff-Com:  0.731D-03 0.388D-02 0.307D-02 0.173D-02-0.140D-01-0.426D-01
 Coeff-Com:  0.654D-01 0.461D-01-0.116D+00-0.390D+00-0.771D+00-0.653D+00
 Coeff-Com:  0.151D+01 0.136D+01
 Coeff:     -0.236D-04-0.630D-05-0.111D-04-0.573D-05 0.881D-05-0.531D-03
 Coeff:      0.731D-03 0.388D-02 0.307D-02 0.173D-02-0.140D-01-0.426D-01
 Coeff:      0.654D-01 0.461D-01-0.116D+00-0.390D+00-0.771D+00-0.653D+00
 Coeff:      0.151D+01 0.136D+01
 Gap=     0.080 Goal=   None    Shift=    0.000
 RMSDP=2.47D-05 MaxDP=9.04D-04 DE= 1.71D-06 OVMax= 5.74D-03

 Cycle  24  Pass 1  IDiag  1:
 RMSU=  1.43D-05    CP:  1.00D+00  3.00D+00  3.00D+00
 E= -1455.63229206567     Delta-E=        0.000000701515 Rises=F Damp=F
 DIIS: error= 9.63D-06 at cycle  24 NSaved=  20.
 NSaved=20 IEnMin=17 EnMin= -1455.63229540458     IErMin=20 ErrMin= 9.63D-06
 ErrMax= 9.63D-06  0.00D+00 EMaxC= 1.00D-01 BMatC= 1.23D-08 BMatP= 1.44D-08
 IDIUse=1 WtCom= 1.00D+00 WtEn= 0.00D+00
 Coeff-Com:  0.104D-04-0.374D-07-0.614D-04-0.586D-04-0.111D-03 0.189D-03
 Coeff-Com:  0.171D-02-0.477D-03-0.156D-02-0.717D-02-0.253D-01 0.193D-01
 Coeff-Com:  0.971D-01 0.416D-01-0.269D+00-0.293D+01 0.351D+01-0.926D+00
 Coeff-Com:  0.248D+00 0.124D+01
 Coeff:      0.104D-04-0.374D-07-0.614D-04-0.586D-04-0.111D-03 0.189D-03
 Coeff:      0.171D-02-0.477D-03-0.156D-02-0.717D-02-0.253D-01 0.193D-01
 Coeff:      0.971D-01 0.416D-01-0.269D+00-0.293D+01 0.351D+01-0.926D+00
 Coeff:      0.248D+00 0.124D+01
 Gap=     0.080 Goal=   None    Shift=    0.000
 RMSDP=1.03D-05 MaxDP=4.21D-04 DE= 7.02D-07 OVMax= 2.11D-03

 Cycle  25  Pass 1  IDiag  1:
 RMSU=  7.20D-06    CP:  1.00D+00  3.00D+00  3.00D+00  1.46D+00
 E= -1455.63229200311     Delta-E=        0.000000062557 Rises=F Damp=F
 DIIS: error= 2.62D-06 at cycle  25 NSaved=  20.
 NSaved=20 IEnMin=16 EnMin= -1455.63229540458     IErMin=20 ErrMin= 2.62D-06
 ErrMax= 2.62D-06  0.00D+00 EMaxC= 1.00D-01 BMatC= 1.28D-09 BMatP= 1.23D-08
 IDIUse=1 WtCom= 1.00D+00 WtEn= 0.00D+00
 Coeff-Com: -0.103D-05-0.951D-05 0.150D-04-0.435D-05 0.143D-03-0.116D-04
 Coeff-Com: -0.700D-03-0.895D-04 0.599D-03 0.344D-02-0.798D-02-0.116D-01
 Coeff-Com: -0.323D-01-0.217D-01-0.687D+00 0.100D+01-0.418D+00-0.201D-01
 Coeff-Com:  0.492D+00 0.702D+00
 Coeff:     -0.103D-05-0.951D-05 0.150D-04-0.435D-05 0.143D-03-0.116D-04
 Coeff:     -0.700D-03-0.895D-04 0.599D-03 0.344D-02-0.798D-02-0.116D-01
 Coeff:     -0.323D-01-0.217D-01-0.687D+00 0.100D+01-0.418D+00-0.201D-01
 Coeff:      0.492D+00 0.702D+00
 Gap=     0.080 Goal=   None    Shift=    0.000
 RMSDP=2.71D-06 MaxDP=1.06D-04 DE= 6.26D-08 OVMax= 5.55D-04

 Cycle  26  Pass 1  IDiag  1:
 RMSU=  1.48D-06    CP:  1.00D+00  3.00D+00  3.00D+00  1.59D+00  1.14D+00
 E= -1455.63229200078     Delta-E=        0.000000002333 Rises=F Damp=F
 DIIS: error= 8.26D-07 at cycle  26 NSaved=  20.
 NSaved=20 IEnMin=15 EnMin= -1455.63229540458     IErMin=20 ErrMin= 8.26D-07
 ErrMax= 8.26D-07  0.00D+00 EMaxC= 1.00D-01 BMatC= 6.74D-11 BMatP= 1.28D-09
 IDIUse=1 WtCom= 1.00D+00 WtEn= 0.00D+00
 Coeff-Com:  0.646D-05 0.116D-04-0.604D-05-0.131D-04-0.119D-03-0.139D-03
 Coeff-Com:  0.228D-03 0.348D-03 0.278D-02-0.537D-02-0.116D-01-0.138D-01
 Coeff-Com:  0.184D-01 0.132D-01 0.418D-01-0.643D-01-0.300D-01 0.609D-01
 Coeff-Com:  0.264D+00 0.724D+00
 Coeff:      0.646D-05 0.116D-04-0.604D-05-0.131D-04-0.119D-03-0.139D-03
 Coeff:      0.228D-03 0.348D-03 0.278D-02-0.537D-02-0.116D-01-0.138D-01
 Coeff:      0.184D-01 0.132D-01 0.418D-01-0.643D-01-0.300D-01 0.609D-01
 Coeff:      0.264D+00 0.724D+00
 Gap=     0.080 Goal=   None    Shift=    0.000
 RMSDP=4.01D-07 MaxDP=1.76D-05 DE= 2.33D-09 OVMax= 6.14D-05

 Cycle  27  Pass 1  IDiag  1:
 RMSU=  1.85D-07    CP:  1.00D+00  3.00D+00  3.00D+00  1.61D+00  1.15D+00
                    CP:  1.04D+00
 E= -1455.63229200081     Delta-E=       -0.000000000029 Rises=F Damp=F
 DIIS: error= 3.94D-07 at cycle  27 NSaved=  20.
 NSaved=20 IEnMin=14 EnMin= -1455.63229540458     IErMin=20 ErrMin= 3.94D-07
 ErrMax= 3.94D-07  0.00D+00 EMaxC= 1.00D-01 BMatC= 2.39D-11 BMatP= 6.74D-11
 IDIUse=1 WtCom= 1.00D+00 WtEn= 0.00D+00
 Coeff-Com: -0.104D-06-0.560D-06-0.170D-04-0.223D-04 0.820D-04 0.105D-03
 Coeff-Com: -0.329D-03 0.165D-03 0.604D-03 0.202D-02 0.281D-02 0.317D-02
 Coeff-Com:  0.683D-01-0.895D-01 0.345D-01-0.109D-01-0.590D-01-0.298D-01
 Coeff-Com:  0.226D+00 0.852D+00
 Coeff:     -0.104D-06-0.560D-06-0.170D-04-0.223D-04 0.820D-04 0.105D-03
 Coeff:     -0.329D-03 0.165D-03 0.604D-03 0.202D-02 0.281D-02 0.317D-02
 Coeff:      0.683D-01-0.895D-01 0.345D-01-0.109D-01-0.590D-01-0.298D-01
 Coeff:      0.226D+00 0.852D+00
 Gap=     0.080 Goal=   None    Shift=    0.000
 RMSDP=2.32D-07 MaxDP=1.36D-05 DE=-2.91D-11 OVMax= 1.25D-05

 Cycle  28  Pass 1  IDiag  1:
 RMSU=  1.21D-07    CP:  1.00D+00  3.00D+00  3.00D+00  1.62D+00  1.16D+00
                    CP:  9.93D-01  1.48D+00
 E= -1455.63229200084     Delta-E=       -0.000000000038 Rises=F Damp=F
 DIIS: error= 1.36D-07 at cycle  28 NSaved=  20.
 NSaved=20 IEnMin=13 EnMin= -1455.63229540458     IErMin=20 ErrMin= 1.36D-07
 ErrMax= 1.36D-07  0.00D+00 EMaxC= 1.00D-01 BMatC= 1.70D-12 BMatP= 2.39D-11
 IDIUse=1 WtCom= 1.00D+00 WtEn= 0.00D+00
 Coeff-Com:  0.398D-05-0.288D-05-0.211D-04 0.265D-04 0.479D-04-0.328D-04
 Coeff-Com: -0.118D-04-0.213D-03 0.112D-02 0.367D-02 0.399D-02 0.183D-01
 Coeff-Com: -0.287D-01 0.817D-02-0.127D-02-0.126D-01-0.338D-01-0.509D-01
 Coeff-Com:  0.126D+00 0.966D+00
 Coeff:      0.398D-05-0.288D-05-0.211D-04 0.265D-04 0.479D-04-0.328D-04
 Coeff:     -0.118D-04-0.213D-03 0.112D-02 0.367D-02 0.399D-02 0.183D-01
 Coeff:     -0.287D-01 0.817D-02-0.127D-02-0.126D-01-0.338D-01-0.509D-01
 Coeff:      0.126D+00 0.966D+00
 Gap=     0.080 Goal=   None    Shift=    0.000
 RMSDP=5.48D-08 MaxDP=3.86D-06 DE=-3.77D-11 OVMax= 3.04D-06

 Cycle  29  Pass 1  IDiag  1:
 RMSU=  3.89D-08    CP:  1.00D+00  3.00D+00  3.00D+00  1.62D+00  1.16D+00
                    CP:  9.97D-01  1.50D+00  1.26D+00
 E= -1455.63229200083     Delta-E=        0.000000000017 Rises=F Damp=F
 DIIS: error= 3.38D-08 at cycle  29 NSaved=  20.
 NSaved=20 IEnMin=12 EnMin= -1455.63229540458     IErMin=20 ErrMin= 3.38D-08
 ErrMax= 3.38D-08  0.00D+00 EMaxC= 1.00D-01 BMatC= 1.21D-13 BMatP= 1.70D-12
 IDIUse=1 WtCom= 1.00D+00 WtEn= 0.00D+00
 Coeff-Com: -0.142D-05 0.220D-06 0.622D-05 0.835D-05 0.170D-05-0.375D-04
 Coeff-Com: -0.226D-03-0.628D-04 0.562D-03 0.557D-03-0.216D-02 0.826D-04
 Coeff-Com: -0.133D-04 0.250D-02 0.319D-02-0.698D-02-0.365D-01-0.537D-01
 Coeff-Com:  0.230D+00 0.862D+00
 Coeff:     -0.142D-05 0.220D-06 0.622D-05 0.835D-05 0.170D-05-0.375D-04
 Coeff:     -0.226D-03-0.628D-04 0.562D-03 0.557D-03-0.216D-02 0.826D-04
 Coeff:     -0.133D-04 0.250D-02 0.319D-02-0.698D-02-0.365D-01-0.537D-01
 Coeff:      0.230D+00 0.862D+00
 Gap=     0.080 Goal=   None    Shift=    0.000
 RMSDP=1.93D-08 MaxDP=1.47D-06 DE= 1.68D-11 OVMax= 7.91D-07

 Cycle  30  Pass 1  IDiag  1:
 RMSU=  9.76D-09    CP:  1.00D+00  3.00D+00  3.00D+00  1.62D+00  1.16D+00
                    CP:  9.97D-01  1.54D+00  1.31D+00  1.01D+00
 E= -1455.63229200090     Delta-E=       -0.000000000070 Rises=F Damp=F
 DIIS: error= 8.62D-09 at cycle  30 NSaved=  20.
 NSaved=20 IEnMin=11 EnMin= -1455.63229540458     IErMin=20 ErrMin= 8.62D-09
 ErrMax= 8.62D-09  0.00D+00 EMaxC= 1.00D-01 BMatC= 1.70D-14 BMatP= 1.21D-13
 IDIUse=1 WtCom= 1.00D+00 WtEn= 0.00D+00
 Coeff-Com:  0.285D-05-0.246D-06-0.576D-05-0.130D-05 0.724D-05-0.105D-04
 Coeff-Com: -0.653D-04-0.442D-04-0.302D-03-0.252D-02 0.307D-02-0.825D-03
 Coeff-Com:  0.762D-03 0.153D-02-0.123D-02-0.117D-01-0.293D-01 0.104D-01
 Coeff-Com:  0.364D+00 0.666D+00
 Coeff:      0.285D-05-0.246D-06-0.576D-05-0.130D-05 0.724D-05-0.105D-04
 Coeff:     -0.653D-04-0.442D-04-0.302D-03-0.252D-02 0.307D-02-0.825D-03
 Coeff:      0.762D-03 0.153D-02-0.123D-02-0.117D-01-0.293D-01 0.104D-01
 Coeff:      0.364D+00 0.666D+00
 Gap=     0.080 Goal=   None    Shift=    0.000
 RMSDP=6.41D-09 MaxDP=5.22D-07 DE=-6.96D-11 OVMax= 1.76D-07

 SCF Done:  E(RM062X) =  -1455.63229200     A.U. after   30 cycles
            NFock= 30  Conv=0.64D-08     -V/T= 2.0031
 KE= 1.451154584437D+03 PE=-5.458381301977D+03 EE= 1.546439747875D+03
 Leave Link  502 at Wed Jul  6 05:53:09 2022, MaxMem=   671088640 cpu:            3676.1 elap:             799.5
 (Enter /gpfs/software/gaussian16/sse4/tar/g16/l601.exe)
 Copying SCF densities to generalized density rwf, IOpCl= 0 IROHF=0.

 **********************************************************************

            Population analysis using the SCF density.

 **********************************************************************

 Orbital symmetries:
       Occupied  (A) (A) (A) (A) (A) (A) (A) (A) (A) (A) (A) (A)
                 (A) (A) (A) (A) (A) (A) (A) (A) (A) (A) (A) (A)
                 (A) (A) (A) (A) (A) (A) (A) (A) (A) (A) (A) (A)
                 (A) (A) (A) (A) (A) (A) (A) (A) (A) (A) (A) (A)
                 (A) (A) (A) (A) (A) (A) (A) (A) (A) (A) (A) (A)
       Virtual   (A) (A) (A) (A) (A) (A) (A) (A) (A) (A) (A) (A)
                 (A) (A) (A) (A) (A) (A) (A) (A) (A) (A) (A) (A)
                 (A) (A) (A) (A) (A) (A) (A) (A) (A) (A) (A) (A)
                 (A) (A) (A) (A) (A) (A) (A) (A) (A) (A) (A) (A)
                 (A) (A) (A) (A) (A) (A) (A) (A) (A) (A) (A) (A)
                 (A) (A) (A) (A) (A) (A) (A) (A) (A) (A) (A) (A)
                 (A) (A) (A) (A) (A) (A) (A) (A) (A) (A) (A) (A)
                 (A) (A) (A) (A) (A) (A) (A) (A) (A) (A) (A) (A)
                 (A) (A) (A) (A) (A) (A) (A) (A) (A) (A) (A) (A)
                 (A) (A) (A) (A) (A) (A) (A) (A) (A) (A) (A) (A)
                 (A) (A) (A) (A) (A) (A) (A) (A) (A) (A) (A) (A)
                 (A) (A) (A) (A) (A) (A) (A) (A) (A) (A) (A) (A)
                 (A) (A) (A) (A) (A) (A) (A) (A) (A) (A) (A) (A)
                 (A) (A) (A) (A) (A) (A) (A) (A) (A) (A) (A) (A)
                 (A) (A) (A) (A) (A) (A) (A) (A) (A) (A) (A) (A)
                 (A) (A) (A) (A) (A) (A) (A) (A) (A) (A) (A) (A)
                 (A) (A) (A) (A) (A) (A) (A) (A) (A) (A) (A) (A)
                 (A) (A) (A) (A) (A) (A) (A) (A) (A) (A) (A) (A)
                 (A) (A) (A) (A) (A) (A) (A) (A) (A) (A) (A) (A)
                 (A) (A) (A) (A) (A) (A) (A) (A) (A) (A) (A) (A)
                 (A) (A) (A) (A) (A) (A) (A) (A) (A) (A) (A) (A)
                 (A) (A) (A) (A) (A) (A) (A) (A) (A) (A) (A) (A)
                 (A) (A) (A) (A) (A) (A) (A) (A) (A) (A) (A) (A)
                 (A) (A) (A) (A) (A) (A) (A) (A) (A) (A) (A) (A)
                 (A) (A) (A) (A) (A) (A) (A) (A) (A) (A) (A) (A)
                 (A) (A) (A) (A) (A) (A) (A) (A) (A) (A) (A) (A)
 The electronic state is 1-A.
 Alpha  occ. eigenvalues -- -102.58294-102.58150 -19.43717 -10.50499 -10.50250
 Alpha  occ. eigenvalues --  -10.49335 -10.48704 -10.46661 -10.45826 -10.45816
 Alpha  occ. eigenvalues --  -10.45613 -10.44918 -10.44567 -10.43797 -10.43090
 Alpha  occ. eigenvalues --   -9.72619  -9.72489  -7.45118  -7.44992  -7.44472
 Alpha  occ. eigenvalues --   -7.44455  -7.44337  -7.44329  -0.98142  -0.92013
 Alpha  occ. eigenvalues --   -0.86321  -0.84497  -0.81638  -0.74719  -0.72380
 Alpha  occ. eigenvalues --   -0.70817  -0.68196  -0.59594  -0.57907  -0.55909
 Alpha  occ. eigenvalues --   -0.53230  -0.47392  -0.44547  -0.43728  -0.41777
 Alpha  occ. eigenvalues --   -0.40682  -0.39313  -0.38732  -0.37931  -0.36101
 Alpha  occ. eigenvalues --   -0.35596  -0.33889  -0.32855  -0.31894  -0.30409
 Alpha  occ. eigenvalues --   -0.30298  -0.29549  -0.27547  -0.26645  -0.20618
 Alpha  occ. eigenvalues --   -0.19569  -0.18511  -0.18014  -0.12290  -0.10632
 Alpha virt. eigenvalues --   -0.02636   0.09790   0.10049   0.10760   0.11225
 Alpha virt. eigenvalues --    0.11570   0.12824   0.13340   0.13595   0.14511
 Alpha virt. eigenvalues --    0.15004   0.15352   0.15640   0.16082   0.17443
 Alpha virt. eigenvalues --    0.17470   0.17536   0.17861   0.18377   0.18644
 Alpha virt. eigenvalues --    0.19195   0.19512   0.19874   0.20405   0.21595
 Alpha virt. eigenvalues --    0.21770   0.22360   0.22735   0.24048   0.24254
 Alpha virt. eigenvalues --    0.24517   0.25006   0.25088   0.25964   0.26960
 Alpha virt. eigenvalues --    0.27144   0.27425   0.27825   0.28323   0.29021
 Alpha virt. eigenvalues --    0.29436   0.29657   0.30072   0.30450   0.30730
 Alpha virt. eigenvalues --    0.30957   0.31043   0.31980   0.32011   0.32667
 Alpha virt. eigenvalues --    0.32811   0.33593   0.34148   0.34449   0.35502
 Alpha virt. eigenvalues --    0.35720   0.36266   0.36571   0.37504   0.37846
 Alpha virt. eigenvalues --    0.38508   0.39638   0.40253   0.41236   0.42171
 Alpha virt. eigenvalues --    0.43369   0.43635   0.44175   0.44846   0.45449
 Alpha virt. eigenvalues --    0.46339   0.46700   0.47622   0.49037   0.49177
 Alpha virt. eigenvalues --    0.50528   0.51002   0.52547   0.54895   0.55786
 Alpha virt. eigenvalues --    0.56465   0.58273   0.59620   0.59708   0.60780
 Alpha virt. eigenvalues --    0.61016   0.63999   0.64632   0.65716   0.66513
 Alpha virt. eigenvalues --    0.67832   0.68309   0.68914   0.70313   0.72302
 Alpha virt. eigenvalues --    0.72385   0.73067   0.73471   0.73495   0.74303
 Alpha virt. eigenvalues --    0.74821   0.75706   0.76349   0.77581   0.77765
 Alpha virt. eigenvalues --    0.79895   0.80553   0.80801   0.82297   0.82391
 Alpha virt. eigenvalues --    0.83111   0.83389   0.84625   0.84828   0.86886
 Alpha virt. eigenvalues --    0.87527   0.89000   0.89603   0.90430   0.92206
 Alpha virt. eigenvalues --    0.93760   0.94951   0.98772   0.99216   1.00113
 Alpha virt. eigenvalues --    1.00881   1.01730   1.02110   1.02491   1.02734
 Alpha virt. eigenvalues --    1.03686   1.04425   1.04564   1.04854   1.05453
 Alpha virt. eigenvalues --    1.07241   1.07420   1.08049   1.09150   1.09694
 Alpha virt. eigenvalues --    1.10909   1.12052   1.13586   1.14498   1.14521
 Alpha virt. eigenvalues --    1.16396   1.17149   1.18461   1.21198   1.22266
 Alpha virt. eigenvalues --    1.23040   1.24157   1.24872   1.27505   1.30623
 Alpha virt. eigenvalues --    1.31906   1.32160   1.34456   1.36632   1.37258
 Alpha virt. eigenvalues --    1.39065   1.39408   1.40584   1.42561   1.43433
 Alpha virt. eigenvalues --    1.45674   1.46605   1.47029   1.49661   1.50855
 Alpha virt. eigenvalues --    1.58635   1.59080   1.62176   1.66163   1.67318
 Alpha virt. eigenvalues --    1.69144   1.69567   1.70141   1.72224   1.73005
 Alpha virt. eigenvalues --    1.76335   1.76534   1.80212   1.81429   1.82019
 Alpha virt. eigenvalues --    1.84128   1.86206   1.87866   1.89604   1.91041
 Alpha virt. eigenvalues --    1.91870   1.94364   1.94380   1.95873   1.96694
 Alpha virt. eigenvalues --    2.01607   2.02694   2.03376   2.05653   2.06626
 Alpha virt. eigenvalues --    2.06944   2.07248   2.08983   2.11902   2.13456
 Alpha virt. eigenvalues --    2.13829   2.16197   2.16327   2.17811   2.22308
 Alpha virt. eigenvalues --    2.23656   2.27646   2.29414   2.31325   2.37956
 Alpha virt. eigenvalues --    2.38085   2.39436   2.40242   2.41255   2.41875
 Alpha virt. eigenvalues --    2.43361   2.44615   2.49007   2.50796   2.55068
 Alpha virt. eigenvalues --    2.57296   2.59273   2.63399   2.64181   2.66515
 Alpha virt. eigenvalues --    2.67854   2.68731   2.73287   2.79330   2.79382
 Alpha virt. eigenvalues --    2.80146   2.81985   2.81985   2.84361   2.84767
 Alpha virt. eigenvalues --    2.85774   2.90419   2.90758   2.91839   2.93052
 Alpha virt. eigenvalues --    2.95504   2.96439   2.99277   3.01921   3.03245
 Alpha virt. eigenvalues --    3.04505   3.08201   3.12032   3.12240   3.16231
 Alpha virt. eigenvalues --    3.16352   3.19063   3.22825   3.24309   3.24904
 Alpha virt. eigenvalues --    3.30870   3.35809   3.37260   3.39586   3.41019
 Alpha virt. eigenvalues --    3.49506   3.53102   3.53725   3.54972   3.61123
 Alpha virt. eigenvalues --    3.63919   3.65204   3.69714   3.75933   3.80423
 Alpha virt. eigenvalues --    3.90585   3.94762   3.95709   4.04691   4.20664
 Alpha virt. eigenvalues --    4.26084   4.27950   4.36252   4.64278   4.86950
 Alpha virt. eigenvalues --    4.92807   5.35180   5.49232   5.97595  10.05410
 Alpha virt. eigenvalues --   10.10918  23.60559  23.77027  24.02233  24.04124
 Alpha virt. eigenvalues --   24.05309  24.07332  24.13062  24.16923  24.22047
 Alpha virt. eigenvalues --   24.24146  24.28594  24.30613  25.99721  26.08117
 Alpha virt. eigenvalues --   26.32604  26.39469  26.73162  26.98164  50.27829
 Alpha virt. eigenvalues --  216.15333 216.21722
          Condensed to atoms (all electrons):
               1          2          3          4          5          6
     1  C    8.187420  -2.311845   2.062053  -1.634963   1.640898  -1.286467
     2  C   -2.311845  16.914624  -7.270031   1.470855  -3.087739   1.867262
     3  C    2.062053  -7.270031  15.452636  -1.658881   0.026696  -2.081462
     4  C   -1.634963   1.470855  -1.658881  11.968207  -3.757551   1.194699
     5  C    1.640898  -3.087739   0.026696  -3.757551  15.508583  -2.365449
     6  C   -1.286467   1.867262  -2.081462   1.194699  -2.365449   9.057046
     7  H   -0.050535  -0.005925   0.247236   0.002113  -0.047986   0.069159
     8  H   -0.012038  -0.005518  -0.007488  -0.079604   0.267127   0.065669
     9  O    0.410766  -0.101853  -0.094456  -0.079632  -0.118144   0.038748
    10  H    0.059417   0.313628  -0.010261  -0.017997  -0.023781   0.028120
    11  C   -0.114460  -1.425866  -0.350702  -0.886058   0.216164   1.988998
    12  C   -0.157688  -0.356921   2.008736  -0.086460  -3.109860  -0.468277
    13  C   -0.127864   0.700101  -0.146454  -0.054377  -0.911057  -1.033621
    14  C    0.132192  -0.754954  -1.714346  -0.832044   2.417745  -0.728599
    15  C   -0.011781   0.009673  -0.220914   0.074501   0.258524  -0.531539
    16  C    0.024763   0.027092   0.436114  -0.186528  -0.004286  -0.668964
    17  Cl   0.000958  -0.012330  -0.042113  -0.006786   0.005328  -0.045530
    18  Cl  -0.005431   0.018346  -0.022412  -0.001659  -0.076077  -0.126405
    19  H    0.000211  -0.000159  -0.003208  -0.001599   0.006642  -0.005342
    20  H   -0.002473   0.028301  -0.028126   0.000527   0.026523   0.120785
               7          8          9         10         11         12
     1  C   -0.050535  -0.012038   0.410766   0.059417  -0.114460  -0.157688
     2  C   -0.005925  -0.005518  -0.101853   0.313628  -1.425866  -0.356921
     3  C    0.247236  -0.007488  -0.094456  -0.010261  -0.350702   2.008736
     4  C    0.002113  -0.079604  -0.079632  -0.017997  -0.886058  -0.086460
     5  C   -0.047986   0.267127  -0.118144  -0.023781   0.216164  -3.109860
     6  C    0.069159   0.065669   0.038748   0.028120   1.988998  -0.468277
     7  H    0.537076  -0.000161  -0.000114  -0.006084   0.074619   0.016813
     8  H   -0.000161   0.463055   0.000041   0.000057   0.061953   0.023338
     9  O   -0.000114   0.000041   8.401839  -0.009850  -0.002567   0.000427
    10  H   -0.006084   0.000057  -0.009850   0.503082  -0.003049   0.011497
    11  C    0.074619   0.061953  -0.002567  -0.003049  11.958974   1.188658
    12  C    0.016813   0.023338   0.000427   0.011497   1.188658  12.446874
    13  C   -0.002180   0.001540   0.000061   0.000672  -1.034184   5.051391
    14  C    0.017107   0.017616  -0.000120  -0.001754  -0.232336  -1.630662
    15  C    0.005042  -0.000451   0.000424  -0.000070  -1.336420  -2.470016
    16  C   -0.007299   0.000713  -0.000056   0.000162  -3.626122  -6.412611
    17  Cl   0.000110  -0.000076   0.000000  -0.000001  -0.124349   0.271270
    18  Cl  -0.000132   0.000045   0.000001   0.000004  -0.522087   0.233006
    19  H    0.000002  -0.000168  -0.000000  -0.000000   0.007076  -0.022593
    20  H    0.002141  -0.000074  -0.000011  -0.000057   0.086446   0.240694
              13         14         15         16         17         18
     1  C   -0.127864   0.132192  -0.011781   0.024763   0.000958  -0.005431
     2  C    0.700101  -0.754954   0.009673   0.027092  -0.012330   0.018346
     3  C   -0.146454  -1.714346  -0.220914   0.436114  -0.042113  -0.022412
     4  C   -0.054377  -0.832044   0.074501  -0.186528  -0.006786  -0.001659
     5  C   -0.911057   2.417745   0.258524  -0.004286   0.005328  -0.076077
     6  C   -1.033621  -0.728599  -0.531539  -0.668964  -0.045530  -0.126405
     7  H   -0.002180   0.017107   0.005042  -0.007299   0.000110  -0.000132
     8  H    0.001540   0.017616  -0.000451   0.000713  -0.000076   0.000045
     9  O    0.000061  -0.000120   0.000424  -0.000056   0.000000   0.000001
    10  H    0.000672  -0.001754  -0.000070   0.000162  -0.000001   0.000004
    11  C   -1.034184  -0.232336  -1.336420  -3.626122  -0.124349  -0.522087
    12  C    5.051391  -1.630662  -2.470016  -6.412611   0.271270   0.233006
    13  C   31.376758  -4.680036  -9.775056 -13.296252   1.545041  -1.741075
    14  C   -4.680036  12.962331   3.077372  -2.143000  -0.000354   0.322367
    15  C   -9.775056   3.077372  14.412283   2.906954  -0.502354   0.651510
    16  C  -13.296252  -2.143000   2.906954  30.478992  -2.067447   0.397495
    17  Cl   1.545041  -0.000354  -0.502354  -2.067447  17.851368  -0.265662
    18  Cl  -1.741075   0.322367   0.651510   0.397495  -0.265662  17.754203
    19  H    0.066496  -0.057377   0.323103  -0.015263   0.005241  -0.001107
    20  H   -0.146255   0.000135  -0.012429   0.015984  -0.001105  -0.015484
              19         20
     1  C    0.000211  -0.002473
     2  C   -0.000159   0.028301
     3  C   -0.003208  -0.028126
     4  C   -0.001599   0.000527
     5  C    0.006642   0.026523
     6  C   -0.005342   0.120785
     7  H    0.000002   0.002141
     8  H   -0.000168  -0.000074
     9  O   -0.000000  -0.000011
    10  H   -0.000000  -0.000057
    11  C    0.007076   0.086446
    12  C   -0.022593   0.240694
    13  C    0.066496  -0.146255
    14  C   -0.057377   0.000135
    15  C    0.323103  -0.012429
    16  C   -0.015263   0.015984
    17  Cl   0.005241  -0.001105
    18  Cl  -0.001107  -0.015484
    19  H    0.536118   0.000135
    20  H    0.000135   0.523258
 Mulliken charges:
               1
     1  C   -0.803132
     2  C   -0.016740
     3  C   -0.582616
     4  C    0.573237
     5  C   -0.872299
     6  C    0.911169
     7  H    0.148997
     8  H    0.204428
     9  O   -0.445504
    10  H    0.156264
    11  C    0.075314
    12  C   -0.777615
    13  C    0.206352
    14  C   -0.171283
    15  C   -0.858354
    16  C    0.139558
    17  Cl   0.388792
    18  Cl   0.400555
    19  H    0.161793
    20  H    0.161084
 Sum of Mulliken charges =  -1.00000
 Mulliken charges with hydrogens summed into heavy atoms:
               1
     1  C   -0.803132
     2  C    0.139524
     3  C   -0.433619
     4  C    0.573237
     5  C   -0.667872
     6  C    0.911169
     9  O   -0.445504
    11  C    0.075314
    12  C   -0.616530
    13  C    0.206352
    14  C   -0.171283
    15  C   -0.696562
    16  C    0.139558
    17  Cl   0.388792
    18  Cl   0.400555
 Electronic spatial extent (au):  <R**2>=           5693.5250
 Charge=             -1.0000 electrons
 Dipole moment (field-independent basis, Debye):
    X=              8.9872    Y=              1.8209    Z=              0.0010  Tot=              9.1698
 Quadrupole moment (field-independent basis, Debye-Ang):
   XX=           -205.9916   YY=           -107.7997   ZZ=           -108.7341
   XY=             -0.2982   XZ=             -0.0043   YZ=             -0.0003
 Traceless Quadrupole moment (field-independent basis, Debye-Ang):
   XX=            -65.1498   YY=             33.0421   ZZ=             32.1077
   XY=             -0.2982   XZ=             -0.0043   YZ=             -0.0003
 Octapole moment (field-independent basis, Debye-Ang**2):
  XXX=            510.4153  YYY=             29.4482  ZZZ=              0.0006  XYY=             -2.2399
  XXY=            -13.4493  XXZ=              0.0213  XZZ=             17.3036  YZZ=              7.0942
  YYZ=              0.0049  XYZ=             -0.0007
 Hexadecapole moment (field-independent basis, Debye-Ang**3):
 XXXX=         -10349.0277 YYYY=          -1049.2872 ZZZZ=           -132.2584 XXXY=            102.4914
 XXXZ=             -0.1305 YYYX=            -21.8885 YYYZ=             -0.0052 ZZZX=              0.0139
 ZZZY=             -0.0064 XXYY=          -1270.6917 XXZZ=          -1183.9096 YYZZ=           -211.1399
 XXYZ=              0.0141 YYXZ=             -0.0122 ZZXY=              2.5821
 N-N= 1.005154677665D+03 E-N=-5.458381301455D+03  KE= 1.451154584437D+03
 No NMR shielding tensors so no spin-rotation constants.
 Leave Link  601 at Wed Jul  6 05:53:09 2022, MaxMem=   671088640 cpu:               1.2 elap:               0.3
 (Enter /gpfs/software/gaussian16/sse4/tar/g16/l607.exe)
 ******************************Gaussian NBO Version 3.1******************************
             N A T U R A L   A T O M I C   O R B I T A L   A N D
          N A T U R A L   B O N D   O R B I T A L   A N A L Y S I S
 ******************************Gaussian NBO Version 3.1******************************
       /RESON  / : Allow strongly delocalized NBO set

 Analyzing the SCF density

 Job title: ...                                                             

 Storage needed:    425842 in NPA,    567062 in NBO ( 671086480 available)
 GSVD:  LWork=       45462 too small for GESVD, short by      144413 words or      144413 for optimal perf.
 Remove ICRem=  372 ICRemI=  198 L=0 PNAO number  372 atom   20 type  51 NPNAO=  376
   due to symmetric orthogonalization 2, value= 0.00D+00.
 GSVD:  LWork=       46336 too small for GESVD, short by      141800 words or      141800 for optimal perf.
 Remove ICRem=  113 ICRemI=  114 L=0 PNAO number  113 atom    6 type  51 NPNAO=  375
   due to symmetric orthogonalization 2, value= 0.00D+00.
 GSVD:  LWork=       47206 too small for GESVD, short by      139199 words or      139199 for optimal perf.
 Remove ICRem=  337 ICRemI=  197 L=0 PNAO number  337 atom   18 type  51 NPNAO=  374
   due to symmetric orthogonalization 2, value= 0.00D+00.
 GSVD:  LWork=       48072 too small for GESVD, short by      136610 words or      136610 for optimal perf.
 Remove ICRem=  204 ICRemI=  197 L=1 PNAO number  208 atom   12 type 153 NPNAO=  373
   due to symmetric orthogonalization 2, value= 0.00D+00.
 Remove ICRem=  204 ICRemI=  197 L=1 PNAO number  204 atom   12 type 152 NPNAO=  372
   due to symmetric orthogonalization 2, value= 0.00D+00.
 Remove ICRem=  204 ICRemI=  197 L=1 PNAO number  200 atom   12 type 151 NPNAO=  371
   due to symmetric orthogonalization 2, value= 0.00D+00.
 GSVD:  LWork=       50646 too small for GESVD, short by      128915 words or      128915 for optimal perf.

 Computed number of electrons  119.99957503 does not match expected value of   120.


 NATURAL POPULATIONS:  Natural atomic orbital occupancies 
                                                          
   NAO  Atom  No  lang   Type(AO)    Occupancy      Energy
 ----------------------------------------------------------
     1    C    1  S      Cor( 1S)     1.99877     -10.35142
     2    C    1  S      Val( 2S)     0.83062       0.00086
     3    C    1  S      Ryd( 4S)     0.00239       1.22617
     4    C    1  S      Ryd( 3S)     0.00012       1.19517
     5    C    1  S      Ryd( 5S)     0.00004      22.16300
     6    C    1  px     Val( 2p)     0.90111       0.07490
     7    C    1  px     Ryd( 4p)     0.01629       1.17362
     8    C    1  px     Ryd( 3p)     0.00094       0.52344
     9    C    1  px     Ryd( 5p)     0.00018       3.03781
    10    C    1  py     Val( 2p)     1.05986       0.02574
    11    C    1  py     Ryd( 4p)     0.00627       1.34559
    12    C    1  py     Ryd( 3p)     0.00076       0.49049
    13    C    1  py     Ryd( 5p)     0.00010       2.74346
    14    C    1  pz     Val( 2p)     0.92456       0.01209
    15    C    1  pz     Ryd( 4p)     0.00172       0.80512
    16    C    1  pz     Ryd( 3p)     0.00044       0.41884
    17    C    1  pz     Ryd( 5p)     0.00012       2.75790
    18    C    1  dxy    Ryd( 3d)     0.00312       2.85311
    19    C    1  dxz    Ryd( 3d)     0.00497       1.83005
    20    C    1  dyz    Ryd( 3d)     0.00064       1.77062
    21    C    1  dx2y2  Ryd( 3d)     0.00170       2.67021
    22    C    1  dz2    Ryd( 3d)     0.00047       2.21518

    23    C    2  S      Cor( 1S)     1.99909     -10.29442
    24    C    2  S      Val( 2S)     0.97307      -0.08406
    25    C    2  S      Ryd( 4S)     0.00164       1.03520
    26    C    2  S      Ryd( 3S)     0.00008       0.73869
    27    C    2  S      Ryd( 5S)     0.00001      23.40619
    28    C    2  px     Val( 2p)     1.06444       0.05353
    29    C    2  px     Ryd( 4p)     0.00538       1.06787
    30    C    2  px     Ryd( 3p)     0.00042       0.62617
    31    C    2  px     Ryd( 5p)     0.00012       3.26045
    32    C    2  py     Val( 2p)     1.10888       0.03345
    33    C    2  py     Ryd( 4p)     0.00442       1.10692
    34    C    2  py     Ryd( 3p)     0.00043       0.66452
    35    C    2  py     Ryd( 5p)     0.00016       3.14176
    36    C    2  pz     Val( 2p)     1.11819      -0.01522
    37    C    2  pz     Ryd( 4p)     0.00226       0.67110
    38    C    2  pz     Ryd( 3p)     0.00053       0.45150
    39    C    2  pz     Ryd( 5p)     0.00002       2.83429
    40    C    2  dxy    Ryd( 3d)     0.00071       2.68979
    41    C    2  dxz    Ryd( 3d)     0.00037       1.81345
    42    C    2  dyz    Ryd( 3d)     0.00054       1.75759
    43    C    2  dx2y2  Ryd( 3d)     0.00049       2.59185
    44    C    2  dz2    Ryd( 3d)     0.00053       2.17796

    45    C    3  S      Cor( 1S)     1.99923     -10.30301
    46    C    3  S      Val( 2S)     0.95040      -0.08158
    47    C    3  S      Ryd( 4S)     0.00157       1.01948
    48    C    3  S      Ryd( 3S)     0.00007       0.66101
    49    C    3  S      Ryd( 5S)     0.00002      23.48577
    50    C    3  px     Val( 2p)     1.08441       0.04493
    51    C    3  px     Ryd( 4p)     0.00370       0.99557
    52    C    3  px     Ryd( 3p)     0.00031       0.80468
    53    C    3  px     Ryd( 5p)     0.00011       3.42648
    54    C    3  py     Val( 2p)     1.13201       0.04880
    55    C    3  py     Ryd( 4p)     0.00511       1.03706
    56    C    3  py     Ryd( 3p)     0.00043       0.52749
    57    C    3  py     Ryd( 5p)     0.00008       3.43388
    58    C    3  pz     Val( 2p)     0.99171      -0.00843
    59    C    3  pz     Ryd( 4p)     0.00112       0.65376
    60    C    3  pz     Ryd( 3p)     0.00063       0.39577
    61    C    3  pz     Ryd( 5p)     0.00001       2.90578
    62    C    3  dxy    Ryd( 3d)     0.00066       2.58814
    63    C    3  dxz    Ryd( 3d)     0.00068       1.77420
    64    C    3  dyz    Ryd( 3d)     0.00047       1.77303
    65    C    3  dx2y2  Ryd( 3d)     0.00058       2.64199
    66    C    3  dz2    Ryd( 3d)     0.00039       2.14454

    67    C    4  S      Cor( 1S)     1.99884     -10.36120
    68    C    4  S      Val( 2S)     1.08350      -0.15651
    69    C    4  S      Ryd( 3S)     0.00130       1.18799
    70    C    4  S      Ryd( 4S)     0.00033       1.39419
    71    C    4  S      Ryd( 5S)     0.00001      22.70374
    72    C    4  px     Val( 2p)     0.92115       0.08383
    73    C    4  px     Ryd( 4p)     0.00482       0.82393
    74    C    4  px     Ryd( 3p)     0.00032       0.59680
    75    C    4  px     Ryd( 5p)     0.00013       3.36705
    76    C    4  py     Val( 2p)     0.64021       0.06680
    77    C    4  py     Ryd( 4p)     0.00639       0.71151
    78    C    4  py     Ryd( 3p)     0.00029       0.54682
    79    C    4  py     Ryd( 5p)     0.00010       3.18787
    80    C    4  pz     Val( 2p)     1.12654      -0.01732
    81    C    4  pz     Ryd( 4p)     0.00135       0.63942
    82    C    4  pz     Ryd( 3p)     0.00026       0.49966
    83    C    4  pz     Ryd( 5p)     0.00001       2.80912
    84    C    4  dxy    Ryd( 3d)     0.00062       2.28545
    85    C    4  dxz    Ryd( 3d)     0.00070       1.75408
    86    C    4  dyz    Ryd( 3d)     0.00083       1.68467
    87    C    4  dx2y2  Ryd( 3d)     0.00062       2.48469
    88    C    4  dz2    Ryd( 3d)     0.00057       2.05272

    89    C    5  S      Cor( 1S)     1.99906     -10.31080
    90    C    5  S      Val( 2S)     0.97307      -0.09768
    91    C    5  S      Ryd( 4S)     0.00211       0.93310
    92    C    5  S      Ryd( 3S)     0.00020       0.74469
    93    C    5  S      Ryd( 5S)     0.00002      23.38994
    94    C    5  px     Val( 2p)     1.09697       0.01433
    95    C    5  px     Ryd( 4p)     0.00777       0.93119
    96    C    5  px     Ryd( 3p)     0.00031       0.74544
    97    C    5  px     Ryd( 5p)     0.00008       3.43380
    98    C    5  py     Val( 2p)     1.19166       0.01412
    99    C    5  py     Ryd( 4p)     0.00565       0.99640
   100    C    5  py     Ryd( 3p)     0.00035       0.49553
   101    C    5  py     Ryd( 5p)     0.00010       3.43662
   102    C    5  pz     Val( 2p)     1.01532      -0.01557
   103    C    5  pz     Ryd( 4p)     0.00097       0.64216
   104    C    5  pz     Ryd( 3p)     0.00041       0.42011
   105    C    5  pz     Ryd( 5p)     0.00001       2.90301
   106    C    5  dxy    Ryd( 3d)     0.00052       2.60790
   107    C    5  dxz    Ryd( 3d)     0.00110       1.78463
   108    C    5  dyz    Ryd( 3d)     0.00049       1.76432
   109    C    5  dx2y2  Ryd( 3d)     0.00082       2.64288
   110    C    5  dz2    Ryd( 3d)     0.00043       2.13220

   111    C    6  S      Cor( 1S)     1.99879     -10.31156
   112    C    6  S      Val( 2S)     0.87897      -0.05083
   113    C    6  S      Ryd( 3S)     0.00191       0.80743
   114    C    6  S      Ryd( 4S)     0.00001      23.58959
   115    C    6  px     Val( 2p)     1.04645       0.04366
   116    C    6  px     Ryd( 4p)     0.00626       1.22632
   117    C    6  px     Ryd( 3p)     0.00367       0.67784
   118    C    6  px     Ryd( 5p)     0.00010       3.44606
   119    C    6  py     Val( 2p)     1.06692       0.03060
   120    C    6  py     Ryd( 4p)     0.00637       1.17346
   121    C    6  py     Ryd( 3p)     0.00293       0.80433
   122    C    6  py     Ryd( 5p)     0.00012       3.47701
   123    C    6  pz     Val( 2p)     1.11531      -0.00777
   124    C    6  pz     Ryd( 4p)     0.00184       0.63899
   125    C    6  pz     Ryd( 3p)     0.00080       0.45254
   126    C    6  pz     Ryd( 5p)     0.00003       2.93704
   127    C    6  dxy    Ryd( 3d)     0.00061       2.73754
   128    C    6  dxz    Ryd( 3d)     0.00071       1.78285
   129    C    6  dyz    Ryd( 3d)     0.00041       1.77948
   130    C    6  dx2y2  Ryd( 3d)     0.00048       2.49907
   131    C    6  dz2    Ryd( 3d)     0.00057       2.17001

   132    H    7  S      Val( 1S)     0.79618       0.16732
   133    H    7  S      Ryd( 2S)     0.00073       1.10831
   134    H    7  S      Ryd( 3S)     0.00021       1.86801
   135    H    7  px     Ryd( 2p)     0.00017       2.29606
   136    H    7  py     Ryd( 2p)     0.00035       2.67545
   137    H    7  pz     Ryd( 2p)     0.00015       1.74403

   138    H    8  S      Val( 1S)     0.74128       0.18090
   139    H    8  S      Ryd( 2S)     0.00191       1.25773
   140    H    8  S      Ryd( 3S)     0.00022       1.61821
   141    H    8  px     Ryd( 2p)     0.00013       2.18133
   142    H    8  py     Ryd( 2p)     0.00040       2.75311
   143    H    8  pz     Ryd( 2p)     0.00011       1.74554

   144    O    9  S      Cor( 1S)     1.99981     -19.19229
   145    O    9  S      Val( 2S)     1.71026      -0.80272
   146    O    9  S      Ryd( 3S)     0.00227       1.20178
   147    O    9  S      Ryd( 4S)     0.00010       1.68789
   148    O    9  S      Ryd( 5S)     0.00000      49.89140
   149    O    9  px     Val( 2p)     1.51131      -0.16119
   150    O    9  px     Ryd( 3p)     0.00127       0.81887
   151    O    9  px     Ryd( 4p)     0.00014       1.17932
   152    O    9  px     Ryd( 5p)     0.00012       5.45580
   153    O    9  py     Val( 2p)     1.83711      -0.16700
   154    O    9  py     Ryd( 3p)     0.00360       0.77161
   155    O    9  py     Ryd( 4p)     0.00002       1.44179
   156    O    9  py     Ryd( 5p)     0.00002       5.12367
   157    O    9  pz     Val( 2p)     1.64569      -0.14206
   158    O    9  pz     Ryd( 3p)     0.00297       0.69433
   159    O    9  pz     Ryd( 4p)     0.00004       1.26184
   160    O    9  pz     Ryd( 5p)     0.00001       5.11287
   161    O    9  dxy    Ryd( 3d)     0.00137       3.44564
   162    O    9  dxz    Ryd( 3d)     0.00147       3.30622
   163    O    9  dyz    Ryd( 3d)     0.00002       3.09909
   164    O    9  dx2y2  Ryd( 3d)     0.00130       3.72933
   165    O    9  dz2    Ryd( 3d)     0.00038       3.30714

   166    H   10  S      Val( 1S)     0.76623       0.16920
   167    H   10  S      Ryd( 2S)     0.00332       0.44218
   168    H   10  S      Ryd( 3S)     0.00028       2.48883
   169    H   10  px     Ryd( 2p)     0.00018       2.26609
   170    H   10  py     Ryd( 2p)     0.00030       2.66199
   171    H   10  pz     Ryd( 2p)     0.00012       1.74537

   172    C   11  S      Cor( 1S)     1.99901     -10.32083
   173    C   11  S      Val( 2S)     0.90699      -0.06335
   174    C   11  S      Ryd( 4S)     0.00347       0.93734
   175    C   11  S      Ryd( 3S)     0.00022       0.65617
   176    C   11  S      Ryd( 5S)     0.00001      23.53364
   177    C   11  px     Val( 2p)     1.06664       0.03530
   178    C   11  px     Ryd( 3p)     0.00792       1.00608
   179    C   11  px     Ryd( 4p)     0.00031       1.22497
   180    C   11  px     Ryd( 5p)     0.00006       3.18209
   181    C   11  py     Val( 2p)     1.11053       0.01155
   182    C   11  py     Ryd( 3p)     0.00965       1.10461
   183    C   11  py     Ryd( 4p)     0.00028       1.33479
   184    C   11  py     Ryd( 5p)     0.00006       3.07319
   185    C   11  pz     Val( 2p)     1.02351      -0.00625
   186    C   11  pz     Ryd( 3p)     0.00070       0.68403
   187    C   11  pz     Ryd( 4p)     0.00014       0.82500
   188    C   11  pz     Ryd( 5p)     0.00002       2.59213
   189    C   11  dxy    Ryd( 3d)     0.00069       2.69313
   190    C   11  dxz    Ryd( 3d)     0.00100       1.77355
   191    C   11  dyz    Ryd( 3d)     0.00053       1.77379
   192    C   11  dx2y2  Ryd( 3d)     0.00101       2.47840
   193    C   11  dz2    Ryd( 3d)     0.00032       2.17007

   194    C   12  S      Cor( 1S)     1.99898     -10.30323
   195    C   12  S      Val( 2S)     0.93933      -0.07825
   196    C   12  S      Ryd( 4S)     0.00098       1.00240
   197    C   12  S      Ryd( 3S)     0.00067       0.88460
   198    C   12  S      Ryd( 5S)     0.00002      23.26362
   199    C   12  px     Val( 2p)     1.04683       0.01966
   200    C   12  px     Ryd( 3p)     0.00252       0.95363
   201    C   12  px     Ryd( 4p)     0.00012       3.25370
   202    C   12  py     Val( 2p)     1.15221       0.02242
   203    C   12  py     Ryd( 3p)     0.00294       0.91462
   204    C   12  py     Ryd( 4p)     0.00019       3.08425
   205    C   12  pz     Val( 2p)     1.01368      -0.02572
   206    C   12  pz     Ryd( 3p)     0.00069       0.79732
   207    C   12  pz     Ryd( 4p)     0.00005       2.82479
   208    C   12  dxy    Ryd( 3d)     0.00054       2.62573
   209    C   12  dxz    Ryd( 3d)     0.00055       1.78669
   210    C   12  dyz    Ryd( 3d)     0.00051       1.75882
   211    C   12  dx2y2  Ryd( 3d)     0.00081       2.65043
   212    C   12  dz2    Ryd( 3d)     0.00047       2.12279

   213    C   13  S      Cor( 1S)     1.99855     -10.36666
   214    C   13  S      Val( 2S)     0.92000      -0.12396
   215    C   13  S      Ryd( 3S)     0.00211       0.94916
   216    C   13  S      Ryd( 4S)     0.00029       0.99664
   217    C   13  S      Ryd( 5S)     0.00001      23.20477
   218    C   13  px     Val( 2p)     1.06400      -0.03306
   219    C   13  px     Ryd( 4p)     0.00700       0.93589
   220    C   13  px     Ryd( 3p)     0.00060       0.88871
   221    C   13  px     Ryd( 5p)     0.00015       3.14076
   222    C   13  py     Val( 2p)     0.98528      -0.05712
   223    C   13  py     Ryd( 3p)     0.01157       0.81232
   224    C   13  py     Ryd( 4p)     0.00068       1.12339
   225    C   13  py     Ryd( 5p)     0.00030       3.07178
   226    C   13  pz     Val( 2p)     1.13273      -0.06135
   227    C   13  pz     Ryd( 4p)     0.00198       0.64362
   228    C   13  pz     Ryd( 3p)     0.00063       0.63125
   229    C   13  pz     Ryd( 5p)     0.00006       2.67677
   230    C   13  dxy    Ryd( 3d)     0.00166       2.36056
   231    C   13  dxz    Ryd( 3d)     0.00103       1.72097
   232    C   13  dyz    Ryd( 3d)     0.00115       1.67217
   233    C   13  dx2y2  Ryd( 3d)     0.00103       2.50280
   234    C   13  dz2    Ryd( 3d)     0.00094       2.08047

   235    C   14  S      Cor( 1S)     1.99898     -10.30015
   236    C   14  S      Val( 2S)     1.09355      -0.11361
   237    C   14  S      Ryd( 3S)     0.01078       0.70259
   238    C   14  S      Ryd( 4S)     0.00022       0.98712
   239    C   14  S      Ryd( 5S)     0.00001      23.35916
   240    C   14  px     Val( 2p)     1.03321       0.10525
   241    C   14  px     Ryd( 4p)     0.00666       0.98217
   242    C   14  px     Ryd( 3p)     0.00023       0.79816
   243    C   14  px     Ryd( 5p)     0.00010       3.41855
   244    C   14  py     Val( 2p)     1.13219       0.05757
   245    C   14  py     Ryd( 4p)     0.00925       0.74962
   246    C   14  py     Ryd( 3p)     0.00036       0.61662
   247    C   14  py     Ryd( 5p)     0.00008       3.24764
   248    C   14  pz     Val( 2p)     0.82568       0.04465
   249    C   14  pz     Ryd( 4p)     0.00084       0.70133
   250    C   14  pz     Ryd( 3p)     0.00033       0.47247
   251    C   14  pz     Ryd( 5p)     0.00003       2.87327
   252    C   14  dxy    Ryd( 3d)     0.00081       2.31373
   253    C   14  dxz    Ryd( 3d)     0.00069       1.78948
   254    C   14  dyz    Ryd( 3d)     0.00101       1.72330
   255    C   14  dx2y2  Ryd( 3d)     0.00080       2.52263
   256    C   14  dz2    Ryd( 3d)     0.00058       2.07192

   257    C   15  S      Cor( 1S)     1.99892     -10.29093
   258    C   15  S      Val( 2S)     0.95720      -0.07289
   259    C   15  S      Ryd( 4S)     0.00271       0.91832
   260    C   15  S      Ryd( 3S)     0.00014       0.85085
   261    C   15  S      Ryd( 5S)     0.00002      23.24870
   262    C   15  px     Val( 2p)     1.13571       0.01556
   263    C   15  px     Ryd( 4p)     0.00891       0.97091
   264    C   15  px     Ryd( 3p)     0.00048       0.54918
   265    C   15  px     Ryd( 5p)     0.00012       3.28514
   266    C   15  py     Val( 2p)     1.15311       0.01868
   267    C   15  py     Ryd( 4p)     0.00664       0.99083
   268    C   15  py     Ryd( 3p)     0.00041       0.48412
   269    C   15  py     Ryd( 5p)     0.00021       3.29730
   270    C   15  pz     Val( 2p)     1.03754      -0.01275
   271    C   15  pz     Ryd( 4p)     0.00131       0.66591
   272    C   15  pz     Ryd( 3p)     0.00052       0.36918
   273    C   15  pz     Ryd( 5p)     0.00001       2.87648
   274    C   15  dxy    Ryd( 3d)     0.00130       2.67777
   275    C   15  dxz    Ryd( 3d)     0.00052       1.80034
   276    C   15  dyz    Ryd( 3d)     0.00057       1.77037
   277    C   15  dx2y2  Ryd( 3d)     0.00054       2.59671
   278    C   15  dz2    Ryd( 3d)     0.00039       2.15580

   279    C   16  S      Cor( 1S)     1.99830     -10.35831
   280    C   16  S      Val( 2S)     0.91742      -0.10823
   281    C   16  S      Ryd( 3S)     0.00401       0.45242
   282    C   16  S      Ryd( 4S)     0.00118       0.98286
   283    C   16  S      Ryd( 5S)     0.00002      23.48525
   284    C   16  px     Val( 2p)     0.94055      -0.07404
   285    C   16  px     Ryd( 4p)     0.00681       1.09000
   286    C   16  px     Ryd( 3p)     0.00037       0.65490
   287    C   16  px     Ryd( 5p)     0.00044       3.17326
   288    C   16  py     Val( 2p)     1.12160      -0.01819
   289    C   16  py     Ryd( 4p)     0.00681       0.91248
   290    C   16  py     Ryd( 3p)     0.00050       0.56007
   291    C   16  py     Ryd( 5p)     0.00026       3.48039
   292    C   16  pz     Val( 2p)     1.09622      -0.05538
   293    C   16  pz     Ryd( 4p)     0.00141       0.73887
   294    C   16  pz     Ryd( 3p)     0.00057       0.35948
   295    C   16  pz     Ryd( 5p)     0.00002       2.85617
   296    C   16  dxy    Ryd( 3d)     0.00101       2.60191
   297    C   16  dxz    Ryd( 3d)     0.00146       1.63926
   298    C   16  dyz    Ryd( 3d)     0.00074       1.77888
   299    C   16  dx2y2  Ryd( 3d)     0.00169       2.33378
   300    C   16  dz2    Ryd( 3d)     0.00084       2.10756

   301   Cl   17  S      Cor( 1S)     2.00000    -101.13828
   302   Cl   17  S      Cor( 2S)     1.99971     -10.83747
   303   Cl   17  S      Val( 3S)     1.81794      -0.98625
   304   Cl   17  S      Ryd( 5S)     0.00186       1.05450
   305   Cl   17  S      Ryd( 4S)     0.00010       0.88008
   306   Cl   17  S      Ryd( 6S)     0.00000      18.17199
   307   Cl   17  S      Ryd( 7S)     0.00000     207.67651
   308   Cl   17  px     Cor( 2p)     1.99991      -7.44322
   309   Cl   17  px     Val( 3p)     1.27352      -0.20046
   310   Cl   17  px     Ryd( 5p)     0.00438       0.49880
   311   Cl   17  px     Ryd( 4p)     0.00020       0.45179
   312   Cl   17  px     Ryd( 6p)     0.00004       4.04130
   313   Cl   17  px     Ryd( 7p)     0.00000      25.03530
   314   Cl   17  py     Cor( 2p)     1.99999      -7.43901
   315   Cl   17  py     Val( 3p)     1.96020      -0.29244
   316   Cl   17  py     Ryd( 4p)     0.00212       0.52859
   317   Cl   17  py     Ryd( 5p)     0.00017       0.55398
   318   Cl   17  py     Ryd( 6p)     0.00002       3.40587
   319   Cl   17  py     Ryd( 7p)     0.00000      25.01254
   320   Cl   17  pz     Cor( 2p)     1.99999      -7.43910
   321   Cl   17  pz     Val( 3p)     1.93464      -0.29045
   322   Cl   17  pz     Ryd( 5p)     0.00244       0.52325
   323   Cl   17  pz     Ryd( 4p)     0.00019       0.48205
   324   Cl   17  pz     Ryd( 6p)     0.00001       3.19982
   325   Cl   17  pz     Ryd( 7p)     0.00000      24.97285
   326   Cl   17  dxy    Ryd( 3d)     0.00138       1.30454
   327   Cl   17  dxz    Ryd( 3d)     0.00263       1.10810
   328   Cl   17  dyz    Ryd( 3d)     0.00006       1.03278
   329   Cl   17  dx2y2  Ryd( 3d)     0.00432       1.39770
   330   Cl   17  dz2    Ryd( 3d)     0.00142       1.15746

   331   Cl   18  S      Cor( 1S)     2.00000    -101.14466
   332   Cl   18  S      Cor( 2S)     1.99970     -10.82383
   333   Cl   18  S      Val( 3S)     1.81525      -0.98762
   334   Cl   18  S      Ryd( 4S)     0.00091       1.50749
   335   Cl   18  S      Ryd( 5S)     0.00000      17.83912
   336   Cl   18  S      Ryd( 6S)     0.00000     207.77199
   337   Cl   18  px     Cor( 2p)     1.99997      -7.43887
   338   Cl   18  px     Val( 3p)     1.74024      -0.26167
   339   Cl   18  px     Ryd( 5p)     0.00285       0.48627
   340   Cl   18  px     Ryd( 4p)     0.00032       0.46132
   341   Cl   18  px     Ryd( 6p)     0.00003       4.71810
   342   Cl   18  px     Ryd( 7p)     0.00000      24.08332
   343   Cl   18  py     Cor( 2p)     1.99994      -7.44054
   344   Cl   18  py     Val( 3p)     1.48772      -0.22889
   345   Cl   18  py     Ryd( 5p)     0.00310       0.48194
   346   Cl   18  py     Ryd( 4p)     0.00014       0.45589
   347   Cl   18  py     Ryd( 6p)     0.00002       4.89411
   348   Cl   18  py     Ryd( 7p)     0.00000      24.04588
   349   Cl   18  pz     Cor( 2p)     1.99999      -7.43763
   350   Cl   18  pz     Val( 3p)     1.93860      -0.28991
   351   Cl   18  pz     Ryd( 5p)     0.00300       0.49984
   352   Cl   18  pz     Ryd( 4p)     0.00008       0.33779
   353   Cl   18  pz     Ryd( 6p)     0.00000       4.22131
   354   Cl   18  pz     Ryd( 7p)     0.00000      24.12812
   355   Cl   18  dxy    Ryd( 3d)     0.00435       1.37548
   356   Cl   18  dxz    Ryd( 3d)     0.00101       1.05825
   357   Cl   18  dyz    Ryd( 3d)     0.00195       1.08316
   358   Cl   18  dx2y2  Ryd( 3d)     0.00167       1.32156
   359   Cl   18  dz2    Ryd( 3d)     0.00149       1.16125

   360    H   19  S      Val( 1S)     0.78358       0.15676
   361    H   19  S      Ryd( 2S)     0.00123       0.76136
   362    H   19  S      Ryd( 3S)     0.00028       2.22197
   363    H   19  px     Ryd( 2p)     0.00018       2.24858
   364    H   19  py     Ryd( 2p)     0.00034       2.62934
   365    H   19  pz     Ryd( 2p)     0.00010       1.73745

   366    H   20  S      Val( 1S)     0.78812       0.15457
   367    H   20  S      Ryd( 2S)     0.00102       2.32823
   368    H   20  px     Ryd( 2p)     0.00010       2.15636
   369    H   20  py     Ryd( 2p)     0.00039       2.73601
   370    H   20  pz     Ryd( 2p)     0.00013       1.73568

 WARNING:  1 low occupancy (<1.9990e) core orbital  found on  C    1
           1 low occupancy (<1.9990e) core orbital  found on  C    4
           1 low occupancy (<1.9990e) core orbital  found on  C    6
           1 low occupancy (<1.9990e) core orbital  found on  C   12
           1 low occupancy (<1.9990e) core orbital  found on  C   13
           1 low occupancy (<1.9990e) core orbital  found on  C   14
           1 low occupancy (<1.9990e) core orbital  found on  C   15
           1 low occupancy (<1.9990e) core orbital  found on  C   16

 WARNING:  Population inversion found on atom  C    1
           Population inversion found on atom  C    2
           Population inversion found on atom  C    3
           Population inversion found on atom  C    4
           Population inversion found on atom  C    5
           Population inversion found on atom  C    6
           Population inversion found on atom  O    9
           Population inversion found on atom  C   11
           Population inversion found on atom  C   12
           Population inversion found on atom  C   13
           Population inversion found on atom  C   14
           Population inversion found on atom  C   15
           Population inversion found on atom  C   16
           Population inversion found on atom Cl   17
           Population inversion found on atom Cl   18


 Summary of Natural Population Analysis:                  
                                                          
                                       Natural Population 
                Natural  -----------------------------------------------
    Atom  No    Charge         Core      Valence    Rydberg      Total
 -----------------------------------------------------------------------
      C    1    0.24482      1.99877     3.71615    0.04026     5.75518
      C    2   -0.28177      1.99909     4.26458    0.01811     6.28177
      C    3   -0.17371      1.99923     4.15854    0.01594     6.17371
      C    4    0.21111      1.99884     3.77140    0.01864     5.78889
      C    5   -0.29740      1.99906     4.27702    0.02132     6.29740
      C    6   -0.13325      1.99879     4.10765    0.02682     6.13325
      H    7    0.20221      0.00000     0.79618    0.00161     0.79779
      H    8    0.25596      0.00000     0.74128    0.00276     0.74404
      O    9   -0.71927      1.99981     6.70437    0.01509     8.71927
      H   10    0.22958      0.00000     0.76623    0.00419     0.77042
      C   11   -0.13309      1.99901     4.10768    0.02640     6.13309
      C   12   -0.16209      1.99898     4.15204    0.01107     6.16209
      C   13   -0.13175      1.99855     4.10200    0.03120     6.13175
      C   14   -0.11638      1.99898     4.08462    0.03278     6.11638
      C   15   -0.30726      1.99892     4.28356    0.02478     6.30726
      C   16   -0.10221      1.99830     4.07579    0.02813     6.10221
     Cl   17   -0.00724      9.99961     6.98630    0.02133    17.00724
     Cl   18   -0.00236      9.99960     6.98182    0.02094    17.00236
      H   19    0.21429      0.00000     0.78358    0.00213     0.78571
      H   20    0.21023      0.00000     0.78812    0.00165     0.78977
 =======================================================================
   * Total *   -0.99958     45.98553    73.64890    0.36515   119.99958

                                 Natural Population      
 --------------------------------------------------------
   Core                      45.98553 ( 99.9685% of  46)
   Valence                   73.64890 ( 99.5255% of  74)
   Natural Minimal Basis    119.63443 ( 99.6954% of 120)
   Natural Rydberg Basis      0.36515 (  0.3043% of 120)
 --------------------------------------------------------

    Atom  No          Natural Electron Configuration
 ----------------------------------------------------------------------------
      C    1      [core]2S( 0.83)2p( 2.89)3d( 0.01)4p( 0.02)
      C    2      [core]2S( 0.97)2p( 3.29)4p( 0.01)
      C    3      [core]2S( 0.95)2p( 3.21)4p( 0.01)
      C    4      [core]2S( 1.08)2p( 2.69)4p( 0.01)
      C    5      [core]2S( 0.97)2p( 3.30)4p( 0.01)
      C    6      [core]2S( 0.88)2p( 3.23)3p( 0.01)4p( 0.01)
      H    7            1S( 0.80)
      H    8            1S( 0.74)
      O    9      [core]2S( 1.71)2p( 4.99)3p( 0.01)
      H   10            1S( 0.77)
      C   11      [core]2S( 0.91)2p( 3.20)3p( 0.02)
      C   12      [core]2S( 0.94)2p( 3.21)3p( 0.01)
      C   13      [core]2S( 0.92)2p( 3.18)3p( 0.01)3d( 0.01)4p( 0.01)
      C   14      [core]2S( 1.09)2p( 2.99)3S( 0.01)4p( 0.02)
      C   15      [core]2S( 0.96)2p( 3.33)4p( 0.02)
      C   16      [core]2S( 0.92)2p( 3.16)3d( 0.01)4p( 0.02)
     Cl   17      [core]3S( 1.82)3p( 5.17)3d( 0.01)5p( 0.01)
     Cl   18      [core]3S( 1.82)3p( 5.17)3d( 0.01)5p( 0.01)
      H   19            1S( 0.78)
      H   20            1S( 0.79)


 NATURAL BOND ORBITAL ANALYSIS:

                       Occupancies       Lewis Structure    Low   High
           Occ.    -------------------  -----------------   occ   occ
  Cycle   Thresh.   Lewis   Non-Lewis     CR  BD  3C  LP    (L)   (NL)   Dev
 =============================================================================
   1(1)    1.90   112.84425   7.15575     23  23   0  14     8      7    0.56
   2(2)    1.90   112.84425   7.15575     23  23   0  14     8      7    0.56
   3(1)    1.80   113.36157   6.63843     23  23   0  14     6      7    0.56
   4(2)    1.80   113.36157   6.63843     23  23   0  14     6      7    0.56
   5(1)    1.70   115.84739   4.15261     23  27   0  10     2      7    0.45
   6(2)    1.70   115.84739   4.15261     23  27   0  10     2      7    0.45
   7(1)    1.60   115.95114   4.04886     23  27   0  10     1      7    0.50
   8(2)    1.60   116.05714   3.94286     23  27   0  10     1      7    0.42
   9(3)    1.60   116.05714   3.94286     23  27   0  10     1      7    0.42
  10(1)    1.50   116.36894   3.63106     23  28   0   9     0      7    0.50
  11(2)    1.50   116.40105   3.59895     23  28   0   9     0      7    0.56
  12(3)    1.50   116.02948   3.97052     23  27   0  10     1      7    0.45
  13(4)    1.50   115.21389   4.78611     23  27   0  10     2      9    0.44
  14(5)    1.50   116.05714   3.94286     23  27   0  10     1      7    0.42
  15(6)    1.50   116.42872   3.57128     23  28   0   9     0      7    0.56
  16(7)    1.50   116.39660   3.60340     23  28   0   9     0      7    0.50
  17(8)    1.50   116.05714   3.94286     23  27   0  10     1      7    0.42
  18(9)    1.50   116.39660   3.60340     23  28   0   9     0      7    0.50
  19(1)    1.50   116.42872   3.57128     23  28   0   9     0      7    0.56
 -----------------------------------------------------------------------------

 Structure accepted: RESONANCE keyword permits strongly delocalized structure

 WARNING:  1 low occupancy (<1.9990e) core orbital  found on  C    1
           1 low occupancy (<1.9990e) core orbital  found on  C    4
           1 low occupancy (<1.9990e) core orbital  found on  C    6
           1 low occupancy (<1.9990e) core orbital  found on  C   12
           1 low occupancy (<1.9990e) core orbital  found on  C   13
           1 low occupancy (<1.9990e) core orbital  found on  C   14
           1 low occupancy (<1.9990e) core orbital  found on  C   15
           1 low occupancy (<1.9990e) core orbital  found on  C   16

 --------------------------------------------------------
   Core                     45.98552 ( 99.969% of  46)
   Valence Lewis            70.44320 ( 95.194% of  74)
  ==================       ============================
   Total Lewis             116.42872 ( 97.024% of 120)
  -----------------------------------------------------
   Valence non-Lewis         3.31273 (  2.761% of 120)
   Rydberg non-Lewis         0.25855 (  0.215% of 120)
  ==================       ============================
   Total non-Lewis           3.57128 (  2.976% of 120)
 --------------------------------------------------------


       (Occupancy)   Bond orbital/ Coefficients/ Hybrids
 ---------------------------------------------------------------------------------
     1. (1.91402) BD ( 1) C   1 - C   2  
                ( 51.48%)   0.7175* C   1 s( 38.33%)p 1.61( 61.65%)d 0.00(  0.03%)
                                           -0.0009  0.6190  0.0085 -0.0012  0.0011
                                            0.4927  0.0255 -0.0169  0.0020  0.6103
                                           -0.0167 -0.0018 -0.0001  0.0001  0.0000
                                           -0.0000  0.0000  0.0128  0.0000  0.0000
                                            0.0018 -0.0102
                ( 48.52%)   0.6965* C   2 s( 34.49%)p 1.90( 65.46%)d 0.00(  0.05%)
                                            0.0007  0.5872 -0.0023 -0.0006  0.0010
                                           -0.4996  0.0339 -0.0032 -0.0025 -0.6354
                                           -0.0008  0.0101 -0.0055 -0.0001  0.0000
                                            0.0000 -0.0000  0.0156  0.0000  0.0000
                                           -0.0072 -0.0151
     2. (1.96198) BD ( 1) C   1 - C   4  
                ( 50.53%)   0.7108* C   1 s( 30.75%)p 2.25( 69.19%)d 0.00(  0.06%)
                                           -0.0001  0.5544  0.0123  0.0007 -0.0005
                                            0.2732  0.0364 -0.0165  0.0015 -0.7845
                                            0.0109  0.0016  0.0054  0.0000  0.0000
                                           -0.0000  0.0000 -0.0162  0.0000 -0.0000
                                           -0.0137 -0.0101
                ( 49.47%)   0.7034* C   4 s( 46.98%)p 1.13( 52.96%)d 0.00(  0.06%)
                                           -0.0001  0.6854 -0.0009 -0.0068  0.0003
                                           -0.4975  0.0306  0.0007 -0.0038  0.5300
                                           -0.0077 -0.0090  0.0029 -0.0001  0.0000
                                            0.0000 -0.0000 -0.0127  0.0000 -0.0000
                                           -0.0141 -0.0148
     3. (1.56756) BD ( 2) C   1 - C   4  
                ( 40.62%)   0.6374* C   1 s(  0.00%)p 1.00( 99.88%)d 0.00(  0.12%)
                                           -0.0000 -0.0000 -0.0000 -0.0000 -0.0000
                                           -0.0002 -0.0000 -0.0000 -0.0000 -0.0000
                                           -0.0000 -0.0000 -0.0000  0.9991  0.0154
                                            0.0176  0.0045  0.0000  0.0294 -0.0172
                                           -0.0000  0.0000
                ( 59.38%)   0.7706* C   4 s(  0.00%)p 1.00( 99.91%)d 0.00(  0.09%)
                                            0.0000  0.0000  0.0000 -0.0000 -0.0000
                                           -0.0001 -0.0000 -0.0000  0.0000  0.0000
                                           -0.0000 -0.0000 -0.0000  0.9995  0.0095
                                            0.0076 -0.0015 -0.0000  0.0126  0.0268
                                           -0.0000  0.0000
     4. (1.99082) BD ( 1) C   1 - O   9  
                ( 37.75%)   0.6144* C   1 s( 30.46%)p 2.28( 69.42%)d 0.00(  0.12%)
                                           -0.0000  0.5514 -0.0249  0.0029 -0.0016
                                           -0.8245  0.0573  0.0119  0.0033  0.1044
                                           -0.0022  0.0008 -0.0019 -0.0001  0.0000
                                            0.0000  0.0000 -0.0072  0.0000 -0.0000
                                            0.0277 -0.0188
                ( 62.25%)   0.7890* O   9 s( 36.89%)p 1.71( 62.99%)d 0.00(  0.11%)
                                            0.0000  0.6066  0.0320 -0.0030 -0.0000
                                            0.7914 -0.0246  0.0006  0.0021 -0.0550
                                            0.0042  0.0007 -0.0004  0.0001 -0.0000
                                            0.0000  0.0000 -0.0055  0.0000 -0.0000
                                            0.0294 -0.0159
     5. (1.98012) BD ( 1) C   2 - C   3  
                ( 49.87%)   0.7062* C   2 s( 36.58%)p 1.73( 63.39%)d 0.00(  0.03%)
                                           -0.0001  0.6044 -0.0207  0.0018  0.0002
                                            0.7924 -0.0219 -0.0083  0.0023 -0.0653
                                           -0.0339  0.0111 -0.0007  0.0001 -0.0000
                                            0.0000 -0.0000 -0.0066  0.0000  0.0000
                                            0.0115 -0.0115
                ( 50.13%)   0.7081* C   3 s( 35.46%)p 1.82( 64.51%)d 0.00(  0.03%)
                                           -0.0001  0.5954  0.0109  0.0007  0.0010
                                           -0.8005  0.0125  0.0068 -0.0016  0.0527
                                           -0.0342  0.0071 -0.0007 -0.0000 -0.0000
                                            0.0000 -0.0000 -0.0003  0.0000  0.0000
                                            0.0138 -0.0120
     6. (1.77234) BD ( 2) C   2 - C   3  
                ( 54.45%)   0.7379* C   2 s(  0.00%)p 1.00( 99.96%)d 0.00(  0.04%)
                                           -0.0000 -0.0000  0.0000  0.0000 -0.0000
                                           -0.0001 -0.0000 -0.0000  0.0000 -0.0002
                                           -0.0000 -0.0000  0.0000  0.9994  0.0222
                                            0.0159 -0.0011 -0.0000  0.0136 -0.0151
                                           -0.0000 -0.0000
                ( 45.55%)   0.6749* C   3 s(  0.00%)p 1.00( 99.96%)d 0.00(  0.04%)
                                           -0.0000 -0.0000 -0.0000 -0.0000  0.0000
                                           -0.0000 -0.0000 -0.0000 -0.0000 -0.0002
                                           -0.0000 -0.0000  0.0000  0.9993  0.0232
                                            0.0221 -0.0025  0.0000 -0.0208 -0.0038
                                            0.0000 -0.0000
     7. (1.96118) BD ( 1) C   2 - H  10  
                ( 61.34%)   0.7832* C   2 s( 28.90%)p 2.46( 71.07%)d 0.00(  0.04%)
                                           -0.0007  0.5373  0.0160 -0.0018 -0.0011
                                           -0.3462 -0.0004  0.0049  0.0043  0.7686
                                            0.0011 -0.0061 -0.0026  0.0001  0.0000
                                           -0.0000  0.0000 -0.0138 -0.0000  0.0000
                                           -0.0075 -0.0117
                ( 38.66%)   0.6218* H  10 s( 99.96%)p 0.00(  0.04%)
                                            0.9998 -0.0030  0.0014  0.0116 -0.0172
                                           -0.0000
     8. (1.97199) BD ( 1) C   3 - C   6  
                ( 49.23%)   0.7017* C   3 s( 37.02%)p 1.70( 62.95%)d 0.00(  0.03%)
                                            0.0001  0.6084  0.0091  0.0001  0.0013
                                            0.4077 -0.0254 -0.0019 -0.0003 -0.6800
                                           -0.0011  0.0133 -0.0018 -0.0001 -0.0000
                                            0.0000 -0.0000 -0.0106 -0.0000  0.0000
                                           -0.0073 -0.0114
                ( 50.77%)   0.7125* C   6 s( 33.42%)p 1.99( 66.53%)d 0.00(  0.04%)
                                            0.0000  0.5781  0.0023  0.0001 -0.3455
                                           -0.0081  0.0025 -0.0005  0.7387 -0.0146
                                            0.0018  0.0031  0.0001 -0.0000 -0.0000
                                            0.0000 -0.0134 -0.0000  0.0000 -0.0040
                                           -0.0153
     9. (1.97507) BD ( 1) C   3 - H   7  
                ( 60.02%)   0.7747* C   3 s( 27.47%)p 2.64( 72.49%)d 0.00(  0.04%)
                                           -0.0003  0.5238 -0.0173 -0.0005 -0.0021
                                            0.4374  0.0092  0.0001  0.0010  0.7304
                                            0.0032  0.0013  0.0013  0.0002 -0.0000
                                            0.0000  0.0000  0.0148  0.0000  0.0000
                                           -0.0102 -0.0095
                ( 39.98%)   0.6323* H   7 s( 99.96%)p 0.00(  0.04%)
                                            0.9998  0.0006  0.0006 -0.0091 -0.0181
                                           -0.0000
    10. (1.97799) BD ( 1) C   4 - C   5  
                ( 47.56%)   0.6896* C   4 s( 43.71%)p 1.29( 56.24%)d 0.00(  0.05%)
                                           -0.0002  0.6610 -0.0124 -0.0035  0.0002
                                            0.7298 -0.0240 -0.0081  0.0039 -0.1679
                                            0.0311 -0.0037 -0.0010  0.0001 -0.0000
                                           -0.0000  0.0000  0.0043  0.0000 -0.0000
                                            0.0146 -0.0160
                ( 52.44%)   0.7242* C   5 s( 32.81%)p 2.05( 67.15%)d 0.00(  0.04%)
                                           -0.0001  0.5726 -0.0142  0.0026 -0.0007
                                           -0.8159  0.0187  0.0045  0.0012  0.0635
                                            0.0364 -0.0098  0.0022 -0.0000  0.0000
                                            0.0000 -0.0000 -0.0033  0.0000 -0.0000
                                            0.0155 -0.0129
    11. (1.81978) BD ( 1) C   4 - C  14  
                ( 25.41%)   0.5041* C   4 s(  9.31%)p 9.73( 90.64%)d 0.00(  0.04%)
                                           -0.0003  0.3044  0.0082  0.0209 -0.0009
                                           -0.4631 -0.0430 -0.0045  0.0050 -0.8265
                                           -0.0840 -0.0044  0.0008 -0.0000  0.0000
                                            0.0000  0.0000 -0.0106 -0.0000  0.0000
                                            0.0024  0.0173
                ( 74.59%)   0.8636* C  14 s( 12.78%)p 6.82( 87.16%)d 0.00(  0.06%)
                                           -0.0001 -0.3496 -0.0747  0.0005  0.0003
                                            0.5103  0.0363 -0.0011 -0.0001  0.7790
                                            0.0542  0.0009  0.0012  0.0008 -0.0000
                                            0.0000 -0.0000  0.0159  0.0000  0.0000
                                           -0.0063 -0.0174
    12. (1.93585) BD ( 1) C   5 - C   6  
                ( 50.26%)   0.7090* C   5 s( 40.43%)p 1.47( 59.54%)d 0.00(  0.03%)
                                           -0.0006  0.6358 -0.0091  0.0007  0.0014
                                            0.4925 -0.0232 -0.0034  0.0021  0.5935
                                            0.0069 -0.0093  0.0035 -0.0001 -0.0000
                                            0.0000 -0.0000  0.0102 -0.0000 -0.0000
                                           -0.0053 -0.0121
                ( 49.74%)   0.7052* C   6 s( 33.22%)p 2.01( 66.74%)d 0.00(  0.04%)
                                            0.0003  0.5764 -0.0009 -0.0001 -0.4676
                                           -0.0014  0.0063 -0.0034 -0.6695  0.0218
                                           -0.0015 -0.0036 -0.0001 -0.0000 -0.0000
                                            0.0000  0.0146 -0.0000 -0.0000  0.0009
                                           -0.0151
    13. (1.69230) BD ( 2) C   5 - C   6  
                ( 46.00%)   0.6783* C   5 s(  0.00%)p 1.00( 99.94%)d 0.00(  0.06%)
                                           -0.0000  0.0001 -0.0000 -0.0000 -0.0000
                                            0.0000  0.0000  0.0000  0.0000  0.0001
                                            0.0000  0.0000  0.0000  0.9997  0.0073
                                            0.0019 -0.0009 -0.0000  0.0038  0.0234
                                           -0.0000 -0.0000
                ( 54.00%)   0.7348* C   6 s(  0.00%)p 1.00( 99.96%)d 0.00(  0.04%)
                                           -0.0000  0.0001 -0.0000 -0.0000  0.0000
                                            0.0000  0.0000 -0.0000 -0.0001  0.0000
                                            0.0000 -0.0000  0.9997  0.0092  0.0121
                                           -0.0041  0.0000 -0.0189 -0.0078  0.0000
                                            0.0000
    14. (1.95026) BD ( 1) C   5 - H   8  
                ( 62.80%)   0.7925* C   5 s( 26.75%)p 2.74( 73.21%)d 0.00(  0.03%)
                                           -0.0001 -0.5167 -0.0241  0.0018  0.0009
                                           -0.2992  0.0008  0.0003  0.0007  0.8015
                                            0.0118  0.0032 -0.0002 -0.0001  0.0000
                                           -0.0000 -0.0000  0.0075 -0.0000  0.0000
                                            0.0140  0.0095
                ( 37.20%)   0.6099* H   8 s( 99.95%)p 0.00(  0.05%)
                                           -0.9998 -0.0052 -0.0008  0.0076 -0.0200
                                            0.0000
    15. (1.96467) BD ( 1) C   6 - C  11  
                ( 49.92%)   0.7065* C   6 s( 33.30%)p 2.00( 66.68%)d 0.00(  0.02%)
                                           -0.0002  0.5770  0.0049 -0.0000  0.8133
                                            0.0179 -0.0068 -0.0000 -0.0712 -0.0026
                                            0.0006  0.0000 -0.0001  0.0000 -0.0000
                                           -0.0000 -0.0015 -0.0000  0.0000  0.0096
                                           -0.0091
                ( 50.08%)   0.7077* C  11 s( 30.77%)p 2.25( 69.21%)d 0.00(  0.02%)
                                            0.0002  0.5545 -0.0138  0.0027  0.0007
                                           -0.8278 -0.0167  0.0036 -0.0014  0.0808
                                            0.0043 -0.0002 -0.0007  0.0001 -0.0000
                                           -0.0000  0.0000 -0.0032 -0.0000  0.0000
                                            0.0110 -0.0080
    16. (1.95126) BD ( 1) C  11 - C  12  
                ( 50.23%)   0.7087* C  11 s( 35.26%)p 1.84( 64.71%)d 0.00(  0.04%)
                                           -0.0002  0.5937  0.0116 -0.0019 -0.0006
                                            0.4614  0.0116  0.0060  0.0017  0.6583
                                           -0.0255  0.0063 -0.0007 -0.0000 -0.0000
                                           -0.0000 -0.0000  0.0146 -0.0000 -0.0000
                                           -0.0046 -0.0109
                ( 49.77%)   0.7055* C  12 s( 37.67%)p 1.65( 62.30%)d 0.00(  0.03%)
                                           -0.0001  0.6136  0.0012  0.0127  0.0012
                                           -0.5137  0.0121 -0.0036 -0.5988 -0.0180
                                           -0.0088  0.0001  0.0000  0.0000  0.0133
                                           -0.0000 -0.0000 -0.0027 -0.0128
    17. (1.67144) BD ( 2) C  11 - C  12  
                ( 50.37%)   0.7097* C  11 s(  0.00%)p 1.00( 99.94%)d 0.00(  0.06%)
                                            0.0000 -0.0000 -0.0000  0.0000  0.0000
                                            0.0001 -0.0000  0.0000 -0.0000 -0.0001
                                           -0.0000 -0.0000 -0.0000  0.9997 -0.0048
                                           -0.0056 -0.0004 -0.0000  0.0224  0.0114
                                           -0.0000 -0.0000
                ( 49.63%)   0.7045* C  12 s(  0.00%)p 1.00( 99.95%)d 0.00(  0.05%)
                                           -0.0000 -0.0000 -0.0000  0.0000 -0.0000
                                            0.0000 -0.0000 -0.0000  0.0001 -0.0000
                                            0.0000  0.9997 -0.0090 -0.0044  0.0000
                                           -0.0008 -0.0227  0.0000  0.0000
    18. (1.97338) BD ( 1) C  11 - C  14  
                ( 54.21%)   0.7363* C  11 s( 33.94%)p 1.95( 66.02%)d 0.00(  0.04%)
                                           -0.0002  0.5826 -0.0045 -0.0007 -0.0001
                                            0.3169  0.0249 -0.0013  0.0012 -0.7478
                                            0.0015 -0.0017 -0.0007 -0.0001  0.0000
                                            0.0000 -0.0000 -0.0129 -0.0000  0.0000
                                           -0.0095 -0.0111
                ( 45.79%)   0.6767* C  14 s( 43.66%)p 1.29( 56.29%)d 0.00(  0.05%)
                                           -0.0000  0.6601 -0.0301 -0.0006  0.0005
                                           -0.4580  0.0329  0.0037 -0.0036  0.5930
                                           -0.0181 -0.0104  0.0010  0.0000  0.0000
                                           -0.0000  0.0000 -0.0128 -0.0000  0.0000
                                           -0.0147 -0.0104
    19. (1.96932) BD ( 1) C  12 - C  13  
                ( 47.88%)   0.6920* C  12 s( 34.81%)p 1.87( 65.16%)d 0.00(  0.03%)
                                           -0.0001  0.5899  0.0120 -0.0020  0.0005
                                            0.8026 -0.0126  0.0026 -0.0837 -0.0177
                                           -0.0001  0.0000 -0.0000  0.0000 -0.0055
                                            0.0000 -0.0000  0.0123 -0.0117
                ( 52.12%)   0.7219* C  13 s( 39.07%)p 1.56( 60.90%)d 0.00(  0.03%)
                                           -0.0000  0.6250  0.0102 -0.0016  0.0001
                                           -0.7720  0.0040 -0.0044 -0.0070  0.1075
                                           -0.0370 -0.0023 -0.0029 -0.0001  0.0000
                                           -0.0000  0.0000 -0.0011  0.0000 -0.0000
                                            0.0106 -0.0138
    20. (1.96898) BD ( 1) C  12 - H  20  
                ( 60.58%)   0.7783* C  12 s( 27.50%)p 2.63( 72.45%)d 0.00(  0.05%)
                                           -0.0005  0.5242 -0.0070 -0.0091 -0.0017
                                           -0.3019 -0.0021  0.0018  0.7957  0.0144
                                           -0.0025 -0.0001  0.0000  0.0000 -0.0106
                                            0.0000 -0.0000 -0.0173 -0.0113
                ( 39.42%)   0.6279* H  20 s( 99.96%)p 0.00(  0.04%)
                                            0.9998  0.0041  0.0050 -0.0197  0.0000
    21. (1.97913) BD ( 1) C  13 - C  16  
                ( 49.92%)   0.7066* C  13 s( 38.17%)p 1.62( 61.80%)d 0.00(  0.03%)
                                            0.0000  0.6177  0.0056  0.0069  0.0008
                                            0.4068 -0.0164  0.0040  0.0016 -0.6724
                                           -0.0039 -0.0000 -0.0109  0.0001 -0.0000
                                            0.0000  0.0000 -0.0102  0.0000 -0.0000
                                           -0.0056 -0.0125
                ( 50.08%)   0.7077* C  16 s( 37.50%)p 1.67( 62.47%)d 0.00(  0.03%)
                                           -0.0001  0.6120  0.0198 -0.0082 -0.0001
                                           -0.2765 -0.0158 -0.0053 -0.0067  0.7401
                                           -0.0103  0.0051  0.0080  0.0000 -0.0000
                                           -0.0000 -0.0000 -0.0101  0.0000 -0.0000
                                           -0.0067 -0.0124
    22. (1.72914) BD ( 2) C  13 - C  16  
                ( 51.48%)   0.7175* C  13 s(  0.00%)p 1.00( 99.99%)d 0.00(  0.01%)
                                           -0.0000 -0.0000 -0.0000  0.0000  0.0000
                                           -0.0001  0.0000 -0.0000  0.0000  0.0001
                                            0.0000  0.0000  0.0000  0.9997  0.0059
                                            0.0178 -0.0050  0.0000  0.0075 -0.0089
                                           -0.0000  0.0000
                ( 48.52%)   0.6965* C  16 s(  0.00%)p 1.00( 99.98%)d 0.00(  0.02%)
                                            0.0000 -0.0000  0.0000 -0.0000 -0.0000
                                           -0.0001  0.0000 -0.0000 -0.0000 -0.0001
                                            0.0000 -0.0000 -0.0000  0.9998 -0.0013
                                           -0.0164 -0.0016 -0.0000 -0.0053  0.0125
                                           -0.0000 -0.0000
    23. (1.98895) BD ( 1) C  13 -Cl  18  
                ( 45.77%)   0.6766* C  13 s( 22.59%)p 3.42( 77.22%)d 0.01(  0.20%)
                                           -0.0001  0.4750 -0.0150 -0.0064 -0.0015
                                            0.4871  0.0089 -0.0115 -0.0055  0.7308
                                           -0.0120 -0.0156 -0.0095  0.0000  0.0000
                                            0.0000  0.0000  0.0348 -0.0000 -0.0000
                                           -0.0124 -0.0243
                ( 54.23%)   0.7364*Cl  18 s( 19.71%)p 4.05( 79.77%)d 0.03(  0.52%)
                                            0.0000  0.0001  0.4433  0.0250  0.0001
                                           -0.0000 -0.0001 -0.5061  0.0285  0.0007
                                           -0.0003  0.0003 -0.0001 -0.7344  0.0373
                                           -0.0004 -0.0018  0.0003  0.0000  0.0000
                                           -0.0000 -0.0000  0.0000 -0.0000  0.0590
                                           -0.0000 -0.0000 -0.0213 -0.0356
    24. (1.97070) BD ( 1) C  14 - C  15  
                ( 46.29%)   0.6803* C  14 s( 44.33%)p 1.25( 55.62%)d 0.00(  0.05%)
                                            0.0001  0.6640 -0.0493  0.0009 -0.0001
                                            0.7215 -0.0355 -0.0065  0.0036 -0.1807
                                            0.0403 -0.0043 -0.0027  0.0000  0.0000
                                           -0.0000 -0.0000  0.0028  0.0000  0.0000
                                            0.0202 -0.0097
                ( 53.71%)   0.7329* C  15 s( 36.23%)p 1.76( 63.74%)d 0.00(  0.04%)
                                           -0.0003  0.6017 -0.0155 -0.0032 -0.0001
                                           -0.7964  0.0061  0.0116  0.0009  0.0185
                                            0.0501 -0.0047  0.0023  0.0000  0.0000
                                            0.0000  0.0000 -0.0040  0.0000  0.0000
                                            0.0145 -0.0118
    25. (1.60698) BD ( 2) C  14 - C  15  
                ( 42.17%)   0.6494* C  14 s(  0.00%)p 1.00( 99.83%)d 0.00(  0.17%)
                                            0.0000  0.0002  0.0001  0.0000  0.0000
                                           -0.0004 -0.0000 -0.0000 -0.0000 -0.0007
                                           -0.0000 -0.0000  0.0000  0.9987 -0.0261
                                            0.0175 -0.0058 -0.0000  0.0308  0.0265
                                            0.0000  0.0000
                ( 57.83%)   0.7604* C  15 s(  0.00%)p 1.00( 99.95%)d 0.00(  0.05%)
                                           -0.0000 -0.0000  0.0000 -0.0000 -0.0000
                                           -0.0000 -0.0000 -0.0000  0.0000 -0.0004
                                           -0.0000  0.0000  0.0000  0.9995  0.0206
                                            0.0106 -0.0009  0.0000 -0.0135  0.0183
                                            0.0000  0.0000
    26. (1.96811) BD ( 1) C  15 - C  16  
                ( 48.06%)   0.6932* C  15 s( 36.41%)p 1.75( 63.55%)d 0.00(  0.04%)
                                           -0.0001  0.6032 -0.0144 -0.0019 -0.0006
                                            0.4705 -0.0458 -0.0021  0.0009  0.6418
                                           -0.0009 -0.0106  0.0052  0.0003 -0.0000
                                            0.0000  0.0000  0.0148  0.0000  0.0000
                                           -0.0066 -0.0124
                ( 51.94%)   0.7207* C  16 s( 39.72%)p 1.52( 60.25%)d 0.00(  0.03%)
                                           -0.0001  0.6302  0.0024 -0.0059  0.0004
                                           -0.3933 -0.0166 -0.0090 -0.0093 -0.6684
                                            0.0211 -0.0041 -0.0077 -0.0001 -0.0000
                                           -0.0000 -0.0000  0.0110  0.0000  0.0000
                                           -0.0028 -0.0134
    27. (1.97574) BD ( 1) C  15 - H  19  
                ( 61.19%)   0.7822* C  15 s( 27.35%)p 2.65( 72.61%)d 0.00(  0.03%)
                                            0.0003 -0.5223 -0.0274 -0.0042  0.0001
                                           -0.3762 -0.0273  0.0008 -0.0010  0.7641
                                            0.0053  0.0058 -0.0005  0.0003  0.0000
                                            0.0000 -0.0000  0.0149 -0.0000  0.0000
                                            0.0069  0.0084
                ( 38.81%)   0.6230* H  19 s( 99.96%)p 0.00(  0.04%)
                                           -0.9998  0.0039 -0.0006  0.0104 -0.0169
                                           -0.0000
    28. (1.98787) BD ( 1) C  16 -Cl  17  
                ( 45.64%)   0.6755* C  16 s( 22.77%)p 3.38( 77.05%)d 0.01(  0.18%)
                                           -0.0001  0.4761 -0.0301  0.0135 -0.0007
                                            0.8751 -0.0006  0.0090 -0.0163 -0.0659
                                            0.0039 -0.0018  0.0020  0.0001 -0.0000
                                            0.0000 -0.0000 -0.0060  0.0000 -0.0000
                                            0.0353 -0.0220
                ( 54.36%)   0.7373*Cl  17 s( 19.68%)p 4.06( 79.84%)d 0.02(  0.49%)
                                            0.0000  0.0001  0.4421  0.0356 -0.0019
                                            0.0002 -0.0000 -0.0001 -0.8864  0.0495
                                            0.0065  0.0007  0.0004  0.0000  0.1006
                                           -0.0050 -0.0003  0.0002  0.0000 -0.0000
                                           -0.0001  0.0000  0.0000  0.0000  0.0000
                                           -0.0131  0.0000 -0.0000  0.0593 -0.0346
    29. (1.99875) CR ( 1) C   1           s(100.00%)p 0.00(  0.00%)
                                            1.0000  0.0006  0.0000 -0.0000  0.0000
                                            0.0005  0.0000 -0.0000  0.0000  0.0005
                                           -0.0000 -0.0000  0.0000  0.0000  0.0000
                                            0.0000  0.0000  0.0000  0.0000 -0.0000
                                            0.0000 -0.0000
    30. (1.99909) CR ( 1) C   2           s(100.00%)p 0.00(  0.00%)
                                            1.0000  0.0001  0.0000 -0.0000 -0.0000
                                            0.0002 -0.0000  0.0000  0.0000  0.0010
                                           -0.0000 -0.0000  0.0000  0.0000  0.0000
                                            0.0000  0.0000 -0.0000  0.0000 -0.0000
                                            0.0000  0.0000
    31. (1.99923) CR ( 1) C   3           s(100.00%)p 0.00(  0.00%)
                                            1.0000  0.0002 -0.0000 -0.0000 -0.0000
                                            0.0001  0.0000  0.0000  0.0000  0.0003
                                           -0.0000  0.0000  0.0000  0.0000  0.0000
                                            0.0000 -0.0000  0.0000 -0.0000  0.0000
                                           -0.0000 -0.0000
    32. (1.99885) CR ( 1) C   4           s(100.00%)p 0.00(  0.00%)
                                            1.0000  0.0003  0.0000  0.0000 -0.0000
                                           -0.0001 -0.0000 -0.0000  0.0000 -0.0002
                                           -0.0000 -0.0000  0.0000 -0.0000 -0.0000
                                           -0.0000  0.0000 -0.0000 -0.0000 -0.0000
                                            0.0000  0.0000
    33. (1.99905) CR ( 1) C   5           s(100.00%)p 0.00(  0.00%)
                                            1.0000  0.0004 -0.0000  0.0000  0.0000
                                            0.0002 -0.0000 -0.0000  0.0000  0.0004
                                            0.0000 -0.0000  0.0000  0.0000 -0.0000
                                            0.0000 -0.0000  0.0000 -0.0000 -0.0000
                                           -0.0000 -0.0000
    34. (1.99879) CR ( 1) C   6           s(100.00%)p 0.00(  0.00%)
                                            1.0000 -0.0001  0.0000  0.0000  0.0003
                                            0.0000 -0.0000  0.0000  0.0002 -0.0000
                                            0.0000  0.0000  0.0000  0.0000  0.0000
                                           -0.0000 -0.0000 -0.0000 -0.0000  0.0000
                                            0.0000
    35. (1.99981) CR ( 1) O   9           s(100.00%)p 0.00(  0.00%)
                                            1.0000  0.0003 -0.0000  0.0000  0.0000
                                           -0.0002  0.0000  0.0000 -0.0000  0.0001
                                            0.0000 -0.0000  0.0000 -0.0000  0.0000
                                            0.0000 -0.0000  0.0000 -0.0000  0.0000
                                           -0.0000  0.0000
    36. (1.99901) CR ( 1) C  11           s(100.00%)p 0.00(  0.00%)
                                            1.0000  0.0001  0.0000 -0.0000 -0.0000
                                            0.0003  0.0000  0.0000  0.0000  0.0000
                                           -0.0000  0.0000 -0.0000 -0.0000  0.0000
                                            0.0000 -0.0000  0.0000 -0.0000 -0.0000
                                           -0.0000 -0.0000
    37. (1.99898) CR ( 1) C  12           s(100.00%)p 0.00(  0.00%)
                                            1.0000  0.0004 -0.0000 -0.0000 -0.0000
                                           -0.0001 -0.0000  0.0000  0.0003  0.0000
                                           -0.0000  0.0000 -0.0000 -0.0000 -0.0000
                                            0.0000 -0.0000 -0.0000 -0.0000
    38. (1.99855) CR ( 1) C  13           s(100.00%)p 0.00(  0.00%)
                                            1.0000  0.0001 -0.0000 -0.0000 -0.0000
                                            0.0000  0.0000 -0.0000 -0.0000  0.0001
                                           -0.0000 -0.0000 -0.0000  0.0000  0.0000
                                            0.0000 -0.0000  0.0000  0.0000 -0.0000
                                           -0.0000 -0.0000
    39. (1.99898) CR ( 1) C  14           s(100.00%)p 0.00(  0.00%)
                                            1.0000 -0.0001 -0.0000 -0.0000  0.0000
                                            0.0000  0.0000  0.0000 -0.0000  0.0001
                                            0.0000  0.0000  0.0000 -0.0000  0.0000
                                           -0.0000  0.0000  0.0000 -0.0000 -0.0000
                                           -0.0000 -0.0000
    40. (1.99892) CR ( 1) C  15           s(100.00%)p 0.00(  0.00%)
                                            1.0000  0.0004  0.0000  0.0000 -0.0000
                                           -0.0001  0.0000  0.0000  0.0000 -0.0002
                                            0.0000 -0.0000  0.0000  0.0000  0.0000
                                            0.0000 -0.0000 -0.0000 -0.0000  0.0000
                                            0.0000 -0.0000
    41. (1.99830) CR ( 1) C  16           s(100.00%)
                                            1.0000  0.0002 -0.0000  0.0000 -0.0000
                                            0.0000 -0.0000 -0.0000 -0.0000 -0.0000
                                            0.0000 -0.0000  0.0000 -0.0000 -0.0000
                                            0.0000 -0.0000 -0.0000  0.0000 -0.0000
                                            0.0000 -0.0000
    42. (2.00000) CR ( 1)Cl  17           s(100.00%)
                                            1.0000 -0.0000  0.0000 -0.0000  0.0000
                                           -0.0000  0.0000  0.0000  0.0000 -0.0000
                                           -0.0000 -0.0000  0.0000 -0.0000 -0.0000
                                            0.0000 -0.0000 -0.0000 -0.0000  0.0000
                                            0.0000 -0.0000 -0.0000 -0.0000 -0.0000
                                            0.0000 -0.0000  0.0000 -0.0000  0.0000
    43. (1.99971) CR ( 2)Cl  17           s(100.00%)p 0.00(  0.00%)
                                           -0.0000  1.0000  0.0002 -0.0000  0.0000
                                           -0.0000  0.0000  0.0000  0.0003 -0.0000
                                           -0.0000 -0.0000  0.0000 -0.0000 -0.0000
                                            0.0000 -0.0000  0.0000 -0.0000  0.0000
                                            0.0000 -0.0000 -0.0000 -0.0000  0.0000
                                            0.0000 -0.0000  0.0000 -0.0000  0.0000
    44. (1.99991) CR ( 3)Cl  17           s(  0.00%)p 1.00(100.00%)
                                           -0.0000 -0.0000  0.0001 -0.0000  0.0000
                                           -0.0000  0.0000 -1.0000  0.0002 -0.0000
                                           -0.0000 -0.0000  0.0000 -0.0000 -0.0000
                                            0.0000 -0.0000 -0.0000 -0.0000  0.0000
                                            0.0000 -0.0000 -0.0000 -0.0000  0.0000
                                            0.0000 -0.0000  0.0000 -0.0000  0.0000
    45. (1.99999) CR ( 4)Cl  17           s(  0.00%)p 1.00(100.00%)
                                           -0.0000 -0.0000  0.0000 -0.0000  0.0000
                                           -0.0000  0.0000  0.0000  0.0000 -0.0000
                                           -0.0000 -0.0000  0.0000  1.0000  0.0000
                                            0.0000  0.0000  0.0000  0.0000  0.0000
                                            0.0000 -0.0000  0.0000 -0.0000  0.0000
                                           -0.0000 -0.0000 -0.0000 -0.0000  0.0000
    46. (1.99999) CR ( 5)Cl  17           s(  0.00%)p 1.00(100.00%)
                                            0.0000  0.0000 -0.0000  0.0000 -0.0000
                                            0.0000 -0.0000 -0.0000 -0.0000  0.0000
                                            0.0000  0.0000 -0.0000  0.0000  0.0000
                                            0.0000  0.0000  0.0000  0.0000  1.0000
                                           -0.0000 -0.0000 -0.0000  0.0000  0.0000
                                           -0.0000  0.0000 -0.0000  0.0000 -0.0000
    47. (2.00000) CR ( 1)Cl  18           s(100.00%)
                                            1.0000 -0.0000  0.0000 -0.0000 -0.0000
                                            0.0000  0.0000  0.0000 -0.0000 -0.0000
                                            0.0000 -0.0000  0.0000  0.0000 -0.0000
                                            0.0000  0.0000  0.0000 -0.0000 -0.0000
                                           -0.0000  0.0000  0.0000  0.0000 -0.0000
                                            0.0000  0.0000  0.0000  0.0000
    48. (1.99970) CR ( 2)Cl  18           s(100.00%)p 0.00(  0.00%)
                                           -0.0000  1.0000  0.0002 -0.0000 -0.0000
                                            0.0000  0.0000  0.0001 -0.0000  0.0000
                                           -0.0000  0.0000  0.0000  0.0002 -0.0000
                                            0.0000  0.0000  0.0000 -0.0000 -0.0000
                                           -0.0000  0.0000  0.0000  0.0000 -0.0000
                                            0.0000  0.0000  0.0000  0.0000
    49. (1.99997) CR ( 3)Cl  18           s(  0.00%)p 1.00(100.00%)
                                            0.0000  0.0000 -0.0001  0.0000  0.0000
                                           -0.0000  1.0000 -0.0000  0.0000 -0.0000
                                            0.0000  0.0000 -0.0000 -0.0001  0.0000
                                           -0.0000 -0.0000 -0.0000  0.0000  0.0000
                                            0.0000 -0.0000 -0.0000 -0.0000  0.0000
                                           -0.0000 -0.0000 -0.0000 -0.0000
    50. (1.99994) CR ( 4)Cl  18           s(  0.00%)p 1.00(100.00%)
                                           -0.0000 -0.0000  0.0001 -0.0000 -0.0000
                                            0.0000  0.0000  0.0001 -0.0000  0.0000
                                           -0.0000  0.0000 -1.0000  0.0001 -0.0000
                                            0.0000  0.0000  0.0000 -0.0000 -0.0000
                                           -0.0000  0.0000  0.0000  0.0000 -0.0000
                                            0.0000  0.0000  0.0000  0.0000
    51. (1.99999) CR ( 5)Cl  18           s(  0.00%)p 1.00(100.00%)
                                           -0.0000 -0.0000  0.0000 -0.0000  0.0000
                                            0.0000  0.0000  0.0000 -0.0000 -0.0000
                                            0.0000 -0.0000  0.0000  0.0000 -0.0000
                                            0.0000  0.0000  0.0000  1.0000 -0.0000
                                           -0.0000 -0.0000  0.0000  0.0000 -0.0000
                                            0.0000  0.0000  0.0000  0.0000
    52. (1.98042) LP ( 1) O   9           s( 62.60%)p 0.60( 37.39%)d 0.00(  0.01%)
                                           -0.0004  0.7910 -0.0154  0.0014  0.0000
                                           -0.5952  0.0084  0.0022 -0.0058  0.1397
                                           -0.0002 -0.0009  0.0005 -0.0001  0.0000
                                            0.0000 -0.0000  0.0039 -0.0000  0.0000
                                           -0.0083  0.0054
    53. (1.83750) LP ( 2) O   9           s(  0.61%)p99.99( 99.32%)d 0.12(  0.07%)
                                            0.0001  0.0779 -0.0002 -0.0007 -0.0001
                                           -0.1284 -0.0012  0.0004 -0.0009 -0.9882
                                           -0.0118  0.0017  0.0028 -0.0001 -0.0000
                                            0.0000  0.0000 -0.0260 -0.0000 -0.0000
                                           -0.0047 -0.0002
    54. (1.64730) LP ( 3) O   9           s(  0.00%)p 1.00( 99.91%)d 0.00(  0.09%)
                                           -0.0000  0.0000  0.0000  0.0000 -0.0000
                                           -0.0001 -0.0000  0.0000  0.0000 -0.0001
                                            0.0000 -0.0000  0.0000  0.9995  0.0081
                                            0.0035 -0.0022 -0.0000  0.0297 -0.0032
                                           -0.0000  0.0000
    55. (1.99257) LP ( 1)Cl  17           s( 80.40%)p 0.24( 19.59%)d 0.00(  0.01%)
                                           -0.0000 -0.0003  0.8966 -0.0093  0.0006
                                           -0.0001  0.0000  0.0002  0.4401 -0.0159
                                            0.0023  0.0000  0.0006 -0.0000 -0.0437
                                            0.0009 -0.0005  0.0001 -0.0001  0.0000
                                            0.0001 -0.0000  0.0000 -0.0000  0.0000
                                            0.0018 -0.0000  0.0000 -0.0100  0.0054
    56. (1.96983) LP ( 2)Cl  17           s(  0.00%)p 1.00( 99.98%)d 0.00(  0.02%)
                                           -0.0000 -0.0000  0.0056 -0.0018  0.0001
                                            0.0002 -0.0000  0.0000 -0.1101 -0.0013
                                            0.0004  0.0000  0.0001  0.0001 -0.9937
                                           -0.0130 -0.0014 -0.0007 -0.0004  0.0000
                                           -0.0001 -0.0000 -0.0000 -0.0000  0.0000
                                            0.0132  0.0000  0.0000  0.0019 -0.0005
    57. (1.93579) LP ( 3)Cl  17           s(  0.00%)p 1.00( 99.97%)d 0.00(  0.03%)
                                           -0.0000  0.0000  0.0000  0.0000 -0.0000
                                            0.0000  0.0000 -0.0000 -0.0002 -0.0000
                                            0.0000  0.0000  0.0000 -0.0000 -0.0001
                                           -0.0000  0.0000  0.0000 -0.0000  0.0000
                                            0.9997  0.0175  0.0007 -0.0001 -0.0004
                                            0.0000 -0.0168  0.0017  0.0000 -0.0000
    58. (1.99276) LP ( 1)Cl  18           s( 80.28%)p 0.25( 19.71%)d 0.00(  0.01%)
                                           -0.0000 -0.0003  0.8960 -0.0067 -0.0000
                                            0.0000  0.0001  0.2366 -0.0104  0.0009
                                           -0.0003  0.0003  0.0002  0.3753 -0.0125
                                            0.0024 -0.0002  0.0005 -0.0000  0.0000
                                            0.0000  0.0000  0.0000 -0.0000 -0.0103
                                            0.0000 -0.0000  0.0036  0.0055
    59. (1.97037) LP ( 2)Cl  18           s(  0.03%)p99.99( 99.96%)d 0.67(  0.02%)
                                           -0.0000 -0.0000  0.0162 -0.0022  0.0000
                                           -0.0000 -0.0000  0.8277  0.0095 -0.0008
                                            0.0008  0.0004  0.0000 -0.5607 -0.0083
                                            0.0008  0.0007 -0.0002 -0.0000 -0.0000
                                           -0.0000 -0.0000 -0.0000  0.0000 -0.0039
                                            0.0000 -0.0000 -0.0128  0.0006
    60. (1.93973) LP ( 3)Cl  18           s(  0.00%)p 1.00( 99.97%)d 0.00(  0.03%)
                                            0.0000  0.0000 -0.0000  0.0000 -0.0000
                                            0.0000 -0.0000  0.0000 -0.0000  0.0000
                                           -0.0000  0.0000 -0.0000  0.0000  0.0000
                                           -0.0000 -0.0000 -0.0000  0.0000  0.9997
                                            0.0176  0.0000 -0.0010 -0.0005 -0.0000
                                           -0.0093 -0.0134 -0.0000  0.0000
    61. (0.01267) RY*( 1) C   1           s(  5.63%)p16.65( 93.74%)d 0.11(  0.64%)
                                            0.0000  0.0659  0.2246 -0.0264 -0.0278
                                           -0.0268 -0.9595  0.0445  0.0273 -0.0042
                                            0.1149 -0.0071  0.0047 -0.0000 -0.0001
                                            0.0000  0.0000 -0.0071 -0.0000  0.0000
                                            0.0794 -0.0013
    62. (0.00751) RY*( 2) C   1           s(  0.12%)p99.99( 74.33%)d99.99( 25.56%)
                                            0.0000  0.0023  0.0237  0.0226  0.0089
                                           -0.0077 -0.0889 -0.0409  0.0254 -0.0279
                                           -0.8427 -0.1343  0.0629 -0.0000 -0.0004
                                           -0.0001 -0.0001  0.4897  0.0008 -0.0001
                                            0.1253  0.0098
    63. (0.00710) RY*( 3) C   1           s(  0.00%)p 1.00( 15.40%)d 5.49( 84.60%)
                                           -0.0000  0.0000 -0.0000 -0.0001 -0.0000
                                            0.0000  0.0001  0.0000 -0.0000  0.0000
                                            0.0007  0.0001 -0.0000 -0.0222 -0.3709
                                           -0.0787 -0.0989 -0.0005  0.8990 -0.1942
                                           -0.0002  0.0002
    64. (0.00290) RY*( 4) C   1           s( 17.41%)p 1.52( 26.51%)d 3.22( 56.08%)
                                           -0.0000 -0.0021  0.4107  0.0734 -0.0032
                                           -0.0247  0.0020 -0.1515  0.0992  0.0149
                                           -0.4097  0.2500  0.0328 -0.0000 -0.0001
                                            0.0000  0.0000 -0.5520 -0.0001 -0.0001
                                           -0.5056  0.0222
    65. (0.00213) RY*( 5) C   1           s( 31.35%)p 1.31( 41.13%)d 0.88( 27.52%)
                                           -0.0000 -0.0045  0.5536  0.0765  0.0341
                                           -0.0300  0.1273 -0.3017  0.1903  0.0067
                                            0.2893 -0.4277 -0.0179 -0.0000 -0.0000
                                           -0.0000  0.0000  0.4182 -0.0000  0.0001
                                           -0.3103  0.0632
    66. (0.00066) RY*( 6) C   1           s(  0.00%)p 1.00(  0.39%)d99.99( 99.61%)
                                            0.0000 -0.0000 -0.0000  0.0000 -0.0000
                                           -0.0000 -0.0000  0.0000 -0.0000 -0.0000
                                           -0.0000  0.0000  0.0000  0.0085  0.0597
                                            0.0132  0.0090 -0.0002  0.2364  0.9696
                                           -0.0000  0.0001
    67. (0.00018) RY*( 7) C   1           s( 53.10%)p 0.29( 15.14%)d 0.60( 31.77%)
                                           -0.0000 -0.0108  0.6074 -0.3722  0.1529
                                            0.0024  0.1951  0.1340 -0.0719 -0.0021
                                            0.0120  0.2993  0.0211  0.0000 -0.0001
                                           -0.0000 -0.0000 -0.0057 -0.0000  0.0000
                                            0.5381  0.1677
    68. (0.00016) RY*( 8) C   1           s( 31.89%)p 1.52( 48.61%)d 0.61( 19.50%)
                                           -0.0000 -0.0086  0.2981  0.4726 -0.0813
                                            0.0146  0.0860  0.5546 -0.2270  0.0005
                                           -0.0494 -0.3401 -0.0361 -0.0001  0.0023
                                            0.0003  0.0002 -0.1588  0.0011 -0.0004
                                            0.1259 -0.3924
    69. (0.00013) RY*( 9) C   1           s(  0.00%)p 1.00( 84.57%)d 0.18( 15.43%)
                                            0.0000 -0.0000  0.0008  0.0011 -0.0006
                                            0.0000  0.0003  0.0014 -0.0013 -0.0000
                                           -0.0000 -0.0003 -0.0008  0.0303 -0.8994
                                           -0.1528 -0.1120  0.0001 -0.3642  0.1470
                                           -0.0001 -0.0015
    70. (0.00011) RY*(10) C   1           s( 11.17%)p 5.55( 62.00%)d 2.40( 26.83%)
                                           -0.0000 -0.0028 -0.0882  0.1570  0.2815
                                            0.0094  0.0084 -0.0250  0.5081  0.0021
                                           -0.0315 -0.3705  0.4721  0.0000 -0.0014
                                           -0.0001 -0.0000 -0.3343 -0.0006  0.0001
                                            0.3053  0.2516
    71. (0.00004) RY*(11) C   1           s( 13.24%)p 4.20( 55.63%)d 2.35( 31.12%)
    72. (0.00002) RY*(12) C   1           s( 33.75%)p 1.62( 54.78%)d 0.34( 11.47%)
    73. (0.00000) RY*(13) C   1           s( 30.30%)p 2.18( 66.00%)d 0.12(  3.71%)
    74. (0.00000) RY*(14) C   1           s( 49.81%)p 0.95( 47.24%)d 0.06(  2.95%)
    75. (0.00001) RY*(15) C   1           s(  0.00%)p 1.00( 99.98%)d 0.00(  0.02%)
    76. (0.00000) RY*(16) C   1           s(  0.00%)p 1.00( 99.77%)d 0.00(  0.23%)
    77. (0.00000) RY*(17) C   1           s( 22.70%)p 0.65( 14.65%)d 2.76( 62.65%)
    78. (0.00417) RY*( 1) C   2           s(  1.72%)p55.15( 94.69%)d 2.09(  3.60%)
                                            0.0000 -0.0148  0.1291  0.0135  0.0105
                                            0.0150  0.7971  0.0177 -0.0456  0.0209
                                           -0.5496  0.0769  0.0187  0.0000  0.0001
                                            0.0000  0.0000  0.1705  0.0000  0.0000
                                            0.0746  0.0361
    79. (0.00346) RY*( 2) C   2           s(  3.06%)p31.16( 95.30%)d 0.54(  1.64%)
                                            0.0000  0.0135  0.1705 -0.0364 -0.0020
                                            0.0448  0.5534  0.0198 -0.0110  0.0023
                                            0.7878 -0.1284  0.0841  0.0000  0.0003
                                           -0.0000  0.0000 -0.0915 -0.0000  0.0000
                                           -0.0648 -0.0619
    80. (0.00137) RY*( 3) C   2           s(  0.00%)p 1.00( 96.34%)d 0.04(  3.66%)
                                            0.0000  0.0000  0.0005  0.0000  0.0000
                                           -0.0000 -0.0004 -0.0001  0.0000 -0.0000
                                           -0.0003 -0.0002 -0.0000 -0.0210  0.9747
                                            0.0726  0.0872  0.0000 -0.1848 -0.0493
                                            0.0001  0.0000
    81. (0.00095) RY*( 4) C   2           s( 84.16%)p 0.18( 15.47%)d 0.00(  0.37%)
                                           -0.0000  0.0085  0.9076  0.1303  0.0272
                                            0.0114 -0.2023  0.1828  0.0549 -0.0215
                                           -0.1012 -0.2168  0.1395  0.0000 -0.0005
                                           -0.0001  0.0000  0.0058  0.0002  0.0000
                                           -0.0343  0.0501
    82. (0.00054) RY*( 5) C   2           s(  4.51%)p15.51( 69.93%)d 5.67( 25.56%)
                                           -0.0000  0.0011  0.1935 -0.0733 -0.0474
                                           -0.0067 -0.0256 -0.7151 -0.2996  0.0005
                                            0.0286 -0.1521 -0.2712  0.0000 -0.0002
                                           -0.0001 -0.0001 -0.0617  0.0003  0.0001
                                            0.4994  0.0494
    83. (0.00041) RY*( 6) C   2           s(  0.00%)p 1.00(  8.64%)d10.57( 91.36%)
                                            0.0000 -0.0000 -0.0002  0.0002  0.0000
                                           -0.0000  0.0000  0.0002  0.0001  0.0000
                                           -0.0000 -0.0000  0.0002 -0.0058  0.1971
                                           -0.2170  0.0222 -0.0002  0.8473  0.4422
                                           -0.0001  0.0002
    84. (0.00028) RY*( 7) C   2           s(  0.00%)p 1.00( 61.67%)d 0.62( 38.33%)
                                           -0.0000 -0.0000  0.0001 -0.0001  0.0000
                                            0.0000  0.0000 -0.0000 -0.0001  0.0000
                                           -0.0000  0.0004 -0.0002  0.0010  0.0342
                                           -0.7707  0.1468 -0.0000  0.1090 -0.6095
                                           -0.0003 -0.0001
    85. (0.00019) RY*( 8) C   2           s( 21.89%)p 2.31( 50.53%)d 1.26( 27.58%)
                                           -0.0000  0.0103 -0.2475  0.3867 -0.0896
                                           -0.0082 -0.0055 -0.0016  0.2241  0.0031
                                            0.0294 -0.4949  0.4574 -0.0000 -0.0000
                                           -0.0003  0.0002  0.3130 -0.0000 -0.0005
                                            0.3964  0.1438
    86. (0.00008) RY*( 9) C   2           s(  6.87%)p 2.62( 18.02%)d10.94( 75.11%)
    87. (0.00006) RY*(10) C   2           s(  2.53%)p20.36( 51.47%)d18.19( 46.00%)
    88. (0.00003) RY*(11) C   2           s( 19.67%)p 4.02( 79.06%)d 0.06(  1.27%)
    89. (0.00001) RY*(12) C   2           s( 73.46%)p 0.18( 13.07%)d 0.18( 13.47%)
    90. (0.00002) RY*(13) C   2           s(  4.03%)p20.78( 83.82%)d 3.01( 12.15%)
    91. (0.00002) RY*(14) C   2           s(  0.47%)p15.22(  7.22%)d99.99( 92.30%)
    92. (0.00000) RY*(15) C   2           s(  0.00%)p 1.00( 34.17%)d 1.93( 65.83%)
    93. (0.00000) RY*(16) C   2           s( 77.68%)p 0.28( 21.49%)d 0.01(  0.83%)
    94. (0.00000) RY*(17) C   2           s(  0.00%)p 1.00( 99.22%)d 0.01(  0.78%)
    95. (0.00511) RY*( 1) C   3           s(  2.77%)p33.19( 92.03%)d 1.88(  5.20%)
                                            0.0000  0.0173  0.1647  0.0095 -0.0147
                                           -0.0171  0.4585 -0.0826  0.0011 -0.0137
                                            0.8349 -0.0668  0.0350  0.0000  0.0000
                                            0.0000  0.0000  0.1978  0.0000  0.0000
                                           -0.1080 -0.0350
    96. (0.00242) RY*( 2) C   3           s(  6.74%)p13.67( 92.21%)d 0.16(  1.05%)
                                            0.0000  0.0046  0.2552  0.0103 -0.0466
                                           -0.0213 -0.8589  0.0569  0.0819  0.0237
                                            0.4145 -0.0380  0.0074 -0.0000  0.0004
                                            0.0003  0.0000  0.0689 -0.0002  0.0002
                                            0.0723 -0.0223
    97. (0.00195) RY*( 3) C   3           s(  0.00%)p 1.00( 53.59%)d 0.87( 46.41%)
                                           -0.0000  0.0000  0.0003 -0.0000 -0.0000
                                           -0.0000 -0.0005  0.0001  0.0001  0.0000
                                            0.0002 -0.0000 -0.0000  0.0323 -0.5493
                                           -0.4818 -0.0308 -0.0001  0.5134 -0.4478
                                           -0.0001 -0.0001
    98. (0.00095) RY*( 4) C   3           s( 71.42%)p 0.31( 22.16%)d 0.09(  6.42%)
                                           -0.0000 -0.0109  0.8428 -0.0520 -0.0327
                                            0.0140  0.0800 -0.0972 -0.1937  0.0140
                                           -0.2521  0.2959  0.1295 -0.0000  0.0000
                                            0.0002  0.0000  0.0906 -0.0000  0.0000
                                           -0.2363  0.0123
    99. (0.00038) RY*( 5) C   3           s(  0.00%)p 1.00( 51.82%)d 0.93( 48.18%)
                                            0.0000  0.0000  0.0002 -0.0001  0.0000
                                            0.0000  0.0002 -0.0000 -0.0000 -0.0000
                                           -0.0001 -0.0004 -0.0001 -0.0006  0.7135
                                           -0.0611  0.0731  0.0000  0.6939 -0.0190
                                            0.0002  0.0001
   100. (0.00028) RY*( 6) C   3           s(  0.39%)p99.99( 94.34%)d13.59(  5.28%)
                                           -0.0000  0.0060  0.0345  0.0474  0.0203
                                            0.0005 -0.0635 -0.8037 -0.1191 -0.0032
                                           -0.1212 -0.5030  0.1077 -0.0000 -0.0003
                                            0.0001 -0.0000  0.1795 -0.0001 -0.0002
                                            0.1423 -0.0160
   101. (0.00012) RY*( 7) C   3           s( 15.35%)p 0.84( 12.93%)d 4.67( 71.72%)
                                            0.0000 -0.0033  0.1483  0.3493 -0.0971
                                            0.0025  0.0541 -0.0368  0.1198  0.0129
                                            0.0681 -0.1493  0.2891  0.0000  0.0001
                                           -0.0000  0.0001 -0.7502 -0.0000  0.0002
                                           -0.0076 -0.3928
   102. (0.00012) RY*( 8) C   3           s( 22.17%)p 1.31( 28.95%)d 2.20( 48.88%)
                                           -0.0000  0.0009  0.1276  0.4513  0.0419
                                            0.0176  0.0840  0.2422 -0.4724 -0.0004
                                            0.0132 -0.0043 -0.0108  0.0000 -0.0000
                                           -0.0003 -0.0000  0.1145 -0.0002 -0.0001
                                            0.6880  0.0481
   103. (0.00008) RY*( 9) C   3           s(  7.66%)p10.12( 77.53%)d 1.93( 14.81%)
   104. (0.00006) RY*(10) C   3           s(  0.00%)p 1.00( 65.52%)d 0.53( 34.48%)
   105. (0.00005) RY*(11) C   3           s( 20.23%)p 3.22( 65.11%)d 0.73( 14.67%)
   106. (0.00004) RY*(12) C   3           s( 48.04%)p 0.54( 25.91%)d 0.54( 26.04%)
   107. (0.00002) RY*(13) C   3           s( 31.53%)p 1.63( 51.46%)d 0.54( 17.01%)
   108. (0.00002) RY*(14) C   3           s(  4.75%)p 2.31( 10.97%)d17.73( 84.28%)
   109. (0.00001) RY*(15) C   3           s(  0.00%)p 1.00( 29.16%)d 2.43( 70.84%)
   110. (0.00000) RY*(16) C   3           s( 68.98%)p 0.38( 26.47%)d 0.07(  4.55%)
   111. (0.00000) RY*(17) C   3           s(  0.00%)p 1.00( 99.97%)d 0.00(  0.03%)
   112. (0.00752) RY*( 1) C   4           s(  2.61%)p36.30( 94.88%)d 0.96(  2.50%)
                                           -0.0000 -0.0118 -0.0888  0.1345  0.0035
                                            0.0379 -0.6472 -0.0226 -0.0205  0.0813
                                           -0.7207  0.0306 -0.0251  0.0000 -0.0000
                                           -0.0000 -0.0000  0.1453 -0.0000  0.0000
                                           -0.0604 -0.0166
   113. (0.00259) RY*( 2) C   4           s( 14.31%)p 5.95( 85.09%)d 0.04(  0.60%)
                                           -0.0000  0.0026  0.3753 -0.0427 -0.0207
                                            0.0501  0.6440 -0.0501  0.0110  0.0031
                                           -0.6167  0.2095 -0.0825  0.0000  0.0003
                                           -0.0000  0.0000  0.0232 -0.0000 -0.0000
                                            0.0651 -0.0351
   114. (0.00119) RY*( 3) C   4           s(  0.00%)p 1.00( 94.55%)d 0.06(  5.45%)
                                           -0.0000  0.0000 -0.0000  0.0001 -0.0000
                                            0.0000  0.0003  0.0000 -0.0000 -0.0000
                                           -0.0002  0.0001 -0.0000  0.0081 -0.9684
                                            0.0831 -0.0264 -0.0000  0.2176 -0.0847
                                           -0.0001 -0.0000
   115. (0.00097) RY*( 4) C   4           s( 64.40%)p 0.52( 33.45%)d 0.03(  2.16%)
                                            0.0000  0.0090  0.8000 -0.0489  0.0387
                                           -0.0046 -0.2999  0.3697  0.2015  0.0083
                                            0.1790  0.0481 -0.1810  0.0000 -0.0001
                                           -0.0000  0.0000  0.0904  0.0002 -0.0001
                                           -0.1033  0.0524
   116. (0.00052) RY*( 5) C   4           s(  0.00%)p 1.00(  5.81%)d16.20( 94.19%)
                                            0.0000  0.0000  0.0001  0.0000  0.0000
                                            0.0000  0.0001  0.0002  0.0001  0.0000
                                           -0.0000 -0.0000 -0.0001 -0.0073 -0.2087
                                            0.1198  0.0130 -0.0001 -0.7192  0.6516
                                           -0.0001 -0.0001
   117. (0.00032) RY*( 6) C   4           s(  0.00%)p 1.00( 67.90%)d 0.47( 32.10%)
                                            0.0000  0.0000 -0.0001  0.0000 -0.0000
                                            0.0000  0.0000  0.0001  0.0000 -0.0000
                                           -0.0000  0.0001 -0.0001 -0.0103 -0.0399
                                           -0.8151 -0.1140 -0.0000  0.3059  0.4769
                                           -0.0002  0.0000
   118. (0.00029) RY*( 7) C   4           s( 22.98%)p 1.74( 39.97%)d 1.61( 37.05%)
                                           -0.0000 -0.0011 -0.2694  0.3966  0.0022
                                            0.0179  0.1788  0.5013  0.1528 -0.0101
                                           -0.0592  0.0017 -0.2985  0.0000  0.0002
                                            0.0002  0.0001 -0.2249  0.0001 -0.0002
                                           -0.5481 -0.1398
   119. (0.00013) RY*( 8) C   4           s( 18.57%)p 3.18( 59.01%)d 1.21( 22.41%)
                                           -0.0000 -0.0083  0.3320  0.2746  0.0045
                                            0.0221  0.0007 -0.3729 -0.3183  0.0077
                                           -0.0459 -0.5847  0.0723  0.0000  0.0000
                                           -0.0001 -0.0000 -0.3695 -0.0000 -0.0000
                                           -0.2914  0.0520
   120. (0.00009) RY*( 9) C   4           s( 38.43%)p 0.16(  6.28%)d 1.44( 55.29%)
   121. (0.00005) RY*(10) C   4           s(  8.18%)p 6.87( 56.14%)d 4.36( 35.68%)
   122. (0.00003) RY*(11) C   4           s(  2.32%)p31.10( 72.29%)d10.92( 25.38%)
   123. (0.00002) RY*(12) C   4           s(  0.75%)p67.18( 50.38%)d65.16( 48.87%)
   124. (0.00002) RY*(13) C   4           s( 10.55%)p 6.70( 70.70%)d 1.78( 18.75%)
   125. (0.00000) RY*(14) C   4           s(  0.00%)p 1.00( 32.27%)d 2.10( 67.73%)
   126. (0.00001) RY*(15) C   4           s( 24.56%)p 1.02( 24.96%)d 2.05( 50.47%)
   127. (0.00000) RY*(16) C   4           s( 92.33%)p 0.08(  6.99%)d 0.01(  0.67%)
   128. (0.00000) RY*(17) C   4           s(  0.00%)p 1.00( 99.55%)d 0.00(  0.45%)
   129. (0.00745) RY*( 1) C   5           s(  3.80%)p24.14( 91.85%)d 1.14(  4.35%)
                                           -0.0000 -0.0059  0.1752  0.0854 -0.0026
                                           -0.0238 -0.9513 -0.0099  0.0482 -0.0117
                                            0.0877  0.0200  0.0477  0.0000  0.0001
                                            0.0000 -0.0000  0.1627 -0.0000 -0.0000
                                            0.1296 -0.0142
   130. (0.00433) RY*( 2) C   5           s(  0.38%)p99.99( 96.84%)d 7.25(  2.78%)
                                            0.0000  0.0182  0.0498  0.0155 -0.0280
                                           -0.0352 -0.1056 -0.0369  0.0720  0.0178
                                           -0.9695  0.0816 -0.0493  0.0000 -0.0001
                                            0.0000  0.0000 -0.0679  0.0000  0.0000
                                           -0.1451 -0.0461
   131. (0.00207) RY*( 3) C   5           s(  0.00%)p 1.00( 37.32%)d 1.68( 62.68%)
                                            0.0000 -0.0000  0.0001  0.0000  0.0000
                                           -0.0000  0.0001 -0.0002 -0.0000  0.0000
                                           -0.0001 -0.0001 -0.0000  0.0072  0.4724
                                            0.3871  0.0142 -0.0001 -0.6986 -0.3725
                                            0.0000 -0.0000
   132. (0.00080) RY*( 4) C   5           s( 88.43%)p 0.09(  7.74%)d 0.04(  3.83%)
                                            0.0000  0.0048  0.9379 -0.0440  0.0515
                                           -0.0057  0.1972 -0.0704  0.0913  0.0249
                                            0.0045  0.0482  0.1490  0.0000 -0.0002
                                           -0.0001 -0.0000 -0.0282  0.0000  0.0000
                                            0.1545  0.1167
   133. (0.00049) RY*( 5) C   5           s(  0.00%)p 1.00( 61.12%)d 0.64( 38.88%)
                                            0.0000 -0.0000 -0.0001  0.0003  0.0001
                                           -0.0000 -0.0000 -0.0012 -0.0003 -0.0000
                                            0.0001 -0.0003 -0.0001  0.0053 -0.7737
                                           -0.0453 -0.1025  0.0006 -0.6125  0.1167
                                           -0.0004 -0.0001
   134. (0.00040) RY*( 6) C   5           s(  4.33%)p15.09( 65.31%)d 7.02( 30.36%)
                                           -0.0000 -0.0028  0.0054  0.2040  0.0401
                                           -0.0083  0.0780 -0.7860 -0.1399 -0.0048
                                            0.0040 -0.0958  0.0200 -0.0000  0.0010
                                            0.0001  0.0001  0.5043  0.0010 -0.0001
                                           -0.2134 -0.0613
   135. (0.00017) RY*( 7) C   5           s( 42.74%)p 1.15( 49.17%)d 0.19(  8.08%)
                                            0.0000  0.0070 -0.1163  0.6418  0.0450
                                            0.0100  0.1072  0.0235  0.0983 -0.0041
                                           -0.0027  0.6423  0.2395 -0.0000 -0.0001
                                            0.0001 -0.0000  0.0142 -0.0002  0.0000
                                            0.2826 -0.0280
   136. (0.00011) RY*( 8) C   5           s(  9.60%)p 4.37( 41.97%)d 5.05( 48.44%)
                                           -0.0000 -0.0037  0.0424  0.2689 -0.1478
                                            0.0122  0.0909  0.0961 -0.3254 -0.0034
                                           -0.1380 -0.3829 -0.3612  0.0000 -0.0008
                                            0.0018  0.0000  0.1390  0.0008 -0.0005
                                            0.6477 -0.2133
   137. (0.00011) RY*( 9) C   5           s( 39.64%)p 0.74( 29.39%)d 0.78( 30.97%)
                                           -0.0000 -0.0072  0.0598  0.6264  0.0190
                                           -0.0015 -0.0487 -0.0155  0.1139  0.0047
                                            0.0506 -0.5155  0.0999  0.0000 -0.0001
                                            0.0004 -0.0000 -0.4578  0.0003 -0.0001
                                           -0.3001  0.1004
   138. (0.00009) RY*(10) C   5           s(  0.00%)p 1.00( 79.24%)d 0.26( 20.76%)
   139. (0.00005) RY*(11) C   5           s( 10.96%)p 5.49( 60.16%)d 2.64( 28.88%)
   140. (0.00003) RY*(12) C   5           s(  8.34%)p 4.34( 36.23%)d 6.65( 55.44%)
   141. (0.00001) RY*(13) C   5           s(  5.74%)p12.80( 73.47%)d 3.62( 20.79%)
   142. (0.00000) RY*(14) C   5           s( 85.66%)p 0.13( 10.96%)d 0.04(  3.38%)
   143. (0.00000) RY*(15) C   5           s(  0.00%)p 1.00( 22.66%)d 3.41( 77.34%)
   144. (0.00000) RY*(16) C   5           s(  0.00%)p 1.00( 99.71%)d 0.00(  0.29%)
   145. (0.00001) RY*(17) C   5           s(  0.39%)p93.74( 37.01%)d99.99( 62.59%)
   146. (0.00762) RY*( 1) C   6           s(  5.53%)p16.67( 92.17%)d 0.42(  2.30%)
                                           -0.0000 -0.0052  0.2350 -0.0036 -0.0138
                                            0.7252  0.4576  0.0201 -0.0048 -0.4307
                                            0.0186 -0.0037 -0.0000  0.0002 -0.0001
                                            0.0000  0.0286 -0.0000  0.0000  0.1433
                                           -0.0403
   147. (0.00605) RY*( 2) C   6           s(  0.55%)p99.99( 97.05%)d 4.32(  2.40%)
                                            0.0000 -0.0046  0.0742 -0.0036 -0.0048
                                            0.4922 -0.0649  0.0059  0.0211  0.7955
                                           -0.3010 -0.0125  0.0000  0.0001 -0.0001
                                            0.0000 -0.1444 -0.0000  0.0000  0.0550
                                            0.0082
   148. (0.00367) RY*( 3) C   6           s( 18.95%)p 4.13( 78.27%)d 0.15(  2.78%)
                                            0.0000  0.0003  0.4352 -0.0092  0.0143
                                           -0.4231  0.6179  0.0033  0.0004  0.1058
                                           -0.4586 -0.0162 -0.0000 -0.0001 -0.0000
                                            0.0000 -0.0193  0.0000  0.0000 -0.1656
                                           -0.0046
   149. (0.00235) RY*( 4) C   6           s(  5.64%)p16.63( 93.74%)d 0.11(  0.62%)
                                            0.0000 -0.0019  0.2363 -0.0229  0.0062
                                           -0.0800  0.3269 -0.0357  0.0090  0.3788
                                            0.8237 -0.0289  0.0000 -0.0002 -0.0002
                                           -0.0000  0.0757  0.0001 -0.0001  0.0000
                                            0.0216
   150. (0.00178) RY*( 5) C   6           s(  0.00%)p 1.00( 94.78%)d 0.06(  5.22%)
                                           -0.0000 -0.0000  0.0004  0.0000 -0.0000
                                            0.0003 -0.0003  0.0001 -0.0000 -0.0001
                                           -0.0002 -0.0000  0.0105 -0.9623  0.1311
                                           -0.0675 -0.0000  0.2148 -0.0774  0.0000
                                           -0.0000
   151. (0.00097) RY*( 6) C   6           s( 64.39%)p 0.45( 29.05%)d 0.10(  6.56%)
                                           -0.0000  0.0037  0.8012  0.0454 -0.0097
                                            0.0263 -0.5220 -0.0044 -0.0060 -0.1225
                                            0.0318 -0.0339 -0.0000  0.0004  0.0019
                                            0.0000 -0.0204 -0.0016  0.0003 -0.0803
                                            0.2422
   152. (0.00091) RY*( 7) C   6           s(  0.00%)p 1.00( 68.74%)d 0.45( 31.25%)
                                           -0.0000  0.0000  0.0019  0.0001 -0.0000
                                            0.0000 -0.0014 -0.0001 -0.0000 -0.0004
                                           -0.0001 -0.0001  0.0194  0.0186 -0.8287
                                           -0.0054 -0.0001  0.5496 -0.1022 -0.0003
                                            0.0005
   153. (0.00050) RY*( 8) C   6           s(  0.00%)p 1.00(  1.13%)d87.69( 98.87%)
                                           -0.0000 -0.0000  0.0000  0.0000  0.0000
                                           -0.0000 -0.0000 -0.0001 -0.0000  0.0000
                                            0.0001  0.0000  0.0121  0.0130  0.1010
                                           -0.0276  0.0000  0.3258  0.9394  0.0001
                                            0.0000
   154. (0.00016) RY*( 9) C   6           s(  1.80%)p21.13( 37.95%)d33.56( 60.26%)
                                            0.0000 -0.0085  0.1160  0.0666 -0.0026
                                           -0.1560 -0.0262 -0.5934  0.0007 -0.0000
                                           -0.0460 -0.0141 -0.0000  0.0000 -0.0000
                                            0.0001 -0.1196 -0.0000 -0.0001  0.7384
                                           -0.2074
   155. (0.00014) RY*(10) C   6           s(  0.00%)p 1.00( 35.61%)d 1.81( 64.39%)
                                            0.0000  0.0000  0.0002  0.0001  0.0000
                                            0.0000 -0.0000 -0.0001  0.0000  0.0000
                                            0.0000 -0.0003  0.0024  0.2648  0.5341
                                           -0.0270  0.0001  0.7369 -0.3175 -0.0001
                                           -0.0001
   156. (0.00011) RY*(11) C   6           s(  0.56%)p99.99( 87.29%)d21.86( 12.15%)
                                           -0.0000 -0.0023  0.0686 -0.0291 -0.0017
                                           -0.0351 -0.0020  0.1708 -0.0116 -0.0125
                                            0.0552  0.9161 -0.0000  0.0001  0.0002
                                            0.0000 -0.3247  0.0002 -0.0001  0.0582
                                           -0.1126
   157. (0.00005) RY*(12) C   6           s(  0.75%)p42.42( 31.62%)d90.72( 67.63%)
   158. (0.00004) RY*(13) C   6           s(  1.43%)p31.08( 44.31%)d38.07( 54.26%)
   159. (0.00004) RY*(14) C   6           s(  7.75%)p 1.01(  7.86%)d10.89( 84.39%)
   160. (0.00000) RY*(15) C   6           s(  0.00%)p 1.00( 99.77%)d 0.00(  0.23%)
   161. (0.00000) RY*(16) C   6           s( 92.73%)p 0.01(  0.72%)d 0.07(  6.55%)
   162. (0.00074) RY*( 1) H   7           s( 98.32%)p 0.02(  1.68%)
                                           -0.0005  0.9915  0.0109 -0.1124  0.0642
                                            0.0001
   163. (0.00023) RY*( 2) H   7           s( 87.72%)p 0.14( 12.28%)
                                            0.0031 -0.0506  0.9352 -0.1858  0.2971
                                            0.0002
   164. (0.00015) RY*( 3) H   7           s(  0.00%)p 1.00(100.00%)
                                            0.0000 -0.0001 -0.0001  0.0001 -0.0004
                                            1.0000
   165. (0.00009) RY*( 4) H   7           s(  7.93%)p11.61( 92.07%)
   166. (0.00006) RY*( 5) H   7           s(  6.07%)p15.48( 93.93%)
   167. (0.00195) RY*( 1) H   8           s( 98.91%)p 0.01(  1.09%)
                                           -0.0061  0.9945  0.0015 -0.1041  0.0076
                                            0.0000
   168. (0.00022) RY*( 2) H   8           s( 94.24%)p 0.06(  5.76%)
                                            0.0040 -0.0007  0.9708 -0.0108 -0.2398
                                            0.0001
   169. (0.00011) RY*( 3) H   8           s(  0.00%)p 1.00(100.00%)
                                           -0.0000 -0.0000 -0.0000  0.0002  0.0003
                                            1.0000
   170. (0.00008) RY*( 4) H   8           s(  3.56%)p27.11( 96.44%)
   171. (0.00006) RY*( 5) H   8           s(  3.34%)p28.97( 96.66%)
   172. (0.00348) RY*( 1) O   9           s(  1.45%)p66.66( 96.79%)d 1.21(  1.76%)
                                            0.0000 -0.0009  0.1195 -0.0149  0.0023
                                           -0.0050  0.1244  0.0100  0.0310 -0.0077
                                            0.9751 -0.0006  0.0192 -0.0000  0.0003
                                           -0.0000  0.0000 -0.1230 -0.0000 -0.0000
                                           -0.0490  0.0088
   173. (0.00290) RY*( 2) O   9           s(  0.00%)p 1.00( 99.31%)d 0.01(  0.69%)
                                           -0.0000 -0.0000 -0.0000  0.0000 -0.0000
                                            0.0000 -0.0002  0.0000 -0.0000  0.0000
                                           -0.0003  0.0000 -0.0000 -0.0053  0.9937
                                           -0.0647  0.0383  0.0000 -0.0827  0.0073
                                            0.0000 -0.0000
   174. (0.00074) RY*( 3) O   9           s( 62.58%)p 0.59( 36.85%)d 0.01(  0.57%)
                                            0.0000 -0.0020  0.7454  0.2649  0.0063
                                           -0.0142  0.4601  0.3569  0.0848  0.0020
                                           -0.1482 -0.0076 -0.0083 -0.0000  0.0001
                                            0.0000  0.0000  0.0117 -0.0000 -0.0000
                                            0.0601  0.0447
   175. (0.00020) RY*( 4) O   9           s( 30.98%)p 2.19( 67.90%)d 0.04(  1.12%)
                                            0.0000 -0.0113  0.5166  0.2063 -0.0129
                                           -0.0386 -0.7770 -0.1720 -0.1706  0.0028
                                            0.0563  0.1027  0.0364 -0.0000 -0.0002
                                           -0.0001 -0.0000  0.0549  0.0000  0.0000
                                            0.0724 -0.0548
   176. (0.00006) RY*( 5) O   9           s( 19.09%)p 2.72( 51.99%)d 1.52( 28.93%)
   177. (0.00004) RY*( 6) O   9           s(  6.40%)p11.76( 75.30%)d 2.86( 18.29%)
   178. (0.00001) RY*( 7) O   9           s( 71.65%)p 0.30( 21.18%)d 0.10(  7.17%)
   179. (0.00000) RY*( 8) O   9           s(  2.17%)p44.34( 96.03%)d 0.83(  1.80%)
   180. (0.00000) RY*( 9) O   9           s(  0.85%)p99.99( 98.73%)d 0.49(  0.42%)
   181. (0.00000) RY*(10) O   9           s( 99.74%)p 0.00(  0.20%)d 0.00(  0.06%)
   182. (0.00000) RY*(11) O   9           s(  0.00%)p 1.00(100.00%)d 0.00(  0.00%)
   183. (0.00000) RY*(12) O   9           s(  0.00%)p 1.00(100.00%)
   184. (0.00000) RY*(13) O   9           s(  1.81%)p 5.09(  9.19%)d49.30( 89.00%)
   185. (0.00000) RY*(14) O   9           s(  0.00%)p 1.00(  0.77%)d99.99( 99.23%)
   186. (0.00001) RY*(15) O   9           s(  0.00%)p 0.00(  0.01%)d 1.00( 99.99%)
   187. (0.00000) RY*(16) O   9           s(  0.34%)p99.99( 43.38%)d99.99( 56.28%)
   188. (0.00000) RY*(17) O   9           s(  2.85%)p 0.97(  2.76%)d33.09( 94.39%)
   189. (0.00333) RY*( 1) H  10           s( 99.86%)p 0.00(  0.14%)
                                            0.0037  0.9993 -0.0002 -0.0291  0.0226
                                           -0.0000
   190. (0.00030) RY*( 2) H  10           s( 92.59%)p 0.08(  7.41%)
                                            0.0042 -0.0096  0.9622 -0.1786  0.2054
                                            0.0001
   191. (0.00012) RY*( 3) H  10           s(  0.00%)p 1.00(100.00%)
                                           -0.0000  0.0000 -0.0001 -0.0001 -0.0002
                                            1.0000
   192. (0.00005) RY*( 4) H  10           s(  4.15%)p23.10( 95.85%)
   193. (0.00005) RY*( 5) H  10           s(  3.44%)p28.07( 96.56%)
   194. (0.01129) RY*( 1) C  11           s(  6.15%)p14.39( 88.55%)d 0.86(  5.30%)
                                            0.0000  0.0172  0.2433  0.0454  0.0014
                                            0.0243 -0.4630 -0.0936 -0.0123  0.0054
                                            0.8130 -0.0005 -0.0256  0.0000 -0.0000
                                           -0.0000  0.0000  0.0070 -0.0000 -0.0001
                                            0.2300  0.0057
   195. (0.00660) RY*( 2) C  11           s(  0.20%)p99.99( 99.40%)d 1.98(  0.40%)
                                            0.0000  0.0042  0.0435  0.0025 -0.0104
                                            0.0152 -0.8463 -0.0088 -0.0190 -0.0197
                                           -0.5069  0.1401  0.0055 -0.0000 -0.0002
                                           -0.0000  0.0000 -0.0503  0.0000  0.0000
                                            0.0379  0.0062
   196. (0.00299) RY*( 3) C  11           s( 78.38%)p 0.13( 10.37%)d 0.14( 11.25%)
                                           -0.0000 -0.0018  0.8850 -0.0253  0.0061
                                           -0.0178  0.2057  0.0413  0.0411 -0.0080
                                           -0.2169  0.0508 -0.0896  0.0000  0.0001
                                            0.0000  0.0000 -0.2027 -0.0000 -0.0001
                                            0.2665  0.0177
   197. (0.00113) RY*( 4) C  11           s(  0.00%)p 1.00( 61.07%)d 0.64( 38.93%)
                                           -0.0000 -0.0000  0.0002 -0.0002 -0.0000
                                           -0.0000  0.0001  0.0002  0.0001 -0.0000
                                            0.0001  0.0001 -0.0000 -0.0143 -0.7186
                                           -0.2894  0.1015  0.0001  0.1012  0.6157
                                            0.0000  0.0001
   198. (0.00076) RY*( 5) C  11           s(  0.00%)p 1.00(  8.79%)d10.37( 91.21%)
                                           -0.0000 -0.0000  0.0000 -0.0000 -0.0000
                                           -0.0000 -0.0000 -0.0000  0.0000 -0.0000
                                            0.0000  0.0001 -0.0000 -0.0213  0.2111
                                           -0.1788  0.1045  0.0000  0.9549 -0.0123
                                           -0.0001 -0.0002
   199. (0.00037) RY*( 6) C  11           s( 41.00%)p 0.98( 40.10%)d 0.46( 18.90%)
                                           -0.0000  0.0012 -0.1317  0.6266 -0.0058
                                            0.0065  0.0665 -0.5403 -0.2669  0.0110
                                           -0.0777 -0.1063 -0.1261 -0.0000  0.0002
                                            0.0001  0.0001 -0.3926  0.0001  0.0007
                                            0.1864  0.0117
   200. (0.00031) RY*( 7) C  11           s(  0.00%)p 1.00( 39.11%)d 1.56( 60.89%)
                                           -0.0000  0.0000  0.0003  0.0001  0.0001
                                           -0.0000 -0.0001  0.0004  0.0000 -0.0000
                                            0.0001  0.0004  0.0001 -0.0028  0.6215
                                            0.0651  0.0243  0.0005 -0.1180  0.7713
                                           -0.0006  0.0003
   201. (0.00021) RY*( 8) C  11           s( 20.51%)p 1.67( 34.25%)d 2.21( 45.24%)
                                           -0.0000  0.0039  0.2278  0.3839  0.0766
                                           -0.0123  0.0311 -0.1322 -0.0459 -0.0068
                                            0.0586  0.5617  0.0531  0.0000 -0.0005
                                           -0.0001 -0.0000  0.3304  0.0000 -0.0006
                                           -0.5263  0.2574
   202. (0.00007) RY*( 9) C  11           s(  8.17%)p 8.66( 70.74%)d 2.58( 21.09%)
   203. (0.00008) RY*(10) C  11           s(  6.07%)p 6.12( 37.19%)d 9.34( 56.74%)
   204. (0.00006) RY*(11) C  11           s( 24.17%)p 1.32( 32.00%)d 1.81( 43.84%)
   205. (0.00004) RY*(12) C  11           s(  0.00%)p 1.00( 91.73%)d 0.09(  8.27%)
   206. (0.00003) RY*(13) C  11           s(  7.38%)p 4.02( 29.68%)d 8.53( 62.94%)
   207. (0.00000) RY*(14) C  11           s( 86.46%)p 0.01(  0.89%)d 0.15( 12.64%)
   208. (0.00001) RY*(15) C  11           s(  0.44%)p99.99( 86.75%)d28.91( 12.81%)
   209. (0.00001) RY*(16) C  11           s( 21.08%)p 3.33( 70.16%)d 0.42(  8.76%)
   210. (0.00000) RY*(17) C  11           s(  0.00%)p 1.00( 99.36%)d 0.01(  0.64%)
   211. (0.00291) RY*( 1) C  12           s(  8.80%)p10.32( 90.75%)d 0.05(  0.46%)
                                           -0.0000 -0.0109  0.2878  0.0671 -0.0229
                                            0.0016  0.6562  0.0253  0.0254 -0.6894
                                           -0.0181  0.0000 -0.0001 -0.0000  0.0598
                                            0.0000  0.0000 -0.0070 -0.0309
   212. (0.00205) RY*( 2) C  12           s(  7.14%)p12.66( 90.40%)d 0.34(  2.46%)
                                           -0.0000 -0.0096  0.2220 -0.1481  0.0107
                                           -0.0182 -0.7237  0.1006  0.0069 -0.6013
                                            0.0905 -0.0000  0.0002  0.0000  0.0768
                                           -0.0000 -0.0000 -0.1366  0.0042
   213. (0.00100) RY*( 3) C  12           s(  0.00%)p 1.00( 37.40%)d 1.67( 62.60%)
                                           -0.0000 -0.0000  0.0000  0.0005 -0.0000
                                            0.0000  0.0001 -0.0001  0.0000  0.0000
                                           -0.0001 -0.0040  0.5990  0.1234 -0.0001
                                           -0.6740 -0.4143 -0.0001 -0.0001
   214. (0.00064) RY*( 4) C  12           s( 78.21%)p 0.20( 15.65%)d 0.08(  6.14%)
                                            0.0000 -0.0002  0.8812 -0.0745 -0.0042
                                           -0.0014  0.0051 -0.0297 -0.0042  0.3809
                                           -0.1022  0.0000  0.0001  0.0000  0.1193
                                            0.0002  0.0000 -0.2151 -0.0306
   215. (0.00060) RY*( 5) C  12           s( 48.96%)p 0.02(  0.86%)d 1.02( 50.18%)
                                            0.0000 -0.0070 -0.0468  0.6955 -0.0609
                                            0.0110 -0.0649 -0.0386 -0.0032 -0.0275
                                           -0.0447  0.0000  0.0001 -0.0001 -0.3240
                                            0.0006  0.0002 -0.6155 -0.1345
   216. (0.00032) RY*( 6) C  12           s(  0.00%)p 1.00( 62.66%)d 0.60( 37.34%)
                                            0.0000 -0.0000  0.0002  0.0001  0.0000
                                            0.0000 -0.0000  0.0002 -0.0000  0.0001
                                            0.0002 -0.0150 -0.7817 -0.1235 -0.0004
                                           -0.5266 -0.3100 -0.0005 -0.0001
   217. (0.00019) RY*( 7) C  12           s( 20.29%)p 2.19( 44.35%)d 1.74( 35.36%)
                                           -0.0000  0.0004 -0.0028  0.4486  0.0415
                                            0.0024 -0.1425 -0.1077  0.0204 -0.0544
                                           -0.6389 -0.0000 -0.0005 -0.0000  0.4659
                                            0.0000 -0.0003  0.2742  0.2477
   218. (0.00009) RY*( 8) C  12           s(  0.00%)p 1.00(  0.34%)d99.99( 99.66%)
   219. (0.00008) RY*( 9) C  12           s(  5.06%)p12.51( 63.24%)d 6.27( 31.70%)
   220. (0.00007) RY*(10) C  12           s(  5.23%)p 6.88( 36.03%)d11.22( 58.73%)
   221. (0.00006) RY*(11) C  12           s( 22.48%)p 0.54( 12.10%)d 2.91( 65.42%)
   222. (0.00002) RY*(12) C  12           s( 13.15%)p 3.05( 40.04%)d 3.56( 46.81%)
   223. (0.00000) RY*(13) C  12           s(  0.00%)p 1.00( 99.66%)d 0.00(  0.34%)
   224. (0.00000) RY*(14) C  12           s( 90.71%)p 0.07(  6.67%)d 0.03(  2.62%)
   225. (0.01059) RY*( 1) C  13           s(  0.98%)p98.70( 96.98%)d 2.08(  2.04%)
                                            0.0000  0.0293  0.0662  0.0655 -0.0172
                                           -0.0230  0.0059 -0.0405  0.0472  0.0080
                                            0.9801  0.0666 -0.0181 -0.0000 -0.0001
                                           -0.0000  0.0000  0.1036 -0.0000 -0.0000
                                           -0.0976 -0.0124
   226. (0.00757) RY*( 2) C  13           s(  0.21%)p99.99( 95.95%)d18.03(  3.84%)
                                           -0.0000 -0.0004  0.0461 -0.0021 -0.0010
                                            0.0058  0.9546 -0.2092  0.0124 -0.0240
                                           -0.0291  0.0476  0.0244  0.0000  0.0001
                                           -0.0000  0.0000  0.1687  0.0000  0.0000
                                            0.0956 -0.0273
   227. (0.00286) RY*( 3) C  13           s(  0.00%)p 1.00( 57.94%)d 0.73( 42.06%)
                                            0.0000  0.0000  0.0001  0.0000 -0.0000
                                           -0.0000 -0.0001 -0.0000  0.0000  0.0000
                                            0.0001 -0.0000 -0.0000 -0.0042  0.7552
                                            0.0703 -0.0634 -0.0000  0.3769  0.5278
                                           -0.0001 -0.0000
   228. (0.00192) RY*( 4) C  13           s( 90.38%)p 0.09(  7.70%)d 0.02(  1.91%)
                                           -0.0000 -0.0076  0.9464 -0.0897 -0.0047
                                            0.0110 -0.0961 -0.1445  0.0127  0.0093
                                           -0.0959  0.1551 -0.1152  0.0000 -0.0001
                                           -0.0003  0.0001  0.1102 -0.0002  0.0001
                                           -0.0821  0.0155
   229. (0.00130) RY*( 5) C  13           s(  0.00%)p 1.00( 35.29%)d 1.83( 64.71%)
                                            0.0000 -0.0000  0.0003  0.0001  0.0000
                                            0.0000  0.0000 -0.0000  0.0000  0.0000
                                           -0.0000 -0.0001  0.0000 -0.0202 -0.0011
                                            0.5712 -0.1619  0.0001  0.6072 -0.5276
                                           -0.0002  0.0000
   230. (0.00091) RY*( 6) C  13           s(  5.68%)p 5.08( 28.85%)d11.52( 65.47%)
                                           -0.0000  0.0015 -0.0769  0.2251  0.0158
                                            0.0086 -0.1845 -0.1694 -0.0534  0.0008
                                           -0.0042  0.4707 -0.0350  0.0000 -0.0002
                                            0.0000 -0.0001  0.3150  0.0003  0.0002
                                            0.7449  0.0242
   231. (0.00049) RY*( 7) C  13           s(  0.00%)p 1.00( 43.82%)d 1.28( 56.18%)
                                           -0.0000 -0.0000  0.0000 -0.0001  0.0000
                                           -0.0000  0.0001  0.0001 -0.0000  0.0000
                                           -0.0001 -0.0002  0.0000  0.0071 -0.5962
                                           -0.2651 -0.1115 -0.0001  0.6042  0.4436
                                           -0.0003  0.0000
   232. (0.00031) RY*( 8) C  13           s(  9.32%)p 2.12( 19.75%)d 7.61( 70.93%)
                                           -0.0000  0.0142  0.2446  0.1798 -0.0289
                                            0.0178  0.1354  0.2740 -0.0079  0.0282
                                            0.1224 -0.2935 -0.0428  0.0000 -0.0000
                                            0.0002 -0.0001 -0.6432 -0.0000  0.0001
                                            0.5173  0.1674
   233. (0.00018) RY*( 9) C  13           s( 21.55%)p 2.56( 55.09%)d 1.08( 23.36%)
                                            0.0000  0.0039  0.0586  0.4566 -0.0603
                                            0.0072  0.0614  0.0955 -0.2619  0.0157
                                           -0.0388  0.4967  0.4700 -0.0000 -0.0000
                                            0.0000 -0.0000 -0.3266 -0.0001  0.0000
                                           -0.2585 -0.2451
   234. (0.00016) RY*(10) C  13           s(  7.53%)p 5.89( 44.37%)d 6.39( 48.10%)
                                           -0.0000 -0.0160  0.1541  0.2264 -0.0065
                                           -0.0052 -0.0159  0.4040  0.1013 -0.0146
                                           -0.0176 -0.4198  0.3053 -0.0000 -0.0001
                                            0.0003 -0.0001  0.4450 -0.0002  0.0003
                                            0.1508 -0.5102
   235. (0.00009) RY*(11) C  13           s(  0.00%)p 1.00( 65.67%)d 0.52( 34.33%)
   236. (0.00006) RY*(12) C  13           s( 42.42%)p 0.75( 31.90%)d 0.61( 25.68%)
   237. (0.00003) RY*(13) C  13           s(  7.48%)p 5.81( 43.49%)d 6.55( 49.03%)
   238. (0.00003) RY*(14) C  13           s( 18.38%)p 4.37( 80.33%)d 0.07(  1.28%)
   239. (0.00002) RY*(15) C  13           s(  3.82%)p24.23( 92.62%)d 0.93(  3.56%)
   240. (0.00000) RY*(16) C  13           s(  0.00%)p 1.00( 97.29%)d 0.03(  2.71%)
   241. (0.00000) RY*(17) C  13           s( 92.40%)p 0.03(  3.05%)d 0.05(  4.55%)
   242. (0.00601) RY*( 1) C  14           s(  0.10%)p99.99( 96.89%)d29.61(  3.01%)
                                            0.0000 -0.0093 -0.0037  0.0276 -0.0124
                                            0.0393 -0.5558  0.0181 -0.0140  0.0478
                                           -0.8079 -0.0018 -0.0534  0.0000 -0.0000
                                           -0.0000 -0.0000  0.1557 -0.0000  0.0000
                                           -0.0747 -0.0157
   243. (0.00215) RY*( 2) C  14           s( 14.62%)p 5.78( 84.46%)d 0.06(  0.93%)
                                           -0.0000  0.0182  0.3554  0.1393 -0.0122
                                            0.0691  0.7332 -0.1033 -0.1160 -0.0024
                                           -0.5110  0.1155  0.0594  0.0000 -0.0002
                                            0.0000  0.0000 -0.0111 -0.0000  0.0000
                                            0.0797 -0.0528
   244. (0.00093) RY*( 3) C  14           s( 78.00%)p 0.27( 21.31%)d 0.01(  0.69%)
                                            0.0000  0.0212  0.8827 -0.0120  0.0169
                                            0.0289 -0.3296 -0.0668 -0.0229  0.0729
                                            0.2248  0.2001  0.0528  0.0000 -0.0001
                                           -0.0002  0.0000  0.0282 -0.0003  0.0003
                                            0.0468 -0.0626
   245. (0.00068) RY*( 4) C  14           s(  0.00%)p 1.00( 38.73%)d 1.58( 61.27%)
                                            0.0000  0.0000  0.0005  0.0000 -0.0000
                                            0.0000 -0.0001 -0.0001 -0.0001  0.0000
                                            0.0000 -0.0002 -0.0000 -0.0055  0.3030
                                            0.5436  0.0057 -0.0000  0.5810 -0.5245
                                           -0.0002 -0.0002
   246. (0.00031) RY*( 5) C  14           s(  0.00%)p 1.00( 78.65%)d 0.27( 21.35%)
                                            0.0000 -0.0000 -0.0000  0.0005  0.0000
                                           -0.0000 -0.0002  0.0003  0.0001  0.0000
                                            0.0001  0.0001  0.0001 -0.0399 -0.8823
                                            0.0512 -0.0618 -0.0002  0.4591  0.0517
                                            0.0002  0.0001
   247. (0.00030) RY*( 6) C  14           s( 10.07%)p 7.24( 72.95%)d 1.69( 16.98%)
                                            0.0000 -0.0024  0.1962  0.2485 -0.0220
                                            0.0201  0.0172  0.2929 -0.3053 -0.0022
                                            0.0324 -0.7263 -0.1457 -0.0000 -0.0000
                                           -0.0003 -0.0000 -0.1181 -0.0001  0.0003
                                           -0.3365 -0.2065
   248. (0.00018) RY*( 7) C  14           s( 38.56%)p 1.37( 52.66%)d 0.23(  8.78%)
                                           -0.0000 -0.0020 -0.0886  0.6144  0.0184
                                           -0.0231 -0.0531 -0.6570  0.0660 -0.0096
                                            0.1122  0.0247 -0.2720 -0.0000  0.0001
                                           -0.0002  0.0000  0.2042  0.0001  0.0001
                                           -0.1237 -0.1755
   249. (0.00016) RY*( 8) C  14           s( 49.96%)p 0.74( 36.72%)d 0.27( 13.32%)
                                            0.0000 -0.0032 -0.0404  0.7047  0.0363
                                           -0.0028 -0.0812  0.5039  0.1948  0.0084
                                            0.0052  0.2281  0.1289  0.0000  0.0006
                                           -0.0000 -0.0000 -0.2538 -0.0003 -0.0003
                                            0.2544  0.0637
   250. (0.00006) RY*( 9) C  14           s(  0.00%)p 1.00( 69.39%)d 0.44( 30.61%)
   251. (0.00006) RY*(10) C  14           s(  5.97%)p 8.29( 49.52%)d 7.45( 44.51%)
   252. (0.00006) RY*(11) C  14           s(  0.85%)p24.62( 21.04%)d91.41( 78.11%)
   253. (0.00002) RY*(12) C  14           s(  4.75%)p11.60( 55.08%)d 8.46( 40.17%)
   254. (0.00002) RY*(13) C  14           s(  0.00%)p 1.00( 13.98%)d 6.16( 86.02%)
   255. (0.00001) RY*(14) C  14           s(  0.78%)p53.85( 42.25%)d72.61( 56.97%)
   256. (0.00000) RY*(15) C  14           s( 95.30%)p 0.02(  1.88%)d 0.03(  2.82%)
   257. (0.00000) RY*(16) C  14           s(  0.00%)p 1.00( 99.42%)d 0.01(  0.58%)
   258. (0.00000) RY*(17) C  14           s(  0.27%)p99.99( 66.17%)d99.99( 33.56%)
   259. (0.00813) RY*( 1) C  15           s(  0.43%)p99.99( 91.91%)d17.81(  7.66%)
                                            0.0000  0.0173 -0.0052  0.0625  0.0084
                                           -0.0035  0.8729 -0.0418 -0.0233  0.0509
                                           -0.3659 -0.1021 -0.0892  0.0001 -0.0000
                                           -0.0000 -0.0000 -0.2406  0.0000  0.0000
                                           -0.1351 -0.0211
   260. (0.00367) RY*( 2) C  15           s(  0.32%)p99.99( 99.48%)d 0.64(  0.20%)
                                           -0.0000 -0.0203 -0.0269 -0.0317  0.0319
                                            0.0438  0.3722 -0.0891 -0.1288  0.0133
                                            0.9086 -0.0645 -0.0006  0.0000  0.0002
                                           -0.0000 -0.0000  0.0167  0.0000  0.0000
                                           -0.0035  0.0416
   261. (0.00175) RY*( 3) C  15           s( 70.77%)p 0.24( 17.03%)d 0.17( 12.20%)
                                            0.0000  0.0098  0.8261 -0.1588  0.0009
                                           -0.0174  0.1078 -0.3107  0.0681  0.0232
                                           -0.0366  0.2255  0.0664 -0.0000  0.0006
                                           -0.0000  0.0001  0.3457 -0.0003 -0.0002
                                           -0.0472  0.0161
   262. (0.00120) RY*( 4) C  15           s(  0.00%)p 1.00( 71.71%)d 0.39( 28.29%)
                                            0.0000  0.0000  0.0008 -0.0000  0.0000
                                           -0.0000  0.0000 -0.0002  0.0001  0.0000
                                            0.0002  0.0002 -0.0001  0.0176 -0.8407
                                            0.0814 -0.0572 -0.0000  0.4555  0.2747
                                           -0.0001  0.0001
   263. (0.00060) RY*( 5) C  15           s(  0.00%)p 1.00( 58.48%)d 0.71( 41.52%)
                                           -0.0000  0.0000  0.0000  0.0001  0.0000
                                            0.0000 -0.0000  0.0000 -0.0000 -0.0000
                                           -0.0001 -0.0001  0.0000 -0.0055  0.3960
                                            0.6542 -0.0073  0.0000  0.6425 -0.0485
                                           -0.0001  0.0001
   264. (0.00036) RY*( 6) C  15           s( 10.48%)p 2.33( 24.41%)d 6.22( 65.11%)
                                            0.0000 -0.0015  0.2992  0.0304  0.1198
                                           -0.0082 -0.2544 -0.1641  0.0713  0.0128
                                            0.1113 -0.0287 -0.3659  0.0000  0.0003
                                           -0.0000 -0.0000 -0.7322 -0.0002 -0.0001
                                           -0.3341  0.0590
   265. (0.00025) RY*( 7) C  15           s( 31.49%)p 1.78( 56.10%)d 0.39( 12.41%)
                                           -0.0000 -0.0057  0.4612  0.3195 -0.0047
                                            0.0052  0.0105  0.6400 -0.1483  0.0165
                                            0.0372 -0.3525 -0.0582  0.0000  0.0001
                                           -0.0000 -0.0001 -0.0650 -0.0001 -0.0001
                                            0.3434  0.0439
   266. (0.00016) RY*( 8) C  15           s(  0.00%)p 1.00( 52.13%)d 0.92( 47.87%)
                                            0.0000  0.0000  0.0000 -0.0001  0.0001
                                            0.0000  0.0001 -0.0001  0.0004  0.0000
                                            0.0001 -0.0002  0.0005  0.0038 -0.3494
                                            0.6213 -0.1152 -0.0002 -0.4577 -0.5188
                                           -0.0000  0.0002
   267. (0.00014) RY*( 9) C  15           s(  1.62%)p46.56( 75.32%)d14.26( 23.06%)
                                            0.0000  0.0003  0.0464 -0.0730  0.0933
                                            0.0026  0.0262  0.0009  0.4433  0.0066
                                            0.0277 -0.1305  0.7336 -0.0000  0.0003
                                           -0.0004  0.0002 -0.2987  0.0003  0.0004
                                            0.0792  0.3676
   268. (0.00003) RY*(10) C  15           s( 17.69%)p 4.39( 77.62%)d 0.27(  4.69%)
   269. (0.00002) RY*(11) C  15           s(  1.73%)p11.32( 19.60%)d45.45( 78.67%)
   270. (0.00000) RY*(12) C  15           s(  0.00%)p 1.00( 99.75%)d 0.00(  0.25%)
   271. (0.00001) RY*(13) C  15           s(  0.59%)p99.99( 93.65%)d 9.71(  5.76%)
   272. (0.00001) RY*(14) C  15           s( 67.66%)p 0.38( 25.48%)d 0.10(  6.86%)
   273. (0.00000) RY*(15) C  15           s(  0.00%)p 1.00( 17.98%)d 4.56( 82.02%)
   274. (0.00000) RY*(16) C  15           s( 95.01%)p 0.03(  2.64%)d 0.02(  2.35%)
   275. (0.00001) RY*(17) C  15           s(  2.24%)p 7.52( 16.85%)d36.11( 80.91%)
   276. (0.00756) RY*( 1) C  16           s(  7.91%)p10.99( 86.87%)d 0.66(  5.22%)
                                           -0.0000 -0.0075  0.2803 -0.0207 -0.0012
                                            0.0222 -0.7455  0.0014 -0.0273 -0.0199
                                           -0.5538 -0.0364  0.0567  0.0000 -0.0001
                                            0.0000  0.0000 -0.1069 -0.0000 -0.0000
                                           -0.1953  0.0514
   277. (0.00660) RY*( 2) C  16           s(  6.99%)p12.65( 88.45%)d 0.65(  4.56%)
                                           -0.0000 -0.0140  0.2573  0.0577  0.0138
                                            0.0195 -0.4885  0.0213 -0.0419  0.0156
                                            0.8013  0.0142 -0.0276  0.0000  0.0000
                                            0.0000 -0.0000  0.1636 -0.0000  0.0001
                                           -0.1200  0.0665
   278. (0.00326) RY*( 3) C  16           s( 71.92%)p 0.34( 24.19%)d 0.05(  3.89%)
                                            0.0000  0.0140  0.8263  0.1898 -0.0134
                                            0.0227  0.4127  0.1302 -0.0301 -0.0147
                                           -0.0397 -0.1927  0.1191 -0.0000 -0.0001
                                            0.0001  0.0000 -0.0776 -0.0001  0.0001
                                           -0.1473  0.1059
   279. (0.00261) RY*( 4) C  16           s(  0.00%)p 1.00( 49.88%)d 1.00( 50.12%)
                                           -0.0000  0.0000  0.0001 -0.0001 -0.0000
                                            0.0000  0.0000 -0.0000 -0.0000 -0.0000
                                           -0.0000 -0.0000  0.0000  0.0065  0.7039
                                           -0.0355 -0.0451 -0.0000  0.6748 -0.2141
                                           -0.0001  0.0002
   280. (0.00102) RY*( 5) C  16           s(  0.00%)p 1.00(  7.85%)d11.74( 92.15%)
                                            0.0000 -0.0000 -0.0002  0.0004  0.0000
                                           -0.0000 -0.0001 -0.0000  0.0000  0.0000
                                           -0.0000 -0.0003 -0.0001 -0.0049 -0.1644
                                            0.2234 -0.0398 -0.0001  0.4497  0.8481
                                            0.0002  0.0002
   281. (0.00093) RY*( 6) C  16           s( 79.43%)p 0.17( 13.57%)d 0.09(  7.00%)
                                            0.0000 -0.0000 -0.1631  0.8754  0.0369
                                           -0.0267 -0.1103  0.1442  0.0789  0.0094
                                           -0.0715 -0.2810 -0.1077  0.0000  0.0001
                                           -0.0001  0.0000  0.1434 -0.0001 -0.0005
                                            0.2220 -0.0121
   282. (0.00059) RY*( 7) C  16           s( 11.73%)p 1.33( 15.59%)d 6.19( 72.68%)
                                            0.0000  0.0016 -0.1045  0.3261 -0.0087
                                            0.0003  0.0228 -0.2231  0.0670 -0.0091
                                            0.1443  0.2831 -0.0039 -0.0000  0.0000
                                            0.0000  0.0000 -0.7927 -0.0001 -0.0001
                                           -0.3136 -0.0097
   283. (0.00039) RY*( 8) C  16           s(  6.51%)p 3.59( 23.38%)d10.76( 70.11%)
                                            0.0000  0.0157 -0.0618  0.2086 -0.1325
                                            0.0241  0.1319 -0.2484  0.1064  0.0019
                                           -0.1221  0.3452 -0.0933 -0.0000  0.0002
                                            0.0000  0.0000  0.5318 -0.0002  0.0003
                                           -0.6401  0.0929
   284. (0.00030) RY*( 9) C  16           s(  0.00%)p 1.00( 52.45%)d 0.91( 47.55%)
                                            0.0000 -0.0000  0.0001  0.0000  0.0000
                                           -0.0000 -0.0001 -0.0001 -0.0000  0.0000
                                           -0.0000 -0.0000 -0.0000 -0.0135  0.6111
                                           -0.3595  0.1475 -0.0001 -0.4935  0.4816
                                            0.0005 -0.0003
   285. (0.00022) RY*(10) C  16           s(  6.49%)p10.97( 71.25%)d 3.43( 22.25%)
                                           -0.0000 -0.0093  0.2003  0.1454 -0.0597
                                           -0.0126 -0.0410  0.2664  0.0543 -0.0082
                                           -0.0487  0.7649  0.2220  0.0000 -0.0001
                                            0.0001  0.0000  0.0883  0.0003  0.0001
                                            0.3568 -0.2957
   286. (0.00010) RY*(11) C  16           s(  0.00%)p 1.00( 92.73%)d 0.08(  7.27%)
                                           -0.0000 -0.0000  0.0000 -0.0000  0.0001
                                           -0.0000 -0.0000 -0.0001 -0.0002  0.0000
                                           -0.0000  0.0001 -0.0003  0.0144  0.3026
                                            0.9021  0.1474 -0.0001 -0.2679 -0.0299
                                            0.0003  0.0000
   287. (0.00007) RY*(12) C  16           s(  4.96%)p14.26( 70.77%)d 4.89( 24.27%)
   288. (0.00007) RY*(13) C  16           s(  2.18%)p44.06( 95.85%)d 0.91(  1.98%)
   289. (0.00003) RY*(14) C  16           s(  1.66%)p21.00( 34.81%)d38.31( 63.53%)
   290. (0.00001) RY*(15) C  16           s(  4.54%)p16.26( 73.84%)d 4.76( 21.62%)
   291. (0.00000) RY*(16) C  16           s(  0.00%)p 1.00( 97.11%)d 0.03(  2.89%)
   292. (0.00001) RY*(17) C  16           s( 95.68%)p 0.02(  1.67%)d 0.03(  2.65%)
   293. (0.00397) RY*( 1)Cl  17           s(  0.00%)p 1.00( 47.88%)d 1.09( 52.12%)
                                           -0.0000 -0.0000 -0.0000  0.0001  0.0000
                                           -0.0000  0.0000  0.0000  0.0000  0.0001
                                            0.0001 -0.0000 -0.0000 -0.0000 -0.0000
                                            0.0002  0.0000 -0.0000  0.0000 -0.0000
                                            0.0005  0.6754 -0.1460  0.0375  0.0033
                                            0.0001  0.7205 -0.0454 -0.0000  0.0002
   294. (0.00328) RY*( 2)Cl  17           s(  6.12%)p11.52( 70.55%)d 3.81( 23.32%)
                                           -0.0000 -0.0000 -0.0084  0.2183  0.1163
                                           -0.0020  0.0005  0.0000  0.0420  0.5060
                                            0.0787 -0.0532 -0.0077 -0.0000 -0.0083
                                            0.6605 -0.0421 -0.0222  0.0097 -0.0000
                                            0.0000 -0.0001  0.0001 -0.0000 -0.0000
                                            0.4088 -0.0002  0.0001  0.2439 -0.0815
   295. (0.00146) RY*( 3)Cl  17           s(  8.84%)p 7.79( 68.78%)d 2.53( 22.38%)
                                           -0.0000 -0.0000 -0.0146  0.2966  0.0002
                                           -0.0131  0.0016  0.0000  0.0681  0.6749
                                            0.0263 -0.0584 -0.0196 -0.0000 -0.0084
                                           -0.4501  0.1422  0.0195 -0.0050 -0.0000
                                            0.0000  0.0001  0.0001 -0.0000 -0.0000
                                           -0.4094  0.0000 -0.0001  0.1793 -0.1553
   296. (0.00026) RY*( 4)Cl  17           s(  6.41%)p 9.38( 60.09%)d 5.23( 33.51%)
                                            0.0000  0.0000  0.0070 -0.0183  0.2524
                                            0.0008 -0.0006 -0.0000 -0.0280  0.0903
                                            0.6327  0.0091 -0.0007  0.0000 -0.0009
                                            0.1130  0.4124 -0.0923  0.0103  0.0000
                                           -0.0000  0.0001  0.0003  0.0000 -0.0000
                                           -0.0858 -0.0002 -0.0001 -0.5698  0.0554
   297. (0.00023) RY*( 5)Cl  17           s( 27.52%)p 1.44( 39.53%)d 1.20( 32.95%)
                                            0.0000 -0.0000 -0.0013  0.5100  0.1230
                                            0.0030  0.0002 -0.0000  0.0034 -0.3264
                                           -0.1201 -0.2108  0.0484  0.0000 -0.0077
                                            0.2109  0.4213  0.0743  0.0066 -0.0000
                                           -0.0000 -0.0001 -0.0000 -0.0000  0.0000
                                           -0.2749 -0.0001 -0.0001  0.2671  0.4273
   298. (0.00013) RY*( 6)Cl  17           s(  0.00%)p 1.00( 92.06%)d 0.09(  7.94%)
                                           -0.0000 -0.0000  0.0000  0.0003 -0.0000
                                           -0.0000  0.0000  0.0000 -0.0000  0.0001
                                            0.0002 -0.0001 -0.0000 -0.0000  0.0000
                                           -0.0001 -0.0000 -0.0001  0.0000 -0.0000
                                            0.0137 -0.4754 -0.8295 -0.0791 -0.0000
                                            0.0001  0.2794 -0.0365 -0.0003  0.0001
   299. (0.00012) RY*( 7)Cl  17           s( 33.47%)p 1.39( 46.51%)d 0.60( 20.01%)
                                           -0.0000  0.0000  0.0032  0.5609  0.1303
                                           -0.0561  0.0019  0.0000 -0.0067 -0.0554
                                            0.1215 -0.2515 -0.0047  0.0000  0.0076
                                           -0.2869 -0.5297 -0.1436  0.0210  0.0000
                                           -0.0000  0.0001  0.0004 -0.0000  0.0000
                                            0.2838 -0.0001 -0.0001 -0.2774  0.2065
   300. (0.00007) RY*( 8)Cl  17           s(  0.00%)p 1.00( 25.21%)d 2.97( 74.79%)
   301. (0.00005) RY*( 9)Cl  17           s( 54.50%)p 0.42( 22.62%)d 0.42( 22.88%)
   302. (0.00003) RY*(10)Cl  17           s( 14.49%)p 4.25( 61.62%)d 1.65( 23.89%)
   303. (0.00001) RY*(11)Cl  17           s(  2.67%)p35.57( 94.95%)d 0.89(  2.38%)
   304. (0.00000) RY*(12)Cl  17           s(  0.17%)p99.99( 99.76%)d 0.40(  0.07%)
   305. (0.00000) RY*(13)Cl  17           s(  0.00%)p 1.00( 36.07%)d 1.77( 63.93%)
   306. (0.00001) RY*(14)Cl  17           s(  6.40%)p12.10( 77.44%)d 2.52( 16.16%)
   307. (0.00000) RY*(15)Cl  17           s(  0.00%)p 1.00( 98.80%)d 0.01(  1.20%)
   308. (0.00000) RY*(16)Cl  17           s(  0.00%)p 1.00(100.00%)d 0.00(  0.00%)
   309. (0.00001) RY*(17)Cl  17           s( 16.44%)p 2.68( 44.10%)d 2.40( 39.47%)
   310. (0.00000) RY*(18)Cl  17           s(  0.04%)p99.99( 99.81%)d 4.34(  0.16%)
   311. (0.00000) RY*(19)Cl  17           s( 98.70%)p 0.01(  1.10%)d 0.00(  0.19%)
   312. (0.00000) RY*(20)Cl  17           s(100.00%)p 0.00(  0.00%)d 0.00(  0.00%)
   313. (0.00000) RY*(21)Cl  17           s( 24.16%)p 0.57( 13.74%)d 2.57( 62.11%)
   314. (0.00474) RY*( 1)Cl  18           s(  0.00%)p 1.00( 50.04%)d 1.00( 49.96%)
                                            0.0000 -0.0000 -0.0000  0.0000 -0.0000
                                           -0.0000 -0.0000  0.0000 -0.0001 -0.0000
                                           -0.0000 -0.0000  0.0000  0.0000  0.0001
                                           -0.0000 -0.0000 -0.0000 -0.0000 -0.0009
                                            0.7070 -0.0162  0.0178  0.0018 -0.0000
                                            0.4178  0.5701 -0.0001 -0.0000
   315. (0.00323) RY*( 2)Cl  18           s(  0.35%)p99.99( 72.96%)d76.66( 26.69%)
                                           -0.0000 -0.0000 -0.0004  0.0580 -0.0106
                                            0.0005  0.0000  0.0034 -0.6691 -0.0339
                                           -0.0317 -0.0048  0.0000 -0.0021  0.5282
                                            0.0050 -0.0277  0.0008 -0.0000 -0.0000
                                           -0.0001 -0.0000 -0.0000 -0.0000 -0.1961
                                           -0.0001 -0.0001 -0.4779  0.0100
   316. (0.00071) RY*( 3)Cl  18           s(  5.89%)p11.79( 69.41%)d 4.19( 24.70%)
                                           -0.0000 -0.0000 -0.0161  0.2421  0.0047
                                            0.0014  0.0000  0.0440  0.5202  0.1418
                                            0.0461 -0.0152  0.0000  0.0658  0.5766
                                           -0.2486 -0.0046 -0.0218  0.0000 -0.0000
                                           -0.0000  0.0000  0.0000  0.0000  0.3499
                                           -0.0000 -0.0000 -0.2263 -0.2709
   317. (0.00051) RY*( 4)Cl  18           s(  9.18%)p 7.06( 64.83%)d 2.83( 25.99%)
                                           -0.0000 -0.0000 -0.0081  0.3029 -0.0036
                                            0.0022  0.0000  0.0208 -0.1342 -0.7565
                                           -0.0153  0.0132  0.0000  0.0213  0.0420
                                            0.2198 -0.0808 -0.0039  0.0000  0.0000
                                           -0.0000 -0.0002  0.0000  0.0000  0.4911
                                           -0.0000  0.0001  0.1321  0.0359
   318. (0.00016) RY*( 5)Cl  18           s(  0.00%)p 1.00( 65.20%)d 0.53( 34.80%)
                                           -0.0000  0.0000  0.0000  0.0002 -0.0000
                                            0.0000  0.0000  0.0000  0.0002  0.0002
                                           -0.0001 -0.0000 -0.0000 -0.0000  0.0003
                                            0.0006  0.0002 -0.0000  0.0000  0.0152
                                           -0.4509 -0.6693  0.0195 -0.0093 -0.0005
                                           -0.0641  0.5864  0.0004 -0.0004
   319. (0.00015) RY*( 6)Cl  18           s(  9.16%)p 4.82( 44.17%)d 5.10( 46.68%)
                                           -0.0000 -0.0000  0.0029  0.3024 -0.0121
                                            0.0038 -0.0000  0.0049  0.0651  0.0947
                                           -0.1652  0.0055  0.0000 -0.0069  0.3666
                                            0.5092  0.0829 -0.0209 -0.0000 -0.0000
                                            0.0005  0.0006 -0.0000  0.0000 -0.3965
                                            0.0002 -0.0007  0.5140 -0.2131
   320. (0.00008) RY*( 7)Cl  18           s( 24.31%)p 1.79( 43.42%)d 1.33( 32.27%)
   321. (0.00001) RY*( 8)Cl  18           s( 44.30%)p 0.58( 25.50%)d 0.68( 30.19%)
   322. (0.00001) RY*( 9)Cl  18           s(  0.00%)p 1.00( 32.05%)d 2.12( 67.95%)
   323. (0.00002) RY*(10)Cl  18           s(  0.83%)p69.26( 57.49%)d50.22( 41.68%)
   324. (0.00001) RY*(11)Cl  18           s(  2.44%)p39.62( 96.68%)d 0.36(  0.88%)
   325. (0.00000) RY*(12)Cl  18           s( 97.20%)p 0.03(  2.64%)d 0.00(  0.16%)
   326. (0.00001) RY*(13)Cl  18           s(  0.00%)p 1.00( 52.87%)d 0.89( 47.13%)
   327. (0.00000) RY*(14)Cl  18           s(  0.00%)p 1.00( 99.94%)d 0.00(  0.06%)
   328. (0.00000) RY*(15)Cl  18           s(  0.00%)p 1.00( 99.93%)d 0.00(  0.07%)
   329. (0.00001) RY*(16)Cl  18           s(  5.93%)p14.49( 86.00%)d 1.36(  8.07%)
   330. (0.00000) RY*(17)Cl  18           s(100.00%)p 0.00(  0.00%)d 0.00(  0.00%)
   331. (0.00000) RY*(18)Cl  18           s(  0.01%)p99.99( 99.85%)d 9.67(  0.14%)
   332. (0.00000) RY*(19)Cl  18           s(  0.02%)p99.99( 99.88%)d 4.40(  0.10%)
   333. (0.00001) RY*(20)Cl  18           s(  0.36%)p99.99( 37.74%)d99.99( 61.90%)
   334. (0.00125) RY*( 1) H  19           s( 99.84%)p 0.00(  0.16%)
                                            0.0036  0.9992 -0.0016 -0.0393 -0.0052
                                           -0.0000
   335. (0.00028) RY*( 2) H  19           s( 99.76%)p 0.00(  0.24%)
                                           -0.0008 -0.0002  0.9988 -0.0458 -0.0159
                                           -0.0001
   336. (0.00010) RY*( 3) H  19           s(  0.00%)p 1.00(100.00%)
                                            0.0000 -0.0000  0.0001 -0.0006 -0.0010
                                            1.0000
   337. (0.00009) RY*( 4) H  19           s(  0.06%)p99.99( 99.94%)
   338. (0.00009) RY*( 5) H  19           s(  0.38%)p99.99( 99.62%)
   339. (0.00105) RY*( 1) H  20           s( 98.63%)p 0.01(  1.37%)
                                           -0.0017  0.9931 -0.0119  0.1166 -0.0001
   340. (0.00013) RY*( 2) H  20           s(  0.00%)p 1.00(100.00%)
                                           -0.0000  0.0001 -0.0003  0.0001  1.0000
   341. (0.00008) RY*( 3) H  20           s(  0.01%)p99.99( 99.99%)
   342. (0.00005) RY*( 4) H  20           s(  1.40%)p70.29( 98.60%)
   343. (0.03853) BD*( 1) C   1 - C   2  
                ( 48.52%)   0.6965* C   1 s( 38.33%)p 1.61( 61.65%)d 0.00(  0.03%)
                                            0.0009 -0.6190 -0.0085  0.0012 -0.0011
                                           -0.4927 -0.0255  0.0169 -0.0020 -0.6103
                                            0.0167  0.0018  0.0001 -0.0001 -0.0000
                                            0.0000 -0.0000 -0.0128 -0.0000 -0.0000
                                           -0.0018  0.0102
                ( 51.48%)  -0.7175* C   2 s( 34.49%)p 1.90( 65.46%)d 0.00(  0.05%)
                                           -0.0007 -0.5872  0.0023  0.0006 -0.0010
                                            0.4996 -0.0339  0.0032  0.0025  0.6354
                                            0.0008 -0.0101  0.0055  0.0001 -0.0000
                                           -0.0000  0.0000 -0.0156 -0.0000 -0.0000
                                            0.0072  0.0151
   344. (0.07868) BD*( 1) C   1 - C   4  
                ( 49.47%)   0.7034* C   1 s( 30.75%)p 2.25( 69.19%)d 0.00(  0.06%)
                                            0.0001 -0.5544 -0.0123 -0.0007  0.0005
                                           -0.2732 -0.0364  0.0165 -0.0015  0.7845
                                           -0.0109 -0.0016 -0.0054 -0.0000 -0.0000
                                            0.0000 -0.0000  0.0162 -0.0000  0.0000
                                            0.0137  0.0101
                ( 50.53%)  -0.7108* C   4 s( 46.98%)p 1.13( 52.96%)d 0.00(  0.06%)
                                            0.0001 -0.6854  0.0009  0.0068 -0.0003
                                            0.4975 -0.0306 -0.0007  0.0038 -0.5300
                                            0.0077  0.0090 -0.0029  0.0001 -0.0000
                                           -0.0000  0.0000  0.0127 -0.0000  0.0000
                                            0.0141  0.0148
   345. (0.48464) BD*( 2) C   1 - C   4  
                ( 59.38%)   0.7706* C   1 s(  0.00%)p 1.00( 99.88%)d 0.00(  0.12%)
                                           -0.0000 -0.0000 -0.0000 -0.0000 -0.0000
                                           -0.0002 -0.0000 -0.0000 -0.0000 -0.0000
                                           -0.0000 -0.0000 -0.0000  0.9991  0.0154
                                            0.0176  0.0045  0.0000  0.0294 -0.0172
                                           -0.0000  0.0000
                ( 40.62%)  -0.6374* C   4 s(  0.00%)p 1.00( 99.91%)d 0.00(  0.09%)
                                            0.0000  0.0000  0.0000 -0.0000 -0.0000
                                           -0.0001 -0.0000 -0.0000  0.0000  0.0000
                                           -0.0000 -0.0000 -0.0000  0.9995  0.0095
                                            0.0076 -0.0015 -0.0000  0.0126  0.0268
                                           -0.0000  0.0000
   346. (0.01977) BD*( 1) C   1 - O   9  
                ( 62.25%)   0.7890* C   1 s( 30.46%)p 2.28( 69.42%)d 0.00(  0.12%)
                                           -0.0000  0.5514 -0.0249  0.0029 -0.0016
                                           -0.8245  0.0573  0.0119  0.0033  0.1044
                                           -0.0022  0.0008 -0.0019 -0.0001  0.0000
                                            0.0000  0.0000 -0.0072  0.0000 -0.0000
                                            0.0277 -0.0188
                ( 37.75%)  -0.6144* O   9 s( 36.89%)p 1.71( 62.99%)d 0.00(  0.11%)
                                            0.0000  0.6066  0.0320 -0.0030 -0.0000
                                            0.7914 -0.0246  0.0006  0.0021 -0.0550
                                            0.0042  0.0007 -0.0004  0.0001 -0.0000
                                            0.0000  0.0000 -0.0055  0.0000 -0.0000
                                            0.0294 -0.0159
   347. (0.01438) BD*( 1) C   2 - C   3  
                ( 50.13%)   0.7081* C   2 s( 36.58%)p 1.73( 63.39%)d 0.00(  0.03%)
                                           -0.0001  0.6044 -0.0207  0.0018  0.0002
                                            0.7924 -0.0219 -0.0083  0.0023 -0.0653
                                           -0.0339  0.0111 -0.0007  0.0001 -0.0000
                                            0.0000 -0.0000 -0.0066  0.0000  0.0000
                                            0.0115 -0.0115
                ( 49.87%)  -0.7062* C   3 s( 35.46%)p 1.82( 64.51%)d 0.00(  0.03%)
                                           -0.0001  0.5954  0.0109  0.0007  0.0010
                                           -0.8005  0.0125  0.0068 -0.0016  0.0527
                                           -0.0342  0.0071 -0.0007 -0.0000 -0.0000
                                            0.0000 -0.0000 -0.0003  0.0000  0.0000
                                            0.0138 -0.0120
   348. (0.33972) BD*( 2) C   2 - C   3  
                ( 45.55%)   0.6749* C   2 s(  0.00%)p 1.00( 99.96%)d 0.00(  0.04%)
                                            0.0000  0.0000 -0.0000 -0.0000  0.0000
                                            0.0001  0.0000  0.0000 -0.0000  0.0002
                                            0.0000  0.0000 -0.0000 -0.9994 -0.0222
                                           -0.0159  0.0011  0.0000 -0.0136  0.0151
                                            0.0000  0.0000
                ( 54.45%)  -0.7379* C   3 s(  0.00%)p 1.00( 99.96%)d 0.00(  0.04%)
                                            0.0000  0.0000  0.0000  0.0000 -0.0000
                                            0.0000  0.0000  0.0000  0.0000  0.0002
                                            0.0000  0.0000 -0.0000 -0.9993 -0.0232
                                           -0.0221  0.0025 -0.0000  0.0208  0.0038
                                           -0.0000  0.0000
   349. (0.01359) BD*( 1) C   2 - H  10  
                ( 38.66%)   0.6218* C   2 s( 28.90%)p 2.46( 71.07%)d 0.00(  0.04%)
                                            0.0007 -0.5373 -0.0160  0.0018  0.0011
                                            0.3462  0.0004 -0.0049 -0.0043 -0.7686
                                           -0.0011  0.0061  0.0026 -0.0001 -0.0000
                                            0.0000 -0.0000  0.0138  0.0000 -0.0000
                                            0.0075  0.0117
                ( 61.34%)  -0.7832* H  10 s( 99.96%)p 0.00(  0.04%)
                                           -0.9998  0.0030 -0.0014 -0.0116  0.0172
                                            0.0000
   350. (0.01960) BD*( 1) C   3 - C   6  
                ( 50.77%)   0.7125* C   3 s( 37.02%)p 1.70( 62.95%)d 0.00(  0.03%)
                                            0.0001  0.6084  0.0091  0.0001  0.0013
                                            0.4077 -0.0254 -0.0019 -0.0003 -0.6800
                                           -0.0011  0.0133 -0.0018 -0.0001 -0.0000
                                            0.0000 -0.0000 -0.0106 -0.0000  0.0000
                                           -0.0073 -0.0114
                ( 49.23%)  -0.7017* C   6 s( 33.42%)p 1.99( 66.53%)d 0.00(  0.04%)
                                            0.0000  0.5781  0.0023  0.0001 -0.3455
                                           -0.0081  0.0025 -0.0005  0.7387 -0.0146
                                            0.0018  0.0031  0.0001 -0.0000 -0.0000
                                            0.0000 -0.0134 -0.0000  0.0000 -0.0040
                                           -0.0153
   351. (0.01136) BD*( 1) C   3 - H   7  
                ( 39.98%)   0.6323* C   3 s( 27.47%)p 2.64( 72.49%)d 0.00(  0.04%)
                                            0.0003 -0.5238  0.0173  0.0005  0.0021
                                           -0.4374 -0.0092 -0.0001 -0.0010 -0.7304
                                           -0.0032 -0.0013 -0.0013 -0.0002  0.0000
                                           -0.0000 -0.0000 -0.0148 -0.0000 -0.0000
                                            0.0102  0.0095
                ( 60.02%)  -0.7747* H   7 s( 99.96%)p 0.00(  0.04%)
                                           -0.9998 -0.0006 -0.0006  0.0091  0.0181
                                            0.0000
   352. (0.01714) BD*( 1) C   4 - C   5  
                ( 52.44%)   0.7242* C   4 s( 43.71%)p 1.29( 56.24%)d 0.00(  0.05%)
                                           -0.0002  0.6610 -0.0124 -0.0035  0.0002
                                            0.7298 -0.0240 -0.0081  0.0039 -0.1679
                                            0.0311 -0.0037 -0.0010  0.0001 -0.0000
                                           -0.0000  0.0000  0.0043  0.0000 -0.0000
                                            0.0146 -0.0160
                ( 47.56%)  -0.6896* C   5 s( 32.81%)p 2.05( 67.15%)d 0.00(  0.04%)
                                           -0.0001  0.5726 -0.0142  0.0026 -0.0007
                                           -0.8159  0.0187  0.0045  0.0012  0.0635
                                            0.0364 -0.0098  0.0022 -0.0000  0.0000
                                            0.0000 -0.0000 -0.0033  0.0000 -0.0000
                                            0.0155 -0.0129
   353. (0.30322) BD*( 1) C   4 - C  14  
                ( 74.59%)   0.8636* C   4 s(  9.31%)p 9.73( 90.64%)d 0.00(  0.04%)
                                           -0.0003  0.3044  0.0082  0.0209 -0.0009
                                           -0.4631 -0.0430 -0.0045  0.0050 -0.8265
                                           -0.0840 -0.0044  0.0008 -0.0000  0.0000
                                            0.0000  0.0000 -0.0106 -0.0000  0.0000
                                            0.0024  0.0173
                ( 25.41%)  -0.5041* C  14 s( 12.78%)p 6.82( 87.16%)d 0.00(  0.06%)
                                           -0.0001 -0.3496 -0.0747  0.0005  0.0003
                                            0.5103  0.0363 -0.0011 -0.0001  0.7790
                                            0.0542  0.0009  0.0012  0.0008 -0.0000
                                            0.0000 -0.0000  0.0159  0.0000  0.0000
                                           -0.0063 -0.0174
   354. (0.02772) BD*( 1) C   5 - C   6  
                ( 49.74%)   0.7052* C   5 s( 40.43%)p 1.47( 59.54%)d 0.00(  0.03%)
                                            0.0006 -0.6358  0.0091 -0.0007 -0.0014
                                           -0.4925  0.0232  0.0034 -0.0021 -0.5935
                                           -0.0069  0.0093 -0.0035  0.0001  0.0000
                                           -0.0000  0.0000 -0.0102  0.0000  0.0000
                                            0.0053  0.0121
                ( 50.26%)  -0.7090* C   6 s( 33.22%)p 2.01( 66.74%)d 0.00(  0.04%)
                                           -0.0003 -0.5764  0.0009  0.0001  0.4676
                                            0.0014 -0.0063  0.0034  0.6695 -0.0218
                                            0.0015  0.0036  0.0001  0.0000  0.0000
                                           -0.0000 -0.0146  0.0000  0.0000 -0.0009
                                            0.0151
   355. (0.43911) BD*( 2) C   5 - C   6  
                ( 54.00%)   0.7348* C   5 s(  0.00%)p 1.00( 99.94%)d 0.00(  0.06%)
                                           -0.0000  0.0001 -0.0000 -0.0000 -0.0000
                                            0.0000  0.0000  0.0000  0.0000  0.0001
                                            0.0000  0.0000  0.0000  0.9997  0.0073
                                            0.0019 -0.0009 -0.0000  0.0038  0.0234
                                           -0.0000 -0.0000
                ( 46.00%)  -0.6783* C   6 s(  0.00%)p 1.00( 99.96%)d 0.00(  0.04%)
                                           -0.0000  0.0001 -0.0000 -0.0000  0.0000
                                            0.0000  0.0000 -0.0000 -0.0001  0.0000
                                            0.0000 -0.0000  0.9997  0.0092  0.0121
                                           -0.0041  0.0000 -0.0189 -0.0078  0.0000
                                            0.0000
   356. (0.02564) BD*( 1) C   5 - H   8  
                ( 37.20%)   0.6099* C   5 s( 26.75%)p 2.74( 73.21%)d 0.00(  0.03%)
                                            0.0001  0.5167  0.0241 -0.0018 -0.0009
                                            0.2992 -0.0008 -0.0003 -0.0007 -0.8015
                                           -0.0118 -0.0032  0.0002  0.0001 -0.0000
                                            0.0000  0.0000 -0.0075  0.0000 -0.0000
                                           -0.0140 -0.0095
                ( 62.80%)  -0.7925* H   8 s( 99.95%)p 0.00(  0.05%)
                                            0.9998  0.0052  0.0008 -0.0076  0.0200
                                           -0.0000
   357. (0.05209) BD*( 1) C   6 - C  11  
                ( 50.08%)   0.7077* C   6 s( 33.30%)p 2.00( 66.68%)d 0.00(  0.02%)
                                           -0.0002  0.5770  0.0049 -0.0000  0.8133
                                            0.0179 -0.0068 -0.0000 -0.0712 -0.0026
                                            0.0006  0.0000 -0.0001  0.0000 -0.0000
                                           -0.0000 -0.0015 -0.0000  0.0000  0.0096
                                           -0.0091
                ( 49.92%)  -0.7065* C  11 s( 30.77%)p 2.25( 69.21%)d 0.00(  0.02%)
                                            0.0002  0.5545 -0.0138  0.0027  0.0007
                                           -0.8278 -0.0167  0.0036 -0.0014  0.0808
                                            0.0043 -0.0002 -0.0007  0.0001 -0.0000
                                           -0.0000  0.0000 -0.0032 -0.0000  0.0000
                                            0.0110 -0.0080
   358. (0.02534) BD*( 1) C  11 - C  12  
                ( 49.77%)   0.7055* C  11 s( 35.26%)p 1.84( 64.71%)d 0.00(  0.04%)
                                            0.0002 -0.5937 -0.0116  0.0019  0.0006
                                           -0.4614 -0.0116 -0.0060 -0.0017 -0.6583
                                            0.0255 -0.0063  0.0007  0.0000  0.0000
                                            0.0000  0.0000 -0.0146  0.0000  0.0000
                                            0.0046  0.0109
                ( 50.23%)  -0.7087* C  12 s( 37.67%)p 1.65( 62.30%)d 0.00(  0.03%)
                                            0.0001 -0.6136 -0.0012 -0.0127 -0.0012
                                            0.5137 -0.0121  0.0036  0.5988  0.0180
                                            0.0088 -0.0001 -0.0000 -0.0000 -0.0133
                                            0.0000  0.0000  0.0027  0.0128
   359. (0.36628) BD*( 2) C  11 - C  12  
                ( 49.63%)   0.7045* C  11 s(  0.00%)p 1.00( 99.94%)d 0.00(  0.06%)
                                           -0.0000  0.0000  0.0000 -0.0000 -0.0000
                                           -0.0001  0.0000 -0.0000  0.0000  0.0001
                                            0.0000  0.0000  0.0000 -0.9997  0.0048
                                            0.0056  0.0004  0.0000 -0.0224 -0.0114
                                            0.0000  0.0000
                ( 50.37%)  -0.7097* C  12 s(  0.00%)p 1.00( 99.95%)d 0.00(  0.05%)
                                            0.0000  0.0000  0.0000 -0.0000  0.0000
                                           -0.0000  0.0000  0.0000 -0.0001  0.0000
                                           -0.0000 -0.9997  0.0090  0.0044 -0.0000
                                            0.0008  0.0227 -0.0000 -0.0000
   360. (0.03082) BD*( 1) C  11 - C  14  
                ( 45.79%)   0.6767* C  11 s( 33.94%)p 1.95( 66.02%)d 0.00(  0.04%)
                                            0.0002 -0.5826  0.0045  0.0007  0.0001
                                           -0.3169 -0.0249  0.0013 -0.0012  0.7478
                                           -0.0015  0.0017  0.0007  0.0001 -0.0000
                                           -0.0000  0.0000  0.0129  0.0000 -0.0000
                                            0.0095  0.0111
                ( 54.21%)  -0.7363* C  14 s( 43.66%)p 1.29( 56.29%)d 0.00(  0.05%)
                                            0.0000 -0.6601  0.0301  0.0006 -0.0005
                                            0.4580 -0.0329 -0.0037  0.0036 -0.5930
                                            0.0181  0.0104 -0.0010 -0.0000 -0.0000
                                            0.0000 -0.0000  0.0128  0.0000 -0.0000
                                            0.0147  0.0104
   361. (0.02592) BD*( 1) C  12 - C  13  
                ( 52.12%)   0.7219* C  12 s( 34.81%)p 1.87( 65.16%)d 0.00(  0.03%)
                                           -0.0001  0.5899  0.0120 -0.0020  0.0005
                                            0.8026 -0.0126  0.0026 -0.0837 -0.0177
                                           -0.0001  0.0000 -0.0000  0.0000 -0.0055
                                            0.0000 -0.0000  0.0123 -0.0117
                ( 47.88%)  -0.6920* C  13 s( 39.07%)p 1.56( 60.90%)d 0.00(  0.03%)
                                           -0.0000  0.6250  0.0102 -0.0016  0.0001
                                           -0.7720  0.0040 -0.0044 -0.0070  0.1075
                                           -0.0370 -0.0023 -0.0029 -0.0001  0.0000
                                           -0.0000  0.0000 -0.0011  0.0000 -0.0000
                                            0.0106 -0.0138
   362. (0.02014) BD*( 1) C  12 - H  20  
                ( 39.42%)   0.6279* C  12 s( 27.50%)p 2.63( 72.45%)d 0.00(  0.05%)
                                            0.0005 -0.5242  0.0070  0.0091  0.0017
                                            0.3019  0.0021 -0.0018 -0.7957 -0.0144
                                            0.0025  0.0001 -0.0000 -0.0000  0.0106
                                           -0.0000  0.0000  0.0173  0.0113
                ( 60.58%)  -0.7783* H  20 s( 99.96%)p 0.00(  0.04%)
                                           -0.9998 -0.0041 -0.0050  0.0197 -0.0000
   363. (0.04543) BD*( 1) C  13 - C  16  
                ( 50.08%)   0.7077* C  13 s( 38.17%)p 1.62( 61.80%)d 0.00(  0.03%)
                                            0.0000  0.6177  0.0056  0.0069  0.0008
                                            0.4068 -0.0164  0.0040  0.0016 -0.6724
                                           -0.0039 -0.0000 -0.0109  0.0001 -0.0000
                                            0.0000  0.0000 -0.0102  0.0000 -0.0000
                                           -0.0056 -0.0125
                ( 49.92%)  -0.7066* C  16 s( 37.50%)p 1.67( 62.47%)d 0.00(  0.03%)
                                           -0.0001  0.6120  0.0198 -0.0082 -0.0001
                                           -0.2765 -0.0158 -0.0053 -0.0067  0.7401
                                           -0.0103  0.0051  0.0080  0.0000 -0.0000
                                           -0.0000 -0.0000 -0.0101  0.0000 -0.0000
                                           -0.0067 -0.0124
   364. (0.50009) BD*( 2) C  13 - C  16  
                ( 48.52%)   0.6965* C  13 s(  0.00%)p 1.00( 99.99%)d 0.00(  0.01%)
                                            0.0000  0.0000  0.0000 -0.0000 -0.0000
                                            0.0001 -0.0000  0.0000 -0.0000 -0.0001
                                           -0.0000 -0.0000 -0.0000 -0.9997 -0.0059
                                           -0.0178  0.0050 -0.0000 -0.0075  0.0089
                                            0.0000 -0.0000
                ( 51.48%)  -0.7175* C  16 s(  0.00%)p 1.00( 99.98%)d 0.00(  0.02%)
                                           -0.0000  0.0000 -0.0000  0.0000  0.0000
                                            0.0001 -0.0000  0.0000  0.0000  0.0001
                                           -0.0000  0.0000  0.0000 -0.9998  0.0013
                                            0.0164  0.0016  0.0000  0.0053 -0.0125
                                            0.0000  0.0000
   365. (0.02554) BD*( 1) C  13 -Cl  18  
                ( 54.23%)   0.7364* C  13 s( 22.59%)p 3.42( 77.22%)d 0.01(  0.20%)
                                           -0.0001  0.4750 -0.0150 -0.0064 -0.0015
                                            0.4871  0.0089 -0.0115 -0.0055  0.7308
                                           -0.0120 -0.0156 -0.0095  0.0000  0.0000
                                            0.0000  0.0000  0.0348 -0.0000 -0.0000
                                           -0.0124 -0.0243
                ( 45.77%)  -0.6766*Cl  18 s( 19.71%)p 4.05( 79.77%)d 0.03(  0.52%)
                                            0.0000  0.0001  0.4433  0.0250  0.0001
                                           -0.0000 -0.0001 -0.5061  0.0285  0.0007
                                           -0.0003  0.0003 -0.0001 -0.7344  0.0373
                                           -0.0004 -0.0018  0.0003  0.0000  0.0000
                                           -0.0000 -0.0000  0.0000 -0.0000  0.0590
                                           -0.0000 -0.0000 -0.0213 -0.0356
   366. (0.02242) BD*( 1) C  14 - C  15  
                ( 53.71%)   0.7329* C  14 s( 44.33%)p 1.25( 55.62%)d 0.00(  0.05%)
                                            0.0001  0.6640 -0.0493  0.0009 -0.0001
                                            0.7215 -0.0355 -0.0065  0.0036 -0.1807
                                            0.0403 -0.0043 -0.0027  0.0000  0.0000
                                           -0.0000 -0.0000  0.0028  0.0000  0.0000
                                            0.0202 -0.0097
                ( 46.29%)  -0.6803* C  15 s( 36.23%)p 1.76( 63.74%)d 0.00(  0.04%)
                                           -0.0003  0.6017 -0.0155 -0.0032 -0.0001
                                           -0.7964  0.0061  0.0116  0.0009  0.0185
                                            0.0501 -0.0047  0.0023  0.0000  0.0000
                                            0.0000  0.0000 -0.0040  0.0000  0.0000
                                            0.0145 -0.0118
   367. (0.25902) BD*( 2) C  14 - C  15  
                ( 57.83%)   0.7604* C  14 s(  0.00%)p 1.00( 99.83%)d 0.00(  0.17%)
                                            0.0000  0.0002  0.0001  0.0000  0.0000
                                           -0.0004 -0.0000 -0.0000 -0.0000 -0.0007
                                           -0.0000 -0.0000  0.0000  0.9987 -0.0261
                                            0.0175 -0.0058 -0.0000  0.0308  0.0265
                                            0.0000  0.0000
                ( 42.17%)  -0.6494* C  15 s(  0.00%)p 1.00( 99.95%)d 0.00(  0.05%)
                                           -0.0000 -0.0000  0.0000 -0.0000 -0.0000
                                           -0.0000 -0.0000 -0.0000  0.0000 -0.0004
                                           -0.0000  0.0000  0.0000  0.9995  0.0206
                                            0.0106 -0.0009  0.0000 -0.0135  0.0183
                                            0.0000  0.0000
   368. (0.03678) BD*( 1) C  15 - C  16  
                ( 51.94%)   0.7207* C  15 s( 36.41%)p 1.75( 63.55%)d 0.00(  0.04%)
                                           -0.0001  0.6032 -0.0144 -0.0019 -0.0006
                                            0.4705 -0.0458 -0.0021  0.0009  0.6418
                                           -0.0009 -0.0106  0.0052  0.0003 -0.0000
                                            0.0000  0.0000  0.0148  0.0000  0.0000
                                           -0.0066 -0.0124
                ( 48.06%)  -0.6932* C  16 s( 39.72%)p 1.52( 60.25%)d 0.00(  0.03%)
                                           -0.0001  0.6302  0.0024 -0.0059  0.0004
                                           -0.3933 -0.0166 -0.0090 -0.0093 -0.6684
                                            0.0211 -0.0041 -0.0077 -0.0001 -0.0000
                                           -0.0000 -0.0000  0.0110  0.0000  0.0000
                                           -0.0028 -0.0134
   369. (0.02784) BD*( 1) C  15 - H  19  
                ( 38.81%)   0.6230* C  15 s( 27.35%)p 2.65( 72.61%)d 0.00(  0.03%)
                                           -0.0003  0.5223  0.0274  0.0042 -0.0001
                                            0.3762  0.0273 -0.0008  0.0010 -0.7641
                                           -0.0053 -0.0058  0.0005 -0.0003 -0.0000
                                           -0.0000  0.0000 -0.0149  0.0000 -0.0000
                                           -0.0069 -0.0084
                ( 61.19%)  -0.7822* H  19 s( 99.96%)p 0.00(  0.04%)
                                            0.9998 -0.0039  0.0006 -0.0104  0.0169
                                            0.0000
   370. (0.04191) BD*( 1) C  16 -Cl  17  
                ( 54.36%)   0.7373* C  16 s( 22.77%)p 3.38( 77.05%)d 0.01(  0.18%)
                                           -0.0001  0.4761 -0.0301  0.0135 -0.0007
                                            0.8751 -0.0006  0.0090 -0.0163 -0.0659
                                            0.0039 -0.0018  0.0020  0.0001 -0.0000
                                            0.0000 -0.0000 -0.0060  0.0000 -0.0000
                                            0.0353 -0.0220
                ( 45.64%)  -0.6755*Cl  17 s( 19.68%)p 4.06( 79.84%)d 0.02(  0.49%)
                                            0.0000  0.0001  0.4421  0.0356 -0.0019
                                            0.0002 -0.0000 -0.0001 -0.8864  0.0495
                                            0.0065  0.0007  0.0004  0.0000  0.1006
                                           -0.0050 -0.0003  0.0002  0.0000 -0.0000
                                           -0.0001  0.0000  0.0000  0.0000  0.0000
                                           -0.0131  0.0000 -0.0000  0.0593 -0.0346


 NHO Directionality and "Bond Bending" (deviations from line of nuclear centers)

         [Thresholds for printing:  angular deviation  >  1.0 degree]
                                    hybrid p-character > 25.0%
                                    orbital occupancy  >  0.10e

                                Line of Centers        Hybrid 1              Hybrid 2
                                ---------------  -------------------   ------------------
                NBO               Theta   Phi    Theta   Phi    Dev    Theta   Phi    Dev
 ========================================================================================
     1. BD (   1) C   1 - C   2    90.0   51.1    90.0   49.6   1.5     90.0  233.3   2.2
     2. BD (   1) C   1 - C   4    90.0  300.1    90.0  291.0   9.0     90.0  132.3  12.2
     3. BD (   2) C   1 - C   4    90.0  300.1     0.0    0.0  90.0      0.0    0.0  90.0
     4. BD (   1) C   1 - O   9    90.0  173.7    90.0  172.3   1.3     90.0  356.2   2.6
     5. BD (   1) C   2 - C   3    90.0  354.7    90.0  353.4   1.3     90.0  178.2   3.5
     6. BD (   2) C   2 - C   3    90.0  354.7     0.0    0.0  90.0      0.0    0.0  90.0
     7. BD (   1) C   2 - H  10    90.0  116.9    90.0  113.9   3.0      --     --    --
     8. BD (   1) C   3 - C   6    90.0  299.6     --     --    --      90.0  115.8   3.8
     9. BD (   1) C   3 - H   7    90.0   61.4    90.0   58.7   2.7      --     --    --
    10. BD (   1) C   4 - C   5    90.0  353.7    90.0  348.6   5.1      --     --    --
    11. BD (   1) C   4 - C  14    90.0  353.9    90.0  241.1 112.9     90.0  236.9  62.9
    12. BD (   1) C   5 - C   6    90.0   51.1     --     --    --      90.0  234.5   3.4
    13. BD (   2) C   5 - C   6    90.0   51.1     0.0    0.0  90.0      0.0    0.0  90.0
    14. BD (   1) C   5 - H   8    90.0  288.2    90.0  290.0   1.8      --     --    --
    16. BD (   1) C  11 - C  12    90.0   51.8    90.0   53.0   1.2      --     --    --
    17. BD (   2) C  11 - C  12    90.0   51.8     0.0    0.0  90.0      0.0    0.0  90.0
    18. BD (   1) C  11 - C  14    90.0  298.9    90.0  294.5   4.4     90.0  126.9   8.0
    19. BD (   1) C  12 - C  13    90.0  354.3    90.0  352.7   1.6      --     --    --
    20. BD (   1) C  12 - H  20    90.0  108.9    90.0  110.5   1.6      --     --    --
    21. BD (   1) C  13 - C  16    90.0  296.5    90.0  299.9   3.4     90.0  112.3   4.3
    22. BD (   2) C  13 - C  16    90.0  296.5     0.0    0.0  90.0      0.0    0.0  90.0
    24. BD (   1) C  14 - C  15    90.0  354.4    90.0  347.8   6.6      --     --    --
    25. BD (   2) C  14 - C  15    90.0  354.4     0.0    0.0  90.0      0.0    0.0  90.0
    26. BD (   1) C  15 - C  16    90.0   55.1    90.0   56.3   1.2     90.0  237.0   1.9
    28. BD (   1) C  16 -Cl  17    90.0  354.5    90.0  355.9   1.4     90.0  173.4   1.0
    52. LP (   1) O   9             --     --     90.0  166.7   --       --     --    --
    53. LP (   2) O   9             --     --     90.0  262.6   --       --     --    --
    54. LP (   3) O   9             --     --      0.0    0.0   --       --     --    --
    56. LP (   2)Cl  17             --     --     90.0  263.7   --       --     --    --
    57. LP (   3)Cl  17             --     --      0.0    0.0   --       --     --    --
    59. LP (   2)Cl  18             --     --     90.0  325.9   --       --     --    --
    60. LP (   3)Cl  18             --     --      0.0    0.0   --       --     --    --
   345. BD*(   2) C   1 - C   4    90.0  300.1     0.0    0.0  90.0      0.0    0.0  90.0
   348. BD*(   2) C   2 - C   3    90.0  354.7     0.0    0.0  90.0      0.0    0.0  90.0
   353. BD*(   1) C   4 - C  14    90.0  353.9    90.0  241.1 112.9     90.0  236.9  62.9
   355. BD*(   2) C   5 - C   6    90.0   51.1     0.0    0.0  90.0      0.0    0.0  90.0
   359. BD*(   2) C  11 - C  12    90.0   51.8     0.0    0.0  90.0      0.0    0.0  90.0
   364. BD*(   2) C  13 - C  16    90.0  296.5     0.0    0.0  90.0      0.0    0.0  90.0
   367. BD*(   2) C  14 - C  15    90.0  354.4     0.0    0.0  90.0      0.0    0.0  90.0


 Second Order Perturbation Theory Analysis of Fock Matrix in NBO Basis

     Threshold for printing:   0.50 kcal/mol
                                                                              E(2)  E(j)-E(i) F(i,j)
         Donor NBO (i)                     Acceptor NBO (j)                 kcal/mol   a.u.    a.u. 
 ===================================================================================================

 within unit  1
   1. BD (   1) C   1 - C   2        / 95. RY*(   1) C   3                    1.01    1.87    0.040
   1. BD (   1) C   1 - C   2        / 96. RY*(   2) C   3                    1.00    1.63    0.037
   1. BD (   1) C   1 - C   2        / 98. RY*(   4) C   3                    0.56    1.98    0.030
   1. BD (   1) C   1 - C   2        /100. RY*(   6) C   3                    1.56    0.11    0.012
   1. BD (   1) C   1 - C   2        /112. RY*(   1) C   4                    1.50    1.32    0.041
   1. BD (   1) C   1 - C   2        /172. RY*(   1) O   9                    0.91    1.45    0.033
   1. BD (   1) C   1 - C   2        /344. BD*(   1) C   1 - C   4            6.03    1.34    0.080
   1. BD (   1) C   1 - C   2        /346. BD*(   1) C   1 - O   9            2.72    1.14    0.050
   1. BD (   1) C   1 - C   2        /347. BD*(   1) C   2 - C   3            2.18    1.36    0.049
   1. BD (   1) C   1 - C   2        /349. BD*(   1) C   2 - H  10            0.69    1.27    0.027
   1. BD (   1) C   1 - C   2        /351. BD*(   1) C   3 - H   7            1.54    1.29    0.041
   1. BD (   1) C   1 - C   2        /352. BD*(   1) C   4 - C   5            0.72    1.35    0.028
   1. BD (   1) C   1 - C   2        /353. BD*(   1) C   4 - C  14           12.53    0.64    0.085
   2. BD (   1) C   1 - C   4        / 78. RY*(   1) C   2                    1.19    2.00    0.044
   2. BD (   1) C   1 - C   4        /100. RY*(   6) C   3                    0.73    0.11    0.008
   2. BD (   1) C   1 - C   4        /129. RY*(   1) C   5                    0.74    1.75    0.032
   2. BD (   1) C   1 - C   4        /130. RY*(   2) C   5                    2.08    1.60    0.052
   2. BD (   1) C   1 - C   4        /172. RY*(   1) O   9                    0.65    1.45    0.028
   2. BD (   1) C   1 - C   4        /343. BD*(   1) C   1 - C   2            0.74    1.41    0.029
   2. BD (   1) C   1 - C   4        /346. BD*(   1) C   1 - O   9            4.02    1.14    0.061
   2. BD (   1) C   1 - C   4        /349. BD*(   1) C   2 - H  10            2.61    1.27    0.052
   2. BD (   1) C   1 - C   4        /353. BD*(   1) C   4 - C  14            3.98    0.64    0.048
   2. BD (   1) C   1 - C   4        /356. BD*(   1) C   5 - H   8            1.45    1.28    0.039
   3. BD (   2) C   1 - C   4        / 80. RY*(   3) C   2                    0.57    0.80    0.022
   3. BD (   2) C   1 - C   4        /133. RY*(   5) C   5                    1.31    0.92    0.035
   3. BD (   2) C   1 - C   4        /173. RY*(   2) O   9                    1.97    0.90    0.042
   3. BD (   2) C   1 - C   4        /197. RY*(   4) C  11                    2.76    0.30    0.029
   3. BD (   2) C   1 - C   4        /202. RY*(   9) C  11                    1.82    0.50    0.030
   3. BD (   2) C   1 - C   4        /208. RY*(  15) C  11                    2.38    1.21    0.054
   3. BD (   2) C   1 - C   4        /211. RY*(   1) C  12                    0.72    1.24    0.030
   3. BD (   2) C   1 - C   4        /217. RY*(   7) C  12                    0.50    1.61    0.029
   3. BD (   2) C   1 - C   4        /238. RY*(  14) C  13                    1.90    0.46    0.030
   3. BD (   2) C   1 - C   4        /340. RY*(   2) H  20                    2.92    0.09    0.017
   3. BD (   2) C   1 - C   4        /345. BD*(   2) C   1 - C   4            2.67    0.29    0.025
   3. BD (   2) C   1 - C   4        /348. BD*(   2) C   2 - C   3           22.30    0.33    0.078
   3. BD (   2) C   1 - C   4        /355. BD*(   2) C   5 - C   6           53.04    0.30    0.114
   3. BD (   2) C   1 - C   4        /366. BD*(   1) C  14 - C  15           12.16    0.08    0.032
   3. BD (   2) C   1 - C   4        /368. BD*(   1) C  15 - C  16            1.48    2.38    0.059
   4. BD (   1) C   1 - O   9        / 61. RY*(   1) C   1                    1.16    2.15    0.045
   4. BD (   1) C   1 - O   9        / 89. RY*(  12) C   2                    0.50    2.06    0.029
   4. BD (   1) C   1 - O   9        /100. RY*(   6) C   3                   23.60    0.37    0.084
   4. BD (   1) C   1 - O   9        /133. RY*(   5) C   5                    1.02    1.68    0.037
   4. BD (   1) C   1 - O   9        /149. RY*(   4) C   6                    0.97    1.39    0.033
   4. BD (   1) C   1 - O   9        /162. RY*(   1) H   7                    1.24    1.75    0.042
   4. BD (   1) C   1 - O   9        /183. RY*(  12) O   9                    0.91    5.40    0.063
   4. BD (   1) C   1 - O   9        /189. RY*(   1) H  10                    0.67    1.27    0.026
   4. BD (   1) C   1 - O   9        /194. RY*(   1) C  11                    0.70    1.88    0.033
   4. BD (   1) C   1 - O   9        /195. RY*(   2) C  11                    0.59    1.94    0.030
   4. BD (   1) C   1 - O   9        /197. RY*(   4) C  11                    4.96    1.07    0.065
   4. BD (   1) C   1 - O   9        /199. RY*(   6) C  11                    0.76    2.19    0.037
   4. BD (   1) C   1 - O   9        /201. RY*(   8) C  11                    0.52    2.86    0.035
   4. BD (   1) C   1 - O   9        /202. RY*(   9) C  11                    4.83    1.26    0.070
   4. BD (   1) C   1 - O   9        /203. RY*(  10) C  11                    1.16    2.44    0.048
   4. BD (   1) C   1 - O   9        /204. RY*(  11) C  11                    1.06    3.55    0.055
   4. BD (   1) C   1 - O   9        /208. RY*(  15) C  11                    9.12    1.98    0.120
   4. BD (   1) C   1 - O   9        /211. RY*(   1) C  12                    3.41    2.01    0.074
   4. BD (   1) C   1 - O   9        /217. RY*(   7) C  12                    2.29    2.38    0.066
   4. BD (   1) C   1 - O   9        /222. RY*(  12) C  12                    0.90    3.73    0.052
   4. BD (   1) C   1 - O   9        /224. RY*(  14) C  12                    0.86   19.88    0.117
   4. BD (   1) C   1 - O   9        /225. RY*(   1) C  13                    1.35    1.48    0.040
   4. BD (   1) C   1 - O   9        /230. RY*(   6) C  13                    0.96    2.42    0.043
   4. BD (   1) C   1 - O   9        /238. RY*(  14) C  13                    4.78    1.22    0.068
   4. BD (   1) C   1 - O   9        /317. RY*(   4)Cl  18                    0.97    1.47    0.034
   4. BD (   1) C   1 - O   9        /320. RY*(   7)Cl  18                    0.56    2.74    0.035
   4. BD (   1) C   1 - O   9        /340. RY*(   2) H  20                    2.01    0.86    0.037
   4. BD (   1) C   1 - O   9        /341. RY*(   3) H  20                    0.99    1.35    0.033
   4. BD (   1) C   1 - O   9        /343. BD*(   1) C   1 - C   2            3.52    1.67    0.069
   4. BD (   1) C   1 - O   9        /344. BD*(   1) C   1 - C   4            1.14    1.61    0.039
   4. BD (   1) C   1 - O   9        /346. BD*(   1) C   1 - O   9            1.10    1.40    0.035
   4. BD (   1) C   1 - O   9        /347. BD*(   1) C   2 - C   3            1.32    1.62    0.041
   4. BD (   1) C   1 - O   9        /352. BD*(   1) C   4 - C   5            1.15    1.62    0.039
   4. BD (   1) C   1 - O   9        /366. BD*(   1) C  14 - C  15            8.36    0.85    0.075
   4. BD (   1) C   1 - O   9        /368. BD*(   1) C  15 - C  16           11.48    3.15    0.171
   5. BD (   1) C   2 - C   3        / 62. RY*(   2) C   1                    1.07    2.14    0.043
   5. BD (   1) C   2 - C   3        / 64. RY*(   4) C   1                    0.96    2.87    0.047
   5. BD (   1) C   2 - C   3        /100. RY*(   6) C   3                   18.70    0.08    0.035
   5. BD (   1) C   2 - C   3        /147. RY*(   2) C   6                    1.87    2.04    0.055
   5. BD (   1) C   2 - C   3        /149. RY*(   4) C   6                    1.16    1.10    0.032
   5. BD (   1) C   2 - C   3        /197. RY*(   4) C  11                    1.38    0.78    0.029
   5. BD (   1) C   2 - C   3        /202. RY*(   9) C  11                    1.04    0.97    0.029
   5. BD (   1) C   2 - C   3        /208. RY*(  15) C  11                    1.81    1.69    0.050
   5. BD (   1) C   2 - C   3        /238. RY*(  14) C  13                    1.33    0.93    0.032
   5. BD (   1) C   2 - C   3        /343. BD*(   1) C   1 - C   2            2.12    1.38    0.048
   5. BD (   1) C   2 - C   3        /346. BD*(   1) C   1 - O   9            1.92    1.11    0.041
   5. BD (   1) C   2 - C   3        /349. BD*(   1) C   2 - H  10            1.10    1.24    0.033
   5. BD (   1) C   2 - C   3        /350. BD*(   1) C   3 - C   6            3.03    1.34    0.057
   5. BD (   1) C   2 - C   3        /351. BD*(   1) C   3 - H   7            0.72    1.27    0.027
   5. BD (   1) C   2 - C   3        /357. BD*(   1) C   6 - C  11            4.12    1.20    0.063
   5. BD (   1) C   2 - C   3        /366. BD*(   1) C  14 - C  15            2.40    0.56    0.033
   6. BD (   2) C   2 - C   3        /150. RY*(   5) C   6                    0.59    0.92    0.022
   6. BD (   2) C   2 - C   3        /152. RY*(   7) C   6                    0.66    1.06    0.025
   6. BD (   2) C   2 - C   3        /345. BD*(   2) C   1 - C   4           31.54    0.30    0.093
   6. BD (   2) C   2 - C   3        /355. BD*(   2) C   5 - C   6           18.52    0.32    0.072
   7. BD (   1) C   2 - H  10        / 61. RY*(   1) C   1                    0.93    1.68    0.036
   7. BD (   1) C   2 - H  10        / 95. RY*(   1) C   3                    0.77    1.67    0.032
   7. BD (   1) C   2 - H  10        /197. RY*(   4) C  11                    1.33    0.60    0.025
   7. BD (   1) C   2 - H  10        /202. RY*(   9) C  11                    0.90    0.80    0.024
   7. BD (   1) C   2 - H  10        /208. RY*(  15) C  11                    1.73    1.51    0.046
   7. BD (   1) C   2 - H  10        /211. RY*(   1) C  12                    0.55    1.54    0.026
   7. BD (   1) C   2 - H  10        /238. RY*(  14) C  13                    1.03    0.75    0.025
   7. BD (   1) C   2 - H  10        /340. RY*(   2) H  20                    0.60    0.39    0.014
   7. BD (   1) C   2 - H  10        /343. BD*(   1) C   1 - C   2            0.57    1.20    0.023
   7. BD (   1) C   2 - H  10        /344. BD*(   1) C   1 - C   4            5.18    1.14    0.069
   7. BD (   1) C   2 - H  10        /346. BD*(   1) C   1 - O   9            3.01    0.94    0.048
   7. BD (   1) C   2 - H  10        /347. BD*(   1) C   2 - C   3            0.55    1.16    0.023
   7. BD (   1) C   2 - H  10        /350. BD*(   1) C   3 - C   6            4.01    1.16    0.061
   7. BD (   1) C   2 - H  10        /351. BD*(   1) C   3 - H   7            0.68    1.09    0.024
   7. BD (   1) C   2 - H  10        /353. BD*(   1) C   4 - C  14            0.63    0.44    0.016
   7. BD (   1) C   2 - H  10        /366. BD*(   1) C  14 - C  15            2.49    0.38    0.028
   7. BD (   1) C   2 - H  10        /368. BD*(   1) C  15 - C  16            0.80    2.68    0.041
   8. BD (   1) C   3 - C   6        / 79. RY*(   2) C   2                    2.60    1.55    0.057
   8. BD (   1) C   3 - C   6        / 82. RY*(   5) C   2                    0.59    2.72    0.036
   8. BD (   1) C   3 - C   6        /100. RY*(   6) C   3                   80.22    0.08    0.074
   8. BD (   1) C   3 - C   6        /129. RY*(   1) C   5                    0.81    1.73    0.034
   8. BD (   1) C   3 - C   6        /130. RY*(   2) C   5                    1.17    1.58    0.039
   8. BD (   1) C   3 - C   6        /133. RY*(   5) C   5                    0.89    1.39    0.032
   8. BD (   1) C   3 - C   6        /134. RY*(   6) C   5                    1.19    2.08    0.045
   8. BD (   1) C   3 - C   6        /148. RY*(   3) C   6                    0.50    1.81    0.027
   8. BD (   1) C   3 - C   6        /149. RY*(   4) C   6                    0.94    1.11    0.029
   8. BD (   1) C   3 - C   6        /162. RY*(   1) H   7                    0.59    1.46    0.027
   8. BD (   1) C   3 - C   6        /163. RY*(   2) H   7                    1.45    2.38    0.053
   8. BD (   1) C   3 - C   6        /183. RY*(  12) O   9                    0.71    5.11    0.054
   8. BD (   1) C   3 - C   6        /189. RY*(   1) H  10                    0.72    0.98    0.024
   8. BD (   1) C   3 - C   6        /195. RY*(   2) C  11                    2.05    1.65    0.052
   8. BD (   1) C   3 - C   6        /197. RY*(   4) C  11                    4.98    0.78    0.056
   8. BD (   1) C   3 - C   6        /199. RY*(   6) C  11                    0.71    1.90    0.033
   8. BD (   1) C   3 - C   6        /202. RY*(   9) C  11                    5.79    0.97    0.067
   8. BD (   1) C   3 - C   6        /204. RY*(  11) C  11                    0.83    3.26    0.047
   8. BD (   1) C   3 - C   6        /208. RY*(  15) C  11                    9.43    1.69    0.113
   8. BD (   1) C   3 - C   6        /211. RY*(   1) C  12                    3.10    1.72    0.066
   8. BD (   1) C   3 - C   6        /217. RY*(   7) C  12                    1.63    2.09    0.052
   8. BD (   1) C   3 - C   6        /222. RY*(  12) C  12                    0.52    3.45    0.038
   8. BD (   1) C   3 - C   6        /225. RY*(   1) C  13                    1.23    1.19    0.034
   8. BD (   1) C   3 - C   6        /230. RY*(   6) C  13                    0.90    2.13    0.039
   8. BD (   1) C   3 - C   6        /238. RY*(  14) C  13                    4.82    0.93    0.060
   8. BD (   1) C   3 - C   6        /317. RY*(   4)Cl  18                    0.90    1.18    0.029
   8. BD (   1) C   3 - C   6        /340. RY*(   2) H  20                    2.08    0.57    0.031
   8. BD (   1) C   3 - C   6        /341. RY*(   3) H  20                    1.26    1.06    0.033
   8. BD (   1) C   3 - C   6        /346. BD*(   1) C   1 - O   9            1.38    1.11    0.035
   8. BD (   1) C   3 - C   6        /347. BD*(   1) C   2 - C   3            3.22    1.33    0.059
   8. BD (   1) C   3 - C   6        /349. BD*(   1) C   2 - H  10            1.88    1.24    0.043
   8. BD (   1) C   3 - C   6        /351. BD*(   1) C   3 - H   7            0.83    1.27    0.029
   8. BD (   1) C   3 - C   6        /354. BD*(   1) C   5 - C   6            4.19    1.37    0.068
   8. BD (   1) C   3 - C   6        /356. BD*(   1) C   5 - H   8            4.30    1.25    0.066
   8. BD (   1) C   3 - C   6        /357. BD*(   1) C   6 - C  11            2.54    1.21    0.050
   8. BD (   1) C   3 - C   6        /360. BD*(   1) C  11 - C  14            1.44    1.33    0.039
   8. BD (   1) C   3 - C   6        /366. BD*(   1) C  14 - C  15            8.57    0.56    0.062
   8. BD (   1) C   3 - C   6        /368. BD*(   1) C  15 - C  16            6.94    2.86    0.126
   9. BD (   1) C   3 - H   7        / 78. RY*(   1) C   2                    1.07    1.80    0.039
   9. BD (   1) C   3 - H   7        /146. RY*(   1) C   6                    1.16    1.33    0.035
   9. BD (   1) C   3 - H   7        /149. RY*(   4) C   6                    0.67    0.94    0.022
   9. BD (   1) C   3 - H   7        /197. RY*(   4) C  11                    0.84    0.61    0.020
   9. BD (   1) C   3 - H   7        /203. RY*(  10) C  11                    0.69    1.98    0.033
   9. BD (   1) C   3 - H   7        /211. RY*(   1) C  12                    0.94    1.55    0.034
   9. BD (   1) C   3 - H   7        /341. RY*(   3) H  20                    1.61    0.89    0.034
   9. BD (   1) C   3 - H   7        /343. BD*(   1) C   1 - C   2            4.30    1.21    0.065
   9. BD (   1) C   3 - H   7        /350. BD*(   1) C   3 - C   6            0.59    1.17    0.024
   9. BD (   1) C   3 - H   7        /354. BD*(   1) C   5 - C   6            3.66    1.20    0.059
   9. BD (   1) C   3 - H   7        /366. BD*(   1) C  14 - C  15            0.94    0.39    0.017
   9. BD (   1) C   3 - H   7        /368. BD*(   1) C  15 - C  16            0.95    2.69    0.045
  10. BD (   1) C   4 - C   5        / 62. RY*(   2) C   1                    1.36    2.16    0.049
  10. BD (   1) C   4 - C   5        / 64. RY*(   4) C   1                    0.61    2.90    0.038
  10. BD (   1) C   4 - C   5        / 65. RY*(   5) C   1                    0.75    2.08    0.036
  10. BD (   1) C   4 - C   5        /100. RY*(   6) C   3                    2.51    0.11    0.015
  10. BD (   1) C   4 - C   5        /146. RY*(   1) C   6                    0.98    1.53    0.035
  10. BD (   1) C   4 - C   5        /147. RY*(   2) C   6                    0.53    2.06    0.030
  10. BD (   1) C   4 - C   5        /148. RY*(   3) C   6                    1.02    1.83    0.039
  10. BD (   1) C   4 - C   5        /346. BD*(   1) C   1 - O   9            3.51    1.14    0.056
  10. BD (   1) C   4 - C   5        /353. BD*(   1) C   4 - C  14            4.28    0.64    0.050
  10. BD (   1) C   4 - C   5        /354. BD*(   1) C   5 - C   6            2.30    1.39    0.051
  10. BD (   1) C   4 - C   5        /356. BD*(   1) C   5 - H   8            1.44    1.27    0.038
  10. BD (   1) C   4 - C   5        /357. BD*(   1) C   6 - C  11            4.19    1.23    0.065
  10. BD (   1) C   4 - C   5        /366. BD*(   1) C  14 - C  15            0.52    0.58    0.016
  11. BD (   1) C   4 - C  14        /129. RY*(   1) C   5                    1.49    1.16    0.039
  11. BD (   1) C   4 - C  14        /175. RY*(   4) O   9                    0.62    1.42    0.028
  11. BD (   1) C   4 - C  14        /194. RY*(   1) C  11                    2.30    1.03    0.045
  11. BD (   1) C   4 - C  14        /195. RY*(   2) C  11                    0.66    1.08    0.025
  11. BD (   1) C   4 - C  14        /196. RY*(   3) C  11                    1.02    1.10    0.031
  11. BD (   1) C   4 - C  14        /197. RY*(   4) C  11                    2.55    0.21    0.022
  11. BD (   1) C   4 - C  14        /208. RY*(  15) C  11                    2.23    1.12    0.047
  11. BD (   1) C   4 - C  14        /217. RY*(   7) C  12                    0.74    1.52    0.031
  11. BD (   1) C   4 - C  14        /238. RY*(  14) C  13                    1.71    0.37    0.023
  11. BD (   1) C   4 - C  14        /244. RY*(   3) C  14                    0.52    0.88    0.020
  11. BD (   1) C   4 - C  14        /259. RY*(   1) C  15                    2.01    1.24    0.046
  11. BD (   1) C   4 - C  14        /261. RY*(   3) C  15                    0.93    1.05    0.029
  11. BD (   1) C   4 - C  14        /335. RY*(   2) H  19                    0.53    2.30    0.033
  11. BD (   1) C   4 - C  14        /343. BD*(   1) C   1 - C   2            2.53    0.81    0.042
  11. BD (   1) C   4 - C  14        /344. BD*(   1) C   1 - C   4            4.09    0.75    0.051
  11. BD (   1) C   4 - C  14        /346. BD*(   1) C   1 - O   9            1.42    0.55    0.026
  11. BD (   1) C   4 - C  14        /352. BD*(   1) C   4 - C   5            0.63    0.76    0.020
  11. BD (   1) C   4 - C  14        /354. BD*(   1) C   5 - C   6            4.19    0.81    0.054
  11. BD (   1) C   4 - C  14        /356. BD*(   1) C   5 - H   8            3.96    0.69    0.048
  11. BD (   1) C   4 - C  14        /357. BD*(   1) C   6 - C  11            6.63    0.64    0.060
  11. BD (   1) C   4 - C  14        /358. BD*(   1) C  11 - C  12           10.22    0.75    0.081
  11. BD (   1) C   4 - C  14        /360. BD*(   1) C  11 - C  14            7.05    0.76    0.068
  11. BD (   1) C   4 - C  14        /368. BD*(   1) C  15 - C  16            5.41    2.29    0.103
  12. BD (   1) C   5 - C   6        / 89. RY*(  12) C   2                    0.50    1.79    0.027
  12. BD (   1) C   5 - C   6        / 92. RY*(  15) C   2                    0.66    1.78    0.031
  12. BD (   1) C   5 - C   6        / 95. RY*(   1) C   3                    1.16    1.87    0.042
  12. BD (   1) C   5 - C   6        /100. RY*(   6) C   3                   78.29    0.11    0.084
  12. BD (   1) C   5 - C   6        /113. RY*(   2) C   4                    1.48    1.57    0.044
  12. BD (   1) C   5 - C   6        /121. RY*(  10) C   4                    0.63    3.15    0.040
  12. BD (   1) C   5 - C   6        /133. RY*(   5) C   5                    1.24    1.42    0.038
  12. BD (   1) C   5 - C   6        /134. RY*(   6) C   5                    0.88    2.11    0.039
  12. BD (   1) C   5 - C   6        /135. RY*(   7) C   5                    0.54    1.71    0.027
  12. BD (   1) C   5 - C   6        /137. RY*(   9) C   5                    0.62    1.79    0.030
  12. BD (   1) C   5 - C   6        /147. RY*(   2) C   6                    0.61    2.06    0.032
  12. BD (   1) C   5 - C   6        /149. RY*(   4) C   6                    1.24    1.13    0.034
  12. BD (   1) C   5 - C   6        /162. RY*(   1) H   7                    2.09    1.49    0.051
  12. BD (   1) C   5 - C   6        /168. RY*(   2) H   8                    0.76    2.40    0.039
  12. BD (   1) C   5 - C   6        /175. RY*(   4) O   9                    0.70    2.01    0.034
  12. BD (   1) C   5 - C   6        /183. RY*(  12) O   9                    0.76    5.14    0.057
  12. BD (   1) C   5 - C   6        /189. RY*(   1) H  10                    0.76    1.00    0.025
  12. BD (   1) C   5 - C   6        /194. RY*(   1) C  11                    2.72    1.62    0.060
  12. BD (   1) C   5 - C   6        /197. RY*(   4) C  11                    6.53    0.80    0.066
  12. BD (   1) C   5 - C   6        /199. RY*(   6) C  11                    2.03    1.93    0.057
  12. BD (   1) C   5 - C   6        /202. RY*(   9) C  11                    4.93    1.00    0.064
  12. BD (   1) C   5 - C   6        /203. RY*(  10) C  11                    1.40    2.17    0.050
  12. BD (   1) C   5 - C   6        /208. RY*(  15) C  11                    8.17    1.71    0.107
  12. BD (   1) C   5 - C   6        /211. RY*(   1) C  12                    1.69    1.74    0.049
  12. BD (   1) C   5 - C   6        /217. RY*(   7) C  12                    2.52    2.11    0.066
  12. BD (   1) C   5 - C   6        /224. RY*(  14) C  12                    1.03   19.61    0.129
  12. BD (   1) C   5 - C   6        /225. RY*(   1) C  13                    0.98    1.21    0.031
  12. BD (   1) C   5 - C   6        /230. RY*(   6) C  13                    0.93    2.15    0.041
  12. BD (   1) C   5 - C   6        /238. RY*(  14) C  13                    5.42    0.96    0.065
  12. BD (   1) C   5 - C   6        /287. RY*(  12) C  16                    0.53    1.59    0.026
  12. BD (   1) C   5 - C   6        /317. RY*(   4)Cl  18                    0.75    1.21    0.027
  12. BD (   1) C   5 - C   6        /320. RY*(   7)Cl  18                    0.55    2.47    0.033
  12. BD (   1) C   5 - C   6        /340. RY*(   2) H  20                    2.35    0.59    0.034
  12. BD (   1) C   5 - C   6        /344. BD*(   1) C   1 - C   4            0.72    1.34    0.028
  12. BD (   1) C   5 - C   6        /346. BD*(   1) C   1 - O   9            1.49    1.14    0.037
  12. BD (   1) C   5 - C   6        /350. BD*(   1) C   3 - C   6            3.16    1.37    0.059
  12. BD (   1) C   5 - C   6        /351. BD*(   1) C   3 - H   7            3.15    1.29    0.058
  12. BD (   1) C   5 - C   6        /352. BD*(   1) C   4 - C   5            3.73    1.35    0.064
  12. BD (   1) C   5 - C   6        /353. BD*(   1) C   4 - C  14            6.56    0.64    0.062
  12. BD (   1) C   5 - C   6        /356. BD*(   1) C   5 - H   8            2.61    1.28    0.052
  12. BD (   1) C   5 - C   6        /357. BD*(   1) C   6 - C  11            2.81    1.23    0.053
  12. BD (   1) C   5 - C   6        /358. BD*(   1) C  11 - C  12            2.52    1.34    0.052
  12. BD (   1) C   5 - C   6        /366. BD*(   1) C  14 - C  15            8.74    0.58    0.064
  12. BD (   1) C   5 - C   6        /367. BD*(   2) C  14 - C  15            0.52    2.98    0.037
  12. BD (   1) C   5 - C   6        /368. BD*(   1) C  15 - C  16            1.12    2.88    0.051
  13. BD (   2) C   5 - C   6        / 97. RY*(   3) C   3                    1.59    1.23    0.043
  13. BD (   2) C   5 - C   6        /114. RY*(   3) C   4                    1.48    0.89    0.035
  13. BD (   2) C   5 - C   6        /198. RY*(   5) C  11                    0.50    1.81    0.029
  13. BD (   2) C   5 - C   6        /345. BD*(   2) C   1 - C   4           20.36    0.30    0.073
  13. BD (   2) C   5 - C   6        /348. BD*(   2) C   2 - C   3           32.72    0.34    0.095
  13. BD (   2) C   5 - C   6        /355. BD*(   2) C   5 - C   6            0.92    0.32    0.016
  13. BD (   2) C   5 - C   6        /359. BD*(   2) C  11 - C  12           15.12    0.35    0.066
  13. BD (   2) C   5 - C   6        /368. BD*(   1) C  15 - C  16            0.77    2.40    0.041
  14. BD (   1) C   5 - H   8        /112. RY*(   1) C   4                    1.11    1.13    0.032
  14. BD (   1) C   5 - H   8        /146. RY*(   1) C   6                    0.84    1.34    0.030
  14. BD (   1) C   5 - H   8        /147. RY*(   2) C   6                    0.58    1.87    0.030
  14. BD (   1) C   5 - H   8        /148. RY*(   3) C   6                    0.55    1.64    0.027
  14. BD (   1) C   5 - H   8        /344. BD*(   1) C   1 - C   4            3.45    1.15    0.057
  14. BD (   1) C   5 - H   8        /350. BD*(   1) C   3 - C   6            3.94    1.17    0.061
  14. BD (   1) C   5 - H   8        /353. BD*(   1) C   4 - C  14            5.18    0.45    0.046
  14. BD (   1) C   5 - H   8        /354. BD*(   1) C   5 - C   6            1.00    1.20    0.031
  15. BD (   1) C   6 - C  11        / 92. RY*(  15) C   2                    0.61    1.69    0.029
  15. BD (   1) C   6 - C  11        / 95. RY*(   1) C   3                    1.05    1.78    0.039
  15. BD (   1) C   6 - C  11        /100. RY*(   6) C   3                  339.88    0.02    0.073
  15. BD (   1) C   6 - C  11        /129. RY*(   1) C   5                    0.56    1.66    0.027
  15. BD (   1) C   6 - C  11        /130. RY*(   2) C   5                    1.47    1.51    0.042
  15. BD (   1) C   6 - C  11        /133. RY*(   5) C   5                    1.15    1.33    0.035
  15. BD (   1) C   6 - C  11        /136. RY*(   8) C   5                    0.60    3.43    0.041
  15. BD (   1) C   6 - C  11        /139. RY*(  11) C   5                    0.61    3.40    0.041
  15. BD (   1) C   6 - C  11        /148. RY*(   3) C   6                    0.78    1.74    0.033
  15. BD (   1) C   6 - C  11        /149. RY*(   4) C   6                    0.78    1.04    0.026
  15. BD (   1) C   6 - C  11        /162. RY*(   1) H   7                    1.33    1.40    0.039
  15. BD (   1) C   6 - C  11        /179. RY*(   8) O   9                    0.50    2.13    0.029
  15. BD (   1) C   6 - C  11        /183. RY*(  12) O   9                    0.67    5.05    0.052
  15. BD (   1) C   6 - C  11        /189. RY*(   1) H  10                    0.63    0.91    0.022
  15. BD (   1) C   6 - C  11        /197. RY*(   4) C  11                    6.40    0.71    0.061
  15. BD (   1) C   6 - C  11        /199. RY*(   6) C  11                    0.96    1.84    0.038
  15. BD (   1) C   6 - C  11        /202. RY*(   9) C  11                    5.04    0.91    0.061
  15. BD (   1) C   6 - C  11        /203. RY*(  10) C  11                    1.74    2.08    0.054
  15. BD (   1) C   6 - C  11        /208. RY*(  15) C  11                    9.36    1.62    0.111
  15. BD (   1) C   6 - C  11        /211. RY*(   1) C  12                    2.13    1.65    0.053
  15. BD (   1) C   6 - C  11        /212. RY*(   2) C  12                    0.84    1.85    0.035
  15. BD (   1) C   6 - C  11        /217. RY*(   7) C  12                    2.24    2.02    0.061
  15. BD (   1) C   6 - C  11        /224. RY*(  14) C  12                    0.82   19.52    0.114
  15. BD (   1) C   6 - C  11        /225. RY*(   1) C  13                    0.91    1.12    0.029
  15. BD (   1) C   6 - C  11        /230. RY*(   6) C  13                    0.89    2.06    0.039
  15. BD (   1) C   6 - C  11        /238. RY*(  14) C  13                    4.65    0.87    0.057
  15. BD (   1) C   6 - C  11        /242. RY*(   1) C  14                    0.68    1.33    0.027
  15. BD (   1) C   6 - C  11        /317. RY*(   4)Cl  18                    0.59    1.12    0.023
  15. BD (   1) C   6 - C  11        /340. RY*(   2) H  20                    2.36    0.50    0.031
  15. BD (   1) C   6 - C  11        /346. BD*(   1) C   1 - O   9            1.47    1.05    0.035
  15. BD (   1) C   6 - C  11        /347. BD*(   1) C   2 - C   3            1.41    1.27    0.038
  15. BD (   1) C   6 - C  11        /350. BD*(   1) C   3 - C   6            2.55    1.27    0.051
  15. BD (   1) C   6 - C  11        /352. BD*(   1) C   4 - C   5            2.62    1.26    0.052
  15. BD (   1) C   6 - C  11        /353. BD*(   1) C   4 - C  14            0.63    0.55    0.018
  15. BD (   1) C   6 - C  11        /354. BD*(   1) C   5 - C   6            2.62    1.31    0.052
  15. BD (   1) C   6 - C  11        /358. BD*(   1) C  11 - C  12            0.64    1.25    0.025
  15. BD (   1) C   6 - C  11        /360. BD*(   1) C  11 - C  14            1.54    1.26    0.039
  15. BD (   1) C   6 - C  11        /361. BD*(   1) C  12 - C  13            2.97    1.23    0.054
  15. BD (   1) C   6 - C  11        /366. BD*(   1) C  14 - C  15            2.09    0.49    0.029
  15. BD (   1) C   6 - C  11        /368. BD*(   1) C  15 - C  16            0.61    2.79    0.037
  16. BD (   1) C  11 - C  12        / 69. RY*(   9) C   1                    0.64    1.54    0.028
  16. BD (   1) C  11 - C  12        / 70. RY*(  10) C   1                    0.52    5.89    0.050
  16. BD (   1) C  11 - C  12        / 71. RY*(  11) C   1                    0.59    5.53    0.052
  16. BD (   1) C  11 - C  12        / 72. RY*(  12) C   1                    0.89    2.32    0.041
  16. BD (   1) C  11 - C  12        / 81. RY*(   4) C   2                    0.90    1.71    0.036
  16. BD (   1) C  11 - C  12        / 85. RY*(   8) C   2                    3.99    2.72    0.094
  16. BD (   1) C  11 - C  12        / 86. RY*(   9) C   2                    0.88    3.12    0.047
  16. BD (   1) C  11 - C  12        / 89. RY*(  12) C   2                   13.95    1.83    0.144
  16. BD (   1) C  11 - C  12        / 90. RY*(  13) C   2                    0.70    3.08    0.042
  16. BD (   1) C  11 - C  12        / 91. RY*(  14) C   2                    3.63    2.76    0.090
  16. BD (   1) C  11 - C  12        / 92. RY*(  15) C   2                   25.09    1.82    0.193
  16. BD (   1) C  11 - C  12        / 95. RY*(   1) C   3                    0.67    1.91    0.032
  16. BD (   1) C  11 - C  12        / 96. RY*(   2) C   3                   13.67    1.67    0.136
  16. BD (   1) C  11 - C  12        / 99. RY*(   5) C   3                    0.78    1.88    0.035
  16. BD (   1) C  11 - C  12        /100. RY*(   6) C   3                 2121.03    0.15    0.508
  16. BD (   1) C  11 - C  12        /102. RY*(   8) C   3                    9.44    2.57    0.141
  16. BD (   1) C  11 - C  12        /103. RY*(   9) C   3                    3.11    3.32    0.092
  16. BD (   1) C  11 - C  12        /105. RY*(  11) C   3                    2.44    3.11    0.079
  16. BD (   1) C  11 - C  12        /106. RY*(  12) C   3                    0.67    2.11    0.034
  16. BD (   1) C  11 - C  12        /116. RY*(   5) C   4                    1.43    2.45    0.054
  16. BD (   1) C  11 - C  12        /117. RY*(   6) C   4                    0.74    1.54    0.031
  16. BD (   1) C  11 - C  12        /118. RY*(   7) C   4                    0.73    2.64    0.040
  16. BD (   1) C  11 - C  12        /120. RY*(   9) C   4                    2.31    2.45    0.068
  16. BD (   1) C  11 - C  12        /121. RY*(  10) C   4                   16.90    3.18    0.210
  16. BD (   1) C  11 - C  12        /122. RY*(  11) C   4                    0.68    1.81    0.032
  16. BD (   1) C  11 - C  12        /130. RY*(   2) C   5                    8.00    1.64    0.104
  16. BD (   1) C  11 - C  12        /132. RY*(   4) C   5                    2.90    1.73    0.064
  16. BD (   1) C  11 - C  12        /133. RY*(   5) C   5                   47.71    1.46    0.238
  16. BD (   1) C  11 - C  12        /134. RY*(   6) C   5                   21.03    2.15    0.192
  16. BD (   1) C  11 - C  12        /135. RY*(   7) C   5                   11.13    1.75    0.126
  16. BD (   1) C  11 - C  12        /136. RY*(   8) C   5                    4.55    3.56    0.115
  16. BD (   1) C  11 - C  12        /137. RY*(   9) C   5                   15.48    1.83    0.152
  16. BD (   1) C  11 - C  12        /139. RY*(  11) C   5                    5.68    3.53    0.128
  16. BD (   1) C  11 - C  12        /141. RY*(  13) C   5                    0.61    4.75    0.049
  16. BD (   1) C  11 - C  12        /146. RY*(   1) C   6                    0.86    1.57    0.033
  16. BD (   1) C  11 - C  12        /148. RY*(   3) C   6                   18.01    1.87    0.166
  16. BD (   1) C  11 - C  12        /149. RY*(   4) C   6                   45.60    1.17    0.209
  16. BD (   1) C  11 - C  12        /158. RY*(  13) C   6                    0.86    3.61    0.050
  16. BD (   1) C  11 - C  12        /162. RY*(   1) H   7                   40.54    1.53    0.225
  16. BD (   1) C  11 - C  12        /163. RY*(   2) H   7                   17.53    2.44    0.187
  16. BD (   1) C  11 - C  12        /166. RY*(   5) H   7                    3.53    3.34    0.098
  16. BD (   1) C  11 - C  12        /167. RY*(   1) H   8                    0.92    1.97    0.038
  16. BD (   1) C  11 - C  12        /168. RY*(   2) H   8                    3.22    2.44    0.080
  16. BD (   1) C  11 - C  12        /171. RY*(   5) H   8                    0.97    3.26    0.051
  16. BD (   1) C  11 - C  12        /173. RY*(   2) O   9                    0.50    1.44    0.024
  16. BD (   1) C  11 - C  12        /174. RY*(   3) O   9                    0.62    1.63    0.029
  16. BD (   1) C  11 - C  12        /175. RY*(   4) O   9                   20.74    2.05    0.186
  16. BD (   1) C  11 - C  12        /178. RY*(   7) O   9                    3.85    3.10    0.099
  16. BD (   1) C  11 - C  12        /179. RY*(   8) O   9                   20.96    2.26    0.197
  16. BD (   1) C  11 - C  12        /180. RY*(   9) O   9                    0.59    5.88    0.053
  16. BD (   1) C  11 - C  12        /182. RY*(  11) O   9                   17.30    1.79    0.159
  16. BD (   1) C  11 - C  12        /183. RY*(  12) O   9                   30.84    5.18    0.361
  16. BD (   1) C  11 - C  12        /184. RY*(  13) O   9                    0.70    3.99    0.048
  16. BD (   1) C  11 - C  12        /189. RY*(   1) H  10                   25.65    1.04    0.148
  16. BD (   1) C  11 - C  12        /193. RY*(   5) H  10                    0.54    2.95    0.036
  16. BD (   1) C  11 - C  12        /194. RY*(   1) C  11                   15.40    1.66    0.144
  16. BD (   1) C  11 - C  12        /195. RY*(   2) C  11                   20.91    1.71    0.171
  16. BD (   1) C  11 - C  12        /196. RY*(   3) C  11                    6.12    1.74    0.093
  16. BD (   1) C  11 - C  12        /197. RY*(   4) C  11                  245.07    0.84    0.411
  16. BD (   1) C  11 - C  12        /198. RY*(   5) C  11                    4.32    2.34    0.091
  16. BD (   1) C  11 - C  12        /199. RY*(   6) C  11                   39.13    1.97    0.251
  16. BD (   1) C  11 - C  12        /200. RY*(   7) C  11                    7.64    1.98    0.111
  16. BD (   1) C  11 - C  12        /201. RY*(   8) C  11                    5.14    2.63    0.105
  16. BD (   1) C  11 - C  12        /202. RY*(   9) C  11                  197.11    1.04    0.409
  16. BD (   1) C  11 - C  12        /203. RY*(  10) C  11                   57.51    2.21    0.322
  16. BD (   1) C  11 - C  12        /204. RY*(  11) C  11                   19.72    3.33    0.232
  16. BD (   1) C  11 - C  12        /206. RY*(  13) C  11                    1.49    4.42    0.073
  16. BD (   1) C  11 - C  12        /208. RY*(  15) C  11                  353.24    1.75    0.711
  16. BD (   1) C  11 - C  12        /209. RY*(  16) C  11                    9.22    3.74    0.168
  16. BD (   1) C  11 - C  12        /211. RY*(   1) C  12                   27.02    1.78    0.198
  16. BD (   1) C  11 - C  12        /212. RY*(   2) C  12                    9.93    1.97    0.127
  16. BD (   1) C  11 - C  12        /214. RY*(   4) C  12                    8.96    1.96    0.120
  16. BD (   1) C  11 - C  12        /216. RY*(   6) C  12                    1.56    1.83    0.048
  16. BD (   1) C  11 - C  12        /217. RY*(   7) C  12                   61.13    2.15    0.328
  16. BD (   1) C  11 - C  12        /221. RY*(  11) C  12                    3.20    3.05    0.089
  16. BD (   1) C  11 - C  12        /222. RY*(  12) C  12                   25.34    3.51    0.270
  16. BD (   1) C  11 - C  12        /224. RY*(  14) C  12                   17.78   19.65    0.534
  16. BD (   1) C  11 - C  12        /225. RY*(   1) C  13                   82.30    1.25    0.289
  16. BD (   1) C  11 - C  12        /226. RY*(   2) C  13                    3.18    1.73    0.067
  16. BD (   1) C  11 - C  12        /228. RY*(   4) C  13                    8.55    1.50    0.102
  16. BD (   1) C  11 - C  12        /230. RY*(   6) C  13                   42.52    2.19    0.276
  16. BD (   1) C  11 - C  12        /232. RY*(   8) C  13                    6.84    2.72    0.123
  16. BD (   1) C  11 - C  12        /233. RY*(   9) C  13                    0.86    3.67    0.051
  16. BD (   1) C  11 - C  12        /234. RY*(  10) C  13                    9.09    2.14    0.126
  16. BD (   1) C  11 - C  12        /236. RY*(  12) C  13                    4.41    2.55    0.096
  16. BD (   1) C  11 - C  12        /237. RY*(  13) C  13                    4.83    4.37    0.131
  16. BD (   1) C  11 - C  12        /238. RY*(  14) C  13                  193.48    1.00    0.397
  16. BD (   1) C  11 - C  12        /239. RY*(  15) C  13                    2.36    3.86    0.086
  16. BD (   1) C  11 - C  12        /242. RY*(   1) C  14                    0.81    1.46    0.031
  16. BD (   1) C  11 - C  12        /244. RY*(   3) C  14                    6.48    1.51    0.089
  16. BD (   1) C  11 - C  12        /247. RY*(   6) C  14                    6.83    1.97    0.105
  16. BD (   1) C  11 - C  12        /249. RY*(   8) C  14                    1.08    1.97    0.042
  16. BD (   1) C  11 - C  12        /255. RY*(  14) C  14                    1.57    2.69    0.059
  16. BD (   1) C  11 - C  12        /256. RY*(  15) C  14                    0.71   22.66    0.114
  16. BD (   1) C  11 - C  12        /258. RY*(  17) C  14                    1.37    3.26    0.060
  16. BD (   1) C  11 - C  12        /259. RY*(   1) C  15                    0.71    1.87    0.033
  16. BD (   1) C  11 - C  12        /261. RY*(   3) C  15                    2.59    1.68    0.060
  16. BD (   1) C  11 - C  12        /264. RY*(   6) C  15                    3.01    3.02    0.086
  16. BD (   1) C  11 - C  12        /265. RY*(   7) C  15                    1.15    1.77    0.041
  16. BD (   1) C  11 - C  12        /276. RY*(   1) C  16                    0.63    1.81    0.030
  16. BD (   1) C  11 - C  12        /277. RY*(   2) C  16                    0.78    1.66    0.032
  16. BD (   1) C  11 - C  12        /278. RY*(   3) C  16                    2.10    1.36    0.048
  16. BD (   1) C  11 - C  12        /281. RY*(   6) C  16                    0.68    1.76    0.031
  16. BD (   1) C  11 - C  12        /283. RY*(   8) C  16                    1.22    3.02    0.055
  16. BD (   1) C  11 - C  12        /285. RY*(  10) C  16                    1.03    1.84    0.039
  16. BD (   1) C  11 - C  12        /286. RY*(  11) C  16                    8.06    1.29    0.092
  16. BD (   1) C  11 - C  12        /287. RY*(  12) C  16                   16.74    1.63    0.149
  16. BD (   1) C  11 - C  12        /289. RY*(  14) C  16                    3.30    3.14    0.092
  16. BD (   1) C  11 - C  12        /296. RY*(   4)Cl  17                    3.17    1.62    0.065
  16. BD (   1) C  11 - C  12        /299. RY*(   7)Cl  17                    4.38    1.82    0.081
  16. BD (   1) C  11 - C  12        /300. RY*(   8)Cl  17                    0.63    1.74    0.030
  16. BD (   1) C  11 - C  12        /315. RY*(   2)Cl  18                   12.13    1.33    0.115
  16. BD (   1) C  11 - C  12        /316. RY*(   3)Cl  18                    9.19    1.41    0.103
  16. BD (   1) C  11 - C  12        /317. RY*(   4)Cl  18                   33.54    1.25    0.185
  16. BD (   1) C  11 - C  12        /318. RY*(   5)Cl  18                    0.55    1.26    0.024
  16. BD (   1) C  11 - C  12        /319. RY*(   6)Cl  18                    6.54    1.54    0.091
  16. BD (   1) C  11 - C  12        /320. RY*(   7)Cl  18                   20.84    2.51    0.207
  16. BD (   1) C  11 - C  12        /321. RY*(   8)Cl  18                    4.78    1.99    0.088
  16. BD (   1) C  11 - C  12        /324. RY*(  11)Cl  18                    0.98    5.17    0.064
  16. BD (   1) C  11 - C  12        /326. RY*(  13)Cl  18                    1.42    1.45    0.041
  16. BD (   1) C  11 - C  12        /333. RY*(  20)Cl  18                    9.22    1.51    0.107
  16. BD (   1) C  11 - C  12        /334. RY*(   1) H  19                    9.77    1.41    0.106
  16. BD (   1) C  11 - C  12        /340. RY*(   2) H  20                   92.91    0.63    0.219
  16. BD (   1) C  11 - C  12        /345. BD*(   2) C   1 - C   4           13.09    0.83    0.105
  16. BD (   1) C  11 - C  12        /346. BD*(   1) C   1 - O   9           64.43    1.18    0.248
  16. BD (   1) C  11 - C  12        /347. BD*(   1) C   2 - C   3            2.77    1.40    0.056
  16. BD (   1) C  11 - C  12        /353. BD*(   1) C   4 - C  14            3.22    0.68    0.045
  16. BD (   1) C  11 - C  12        /354. BD*(   1) C   5 - C   6            0.87    1.44    0.032
  16. BD (   1) C  11 - C  12        /355. BD*(   2) C   5 - C   6            6.86    0.84    0.076
  16. BD (   1) C  11 - C  12        /357. BD*(   1) C   6 - C  11            1.75    1.27    0.042
  16. BD (   1) C  11 - C  12        /358. BD*(   1) C  11 - C  12            3.17    1.38    0.059
  16. BD (   1) C  11 - C  12        /360. BD*(   1) C  11 - C  14            5.69    1.39    0.080
  16. BD (   1) C  11 - C  12        /361. BD*(   1) C  12 - C  13           15.07    1.36    0.129
  16. BD (   1) C  11 - C  12        /363. BD*(   1) C  13 - C  16            1.11    1.40    0.035
  16. BD (   1) C  11 - C  12        /365. BD*(   1) C  13 -Cl  18            5.96    1.03    0.070
  16. BD (   1) C  11 - C  12        /366. BD*(   1) C  14 - C  15          247.54    0.62    0.353
  16. BD (   1) C  11 - C  12        /367. BD*(   2) C  14 - C  15           57.42    3.02    0.393
  16. BD (   1) C  11 - C  12        /368. BD*(   1) C  15 - C  16           65.52    2.92    0.392
  17. BD (   2) C  11 - C  12        /150. RY*(   5) C   6                    0.90    0.92    0.028
  17. BD (   2) C  11 - C  12        /227. RY*(   3) C  13                    1.07    1.22    0.035
  17. BD (   2) C  11 - C  12        /245. RY*(   4) C  14                    0.66    1.46    0.030
  17. BD (   2) C  11 - C  12        /340. RY*(   2) H  20                   18.04    0.11    0.043
  17. BD (   2) C  11 - C  12        /355. BD*(   2) C   5 - C   6           13.19    0.32    0.060
  17. BD (   2) C  11 - C  12        /364. BD*(   2) C  13 - C  16           29.24    0.31    0.088
  17. BD (   2) C  11 - C  12        /367. BD*(   2) C  14 - C  15            3.83    2.49    0.089
  17. BD (   2) C  11 - C  12        /370. BD*(   1) C  16 -Cl  17            1.80    2.33    0.062
  18. BD (   1) C  11 - C  14        /100. RY*(   6) C   3                    7.88    0.07    0.022
  18. BD (   1) C  11 - C  14        /147. RY*(   2) C   6                    1.39    2.03    0.048
  18. BD (   1) C  11 - C  14        /212. RY*(   2) C  12                    0.64    1.90    0.031
  18. BD (   1) C  11 - C  14        /225. RY*(   1) C  13                    0.65    1.18    0.025
  18. BD (   1) C  11 - C  14        /260. RY*(   2) C  15                    3.15    1.68    0.065
  18. BD (   1) C  11 - C  14        /350. BD*(   1) C   3 - C   6            2.56    1.33    0.052
  18. BD (   1) C  11 - C  14        /353. BD*(   1) C   4 - C  14            1.07    0.61    0.024
  18. BD (   1) C  11 - C  14        /357. BD*(   1) C   6 - C  11            2.95    1.20    0.053
  18. BD (   1) C  11 - C  14        /358. BD*(   1) C  11 - C  12            2.24    1.30    0.048
  19. BD (   1) C  12 - C  13        / 69. RY*(   9) C   1                    0.77    1.55    0.031
  19. BD (   1) C  12 - C  13        / 71. RY*(  11) C   1                    0.70    5.55    0.056
  19. BD (   1) C  12 - C  13        / 72. RY*(  12) C   1                    0.93    2.33    0.042
  19. BD (   1) C  12 - C  13        / 81. RY*(   4) C   2                    1.07    1.73    0.039
  19. BD (   1) C  12 - C  13        / 85. RY*(   8) C   2                    4.37    2.73    0.098
  19. BD (   1) C  12 - C  13        / 86. RY*(   9) C   2                    0.93    3.13    0.049
  19. BD (   1) C  12 - C  13        / 89. RY*(  12) C   2                   14.80    1.85    0.149
  19. BD (   1) C  12 - C  13        / 90. RY*(  13) C   2                    0.78    3.09    0.044
  19. BD (   1) C  12 - C  13        / 91. RY*(  14) C   2                    3.67    2.78    0.091
  19. BD (   1) C  12 - C  13        / 92. RY*(  15) C   2                   24.07    1.84    0.189
  19. BD (   1) C  12 - C  13        / 96. RY*(   2) C   3                   19.26    1.69    0.162
  19. BD (   1) C  12 - C  13        / 99. RY*(   5) C   3                    0.79    1.89    0.035
  19. BD (   1) C  12 - C  13        /100. RY*(   6) C   3                 1997.18    0.17    0.517
  19. BD (   1) C  12 - C  13        /102. RY*(   8) C   3                   10.67    2.59    0.149
  19. BD (   1) C  12 - C  13        /103. RY*(   9) C   3                    3.11    3.34    0.092
  19. BD (   1) C  12 - C  13        /105. RY*(  11) C   3                    2.89    3.13    0.086
  19. BD (   1) C  12 - C  13        /106. RY*(  12) C   3                    0.81    2.13    0.037
  19. BD (   1) C  12 - C  13        /116. RY*(   5) C   4                    1.51    2.47    0.055
  19. BD (   1) C  12 - C  13        /117. RY*(   6) C   4                    0.81    1.56    0.032
  19. BD (   1) C  12 - C  13        /120. RY*(   9) C   4                    2.76    2.47    0.074
  19. BD (   1) C  12 - C  13        /121. RY*(  10) C   4                   18.09    3.20    0.216
  19. BD (   1) C  12 - C  13        /122. RY*(  11) C   4                    0.58    1.82    0.029
  19. BD (   1) C  12 - C  13        /130. RY*(   2) C   5                    9.02    1.66    0.110
  19. BD (   1) C  12 - C  13        /132. RY*(   4) C   5                    3.13    1.75    0.066
  19. BD (   1) C  12 - C  13        /133. RY*(   5) C   5                   50.11    1.47    0.244
  19. BD (   1) C  12 - C  13        /134. RY*(   6) C   5                   22.41    2.16    0.198
  19. BD (   1) C  12 - C  13        /135. RY*(   7) C   5                   11.20    1.77    0.127
  19. BD (   1) C  12 - C  13        /136. RY*(   8) C   5                    5.53    3.58    0.127
  19. BD (   1) C  12 - C  13        /137. RY*(   9) C   5                   16.38    1.85    0.156
  19. BD (   1) C  12 - C  13        /139. RY*(  11) C   5                    6.47    3.55    0.136
  19. BD (   1) C  12 - C  13        /147. RY*(   2) C   6                    1.09    2.12    0.043
  19. BD (   1) C  12 - C  13        /148. RY*(   3) C   6                   14.07    1.89    0.146
  19. BD (   1) C  12 - C  13        /149. RY*(   4) C   6                   52.00    1.19    0.223
  19. BD (   1) C  12 - C  13        /157. RY*(  12) C   6                    0.60    3.75    0.043
  19. BD (   1) C  12 - C  13        /158. RY*(  13) C   6                    0.90    3.62    0.051
  19. BD (   1) C  12 - C  13        /162. RY*(   1) H   7                   44.79    1.54    0.236
  19. BD (   1) C  12 - C  13        /163. RY*(   2) H   7                   19.03    2.46    0.195
  19. BD (   1) C  12 - C  13        /166. RY*(   5) H   7                    3.99    3.36    0.104
  19. BD (   1) C  12 - C  13        /167. RY*(   1) H   8                    0.95    1.98    0.039
  19. BD (   1) C  12 - C  13        /168. RY*(   2) H   8                    3.73    2.46    0.086
  19. BD (   1) C  12 - C  13        /171. RY*(   5) H   8                    0.84    3.28    0.047
  19. BD (   1) C  12 - C  13        /173. RY*(   2) O   9                    0.54    1.46    0.025
  19. BD (   1) C  12 - C  13        /174. RY*(   3) O   9                    0.71    1.65    0.031
  19. BD (   1) C  12 - C  13        /175. RY*(   4) O   9                   19.71    2.07    0.182
  19. BD (   1) C  12 - C  13        /178. RY*(   7) O   9                    4.26    3.12    0.104
  19. BD (   1) C  12 - C  13        /179. RY*(   8) O   9                   20.62    2.28    0.195
  19. BD (   1) C  12 - C  13        /180. RY*(   9) O   9                    0.56    5.90    0.052
  19. BD (   1) C  12 - C  13        /182. RY*(  11) O   9                   18.59    1.81    0.165
  19. BD (   1) C  12 - C  13        /183. RY*(  12) O   9                   33.48    5.19    0.375
  19. BD (   1) C  12 - C  13        /184. RY*(  13) O   9                    0.74    4.01    0.049
  19. BD (   1) C  12 - C  13        /189. RY*(   1) H  10                   26.80    1.06    0.152
  19. BD (   1) C  12 - C  13        /193. RY*(   5) H  10                    0.81    2.97    0.044
  19. BD (   1) C  12 - C  13        /194. RY*(   1) C  11                    8.63    1.67    0.108
  19. BD (   1) C  12 - C  13        /195. RY*(   2) C  11                   17.40    1.73    0.156
  19. BD (   1) C  12 - C  13        /196. RY*(   3) C  11                    5.63    1.75    0.089
  19. BD (   1) C  12 - C  13        /197. RY*(   4) C  11                  254.42    0.86    0.421
  19. BD (   1) C  12 - C  13        /198. RY*(   5) C  11                    4.61    2.36    0.094
  19. BD (   1) C  12 - C  13        /199. RY*(   6) C  11                   37.79    1.98    0.246
  19. BD (   1) C  12 - C  13        /200. RY*(   7) C  11                    8.22    1.99    0.115
  19. BD (   1) C  12 - C  13        /201. RY*(   8) C  11                    9.33    2.65    0.141
  19. BD (   1) C  12 - C  13        /202. RY*(   9) C  11                  204.18    1.06    0.418
  19. BD (   1) C  12 - C  13        /203. RY*(  10) C  11                   61.43    2.23    0.333
  19. BD (   1) C  12 - C  13        /204. RY*(  11) C  11                   24.31    3.35    0.257
  19. BD (   1) C  12 - C  13        /206. RY*(  13) C  11                    0.51    4.43    0.043
  19. BD (   1) C  12 - C  13        /208. RY*(  15) C  11                  371.25    1.77    0.729
  19. BD (   1) C  12 - C  13        /209. RY*(  16) C  11                    8.00    3.75    0.156
  19. BD (   1) C  12 - C  13        /211. RY*(   1) C  12                   33.03    1.80    0.219
  19. BD (   1) C  12 - C  13        /212. RY*(   2) C  12                   10.77    1.99    0.132
  19. BD (   1) C  12 - C  13        /214. RY*(   4) C  12                    9.17    1.98    0.121
  19. BD (   1) C  12 - C  13        /216. RY*(   6) C  12                    0.93    1.85    0.037
  19. BD (   1) C  12 - C  13        /217. RY*(   7) C  12                   63.60    2.17    0.334
  19. BD (   1) C  12 - C  13        /221. RY*(  11) C  12                    2.83    3.06    0.084
  19. BD (   1) C  12 - C  13        /222. RY*(  12) C  12                   28.71    3.53    0.286
  19. BD (   1) C  12 - C  13        /224. RY*(  14) C  12                   20.95   19.67    0.577
  19. BD (   1) C  12 - C  13        /225. RY*(   1) C  13                   57.34    1.27    0.242
  19. BD (   1) C  12 - C  13        /226. RY*(   2) C  13                    4.74    1.74    0.082
  19. BD (   1) C  12 - C  13        /228. RY*(   4) C  13                    8.81    1.52    0.104
  19. BD (   1) C  12 - C  13        /230. RY*(   6) C  13                   42.25    2.21    0.275
  19. BD (   1) C  12 - C  13        /232. RY*(   8) C  13                    9.77    2.73    0.147
  19. BD (   1) C  12 - C  13        /234. RY*(  10) C  13                   13.88    2.16    0.156
  19. BD (   1) C  12 - C  13        /236. RY*(  12) C  13                    5.90    2.56    0.111
  19. BD (   1) C  12 - C  13        /237. RY*(  13) C  13                    2.54    4.38    0.095
  19. BD (   1) C  12 - C  13        /238. RY*(  14) C  13                  213.11    1.01    0.418
  19. BD (   1) C  12 - C  13        /239. RY*(  15) C  13                    2.22    3.87    0.083
  19. BD (   1) C  12 - C  13        /244. RY*(   3) C  14                    5.86    1.52    0.085
  19. BD (   1) C  12 - C  13        /246. RY*(   5) C  14                    0.55    1.63    0.027
  19. BD (   1) C  12 - C  13        /247. RY*(   6) C  14                    7.61    1.99    0.111
  19. BD (   1) C  12 - C  13        /249. RY*(   8) C  14                    0.98    1.98    0.040
  19. BD (   1) C  12 - C  13        /251. RY*(  10) C  14                    0.84    4.35    0.054
  19. BD (   1) C  12 - C  13        /255. RY*(  14) C  14                    1.82    2.71    0.063
  19. BD (   1) C  12 - C  13        /258. RY*(  17) C  14                    1.38    3.28    0.060
  19. BD (   1) C  12 - C  13        /259. RY*(   1) C  15                    0.63    1.88    0.031
  19. BD (   1) C  12 - C  13        /261. RY*(   3) C  15                    3.18    1.70    0.066
  19. BD (   1) C  12 - C  13        /264. RY*(   6) C  15                    3.14    3.04    0.088
  19. BD (   1) C  12 - C  13        /265. RY*(   7) C  15                    2.10    1.79    0.055
  19. BD (   1) C  12 - C  13        /277. RY*(   2) C  16                    0.76    1.67    0.032
  19. BD (   1) C  12 - C  13        /278. RY*(   3) C  16                    5.12    1.37    0.075
  19. BD (   1) C  12 - C  13        /281. RY*(   6) C  16                    0.61    1.78    0.030
  19. BD (   1) C  12 - C  13        /282. RY*(   7) C  16                    1.22    2.97    0.054
  19. BD (   1) C  12 - C  13        /283. RY*(   8) C  16                    0.74    3.04    0.043
  19. BD (   1) C  12 - C  13        /285. RY*(  10) C  16                    1.32    1.86    0.044
  19. BD (   1) C  12 - C  13        /286. RY*(  11) C  16                    6.88    1.31    0.085
  19. BD (   1) C  12 - C  13        /287. RY*(  12) C  16                   17.23    1.64    0.151
  19. BD (   1) C  12 - C  13        /289. RY*(  14) C  16                    2.52    3.15    0.080
  19. BD (   1) C  12 - C  13        /296. RY*(   4)Cl  17                    2.99    1.63    0.063
  19. BD (   1) C  12 - C  13        /299. RY*(   7)Cl  17                    4.08    1.84    0.078
  19. BD (   1) C  12 - C  13        /300. RY*(   8)Cl  17                    0.62    1.75    0.030
  19. BD (   1) C  12 - C  13        /315. RY*(   2)Cl  18                    4.89    1.35    0.073
  19. BD (   1) C  12 - C  13        /316. RY*(   3)Cl  18                    9.66    1.43    0.106
  19. BD (   1) C  12 - C  13        /317. RY*(   4)Cl  18                   37.38    1.26    0.196
  19. BD (   1) C  12 - C  13        /318. RY*(   5)Cl  18                    0.72    1.28    0.027
  19. BD (   1) C  12 - C  13        /319. RY*(   6)Cl  18                    7.74    1.56    0.099
  19. BD (   1) C  12 - C  13        /320. RY*(   7)Cl  18                   23.47    2.53    0.219
  19. BD (   1) C  12 - C  13        /321. RY*(   8)Cl  18                    6.95    2.01    0.106
  19. BD (   1) C  12 - C  13        /324. RY*(  11)Cl  18                    1.52    5.19    0.080
  19. BD (   1) C  12 - C  13        /326. RY*(  13)Cl  18                    1.66    1.47    0.044
  19. BD (   1) C  12 - C  13        /333. RY*(  20)Cl  18                    9.64    1.53    0.109
  19. BD (   1) C  12 - C  13        /334. RY*(   1) H  19                   10.27    1.43    0.109
  19. BD (   1) C  12 - C  13        /340. RY*(   2) H  20                  102.21    0.65    0.232
  19. BD (   1) C  12 - C  13        /341. RY*(   3) H  20                   33.23    1.14    0.175
  19. BD (   1) C  12 - C  13        /345. BD*(   2) C   1 - C   4           13.84    0.84    0.110
  19. BD (   1) C  12 - C  13        /346. BD*(   1) C   1 - O   9           69.72    1.20    0.258
  19. BD (   1) C  12 - C  13        /347. BD*(   1) C   2 - C   3            2.15    1.42    0.049
  19. BD (   1) C  12 - C  13        /355. BD*(   2) C   5 - C   6            7.60    0.86    0.081
  19. BD (   1) C  12 - C  13        /357. BD*(   1) C   6 - C  11            2.65    1.29    0.052
  19. BD (   1) C  12 - C  13        /358. BD*(   1) C  11 - C  12           17.34    1.39    0.139
  19. BD (   1) C  12 - C  13        /361. BD*(   1) C  12 - C  13            3.29    1.38    0.060
  19. BD (   1) C  12 - C  13        /363. BD*(   1) C  13 - C  16           10.72    1.42    0.111
  19. BD (   1) C  12 - C  13        /366. BD*(   1) C  14 - C  15          297.96    0.64    0.391
  19. BD (   1) C  12 - C  13        /367. BD*(   2) C  14 - C  15           59.87    3.03    0.404
  19. BD (   1) C  12 - C  13        /368. BD*(   1) C  15 - C  16          142.90    2.94    0.579
  19. BD (   1) C  12 - C  13        /370. BD*(   1) C  16 -Cl  17            1.57    2.87    0.060
  20. BD (   1) C  12 - H  20        / 69. RY*(   9) C   1                    1.08    0.94    0.029
  20. BD (   1) C  12 - H  20        / 70. RY*(  10) C   1                    0.54    5.29    0.048
  20. BD (   1) C  12 - H  20        / 71. RY*(  11) C   1                    0.52    4.93    0.046
  20. BD (   1) C  12 - H  20        / 72. RY*(  12) C   1                    1.08    1.72    0.039
  20. BD (   1) C  12 - H  20        / 75. RY*(  15) C   1                    0.80    0.59    0.019
  20. BD (   1) C  12 - H  20        / 81. RY*(   4) C   2                    0.87    1.11    0.028
  20. BD (   1) C  12 - H  20        / 85. RY*(   8) C   2                    4.32    2.12    0.086
  20. BD (   1) C  12 - H  20        / 86. RY*(   9) C   2                    0.86    2.52    0.042
  20. BD (   1) C  12 - H  20        / 89. RY*(  12) C   2                   17.44    1.23    0.132
  20. BD (   1) C  12 - H  20        / 90. RY*(  13) C   2                    0.85    2.48    0.041
  20. BD (   1) C  12 - H  20        / 91. RY*(  14) C   2                    4.31    2.16    0.087
  20. BD (   1) C  12 - H  20        / 92. RY*(  15) C   2                   30.12    1.22    0.173
  20. BD (   1) C  12 - H  20        / 95. RY*(   1) C   3                    1.06    1.31    0.034
  20. BD (   1) C  12 - H  20        / 96. RY*(   2) C   3                   18.50    1.07    0.126
  20. BD (   1) C  12 - H  20        / 99. RY*(   5) C   3                    1.08    1.28    0.033
  20. BD (   1) C  12 - H  20        /102. RY*(   8) C   3                   11.85    1.97    0.137
  20. BD (   1) C  12 - H  20        /103. RY*(   9) C   3                    3.06    2.72    0.082
  20. BD (   1) C  12 - H  20        /105. RY*(  11) C   3                    2.96    2.51    0.078
  20. BD (   1) C  12 - H  20        /114. RY*(   3) C   4                    0.50    0.82    0.018
  20. BD (   1) C  12 - H  20        /116. RY*(   5) C   4                    1.90    1.85    0.053
  20. BD (   1) C  12 - H  20        /117. RY*(   6) C   4                    0.90    0.94    0.026
  20. BD (   1) C  12 - H  20        /118. RY*(   7) C   4                    0.76    2.04    0.035
  20. BD (   1) C  12 - H  20        /120. RY*(   9) C   4                    3.02    1.85    0.067
  20. BD (   1) C  12 - H  20        /121. RY*(  10) C   4                   18.18    2.58    0.195
  20. BD (   1) C  12 - H  20        /122. RY*(  11) C   4                    0.68    1.21    0.026
  20. BD (   1) C  12 - H  20        /130. RY*(   2) C   5                   11.03    1.04    0.096
  20. BD (   1) C  12 - H  20        /132. RY*(   4) C   5                    3.84    1.13    0.059
  20. BD (   1) C  12 - H  20        /133. RY*(   5) C   5                   69.31    0.86    0.219
  20. BD (   1) C  12 - H  20        /134. RY*(   6) C   5                   23.31    1.55    0.171
  20. BD (   1) C  12 - H  20        /135. RY*(   7) C   5                   13.21    1.15    0.111
  20. BD (   1) C  12 - H  20        /136. RY*(   8) C   5                    5.50    2.96    0.115
  20. BD (   1) C  12 - H  20        /137. RY*(   9) C   5                   18.91    1.23    0.137
  20. BD (   1) C  12 - H  20        /139. RY*(  11) C   5                    7.04    2.93    0.129
  20. BD (   1) C  12 - H  20        /147. RY*(   2) C   6                    0.73    1.50    0.030
  20. BD (   1) C  12 - H  20        /148. RY*(   3) C   6                   18.70    1.27    0.139
  20. BD (   1) C  12 - H  20        /149. RY*(   4) C   6                   75.17    0.57    0.186
  20. BD (   1) C  12 - H  20        /156. RY*(  11) C   6                    0.54    3.22    0.037
  20. BD (   1) C  12 - H  20        /157. RY*(  12) C   6                    0.52    3.14    0.036
  20. BD (   1) C  12 - H  20        /158. RY*(  13) C   6                    0.66    3.01    0.040
  20. BD (   1) C  12 - H  20        /162. RY*(   1) H   7                   56.87    0.93    0.207
  20. BD (   1) C  12 - H  20        /163. RY*(   2) H   7                   16.08    1.85    0.155
  20. BD (   1) C  12 - H  20        /166. RY*(   5) H   7                    3.33    2.74    0.086
  20. BD (   1) C  12 - H  20        /167. RY*(   1) H   8                    1.24    1.37    0.037
  20. BD (   1) C  12 - H  20        /168. RY*(   2) H   8                    3.62    1.84    0.073
  20. BD (   1) C  12 - H  20        /171. RY*(   5) H   8                    0.82    2.66    0.042
  20. BD (   1) C  12 - H  20        /173. RY*(   2) O   9                    0.93    0.84    0.025
  20. BD (   1) C  12 - H  20        /174. RY*(   3) O   9                    1.01    1.03    0.029
  20. BD (   1) C  12 - H  20        /175. RY*(   4) O   9                   23.84    1.45    0.167
  20. BD (   1) C  12 - H  20        /178. RY*(   7) O   9                    4.98    2.50    0.100
  20. BD (   1) C  12 - H  20        /179. RY*(   8) O   9                   21.97    1.66    0.172
  20. BD (   1) C  12 - H  20        /182. RY*(  11) O   9                   24.21    1.19    0.153
  20. BD (   1) C  12 - H  20        /183. RY*(  12) O   9                   27.55    4.58    0.319
  20. BD (   1) C  12 - H  20        /184. RY*(  13) O   9                    1.10    3.39    0.055
  20. BD (   1) C  12 - H  20        /189. RY*(   1) H  10                   48.98    0.44    0.133
  20. BD (   1) C  12 - H  20        /193. RY*(   5) H  10                    0.78    2.36    0.039
  20. BD (   1) C  12 - H  20        /194. RY*(   1) C  11                   32.37    1.06    0.166
  20. BD (   1) C  12 - H  20        /195. RY*(   2) C  11                   38.50    1.12    0.186
  20. BD (   1) C  12 - H  20        /196. RY*(   3) C  11                   15.65    1.14    0.120
  20. BD (   1) C  12 - H  20        /197. RY*(   4) C  11                  717.26    0.24    0.376
  20. BD (   1) C  12 - H  20        /198. RY*(   5) C  11                    4.95    1.74    0.083
  20. BD (   1) C  12 - H  20        /199. RY*(   6) C  11                   53.10    1.37    0.242
  20. BD (   1) C  12 - H  20        /200. RY*(   7) C  11                   10.48    1.38    0.108
  20. BD (   1) C  12 - H  20        /201. RY*(   8) C  11                    6.02    2.03    0.099
  20. BD (   1) C  12 - H  20        /202. RY*(   9) C  11                  440.72    0.44    0.396
  20. BD (   1) C  12 - H  20        /203. RY*(  10) C  11                   77.28    1.61    0.318
  20. BD (   1) C  12 - H  20        /204. RY*(  11) C  11                   20.90    2.73    0.215
  20. BD (   1) C  12 - H  20        /206. RY*(  13) C  11                    0.51    3.82    0.040
  20. BD (   1) C  12 - H  20        /208. RY*(  15) C  11                  471.74    1.15    0.663
  20. BD (   1) C  12 - H  20        /209. RY*(  16) C  11                    6.18    3.14    0.125
  20. BD (   1) C  12 - H  20        /211. RY*(   1) C  12                   22.68    1.18    0.147
  20. BD (   1) C  12 - H  20        /212. RY*(   2) C  12                    5.90    1.38    0.081
  20. BD (   1) C  12 - H  20        /214. RY*(   4) C  12                    5.00    1.36    0.074
  20. BD (   1) C  12 - H  20        /216. RY*(   6) C  12                    0.87    1.24    0.030
  20. BD (   1) C  12 - H  20        /217. RY*(   7) C  12                   51.27    1.55    0.254
  20. BD (   1) C  12 - H  20        /218. RY*(   8) C  12                    0.62    1.92    0.031
  20. BD (   1) C  12 - H  20        /221. RY*(  11) C  12                    5.03    2.45    0.100
  20. BD (   1) C  12 - H  20        /222. RY*(  12) C  12                   31.58    2.91    0.273
  20. BD (   1) C  12 - H  20        /224. RY*(  14) C  12                   12.70   19.05    0.443
  20. BD (   1) C  12 - H  20        /225. RY*(   1) C  13                   69.17    0.65    0.190
  20. BD (   1) C  12 - H  20        /226. RY*(   2) C  13                    3.42    1.13    0.056
  20. BD (   1) C  12 - H  20        /228. RY*(   4) C  13                   12.03    0.90    0.094
  20. BD (   1) C  12 - H  20        /230. RY*(   6) C  13                   45.03    1.59    0.241
  20. BD (   1) C  12 - H  20        /232. RY*(   8) C  13                    6.66    2.12    0.107
  20. BD (   1) C  12 - H  20        /234. RY*(  10) C  13                   14.65    1.54    0.135
  20. BD (   1) C  12 - H  20        /236. RY*(  12) C  13                    6.11    1.95    0.098
  20. BD (   1) C  12 - H  20        /237. RY*(  13) C  13                    4.58    3.77    0.118
  20. BD (   1) C  12 - H  20        /238. RY*(  14) C  13                  424.16    0.40    0.369
  20. BD (   1) C  12 - H  20        /239. RY*(  15) C  13                    2.98    3.26    0.089
  20. BD (   1) C  12 - H  20        /244. RY*(   3) C  14                   11.82    0.91    0.093
  20. BD (   1) C  12 - H  20        /247. RY*(   6) C  14                   10.32    1.37    0.107
  20. BD (   1) C  12 - H  20        /249. RY*(   8) C  14                    2.00    1.37    0.047
  20. BD (   1) C  12 - H  20        /251. RY*(  10) C  14                    0.68    3.73    0.045
  20. BD (   1) C  12 - H  20        /255. RY*(  14) C  14                    2.86    2.09    0.070
  20. BD (   1) C  12 - H  20        /258. RY*(  17) C  14                    1.20    2.66    0.051
  20. BD (   1) C  12 - H  20        /259. RY*(   1) C  15                    0.62    1.27    0.025
  20. BD (   1) C  12 - H  20        /261. RY*(   3) C  15                    3.69    1.08    0.057
  20. BD (   1) C  12 - H  20        /264. RY*(   6) C  15                    3.01    2.42    0.077
  20. BD (   1) C  12 - H  20        /265. RY*(   7) C  15                    2.17    1.17    0.045
  20. BD (   1) C  12 - H  20        /276. RY*(   1) C  16                    1.60    1.21    0.039
  20. BD (   1) C  12 - H  20        /277. RY*(   2) C  16                    1.59    1.06    0.037
  20. BD (   1) C  12 - H  20        /278. RY*(   3) C  16                    4.42    0.76    0.052
  20. BD (   1) C  12 - H  20        /283. RY*(   8) C  16                    1.20    2.42    0.048
  20. BD (   1) C  12 - H  20        /285. RY*(  10) C  16                    1.76    1.24    0.042
  20. BD (   1) C  12 - H  20        /286. RY*(  11) C  16                   11.37    0.69    0.080
  20. BD (   1) C  12 - H  20        /287. RY*(  12) C  16                   20.12    1.03    0.129
  20. BD (   1) C  12 - H  20        /289. RY*(  14) C  16                    3.34    2.54    0.083
  20. BD (   1) C  12 - H  20        /296. RY*(   4)Cl  17                    4.24    1.02    0.059
  20. BD (   1) C  12 - H  20        /299. RY*(   7)Cl  17                    4.91    1.23    0.070
  20. BD (   1) C  12 - H  20        /300. RY*(   8)Cl  17                    0.95    1.14    0.030
  20. BD (   1) C  12 - H  20        /315. RY*(   2)Cl  18                   11.71    0.73    0.083
  20. BD (   1) C  12 - H  20        /316. RY*(   3)Cl  18                   17.38    0.81    0.107
  20. BD (   1) C  12 - H  20        /317. RY*(   4)Cl  18                   44.43    0.65    0.153
  20. BD (   1) C  12 - H  20        /318. RY*(   5)Cl  18                    1.12    0.66    0.024
  20. BD (   1) C  12 - H  20        /319. RY*(   6)Cl  18                    9.34    0.94    0.084
  20. BD (   1) C  12 - H  20        /320. RY*(   7)Cl  18                   25.36    1.91    0.198
  20. BD (   1) C  12 - H  20        /321. RY*(   8)Cl  18                    8.27    1.39    0.097
  20. BD (   1) C  12 - H  20        /324. RY*(  11)Cl  18                    0.92    4.57    0.058
  20. BD (   1) C  12 - H  20        /326. RY*(  13)Cl  18                    2.33    0.85    0.040
  20. BD (   1) C  12 - H  20        /333. RY*(  20)Cl  18                   13.53    0.92    0.100
  20. BD (   1) C  12 - H  20        /334. RY*(   1) H  19                   15.26    0.81    0.100
  20. BD (   1) C  12 - H  20        /340. RY*(   2) H  20                 1506.92    0.03    0.200
  20. BD (   1) C  12 - H  20        /341. RY*(   3) H  20                    5.13    0.53    0.047
  20. BD (   1) C  12 - H  20        /345. BD*(   2) C   1 - C   4           41.09    0.23    0.098
  20. BD (   1) C  12 - H  20        /346. BD*(   1) C   1 - O   9          108.43    0.58    0.224
  20. BD (   1) C  12 - H  20        /347. BD*(   1) C   2 - C   3            2.01    0.80    0.036
  20. BD (   1) C  12 - H  20        /355. BD*(   2) C   5 - C   6           20.77    0.24    0.071
  20. BD (   1) C  12 - H  20        /357. BD*(   1) C   6 - C  11            1.79    0.67    0.031
  20. BD (   1) C  12 - H  20        /358. BD*(   1) C  11 - C  12           13.64    0.78    0.092
  20. BD (   1) C  12 - H  20        /360. BD*(   1) C  11 - C  14            6.26    0.79    0.063
  20. BD (   1) C  12 - H  20        /361. BD*(   1) C  12 - C  13           11.58    0.76    0.084
  20. BD (   1) C  12 - H  20        /363. BD*(   1) C  13 - C  16            9.43    0.80    0.078
  20. BD (   1) C  12 - H  20        /365. BD*(   1) C  13 -Cl  18            0.56    0.43    0.014
  20. BD (   1) C  12 - H  20        /366. BD*(   1) C  14 - C  15         9162.54    0.02    0.423
  20. BD (   1) C  12 - H  20        /367. BD*(   2) C  14 - C  15           15.91    2.42    0.186
  20. BD (   1) C  12 - H  20        /368. BD*(   1) C  15 - C  16           72.72    2.32    0.367
  21. BD (   1) C  13 - C  16        /212. RY*(   2) C  12                    1.41    1.99    0.047
  21. BD (   1) C  13 - C  16        /259. RY*(   1) C  15                    2.35    1.88    0.059
  21. BD (   1) C  13 - C  16        /315. RY*(   2)Cl  18                    0.60    1.34    0.025
  21. BD (   1) C  13 - C  16        /361. BD*(   1) C  12 - C  13            4.74    1.38    0.072
  21. BD (   1) C  13 - C  16        /366. BD*(   1) C  14 - C  15            1.93    0.64    0.031
  21. BD (   1) C  13 - C  16        /368. BD*(   1) C  15 - C  16            2.52    2.94    0.077
  22. BD (   2) C  13 - C  16        /208. RY*(  15) C  11                    0.54    1.27    0.025
  22. BD (   2) C  13 - C  16        /213. RY*(   3) C  12                    1.03    1.62    0.039
  22. BD (   2) C  13 - C  16        /262. RY*(   4) C  15                    2.08    1.22    0.048
  22. BD (   2) C  13 - C  16        /293. RY*(   1)Cl  17                    2.07    1.02    0.044
  22. BD (   2) C  13 - C  16        /314. RY*(   1)Cl  18                    2.64    0.98    0.049
  22. BD (   2) C  13 - C  16        /340. RY*(   2) H  20                    2.68    0.15    0.019
  22. BD (   2) C  13 - C  16        /359. BD*(   2) C  11 - C  12           22.09    0.39    0.085
  22. BD (   2) C  13 - C  16        /366. BD*(   1) C  14 - C  15            1.54    0.14    0.014
  22. BD (   2) C  13 - C  16        /367. BD*(   2) C  14 - C  15            3.49    2.54    0.084
  23. BD (   1) C  13 -Cl  18        /100. RY*(   6) C   3                   34.03    0.16    0.067
  23. BD (   1) C  13 -Cl  18        /133. RY*(   5) C   5                    0.93    1.47    0.033
  23. BD (   1) C  13 -Cl  18        /149. RY*(   4) C   6                    0.79    1.19    0.027
  23. BD (   1) C  13 -Cl  18        /162. RY*(   1) H   7                    0.78    1.54    0.031
  23. BD (   1) C  13 -Cl  18        /183. RY*(  12) O   9                    0.58    5.19    0.049
  23. BD (   1) C  13 -Cl  18        /194. RY*(   1) C  11                    0.70    1.67    0.031
  23. BD (   1) C  13 -Cl  18        /195. RY*(   2) C  11                    0.89    1.73    0.035
  23. BD (   1) C  13 -Cl  18        /197. RY*(   4) C  11                    4.67    0.86    0.057
  23. BD (   1) C  13 -Cl  18        /199. RY*(   6) C  11                    0.64    1.98    0.032
  23. BD (   1) C  13 -Cl  18        /202. RY*(   9) C  11                    4.03    1.05    0.058
  23. BD (   1) C  13 -Cl  18        /203. RY*(  10) C  11                    1.23    2.23    0.047
  23. BD (   1) C  13 -Cl  18        /208. RY*(  15) C  11                    5.91    1.77    0.092
  23. BD (   1) C  13 -Cl  18        /211. RY*(   1) C  12                    1.77    1.80    0.050
  23. BD (   1) C  13 -Cl  18        /217. RY*(   7) C  12                    1.91    2.17    0.058
  23. BD (   1) C  13 -Cl  18        /224. RY*(  14) C  12                    0.71   19.67    0.105
  23. BD (   1) C  13 -Cl  18        /225. RY*(   1) C  13                    2.64    1.27    0.052
  23. BD (   1) C  13 -Cl  18        /226. RY*(   2) C  13                    0.57    1.74    0.028
  23. BD (   1) C  13 -Cl  18        /230. RY*(   6) C  13                    0.53    2.21    0.031
  23. BD (   1) C  13 -Cl  18        /238. RY*(  14) C  13                    3.80    1.01    0.056
  23. BD (   1) C  13 -Cl  18        /276. RY*(   1) C  16                    0.86    1.82    0.035
  23. BD (   1) C  13 -Cl  18        /278. RY*(   3) C  16                    1.05    1.37    0.034
  23. BD (   1) C  13 -Cl  18        /317. RY*(   4)Cl  18                    0.52    1.26    0.023
  23. BD (   1) C  13 -Cl  18        /340. RY*(   2) H  20                    1.89    0.65    0.031
  23. BD (   1) C  13 -Cl  18        /341. RY*(   3) H  20                    1.78    1.14    0.040
  23. BD (   1) C  13 -Cl  18        /346. BD*(   1) C   1 - O   9            1.28    1.19    0.035
  23. BD (   1) C  13 -Cl  18        /358. BD*(   1) C  11 - C  12            3.01    1.39    0.058
  23. BD (   1) C  13 -Cl  18        /366. BD*(   1) C  14 - C  15           10.76    0.64    0.074
  23. BD (   1) C  13 -Cl  18        /368. BD*(   1) C  15 - C  16            8.34    2.94    0.141
  24. BD (   1) C  14 - C  15        /195. RY*(   2) C  11                    2.18    1.66    0.054
  24. BD (   1) C  14 - C  15        /277. RY*(   2) C  16                    2.11    1.60    0.052
  24. BD (   1) C  14 - C  15        /353. BD*(   1) C   4 - C  14            0.96    0.62    0.024
  24. BD (   1) C  14 - C  15        /357. BD*(   1) C   6 - C  11            3.23    1.21    0.056
  24. BD (   1) C  14 - C  15        /366. BD*(   1) C  14 - C  15            1.17    0.57    0.023
  24. BD (   1) C  14 - C  15        /368. BD*(   1) C  15 - C  16            1.78    2.86    0.064
  24. BD (   1) C  14 - C  15        /370. BD*(   1) C  16 -Cl  17            2.24    2.80    0.071
  25. BD (   2) C  14 - C  15        /197. RY*(   4) C  11                    0.51    0.29    0.012
  25. BD (   2) C  14 - C  15        /200. RY*(   7) C  11                    0.79    1.42    0.033
  25. BD (   2) C  14 - C  15        /262. RY*(   4) C  15                    0.77    1.15    0.030
  25. BD (   2) C  14 - C  15        /279. RY*(   4) C  16                    0.71    1.35    0.031
  25. BD (   2) C  14 - C  15        /280. RY*(   5) C  16                    0.65    1.80    0.034
  25. BD (   2) C  14 - C  15        /340. RY*(   2) H  20                    1.03    0.08    0.009
  25. BD (   2) C  14 - C  15        /359. BD*(   2) C  11 - C  12           24.22    0.32    0.079
  25. BD (   2) C  14 - C  15        /364. BD*(   2) C  13 - C  16           46.61    0.28    0.104
  26. BD (   1) C  15 - C  16        / 69. RY*(   9) C   1                    0.61    1.71    0.029
  26. BD (   1) C  15 - C  16        / 72. RY*(  12) C   1                    0.65    2.49    0.036
  26. BD (   1) C  15 - C  16        / 81. RY*(   4) C   2                    1.06    1.89    0.040
  26. BD (   1) C  15 - C  16        / 85. RY*(   8) C   2                    3.36    2.89    0.089
  26. BD (   1) C  15 - C  16        / 86. RY*(   9) C   2                    0.66    3.29    0.042
  26. BD (   1) C  15 - C  16        / 89. RY*(  12) C   2                   11.54    2.01    0.137
  26. BD (   1) C  15 - C  16        / 91. RY*(  14) C   2                    2.65    2.94    0.079
  26. BD (   1) C  15 - C  16        / 92. RY*(  15) C   2                   17.67    2.00    0.169
  26. BD (   1) C  15 - C  16        / 96. RY*(   2) C   3                   14.63    1.84    0.148
  26. BD (   1) C  15 - C  16        / 99. RY*(   5) C   3                    0.64    2.05    0.033
  26. BD (   1) C  15 - C  16        /100. RY*(   6) C   3                  876.90    0.32    0.479
  26. BD (   1) C  15 - C  16        /102. RY*(   8) C   3                    7.44    2.74    0.129
  26. BD (   1) C  15 - C  16        /103. RY*(   9) C   3                    2.23    3.50    0.079
  26. BD (   1) C  15 - C  16        /105. RY*(  11) C   3                    2.44    3.29    0.081
  26. BD (   1) C  15 - C  16        /106. RY*(  12) C   3                    1.08    2.29    0.045
  26. BD (   1) C  15 - C  16        /116. RY*(   5) C   4                    1.31    2.63    0.053
  26. BD (   1) C  15 - C  16        /120. RY*(   9) C   4                    2.25    2.63    0.069
  26. BD (   1) C  15 - C  16        /121. RY*(  10) C   4                   13.88    3.36    0.194
  26. BD (   1) C  15 - C  16        /130. RY*(   2) C   5                    7.25    1.82    0.103
  26. BD (   1) C  15 - C  16        /132. RY*(   4) C   5                    2.84    1.90    0.066
  26. BD (   1) C  15 - C  16        /133. RY*(   5) C   5                   35.24    1.63    0.216
  26. BD (   1) C  15 - C  16        /134. RY*(   6) C   5                   14.59    2.32    0.166
  26. BD (   1) C  15 - C  16        /135. RY*(   7) C   5                    6.75    1.92    0.103
  26. BD (   1) C  15 - C  16        /136. RY*(   8) C   5                    4.28    3.73    0.114
  26. BD (   1) C  15 - C  16        /137. RY*(   9) C   5                   12.16    2.00    0.140
  26. BD (   1) C  15 - C  16        /139. RY*(  11) C   5                    5.10    3.71    0.124
  26. BD (   1) C  15 - C  16        /147. RY*(   2) C   6                    1.04    2.28    0.044
  26. BD (   1) C  15 - C  16        /148. RY*(   3) C   6                   11.11    2.05    0.136
  26. BD (   1) C  15 - C  16        /149. RY*(   4) C   6                   36.91    1.34    0.200
  26. BD (   1) C  15 - C  16        /158. RY*(  13) C   6                    0.80    3.78    0.050
  26. BD (   1) C  15 - C  16        /162. RY*(   1) H   7                   38.10    1.70    0.229
  26. BD (   1) C  15 - C  16        /163. RY*(   2) H   7                   13.57    2.62    0.170
  26. BD (   1) C  15 - C  16        /166. RY*(   5) H   7                    3.26    3.51    0.096
  26. BD (   1) C  15 - C  16        /167. RY*(   1) H   8                    0.94    2.14    0.040
  26. BD (   1) C  15 - C  16        /168. RY*(   2) H   8                    2.67    2.62    0.075
  26. BD (   1) C  15 - C  16        /171. RY*(   5) H   8                    0.74    3.44    0.045
  26. BD (   1) C  15 - C  16        /174. RY*(   3) O   9                    0.55    1.81    0.028
  26. BD (   1) C  15 - C  16        /175. RY*(   4) O   9                   14.77    2.22    0.163
  26. BD (   1) C  15 - C  16        /178. RY*(   7) O   9                    3.63    3.27    0.098
  26. BD (   1) C  15 - C  16        /179. RY*(   8) O   9                   14.92    2.44    0.172
  26. BD (   1) C  15 - C  16        /182. RY*(  11) O   9                   14.77    1.96    0.153
  26. BD (   1) C  15 - C  16        /183. RY*(  12) O   9                   26.69    5.35    0.340
  26. BD (   1) C  15 - C  16        /184. RY*(  13) O   9                    0.80    4.17    0.052
  26. BD (   1) C  15 - C  16        /189. RY*(   1) H  10                   22.64    1.22    0.149
  26. BD (   1) C  15 - C  16        /193. RY*(   5) H  10                    0.50    3.13    0.036
  26. BD (   1) C  15 - C  16        /194. RY*(   1) C  11                   19.69    1.83    0.170
  26. BD (   1) C  15 - C  16        /195. RY*(   2) C  11                   20.09    1.89    0.175
  26. BD (   1) C  15 - C  16        /196. RY*(   3) C  11                   12.09    1.91    0.137
  26. BD (   1) C  15 - C  16        /197. RY*(   4) C  11                  173.03    1.02    0.378
  26. BD (   1) C  15 - C  16        /198. RY*(   5) C  11                    3.75    2.51    0.087
  26. BD (   1) C  15 - C  16        /199. RY*(   6) C  11                   32.70    2.14    0.238
  26. BD (   1) C  15 - C  16        /200. RY*(   7) C  11                    6.57    2.15    0.107
  26. BD (   1) C  15 - C  16        /201. RY*(   8) C  11                    8.62    2.81    0.140
  26. BD (   1) C  15 - C  16        /202. RY*(   9) C  11                  160.98    1.21    0.398
  26. BD (   1) C  15 - C  16        /203. RY*(  10) C  11                   47.59    2.39    0.303
  26. BD (   1) C  15 - C  16        /204. RY*(  11) C  11                   27.47    3.50    0.279
  26. BD (   1) C  15 - C  16        /206. RY*(  13) C  11                    0.52    4.59    0.044
  26. BD (   1) C  15 - C  16        /208. RY*(  15) C  11                  313.50    1.93    0.699
  26. BD (   1) C  15 - C  16        /209. RY*(  16) C  11                    6.66    3.91    0.145
  26. BD (   1) C  15 - C  16        /211. RY*(   1) C  12                   66.04    1.96    0.323
  26. BD (   1) C  15 - C  16        /212. RY*(   2) C  12                   15.95    2.15    0.167
  26. BD (   1) C  15 - C  16        /214. RY*(   4) C  12                    7.99    2.14    0.118
  26. BD (   1) C  15 - C  16        /216. RY*(   6) C  12                    0.72    2.01    0.034
  26. BD (   1) C  15 - C  16        /217. RY*(   7) C  12                   68.67    2.33    0.360
  26. BD (   1) C  15 - C  16        /219. RY*(   9) C  12                    1.22    4.92    0.070
  26. BD (   1) C  15 - C  16        /221. RY*(  11) C  12                    1.66    3.22    0.066
  26. BD (   1) C  15 - C  16        /222. RY*(  12) C  12                   16.30    3.68    0.221
  26. BD (   1) C  15 - C  16        /224. RY*(  14) C  12                   21.15   19.83    0.583
  26. BD (   1) C  15 - C  16        /225. RY*(   1) C  13                   41.28    1.43    0.218
  26. BD (   1) C  15 - C  16        /226. RY*(   2) C  13                    0.79    1.90    0.035
  26. BD (   1) C  15 - C  16        /228. RY*(   4) C  13                   10.99    1.68    0.122
  26. BD (   1) C  15 - C  16        /230. RY*(   6) C  13                   38.04    2.37    0.270
  26. BD (   1) C  15 - C  16        /232. RY*(   8) C  13                    5.31    2.89    0.112
  26. BD (   1) C  15 - C  16        /233. RY*(   9) C  13                    1.26    3.85    0.063
  26. BD (   1) C  15 - C  16        /234. RY*(  10) C  13                   11.71    2.32    0.148
  26. BD (   1) C  15 - C  16        /236. RY*(  12) C  13                    4.90    2.72    0.104
  26. BD (   1) C  15 - C  16        /237. RY*(  13) C  13                    3.09    4.54    0.107
  26. BD (   1) C  15 - C  16        /238. RY*(  14) C  13                  162.05    1.17    0.392
  26. BD (   1) C  15 - C  16        /239. RY*(  15) C  13                    2.21    4.03    0.085
  26. BD (   1) C  15 - C  16        /242. RY*(   1) C  14                    0.97    1.63    0.036
  26. BD (   1) C  15 - C  16        /243. RY*(   2) C  14                    1.31    1.90    0.045
  26. BD (   1) C  15 - C  16        /244. RY*(   3) C  14                    4.59    1.68    0.079
  26. BD (   1) C  15 - C  16        /247. RY*(   6) C  14                    4.37    2.14    0.087
  26. BD (   1) C  15 - C  16        /249. RY*(   8) C  14                    0.85    2.14    0.038
  26. BD (   1) C  15 - C  16        /251. RY*(  10) C  14                    0.54    4.51    0.044
  26. BD (   1) C  15 - C  16        /255. RY*(  14) C  14                    1.73    2.87    0.063
  26. BD (   1) C  15 - C  16        /258. RY*(  17) C  14                    1.06    3.44    0.054
  26. BD (   1) C  15 - C  16        /261. RY*(   3) C  15                    3.46    1.86    0.072
  26. BD (   1) C  15 - C  16        /264. RY*(   6) C  15                    2.66    3.20    0.083
  26. BD (   1) C  15 - C  16        /265. RY*(   7) C  15                    1.17    1.95    0.043
  26. BD (   1) C  15 - C  16        /276. RY*(   1) C  16                    0.56    1.98    0.030
  26. BD (   1) C  15 - C  16        /278. RY*(   3) C  16                    1.61    1.53    0.045
  26. BD (   1) C  15 - C  16        /283. RY*(   8) C  16                    0.52    3.19    0.037
  26. BD (   1) C  15 - C  16        /285. RY*(  10) C  16                    0.72    2.01    0.034
  26. BD (   1) C  15 - C  16        /286. RY*(  11) C  16                    4.16    1.47    0.070
  26. BD (   1) C  15 - C  16        /287. RY*(  12) C  16                   13.90    1.80    0.142
  26. BD (   1) C  15 - C  16        /289. RY*(  14) C  16                    2.10    3.31    0.075
  26. BD (   1) C  15 - C  16        /294. RY*(   2)Cl  17                    1.28    1.61    0.041
  26. BD (   1) C  15 - C  16        /296. RY*(   4)Cl  17                    3.62    1.79    0.072
  26. BD (   1) C  15 - C  16        /299. RY*(   7)Cl  17                    3.51    2.00    0.075
  26. BD (   1) C  15 - C  16        /300. RY*(   8)Cl  17                    0.53    1.91    0.029
  26. BD (   1) C  15 - C  16        /315. RY*(   2)Cl  18                    8.68    1.50    0.103
  26. BD (   1) C  15 - C  16        /316. RY*(   3)Cl  18                    9.50    1.59    0.111
  26. BD (   1) C  15 - C  16        /317. RY*(   4)Cl  18                   25.09    1.42    0.170
  26. BD (   1) C  15 - C  16        /318. RY*(   5)Cl  18                    0.56    1.44    0.025
  26. BD (   1) C  15 - C  16        /319. RY*(   6)Cl  18                    5.29    1.72    0.086
  26. BD (   1) C  15 - C  16        /320. RY*(   7)Cl  18                   18.04    2.69    0.198
  26. BD (   1) C  15 - C  16        /321. RY*(   8)Cl  18                    4.99    2.17    0.094
  26. BD (   1) C  15 - C  16        /324. RY*(  11)Cl  18                    0.83    5.34    0.060
  26. BD (   1) C  15 - C  16        /326. RY*(  13)Cl  18                    1.25    1.62    0.040
  26. BD (   1) C  15 - C  16        /333. RY*(  20)Cl  18                    6.99    1.69    0.098
  26. BD (   1) C  15 - C  16        /334. RY*(   1) H  19                    9.32    1.59    0.109
  26. BD (   1) C  15 - C  16        /340. RY*(   2) H  20                   59.74    0.81    0.198
  26. BD (   1) C  15 - C  16        /341. RY*(   3) H  20                   10.98    1.30    0.108
  26. BD (   1) C  15 - C  16        /345. BD*(   2) C   1 - C   4            9.00    1.00    0.096
  26. BD (   1) C  15 - C  16        /346. BD*(   1) C   1 - O   9           45.03    1.35    0.221
  26. BD (   1) C  15 - C  16        /347. BD*(   1) C   2 - C   3            1.37    1.57    0.042
  26. BD (   1) C  15 - C  16        /353. BD*(   1) C   4 - C  14            0.89    0.86    0.026
  26. BD (   1) C  15 - C  16        /355. BD*(   2) C   5 - C   6            5.47    1.02    0.075
  26. BD (   1) C  15 - C  16        /358. BD*(   1) C  11 - C  12            5.43    1.55    0.082
  26. BD (   1) C  15 - C  16        /360. BD*(   1) C  11 - C  14            2.92    1.57    0.060
  26. BD (   1) C  15 - C  16        /361. BD*(   1) C  12 - C  13            4.90    1.54    0.078
  26. BD (   1) C  15 - C  16        /363. BD*(   1) C  13 - C  16           14.08    1.58    0.134
  26. BD (   1) C  15 - C  16        /365. BD*(   1) C  13 -Cl  18            2.74    1.20    0.051
  26. BD (   1) C  15 - C  16        /366. BD*(   1) C  14 - C  15          208.29    0.80    0.365
  26. BD (   1) C  15 - C  16        /367. BD*(   2) C  14 - C  15            5.73    3.19    0.128
  26. BD (   1) C  15 - C  16        /368. BD*(   1) C  15 - C  16          102.42    3.10    0.503
  27. BD (   1) C  15 - H  19        /242. RY*(   1) C  14                    0.95    1.22    0.031
  27. BD (   1) C  15 - H  19        /276. RY*(   1) C  16                    1.31    1.57    0.041
  27. BD (   1) C  15 - H  19        /360. BD*(   1) C  11 - C  14            3.18    1.16    0.054
  27. BD (   1) C  15 - H  19        /363. BD*(   1) C  13 - C  16            5.26    1.17    0.070
  27. BD (   1) C  15 - H  19        /366. BD*(   1) C  14 - C  15            1.44    0.39    0.021
  27. BD (   1) C  15 - H  19        /368. BD*(   1) C  15 - C  16            0.68    2.69    0.038
  28. BD (   1) C  16 -Cl  17        /100. RY*(   6) C   3                    0.67    0.16    0.009
  28. BD (   1) C  16 -Cl  17        /225. RY*(   1) C  13                    0.66    1.26    0.026
  28. BD (   1) C  16 -Cl  17        /259. RY*(   1) C  15                    0.72    1.88    0.033
  28. BD (   1) C  16 -Cl  17        /361. BD*(   1) C  12 - C  13            2.26    1.38    0.050
  28. BD (   1) C  16 -Cl  17        /366. BD*(   1) C  14 - C  15            8.88    0.64    0.067
  28. BD (   1) C  16 -Cl  17        /368. BD*(   1) C  15 - C  16            0.76    2.93    0.043
  29. CR (   1) C   1                / 79. RY*(   2) C   2                    1.35   11.25    0.110
  29. CR (   1) C   1                / 81. RY*(   4) C   2                    0.67   11.35    0.078
  29. CR (   1) C   1                /113. RY*(   2) C   4                    1.02   11.25    0.096
  29. CR (   1) C   1                /115. RY*(   4) C   4                    0.55   11.74    0.072
  29. CR (   1) C   1                /342. RY*(   4) H  20                    1.92    1.08    0.041
  29. CR (   1) C   1                /343. BD*(   1) C   1 - C   2            1.27   11.09    0.107
  29. CR (   1) C   1                /347. BD*(   1) C   2 - C   3            0.91   11.04    0.090
  29. CR (   1) C   1                /352. BD*(   1) C   4 - C   5            1.03   11.03    0.096
  29. CR (   1) C   1                /353. BD*(   1) C   4 - C  14            1.60   10.32    0.124
  30. CR (   1) C   2                / 62. RY*(   2) C   1                    1.62   11.79    0.124
  30. CR (   1) C   2                / 65. RY*(   5) C   1                    0.78   11.70    0.085
  30. CR (   1) C   2                / 96. RY*(   2) C   3                    1.23   11.25    0.105
  30. CR (   1) C   2                /342. RY*(   4) H  20                    8.92    1.02    0.085
  30. CR (   1) C   2                /344. BD*(   1) C   1 - C   4            1.03   10.97    0.097
  30. CR (   1) C   2                /350. BD*(   1) C   3 - C   6            0.88   10.99    0.088
  30. CR (   1) C   2                /369. BD*(   1) C  15 - H  19            1.17    5.10    0.070
  31. CR (   1) C   3                / 78. RY*(   1) C   2                    1.00   11.63    0.096
  31. CR (   1) C   3                / 79. RY*(   2) C   2                    0.67   11.21    0.078
  31. CR (   1) C   3                /146. RY*(   1) C   6                    0.86   11.16    0.088
  31. CR (   1) C   3                /147. RY*(   2) C   6                    0.68   11.69    0.080
  31. CR (   1) C   3                /162. RY*(   1) H   7                    0.71   11.12    0.079
  31. CR (   1) C   3                /208. RY*(  15) C  11                    0.57   11.34    0.072
  31. CR (   1) C   3                /215. RY*(   5) C  12                    1.34    8.40    0.095
  31. CR (   1) C   3                /342. RY*(   4) H  20                   21.46    1.03    0.133
  31. CR (   1) C   3                /343. BD*(   1) C   1 - C   2            0.65   11.04    0.077
  31. CR (   1) C   3                /354. BD*(   1) C   5 - C   6            0.51   11.03    0.067
  31. CR (   1) C   3                /357. BD*(   1) C   6 - C  11            1.01   10.86    0.095
  31. CR (   1) C   3                /368. BD*(   1) C  15 - C  16            0.61   12.51    0.078
  31. CR (   1) C   3                /369. BD*(   1) C  15 - H  19            4.26    5.11    0.133
  32. CR (   1) C   4                / 62. RY*(   2) C   1                    1.46   11.85    0.118
  32. CR (   1) C   4                /129. RY*(   1) C   5                    1.68   11.44    0.124
  32. CR (   1) C   4                /346. BD*(   1) C   1 - O   9            1.25   10.83    0.104
  32. CR (   1) C   4                /353. BD*(   1) C   4 - C  14            7.44   10.33    0.269
  32. CR (   1) C   4                /354. BD*(   1) C   5 - C   6            0.62   11.09    0.074
  33. CR (   1) C   5                /113. RY*(   2) C   4                    1.30   11.21    0.108
  33. CR (   1) C   5                /147. RY*(   2) C   6                    2.36   11.70    0.149
  33. CR (   1) C   5                /167. RY*(   1) H   8                    0.70   11.56    0.080
  33. CR (   1) C   5                /342. RY*(   4) H  20                    7.15    1.04    0.077
  33. CR (   1) C   5                /344. BD*(   1) C   1 - C   4            1.01   10.98    0.096
  33. CR (   1) C   5                /350. BD*(   1) C   3 - C   6            0.58   11.00    0.071
  33. CR (   1) C   5                /353. BD*(   1) C   4 - C  14            0.71   10.28    0.083
  33. CR (   1) C   5                /357. BD*(   1) C   6 - C  11            1.02   10.87    0.095
  33. CR (   1) C   5                /369. BD*(   1) C  15 - H  19            1.24    5.12    0.071
  34. CR (   1) C   6                / 96. RY*(   2) C   3                    2.48   11.28    0.149
  34. CR (   1) C   6                /100. RY*(   6) C   3                    1.79    9.76    0.118
  34. CR (   1) C   6                /129. RY*(   1) C   5                    0.50   11.40    0.068
  34. CR (   1) C   6                /130. RY*(   2) C   5                    1.64   11.25    0.121
  34. CR (   1) C   6                /132. RY*(   4) C   5                    0.84   11.34    0.087
  34. CR (   1) C   6                /183. RY*(  12) O   9                    0.77   14.79    0.096
  34. CR (   1) C   6                /197. RY*(   4) C  11                    1.33   10.46    0.105
  34. CR (   1) C   6                /202. RY*(   9) C  11                    1.18   10.65    0.100
  34. CR (   1) C   6                /203. RY*(  10) C  11                    0.55   11.82    0.072
  34. CR (   1) C   6                /204. RY*(  11) C  11                    0.75   12.94    0.088
  34. CR (   1) C   6                /208. RY*(  15) C  11                    5.07   11.36    0.214
  34. CR (   1) C   6                /211. RY*(   1) C  12                    1.02   11.39    0.096
  34. CR (   1) C   6                /215. RY*(   5) C  12                    9.19    8.42    0.248
  34. CR (   1) C   6                /217. RY*(   7) C  12                    1.16   11.76    0.104
  34. CR (   1) C   6                /222. RY*(  12) C  12                    0.54   13.12    0.075
  34. CR (   1) C   6                /224. RY*(  14) C  12                    1.35   29.27    0.177
  34. CR (   1) C   6                /230. RY*(   6) C  13                    0.52   11.80    0.070
  34. CR (   1) C   6                /238. RY*(  14) C  13                    1.33   10.61    0.106
  34. CR (   1) C   6                /339. RY*(   1) H  20                    3.49    7.94    0.149
  34. CR (   1) C   6                /342. RY*(   4) H  20                  182.27    1.05    0.391
  34. CR (   1) C   6                /352. BD*(   1) C   4 - C   5            0.94   11.00    0.091
  34. CR (   1) C   6                /354. BD*(   1) C   5 - C   6            0.61   11.05    0.074
  34. CR (   1) C   6                /356. BD*(   1) C   5 - H   8            0.58   10.93    0.072
  34. CR (   1) C   6                /360. BD*(   1) C  11 - C  14            0.65   11.00    0.076
  34. CR (   1) C   6                /362. BD*(   1) C  12 - H  20            3.12    9.02    0.150
  34. CR (   1) C   6                /366. BD*(   1) C  14 - C  15            2.15   10.24    0.133
  34. CR (   1) C   6                /368. BD*(   1) C  15 - C  16            1.88   12.53    0.138
  34. CR (   1) C   6                /369. BD*(   1) C  15 - H  19           32.05    5.13    0.364
  35. CR (   1) O   9                / 61. RY*(   1) C   1                    4.81   20.40    0.281
  35. CR (   1) O   9                /343. BD*(   1) C   1 - C   2            1.01   19.93    0.128
  35. CR (   1) O   9                /344. BD*(   1) C   1 - C   4            0.61   19.86    0.100
  36. CR (   1) C  11                /148. RY*(   3) C   6                    1.06   11.48    0.099
  36. CR (   1) C  11                /208. RY*(  15) C  11                    0.96   11.36    0.093
  36. CR (   1) C  11                /212. RY*(   2) C  12                    0.76   11.58    0.084
  36. CR (   1) C  11                /215. RY*(   5) C  12                    2.41    8.42    0.127
  36. CR (   1) C  11                /243. RY*(   2) C  14                    1.00   11.34    0.095
  36. CR (   1) C  11                /342. RY*(   4) H  20                   16.04    1.05    0.116
  36. CR (   1) C  11                /350. BD*(   1) C   3 - C   6            0.61   11.01    0.073
  36. CR (   1) C  11                /354. BD*(   1) C   5 - C   6            0.51   11.05    0.068
  36. CR (   1) C  11                /361. BD*(   1) C  12 - C  13            0.89   10.97    0.089
  36. CR (   1) C  11                /369. BD*(   1) C  15 - H  19            2.91    5.13    0.110
  37. CR (   1) C  12                / 69. RY*(   9) C   1                    1.03   11.17    0.096
  37. CR (   1) C  12                / 70. RY*(  10) C   1                    2.00   15.53    0.157
  37. CR (   1) C  12                / 71. RY*(  11) C   1                    2.49   15.17    0.174
  37. CR (   1) C  12                / 72. RY*(  12) C   1                    1.94   11.95    0.136
  37. CR (   1) C  12                / 74. RY*(  14) C   1                    1.73   22.33    0.176
  37. CR (   1) C  12                / 75. RY*(  15) C   1                    0.58   10.82    0.071
  37. CR (   1) C  12                / 78. RY*(   1) C   2                    0.53   11.67    0.070
  37. CR (   1) C  12                / 81. RY*(   4) C   2                    2.02   11.35    0.135
  37. CR (   1) C  12                / 82. RY*(   5) C   2                    0.59   12.42    0.076
  37. CR (   1) C  12                / 85. RY*(   8) C   2                   11.08   12.35    0.330
  37. CR (   1) C  12                / 86. RY*(   9) C   2                    2.51   12.75    0.160
  37. CR (   1) C  12                / 89. RY*(  12) C   2                   28.58   11.47    0.511
  37. CR (   1) C  12                / 90. RY*(  13) C   2                    1.89   12.71    0.138
  37. CR (   1) C  12                / 91. RY*(  14) C   2                    8.59   12.40    0.291
  37. CR (   1) C  12                / 92. RY*(  15) C   2                   46.87   11.46    0.654
  37. CR (   1) C  12                / 93. RY*(  16) C   2                    0.80   29.19    0.136
  37. CR (   1) C  12                / 95. RY*(   1) C   3                    0.97   11.54    0.094
  37. CR (   1) C  12                / 96. RY*(   2) C   3                   30.13   11.30    0.521
  37. CR (   1) C  12                / 99. RY*(   5) C   3                    1.38   11.51    0.112
  37. CR (   1) C  12                /100. RY*(   6) C   3                  399.92    9.78    1.766
  37. CR (   1) C  12                /101. RY*(   7) C   3                    0.77   13.05    0.090
  37. CR (   1) C  12                /102. RY*(   8) C   3                   24.08   12.20    0.484
  37. CR (   1) C  12                /103. RY*(   9) C   3                    8.90   12.96    0.303
  37. CR (   1) C  12                /105. RY*(  11) C   3                    9.00   12.75    0.302
  37. CR (   1) C  12                /106. RY*(  12) C   3                    2.17   11.75    0.143
  37. CR (   1) C  12                /107. RY*(  13) C   3                    1.23   17.74    0.132
  37. CR (   1) C  12                /109. RY*(  15) C   3                    0.71   11.66    0.081
  37. CR (   1) C  12                /114. RY*(   3) C   4                    0.60   11.06    0.072
  37. CR (   1) C  12                /116. RY*(   5) C   4                    3.07   12.09    0.172
  37. CR (   1) C  12                /117. RY*(   6) C   4                    1.38   11.18    0.111
  37. CR (   1) C  12                /118. RY*(   7) C   4                    1.29   12.27    0.112
  37. CR (   1) C  12                /120. RY*(   9) C   4                    6.00   12.09    0.240
  37. CR (   1) C  12                /121. RY*(  10) C   4                   48.14   12.82    0.701
  37. CR (   1) C  12                /122. RY*(  11) C   4                    1.40   11.44    0.113
  37. CR (   1) C  12                /123. RY*(  12) C   4                    0.77   12.78    0.088
  37. CR (   1) C  12                /130. RY*(   2) C   5                   15.79   11.28    0.377
  37. CR (   1) C  12                /132. RY*(   4) C   5                    5.64   11.36    0.226
  37. CR (   1) C  12                /133. RY*(   5) C   5                   75.15   11.09    0.815
  37. CR (   1) C  12                /134. RY*(   6) C   5                   51.88   11.78    0.698
  37. CR (   1) C  12                /135. RY*(   7) C   5                   22.90   11.38    0.456
  37. CR (   1) C  12                /136. RY*(   8) C   5                   17.69   13.19    0.431
  37. CR (   1) C  12                /137. RY*(   9) C   5                   29.37   11.46    0.518
  37. CR (   1) C  12                /139. RY*(  11) C   5                   20.43   13.17    0.463
  37. CR (   1) C  12                /141. RY*(  13) C   5                    1.09   14.39    0.112
  37. CR (   1) C  12                /147. RY*(   2) C   6                    1.28   11.74    0.110
  37. CR (   1) C  12                /148. RY*(   3) C   6                   25.52   11.51    0.484
  37. CR (   1) C  12                /149. RY*(   4) C   6                   60.50   10.80    0.722
  37. CR (   1) C  12                /154. RY*(   9) C   6                    0.59   13.45    0.079
  37. CR (   1) C  12                /156. RY*(  11) C   6                    1.75   13.46    0.137
  37. CR (   1) C  12                /157. RY*(  12) C   6                    1.65   13.37    0.133
  37. CR (   1) C  12                /158. RY*(  13) C   6                    3.13   13.24    0.182
  37. CR (   1) C  12                /162. RY*(   1) H   7                   70.13   11.16    0.790
  37. CR (   1) C  12                /163. RY*(   2) H   7                   45.57   12.08    0.662
  37. CR (   1) C  12                /165. RY*(   4) H   7                    0.58   12.56    0.076
  37. CR (   1) C  12                /166. RY*(   5) H   7                   12.62   12.97    0.361
  37. CR (   1) C  12                /167. RY*(   1) H   8                    1.99   11.60    0.136
  37. CR (   1) C  12                /168. RY*(   2) H   8                    7.87   12.08    0.275
  37. CR (   1) C  12                /171. RY*(   5) H   8                    2.56   12.90    0.162
  37. CR (   1) C  12                /173. RY*(   2) O   9                    0.66   11.07    0.076
  37. CR (   1) C  12                /174. RY*(   3) O   9                    1.08   11.27    0.099
  37. CR (   1) C  12                /175. RY*(   4) O   9                   42.21   11.68    0.627
  37. CR (   1) C  12                /178. RY*(   7) O   9                    9.72   12.73    0.314
  37. CR (   1) C  12                /179. RY*(   8) O   9                   49.62   11.90    0.686
  37. CR (   1) C  12                /180. RY*(   9) O   9                    2.72   15.51    0.183
  37. CR (   1) C  12                /182. RY*(  11) O   9                   31.17   11.42    0.533
  37. CR (   1) C  12                /183. RY*(  12) O   9                  144.80   14.81    1.308
  37. CR (   1) C  12                /184. RY*(  13) O   9                    1.49   13.63    0.127
  37. CR (   1) C  12                /189. RY*(   1) H  10                   33.22   10.68    0.532
  37. CR (   1) C  12                /193. RY*(   5) H  10                    1.80   12.59    0.134
  37. CR (   1) C  12                /194. RY*(   1) C  11                   24.01   11.29    0.466
  37. CR (   1) C  12                /195. RY*(   2) C  11                   40.40   11.35    0.605
  37. CR (   1) C  12                /196. RY*(   3) C  11                    7.65   11.37    0.263
  37. CR (   1) C  12                /197. RY*(   4) C  11                  240.01   10.48    1.416
  37. CR (   1) C  12                /198. RY*(   5) C  11                   10.56   11.97    0.318
  37. CR (   1) C  12                /199. RY*(   6) C  11                   79.74   11.60    0.859
  37. CR (   1) C  12                /200. RY*(   7) C  11                   14.50   11.61    0.366
  37. CR (   1) C  12                /201. RY*(   8) C  11                   21.38   12.27    0.457
  37. CR (   1) C  12                /202. RY*(   9) C  11                  218.84   10.67    1.365
  37. CR (   1) C  12                /203. RY*(  10) C  11                  107.96   11.85    1.010
  37. CR (   1) C  12                /204. RY*(  11) C  11                   73.35   12.96    0.871
  37. CR (   1) C  12                /206. RY*(  13) C  11                    3.39   14.05    0.195
  37. CR (   1) C  12                /208. RY*(  15) C  11                  664.52   11.39    2.456
  37. CR (   1) C  12                /209. RY*(  16) C  11                   29.17   13.37    0.558
  37. CR (   1) C  12                /211. RY*(   1) C  12                   77.88   11.42    0.842
  37. CR (   1) C  12                /212. RY*(   2) C  12                   28.84   11.61    0.517
  37. CR (   1) C  12                /214. RY*(   4) C  12                   25.55   11.60    0.486
  37. CR (   1) C  12                /215. RY*(   5) C  12                 1385.37    8.45    3.054
  37. CR (   1) C  12                /216. RY*(   6) C  12                    3.69   11.47    0.184
  37. CR (   1) C  12                /217. RY*(   7) C  12                  139.32   11.79    1.144
  37. CR (   1) C  12                /218. RY*(   8) C  12                    1.00   12.16    0.098
  37. CR (   1) C  12                /220. RY*(  10) C  12                    0.73   13.95    0.090
  37. CR (   1) C  12                /221. RY*(  11) C  12                    7.34   12.68    0.272
  37. CR (   1) C  12                /222. RY*(  12) C  12                   97.86   13.14    1.013
  37. CR (   1) C  12                /224. RY*(  14) C  12                  190.45   29.29    2.109
  37. CR (   1) C  12                /225. RY*(   1) C  13                   82.72   10.89    0.849
  37. CR (   1) C  12                /226. RY*(   2) C  13                    3.22   11.36    0.171
  37. CR (   1) C  12                /228. RY*(   4) C  13                   14.23   11.14    0.356
  37. CR (   1) C  12                /230. RY*(   6) C  13                   83.15   11.83    0.885
  37. CR (   1) C  12                /232. RY*(   8) C  13                   24.83   12.35    0.494
  37. CR (   1) C  12                /233. RY*(   9) C  13                    2.35   13.31    0.158
  37. CR (   1) C  12                /234. RY*(  10) C  13                   24.27   11.78    0.477
  37. CR (   1) C  12                /236. RY*(  12) C  13                   10.91   12.18    0.325
  37. CR (   1) C  12                /237. RY*(  13) C  13                   12.05   14.00    0.367
  37. CR (   1) C  12                /238. RY*(  14) C  13                  226.62   10.63    1.386
  37. CR (   1) C  12                /239. RY*(  15) C  13                    7.69   13.49    0.288
  37. CR (   1) C  12                /244. RY*(   3) C  14                   11.28   11.14    0.316
  37. CR (   1) C  12                /246. RY*(   5) C  14                    0.57   11.24    0.071
  37. CR (   1) C  12                /247. RY*(   6) C  14                   15.97   11.60    0.384
  37. CR (   1) C  12                /249. RY*(   8) C  14                    1.89   11.60    0.132
  37. CR (   1) C  12                /251. RY*(  10) C  14                    2.56   13.97    0.169
  37. CR (   1) C  12                /255. RY*(  14) C  14                    4.38   12.33    0.207
  37. CR (   1) C  12                /256. RY*(  15) C  14                    1.53   32.30    0.199
  37. CR (   1) C  12                /258. RY*(  17) C  14                    4.24   12.90    0.209
  37. CR (   1) C  12                /259. RY*(   1) C  15                    0.87   11.50    0.089
  37. CR (   1) C  12                /261. RY*(   3) C  15                    5.21   11.32    0.217
  37. CR (   1) C  12                /264. RY*(   6) C  15                    7.70   12.66    0.279
  37. CR (   1) C  12                /265. RY*(   7) C  15                    2.71   11.41    0.157
  37. CR (   1) C  12                /271. RY*(  13) C  15                    0.59   13.72    0.080
  37. CR (   1) C  12                /276. RY*(   1) C  16                    1.60   11.44    0.121
  37. CR (   1) C  12                /277. RY*(   2) C  16                    1.47   11.29    0.115
  37. CR (   1) C  12                /278. RY*(   3) C  16                    5.29   10.99    0.215
  37. CR (   1) C  12                /281. RY*(   6) C  16                    1.75   11.40    0.126
  37. CR (   1) C  12                /282. RY*(   7) C  16                    0.62   12.59    0.079
  37. CR (   1) C  12                /283. RY*(   8) C  16                    2.94   12.65    0.172
  37. CR (   1) C  12                /285. RY*(  10) C  16                    2.20   11.47    0.142
  37. CR (   1) C  12                /286. RY*(  11) C  16                   10.35   10.93    0.300
  37. CR (   1) C  12                /287. RY*(  12) C  16                   29.11   11.26    0.511
  37. CR (   1) C  12                /289. RY*(  14) C  16                    9.53   12.77    0.312
  37. CR (   1) C  12                /292. RY*(  17) C  16                    1.12   32.72    0.171
  37. CR (   1) C  12                /296. RY*(   4)Cl  17                    5.46   11.25    0.221
  37. CR (   1) C  12                /299. RY*(   7)Cl  17                    8.18   11.46    0.273
  37. CR (   1) C  12                /300. RY*(   8)Cl  17                    0.95   11.37    0.093
  37. CR (   1) C  12                /302. RY*(  10)Cl  17                    0.59   12.03    0.075
  37. CR (   1) C  12                /303. RY*(  11)Cl  17                    0.97   13.57    0.102
  37. CR (   1) C  12                /304. RY*(  12)Cl  17                    1.14   35.13    0.179
  37. CR (   1) C  12                /306. RY*(  14)Cl  17                    0.92   13.52    0.100
  37. CR (   1) C  12                /311. RY*(  19)Cl  17                    1.43   28.33    0.180
  37. CR (   1) C  12                /315. RY*(   2)Cl  18                   13.08   10.96    0.338
  37. CR (   1) C  12                /316. RY*(   3)Cl  18                   16.43   11.05    0.380
  37. CR (   1) C  12                /317. RY*(   4)Cl  18                   45.75   10.88    0.630
  37. CR (   1) C  12                /318. RY*(   5)Cl  18                    0.79   10.90    0.083
  37. CR (   1) C  12                /319. RY*(   6)Cl  18                   11.32   11.18    0.318
  37. CR (   1) C  12                /320. RY*(   7)Cl  18                   51.52   12.15    0.706
  37. CR (   1) C  12                /321. RY*(   8)Cl  18                   10.48   11.63    0.312
  37. CR (   1) C  12                /324. RY*(  11)Cl  18                    4.27   14.80    0.224
  37. CR (   1) C  12                /326. RY*(  13)Cl  18                    2.23   11.08    0.140
  37. CR (   1) C  12                /329. RY*(  16)Cl  18                    0.70   14.33    0.089
  37. CR (   1) C  12                /333. RY*(  20)Cl  18                   15.37   11.15    0.370
  37. CR (   1) C  12                /334. RY*(   1) H  19                   13.86   11.05    0.349
  37. CR (   1) C  12                /339. RY*(   1) H  20                 1177.54    7.97    2.734
  37. CR (   1) C  12                /340. RY*(   2) H  20                   72.73   10.27    0.772
  37. CR (   1) C  12                /341. RY*(   3) H  20                   23.05   10.76    0.445
  37. CR (   1) C  12                /342. RY*(   4) H  20                35008.73    1.08    5.480
  37. CR (   1) C  12                /345. BD*(   2) C   1 - C   4           11.80   10.46    0.360
  37. CR (   1) C  12                /346. BD*(   1) C   1 - O   9           85.36   10.81    0.862
  37. CR (   1) C  12                /347. BD*(   1) C   2 - C   3            3.97   11.03    0.187
  37. CR (   1) C  12                /355. BD*(   2) C   5 - C   6            6.64   10.48    0.266
  37. CR (   1) C  12                /358. BD*(   1) C  11 - C  12            7.15   11.01    0.252
  37. CR (   1) C  12                /360. BD*(   1) C  11 - C  14            1.71   11.03    0.123
  37. CR (   1) C  12                /361. BD*(   1) C  12 - C  13            7.98   11.00    0.266
  37. CR (   1) C  12                /362. BD*(   1) C  12 - H  20          251.75    9.04    1.353
  37. CR (   1) C  12                /363. BD*(   1) C  13 - C  16            3.57   11.04    0.179
  37. CR (   1) C  12                /365. BD*(   1) C  13 -Cl  18            1.64   10.66    0.119
  37. CR (   1) C  12                /366. BD*(   1) C  14 - C  15          130.93   10.26    1.040
  37. CR (   1) C  12                /367. BD*(   2) C  14 - C  15          278.43   12.65    1.795
  37. CR (   1) C  12                /368. BD*(   1) C  15 - C  16          341.40   12.56    1.865
  37. CR (   1) C  12                /369. BD*(   1) C  15 - H  19         7087.26    5.15    5.431
  38. CR (   1) C  13                /208. RY*(  15) C  11                    1.36   11.41    0.111
  38. CR (   1) C  13                /211. RY*(   1) C  12                    0.70   11.44    0.080
  38. CR (   1) C  13                /212. RY*(   2) C  12                    0.56   11.63    0.072
  38. CR (   1) C  13                /215. RY*(   5) C  12                    3.50    8.46    0.154
  38. CR (   1) C  13                /277. RY*(   2) C  16                    2.30   11.31    0.144
  38. CR (   1) C  13                /342. RY*(   4) H  20                   23.69    1.10    0.144
  38. CR (   1) C  13                /358. BD*(   1) C  11 - C  12            1.26   11.03    0.106
  38. CR (   1) C  13                /361. BD*(   1) C  12 - C  13            0.61   11.02    0.074
  38. CR (   1) C  13                /363. BD*(   1) C  13 - C  16            1.09   11.06    0.099
  38. CR (   1) C  13                /365. BD*(   1) C  13 -Cl  18            2.26   10.68    0.139
  38. CR (   1) C  13                /366. BD*(   1) C  14 - C  15            1.62   10.28    0.116
  38. CR (   1) C  13                /368. BD*(   1) C  15 - C  16            1.66   12.58    0.130
  38. CR (   1) C  13                /369. BD*(   1) C  15 - H  19            5.12    5.17    0.146
  38. CR (   1) C  13                /370. BD*(   1) C  16 -Cl  17            1.62   12.51    0.129
  39. CR (   1) C  14                /194. RY*(   1) C  11                    2.05   11.25    0.136
  39. CR (   1) C  14                /259. RY*(   1) C  15                    0.96   11.45    0.094
  39. CR (   1) C  14                /353. BD*(   1) C   4 - C  14            3.21   10.27    0.176
  39. CR (   1) C  14                /357. BD*(   1) C   6 - C  11            1.06   10.86    0.097
  39. CR (   1) C  14                /368. BD*(   1) C  15 - C  16            0.53   12.51    0.073
  39. CR (   1) C  14                /369. BD*(   1) C  15 - H  19            1.46    5.11    0.077
  40. CR (   1) C  15                /243. RY*(   2) C  14                    1.51   11.31    0.117
  40. CR (   1) C  15                /276. RY*(   1) C  16                    2.06   11.39    0.137
  40. CR (   1) C  15                /277. RY*(   2) C  16                    0.61   11.24    0.074
  40. CR (   1) C  15                /281. RY*(   6) C  16                    0.70   11.34    0.079
  40. CR (   1) C  15                /342. RY*(   4) H  20                    8.41    1.02    0.083
  40. CR (   1) C  15                /360. BD*(   1) C  11 - C  14            1.00   10.97    0.094
  40. CR (   1) C  15                /363. BD*(   1) C  13 - C  16            1.15   10.98    0.101
  40. CR (   1) C  15                /368. BD*(   1) C  15 - C  16            1.05   12.50    0.103
  40. CR (   1) C  15                /369. BD*(   1) C  15 - H  19            1.92    5.10    0.089
  40. CR (   1) C  15                /370. BD*(   1) C  16 -Cl  17            1.08   12.44    0.105
  41. CR (   1) C  16                /225. RY*(   1) C  13                    2.12   10.90    0.136
  41. CR (   1) C  16                /226. RY*(   2) C  13                    0.78   11.37    0.084
  41. CR (   1) C  16                /260. RY*(   2) C  15                    1.93   11.40    0.133
  41. CR (   1) C  16                /361. BD*(   1) C  12 - C  13            0.86   11.01    0.087
  41. CR (   1) C  16                /363. BD*(   1) C  13 - C  16            0.96   11.05    0.093
  41. CR (   1) C  16                /365. BD*(   1) C  13 -Cl  18            1.08   10.67    0.096
  41. CR (   1) C  16                /366. BD*(   1) C  14 - C  15            1.12   10.27    0.096
  41. CR (   1) C  16                /368. BD*(   1) C  15 - C  16            1.18   12.57    0.109
  41. CR (   1) C  16                /369. BD*(   1) C  15 - H  19            0.88    5.16    0.061
  41. CR (   1) C  16                /370. BD*(   1) C  16 -Cl  17            2.45   12.50    0.158
  43. CR (   2)Cl  17                /215. RY*(   5) C  12                    0.73    8.94    0.072
  43. CR (   2)Cl  17                /276. RY*(   1) C  16                    0.97   11.94    0.096
  43. CR (   2)Cl  17                /277. RY*(   2) C  16                    0.73   11.78    0.083
  43. CR (   2)Cl  17                /278. RY*(   3) C  16                    0.88   11.49    0.090
  43. CR (   2)Cl  17                /342. RY*(   4) H  20                   11.33    1.57    0.119
  43. CR (   2)Cl  17                /363. BD*(   1) C  13 - C  16            0.55   11.53    0.072
  43. CR (   2)Cl  17                /368. BD*(   1) C  15 - C  16            1.25   13.05    0.115
  43. CR (   2)Cl  17                /369. BD*(   1) C  15 - H  19            3.63    5.65    0.129
  44. CR (   3)Cl  17                /369. BD*(   1) C  15 - H  19            1.01    2.25    0.043
  48. CR (   2)Cl  18                /211. RY*(   1) C  12                    0.97   11.88    0.096
  48. CR (   2)Cl  18                /215. RY*(   5) C  12                    1.45    8.91    0.102
  48. CR (   2)Cl  18                /225. RY*(   1) C  13                    1.48   11.35    0.116
  48. CR (   2)Cl  18                /228. RY*(   4) C  13                    0.65   11.61    0.078
  48. CR (   2)Cl  18                /339. RY*(   1) H  20                    2.55    8.43    0.131
  48. CR (   2)Cl  18                /342. RY*(   4) H  20                   24.92    1.54    0.175
  48. CR (   2)Cl  18                /361. BD*(   1) C  12 - C  13            0.84   11.47    0.088
  48. CR (   2)Cl  18                /368. BD*(   1) C  15 - C  16            3.47   13.02    0.191
  48. CR (   2)Cl  18                /369. BD*(   1) C  15 - H  19            8.12    5.62    0.192
  49. CR (   3)Cl  18                /208. RY*(  15) C  11                    0.59    8.48    0.063
  49. CR (   3)Cl  18                /215. RY*(   5) C  12                    1.20    5.54    0.073
  49. CR (   3)Cl  18                /362. BD*(   1) C  12 - H  20            0.53    6.14    0.051
  49. CR (   3)Cl  18                /369. BD*(   1) C  15 - H  19            6.01    2.25    0.104
  50. CR (   4)Cl  18                /215. RY*(   5) C  12                    0.89    5.54    0.063
  50. CR (   4)Cl  18                /339. RY*(   1) H  20                    0.64    5.06    0.051
  50. CR (   4)Cl  18                /369. BD*(   1) C  15 - H  19            5.53    2.25    0.100
  51. CR (   5)Cl  18                / 89. RY*(  12) C   2                    0.81    8.60    0.074
  51. CR (   5)Cl  18                / 92. RY*(  15) C   2                    1.22    8.59    0.091
  51. CR (   5)Cl  18                / 96. RY*(   2) C   3                    0.96    8.44    0.080
  51. CR (   5)Cl  18                /100. RY*(   6) C   3                   11.98    6.92    0.257
  51. CR (   5)Cl  18                /102. RY*(   8) C   3                    0.65    9.34    0.070
  51. CR (   5)Cl  18                /121. RY*(  10) C   4                    1.31    9.96    0.102
  51. CR (   5)Cl  18                /133. RY*(   5) C   5                    1.99    8.23    0.114
  51. CR (   5)Cl  18                /134. RY*(   6) C   5                    1.05    8.92    0.086
  51. CR (   5)Cl  18                /137. RY*(   9) C   5                    0.83    8.60    0.076
  51. CR (   5)Cl  18                /139. RY*(  11) C   5                    0.54   10.31    0.067
  51. CR (   5)Cl  18                /148. RY*(   3) C   6                    0.66    8.64    0.068
  51. CR (   5)Cl  18                /149. RY*(   4) C   6                    1.81    7.94    0.107
  51. CR (   5)Cl  18                /162. RY*(   1) H   7                    2.30    8.30    0.123
  51. CR (   5)Cl  18                /163. RY*(   2) H   7                    1.14    9.22    0.092
  51. CR (   5)Cl  18                /175. RY*(   4) O   9                    1.11    8.82    0.089
  51. CR (   5)Cl  18                /179. RY*(   8) O   9                    1.19    9.04    0.093
  51. CR (   5)Cl  18                /182. RY*(  11) O   9                    1.00    8.56    0.082
  51. CR (   5)Cl  18                /183. RY*(  12) O   9                    3.53   11.95    0.183
  51. CR (   5)Cl  18                /189. RY*(   1) H  10                    1.10    7.82    0.083
  51. CR (   5)Cl  18                /194. RY*(   1) C  11                    1.14    8.43    0.088
  51. CR (   5)Cl  18                /195. RY*(   2) C  11                    1.13    8.49    0.088
  51. CR (   5)Cl  18                /196. RY*(   3) C  11                    0.72    8.51    0.070
  51. CR (   5)Cl  18                /197. RY*(   4) C  11                    6.73    7.62    0.202
  51. CR (   5)Cl  18                /199. RY*(   6) C  11                    2.34    8.74    0.128
  51. CR (   5)Cl  18                /201. RY*(   8) C  11                    0.83    9.40    0.079
  51. CR (   5)Cl  18                /202. RY*(   9) C  11                    7.48    7.81    0.216
  51. CR (   5)Cl  18                /203. RY*(  10) C  11                    3.66    8.98    0.162
  51. CR (   5)Cl  18                /204. RY*(  11) C  11                    3.72   10.10    0.173
  51. CR (   5)Cl  18                /208. RY*(  15) C  11                   22.99    8.52    0.395
  51. CR (   5)Cl  18                /209. RY*(  16) C  11                    0.75   10.51    0.079
  51. CR (   5)Cl  18                /211. RY*(   1) C  12                    5.27    8.55    0.190
  51. CR (   5)Cl  18                /212. RY*(   2) C  12                    1.43    8.75    0.100
  51. CR (   5)Cl  18                /214. RY*(   4) C  12                    0.61    8.73    0.065
  51. CR (   5)Cl  18                /215. RY*(   5) C  12                   48.01    5.58    0.462
  51. CR (   5)Cl  18                /217. RY*(   7) C  12                    5.54    8.92    0.198
  51. CR (   5)Cl  18                /222. RY*(  12) C  12                    1.85   10.28    0.123
  51. CR (   5)Cl  18                /224. RY*(  14) C  12                    5.23   26.43    0.332
  51. CR (   5)Cl  18                /225. RY*(   1) C  13                    2.07    8.02    0.115
  51. CR (   5)Cl  18                /228. RY*(   4) C  13                    0.58    8.28    0.062
  51. CR (   5)Cl  18                /230. RY*(   6) C  13                    2.49    8.96    0.133
  51. CR (   5)Cl  18                /232. RY*(   8) C  13                    0.54    9.49    0.064
  51. CR (   5)Cl  18                /234. RY*(  10) C  13                    0.94    8.91    0.082
  51. CR (   5)Cl  18                /238. RY*(  14) C  13                    6.84    7.77    0.206
  51. CR (   5)Cl  18                /287. RY*(  12) C  16                    0.82    8.40    0.074
  51. CR (   5)Cl  18                /317. RY*(   4)Cl  18                    1.38    8.02    0.094
  51. CR (   5)Cl  18                /320. RY*(   7)Cl  18                    1.47    9.28    0.104
  51. CR (   5)Cl  18                /339. RY*(   1) H  20                   31.33    5.10    0.357
  51. CR (   5)Cl  18                /340. RY*(   2) H  20                    1.76    7.40    0.102
  51. CR (   5)Cl  18                /341. RY*(   3) H  20                    0.51    7.90    0.057
  51. CR (   5)Cl  18                /346. BD*(   1) C   1 - O   9            2.06    7.95    0.115
  51. CR (   5)Cl  18                /362. BD*(   1) C  12 - H  20           17.44    6.18    0.295
  51. CR (   5)Cl  18                /366. BD*(   1) C  14 - C  15           10.33    7.40    0.248
  51. CR (   5)Cl  18                /368. BD*(   1) C  15 - C  16            8.05    9.69    0.252
  51. CR (   5)Cl  18                /369. BD*(   1) C  15 - H  19          270.47    2.29    0.708
  52. LP (   1) O   9                / 61. RY*(   1) C   1                    9.96    3.28    0.162
  52. LP (   1) O   9                / 68. RY*(   8) C   1                    1.90    3.04    0.068
  52. LP (   1) O   9                / 69. RY*(   9) C   1                    2.99    2.89    0.083
  52. LP (   1) O   9                / 70. RY*(  10) C   1                    3.24    7.25    0.138
  52. LP (   1) O   9                / 71. RY*(  11) C   1                    3.50    6.89    0.139
  52. LP (   1) O   9                / 72. RY*(  12) C   1                    2.92    3.67    0.093
  52. LP (   1) O   9                / 74. RY*(  14) C   1                    0.90   14.05    0.101
  52. LP (   1) O   9                / 75. RY*(  15) C   1                    1.41    2.54    0.054
  52. LP (   1) O   9                / 77. RY*(  17) C   1                    0.79    4.40    0.053
  52. LP (   1) O   9                / 78. RY*(   1) C   2                    0.82    3.39    0.047
  52. LP (   1) O   9                / 79. RY*(   2) C   2                    1.23    2.97    0.054
  52. LP (   1) O   9                / 81. RY*(   4) C   2                    5.18    3.07    0.113
  52. LP (   1) O   9                / 82. RY*(   5) C   2                    0.55    4.15    0.043
  52. LP (   1) O   9                / 85. RY*(   8) C   2                   22.86    4.07    0.274
  52. LP (   1) O   9                / 86. RY*(   9) C   2                    4.44    4.47    0.126
  52. LP (   1) O   9                / 89. RY*(  12) C   2                   63.36    3.19    0.403
  52. LP (   1) O   9                / 90. RY*(  13) C   2                    2.80    4.43    0.100
  52. LP (   1) O   9                / 91. RY*(  14) C   2                   16.55    4.12    0.234
  52. LP (   1) O   9                / 92. RY*(  15) C   2                   98.16    3.18    0.501
  52. LP (   1) O   9                / 93. RY*(  16) C   2                    0.54   20.91    0.096
  52. LP (   1) O   9                / 95. RY*(   1) C   3                    2.18    3.26    0.075
  52. LP (   1) O   9                / 96. RY*(   2) C   3                   78.79    3.02    0.438
  52. LP (   1) O   9                / 97. RY*(   3) C   3                    0.67    3.11    0.041
  52. LP (   1) O   9                / 98. RY*(   4) C   3                    0.85    3.38    0.048
  52. LP (   1) O   9                / 99. RY*(   5) C   3                    3.57    3.23    0.096
  52. LP (   1) O   9                /100. RY*(   6) C   3                 1621.24    1.50    1.401
  52. LP (   1) O   9                /101. RY*(   7) C   3                    1.26    4.77    0.070
  52. LP (   1) O   9                /102. RY*(   8) C   3                   46.25    3.93    0.382
  52. LP (   1) O   9                /103. RY*(   9) C   3                   14.37    4.68    0.233
  52. LP (   1) O   9                /105. RY*(  11) C   3                   15.91    4.47    0.239
  52. LP (   1) O   9                /106. RY*(  12) C   3                    6.19    3.47    0.131
  52. LP (   1) O   9                /107. RY*(  13) C   3                    1.76    9.46    0.116
  52. LP (   1) O   9                /108. RY*(  14) C   3                    0.79    4.70    0.055
  52. LP (   1) O   9                /109. RY*(  15) C   3                    1.22    3.38    0.058
  52. LP (   1) O   9                /113. RY*(   2) C   4                    0.67    2.97    0.040
  52. LP (   1) O   9                /114. RY*(   3) C   4                    1.25    2.78    0.053
  52. LP (   1) O   9                /116. RY*(   5) C   4                    7.84    3.81    0.155
  52. LP (   1) O   9                /117. RY*(   6) C   4                    2.09    2.90    0.070
  52. LP (   1) O   9                /118. RY*(   7) C   4                    2.96    4.00    0.098
  52. LP (   1) O   9                /120. RY*(   9) C   4                   11.60    3.81    0.189
  52. LP (   1) O   9                /121. RY*(  10) C   4                   86.40    4.54    0.562
  52. LP (   1) O   9                /122. RY*(  11) C   4                    2.38    3.16    0.078
  52. LP (   1) O   9                /123. RY*(  12) C   4                    1.39    4.50    0.071
  52. LP (   1) O   9                /130. RY*(   2) C   5                   38.23    3.00    0.303
  52. LP (   1) O   9                /132. RY*(   4) C   5                   14.75    3.09    0.191
  52. LP (   1) O   9                /133. RY*(   5) C   5                  173.62    2.81    0.627
  52. LP (   1) O   9                /134. RY*(   6) C   5                   83.22    3.50    0.484
  52. LP (   1) O   9                /135. RY*(   7) C   5                   38.03    3.11    0.308
  52. LP (   1) O   9                /136. RY*(   8) C   5                   29.56    4.92    0.342
  52. LP (   1) O   9                /137. RY*(   9) C   5                   66.29    3.18    0.412
  52. LP (   1) O   9                /139. RY*(  11) C   5                   33.71    4.89    0.364
  52. LP (   1) O   9                /140. RY*(  12) C   5                    1.00    4.68    0.061
  52. LP (   1) O   9                /141. RY*(  13) C   5                    1.65    6.11    0.090
  52. LP (   1) O   9                /145. RY*(  17) C   5                    0.77    4.55    0.053
  52. LP (   1) O   9                /146. RY*(   1) C   6                    3.14    2.92    0.086
  52. LP (   1) O   9                /147. RY*(   2) C   6                    5.00    3.46    0.118
  52. LP (   1) O   9                /148. RY*(   3) C   6                   54.39    3.23    0.375
  52. LP (   1) O   9                /149. RY*(   4) C   6                  169.89    2.53    0.587
  52. LP (   1) O   9                /154. RY*(   9) C   6                    0.72    5.17    0.055
  52. LP (   1) O   9                /156. RY*(  11) C   6                    2.13    5.18    0.094
  52. LP (   1) O   9                /157. RY*(  12) C   6                    2.56    5.09    0.102
  52. LP (   1) O   9                /158. RY*(  13) C   6                    5.25    4.96    0.145
  52. LP (   1) O   9                /162. RY*(   1) H   7                  194.83    2.88    0.672
  52. LP (   1) O   9                /163. RY*(   2) H   7                   82.91    3.80    0.503
  52. LP (   1) O   9                /165. RY*(   4) H   7                    0.59    4.28    0.045
  52. LP (   1) O   9                /166. RY*(   5) H   7                   21.28    4.70    0.284
  52. LP (   1) O   9                /167. RY*(   1) H   8                    4.78    3.32    0.113
  52. LP (   1) O   9                /168. RY*(   2) H   8                   16.44    3.80    0.224
  52. LP (   1) O   9                /170. RY*(   4) H   8                    0.67    4.28    0.048
  52. LP (   1) O   9                /171. RY*(   5) H   8                    4.56    4.62    0.130
  52. LP (   1) O   9                /173. RY*(   2) O   9                    2.43    2.79    0.074
  52. LP (   1) O   9                /174. RY*(   3) O   9                    4.46    2.99    0.104
  52. LP (   1) O   9                /175. RY*(   4) O   9                   92.26    3.40    0.503
  52. LP (   1) O   9                /178. RY*(   7) O   9                   20.51    4.45    0.271
  52. LP (   1) O   9                /179. RY*(   8) O   9                   87.80    3.62    0.506
  52. LP (   1) O   9                /180. RY*(   9) O   9                    2.44    7.23    0.119
  52. LP (   1) O   9                /182. RY*(  11) O   9                   79.33    3.14    0.448
  52. LP (   1) O   9                /183. RY*(  12) O   9                  191.10    6.53    1.002
  52. LP (   1) O   9                /184. RY*(  13) O   9                    5.27    5.35    0.151
  52. LP (   1) O   9                /189. RY*(   1) H  10                  104.52    2.40    0.449
  52. LP (   1) O   9                /192. RY*(   4) H  10                    1.74    4.67    0.081
  52. LP (   1) O   9                /193. RY*(   5) H  10                    2.73    4.31    0.097
  52. LP (   1) O   9                /194. RY*(   1) C  11                   95.72    3.01    0.480
  52. LP (   1) O   9                /195. RY*(   2) C  11                   91.01    3.07    0.473
  52. LP (   1) O   9                /196. RY*(   3) C  11                   57.55    3.09    0.378
  52. LP (   1) O   9                /197. RY*(   4) C  11                  690.00    2.20    1.105
  52. LP (   1) O   9                /198. RY*(   5) C  11                   22.45    3.70    0.258
  52. LP (   1) O   9                /199. RY*(   6) C  11                  180.40    3.32    0.694
  52. LP (   1) O   9                /200. RY*(   7) C  11                   36.21    3.33    0.312
  52. LP (   1) O   9                /201. RY*(   8) C  11                   54.62    3.99    0.419
  52. LP (   1) O   9                /202. RY*(   9) C  11                  710.75    2.39    1.170
  52. LP (   1) O   9                /203. RY*(  10) C  11                  270.79    3.57    0.882
  52. LP (   1) O   9                /204. RY*(  11) C  11                  220.04    4.69    0.911
  52. LP (   1) O   9                /206. RY*(  13) C  11                    3.58    5.77    0.129
  52. LP (   1) O   9                /208. RY*(  15) C  11                 1813.70    3.11    2.130
  52. LP (   1) O   9                /209. RY*(  16) C  11                   46.05    5.09    0.434
  52. LP (   1) O   9                /211. RY*(   1) C  12                  394.23    3.14    0.997
  52. LP (   1) O   9                /212. RY*(   2) C  12                  104.36    3.33    0.529
  52. LP (   1) O   9                /214. RY*(   4) C  12                   49.04    3.32    0.362
  52. LP (   1) O   9                /215. RY*(   5) C  12                47419.19    0.17    2.515
  52. LP (   1) O   9                /216. RY*(   6) C  12                    5.28    3.19    0.116
  52. LP (   1) O   9                /217. RY*(   7) C  12                  411.33    3.51    1.077
  52. LP (   1) O   9                /218. RY*(   8) C  12                    2.60    3.88    0.090
  52. LP (   1) O   9                /219. RY*(   9) C  12                    8.15    6.10    0.200
  52. LP (   1) O   9                /221. RY*(  11) C  12                   10.25    4.40    0.191
  52. LP (   1) O   9                /222. RY*(  12) C  12                  116.87    4.87    0.676
  52. LP (   1) O   9                /223. RY*(  13) C  12                    1.99    5.01    0.090
  52. LP (   1) O   9                /224. RY*(  14) C  12                  194.26   21.01    1.812
  52. LP (   1) O   9                /225. RY*(   1) C  13                  189.04    2.61    0.628
  52. LP (   1) O   9                /226. RY*(   2) C  13                   23.80    3.08    0.243
  52. LP (   1) O   9                /228. RY*(   4) C  13                   49.94    2.86    0.339
  52. LP (   1) O   9                /230. RY*(   6) C  13                  183.80    3.55    0.724
  52. LP (   1) O   9                /232. RY*(   8) C  13                   37.64    4.07    0.351
  52. LP (   1) O   9                /233. RY*(   9) C  13                    4.51    5.03    0.135
  52. LP (   1) O   9                /234. RY*(  10) C  13                   69.12    3.50    0.441
  52. LP (   1) O   9                /236. RY*(  12) C  13                   22.55    3.90    0.266
  52. LP (   1) O   9                /237. RY*(  13) C  13                   25.71    5.72    0.344
  52. LP (   1) O   9                /238. RY*(  14) C  13                  662.15    2.35    1.119
  52. LP (   1) O   9                /239. RY*(  15) C  13                   14.13    5.21    0.243
  52. LP (   1) O   9                /244. RY*(   3) C  14                   25.92    2.86    0.244
  52. LP (   1) O   9                /247. RY*(   6) C  14                   28.50    3.32    0.276
  52. LP (   1) O   9                /249. RY*(   8) C  14                    4.83    3.32    0.114
  52. LP (   1) O   9                /251. RY*(  10) C  14                    4.22    5.69    0.139
  52. LP (   1) O   9                /255. RY*(  14) C  14                    9.83    4.05    0.179
  52. LP (   1) O   9                /256. RY*(  15) C  14                    1.58   24.02    0.175
  52. LP (   1) O   9                /258. RY*(  17) C  14                    7.17    4.62    0.163
  52. LP (   1) O   9                /259. RY*(   1) C  15                    1.76    3.22    0.067
  52. LP (   1) O   9                /261. RY*(   3) C  15                   11.47    3.04    0.167
  52. LP (   1) O   9                /264. RY*(   6) C  15                   13.24    4.38    0.216
  52. LP (   1) O   9                /265. RY*(   7) C  15                    6.65    3.13    0.129
  52. LP (   1) O   9                /267. RY*(   9) C  15                    0.52    5.69    0.049
  52. LP (   1) O   9                /268. RY*(  10) C  15                    1.00    2.73    0.047
  52. LP (   1) O   9                /271. RY*(  13) C  15                    0.90    5.44    0.063
  52. LP (   1) O   9                /276. RY*(   1) C  16                    5.74    3.16    0.121
  52. LP (   1) O   9                /277. RY*(   2) C  16                    2.42    3.01    0.076
  52. LP (   1) O   9                /278. RY*(   3) C  16                   10.11    2.71    0.148
  52. LP (   1) O   9                /281. RY*(   6) C  16                    1.62    3.12    0.064
  52. LP (   1) O   9                /282. RY*(   7) C  16                    1.75    4.31    0.078
  52. LP (   1) O   9                /283. RY*(   8) C  16                    4.97    4.37    0.132
  52. LP (   1) O   9                /285. RY*(  10) C  16                    3.17    3.19    0.090
  52. LP (   1) O   9                /286. RY*(  11) C  16                   20.19    2.65    0.207
  52. LP (   1) O   9                /287. RY*(  12) C  16                   68.43    2.98    0.405
  52. LP (   1) O   9                /289. RY*(  14) C  16                   16.88    4.49    0.247
  52. LP (   1) O   9                /292. RY*(  17) C  16                    0.98   24.44    0.139
  52. LP (   1) O   9                /294. RY*(   2)Cl  17                    0.62    2.79    0.037
  52. LP (   1) O   9                /296. RY*(   4)Cl  17                   14.98    2.97    0.189
  52. LP (   1) O   9                /297. RY*(   5)Cl  17                    0.93    3.16    0.049
  52. LP (   1) O   9                /299. RY*(   7)Cl  17                   20.11    3.18    0.227
  52. LP (   1) O   9                /300. RY*(   8)Cl  17                    2.89    3.09    0.085
  52. LP (   1) O   9                /302. RY*(  10)Cl  17                    1.07    3.75    0.057
  52. LP (   1) O   9                /303. RY*(  11)Cl  17                    1.74    5.29    0.086
  52. LP (   1) O   9                /304. RY*(  12)Cl  17                    0.71   26.85    0.123
  52. LP (   1) O   9                /305. RY*(  13)Cl  17                    0.54    3.01    0.036
  52. LP (   1) O   9                /306. RY*(  14)Cl  17                    1.53    5.24    0.080
  52. LP (   1) O   9                /311. RY*(  19)Cl  17                    1.11   20.05    0.134
  52. LP (   1) O   9                /313. RY*(  21)Cl  17                    0.88    3.26    0.048
  52. LP (   1) O   9                /315. RY*(   2)Cl  18                   31.82    2.69    0.262
  52. LP (   1) O   9                /316. RY*(   3)Cl  18                   42.55    2.77    0.308
  52. LP (   1) O   9                /317. RY*(   4)Cl  18                  124.82    2.60    0.511
  52. LP (   1) O   9                /318. RY*(   5)Cl  18                    2.47    2.62    0.072
  52. LP (   1) O   9                /319. RY*(   6)Cl  18                   27.46    2.90    0.253
  52. LP (   1) O   9                /320. RY*(   7)Cl  18                  104.21    3.87    0.569
  52. LP (   1) O   9                /321. RY*(   8)Cl  18                   27.57    3.35    0.273
  52. LP (   1) O   9                /324. RY*(  11)Cl  18                    6.16    6.52    0.180
  52. LP (   1) O   9                /326. RY*(  13)Cl  18                    6.00    2.80    0.116
[truncated: 2,697,376 more chars]
