# Supplementary material for: Gas Phase Reactivity of Isomeric Hydroxylated Polychlorinated Biphenyls
Source: J Am Soc Mass Spectrom. 2024 Apr 19;35(5):1021–9. doi: 10.1021/jasms.4c00035 (PMC11066962; doi:10.1021/jasms.4c00035)
Supplement: Supplementary file 3 — js4c00035_si_003.zip [file js4c00035_si_003.zip › Claculated geometries/4-OH-CB35_b1.out]

 Entering Gaussian System, Link 0=/gpfs/software/gaussian16/sse4/tar/g16/g16
 Initial command:
 /gpfs/software/gaussian16/sse4/tar/g16/l1.exe "/tmp/Gau-25777.inp" -scrdir="/tmp/"
 Entering Link 1 = /gpfs/software/gaussian16/sse4/tar/g16/l1.exe PID=     25782.
  
 Copyright (c) 1988,1990,1992,1993,1995,1998,2003,2009,2016,
            Gaussian, Inc.  All Rights Reserved.
  
 This is part of the Gaussian(R) 16 program.  It is based on
 the Gaussian(R) 09 system (copyright 2009, Gaussian, Inc.),
 the Gaussian(R) 03 system (copyright 2003, Gaussian, Inc.),
 the Gaussian(R) 98 system (copyright 1998, Gaussian, Inc.),
 the Gaussian(R) 94 system (copyright 1995, Gaussian, Inc.),
 the Gaussian 92(TM) system (copyright 1992, Gaussian, Inc.),
 the Gaussian 90(TM) system (copyright 1990, Gaussian, Inc.),
 the Gaussian 88(TM) system (copyright 1988, Gaussian, Inc.),
 the Gaussian 86(TM) system (copyright 1986, Carnegie Mellon
 University), and the Gaussian 82(TM) system (copyright 1983,
 Carnegie Mellon University). Gaussian is a federally registered
 trademark of Gaussian, Inc.
  
 This software contains proprietary and confidential information,
 including trade secrets, belonging to Gaussian, Inc.
  
 This software is provided under written license and may be
 used, copied, transmitted, or stored only in accord with that
 written license.
  
 The following legend is applicable only to US Government
 contracts under FAR:
  
                    RESTRICTED RIGHTS LEGEND
  
 Use, reproduction and disclosure by the US Government is
 subject to restrictions as set forth in subparagraphs (a)
 and (c) of the Commercial Computer Software - Restricted
 Rights clause in FAR 52.227-19.
  
 Gaussian, Inc.
 340 Quinnipiac St., Bldg. 40, Wallingford CT 06492
  
  
 ---------------------------------------------------------------
 Warning -- This program may not be used in any manner that
 competes with the business of Gaussian, Inc. or will provide
 assistance to any competitor of Gaussian, Inc.  The licensee
 of this program is prohibited from giving any competitor of
 Gaussian, Inc. access to this program.  By using this program,
 the user acknowledges that Gaussian, Inc. is engaged in the
 business of creating and licensing software in the field of
 computational chemistry and represents and warrants to the
 licensee that it is not a competitor of Gaussian, Inc. and that
 it will not use this program in any manner prohibited above.
 ---------------------------------------------------------------
  

 Cite this work as:
 Gaussian 16, Revision A.03,
 M. J. Frisch, G. W. Trucks, H. B. Schlegel, G. E. Scuseria, 
 M. A. Robb, J. R. Cheeseman, G. Scalmani, V. Barone, 
 G. A. Petersson, H. Nakatsuji, X. Li, M. Caricato, A. V. Marenich, 
 J. Bloino, B. G. Janesko, R. Gomperts, B. Mennucci, H. P. Hratchian, 
 J. V. Ortiz, A. F. Izmaylov, J. L. Sonnenberg, D. Williams-Young, 
 F. Ding, F. Lipparini, F. Egidi, J. Goings, B. Peng, A. Petrone, 
 T. Henderson, D. Ranasinghe, V. G. Zakrzewski, J. Gao, N. Rega, 
 G. Zheng, W. Liang, M. Hada, M. Ehara, K. Toyota, R. Fukuda, 
 J. Hasegawa, M. Ishida, T. Nakajima, Y. Honda, O. Kitao, H. Nakai, 
 T. Vreven, K. Throssell, J. A. Montgomery, Jr., J. E. Peralta, 
 F. Ogliaro, M. J. Bearpark, J. J. Heyd, E. N. Brothers, K. N. Kudin, 
 V. N. Staroverov, T. A. Keith, R. Kobayashi, J. Normand, 
 K. Raghavachari, A. P. Rendell, J. C. Burant, S. S. Iyengar, 
 J. Tomasi, M. Cossi, J. M. Millam, M. Klene, C. Adamo, R. Cammi, 
 J. W. Ochterski, R. L. Martin, K. Morokuma, O. Farkas, 
 J. B. Foresman, and D. J. Fox, Gaussian, Inc., Wallingford CT, 2016.
 
 ******************************************
 Gaussian 16:  ES64L-G16RevA.03 25-Dec-2016
                 4-Apr-2022 
 ******************************************
 %Chk=checkpoint
 %Mem=14gb
 %NProc=7
 Will use up to    7 processors via shared memory.
 -----------------------------------------
 #p M062X/6-311+G** opt int=ultrafine freq
 -----------------------------------------
 1/18=20,19=15,26=4,38=1/1,3;
 2/9=110,12=2,17=6,18=5,40=1/2;
 3/5=4,6=6,7=111,11=2,25=1,30=1,71=1,74=-55,75=-5/1,2,3;
 4//1;
 5/5=2,38=5/2;
 6/7=2,8=2,9=2,10=2,28=1/1;
 7//1,2,3,16;
 1/18=20,19=15,26=4/3(2);
 2/9=110/2;
 99//99;
 2/9=110/2;
 3/5=4,6=6,7=111,11=2,25=1,30=1,71=1,74=-55,75=-5/1,2,3;
 4/5=5,16=3,69=1/1;
 5/5=2,38=5/2;
 7//1,2,3,16;
 1/18=20,19=15,26=4/3(-5);
 2/9=110/2;
 6/7=2,8=2,9=2,10=2,19=2,28=1/1;
 99/9=1/99;
 Leave Link    1 at Mon Apr  4 13:26:14 2022, MaxMem=  1879048192 cpu:               0.9 elap:               0.2
 (Enter /gpfs/software/gaussian16/sse4/tar/g16/l101.exe)
 ---
 ...
 ---
 Symbolic Z-matrix:
 Charge = -1 Multiplicity = 1
 C                    -8.04352  -1.60991   6.79075 
 C                    -7.20407  -2.61231   7.30296 
 C                    -5.92271  -2.90494   6.79465 
 C                    -7.4768   -0.91061   5.7019 
 C                    -6.19146  -1.19768   5.18527 
 C                    -5.36925  -2.20542   5.714 
 H                    -5.39437  -3.70743   7.29593 
 H                    -5.86855  -0.59106   4.34783 
 Cl                   -8.33901   0.38213   4.90144 
 O                    -9.19631  -1.39743   7.30103 
 H                    -7.56886  -3.19975   8.14699 
 C                    -4.00747  -2.50877   5.16584 
 C                    -3.18897  -3.52411   5.70485 
 C                    -1.91823  -3.80054   5.18642 
 C                    -3.45964  -1.79747   4.07651 
 C                    -2.18869  -2.07658   3.56075 
 C                    -1.41317  -3.08099   4.11565 
 Cl                   -0.95422  -5.04828   5.87538 
 H                    -4.00593  -0.99645   3.58816 
 H                    -3.52443  -4.12498   6.54423 
 
 ITRead=  0  0  0  0  0  0  0  0  0  0  0  0  0  0  0  0  0  0  0  0
 MicOpt= -1 -1 -1 -1 -1 -1 -1 -1 -1 -1 -1 -1 -1 -1 -1 -1 -1 -1 -1 -1
 NAtoms=     20 NQM=       20 NQMF=       0 NMMI=      0 NMMIF=      0
                NMic=       0 NMicF=      0.
                    Isotopes and Nuclear Properties:
 (Nuclear quadrupole moments (NQMom) in fm**2, nuclear magnetic moments (NMagM)
  in nuclear magnetons)

  Atom         1           2           3           4           5           6           7           8           9          10
 IAtWgt=          12          12          12          12          12          12           1           1          35          16
 AtmWgt=  12.0000000  12.0000000  12.0000000  12.0000000  12.0000000  12.0000000   1.0078250   1.0078250  34.9688527  15.9949146
 NucSpn=           0           0           0           0           0           0           1           1           3           0
 AtZEff=  -0.0000000  -0.0000000  -0.0000000  -0.0000000  -0.0000000  -0.0000000  -0.0000000  -0.0000000  -0.0000000  -0.0000000
 NQMom=    0.0000000   0.0000000   0.0000000   0.0000000   0.0000000   0.0000000   0.0000000   0.0000000  -8.1650000   0.0000000
 NMagM=    0.0000000   0.0000000   0.0000000   0.0000000   0.0000000   0.0000000   2.7928460   2.7928460   0.8218740   0.0000000
 AtZNuc=   6.0000000   6.0000000   6.0000000   6.0000000   6.0000000   6.0000000   1.0000000   1.0000000  17.0000000   8.0000000

  Atom        11          12          13          14          15          16          17          18          19          20
 IAtWgt=           1          12          12          12          12          12          12          35           1           1
 AtmWgt=   1.0078250  12.0000000  12.0000000  12.0000000  12.0000000  12.0000000  12.0000000  34.9688527   1.0078250   1.0078250
 NucSpn=           1           0           0           0           0           0           0           3           1           1
 AtZEff=  -0.0000000  -0.0000000  -0.0000000  -0.0000000  -0.0000000  -0.0000000  -0.0000000  -0.0000000  -0.0000000  -0.0000000
 NQMom=    0.0000000   0.0000000   0.0000000   0.0000000   0.0000000   0.0000000   0.0000000  -8.1650000   0.0000000   0.0000000
 NMagM=    2.7928460   0.0000000   0.0000000   0.0000000   0.0000000   0.0000000   0.0000000   0.8218740   2.7928460   2.7928460
 AtZNuc=   1.0000000   6.0000000   6.0000000   6.0000000   6.0000000   6.0000000   6.0000000  17.0000000   1.0000000   1.0000000
 Leave Link  101 at Mon Apr  4 13:26:15 2022, MaxMem=  1879048192 cpu:               6.6 elap:               1.0
 (Enter /gpfs/software/gaussian16/sse4/tar/g16/l103.exe)

 GradGradGradGradGradGradGradGradGradGradGradGradGradGradGradGradGradGrad
 Berny optimization.
 Initialization pass.
                           ----------------------------
                           !    Initial Parameters    !
                           ! (Angstroms and Degrees)  !
 --------------------------                            --------------------------
 ! Name  Definition              Value          Derivative Info.                !
 --------------------------------------------------------------------------------
 ! R1    R(1,2)                  1.4042         estimate D2E/DX2                !
 ! R2    R(1,4)                  1.4127         estimate D2E/DX2                !
 ! R3    R(1,10)                 1.2785         estimate D2E/DX2                !
 ! R4    R(2,3)                  1.4092         estimate D2E/DX2                !
 ! R5    R(2,11)                 1.0911         estimate D2E/DX2                !
 ! R6    R(3,6)                  1.4012         estimate D2E/DX2                !
 ! R7    R(3,7)                  1.0837         estimate D2E/DX2                !
 ! R8    R(4,5)                  1.4147         estimate D2E/DX2                !
 ! R9    R(4,9)                  1.7479         estimate D2E/DX2                !
 ! R10   R(5,6)                  1.404          estimate D2E/DX2                !
 ! R11   R(5,8)                  1.0833         estimate D2E/DX2                !
 ! R12   R(6,12)                 1.499          estimate D2E/DX2                !
 ! R13   R(12,13)                1.4112         estimate D2E/DX2                !
 ! R14   R(12,15)                1.4116         estimate D2E/DX2                !
 ! R15   R(13,14)                1.4            estimate D2E/DX2                !
 ! R16   R(13,20)                1.0854         estimate D2E/DX2                !
 ! R17   R(14,17)                1.3854         estimate D2E/DX2                !
 ! R18   R(14,18)                1.7207         estimate D2E/DX2                !
 ! R19   R(15,16)                1.3997         estimate D2E/DX2                !
 ! R20   R(15,19)                1.0856         estimate D2E/DX2                !
 ! R21   R(16,17)                1.385          estimate D2E/DX2                !
 ! A1    A(2,1,4)              113.2463         estimate D2E/DX2                !
 ! A2    A(2,1,10)             120.8033         estimate D2E/DX2                !
 ! A3    A(4,1,10)             125.9505         estimate D2E/DX2                !
 ! A4    A(1,2,3)              124.0715         estimate D2E/DX2                !
 ! A5    A(1,2,11)             117.8153         estimate D2E/DX2                !
 ! A6    A(3,2,11)             118.1132         estimate D2E/DX2                !
 ! A7    A(2,3,6)              122.2531         estimate D2E/DX2                !
 ! A8    A(2,3,7)              115.4815         estimate D2E/DX2                !
 ! A9    A(6,3,7)              122.2654         estimate D2E/DX2                !
 ! A10   A(1,4,5)              123.058          estimate D2E/DX2                !
 ! A11   A(1,4,9)              121.4109         estimate D2E/DX2                !
 ! A12   A(5,4,9)              115.5311         estimate D2E/DX2                !
 ! A13   A(4,5,6)              122.6973         estimate D2E/DX2                !
 ! A14   A(4,5,8)              116.0714         estimate D2E/DX2                !
 ! A15   A(6,5,8)              121.2313         estimate D2E/DX2                !
 ! A16   A(3,6,5)              114.6738         estimate D2E/DX2                !
 ! A17   A(3,6,12)             122.6718         estimate D2E/DX2                !
 ! A18   A(5,6,12)             122.6544         estimate D2E/DX2                !
 ! A19   A(6,12,13)            122.1986         estimate D2E/DX2                !
 ! A20   A(6,12,15)            122.1938         estimate D2E/DX2                !
 ! A21   A(13,12,15)           115.6076         estimate D2E/DX2                !
 ! A22   A(12,13,14)           121.8092         estimate D2E/DX2                !
 ! A23   A(12,13,20)           120.959          estimate D2E/DX2                !
 ! A24   A(14,13,20)           117.2318         estimate D2E/DX2                !
 ! A25   A(13,14,17)           120.9677         estimate D2E/DX2                !
 ! A26   A(13,14,18)           120.227          estimate D2E/DX2                !
 ! A27   A(17,14,18)           118.8053         estimate D2E/DX2                !
 ! A28   A(12,15,16)           122.4285         estimate D2E/DX2                !
 ! A29   A(12,15,19)           121.5766         estimate D2E/DX2                !
 ! A30   A(16,15,19)           115.9949         estimate D2E/DX2                !
 ! A31   A(15,16,17)           120.3588         estimate D2E/DX2                !
 ! A32   A(14,17,16)           118.8282         estimate D2E/DX2                !
 ! D1    D(4,1,2,3)              0.0005         estimate D2E/DX2                !
 ! D2    D(4,1,2,11)          -179.9997         estimate D2E/DX2                !
 ! D3    D(10,1,2,3)          -179.9993         estimate D2E/DX2                !
 ! D4    D(10,1,2,11)            0.0005         estimate D2E/DX2                !
 ! D5    D(2,1,4,5)             -0.0006         estimate D2E/DX2                !
 ! D6    D(2,1,4,9)           -179.9998         estimate D2E/DX2                !
 ! D7    D(10,1,4,5)           179.9991         estimate D2E/DX2                !
 ! D8    D(10,1,4,9)             0.0            estimate D2E/DX2                !
 ! D9    D(1,2,3,6)             -0.0002         estimate D2E/DX2                !
 ! D10   D(1,2,3,7)            179.9999         estimate D2E/DX2                !
 ! D11   D(11,2,3,6)          -180.0            estimate D2E/DX2                !
 ! D12   D(11,2,3,7)             0.0001         estimate D2E/DX2                !
 ! D13   D(2,3,6,5)             -0.0001         estimate D2E/DX2                !
 ! D14   D(2,3,6,12)           179.9993         estimate D2E/DX2                !
 ! D15   D(7,3,6,5)            179.9998         estimate D2E/DX2                !
 ! D16   D(7,3,6,12)            -0.0008         estimate D2E/DX2                !
 ! D17   D(1,4,5,6)              0.0004         estimate D2E/DX2                !
 ! D18   D(1,4,5,8)           -179.9996         estimate D2E/DX2                !
 ! D19   D(9,4,5,6)            179.9996         estimate D2E/DX2                !
 ! D20   D(9,4,5,8)             -0.0004         estimate D2E/DX2                !
 ! D21   D(4,5,6,3)              0.0            estimate D2E/DX2                !
 ! D22   D(4,5,6,12)          -179.9994         estimate D2E/DX2                !
 ! D23   D(8,5,6,3)            180.0            estimate D2E/DX2                !
 ! D24   D(8,5,6,12)             0.0005         estimate D2E/DX2                !
 ! D25   D(3,6,12,13)            0.0006         estimate D2E/DX2                !
 ! D26   D(3,6,12,15)         -179.9991         estimate D2E/DX2                !
 ! D27   D(5,6,12,13)          180.0            estimate D2E/DX2                !
 ! D28   D(5,6,12,15)            0.0002         estimate D2E/DX2                !
 ! D29   D(6,12,13,14)        -179.9998         estimate D2E/DX2                !
 ! D30   D(6,12,13,20)           0.0007         estimate D2E/DX2                !
 ! D31   D(15,12,13,14)         -0.0001         estimate D2E/DX2                !
 ! D32   D(15,12,13,20)       -179.9995         estimate D2E/DX2                !
 ! D33   D(6,12,15,16)         179.9995         estimate D2E/DX2                !
 ! D34   D(6,12,15,19)           0.0            estimate D2E/DX2                !
 ! D35   D(13,12,15,16)         -0.0002         estimate D2E/DX2                !
 ! D36   D(13,12,15,19)       -179.9998         estimate D2E/DX2                !
 ! D37   D(12,13,14,17)          0.0004         estimate D2E/DX2                !
 ! D38   D(12,13,14,18)        179.9995         estimate D2E/DX2                !
 ! D39   D(20,13,14,17)        179.9999         estimate D2E/DX2                !
 ! D40   D(20,13,14,18)         -0.001          estimate D2E/DX2                !
 ! D41   D(13,14,17,16)         -0.0005         estimate D2E/DX2                !
 ! D42   D(18,14,17,16)       -179.9996         estimate D2E/DX2                !
 ! D43   D(12,15,16,17)          0.0001         estimate D2E/DX2                !
 ! D44   D(19,15,16,17)        179.9997         estimate D2E/DX2                !
 ! D45   D(15,16,17,14)          0.0002         estimate D2E/DX2                !
 --------------------------------------------------------------------------------
 Trust Radius=3.00D-01 FncErr=1.00D-07 GrdErr=1.00D-06 EigMax=2.50D+02 EigMin=1.00D-04
 Number of steps in this run=    108 maximum allowed number of steps=    120.
 GradGradGradGradGradGradGradGradGradGradGradGradGradGradGradGradGradGrad

 Leave Link  103 at Mon Apr  4 13:26:16 2022, MaxMem=  1879048192 cpu:               0.2 elap:               0.0
 (Enter /gpfs/software/gaussian16/sse4/tar/g16/l202.exe)
                          Input orientation:                          
 ---------------------------------------------------------------------
 Center     Atomic      Atomic             Coordinates (Angstroms)
 Number     Number       Type             X           Y           Z
 ---------------------------------------------------------------------
      1          6           0       -8.043520   -1.609910    6.790750
      2          6           0       -7.204070   -2.612310    7.302960
      3          6           0       -5.922710   -2.904940    6.794650
      4          6           0       -7.476800   -0.910610    5.701900
      5          6           0       -6.191460   -1.197680    5.185270
      6          6           0       -5.369250   -2.205420    5.714000
      7          1           0       -5.394370   -3.707430    7.295930
      8          1           0       -5.868550   -0.591060    4.347830
      9         17           0       -8.339010    0.382130    4.901440
     10          8           0       -9.196310   -1.397430    7.301030
     11          1           0       -7.568860   -3.199750    8.146990
     12          6           0       -4.007470   -2.508770    5.165840
     13          6           0       -3.188970   -3.524110    5.704850
     14          6           0       -1.918230   -3.800540    5.186420
     15          6           0       -3.459640   -1.797470    4.076510
     16          6           0       -2.188690   -2.076580    3.560750
     17          6           0       -1.413170   -3.080990    4.115650
     18         17           0       -0.954220   -5.048280    5.875380
     19          1           0       -4.005930   -0.996450    3.588160
     20          1           0       -3.524430   -4.124980    6.544230
 ---------------------------------------------------------------------
                    Distance matrix (angstroms):
                    1          2          3          4          5
     1  C    0.000000
     2  C    1.404223   0.000000
     3  C    2.484945   1.409218   0.000000
     4  C    1.412723   2.352352   2.754387   0.000000
     5  C    2.485483   2.740651   2.361582   1.414714   0.000000
     6  C    2.943763   2.461081   1.401232   2.473549   1.403967
     7  H    3.416547   2.115266   1.083704   3.834012   3.374772
     8  H    3.425844   3.821238   3.368071   2.126520   1.083312
     9  Cl   2.761346   4.002756   4.497508   1.747947   2.681106
    10  O    1.278459   2.333443   3.639432   2.398109   3.680416
    11  H    2.142961   1.091121   2.150708   3.350687   3.831097
    12  C    4.442745   3.846590   2.545215   3.857166   2.547380
    13  C    5.330103   4.416601   3.007386   5.021541   3.833691
    14  C    6.700143   5.816506   4.407308   6.286105   5.003536
    15  C    5.330500   5.009461   3.831643   4.423346   3.008644
    16  C    6.702963   6.280540   5.008712   5.823068   4.408367
    17  C    7.299437   6.626698   5.248236   6.632823   5.246237
    18  Cl   7.932116   6.858029   5.488612   7.726219   6.536976
    19  H    5.189899   5.161283   4.194992   4.064751   2.714368
    20  H    5.177695   4.050135   2.702398   5.163615   4.186754
                    6          7          8          9         10
     6  C    0.000000
     7  H    2.181552   0.000000
     8  H    2.172989   4.316005   0.000000
     9  Cl   4.021833   5.579336   2.712334   0.000000
    10  O    4.221125   4.448693   4.521682   3.108027   0.000000
    11  H    3.427305   2.389655   4.912223   4.894547   2.571497
    12  C    1.498981   2.810260   2.794704   5.214350   5.719980
    13  C    2.548067   2.725607   4.198147   6.513608   6.569528
    14  C    3.838266   4.067217   5.158393   7.668270   7.950909
    15  C    2.548413   4.213762   2.707746   5.407348   6.592947
    16  C    3.843052   5.185328   4.045693   6.757895   7.972307
    17  C    4.355676   5.133864   5.109214   7.783182   8.576613
    18  Cl   5.253607   4.850853   6.808146   9.218082   9.126513
    19  H    2.799901   4.798410   2.052022   4.732945   6.394234
    20  H    2.788791   2.058173   4.775737   6.796542   6.338967
                   11         12         13         14         15
    11  H    0.000000
    12  C    4.695552   0.000000
    13  C    5.025206   1.411166   0.000000
    14  C    6.407460   2.456424   1.399987   0.000000
    15  C    5.951545   1.411632   2.388732   2.760459   0.000000
    16  C    7.158305   2.463953   2.773638   2.384951   1.399723
    17  C    7.359234   2.856699   2.423918   1.385419   2.415987
    18  Cl   7.233999   4.034215   2.710403   1.720708   4.481164
    19  H    6.191279   2.185449   3.396596   3.843936   1.085611
    20  H    4.447730   2.178399   1.085420   2.128095   3.392807
                   16         17         18         19         20
    16  C    0.000000
    17  C    1.384985   0.000000
    18  Cl   3.963891   2.679088   0.000000
    19  H    2.114189   3.368376   5.564318   0.000000
    20  H    3.857628   3.383095   2.811729   4.331038   0.000000
 Stoichiometry    C12H5Cl2O(1-)
 Framework group  C1[X(C12H5Cl2O)]
 Deg. of freedom    54
 Full point group                 C1      NOp   1
 Largest Abelian subgroup         C1      NOp   1
 Largest concise Abelian subgroup C1      NOp   1
                         Standard orientation:                         
 ---------------------------------------------------------------------
 Center     Atomic      Atomic             Coordinates (Angstroms)
 Number     Number       Type             X           Y           Z
 ---------------------------------------------------------------------
      1          6           0        3.123389   -1.177871   -0.000004
      2          6           0        1.981318   -1.994887    0.000003
      3          6           0        0.660050   -1.504842    0.000012
      4          6           0        2.821643    0.202250    0.000009
      5          6           0        1.498477    0.702896    0.000016
      6          6           0        0.371020   -0.133743    0.000018
      7          1           0       -0.117275   -2.259945    0.000015
      8          1           0        1.397539    1.781495    0.000020
      9         17           0        4.084428    1.410842   -0.000003
     10          8           0        4.294765   -1.690059   -0.000027
     11          1           0        2.128720   -3.076005   -0.000002
     12          6           0       -1.030564    0.397773    0.000012
     13          6           0       -2.157076   -0.452145    0.000013
     14          6           0       -3.462694    0.053154    0.000004
     15          6           0       -1.310207    1.781429    0.000001
     16          6           0       -2.616938    2.283106   -0.000014
     17          6           0       -3.698751    1.418314   -0.000015
     18         17           0       -4.807170   -1.020727   -0.000007
     19          1           0       -0.516272    2.521847   -0.000005
     20          1           0       -2.042217   -1.531471    0.000030
 ---------------------------------------------------------------------
 Rotational constants (GHZ):           1.2458831           0.2045635           0.1757129
 Leave Link  202 at Mon Apr  4 13:26:16 2022, MaxMem=  1879048192 cpu:               0.7 elap:               0.1
 (Enter /gpfs/software/gaussian16/sse4/tar/g16/l301.exe)
 Standard basis: 6-311+G(d,p) (5D, 7F)
 Ernie: Thresh=  0.10000D-02 Tol=  0.10000D-05 Strict=F.
 There are   391 symmetry adapted cartesian basis functions of A   symmetry.
 There are   376 symmetry adapted basis functions of A   symmetry.
   376 basis functions,   614 primitive gaussians,   391 cartesian basis functions
    60 alpha electrons       60 beta electrons
       nuclear repulsion energy      1008.0004250397 Hartrees.
 IExCor= 4336 DFT=T Ex+Corr=M062X ExCW=0 ScaHFX=  0.540000
 ScaDFX=  1.000000  1.000000  1.000000  1.000000 ScalE2=  1.000000  1.000000
 IRadAn=      5 IRanWt=     -1 IRanGd=            0 ICorTp=0 IEmpDi=  4
 NAtoms=   20 NActive=   20 NUniq=   20 SFac= 1.00D+00 NAtFMM=   60 NAOKFM=F Big=F
 Integral buffers will be    131072 words long.
 Raffenetti 2 integral format.
 Two-electron integral symmetry is turned on.
 Leave Link  301 at Mon Apr  4 13:26:16 2022, MaxMem=  1879048192 cpu:               1.2 elap:               0.2
 (Enter /gpfs/software/gaussian16/sse4/tar/g16/l302.exe)
 NPDir=0 NMtPBC=     1 NCelOv=     1 NCel=       1 NClECP=     1 NCelD=      1
         NCelK=      1 NCelE2=     1 NClLst=     1 CellRange=     0.0.
 One-electron integrals computed using PRISM.
 One-electron integral symmetry used in STVInt
 NBasis=   376 RedAO= T EigKep=  1.73D-06  NBF=   376
 NBsUse=   372 1.00D-06 EigRej=  5.97D-07 NBFU=   372
 Precomputing XC quadrature grid using
 IXCGrd= 4 IRadAn=           5 IRanWt=          -1 IRanGd=           0 AccXCQ= 0.00D+00.
 Generated NRdTot=       0 NPtTot=           0 NUsed=           0 NTot=          32
 NSgBfM=   385   385   385   385   385 MxSgAt=    20 MxSgA2=    20.
 Leave Link  302 at Mon Apr  4 13:26:17 2022, MaxMem=  1879048192 cpu:               6.0 elap:               1.0
 (Enter /gpfs/software/gaussian16/sse4/tar/g16/l303.exe)
 DipDrv:  MaxL=1.
 Leave Link  303 at Mon Apr  4 13:26:17 2022, MaxMem=  1879048192 cpu:               1.5 elap:               0.3
 (Enter /gpfs/software/gaussian16/sse4/tar/g16/l401.exe)
 ExpMin= 4.38D-02 ExpMax= 1.06D+05 ExpMxC= 3.62D+03 IAcc=3 IRadAn=         5 AccDes= 0.00D+00
 Harris functional with IExCor= 1009 and IRadAn=       5 diagonalized for initial guess.
 HarFok:  IExCor= 1009 AccDes= 0.00D+00 IRadAn=         5 IDoV= 1 UseB2=F ITyADJ=14
 ICtDFT=  3500011 ScaDFX=  1.000000  1.000000  1.000000  1.000000
 FoFCou: FMM=F IPFlag=           0 FMFlag=      100000 FMFlg1=           0
         NFxFlg=           0 DoJE=T BraDBF=F KetDBF=T FulRan=T
         wScrn=  0.000000 ICntrl=       500 IOpCl=  0 I1Cent=   200000004 NGrid=           0
         NMat0=    1 NMatS0=      1 NMatT0=    0 NMatD0=    1 NMtDS0=    0 NMtDT0=    0
 Petite list used in FoFCou.
 Harris En= -1455.12151165060    
 JPrj=0 DoOrth=F DoCkMO=F.
 Leave Link  401 at Mon Apr  4 13:26:21 2022, MaxMem=  1879048192 cpu:              29.1 elap:               4.2
 (Enter /gpfs/software/gaussian16/sse4/tar/g16/l502.exe)
 Integral symmetry usage will be decided dynamically.
 Closed shell SCF:
 Using DIIS extrapolation, IDIIS=  1040.
 NGot=  1879048192 LenX=  1878736095 LenY=  1878582773
 Requested convergence on RMS density matrix=1.00D-08 within 128 cycles.
 Requested convergence on MAX density matrix=1.00D-06.
 Requested convergence on             energy=1.00D-06.
 No special actions if energy rises.
 Fock matrices will be formed incrementally for  20 cycles.

 Cycle   1  Pass 1  IDiag  1:
 FoFJK:  IHMeth= 1 ICntrl=       0 DoSepK=F KAlg= 0 I1Cent=           0 FoldK=F
 IRaf= 830000000 NMat=       1 IRICut=       1 DoRegI=T DoRafI=F ISym2E= 0 IDoP0=0 IntGTp=1.
 FoFCou: FMM=F IPFlag=           0 FMFlag=      100000 FMFlg1=           0
         NFxFlg=           0 DoJE=F BraDBF=F KetDBF=F FulRan=T
         wScrn=  0.000000 ICntrl=         0 IOpCl=  0 I1Cent=           0 NGrid=           0
         NMat0=    1 NMatS0=      1 NMatT0=    0 NMatD0=    1 NMtDS0=    0 NMtDT0=    0
 Symmetry not used in FoFCou.
 E= -1455.25400443605    
 DIIS: error= 3.92D-02 at cycle   1 NSaved=   1.
 NSaved= 1 IEnMin= 1 EnMin= -1455.25400443605     IErMin= 1 ErrMin= 3.92D-02
 ErrMax= 3.92D-02  0.00D+00 EMaxC= 1.00D-01 BMatC= 5.81D-01 BMatP= 5.81D-01
 IDIUse=3 WtCom= 6.08D-01 WtEn= 3.92D-01
 Coeff-Com:  0.100D+01
 Coeff-En:   0.100D+01
 Coeff:      0.100D+01
 Gap=     0.102 Goal=   None    Shift=    0.000
 GapD=    0.102 DampG=1.000 DampE=0.500 DampFc=0.5000 IDamp=-1.
 Damping current iteration by 5.00D-01
 RMSDP=3.00D+00 MaxDP=1.31D+02              OVMax= 9.99D-01

 Cycle   2  Pass 1  IDiag  1:
 RMSU=  1.46D+00    CP:  3.00D+00
 E= -1454.42047140861     Delta-E=        0.833533027439 Rises=F Damp=T
 DIIS: error= 4.25D-02 at cycle   2 NSaved=   2.
 NSaved= 2 IEnMin= 1 EnMin= -1455.25400443605     IErMin= 1 ErrMin= 3.92D-02
 ErrMax= 4.25D-02  0.00D+00 EMaxC= 1.00D-01 BMatC= 3.27D-01 BMatP= 5.81D-01
 IDIUse=3 WtCom= 5.75D-01 WtEn= 4.25D-01
 Coeff-Com:  0.376D+00 0.624D+00
 Coeff-En:   0.799D+00 0.201D+00
 Coeff:      0.556D+00 0.444D+00
 Gap=    -0.282 Goal=   None    Shift=    0.000
 RMSDP=1.50D+00 MaxDP=6.67D+01 DE= 8.34D-01 OVMax= 6.77D-01

 Cycle   3  Pass 1  IDiag  1:
 RMSU=  2.03D-02    CP:  1.03D+00 -2.93D-03
 E= -1455.41594145987     Delta-E=       -0.995470051257 Rises=F Damp=F
 DIIS: error= 4.08D-02 at cycle   3 NSaved=   3.
 NSaved= 3 IEnMin= 3 EnMin= -1455.41594145987     IErMin= 1 ErrMin= 3.92D-02
 ErrMax= 4.08D-02  0.00D+00 EMaxC= 1.00D-01 BMatC= 2.55D-01 BMatP= 3.27D-01
 IDIUse=3 WtCom= 5.92D-01 WtEn= 4.08D-01
 EnCoef did     2 forward-backward iterations
 Coeff-Com:  0.129D+00 0.407D+00 0.464D+00
 Coeff-En:   0.191D+00 0.141D+00 0.668D+00
 Coeff:      0.155D+00 0.299D+00 0.547D+00
 Gap=     0.349 Goal=   None    Shift=    0.000
 RMSDP=2.12D-02 MaxDP=1.14D+00 DE=-9.95D-01 OVMax= 2.38D-01

 Cycle   4  Pass 1  IDiag  1:
 RMSU=  1.99D-02    CP:  1.04D+00 -3.35D-03  6.51D-01
 E= -1455.69453275135     Delta-E=       -0.278591291479 Rises=F Damp=F
 DIIS: error= 9.63D-03 at cycle   4 NSaved=   4.
 NSaved= 4 IEnMin= 4 EnMin= -1455.69453275135     IErMin= 4 ErrMin= 9.63D-03
 ErrMax= 9.63D-03  0.00D+00 EMaxC= 1.00D-01 BMatC= 2.03D-02 BMatP= 2.55D-01
 IDIUse=3 WtCom= 9.04D-01 WtEn= 9.63D-02
 Coeff-Com: -0.344D-01 0.158D+00 0.187D+00 0.690D+00
 Coeff-En:   0.000D+00 0.000D+00 0.000D+00 0.100D+01
 Coeff:     -0.311D-01 0.143D+00 0.169D+00 0.719D+00
 Gap=     0.083 Goal=   None    Shift=    0.000
 RMSDP=5.00D-03 MaxDP=4.01D-01 DE=-2.79D-01 OVMax= 4.99D-02

 Cycle   5  Pass 1  IDiag  1:
 RMSU=  4.79D-03    CP:  1.02D+00 -3.62D-03  6.31D-01  9.88D-01
 E= -1455.70830439012     Delta-E=       -0.013771638766 Rises=F Damp=F
 DIIS: error= 1.25D-02 at cycle   5 NSaved=   5.
 NSaved= 5 IEnMin= 5 EnMin= -1455.70830439012     IErMin= 4 ErrMin= 9.63D-03
 ErrMax= 1.25D-02  0.00D+00 EMaxC= 1.00D-01 BMatC= 1.29D-02 BMatP= 2.03D-02
 IDIUse=3 WtCom= 8.75D-01 WtEn= 1.25D-01
 Coeff-Com: -0.520D-01 0.850D-01 0.432D-03 0.399D+00 0.568D+00
 Coeff-En:   0.000D+00 0.000D+00 0.000D+00 0.208D+00 0.792D+00
 Coeff:     -0.455D-01 0.744D-01 0.378D-03 0.375D+00 0.596D+00
 Gap=     0.086 Goal=   None    Shift=    0.000
 RMSDP=4.31D-03 MaxDP=4.00D-01 DE=-1.38D-02 OVMax= 6.20D-02

 Cycle   6  Pass 1  IDiag  1:
 RMSU=  1.85D-03    CP:  1.04D+00 -4.06D-03  6.68D-01  1.15D+00  1.10D+00
 E= -1455.72202471294     Delta-E=       -0.013720322820 Rises=F Damp=F
 DIIS: error= 4.05D-03 at cycle   6 NSaved=   6.
 NSaved= 6 IEnMin= 6 EnMin= -1455.72202471294     IErMin= 6 ErrMin= 4.05D-03
 ErrMax= 4.05D-03  0.00D+00 EMaxC= 1.00D-01 BMatC= 1.55D-03 BMatP= 1.29D-02
 IDIUse=3 WtCom= 9.60D-01 WtEn= 4.05D-02
 Coeff-Com: -0.192D-01 0.226D-01-0.663D-01-0.297D-01 0.286D+00 0.807D+00
 Coeff-En:   0.000D+00 0.000D+00 0.000D+00 0.000D+00 0.000D+00 0.100D+01
 Coeff:     -0.184D-01 0.217D-01-0.636D-01-0.285D-01 0.274D+00 0.815D+00
 Gap=     0.083 Goal=   None    Shift=    0.000
 RMSDP=1.73D-03 MaxDP=1.75D-01 DE=-1.37D-02 OVMax= 2.42D-02

 Cycle   7  Pass 1  IDiag  1:
 RMSU=  9.08D-04    CP:  1.05D+00 -4.14D-03  6.63D-01  1.18D+00  1.36D+00
                    CP:  1.14D+00
 E= -1455.72424799857     Delta-E=       -0.002223285632 Rises=F Damp=F
 DIIS: error= 1.88D-03 at cycle   7 NSaved=   7.
 NSaved= 7 IEnMin= 7 EnMin= -1455.72424799857     IErMin= 7 ErrMin= 1.88D-03
 ErrMax= 1.88D-03  0.00D+00 EMaxC= 1.00D-01 BMatC= 2.70D-04 BMatP= 1.55D-03
 IDIUse=3 WtCom= 9.81D-01 WtEn= 1.88D-02
 Coeff-Com: -0.465D-02 0.604D-02-0.325D-01-0.573D-01 0.439D-01 0.400D+00
 Coeff-Com:  0.644D+00
 Coeff-En:   0.000D+00 0.000D+00 0.000D+00 0.000D+00 0.000D+00 0.000D+00
 Coeff-En:   0.100D+01
 Coeff:     -0.456D-02 0.593D-02-0.318D-01-0.563D-01 0.430D-01 0.393D+00
 Coeff:      0.651D+00
 Gap=     0.082 Goal=   None    Shift=    0.000
 RMSDP=4.21D-04 MaxDP=3.09D-02 DE=-2.22D-03 OVMax= 1.43D-02

 Cycle   8  Pass 1  IDiag  1:
 RMSU=  2.46D-04    CP:  1.05D+00 -4.08D-03  6.54D-01  1.19D+00  1.41D+00
                    CP:  1.15D+00  1.03D+00
 E= -1455.72457201234     Delta-E=       -0.000324013772 Rises=F Damp=F
 DIIS: error= 6.83D-04 at cycle   8 NSaved=   8.
 NSaved= 8 IEnMin= 8 EnMin= -1455.72457201234     IErMin= 8 ErrMin= 6.83D-04
 ErrMax= 6.83D-04  0.00D+00 EMaxC= 1.00D-01 BMatC= 1.23D-04 BMatP= 2.70D-04
 IDIUse=3 WtCom= 9.93D-01 WtEn= 6.83D-03
 Coeff-Com:  0.105D-02-0.556D-03-0.611D-02-0.318D-01-0.422D-01 0.780D-01
 Coeff-Com:  0.488D+00 0.513D+00
 Coeff-En:   0.000D+00 0.000D+00 0.000D+00 0.000D+00 0.000D+00 0.000D+00
 Coeff-En:   0.104D+00 0.896D+00
 Coeff:      0.105D-02-0.553D-03-0.606D-02-0.316D-01-0.419D-01 0.775D-01
 Coeff:      0.486D+00 0.516D+00
 Gap=     0.082 Goal=   None    Shift=    0.000
 RMSDP=3.17D-04 MaxDP=2.74D-02 DE=-3.24D-04 OVMax= 7.39D-03

 Cycle   9  Pass 1  IDiag  1:
 RMSU=  1.74D-04    CP:  1.05D+00 -4.15D-03  6.58D-01  1.19D+00  1.44D+00
                    CP:  1.21D+00  1.10D+00  6.78D-01
 E= -1455.72471034416     Delta-E=       -0.000138331821 Rises=F Damp=F
 DIIS: error= 3.08D-04 at cycle   9 NSaved=   9.
 NSaved= 9 IEnMin= 9 EnMin= -1455.72471034416     IErMin= 9 ErrMin= 3.08D-04
 ErrMax= 3.08D-04  0.00D+00 EMaxC= 1.00D-01 BMatC= 2.12D-05 BMatP= 1.23D-04
 IDIUse=3 WtCom= 9.97D-01 WtEn= 3.08D-03
 Coeff-Com:  0.160D-02-0.133D-02 0.583D-02-0.200D-02-0.292D-01-0.483D-01
 Coeff-Com:  0.151D+00 0.314D+00 0.608D+00
 Coeff-En:   0.000D+00 0.000D+00 0.000D+00 0.000D+00 0.000D+00 0.000D+00
 Coeff-En:   0.000D+00 0.000D+00 0.100D+01
 Coeff:      0.160D-02-0.133D-02 0.581D-02-0.199D-02-0.291D-01-0.482D-01
 Coeff:      0.151D+00 0.313D+00 0.609D+00
 Gap=     0.083 Goal=   None    Shift=    0.000
 RMSDP=1.63D-04 MaxDP=1.33D-02 DE=-1.38D-04 OVMax= 2.36D-03

 Cycle  10  Pass 1  IDiag  1:
 RMSU=  9.14D-05    CP:  1.05D+00 -4.15D-03  6.57D-01  1.19D+00  1.45D+00
                    CP:  1.19D+00  1.11D+00  7.96D-01  9.75D-01
 E= -1455.72473255586     Delta-E=       -0.000022211703 Rises=F Damp=F
 DIIS: error= 1.14D-04 at cycle  10 NSaved=  10.
 NSaved=10 IEnMin=10 EnMin= -1455.72473255586     IErMin=10 ErrMin= 1.14D-04
 ErrMax= 1.14D-04  0.00D+00 EMaxC= 1.00D-01 BMatC= 5.40D-06 BMatP= 2.12D-05
 IDIUse=3 WtCom= 9.99D-01 WtEn= 1.14D-03
 Coeff-Com:  0.866D-03-0.121D-02 0.405D-02 0.345D-02 0.460D-03-0.266D-01
 Coeff-Com: -0.910D-02 0.268D-01 0.217D+00 0.785D+00
 Coeff-En:   0.000D+00 0.000D+00 0.000D+00 0.000D+00 0.000D+00 0.000D+00
 Coeff-En:   0.000D+00 0.000D+00 0.000D+00 0.100D+01
 Coeff:      0.865D-03-0.121D-02 0.404D-02 0.344D-02 0.460D-03-0.266D-01
 Coeff:     -0.909D-02 0.268D-01 0.216D+00 0.785D+00
 Gap=     0.083 Goal=   None    Shift=    0.000
 RMSDP=1.40D-04 MaxDP=1.37D-02 DE=-2.22D-05 OVMax= 1.26D-03

 Cycle  11  Pass 1  IDiag  1:
 RMSU=  4.69D-05    CP:  1.05D+00 -4.15D-03  6.58D-01  1.18D+00  1.44D+00
                    CP:  1.17D+00  1.14D+00  8.37D-01  1.17D+00  1.26D+00
 E= -1455.72473774629     Delta-E=       -0.000005190422 Rises=F Damp=F
 DIIS: error= 1.07D-04 at cycle  11 NSaved=  11.
 NSaved=11 IEnMin=11 EnMin= -1455.72473774629     IErMin=11 ErrMin= 1.07D-04
 ErrMax= 1.07D-04  0.00D+00 EMaxC= 1.00D-01 BMatC= 2.12D-06 BMatP= 5.40D-06
 IDIUse=3 WtCom= 9.99D-01 WtEn= 1.07D-03
 Coeff-Com:  0.192D-03-0.527D-03 0.546D-03 0.183D-02 0.117D-01 0.644D-02
 Coeff-Com: -0.324D-01-0.694D-01-0.108D+00 0.239D+00 0.951D+00
 Coeff-En:   0.000D+00 0.000D+00 0.000D+00 0.000D+00 0.000D+00 0.000D+00
 Coeff-En:   0.000D+00 0.000D+00 0.000D+00 0.000D+00 0.100D+01
 Coeff:      0.191D-03-0.527D-03 0.545D-03 0.182D-02 0.117D-01 0.643D-02
 Coeff:     -0.324D-01-0.694D-01-0.108D+00 0.238D+00 0.951D+00
 Gap=     0.084 Goal=   None    Shift=    0.000
 RMSDP=8.31D-05 MaxDP=6.37D-03 DE=-5.19D-06 OVMax= 4.18D-04

 Cycle  12  Pass 1  IDiag  1:
 RMSU=  1.48D-05    CP:  1.05D+00 -4.15D-03  6.58D-01  1.18D+00  1.44D+00
                    CP:  1.15D+00  1.13D+00  8.52D-01  1.26D+00  1.54D+00
                    CP:  1.11D+00
 E= -1455.72473989902     Delta-E=       -0.000002152733 Rises=F Damp=F
 DIIS: error= 5.01D-05 at cycle  12 NSaved=  12.
 NSaved=12 IEnMin=12 EnMin= -1455.72473989902     IErMin=12 ErrMin= 5.01D-05
 ErrMax= 5.01D-05  0.00D+00 EMaxC= 1.00D-01 BMatC= 2.42D-07 BMatP= 2.12D-06
 IDIUse=1 WtCom= 1.00D+00 WtEn= 0.00D+00
 Coeff-Com:  0.375D-04-0.178D-03-0.382D-03-0.214D-03 0.491D-02 0.783D-02
 Coeff-Com: -0.608D-02-0.241D-01-0.749D-01-0.489D-01 0.304D+00 0.838D+00
 Coeff:      0.375D-04-0.178D-03-0.382D-03-0.214D-03 0.491D-02 0.783D-02
 Coeff:     -0.608D-02-0.241D-01-0.749D-01-0.489D-01 0.304D+00 0.838D+00
 Gap=     0.084 Goal=   None    Shift=    0.000
 RMSDP=3.87D-05 MaxDP=4.39D-03 DE=-2.15D-06 OVMax= 1.94D-04

 Cycle  13  Pass 1  IDiag  1:
 RMSU=  9.39D-06    CP:  1.05D+00 -4.14D-03  6.57D-01  1.18D+00  1.44D+00
                    CP:  1.14D+00  1.13D+00  8.55D-01  1.30D+00  1.59D+00
                    CP:  1.26D+00  8.38D-01
 E= -1455.72474018632     Delta-E=       -0.000000287305 Rises=F Damp=F
 DIIS: error= 1.31D-05 at cycle  13 NSaved=  13.
 NSaved=13 IEnMin=13 EnMin= -1455.72474018632     IErMin=13 ErrMin= 1.31D-05
 ErrMax= 1.31D-05  0.00D+00 EMaxC= 1.00D-01 BMatC= 3.23D-08 BMatP= 2.42D-07
 IDIUse=1 WtCom= 1.00D+00 WtEn= 0.00D+00
 Coeff-Com:  0.126D-04-0.208D-04-0.240D-03-0.398D-03 0.633D-03 0.308D-02
 Coeff-Com:  0.309D-02 0.165D-02-0.164D-01-0.572D-01-0.321D-01 0.426D+00
 Coeff-Com:  0.672D+00
 Coeff:      0.126D-04-0.208D-04-0.240D-03-0.398D-03 0.633D-03 0.308D-02
 Coeff:      0.309D-02 0.165D-02-0.164D-01-0.572D-01-0.321D-01 0.426D+00
 Coeff:      0.672D+00
 Gap=     0.084 Goal=   None    Shift=    0.000
 RMSDP=8.22D-06 MaxDP=5.74D-04 DE=-2.87D-07 OVMax= 8.02D-05

 Cycle  14  Pass 1  IDiag  1:
 RMSU=  2.32D-06    CP:  1.05D+00 -4.14D-03  6.57D-01  1.18D+00  1.44D+00
                    CP:  1.14D+00  1.13D+00  8.58D-01  1.30D+00  1.61D+00
                    CP:  1.28D+00  9.45D-01  9.25D-01
 E= -1455.72474021957     Delta-E=       -0.000000033247 Rises=F Damp=F
 DIIS: error= 2.25D-06 at cycle  14 NSaved=  14.
 NSaved=14 IEnMin=14 EnMin= -1455.72474021957     IErMin=14 ErrMin= 2.25D-06
 ErrMax= 2.25D-06  0.00D+00 EMaxC= 1.00D-01 BMatC= 1.78D-09 BMatP= 3.23D-08
 IDIUse=1 WtCom= 1.00D+00 WtEn= 0.00D+00
 Coeff-Com:  0.292D-05 0.117D-05-0.478D-04-0.140D-03-0.367D-03 0.178D-03
 Coeff-Com:  0.157D-02 0.392D-02 0.380D-02-0.103D-01-0.514D-01 0.682D-01
 Coeff-Com:  0.242D+00 0.743D+00
 Coeff:      0.292D-05 0.117D-05-0.478D-04-0.140D-03-0.367D-03 0.178D-03
 Coeff:      0.157D-02 0.392D-02 0.380D-02-0.103D-01-0.514D-01 0.682D-01
 Coeff:      0.242D+00 0.743D+00
 Gap=     0.084 Goal=   None    Shift=    0.000
 RMSDP=1.50D-06 MaxDP=1.45D-04 DE=-3.32D-08 OVMax= 3.91D-05

 Cycle  15  Pass 1  IDiag  1:
 RMSU=  7.14D-07    CP:  1.05D+00 -4.14D-03  6.57D-01  1.18D+00  1.44D+00
                    CP:  1.14D+00  1.13D+00  8.58D-01  1.30D+00  1.61D+00
                    CP:  1.29D+00  9.36D-01  9.68D-01  9.54D-01
 E= -1455.72474022157     Delta-E=       -0.000000001995 Rises=F Damp=F
 DIIS: error= 1.26D-06 at cycle  15 NSaved=  15.
 NSaved=15 IEnMin=15 EnMin= -1455.72474022157     IErMin=15 ErrMin= 1.26D-06
 ErrMax= 1.26D-06  0.00D+00 EMaxC= 1.00D-01 BMatC= 4.56D-10 BMatP= 1.78D-09
 IDIUse=1 WtCom= 1.00D+00 WtEn= 0.00D+00
 Coeff-Com: -0.166D-05 0.474D-05 0.102D-04 0.112D-04-0.264D-03-0.345D-03
 Coeff-Com:  0.175D-03 0.170D-02 0.419D-02 0.449D-02-0.196D-01-0.231D-01
 Coeff-Com:  0.139D-01 0.341D+00 0.677D+00
 Coeff:     -0.166D-05 0.474D-05 0.102D-04 0.112D-04-0.264D-03-0.345D-03
 Coeff:      0.175D-03 0.170D-02 0.419D-02 0.449D-02-0.196D-01-0.231D-01
 Coeff:      0.139D-01 0.341D+00 0.677D+00
 Gap=     0.084 Goal=   None    Shift=    0.000
 RMSDP=1.06D-06 MaxDP=6.35D-05 DE=-2.00D-09 OVMax= 9.62D-06

 Cycle  16  Pass 1  IDiag  1:
 RMSU=  3.48D-07    CP:  1.05D+00 -4.14D-03  6.57D-01  1.18D+00  1.44D+00
                    CP:  1.14D+00  1.13D+00  8.58D-01  1.30D+00  1.60D+00
                    CP:  1.28D+00  9.26D-01  9.96D-01  9.74D-01  9.68D-01
 E= -1455.72474022217     Delta-E=       -0.000000000607 Rises=F Damp=F
 DIIS: error= 5.01D-07 at cycle  16 NSaved=  16.
 NSaved=16 IEnMin=16 EnMin= -1455.72474022217     IErMin=16 ErrMin= 5.01D-07
 ErrMax= 5.01D-07  0.00D+00 EMaxC= 1.00D-01 BMatC= 6.24D-11 BMatP= 4.56D-10
 IDIUse=1 WtCom= 1.00D+00 WtEn= 0.00D+00
 Coeff-Com: -0.488D-06-0.120D-06 0.546D-05 0.163D-04-0.281D-04-0.106D-03
 Coeff-Com: -0.195D-03-0.252D-04 0.410D-03 0.293D-02 0.204D-02-0.919D-02
 Coeff-Com: -0.284D-01-0.438D-02 0.206D+00 0.831D+00
 Coeff:     -0.488D-06-0.120D-06 0.546D-05 0.163D-04-0.281D-04-0.106D-03
 Coeff:     -0.195D-03-0.252D-04 0.410D-03 0.293D-02 0.204D-02-0.919D-02
 Coeff:     -0.284D-01-0.438D-02 0.206D+00 0.831D+00
 Gap=     0.084 Goal=   None    Shift=    0.000
 RMSDP=4.91D-07 MaxDP=2.37D-05 DE=-6.07D-10 OVMax= 4.52D-06

 Cycle  17  Pass 1  IDiag  1:
 RMSU=  1.19D-07    CP:  1.05D+00 -4.14D-03  6.57D-01  1.18D+00  1.44D+00
                    CP:  1.14D+00  1.13D+00  8.58D-01  1.30D+00  1.60D+00
                    CP:  1.28D+00  9.19D-01  1.00D+00  9.87D-01  1.01D+00
                    CP:  1.14D+00
 E= -1455.72474022223     Delta-E=       -0.000000000056 Rises=F Damp=F
 DIIS: error= 1.38D-07 at cycle  17 NSaved=  17.
 NSaved=17 IEnMin=17 EnMin= -1455.72474022223     IErMin=17 ErrMin= 1.38D-07
 ErrMax= 1.38D-07  0.00D+00 EMaxC= 1.00D-01 BMatC= 6.91D-12 BMatP= 6.24D-11
 IDIUse=1 WtCom= 1.00D+00 WtEn= 0.00D+00
 Coeff-Com:  0.429D-07-0.297D-06-0.122D-06 0.362D-05 0.122D-04 0.176D-05
 Coeff-Com: -0.958D-04-0.170D-03-0.414D-03 0.607D-03 0.226D-02-0.755D-03
 Coeff-Com: -0.146D-01-0.386D-01 0.280D-02 0.349D+00 0.700D+00
 Coeff:      0.429D-07-0.297D-06-0.122D-06 0.362D-05 0.122D-04 0.176D-05
 Coeff:     -0.958D-04-0.170D-03-0.414D-03 0.607D-03 0.226D-02-0.755D-03
 Coeff:     -0.146D-01-0.386D-01 0.280D-02 0.349D+00 0.700D+00
 Gap=     0.084 Goal=   None    Shift=    0.000
 RMSDP=6.74D-08 MaxDP=4.18D-06 DE=-5.64D-11 OVMax= 1.69D-06

 Cycle  18  Pass 1  IDiag  1:
 RMSU=  3.19D-08    CP:  1.05D+00 -4.14D-03  6.57D-01  1.18D+00  1.44D+00
                    CP:  1.14D+00  1.13D+00  8.58D-01  1.30D+00  1.60D+00
                    CP:  1.28D+00  9.20D-01  1.00D+00  9.90D-01  1.02D+00
                    CP:  1.21D+00  1.06D+00
 E= -1455.72474022225     Delta-E=       -0.000000000023 Rises=F Damp=F
 DIIS: error= 5.51D-08 at cycle  18 NSaved=  18.
 NSaved=18 IEnMin=18 EnMin= -1455.72474022225     IErMin=18 ErrMin= 5.51D-08
 ErrMax= 5.51D-08  0.00D+00 EMaxC= 1.00D-01 BMatC= 1.13D-12 BMatP= 6.91D-12
 IDIUse=1 WtCom= 1.00D+00 WtEn= 0.00D+00
 Coeff-Com:  0.213D-06-0.279D-06-0.735D-06-0.149D-05 0.713D-05 0.188D-04
 Coeff-Com:  0.365D-05-0.221D-04-0.223D-03-0.180D-03-0.628D-04 0.147D-02
 Coeff-Com:  0.362D-03-0.697D-02-0.370D-01-0.408D-01 0.213D+00 0.871D+00
 Coeff:      0.213D-06-0.279D-06-0.735D-06-0.149D-05 0.713D-05 0.188D-04
 Coeff:      0.365D-05-0.221D-04-0.223D-03-0.180D-03-0.628D-04 0.147D-02
 Coeff:      0.362D-03-0.697D-02-0.370D-01-0.408D-01 0.213D+00 0.871D+00
 Gap=     0.084 Goal=   None    Shift=    0.000
 RMSDP=3.28D-08 MaxDP=1.92D-06 DE=-2.27D-11 OVMax= 7.28D-07

 Cycle  19  Pass 1  IDiag  1:
 RMSU=  1.27D-08    CP:  1.05D+00 -4.14D-03  6.57D-01  1.18D+00  1.44D+00
                    CP:  1.14D+00  1.13D+00  8.58D-01  1.30D+00  1.60D+00
                    CP:  1.28D+00  9.21D-01  1.00D+00  9.90D-01  1.03D+00
                    CP:  1.22D+00  1.14D+00  1.23D+00
 E= -1455.72474022223     Delta-E=        0.000000000019 Rises=F Damp=F
 DIIS: error= 2.83D-08 at cycle  19 NSaved=  19.
 NSaved=19 IEnMin=18 EnMin= -1455.72474022225     IErMin=19 ErrMin= 2.83D-08
 ErrMax= 2.83D-08  0.00D+00 EMaxC= 1.00D-01 BMatC= 1.55D-13 BMatP= 1.13D-12
 IDIUse=1 WtCom= 1.00D+00 WtEn= 0.00D+00
 Coeff-Com:  0.712D-07-0.451D-07-0.782D-07-0.479D-06 0.225D-06 0.574D-05
 Coeff-Com:  0.144D-04 0.256D-04-0.260D-04-0.887D-04-0.425D-03 0.501D-03
 Coeff-Com:  0.193D-02 0.375D-02-0.120D-01-0.581D-01-0.673D-02 0.291D+00
 Coeff-Com:  0.781D+00
 Coeff:      0.712D-07-0.451D-07-0.782D-07-0.479D-06 0.225D-06 0.574D-05
 Coeff:      0.144D-04 0.256D-04-0.260D-04-0.887D-04-0.425D-03 0.501D-03
 Coeff:      0.193D-02 0.375D-02-0.120D-01-0.581D-01-0.673D-02 0.291D+00
 Coeff:      0.781D+00
 Gap=     0.084 Goal=   None    Shift=    0.000
 RMSDP=1.99D-08 MaxDP=1.62D-06 DE= 1.91D-11 OVMax= 3.01D-07

 Cycle  20  Pass 1  IDiag  1:
 RMSU=  5.83D-09    CP:  1.05D+00 -4.14D-03  6.57D-01  1.18D+00  1.44D+00
                    CP:  1.14D+00  1.13D+00  8.58D-01  1.30D+00  1.60D+00
                    CP:  1.28D+00  9.21D-01  1.00D+00  9.91D-01  1.03D+00
                    CP:  1.22D+00  1.15D+00  1.28D+00  9.91D-01
 E= -1455.72474022224     Delta-E=       -0.000000000006 Rises=F Damp=F
 DIIS: error= 6.68D-09 at cycle  20 NSaved=  20.
 NSaved=20 IEnMin=18 EnMin= -1455.72474022225     IErMin=20 ErrMin= 6.68D-09
 ErrMax= 6.68D-09  0.00D+00 EMaxC= 1.00D-01 BMatC= 1.90D-14 BMatP= 1.55D-13
 IDIUse=1 WtCom= 1.00D+00 WtEn= 0.00D+00
 Coeff-Com: -0.497D-08 0.109D-07 0.964D-07 0.176D-06-0.991D-06-0.117D-05
 Coeff-Com:  0.290D-05 0.104D-04 0.179D-04 0.138D-04-0.867D-04-0.134D-03
 Coeff-Com:  0.333D-03 0.142D-02 0.198D-02-0.109D-01-0.310D-01-0.755D-01
 Coeff-Com:  0.248D+00 0.866D+00
 Coeff:     -0.497D-08 0.109D-07 0.964D-07 0.176D-06-0.991D-06-0.117D-05
 Coeff:      0.290D-05 0.104D-04 0.179D-04 0.138D-04-0.867D-04-0.134D-03
 Coeff:      0.333D-03 0.142D-02 0.198D-02-0.109D-01-0.310D-01-0.755D-01
 Coeff:      0.248D+00 0.866D+00
 Gap=     0.084 Goal=   None    Shift=    0.000
 RMSDP=8.69D-09 MaxDP=5.84D-07 DE=-6.37D-12 OVMax= 1.47D-07

 SCF Done:  E(RM062X) =  -1455.72474022     A.U. after   20 cycles
            NFock= 20  Conv=0.87D-08     -V/T= 2.0031
 KE= 1.451231912528D+03 PE=-5.464807110628D+03 EE= 1.549850032838D+03
 Leave Link  502 at Mon Apr  4 13:31:40 2022, MaxMem=  1879048192 cpu:            2227.1 elap:             318.6
 (Enter /gpfs/software/gaussian16/sse4/tar/g16/l601.exe)
 Copying SCF densities to generalized density rwf, IOpCl= 0 IROHF=0.

 **********************************************************************

            Population analysis using the SCF density.

 **********************************************************************

 Orbital symmetries:
       Occupied  (A) (A) (A) (A) (A) (A) (A) (A) (A) (A) (A) (A)
                 (A) (A) (A) (A) (A) (A) (A) (A) (A) (A) (A) (A)
                 (A) (A) (A) (A) (A) (A) (A) (A) (A) (A) (A) (A)
                 (A) (A) (A) (A) (A) (A) (A) (A) (A) (A) (A) (A)
                 (A) (A) (A) (A) (A) (A) (A) (A) (A) (A) (A) (A)
       Virtual   (A) (A) (A) (A) (A) (A) (A) (A) (A) (A) (A) (A)
                 (A) (A) (A) (A) (A) (A) (A) (A) (A) (A) (A) (A)
                 (A) (A) (A) (A) (A) (A) (A) (A) (A) (A) (A) (A)
                 (A) (A) (A) (A) (A) (A) (A) (A) (A) (A) (A) (A)
                 (A) (A) (A) (A) (A) (A) (A) (A) (A) (A) (A) (A)
                 (A) (A) (A) (A) (A) (A) (A) (A) (A) (A) (A) (A)
                 (A) (A) (A) (A) (A) (A) (A) (A) (A) (A) (A) (A)
                 (A) (A) (A) (A) (A) (A) (A) (A) (A) (A) (A) (A)
                 (A) (A) (A) (A) (A) (A) (A) (A) (A) (A) (A) (A)
                 (A) (A) (A) (A) (A) (A) (A) (A) (A) (A) (A) (A)
                 (A) (A) (A) (A) (A) (A) (A) (A) (A) (A) (A) (A)
                 (A) (A) (A) (A) (A) (A) (A) (A) (A) (A) (A) (A)
                 (A) (A) (A) (A) (A) (A) (A) (A) (A) (A) (A) (A)
                 (A) (A) (A) (A) (A) (A) (A) (A) (A) (A) (A) (A)
                 (A) (A) (A) (A) (A) (A) (A) (A) (A) (A) (A) (A)
                 (A) (A) (A) (A) (A) (A) (A) (A) (A) (A) (A) (A)
                 (A) (A) (A) (A) (A) (A) (A) (A) (A) (A) (A) (A)
                 (A) (A) (A) (A) (A) (A) (A) (A) (A) (A) (A) (A)
                 (A) (A) (A) (A) (A) (A) (A) (A) (A) (A) (A) (A)
                 (A) (A) (A) (A) (A) (A) (A) (A) (A) (A) (A) (A)
                 (A) (A) (A) (A) (A) (A) (A) (A) (A) (A) (A) (A)
                 (A) (A) (A) (A) (A) (A) (A) (A) (A) (A) (A) (A)
                 (A) (A) (A) (A) (A) (A) (A) (A) (A) (A) (A) (A)
                 (A) (A) (A) (A) (A) (A) (A) (A) (A) (A) (A) (A)
                 (A) (A) (A) (A) (A) (A) (A) (A) (A) (A) (A) (A)
                 (A) (A) (A) (A) (A) (A) (A) (A) (A) (A) (A) (A)
 The electronic state is 1-A.
 Alpha  occ. eigenvalues -- -102.59209-102.53998 -19.40827 -10.54642 -10.50765
 Alpha  occ. eigenvalues --  -10.49674 -10.48542 -10.48346 -10.47032 -10.45667
 Alpha  occ. eigenvalues --  -10.45281 -10.43185 -10.43096 -10.42610 -10.40059
 Alpha  occ. eigenvalues --   -9.73572  -9.68255  -7.46068  -7.45419  -7.45406
 Alpha  occ. eigenvalues --   -7.40750  -7.40122  -7.40104  -0.94878  -0.91790
 Alpha  occ. eigenvalues --   -0.86173  -0.84181  -0.80563  -0.75571  -0.74297
 Alpha  occ. eigenvalues --   -0.69698  -0.67750  -0.59673  -0.59192  -0.55343
 Alpha  occ. eigenvalues --   -0.52926  -0.48805  -0.45728  -0.43242  -0.41366
 Alpha  occ. eigenvalues --   -0.40257  -0.39440  -0.39130  -0.37079  -0.35038
 Alpha  occ. eigenvalues --   -0.34671  -0.33994  -0.32195  -0.30216  -0.29646
 Alpha  occ. eigenvalues --   -0.29043  -0.27592  -0.26357  -0.24185  -0.23039
 Alpha  occ. eigenvalues --   -0.22162  -0.21011  -0.16838  -0.15526  -0.09910
 Alpha virt. eigenvalues --   -0.01521   0.08984   0.09294   0.09558   0.10950
 Alpha virt. eigenvalues --    0.11755   0.12537   0.13727   0.13813   0.14317
 Alpha virt. eigenvalues --    0.14609   0.14946   0.15743   0.16823   0.17044
 Alpha virt. eigenvalues --    0.17053   0.17810   0.18185   0.19081   0.19190
 Alpha virt. eigenvalues --    0.19365   0.20192   0.20319   0.20401   0.21524
 Alpha virt. eigenvalues --    0.21922   0.22719   0.22945   0.23009   0.23580
 Alpha virt. eigenvalues --    0.24595   0.25081   0.25206   0.25874   0.26190
 Alpha virt. eigenvalues --    0.26438   0.27470   0.27839   0.28576   0.29026
 Alpha virt. eigenvalues --    0.29433   0.29580   0.29894   0.29990   0.30321
 Alpha virt. eigenvalues --    0.30712   0.31559   0.31622   0.32620   0.32926
 Alpha virt. eigenvalues --    0.33404   0.33766   0.34597   0.35291   0.35871
 Alpha virt. eigenvalues --    0.36524   0.36948   0.37614   0.37766   0.38577
 Alpha virt. eigenvalues --    0.40126   0.40669   0.41654   0.41989   0.43528
 Alpha virt. eigenvalues --    0.43694   0.44379   0.44525   0.45300   0.46411
 Alpha virt. eigenvalues --    0.47030   0.47415   0.48031   0.50002   0.51460
 Alpha virt. eigenvalues --    0.52169   0.53011   0.53569   0.55429   0.56522
 Alpha virt. eigenvalues --    0.56929   0.58181   0.60547   0.61514   0.61669
 Alpha virt. eigenvalues --    0.63510   0.64665   0.65038   0.65045   0.66775
 Alpha virt. eigenvalues --    0.68239   0.68402   0.69427   0.69512   0.71352
 Alpha virt. eigenvalues --    0.71434   0.71444   0.72977   0.74432   0.74480
 Alpha virt. eigenvalues --    0.74933   0.76296   0.76427   0.77297   0.77650
 Alpha virt. eigenvalues --    0.78926   0.80806   0.81152   0.81351   0.81721
 Alpha virt. eigenvalues --    0.81993   0.84169   0.84443   0.85332   0.86998
 Alpha virt. eigenvalues --    0.87679   0.89071   0.89788   0.90347   0.92768
 Alpha virt. eigenvalues --    0.96219   0.97450   0.98032   0.99440   1.00540
 Alpha virt. eigenvalues --    1.01547   1.01713   1.02552   1.03871   1.04028
 Alpha virt. eigenvalues --    1.04078   1.04316   1.05573   1.06376   1.06803
 Alpha virt. eigenvalues --    1.07427   1.08107   1.09585   1.10264   1.11061
 Alpha virt. eigenvalues --    1.12830   1.12894   1.13618   1.14325   1.15118
 Alpha virt. eigenvalues --    1.17069   1.18642   1.21039   1.22588   1.22792
 Alpha virt. eigenvalues --    1.24351   1.25666   1.27617   1.28265   1.31314
 Alpha virt. eigenvalues --    1.31432   1.32630   1.32904   1.34523   1.35662
 Alpha virt. eigenvalues --    1.37160   1.40767   1.42051   1.44731   1.44982
 Alpha virt. eigenvalues --    1.45983   1.47509   1.48585   1.53287   1.54230
 Alpha virt. eigenvalues --    1.59513   1.59978   1.61253   1.64718   1.66209
 Alpha virt. eigenvalues --    1.70467   1.71831   1.72180   1.73197   1.73666
 Alpha virt. eigenvalues --    1.75095   1.78179   1.79969   1.80738   1.84821
 Alpha virt. eigenvalues --    1.85263   1.88221   1.89489   1.91227   1.92195
 Alpha virt. eigenvalues --    1.94752   1.96484   1.97551   1.98862   2.00081
 Alpha virt. eigenvalues --    2.01717   2.03712   2.04433   2.04825   2.08251
 Alpha virt. eigenvalues --    2.08431   2.09673   2.09716   2.09930   2.13563
 Alpha virt. eigenvalues --    2.15330   2.15504   2.16047   2.17732   2.21793
 Alpha virt. eigenvalues --    2.24024   2.24447   2.32589   2.36524   2.38859
 Alpha virt. eigenvalues --    2.39274   2.40257   2.42892   2.43194   2.43864
 Alpha virt. eigenvalues --    2.45946   2.46802   2.48964   2.50758   2.52825
 Alpha virt. eigenvalues --    2.56699   2.59245   2.61082   2.65240   2.66760
 Alpha virt. eigenvalues --    2.70023   2.72189   2.73876   2.78226   2.78619
 Alpha virt. eigenvalues --    2.80322   2.82485   2.83460   2.83712   2.85437
 Alpha virt. eigenvalues --    2.88525   2.90740   2.91728   2.93029   2.96008
 Alpha virt. eigenvalues --    2.98024   2.99149   3.01308   3.01393   3.03571
 Alpha virt. eigenvalues --    3.06929   3.09437   3.13877   3.13915   3.14764
 Alpha virt. eigenvalues --    3.19348   3.20384   3.21109   3.26803   3.31503
 Alpha virt. eigenvalues --    3.33432   3.36625   3.39306   3.40403   3.43829
 Alpha virt. eigenvalues --    3.49786   3.52670   3.55637   3.57791   3.60894
 Alpha virt. eigenvalues --    3.66492   3.72984   3.75474   3.79085   3.83440
 Alpha virt. eigenvalues --    3.84694   3.93713   4.01343   4.12709   4.21717
 Alpha virt. eigenvalues --    4.28097   4.33370   4.39984   4.68464   4.88521
 Alpha virt. eigenvalues --    4.98073   5.38304   5.53403   6.01298  10.06631
 Alpha virt. eigenvalues --   10.11536  23.57391  23.82106  24.02023  24.04783
 Alpha virt. eigenvalues --   24.09997  24.13997  24.17335  24.19307  24.23121
 Alpha virt. eigenvalues --   24.25205  24.26056  24.34372  26.02325  26.08063
 Alpha virt. eigenvalues --   26.32550  26.41703  26.76175  26.84700  50.32111
 Alpha virt. eigenvalues --  216.16806 216.21780
          Condensed to atoms (all electrons):
               1          2          3          4          5          6
     1  C   20.886230  -1.556204   3.150403  -8.477507  -4.823127  -2.135055
     2  C   -1.556204  13.914330  -3.463793  -1.856618   0.650235  -0.673681
     3  C    3.150403  -3.463793  14.822128  -2.617771  -3.041891  -2.488465
     4  C   -8.477507  -1.856618  -2.617771  19.417684   2.309423  -0.667650
     5  C   -4.823127   0.650235  -3.041891   2.309423  13.831496   1.836495
     6  C   -2.135055  -0.673681  -2.488465  -0.667650   1.836495  11.148822
     7  H   -0.015406  -0.057491   0.260890  -0.017523  -0.028608   0.061001
     8  H    0.063116  -0.020541   0.003485  -0.021687   0.116787   0.035105
     9  Cl  -0.567905   0.535032  -0.125362  -1.166451   0.807012  -0.135307
    10  O    0.349078  -0.251448  -0.099776   0.005276   0.011130   0.004768
    11  H    0.088463   0.309472  -0.026758  -0.016353  -0.036610   0.026960
    12  C    0.023461  -0.992726   0.150574  -1.022837  -1.943729   2.289804
    13  C    0.424525  -1.245516   2.873440  -1.216126  -3.302369  -2.067245
    14  C   -0.271759   0.710198  -0.322463  -0.209144  -1.363985  -1.011580
    15  C   -0.180663   0.009618  -2.658329   0.078727   2.824480   0.384677
    16  C    0.160530  -0.192713   0.014627   0.622732  -1.172013  -0.909317
    17  C   -0.017582   0.221660  -0.016383  -0.166101   0.284067  -0.000825
    18  Cl  -0.002432  -0.014240  -0.031027  -0.003813  -0.097512  -0.191928
    19  H   -0.009659   0.004168   0.009406  -0.035241  -0.023486   0.043089
    20  H   -0.004619   0.020714   0.003261   0.005956   0.025834   0.093280
               7          8          9         10         11         12
     1  C   -0.015406   0.063116  -0.567905   0.349078   0.088463   0.023461
     2  C   -0.057491  -0.020541   0.535032  -0.251448   0.309472  -0.992726
     3  C    0.260890   0.003485  -0.125362  -0.099776  -0.026758   0.150574
     4  C   -0.017523  -0.021687  -1.166451   0.005276  -0.016353  -1.022837
     5  C   -0.028608   0.116787   0.807012   0.011130  -0.036610  -1.943729
     6  C    0.061001   0.035105  -0.135307   0.004768   0.026960   2.289804
     7  H    0.567928  -0.000152   0.000471  -0.000362  -0.008082   0.064866
     8  H   -0.000152   0.550339  -0.051644  -0.000549   0.000051   0.121135
     9  Cl   0.000471  -0.051644  17.688529   0.072193   0.000537  -0.188898
    10  O   -0.000362  -0.000549   0.072193   8.379348  -0.007821   0.002028
    11  H   -0.008082   0.000051   0.000537  -0.007821   0.522159   0.000175
    12  C    0.064866   0.121135  -0.188898   0.002028   0.000175  10.891015
    13  C    0.024879   0.028441  -0.073721   0.000140   0.015164   1.323761
    14  C    0.000021   0.005346   0.005078   0.000919   0.000156  -1.417256
    15  C    0.017967  -0.032831  -0.007545   0.000821  -0.002460  -1.902514
    16  C    0.008540   0.058989  -0.024704   0.000268   0.000318  -0.210527
    17  C   -0.009160  -0.009658  -0.000891  -0.000084  -0.000035  -0.985294
    18  Cl   0.000764   0.000105  -0.000222   0.000007   0.000013  -0.443657
    19  H   -0.000057  -0.000017   0.000020   0.000005   0.000001   0.023423
    20  H    0.000674  -0.000098   0.000105  -0.000011  -0.000024   0.048421
              13         14         15         16         17         18
     1  C    0.424525  -0.271759  -0.180663   0.160530  -0.017582  -0.002432
     2  C   -1.245516   0.710198   0.009618  -0.192713   0.221660  -0.014240
     3  C    2.873440  -0.322463  -2.658329   0.014627  -0.016383  -0.031027
     4  C   -1.216126  -0.209144   0.078727   0.622732  -0.166101  -0.003813
     5  C   -3.302369  -1.363985   2.824480  -1.172013   0.284067  -0.097512
     6  C   -2.067245  -1.011580   0.384677  -0.909317  -0.000825  -0.191928
     7  H    0.024879   0.000021   0.017967   0.008540  -0.009160   0.000764
     8  H    0.028441   0.005346  -0.032831   0.058989  -0.009658   0.000105
     9  Cl  -0.073721   0.005078  -0.007545  -0.024704  -0.000891  -0.000222
    10  O    0.000140   0.000919   0.000821   0.000268  -0.000084   0.000007
    11  H    0.015164   0.000156  -0.002460   0.000318  -0.000035   0.000013
    12  C    1.323761  -1.417256  -1.902514  -0.210527  -0.985294  -0.443657
    13  C   14.877695   0.542823  -3.413058   0.753406  -3.644821   0.616481
    14  C    0.542823  14.805771  -1.184335   0.007593  -4.117333  -0.571017
    15  C   -3.413058  -1.184335  14.546636  -3.787010   1.500998  -0.032876
    16  C    0.753406   0.007593  -3.787010  10.768177  -0.152491   0.258412
    17  C   -3.644821  -4.117333   1.500998  -0.152491  13.888606  -0.586680
    18  Cl   0.616481  -0.571017  -0.032876   0.258412  -0.586680  17.742131
    19  H    0.022094  -0.005372   0.345700  -0.098154   0.018890   0.000657
    20  H    0.220040  -0.103364  -0.018079   0.002092   0.056974  -0.033501
              19         20
     1  C   -0.009659  -0.004619
     2  C    0.004168   0.020714
     3  C    0.009406   0.003261
     4  C   -0.035241   0.005956
     5  C   -0.023486   0.025834
     6  C    0.043089   0.093280
     7  H   -0.000057   0.000674
     8  H   -0.000017  -0.000098
     9  Cl   0.000020   0.000105
    10  O    0.000005  -0.000011
    11  H    0.000001  -0.000024
    12  C    0.023423   0.048421
    13  C    0.022094   0.220040
    14  C   -0.005372  -0.103364
    15  C    0.345700  -0.018079
    16  C   -0.098154   0.002092
    17  C    0.018890   0.056974
    18  Cl   0.000657  -0.033501
    19  H    0.532230   0.000114
    20  H    0.000114   0.494104
 Mulliken charges:
               1
     1  C   -1.083890
     2  C   -0.050455
     3  C   -0.396196
     4  C    1.055024
     5  C   -0.863628
     6  C    0.357054
     7  H    0.128840
     8  H    0.154278
     9  Cl   0.233672
    10  O   -0.465929
    11  H    0.134674
    12  C    0.168776
    13  C   -0.760035
    14  C    0.499703
    15  C   -0.489923
    16  C   -0.108754
    17  C   -0.263861
    18  Cl   0.390335
    19  H    0.172189
    20  H    0.188126
 Sum of Mulliken charges =  -1.00000
 Mulliken charges with hydrogens summed into heavy atoms:
               1
     1  C   -1.083890
     2  C    0.084218
     3  C   -0.267356
     4  C    1.055024
     5  C   -0.709349
     6  C    0.357054
     9  Cl   0.233672
    10  O   -0.465929
    12  C    0.168776
    13  C   -0.571909
    14  C    0.499703
    15  C   -0.317734
    16  C   -0.108754
    17  C   -0.263861
    18  Cl   0.390335
 Electronic spatial extent (au):  <R**2>=           5432.1170
 Charge=             -1.0000 electrons
 Dipole moment (field-independent basis, Debye):
    X=             -9.1500    Y=              2.3329    Z=              0.0001  Tot=              9.4427
 Quadrupole moment (field-independent basis, Debye-Ang):
   XX=           -188.6981   YY=           -112.2126   ZZ=           -108.2657
   XY=             17.5442   XZ=              0.0002   YZ=             -0.0001
 Traceless Quadrupole moment (field-independent basis, Debye-Ang):
   XX=            -52.3059   YY=             24.1795   ZZ=             28.1264
   XY=             17.5442   XZ=              0.0002   YZ=             -0.0001
 Octapole moment (field-independent basis, Debye-Ang**2):
  XXX=           -161.7399  YYY=             -5.9239  ZZZ=             -0.0002  XYY=            -23.3241
  XXY=             55.3391  XXZ=              0.0015  XZZ=              5.7604  YZZ=             -3.1972
  YYZ=              0.0002  XYZ=             -0.0006
 Hexadecapole moment (field-independent basis, Debye-Ang**3):
 XXXX=          -7830.9029 YYYY=          -1239.4952 ZZZZ=           -130.9382 XXXY=            419.2613
 XXXZ=              0.0057 YYYX=            157.9289 YYYZ=             -0.0003 ZZZX=             -0.0005
 ZZZY=              0.0003 XXYY=          -1453.8646 XXZZ=          -1080.6872 YYZZ=           -242.9853
 XXYZ=             -0.0024 YYXZ=              0.0007 ZZXY=             28.8269
 N-N= 1.008000425040D+03 E-N=-5.464807111038D+03  KE= 1.451231912528D+03
 No NMR shielding tensors so no spin-rotation constants.
 Leave Link  601 at Mon Apr  4 13:31:41 2022, MaxMem=  1879048192 cpu:               5.1 elap:               0.9
 (Enter /gpfs/software/gaussian16/sse4/tar/g16/l701.exe)
 ... and contract with generalized density number  0.
 Compute integral first derivatives.
 Leave Link  701 at Mon Apr  4 13:31:42 2022, MaxMem=  1879048192 cpu:               5.8 elap:               1.0
 (Enter /gpfs/software/gaussian16/sse4/tar/g16/l702.exe)
 L702 exits ... SP integral derivatives will be done elsewhere.
 Leave Link  702 at Mon Apr  4 13:31:42 2022, MaxMem=  1879048192 cpu:               0.3 elap:               0.1
 (Enter /gpfs/software/gaussian16/sse4/tar/g16/l703.exe)
 Integral derivatives from FoFJK, PRISM(SPDF).
 Compute integral first derivatives, UseDBF=F ICtDFT=           0.
 Calling FoFJK, ICntrl=      2127 FMM=F ISym2X=0 I1Cent= 0 IOpClX= 0 NMat=1 NMatS=1 NMatT=0.
 FoFJK:  IHMeth= 1 ICntrl=    2127 DoSepK=F KAlg= 0 I1Cent=           0 FoldK=F
 IRaf=         0 NMat=       1 IRICut=       1 DoRegI=T DoRafI=F ISym2E= 0 IDoP0=0 IntGTp=1.
 FoFCou: FMM=F IPFlag=           0 FMFlag=      100000 FMFlg1=         800
         NFxFlg=           0 DoJE=F BraDBF=F KetDBF=F FulRan=T
         wScrn=  0.000000 ICntrl=      2127 IOpCl=  0 I1Cent=           0 NGrid=           0
         NMat0=    1 NMatS0=      1 NMatT0=    0 NMatD0=    1 NMtDS0=    0 NMtDT0=    0
 Symmetry not used in FoFCou.
 Leave Link  703 at Mon Apr  4 13:32:13 2022, MaxMem=  1879048192 cpu:             211.7 elap:              30.6
 (Enter /gpfs/software/gaussian16/sse4/tar/g16/l716.exe)
 Dipole        =-3.59988829D+00 9.17830916D-01 2.62981945D-05
 ***** Axes restored to original set *****
 -------------------------------------------------------------------
 Center     Atomic                   Forces (Hartrees/Bohr)
 Number     Number              X              Y              Z
 -------------------------------------------------------------------
      1        6          -0.055330576    0.010447052    0.024233249
      2        6           0.047169630   -0.028329217   -0.000407805
      3        6          -0.027174152   -0.000543088    0.017815806
      4        6           0.044052031    0.000629250   -0.028619564
      5        6          -0.023014932    0.007915787    0.006356529
      6        6           0.012512325    0.001060583   -0.009047953
      7        1           0.003012271   -0.000249229   -0.001652083
      8        1           0.000359386   -0.000367180    0.000154692
      9       17          -0.006387222    0.001155477    0.002849645
     10        8           0.024240783    0.000965392   -0.016395615
     11        1          -0.000642558    0.004158337   -0.003927439
     12        6          -0.000493237   -0.009056482    0.009755214
     13        6          -0.000966087    0.004860426   -0.004455582
     14        6           0.012717365    0.005597403   -0.013906356
     15        6           0.004554372    0.035840175   -0.040256058
     16        6           0.059771037   -0.125620157    0.093027368
     17        6          -0.098064496    0.109729137   -0.052153620
     18       17           0.007944476   -0.017225736    0.012915752
     19        1          -0.005947130   -0.002179205    0.006046792
     20        1           0.001686713    0.001211275   -0.002332972
 -------------------------------------------------------------------
 Cartesian Forces:  Max     0.125620157 RMS     0.033901413
 Leave Link  716 at Mon Apr  4 13:32:13 2022, MaxMem=  1879048192 cpu:               0.4 elap:               0.1
 (Enter /gpfs/software/gaussian16/sse4/tar/g16/l103.exe)

 GradGradGradGradGradGradGradGradGradGradGradGradGradGradGradGradGradGrad
 Berny optimization.
 FormGI is forming the generalized inverse of G from B-inverse, IUseBI=4.
 GSVD:  received Info=                   1 from GESDD.
 Internal  Forces:  Max     0.138814763 RMS     0.017533451
 Search for a local minimum.
 Step number   1 out of a maximum of  108
 All quantities printed in internal units (Hartrees-Bohrs-Radians)
 RMS Force = .17533D-01 SwitMx=.10000D-02 MixMth= 1
 Mixed Optimization -- RFO/linear search
 Second derivative matrix not updated -- first step.
 ITU=  0
     Eigenvalues ---    0.00779   0.01557   0.01616   0.01908   0.01930
     Eigenvalues ---    0.01957   0.01963   0.01976   0.01983   0.01993
     Eigenvalues ---    0.02000   0.02014   0.02025   0.02046   0.02077
     Eigenvalues ---    0.02149   0.02230   0.16000   0.16000   0.16000
     Eigenvalues ---    0.16000   0.16000   0.22360   0.23309   0.23471
     Eigenvalues ---    0.23472   0.24602   0.25000   0.25000   0.25000
     Eigenvalues ---    0.25000   0.25000   0.25000   0.30687   0.32484
     Eigenvalues ---    0.33509   0.34683   0.35325   0.35347   0.35550
     Eigenvalues ---    0.35597   0.39854   0.41382   0.41561   0.41927
     Eigenvalues ---    0.43616   0.44101   0.44367   0.44947   0.45050
     Eigenvalues ---    0.45645   0.46935   0.47856   0.73549
 RFO step:  Lambda=-6.37106629D-02 EMin= 7.79421038D-03
 Linear search not attempted -- first point.
 Maximum step size (   0.300) exceeded in Quadratic search.
    -- Step size scaled by   0.791
 Iteration  1 RMS(Cart)=  0.03619864 RMS(Int)=  0.00101241
 Iteration  2 RMS(Cart)=  0.00151018 RMS(Int)=  0.00023365
 Iteration  3 RMS(Cart)=  0.00000129 RMS(Int)=  0.00023365
 Iteration  4 RMS(Cart)=  0.00000000 RMS(Int)=  0.00023365
 ITry= 1 IFail=0 DXMaxC= 1.65D-01 DCOld= 1.00D+10 DXMaxT= 3.00D-01 DXLimC= 3.00D+00 Rises=F
 Variable       Old X    -DE/DX   Delta X   Delta X   Delta X     New X
                                 (Linear)    (Quad)   (Total)
    R1        2.65360   0.02761   0.00000   0.04362   0.04362   2.69722
    R2        2.66966   0.01864   0.00000   0.03022   0.03020   2.69986
    R3        2.41594  -0.02824   0.00000  -0.02795  -0.02795   2.38799
    R4        2.66304  -0.02882   0.00000  -0.04476  -0.04474   2.61829
    R5        2.06192  -0.00506   0.00000  -0.00976  -0.00976   2.05216
    R6        2.64794   0.00675   0.00000   0.00962   0.00964   2.65759
    R7        2.04790   0.00089   0.00000   0.00167   0.00167   2.04958
    R8        2.67342  -0.02979   0.00000  -0.04783  -0.04784   2.62558
    R9        3.30314   0.00270   0.00000   0.00577   0.00577   3.30891
   R10        2.65311   0.00112   0.00000   0.00065   0.00066   2.65377
   R11        2.04716  -0.00022   0.00000  -0.00041  -0.00041   2.04676
   R12        2.83266  -0.02088   0.00000  -0.04249  -0.04249   2.79017
   R13        2.66672  -0.00374   0.00000  -0.00068  -0.00112   2.66560
   R14        2.66760   0.00066   0.00000   0.00412   0.00421   2.67181
   R15        2.64559  -0.00620   0.00000  -0.00752  -0.00802   2.63757
   R16        2.05115  -0.00299   0.00000  -0.00567  -0.00567   2.04547
   R17        2.61806  -0.01156   0.00000  -0.01971  -0.01976   2.59830
   R18        3.25167   0.02212   0.00000   0.04386   0.04386   3.29552
   R19        2.64509  -0.01904   0.00000  -0.03086  -0.03034   2.61475
   R20        2.05151  -0.00134   0.00000  -0.00254  -0.00254   2.04897
   R21        2.61724  -0.13881   0.00000  -0.20597  -0.20554   2.41171
    A1        1.97652  -0.00407   0.00000  -0.00674  -0.00677   1.96975
    A2        2.10842   0.01138   0.00000   0.02694   0.02695   2.13537
    A3        2.19825  -0.00731   0.00000  -0.02019  -0.02018   2.17807
    A4        2.16546  -0.00236   0.00000  -0.00359  -0.00358   2.16187
    A5        2.05626  -0.00165   0.00000  -0.00821  -0.00821   2.04805
    A6        2.06146   0.00401   0.00000   0.01180   0.01180   2.07326
    A7        2.13372  -0.00257   0.00000  -0.00750  -0.00747   2.12625
    A8        2.01553   0.00469   0.00000   0.01579   0.01577   2.03130
    A9        2.13393  -0.00212   0.00000  -0.00828  -0.00830   2.12563
   A10        2.14777   0.00200   0.00000   0.00602   0.00599   2.15376
   A11        2.11902  -0.01181   0.00000  -0.03027  -0.03025   2.08877
   A12        2.01640   0.00982   0.00000   0.02425   0.02427   2.04066
   A13        2.14147  -0.00281   0.00000  -0.01009  -0.01010   2.13137
   A14        2.02583   0.00191   0.00000   0.00683   0.00684   2.03266
   A15        2.11588   0.00090   0.00000   0.00326   0.00327   2.11915
   A16        2.00144   0.00981   0.00000   0.02191   0.02194   2.02337
   A17        2.14103  -0.00470   0.00000  -0.01045  -0.01046   2.13057
   A18        2.14072  -0.00511   0.00000  -0.01147  -0.01148   2.12924
   A19        2.13277   0.00179   0.00000  -0.00413  -0.00391   2.12886
   A20        2.13268  -0.00291   0.00000  -0.01598  -0.01575   2.11693
   A21        2.01773   0.00112   0.00000   0.02011   0.01966   2.03739
   A22        2.12597  -0.00458   0.00000   0.00349   0.00248   2.12846
   A23        2.11113   0.00319   0.00000   0.00145   0.00195   2.11308
   A24        2.04608   0.00139   0.00000  -0.00494  -0.00443   2.04165
   A25        2.11128  -0.02323   0.00000  -0.05771  -0.05836   2.05292
   A26        2.09836   0.00163   0.00000   0.00367   0.00400   2.10235
   A27        2.07354   0.02161   0.00000   0.05404   0.05436   2.12791
   A28        2.13678  -0.03434   0.00000  -0.09014  -0.08964   2.04714
   A29        2.12191   0.00829   0.00000   0.01370   0.01345   2.13536
   A30        2.02449   0.02604   0.00000   0.07644   0.07619   2.10069
   A31        2.10066   0.03973   0.00000   0.08693   0.08813   2.18878
   A32        2.07394   0.02131   0.00000   0.03731   0.03773   2.11168
    D1        0.00001  -0.00000   0.00000  -0.00000  -0.00000   0.00001
    D2       -3.14159  -0.00000   0.00000  -0.00000  -0.00000  -3.14159
    D3       -3.14158  -0.00000   0.00000  -0.00000  -0.00000  -3.14158
    D4        0.00001  -0.00000   0.00000  -0.00000  -0.00000   0.00001
    D5       -0.00001   0.00000   0.00000   0.00000   0.00000  -0.00001
    D6       -3.14159  -0.00000   0.00000  -0.00000  -0.00000  -3.14159
    D7        3.14158   0.00000   0.00000   0.00000   0.00000   3.14158
    D8       -0.00000  -0.00000   0.00000  -0.00000   0.00000  -0.00000
    D9       -0.00000  -0.00000   0.00000  -0.00000  -0.00000  -0.00000
   D10        3.14159  -0.00000   0.00000  -0.00000  -0.00000   3.14159
   D11       -3.14159  -0.00000   0.00000  -0.00000  -0.00000  -3.14159
   D12        0.00000  -0.00000   0.00000  -0.00000  -0.00000   0.00000
   D13       -0.00000   0.00000   0.00000   0.00000   0.00000  -0.00000
   D14        3.14158   0.00000   0.00000   0.00000   0.00000   3.14158
   D15        3.14159   0.00000   0.00000   0.00000   0.00000   3.14159
   D16       -0.00001   0.00000   0.00000   0.00000   0.00000  -0.00001
   D17        0.00001  -0.00000   0.00000  -0.00000  -0.00000   0.00001
   D18       -3.14159  -0.00000   0.00000  -0.00000  -0.00000  -3.14159
   D19        3.14159   0.00000   0.00000   0.00000   0.00000   3.14159
   D20       -0.00001   0.00000   0.00000   0.00000   0.00000  -0.00001
   D21        0.00000  -0.00000   0.00000  -0.00000  -0.00000   0.00000
   D22       -3.14158  -0.00000   0.00000  -0.00000  -0.00000  -3.14158
   D23        3.14159   0.00000   0.00000   0.00000   0.00000  -3.14159
   D24        0.00001  -0.00000   0.00000  -0.00000  -0.00000   0.00001
   D25        0.00001  -0.00000   0.00000  -0.00000  -0.00000   0.00001
   D26       -3.14158  -0.00000   0.00000  -0.00000  -0.00000  -3.14158
   D27        3.14159   0.00000   0.00000   0.00000   0.00000  -3.14159
   D28        0.00000   0.00000   0.00000   0.00000   0.00000   0.00000
   D29       -3.14159  -0.00000   0.00000  -0.00000  -0.00000  -3.14159
   D30        0.00001  -0.00000   0.00000  -0.00000  -0.00000   0.00001
   D31       -0.00000   0.00000   0.00000   0.00000   0.00000  -0.00000
   D32       -3.14158  -0.00000   0.00000  -0.00000  -0.00000  -3.14159
   D33        3.14158   0.00000   0.00000   0.00000   0.00000   3.14159
   D34       -0.00000  -0.00000   0.00000  -0.00000  -0.00000  -0.00000
   D35       -0.00000   0.00000   0.00000   0.00000   0.00000  -0.00000
   D36       -3.14159  -0.00000   0.00000  -0.00000  -0.00000  -3.14159
   D37        0.00001  -0.00000   0.00000  -0.00000  -0.00000   0.00000
   D38        3.14158   0.00000   0.00000   0.00000   0.00000   3.14159
   D39        3.14159  -0.00000   0.00000  -0.00000  -0.00000   3.14159
   D40       -0.00002   0.00000   0.00000   0.00000   0.00000  -0.00001
   D41       -0.00001   0.00000   0.00000   0.00000   0.00000  -0.00001
   D42       -3.14159  -0.00000   0.00000  -0.00000  -0.00000  -3.14159
   D43        0.00000  -0.00000   0.00000  -0.00000  -0.00000   0.00000
   D44        3.14159   0.00000   0.00000   0.00000   0.00000   3.14159
   D45        0.00000   0.00000   0.00000  -0.00000  -0.00000   0.00000
         Item               Value     Threshold  Converged?
 Maximum Force            0.138815     0.000450     NO 
 RMS     Force            0.017533     0.000300     NO 
 Maximum Displacement     0.164604     0.001800     NO 
 RMS     Displacement     0.036512     0.001200     NO 
 Predicted change in Energy=-3.334580D-02
 Lowest energy point so far.  Saving SCF results.
 GradGradGradGradGradGradGradGradGradGradGradGradGradGradGradGradGradGrad

 Leave Link  103 at Mon Apr  4 13:32:14 2022, MaxMem=  1879048192 cpu:               6.0 elap:               1.0
 (Enter /gpfs/software/gaussian16/sse4/tar/g16/l202.exe)
                          Input orientation:                          
 ---------------------------------------------------------------------
 Center     Atomic      Atomic             Coordinates (Angstroms)
 Number     Number       Type             X           Y           Z
 ---------------------------------------------------------------------
      1          6           0       -8.017822   -1.615985    6.780770
      2          6           0       -7.162913   -2.634305    7.299767
      3          6           0       -5.903876   -2.916754    6.795015
      4          6           0       -7.438712   -0.912888    5.680098
      5          6           0       -6.176515   -1.193921    5.171866
      6          6           0       -5.363234   -2.204706    5.709441
      7          1           0       -5.357545   -3.716918    7.282451
      8          1           0       -5.848106   -0.590648    4.334425
      9         17           0       -8.336134    0.376041    4.905957
     10          8           0       -9.161973   -1.382658    7.263824
     11          1           0       -7.532017   -3.215242    8.139754
     12          6           0       -4.022266   -2.501079    5.167217
     13          6           0       -3.205745   -3.516485    5.707551
     14          6           0       -1.938181   -3.796239    5.194601
     15          6           0       -3.494793   -1.774594    4.074976
     16          6           0       -2.230052   -2.121447    3.633781
     17          6           0       -1.500274   -3.042773    4.131093
     18         17           0       -0.961326   -5.060853    5.892991
     19          1           0       -4.044196   -0.975258    3.590358
     20          1           0       -3.539982   -4.115866    6.544604
 ---------------------------------------------------------------------
                    Distance matrix (angstroms):
                    1          2          3          4          5
     1  C    0.000000
     2  C    1.427306   0.000000
     3  C    2.482130   1.385541   0.000000
     4  C    1.428703   2.379636   2.759391   0.000000
     5  C    2.481355   2.752390   2.382667   1.389396   0.000000
     6  C    2.922529   2.439782   1.406335   2.444845   1.404315
     7  H    3.426759   2.105161   1.084589   3.842054   3.389808
     8  H    3.426892   3.833863   3.386501   2.108247   1.083097
     9  Cl   2.753982   4.021064   4.508539   1.751000   2.683178
    10  O    1.263671   2.358846   3.631588   2.387152   3.650324
    11  H    2.154174   1.085958   2.132665   3.370378   3.838162
    12  C    4.399024   3.798576   2.522493   3.802302   2.519816
    13  C    5.283918   4.355752   2.970214   4.969656   3.808771
    14  C    6.650674   5.751490   4.365954   6.229387   4.973535
    15  C    5.272975   4.959181   3.808782   4.344358   2.954992
    16  C    6.607368   6.167300   4.911507   5.725222   4.335964
    17  C    7.178783   6.501754   5.148210   6.496220   5.135045
    18  Cl   7.902493   6.806382   5.462565   7.694639   6.532334
    19  H    5.136045   5.122357   4.183018   3.986683   2.663788
    20  H    5.133831   3.986342   2.662437   5.119232   4.168150
                    6          7          8          9         10
     6  C    0.000000
     7  H    2.182013   0.000000
     8  H    2.175076   4.324936   0.000000
     9  Cl   4.017957   5.592140   2.729729   0.000000
    10  O    4.185963   4.463495   4.493370   3.055252   0.000000
    11  H    3.410459   2.390602   4.919816   4.899119   2.604300
    12  C    1.476495   2.781268   2.770736   5.191872   5.662439
    13  C    2.524981   2.674085   4.174694   6.489623   6.515509
    14  C    3.811695   4.007176   5.128667   7.643627   7.892416
    15  C    2.519433   4.186927   2.647097   5.362307   6.514544
    16  C    3.759272   5.063549   3.990559   6.718640   7.859679
    17  C    4.256288   5.026337   4.995788   7.682296   8.442251
    18  Cl   5.250530   4.802448   6.803858   9.215305   9.091695
    19  H    2.782429   4.782586   1.988882   4.688021   6.312841
    20  H    2.770248   2.001777   4.758097   6.772405   6.292415
                   11         12         13         14         15
    11  H    0.000000
    12  C    4.654499   0.000000
    13  C    4.972222   1.410574   0.000000
    14  C    6.348424   2.453894   1.395742   0.000000
    15  C    5.907374   1.413859   2.404794   2.786332   0.000000
    16  C    7.043509   2.389053   2.683026   2.307872   1.383666
    17  C    7.244379   2.779824   2.370285   1.374962   2.364219
    18  Cl   7.185277   4.055681   2.730728   1.743917   4.530247
    19  H    6.154626   2.194332   3.412234   3.868698   1.084267
    20  H    4.392262   2.176541   1.082419   2.119065   3.403331
                   16         17         18         19         20
    16  C    0.000000
    17  C    1.276219   0.000000
    18  Cl   3.918393   2.732654   0.000000
    19  H    2.146335   3.322431   5.612334   0.000000
    20  H    3.763843   3.337210   2.822600   4.341108   0.000000
 Stoichiometry    C12H5Cl2O(1-)
 Framework group  C1[X(C12H5Cl2O)]
 Deg. of freedom    54
 Full point group                 C1      NOp   1
 RotChk:  IX=0 Diff= 1.17D-02
 Largest Abelian subgroup         C1      NOp   1
 Largest concise Abelian subgroup C1      NOp   1
                         Standard orientation:                         
 ---------------------------------------------------------------------
 Center     Atomic      Atomic             Coordinates (Angstroms)
 Number     Number       Type             X           Y           Z
 ---------------------------------------------------------------------
      1          6           0        3.086193   -1.190525   -0.000005
      2          6           0        1.917118   -2.009345    0.000001
      3          6           0        0.624703   -1.509958    0.000009
      4          6           0        2.785516    0.206180    0.000008
      5          6           0        1.490606    0.709798    0.000013
      6          6           0        0.363627   -0.128068    0.000014
      7          1           0       -0.175088   -2.242534    0.000011
      8          1           0        1.392235    1.788418    0.000018
      9         17           0        4.090305    1.373881   -0.000000
     10          8           0        4.252444   -1.677066   -0.000023
     11          1           0        2.061920   -3.085606   -0.000003
     12          6           0       -1.011318    0.410044    0.000009
     13          6           0       -2.142996   -0.431990    0.000011
     14          6           0       -3.442536    0.077216    0.000002
     15          6           0       -1.254823    1.802776   -0.000002
     16          6           0       -2.575354    2.215970   -0.000013
     17          6           0       -3.591671    1.444066   -0.000013
     18         17           0       -4.814003   -0.999967   -0.000004
     19          1           0       -0.452413    2.532005   -0.000007
     20          1           0       -2.037734   -1.509279    0.000026
 ---------------------------------------------------------------------
 Rotational constants (GHZ):           1.2655051           0.2068920           0.1778208
 Leave Link  202 at Mon Apr  4 13:32:14 2022, MaxMem=  1879048192 cpu:               0.5 elap:               0.1
 (Enter /gpfs/software/gaussian16/sse4/tar/g16/l301.exe)
 Standard basis: 6-311+G(d,p) (5D, 7F)
 Ernie: Thresh=  0.10000D-02 Tol=  0.10000D-05 Strict=F.
 There are   391 symmetry adapted cartesian basis functions of A   symmetry.
 There are   376 symmetry adapted basis functions of A   symmetry.
   376 basis functions,   614 primitive gaussians,   391 cartesian basis functions
    60 alpha electrons       60 beta electrons
       nuclear repulsion energy      1013.6244424456 Hartrees.
 IExCor= 4336 DFT=T Ex+Corr=M062X ExCW=0 ScaHFX=  0.540000
 ScaDFX=  1.000000  1.000000  1.000000  1.000000 ScalE2=  1.000000  1.000000
 IRadAn=      5 IRanWt=     -1 IRanGd=            0 ICorTp=0 IEmpDi=  4
 NAtoms=   20 NActive=   20 NUniq=   20 SFac= 1.00D+00 NAtFMM=   60 NAOKFM=F Big=F
 Integral buffers will be    131072 words long.
 Raffenetti 2 integral format.
 Two-electron integral symmetry is turned on.
 Leave Link  301 at Mon Apr  4 13:32:14 2022, MaxMem=  1879048192 cpu:               0.8 elap:               0.1
 (Enter /gpfs/software/gaussian16/sse4/tar/g16/l302.exe)
 NPDir=0 NMtPBC=     1 NCelOv=     1 NCel=       1 NClECP=     1 NCelD=      1
         NCelK=      1 NCelE2=     1 NClLst=     1 CellRange=     0.0.
 One-electron integrals computed using PRISM.
 One-electron integral symmetry used in STVInt
 NBasis=   376 RedAO= T EigKep=  1.58D-06  NBF=   376
 NBsUse=   372 1.00D-06 EigRej=  4.91D-07 NBFU=   372
 Precomputing XC quadrature grid using
 IXCGrd= 4 IRadAn=           5 IRanWt=          -1 IRanGd=           0 AccXCQ= 0.00D+00.
 Generated NRdTot=       0 NPtTot=           0 NUsed=           0 NTot=          32
 NSgBfM=   385   385   385   385   385 MxSgAt=    20 MxSgA2=    20.
 Leave Link  302 at Mon Apr  4 13:32:15 2022, MaxMem=  1879048192 cpu:               5.0 elap:               0.8
 (Enter /gpfs/software/gaussian16/sse4/tar/g16/l303.exe)
 DipDrv:  MaxL=1.
 Leave Link  303 at Mon Apr  4 13:32:15 2022, MaxMem=  1879048192 cpu:               1.7 elap:               0.3
 (Enter /gpfs/software/gaussian16/sse4/tar/g16/l401.exe)
 Initial guess from the checkpoint file:  "checkpoint.chk"
 B after Tr=     0.000000   -0.000000    0.000000
         Rot=    0.999995    0.000000    0.000000    0.003282 Ang=   0.38 deg.
 Guess basis will be translated and rotated to current coordinates.
 JPrj=2 DoOrth=T DoCkMO=T.
 Generating alternative initial guess.
 ExpMin= 4.38D-02 ExpMax= 1.06D+05 ExpMxC= 3.62D+03 IAcc=2 IRadAn=         4 AccDes= 0.00D+00
 Harris functional with IExCor= 1009 and IRadAn=       4 diagonalized for initial guess.
 HarFok:  IExCor= 1009 AccDes= 0.00D+00 IRadAn=         4 IDoV= 1 UseB2=F ITyADJ=14
 ICtDFT=  3500011 ScaDFX=  1.000000  1.000000  1.000000  1.000000
 FoFCou: FMM=F IPFlag=           0 FMFlag=      100000 FMFlg1=           0
         NFxFlg=           0 DoJE=T BraDBF=F KetDBF=T FulRan=T
         wScrn=  0.000000 ICntrl=       500 IOpCl=  0 I1Cent=   200000004 NGrid=           0
         NMat0=    1 NMatS0=      1 NMatT0=    0 NMatD0=    1 NMtDS0=    0 NMtDT0=    0
 Petite list used in FoFCou.
 Harris En= -1455.17496352121    
 Leave Link  401 at Mon Apr  4 13:32:20 2022, MaxMem=  1879048192 cpu:              27.5 elap:               4.6
 (Enter /gpfs/software/gaussian16/sse4/tar/g16/l502.exe)
 Integral symmetry usage will be decided dynamically.
 Closed shell SCF:
 Using DIIS extrapolation, IDIIS=  1040.
 NGot=  1879048192 LenX=  1878736095 LenY=  1878582773
 Requested convergence on RMS density matrix=1.00D-08 within 128 cycles.
 Requested convergence on MAX density matrix=1.00D-06.
 Requested convergence on             energy=1.00D-06.
 No special actions if energy rises.
 Fock matrices will be formed incrementally for  20 cycles.

 Cycle   1  Pass 1  IDiag  1:
 FoFJK:  IHMeth= 1 ICntrl=       0 DoSepK=F KAlg= 0 I1Cent=           0 FoldK=F
 IRaf= 840000000 NMat=       1 IRICut=       1 DoRegI=T DoRafI=F ISym2E= 0 IDoP0=0 IntGTp=1.
 FoFCou: FMM=F IPFlag=           0 FMFlag=      100000 FMFlg1=           0
         NFxFlg=           0 DoJE=F BraDBF=F KetDBF=F FulRan=T
         wScrn=  0.000000 ICntrl=         0 IOpCl=  0 I1Cent=           0 NGrid=           0
         NMat0=    1 NMatS0=      1 NMatT0=    0 NMatD0=    1 NMtDS0=    0 NMtDT0=    0
 Symmetry not used in FoFCou.
 E= -1455.74483834932    
 DIIS: error= 2.88D-03 at cycle   1 NSaved=   1.
 NSaved= 1 IEnMin= 1 EnMin= -1455.74483834932     IErMin= 1 ErrMin= 2.88D-03
 ErrMax= 2.88D-03  0.00D+00 EMaxC= 1.00D-01 BMatC= 1.21D-02 BMatP= 1.21D-02
 IDIUse=3 WtCom= 9.71D-01 WtEn= 2.88D-02
 Coeff-Com:  0.100D+01
 Coeff-En:   0.100D+01
 Coeff:      0.100D+01
 Gap=     0.385 Goal=   None    Shift=    0.000
 GapD=    0.385 DampG=1.000 DampE=1.000 DampFc=1.0000 IDamp=-1.
 RMSDP=1.24D-02 MaxDP=9.41D-01              OVMax= 3.73D-02

 Cycle   2  Pass 1  IDiag  1:
 RMSU=  1.21D-02    CP:  1.04D+00
 E= -1455.75885946115     Delta-E=       -0.014021111835 Rises=F Damp=F
 DIIS: error= 2.32D-03 at cycle   2 NSaved=   2.
 NSaved= 2 IEnMin= 2 EnMin= -1455.75885946115     IErMin= 2 ErrMin= 2.32D-03
 ErrMax= 2.32D-03  0.00D+00 EMaxC= 1.00D-01 BMatC= 1.76D-03 BMatP= 1.21D-02
 IDIUse=3 WtCom= 9.77D-01 WtEn= 2.32D-02
 Coeff-Com:  0.160D+00 0.840D+00
 Coeff-En:   0.000D+00 0.100D+01
 Coeff:      0.157D+00 0.843D+00
 Gap=     0.125 Goal=   None    Shift=    0.000
 RMSDP=1.93D-03 MaxDP=1.33D-01 DE=-1.40D-02 OVMax= 2.15D-02

 Cycle   3  Pass 1  IDiag  1:
 RMSU=  1.70D-03    CP:  1.04D+00  1.06D+00
 E= -1455.75940614977     Delta-E=       -0.000546688619 Rises=F Damp=F
 DIIS: error= 3.12D-03 at cycle   3 NSaved=   3.
 NSaved= 3 IEnMin= 3 EnMin= -1455.75940614977     IErMin= 2 ErrMin= 2.32D-03
 ErrMax= 3.12D-03  0.00D+00 EMaxC= 1.00D-01 BMatC= 1.27D-03 BMatP= 1.76D-03
 IDIUse=3 WtCom= 9.69D-01 WtEn= 3.12D-02
 Coeff-Com: -0.260D-01 0.459D+00 0.567D+00
 Coeff-En:   0.000D+00 0.415D+00 0.585D+00
 Coeff:     -0.252D-01 0.457D+00 0.568D+00
 Gap=     0.113 Goal=   None    Shift=    0.000
 RMSDP=1.56D-03 MaxDP=1.09D-01 DE=-5.47D-04 OVMax= 1.28D-02

 Cycle   4  Pass 1  IDiag  1:
 RMSU=  1.29D-03    CP:  1.04D+00  1.11D+00  6.27D-01
 E= -1455.76072620403     Delta-E=       -0.001320054261 Rises=F Damp=F
 DIIS: error= 8.11D-04 at cycle   4 NSaved=   4.
 NSaved= 4 IEnMin= 4 EnMin= -1455.76072620403     IErMin= 4 ErrMin= 8.11D-04
 ErrMax= 8.11D-04  0.00D+00 EMaxC= 1.00D-01 BMatC= 1.20D-04 BMatP= 1.27D-03
 IDIUse=3 WtCom= 9.92D-01 WtEn= 8.11D-03
 Coeff-Com: -0.223D-01 0.191D+00 0.322D+00 0.509D+00
 Coeff-En:   0.000D+00 0.000D+00 0.000D+00 0.100D+01
 Coeff:     -0.221D-01 0.190D+00 0.319D+00 0.513D+00
 Gap=     0.114 Goal=   None    Shift=    0.000
 RMSDP=4.05D-04 MaxDP=2.62D-02 DE=-1.32D-03 OVMax= 4.25D-03

 Cycle   5  Pass 1  IDiag  1:
 RMSU=  2.62D-04    CP:  1.05D+00  1.10D+00  7.87D-01  9.15D-01
 E= -1455.76083997856     Delta-E=       -0.000113774532 Rises=F Damp=F
 DIIS: error= 2.98D-04 at cycle   5 NSaved=   5.
 NSaved= 5 IEnMin= 5 EnMin= -1455.76083997856     IErMin= 5 ErrMin= 2.98D-04
 ErrMax= 2.98D-04  0.00D+00 EMaxC= 1.00D-01 BMatC= 1.91D-05 BMatP= 1.20D-04
 IDIUse=3 WtCom= 9.97D-01 WtEn= 2.98D-03
 Coeff-Com: -0.657D-02 0.128D-01 0.770D-01 0.306D+00 0.611D+00
 Coeff-En:   0.000D+00 0.000D+00 0.000D+00 0.884D-01 0.912D+00
 Coeff:     -0.655D-02 0.127D-01 0.767D-01 0.305D+00 0.612D+00
 Gap=     0.115 Goal=   None    Shift=    0.000
 RMSDP=1.78D-04 MaxDP=1.15D-02 DE=-1.14D-04 OVMax= 2.36D-03

 Cycle   6  Pass 1  IDiag  1:
 RMSU=  1.38D-04    CP:  1.04D+00  1.10D+00  8.38D-01  8.92D-01  1.00D+00
 E= -1455.76086120191     Delta-E=       -0.000021223352 Rises=F Damp=F
 DIIS: error= 1.31D-04 at cycle   6 NSaved=   6.
 NSaved= 6 IEnMin= 6 EnMin= -1455.76086120191     IErMin= 6 ErrMin= 1.31D-04
 ErrMax= 1.31D-04  0.00D+00 EMaxC= 1.00D-01 BMatC= 2.96D-06 BMatP= 1.91D-05
 IDIUse=3 WtCom= 9.99D-01 WtEn= 1.31D-03
 Coeff-Com: -0.373D-03-0.239D-01-0.539D-02 0.888D-01 0.348D+00 0.593D+00
 Coeff-En:   0.000D+00 0.000D+00 0.000D+00 0.000D+00 0.000D+00 0.100D+01
 Coeff:     -0.372D-03-0.239D-01-0.538D-02 0.887D-01 0.347D+00 0.594D+00
 Gap=     0.115 Goal=   None    Shift=    0.000
 RMSDP=8.46D-05 MaxDP=7.12D-03 DE=-2.12D-05 OVMax= 7.73D-04

 Cycle   7  Pass 1  IDiag  1:
 RMSU=  4.48D-05    CP:  1.04D+00  1.10D+00  8.41D-01  9.39D-01  1.02D+00
                    CP:  8.15D-01
 E= -1455.76086498893     Delta-E=       -0.000003787016 Rises=F Damp=F
 DIIS: error= 3.87D-05 at cycle   7 NSaved=   7.
 NSaved= 7 IEnMin= 7 EnMin= -1455.76086498893     IErMin= 7 ErrMin= 3.87D-05
 ErrMax= 3.87D-05  0.00D+00 EMaxC= 1.00D-01 BMatC= 3.02D-07 BMatP= 2.96D-06
 IDIUse=1 WtCom= 1.00D+00 WtEn= 0.00D+00
 Coeff-Com:  0.100D-02-0.150D-01-0.164D-01-0.104D-01 0.729D-01 0.264D+00
 Coeff-Com:  0.704D+00
 Coeff:      0.100D-02-0.150D-01-0.164D-01-0.104D-01 0.729D-01 0.264D+00
 Coeff:      0.704D+00
 Gap=     0.115 Goal=   None    Shift=    0.000
 RMSDP=4.05D-05 MaxDP=3.79D-03 DE=-3.79D-06 OVMax= 4.78D-04

 Cycle   8  Pass 1  IDiag  1:
 RMSU=  1.97D-05    CP:  1.05D+00  1.10D+00  8.44D-01  9.59D-01  1.05D+00
                    CP:  8.65D-01  1.29D+00
 E= -1455.76086554688     Delta-E=       -0.000000557950 Rises=F Damp=F
 DIIS: error= 2.87D-05 at cycle   8 NSaved=   8.
 NSaved= 8 IEnMin= 8 EnMin= -1455.76086554688     IErMin= 8 ErrMin= 2.87D-05
 ErrMax= 2.87D-05  0.00D+00 EMaxC= 1.00D-01 BMatC= 8.56D-08 BMatP= 3.02D-07
 IDIUse=1 WtCom= 1.00D+00 WtEn= 0.00D+00
 Coeff-Com:  0.630D-03-0.385D-02-0.860D-02-0.261D-01-0.282D-01 0.210D-01
 Coeff-Com:  0.371D+00 0.674D+00
 Coeff:      0.630D-03-0.385D-02-0.860D-02-0.261D-01-0.282D-01 0.210D-01
 Coeff:      0.371D+00 0.674D+00
 Gap=     0.115 Goal=   None    Shift=    0.000
 RMSDP=1.37D-05 MaxDP=7.07D-04 DE=-5.58D-07 OVMax= 1.98D-04

 Cycle   9  Pass 1  IDiag  1:
 RMSU=  7.35D-06    CP:  1.05D+00  1.10D+00  8.45D-01  9.56D-01  1.05D+00
                    CP:  9.12D-01  1.33D+00  9.29D-01
 E= -1455.76086569398     Delta-E=       -0.000000147102 Rises=F Damp=F
 DIIS: error= 1.02D-05 at cycle   9 NSaved=   9.
 NSaved= 9 IEnMin= 9 EnMin= -1455.76086569398     IErMin= 9 ErrMin= 1.02D-05
 ErrMax= 1.02D-05  0.00D+00 EMaxC= 1.00D-01 BMatC= 1.18D-08 BMatP= 8.56D-08
 IDIUse=1 WtCom= 1.00D+00 WtEn= 0.00D+00
 Coeff-Com:  0.252D-04 0.210D-02 0.742D-03-0.799D-02-0.265D-01-0.532D-01
 Coeff-Com: -0.114D-01 0.308D+00 0.788D+00
 Coeff:      0.252D-04 0.210D-02 0.742D-03-0.799D-02-0.265D-01-0.532D-01
 Coeff:     -0.114D-01 0.308D+00 0.788D+00
 Gap=     0.115 Goal=   None    Shift=    0.000
 RMSDP=6.34D-06 MaxDP=4.89D-04 DE=-1.47D-07 OVMax= 1.30D-04

 Cycle  10  Pass 1  IDiag  1:
 RMSU=  1.96D-06    CP:  1.05D+00  1.10D+00  8.46D-01  9.52D-01  1.05D+00
                    CP:  9.17D-01  1.39D+00  1.03D+00  1.01D+00
 E= -1455.76086571920     Delta-E=       -0.000000025217 Rises=F Damp=F
 DIIS: error= 2.68D-06 at cycle  10 NSaved=  10.
 NSaved=10 IEnMin=10 EnMin= -1455.76086571920     IErMin=10 ErrMin= 2.68D-06
 ErrMax= 2.68D-06  0.00D+00 EMaxC= 1.00D-01 BMatC= 1.37D-09 BMatP= 1.18D-08
 IDIUse=1 WtCom= 1.00D+00 WtEn= 0.00D+00
 Coeff-Com: -0.447D-04 0.129D-02 0.117D-02-0.122D-02-0.952D-02-0.247D-01
 Coeff-Com: -0.439D-01 0.587D-01 0.332D+00 0.686D+00
 Coeff:     -0.447D-04 0.129D-02 0.117D-02-0.122D-02-0.952D-02-0.247D-01
 Coeff:     -0.439D-01 0.587D-01 0.332D+00 0.686D+00
 Gap=     0.115 Goal=   None    Shift=    0.000
 RMSDP=2.73D-06 MaxDP=1.40D-04 DE=-2.52D-08 OVMax= 2.19D-05

 Cycle  11  Pass 1  IDiag  1:
 RMSU=  1.26D-06    CP:  1.05D+00  1.10D+00  8.46D-01  9.51D-01  1.05D+00
                    CP:  9.17D-01  1.38D+00  1.01D+00  1.05D+00  1.10D+00
 E= -1455.76086572121     Delta-E=       -0.000000002009 Rises=F Damp=F
 DIIS: error= 6.41D-07 at cycle  11 NSaved=  11.
 NSaved=11 IEnMin=11 EnMin= -1455.76086572121     IErMin=11 ErrMin= 6.41D-07
 ErrMax= 6.41D-07  0.00D+00 EMaxC= 1.00D-01 BMatC= 1.49D-10 BMatP= 1.37D-09
 IDIUse=1 WtCom= 1.00D+00 WtEn= 0.00D+00
 Coeff-Com: -0.209D-04 0.245D-03 0.402D-03 0.499D-03-0.458D-03-0.257D-02
 Coeff-Com: -0.161D-01-0.125D-01 0.369D-01 0.275D+00 0.719D+00
 Coeff:     -0.209D-04 0.245D-03 0.402D-03 0.499D-03-0.458D-03-0.257D-02
 Coeff:     -0.161D-01-0.125D-01 0.369D-01 0.275D+00 0.719D+00
 Gap=     0.115 Goal=   None    Shift=    0.000
 RMSDP=8.15D-07 MaxDP=9.75D-05 DE=-2.01D-09 OVMax= 8.39D-06

 Cycle  12  Pass 1  IDiag  1:
 RMSU=  3.13D-07    CP:  1.05D+00  1.10D+00  8.45D-01  9.51D-01  1.05D+00
                    CP:  9.15D-01  1.37D+00  1.01D+00  1.07D+00  1.14D+00
                    CP:  9.56D-01
 E= -1455.76086572139     Delta-E=       -0.000000000183 Rises=F Damp=F
 DIIS: error= 3.42D-07 at cycle  12 NSaved=  12.
 NSaved=12 IEnMin=12 EnMin= -1455.76086572139     IErMin=12 ErrMin= 3.42D-07
 ErrMax= 3.42D-07  0.00D+00 EMaxC= 1.00D-01 BMatC= 2.63D-11 BMatP= 1.49D-10
 IDIUse=1 WtCom= 1.00D+00 WtEn= 0.00D+00
 Coeff-Com: -0.306D-05-0.640D-04 0.180D-04 0.369D-03 0.102D-02 0.226D-02
 Coeff-Com: -0.230D-02-0.133D-01-0.286D-01 0.338D-01 0.324D+00 0.683D+00
 Coeff:     -0.306D-05-0.640D-04 0.180D-04 0.369D-03 0.102D-02 0.226D-02
 Coeff:     -0.230D-02-0.133D-01-0.286D-01 0.338D-01 0.324D+00 0.683D+00
 Gap=     0.115 Goal=   None    Shift=    0.000
 RMSDP=4.76D-07 MaxDP=4.86D-05 DE=-1.83D-10 OVMax= 3.53D-06

 Cycle  13  Pass 1  IDiag  1:
 RMSU=  9.82D-08    CP:  1.05D+00  1.10D+00  8.45D-01  9.51D-01  1.05D+00
                    CP:  9.15D-01  1.37D+00  9.97D-01  1.07D+00  1.17D+00
                    CP:  1.02D+00  1.11D+00
 E= -1455.76086572146     Delta-E=       -0.000000000073 Rises=F Damp=F
 DIIS: error= 1.30D-07 at cycle  13 NSaved=  13.
 NSaved=13 IEnMin=13 EnMin= -1455.76086572146     IErMin=13 ErrMin= 1.30D-07
 ErrMax= 1.30D-07  0.00D+00 EMaxC= 1.00D-01 BMatC= 5.85D-12 BMatP= 2.63D-11
 IDIUse=1 WtCom= 1.00D+00 WtEn= 0.00D+00
 Coeff-Com:  0.139D-05-0.726D-04-0.528D-04 0.134D-03 0.650D-03 0.168D-02
 Coeff-Com:  0.878D-03-0.485D-02-0.214D-01-0.235D-01 0.728D-01 0.381D+00
 Coeff-Com:  0.593D+00
 Coeff:      0.139D-05-0.726D-04-0.528D-04 0.134D-03 0.650D-03 0.168D-02
 Coeff:      0.878D-03-0.485D-02-0.214D-01-0.235D-01 0.728D-01 0.381D+00
 Coeff:      0.593D+00
 Gap=     0.115 Goal=   None    Shift=    0.000
 RMSDP=1.82D-07 MaxDP=2.17D-05 DE=-7.28D-11 OVMax= 8.95D-07

 Cycle  14  Pass 1  IDiag  1:
 RMSU=  4.44D-08    CP:  1.05D+00  1.10D+00  8.45D-01  9.51D-01  1.05D+00
                    CP:  9.15D-01  1.37D+00  9.94D-01  1.07D+00  1.18D+00
                    CP:  1.01D+00  1.21D+00  1.12D+00
 E= -1455.76086572145     Delta-E=        0.000000000012 Rises=F Damp=F
 DIIS: error= 3.66D-08 at cycle  14 NSaved=  14.
 NSaved=14 IEnMin=13 EnMin= -1455.76086572146     IErMin=14 ErrMin= 3.66D-08
 ErrMax= 3.66D-08  0.00D+00 EMaxC= 1.00D-01 BMatC= 2.88D-13 BMatP= 5.85D-12
 IDIUse=1 WtCom= 1.00D+00 WtEn= 0.00D+00
 Coeff-Com:  0.770D-06-0.977D-05-0.186D-04-0.179D-04 0.321D-04 0.149D-03
 Coeff-Com:  0.430D-03 0.118D-02-0.167D-02-0.116D-01-0.286D-01 0.718D-02
 Coeff-Com:  0.119D+00 0.914D+00
 Coeff:      0.770D-06-0.977D-05-0.186D-04-0.179D-04 0.321D-04 0.149D-03
 Coeff:      0.430D-03 0.118D-02-0.167D-02-0.116D-01-0.286D-01 0.718D-02
 Coeff:      0.119D+00 0.914D+00
 Gap=     0.115 Goal=   None    Shift=    0.000
 RMSDP=4.73D-08 MaxDP=2.59D-06 DE= 1.23D-11 OVMax= 6.75D-07

 Cycle  15  Pass 1  IDiag  1:
 RMSU=  1.90D-08    CP:  1.05D+00  1.10D+00  8.45D-01  9.51D-01  1.05D+00
                    CP:  9.15D-01  1.37D+00  9.93D-01  1.07D+00  1.18D+00
                    CP:  1.01D+00  1.24D+00  1.25D+00  1.11D+00
 E= -1455.76086572147     Delta-E=       -0.000000000023 Rises=F Damp=F
 DIIS: error= 1.75D-08 at cycle  15 NSaved=  15.
 NSaved=15 IEnMin=15 EnMin= -1455.76086572147     IErMin=15 ErrMin= 1.75D-08
 ErrMax= 1.75D-08  0.00D+00 EMaxC= 1.00D-01 BMatC= 6.87D-14 BMatP= 2.88D-13
 IDIUse=1 WtCom= 1.00D+00 WtEn= 0.00D+00
 Coeff-Com:  0.138D-06 0.476D-05-0.717D-06-0.218D-04-0.680D-04-0.134D-03
 Coeff-Com: -0.836D-05 0.101D-02 0.176D-02-0.162D-02-0.180D-01-0.413D-01
 Coeff-Com: -0.462D-01 0.345D+00 0.760D+00
 Coeff:      0.138D-06 0.476D-05-0.717D-06-0.218D-04-0.680D-04-0.134D-03
 Coeff:     -0.836D-05 0.101D-02 0.176D-02-0.162D-02-0.180D-01-0.413D-01
 Coeff:     -0.462D-01 0.345D+00 0.760D+00
 Gap=     0.115 Goal=   None    Shift=    0.000
 RMSDP=1.89D-08 MaxDP=1.14D-06 DE=-2.32D-11 OVMax= 2.70D-07

 Cycle  16  Pass 1  IDiag  1:
 RMSU=  5.65D-09    CP:  1.05D+00  1.10D+00  8.45D-01  9.51D-01  1.05D+00
                    CP:  9.14D-01  1.37D+00  9.93D-01  1.07D+00  1.18D+00
                    CP:  1.01D+00  1.25D+00  1.27D+00  1.20D+00  1.08D+00
 E= -1455.76086572144     Delta-E=        0.000000000038 Rises=F Damp=F
 DIIS: error= 7.63D-09 at cycle  16 NSaved=  16.
 NSaved=16 IEnMin=15 EnMin= -1455.76086572147     IErMin=16 ErrMin= 7.63D-09
 ErrMax= 7.63D-09  0.00D+00 EMaxC= 1.00D-01 BMatC= 9.63D-15 BMatP= 6.87D-14
 IDIUse=1 WtCom= 1.00D+00 WtEn= 0.00D+00
 Coeff-Com: -0.713D-07 0.357D-05 0.308D-05-0.560D-05-0.343D-04-0.728D-04
 Coeff-Com: -0.787D-04 0.216D-03 0.993D-03 0.143D-02-0.143D-02-0.167D-01
 Coeff-Com: -0.451D-01-0.205D-01 0.296D+00 0.785D+00
 Coeff:     -0.713D-07 0.357D-05 0.308D-05-0.560D-05-0.343D-04-0.728D-04
 Coeff:     -0.787D-04 0.216D-03 0.993D-03 0.143D-02-0.143D-02-0.167D-01
 Coeff:     -0.451D-01-0.205D-01 0.296D+00 0.785D+00
 Gap=     0.115 Goal=   None    Shift=    0.000
 RMSDP=7.33D-09 MaxDP=4.65D-07 DE= 3.82D-11 OVMax= 8.90D-08

 SCF Done:  E(RM062X) =  -1455.76086572     A.U. after   16 cycles
            NFock= 16  Conv=0.73D-08     -V/T= 2.0028
 KE= 1.451685992828D+03 PE=-5.476678879801D+03 EE= 1.555607578807D+03
 Leave Link  502 at Mon Apr  4 13:36:34 2022, MaxMem=  1879048192 cpu:            1774.9 elap:             254.0
 (Enter /gpfs/software/gaussian16/sse4/tar/g16/l701.exe)
 ... and contract with generalized density number  0.
 Compute integral first derivatives.
 Leave Link  701 at Mon Apr  4 13:36:35 2022, MaxMem=  1879048192 cpu:               2.3 elap:               0.3
 (Enter /gpfs/software/gaussian16/sse4/tar/g16/l702.exe)
 L702 exits ... SP integral derivatives will be done elsewhere.
 Leave Link  702 at Mon Apr  4 13:36:35 2022, MaxMem=  1879048192 cpu:               0.3 elap:               0.1
 (Enter /gpfs/software/gaussian16/sse4/tar/g16/l703.exe)
 Integral derivatives from FoFJK, PRISM(SPDF).
 Compute integral first derivatives, UseDBF=F ICtDFT=           0.
 Calling FoFJK, ICntrl=      2127 FMM=F ISym2X=0 I1Cent= 0 IOpClX= 0 NMat=1 NMatS=1 NMatT=0.
 FoFJK:  IHMeth= 1 ICntrl=    2127 DoSepK=F KAlg= 0 I1Cent=           0 FoldK=F
 IRaf=         0 NMat=       1 IRICut=       1 DoRegI=T DoRafI=F ISym2E= 0 IDoP0=0 IntGTp=1.
 FoFCou: FMM=F IPFlag=           0 FMFlag=      100000 FMFlg1=         800
         NFxFlg=           0 DoJE=F BraDBF=F KetDBF=F FulRan=T
         wScrn=  0.000000 ICntrl=      2127 IOpCl=  0 I1Cent=           0 NGrid=           0
         NMat0=    1 NMatS0=      1 NMatT0=    0 NMatD0=    1 NMtDS0=    0 NMtDT0=    0
 Symmetry not used in FoFCou.
 Leave Link  703 at Mon Apr  4 13:37:11 2022, MaxMem=  1879048192 cpu:             251.8 elap:              36.0
 (Enter /gpfs/software/gaussian16/sse4/tar/g16/l716.exe)
 Dipole        =-3.41558396D+00 9.10764045D-01 2.06814855D-05
 ***** Axes restored to original set *****
 -------------------------------------------------------------------
 Center     Atomic                   Forces (Hartrees/Bohr)
 Number     Number              X              Y              Z
 -------------------------------------------------------------------
      1        6          -0.032776294    0.005321434    0.015258900
      2        6           0.019697785   -0.011844361   -0.000155450
      3        6          -0.013537601    0.000986621    0.007564521
      4        6           0.022008097    0.000198991   -0.014177484
      5        6          -0.011964763    0.003998238    0.003426314
      6        6           0.008543146   -0.001665060   -0.003686775
      7        1           0.001721467    0.000549247   -0.001665204
      8        1           0.000368373   -0.000594131    0.000385587
      9       17          -0.004166018    0.000777132    0.001834111
     10        8           0.016084122   -0.001114670   -0.009048658
     11        1          -0.001971160    0.002115636   -0.000954358
     12        6          -0.001363793   -0.000861374    0.001763712
     13        6           0.005670199   -0.002379548   -0.001119591
     14        6           0.005581590   -0.002567659   -0.000864679
     15        6          -0.001258421    0.025229351   -0.025504156
     16        6           0.015182740   -0.047546068    0.039932696
     17        6          -0.027649761    0.037164475   -0.021196128
     18       17           0.002214449   -0.006077496    0.004930184
     19        1          -0.002626225   -0.002518022    0.004292157
     20        1           0.000242066    0.000827264   -0.001015700
 -------------------------------------------------------------------
 Cartesian Forces:  Max     0.047546068 RMS     0.013893705
 Leave Link  716 at Mon Apr  4 13:37:11 2022, MaxMem=  1879048192 cpu:               0.4 elap:               0.1
 (Enter /gpfs/software/gaussian16/sse4/tar/g16/l103.exe)

 GradGradGradGradGradGradGradGradGradGradGradGradGradGradGradGradGradGrad
 Berny optimization.
 Using GEDIIS/GDIIS optimizer.
 FormGI is forming the generalized inverse of G from B-inverse, IUseBI=4.
 GSVD:  received Info=                   1 from GESDD.
 Internal  Forces:  Max     0.042557423 RMS     0.006812249
 Search for a local minimum.
 Step number   2 out of a maximum of  108
 All quantities printed in internal units (Hartrees-Bohrs-Radians)
 RMS Force = .68122D-02 SwitMx=.10000D-02 MixMth= 1
 Mixed Optimization -- RFO/linear search
 Update second derivatives using D2CorX and points    1    2
 DE= -3.61D-02 DEPred=-3.33D-02 R= 1.08D+00
 TightC=F SS=  1.41D+00  RLast= 3.00D-01 DXNew= 5.0454D-01 8.9992D-01
 Trust test= 1.08D+00 RLast= 3.00D-01 DXMaxT set to 5.05D-01
 ITU=  1  0
 Use linear search instead of GDIIS.
     Eigenvalues ---    0.00779   0.01565   0.01624   0.01907   0.01930
     Eigenvalues ---    0.01957   0.01964   0.01976   0.01985   0.01993
     Eigenvalues ---    0.02000   0.02015   0.02025   0.02046   0.02081
     Eigenvalues ---    0.02151   0.02232   0.15746   0.16000   0.16000
     Eigenvalues ---    0.16000   0.16016   0.20150   0.22371   0.23472
     Eigenvalues ---    0.23607   0.24609   0.24877   0.25000   0.25000
     Eigenvalues ---    0.25000   0.25000   0.25309   0.30678   0.32680
     Eigenvalues ---    0.33577   0.34695   0.35297   0.35348   0.35551
     Eigenvalues ---    0.35596   0.39902   0.40261   0.41381   0.41612
     Eigenvalues ---    0.43419   0.44142   0.44446   0.44777   0.45028
     Eigenvalues ---    0.45682   0.47369   0.52319   0.73056
 RFO step:  Lambda=-3.32947368D-03 EMin= 7.79421038D-03
 Quartic linear search produced a step of  0.44291.
 Iteration  1 RMS(Cart)=  0.02714771 RMS(Int)=  0.00084279
 Iteration  2 RMS(Cart)=  0.00098349 RMS(Int)=  0.00029312
 Iteration  3 RMS(Cart)=  0.00000031 RMS(Int)=  0.00029312
 ITry= 1 IFail=0 DXMaxC= 9.23D-02 DCOld= 1.00D+10 DXMaxT= 5.05D-01 DXLimC= 3.00D+00 Rises=F
 Variable       Old X    -DE/DX   Delta X   Delta X   Delta X     New X
                                 (Linear)    (Quad)   (Total)
    R1        2.69722   0.01064   0.01932   0.00417   0.02349   2.72071
    R2        2.69986   0.01007   0.01337   0.01237   0.02574   2.72559
    R3        2.38799  -0.01823  -0.01238  -0.01835  -0.03073   2.35726
    R4        2.61829  -0.00938  -0.01982   0.00110  -0.01871   2.59959
    R5        2.05216  -0.00120  -0.00432   0.00245  -0.00187   2.05029
    R6        2.65759   0.00469   0.00427   0.00756   0.01183   2.66942
    R7        2.04958  -0.00029   0.00074  -0.00241  -0.00167   2.04791
    R8        2.62558  -0.01134  -0.02119  -0.00393  -0.02514   2.60044
    R9        3.30891   0.00190   0.00255   0.00424   0.00680   3.31571
   R10        2.65377   0.00260   0.00029   0.00712   0.00741   2.66118
   R11        2.04676  -0.00052  -0.00018  -0.00177  -0.00195   2.04481
   R12        2.79017  -0.00434  -0.01882   0.01390  -0.00492   2.78525
   R13        2.66560   0.00762  -0.00050   0.02883   0.02785   2.69344
   R14        2.67181   0.00383   0.00186   0.01196   0.01403   2.68584
   R15        2.63757  -0.00232  -0.00355  -0.00105  -0.00528   2.63229
   R16        2.04547  -0.00132  -0.00251  -0.00105  -0.00356   2.04191
   R17        2.59830  -0.00102  -0.00875   0.00824  -0.00068   2.59762
   R18        3.29552   0.00762   0.01943  -0.00118   0.01824   3.31377
   R19        2.61475  -0.00488  -0.01344   0.00507  -0.00768   2.60707
   R20        2.04897  -0.00245  -0.00113  -0.00797  -0.00910   2.03987
   R21        2.41171  -0.04256  -0.09104   0.01107  -0.07947   2.33223
    A1        1.96975  -0.00340  -0.00300  -0.01137  -0.01436   1.95539
    A2        2.13537   0.00540   0.01194   0.00643   0.01836   2.15373
    A3        2.17807  -0.00200  -0.00894   0.00494  -0.00400   2.17407
    A4        2.16187  -0.00088  -0.00159  -0.00098  -0.00255   2.15932
    A5        2.04805  -0.00243  -0.00364  -0.01420  -0.01785   2.03021
    A6        2.07326   0.00331   0.00522   0.01518   0.02040   2.09366
    A7        2.12625   0.00157  -0.00331   0.01580   0.01251   2.13876
    A8        2.03130   0.00171   0.00699   0.00132   0.00830   2.03960
    A9        2.12563  -0.00328  -0.00368  -0.01713  -0.02081   2.10482
   A10        2.15376   0.00227   0.00265   0.00829   0.01092   2.16468
   A11        2.08877  -0.00810  -0.01340  -0.02029  -0.03368   2.05509
   A12        2.04066   0.00583   0.01075   0.01200   0.02275   2.06342
   A13        2.13137  -0.00006  -0.00447   0.00688   0.00239   2.13376
   A14        2.03266   0.00065   0.00303   0.00016   0.00320   2.03586
   A15        2.11915  -0.00060   0.00145  -0.00704  -0.00558   2.11357
   A16        2.02337   0.00050   0.00972  -0.01862  -0.00891   2.01447
   A17        2.13057  -0.00012  -0.00463   0.00960   0.00497   2.13554
   A18        2.12924  -0.00038  -0.00508   0.00902   0.00394   2.13318
   A19        2.12886  -0.00139  -0.00173  -0.01103  -0.01260   2.11626
   A20        2.11693  -0.00015  -0.00698   0.00625  -0.00056   2.11637
   A21        2.03739   0.00154   0.00871   0.00478   0.01316   2.05055
   A22        2.12846   0.00206   0.00110   0.02205   0.02193   2.15039
   A23        2.11308  -0.00123   0.00086  -0.01617  -0.01469   2.09839
   A24        2.04165  -0.00083  -0.00196  -0.00588  -0.00724   2.03441
   A25        2.05292  -0.01181  -0.02585  -0.01756  -0.04439   2.00854
   A26        2.10235   0.00122   0.00177   0.00384   0.00610   2.10845
   A27        2.12791   0.01058   0.02408   0.01372   0.03829   2.16620
   A28        2.04714  -0.02061  -0.03970  -0.04537  -0.08423   1.96291
   A29        2.13536   0.00511   0.00596   0.01033   0.01587   2.15123
   A30        2.10069   0.01550   0.03375   0.03504   0.06836   2.16905
   A31        2.18878   0.02434   0.03903   0.05500   0.09544   2.28422
   A32        2.11168   0.00448   0.01671  -0.01890  -0.00191   2.10977
    D1        0.00001  -0.00000  -0.00000  -0.00000  -0.00000   0.00001
    D2       -3.14159  -0.00000  -0.00000  -0.00000  -0.00000  -3.14159
    D3       -3.14158  -0.00000  -0.00000  -0.00000  -0.00000  -3.14158
    D4        0.00001  -0.00000  -0.00000   0.00000  -0.00000   0.00001
    D5       -0.00001   0.00000   0.00000   0.00000   0.00000  -0.00001
    D6       -3.14159  -0.00000  -0.00000  -0.00000  -0.00000  -3.14159
    D7        3.14158   0.00000   0.00000   0.00000   0.00000   3.14158
    D8       -0.00000  -0.00000   0.00000  -0.00000  -0.00000  -0.00000
    D9       -0.00000   0.00000  -0.00000   0.00000   0.00000  -0.00000
   D10        3.14159  -0.00000  -0.00000   0.00000   0.00000   3.14159
   D11       -3.14159  -0.00000  -0.00000   0.00000   0.00000  -3.14159
   D12        0.00000  -0.00000  -0.00000  -0.00000  -0.00000   0.00000
   D13       -0.00000   0.00000   0.00000   0.00000   0.00000  -0.00000
   D14        3.14158   0.00000   0.00000   0.00000   0.00000   3.14158
   D15        3.14159   0.00000   0.00000   0.00000   0.00000   3.14159
   D16       -0.00001   0.00000   0.00000   0.00000   0.00000  -0.00001
   D17        0.00001  -0.00000  -0.00000  -0.00000  -0.00000   0.00000
   D18       -3.14159  -0.00000  -0.00000  -0.00000  -0.00000  -3.14159
   D19        3.14159   0.00000   0.00000   0.00000   0.00000   3.14159
   D20       -0.00001   0.00000   0.00000   0.00000   0.00000  -0.00000
   D21        0.00000  -0.00000  -0.00000  -0.00000  -0.00000  -0.00000
   D22       -3.14158  -0.00000  -0.00000  -0.00000  -0.00000  -3.14159
   D23       -3.14159   0.00000   0.00000   0.00000   0.00000  -3.14159
   D24        0.00001  -0.00000  -0.00000  -0.00000  -0.00000   0.00001
   D25        0.00001   0.00000  -0.00000   0.00000   0.00000   0.00001
   D26       -3.14158  -0.00000  -0.00000   0.00000   0.00000  -3.14158
   D27       -3.14159   0.00000   0.00000   0.00001   0.00001  -3.14159
   D28        0.00000   0.00000   0.00000   0.00001   0.00001   0.00001
   D29       -3.14159  -0.00000  -0.00000  -0.00000  -0.00000  -3.14159
   D30        0.00001  -0.00000  -0.00000  -0.00000  -0.00000   0.00001
   D31       -0.00000   0.00000   0.00000  -0.00000  -0.00000  -0.00000
   D32       -3.14159  -0.00000  -0.00000  -0.00000  -0.00000  -3.14159
   D33        3.14159   0.00000   0.00000  -0.00000   0.00000   3.14159
   D34       -0.00000   0.00000  -0.00000   0.00000   0.00000   0.00000
   D35       -0.00000   0.00000   0.00000  -0.00000   0.00000  -0.00000
   D36       -3.14159  -0.00000  -0.00000   0.00000   0.00000  -3.14159
   D37        0.00000  -0.00000  -0.00000  -0.00000  -0.00000   0.00000
   D38        3.14159   0.00000   0.00000  -0.00000   0.00000   3.14159
   D39        3.14159  -0.00000  -0.00000   0.00000   0.00000   3.14159
   D40       -0.00001   0.00000   0.00000   0.00000   0.00000  -0.00001
   D41       -0.00001   0.00000   0.00000   0.00000   0.00000  -0.00000
   D42       -3.14159  -0.00000  -0.00000   0.00000   0.00000  -3.14159
   D43        0.00000  -0.00000  -0.00000   0.00000   0.00000   0.00000
   D44        3.14159   0.00000   0.00000   0.00000   0.00000   3.14159
   D45        0.00000  -0.00000  -0.00000  -0.00000  -0.00000   0.00000
         Item               Value     Threshold  Converged?
 Maximum Force            0.042557     0.000450     NO 
 RMS     Force            0.006812     0.000300     NO 
 Maximum Displacement     0.092327     0.001800     NO 
 RMS     Displacement     0.026885     0.001200     NO 
 Predicted change in Energy=-7.861335D-03
 Lowest energy point so far.  Saving SCF results.
 GradGradGradGradGradGradGradGradGradGradGradGradGradGradGradGradGradGrad

 Leave Link  103 at Mon Apr  4 13:37:11 2022, MaxMem=  1879048192 cpu:               0.2 elap:               0.1
 (Enter /gpfs/software/gaussian16/sse4/tar/g16/l202.exe)
                          Input orientation:                          
 ---------------------------------------------------------------------
 Center     Atomic      Atomic             Coordinates (Angstroms)
 Number     Number       Type             X           Y           Z
 ---------------------------------------------------------------------
      1          6           0       -8.019356   -1.623468    6.789542
      2          6           0       -7.144494   -2.646336    7.300622
      3          6           0       -5.896921   -2.911663    6.785300
      4          6           0       -7.432655   -0.915099    5.678556
      5          6           0       -6.184027   -1.184302    5.166607
      6          6           0       -5.356986   -2.194371    5.694706
      7          1           0       -5.331746   -3.707432    7.256197
      8          1           0       -5.861525   -0.578361    4.330129
      9         17           0       -8.373954    0.367585    4.938766
     10          8           0       -9.149740   -1.387929    7.261545
     11          1           0       -7.518082   -3.223746    8.139780
     12          6           0       -4.019718   -2.482086    5.145802
     13          6           0       -3.199708   -3.509598    5.696535
     14          6           0       -1.930801   -3.815799    5.210304
     15          6           0       -3.499214   -1.745444    4.047400
     16          6           0       -2.236404   -2.164439    3.682638
     17          6           0       -1.513699   -3.050319    4.147478
     18         17           0       -0.975179   -5.094217    5.936553
     19          1           0       -4.039835   -0.948507    3.559714
     20          1           0       -3.551615   -4.097050    6.532367
 ---------------------------------------------------------------------
                    Distance matrix (angstroms):
                    1          2          3          4          5
     1  C    0.000000
     2  C    1.439739   0.000000
     3  C    2.482780   1.375643   0.000000
     4  C    1.442323   2.389836   2.751295   0.000000
     5  C    2.489019   2.759358   2.384611   1.376094   0.000000
     6  C    2.934759   2.445081   1.412597   2.438278   1.408234
     7  H    3.432772   2.100941   1.083705   3.834044   3.385108
     8  H    3.434705   3.840099   3.387243   2.097641   1.082067
     9  Cl   2.741424   4.021649   4.505424   1.754598   2.693705
    10  O    1.247410   2.367726   3.623452   2.382814   3.636713
    11  H    2.152977   1.084968   2.135457   3.375614   3.844319
    12  C    4.408652   3.799270   2.529107   3.793074   2.523669
    13  C    5.289722   4.345072   2.969494   4.964835   3.820207
    14  C    6.661142   5.737566   4.362130   6.237284   5.001661
    15  C    5.288280   4.968211   3.821670   4.338445   2.962385
    16  C    6.586960   6.116484   4.856361   5.704872   4.329730
    17  C    7.165193   6.466171   5.117613   6.475910   5.131531
    18  Cl   7.898996   6.775932   5.450456   7.696142   6.558380
    19  H    5.169522   5.149361   4.207987   4.000230   2.689845
    20  H    5.113264   3.950135   2.639997   5.090804   4.156801
                    6          7          8          9         10
     6  C    0.000000
     7  H    2.174453   0.000000
     8  H    2.174424   4.316669   0.000000
     9  Cl   4.029536   5.588496   2.752735   0.000000
    10  O    4.182143   4.467349   4.478946   3.013134   0.000000
    11  H    3.421745   2.407226   4.925006   4.886376   2.608415
    12  C    1.473893   2.770679   2.771596   5.207961   5.656030
    13  C    2.526593   2.649013   4.188614   6.509960   6.507965
    14  C    3.821311   3.970371   5.167814   7.686914   7.887662
    15  C    2.523186   4.183772   2.650007   5.387255   6.510529
    16  C    3.713132   4.973157   4.009538   6.757109   7.823411
    17  C    4.230534   4.967234   5.004751   7.705278   8.412495
    18  Cl   5.260022   4.758604   6.844702   9.250338   9.072796
    19  H    2.800938   4.790061   2.012239   4.734815   6.325170
    20  H    2.753403   1.960765   4.750444   6.762211   6.261793
                   11         12         13         14         15
    11  H    0.000000
    12  C    4.663959   0.000000
    13  C    4.969860   1.425309   0.000000
    14  C    6.336408   2.479219   1.392948   0.000000
    15  C    5.923196   1.421285   2.433431   2.845809   0.000000
    16  C    6.991736   2.328510   2.606375   2.270274   1.379600
    17  C    7.212570   2.756750   2.335197   1.374603   2.378021
    18  Cl   7.152794   4.088733   2.741744   1.753570   4.599340
    19  H    6.184814   2.206341   3.439622   3.923497   1.079452
    20  H    4.367986   2.179403   1.080534   2.110448   3.421675
                   16         17         18         19         20
    16  C    0.000000
    17  C    1.234164   0.000000
    18  Cl   3.905691   2.769172   0.000000
    19  H    2.178523   3.338329   5.677005   0.000000
    20  H    3.685881   3.307029   2.826192   4.357562   0.000000
 Stoichiometry    C12H5Cl2O(1-)
 Framework group  C1[X(C12H5Cl2O)]
 Deg. of freedom    54
 Full point group                 C1      NOp   1
 RotChk:  IX=2 Diff= 6.54D-03
 Largest Abelian subgroup         C1      NOp   1
 Largest concise Abelian subgroup C1      NOp   1
                         Standard orientation:                         
 ---------------------------------------------------------------------
 Center     Atomic      Atomic             Coordinates (Angstroms)
 Number     Number       Type             X           Y           Z
 ---------------------------------------------------------------------
      1          6           0        3.076656   -1.203512   -0.000005
      2          6           0        1.883337   -2.009018   -0.000004
      3          6           0        0.610218   -1.487905    0.000001
      4          6           0        2.777164    0.207374    0.000007
      5          6           0        1.501655    0.723816    0.000011
      6          6           0        0.358083   -0.097991    0.000008
      7          1           0       -0.209163   -2.197152    0.000000
      8          1           0        1.414807    1.802391    0.000017
      9         17           0        4.126517    1.328916    0.000007
     10          8           0        4.228441   -1.682493   -0.000019
     11          1           0        2.028663   -3.084209   -0.000010
     12          6           0       -1.007757    0.455942    0.000004
     13          6           0       -2.150958   -0.395291    0.000009
     14          6           0       -3.458897    0.083873    0.000003
     15          6           0       -1.234595    1.859008   -0.000010
     16          6           0       -2.577288    2.175979   -0.000018
     17          6           0       -3.577756    1.453327   -0.000013
     18         17           0       -4.820242   -1.021454    0.000004
     19          1           0       -0.437975    2.587441   -0.000019
     20          1           0       -2.029711   -1.469001    0.000025
 ---------------------------------------------------------------------
 Rotational constants (GHZ):           1.2715154           0.2063453           0.1775345
 Leave Link  202 at Mon Apr  4 13:37:11 2022, MaxMem=  1879048192 cpu:               0.1 elap:               0.0
 (Enter /gpfs/software/gaussian16/sse4/tar/g16/l301.exe)
 Standard basis: 6-311+G(d,p) (5D, 7F)
 Ernie: Thresh=  0.10000D-02 Tol=  0.10000D-05 Strict=F.
 There are   391 symmetry adapted cartesian basis functions of A   symmetry.
 There are   376 symmetry adapted basis functions of A   symmetry.
   376 basis functions,   614 primitive gaussians,   391 cartesian basis functions
    60 alpha electrons       60 beta electrons
       nuclear repulsion energy      1013.8751157877 Hartrees.
 IExCor= 4336 DFT=T Ex+Corr=M062X ExCW=0 ScaHFX=  0.540000
 ScaDFX=  1.000000  1.000000  1.000000  1.000000 ScalE2=  1.000000  1.000000
 IRadAn=      5 IRanWt=     -1 IRanGd=            0 ICorTp=0 IEmpDi=  4
 NAtoms=   20 NActive=   20 NUniq=   20 SFac= 1.00D+00 NAtFMM=   60 NAOKFM=F Big=F
 Integral buffers will be    131072 words long.
 Raffenetti 2 integral format.
 Two-electron integral symmetry is turned on.
 Leave Link  301 at Mon Apr  4 13:37:11 2022, MaxMem=  1879048192 cpu:               0.5 elap:               0.1
 (Enter /gpfs/software/gaussian16/sse4/tar/g16/l302.exe)
 NPDir=0 NMtPBC=     1 NCelOv=     1 NCel=       1 NClECP=     1 NCelD=      1
         NCelK=      1 NCelE2=     1 NClLst=     1 CellRange=     0.0.
 One-electron integrals computed using PRISM.
 One-electron integral symmetry used in STVInt
 NBasis=   376 RedAO= T EigKep=  1.48D-06  NBF=   376
 NBsUse=   372 1.00D-06 EigRej=  4.28D-07 NBFU=   372
 Precomputing XC quadrature grid using
 IXCGrd= 4 IRadAn=           5 IRanWt=          -1 IRanGd=           0 AccXCQ= 0.00D+00.
 Generated NRdTot=       0 NPtTot=           0 NUsed=           0 NTot=          32
 NSgBfM=   385   385   385   385   385 MxSgAt=    20 MxSgA2=    20.
 Leave Link  302 at Mon Apr  4 13:37:12 2022, MaxMem=  1879048192 cpu:               3.8 elap:               0.6
 (Enter /gpfs/software/gaussian16/sse4/tar/g16/l303.exe)
 DipDrv:  MaxL=1.
 Leave Link  303 at Mon Apr  4 13:37:12 2022, MaxMem=  1879048192 cpu:               1.1 elap:               0.2
 (Enter /gpfs/software/gaussian16/sse4/tar/g16/l401.exe)
 Initial guess from the checkpoint file:  "checkpoint.chk"
 B after Tr=     0.000000    0.000000    0.000000
         Rot=    0.999998    0.000000   -0.000000    0.001755 Ang=   0.20 deg.
 Guess basis will be translated and rotated to current coordinates.
 JPrj=2 DoOrth=T DoCkMO=T.
 Generating alternative initial guess.
 ExpMin= 4.38D-02 ExpMax= 1.06D+05 ExpMxC= 3.62D+03 IAcc=2 IRadAn=         4 AccDes= 0.00D+00
 Harris functional with IExCor= 1009 and IRadAn=       4 diagonalized for initial guess.
 HarFok:  IExCor= 1009 AccDes= 0.00D+00 IRadAn=         4 IDoV= 1 UseB2=F ITyADJ=14
 ICtDFT=  3500011 ScaDFX=  1.000000  1.000000  1.000000  1.000000
 FoFCou: FMM=F IPFlag=           0 FMFlag=      100000 FMFlg1=           0
         NFxFlg=           0 DoJE=T BraDBF=F KetDBF=T FulRan=T
         wScrn=  0.000000 ICntrl=       500 IOpCl=  0 I1Cent=   200000004 NGrid=           0
         NMat0=    1 NMatS0=      1 NMatT0=    0 NMatD0=    1 NMtDS0=    0 NMtDT0=    0
 Petite list used in FoFCou.
 Harris En= -1455.18757905378    
 Leave Link  401 at Mon Apr  4 13:37:15 2022, MaxMem=  1879048192 cpu:              20.9 elap:               3.4
 (Enter /gpfs/software/gaussian16/sse4/tar/g16/l502.exe)
 Integral symmetry usage will be decided dynamically.
 Closed shell SCF:
 Using DIIS extrapolation, IDIIS=  1040.
 NGot=  1879048192 LenX=  1878736095 LenY=  1878582773
 Requested convergence on RMS density matrix=1.00D-08 within 128 cycles.
 Requested convergence on MAX density matrix=1.00D-06.
 Requested convergence on             energy=1.00D-06.
 No special actions if energy rises.
 Fock matrices will be formed incrementally for  20 cycles.

 Cycle   1  Pass 1  IDiag  1:
 FoFJK:  IHMeth= 1 ICntrl=       0 DoSepK=F KAlg= 0 I1Cent=           0 FoldK=F
 IRaf= 840000000 NMat=       1 IRICut=       1 DoRegI=T DoRafI=F ISym2E= 0 IDoP0=0 IntGTp=1.
 FoFCou: FMM=F IPFlag=           0 FMFlag=      100000 FMFlg1=           0
         NFxFlg=           0 DoJE=F BraDBF=F KetDBF=F FulRan=T
         wScrn=  0.000000 ICntrl=         0 IOpCl=  0 I1Cent=           0 NGrid=           0
         NMat0=    1 NMatS0=      1 NMatT0=    0 NMatD0=    1 NMtDS0=    0 NMtDT0=    0
 Symmetry not used in FoFCou.
 E= -1455.75655092017    
 DIIS: error= 3.19D-03 at cycle   1 NSaved=   1.
 NSaved= 1 IEnMin= 1 EnMin= -1455.75655092017     IErMin= 1 ErrMin= 3.19D-03
 ErrMax= 3.19D-03  0.00D+00 EMaxC= 1.00D-01 BMatC= 8.62D-03 BMatP= 8.62D-03
 IDIUse=3 WtCom= 9.68D-01 WtEn= 3.19D-02
 Coeff-Com:  0.100D+01
 Coeff-En:   0.100D+01
 Coeff:      0.100D+01
 Gap=     0.387 Goal=   None    Shift=    0.000
 GapD=    0.387 DampG=1.000 DampE=1.000 DampFc=1.0000 IDamp=-1.
 RMSDP=1.27D-02 MaxDP=7.35D-01              OVMax= 3.33D-02

 Cycle   2  Pass 1  IDiag  1:
 RMSU=  1.25D-02    CP:  1.02D+00
 E= -1455.76711810486     Delta-E=       -0.010567184695 Rises=F Damp=F
 DIIS: error= 1.95D-03 at cycle   2 NSaved=   2.
 NSaved= 2 IEnMin= 2 EnMin= -1455.76711810486     IErMin= 2 ErrMin= 1.95D-03
 ErrMax= 1.95D-03  0.00D+00 EMaxC= 1.00D-01 BMatC= 8.13D-04 BMatP= 8.62D-03
 IDIUse=3 WtCom= 9.80D-01 WtEn= 1.95D-02
 Coeff-Com:  0.870D-01 0.913D+00
 Coeff-En:   0.000D+00 0.100D+01
 Coeff:      0.853D-01 0.915D+00
 Gap=     0.138 Goal=   None    Shift=    0.000
 RMSDP=2.26D-03 MaxDP=1.45D-01 DE=-1.06D-02 OVMax= 1.68D-02

 Cycle   3  Pass 1  IDiag  1:
 RMSU=  1.82D-03    CP:  1.04D+00  1.08D+00
 E= -1455.76691424529     Delta-E=        0.000203859572 Rises=F Damp=F
 DIIS: error= 3.08D-03 at cycle   3 NSaved=   3.
 NSaved= 3 IEnMin= 2 EnMin= -1455.76711810486     IErMin= 2 ErrMin= 1.95D-03
 ErrMax= 3.08D-03  0.00D+00 EMaxC= 1.00D-01 BMatC= 1.10D-03 BMatP= 8.13D-04
 IDIUse=3 WtCom= 1.53D-01 WtEn= 8.47D-01
 Coeff-Com: -0.287D-01 0.551D+00 0.478D+00
 Coeff-En:   0.000D+00 0.550D+00 0.450D+00
 Coeff:     -0.438D-02 0.551D+00 0.454D+00
 Gap=     0.133 Goal=   None    Shift=    0.000
 RMSDP=1.05D-03 MaxDP=7.91D-02 DE= 2.04D-04 OVMax= 1.15D-02

 Cycle   4  Pass 1  IDiag  1:
 RMSU=  8.78D-04    CP:  1.03D+00  1.11D+00  8.16D-01
 E= -1455.76800386755     Delta-E=       -0.001089622256 Rises=F Damp=F
 DIIS: error= 6.48D-04 at cycle   4 NSaved=   4.
 NSaved= 4 IEnMin= 4 EnMin= -1455.76800386755     IErMin= 4 ErrMin= 6.48D-04
 ErrMax= 6.48D-04  0.00D+00 EMaxC= 1.00D-01 BMatC= 5.50D-05 BMatP= 8.13D-04
 IDIUse=3 WtCom= 9.94D-01 WtEn= 6.48D-03
 Coeff-Com: -0.207D-01 0.210D+00 0.250D+00 0.561D+00
 Coeff-En:   0.000D+00 0.000D+00 0.000D+00 0.100D+01
 Coeff:     -0.205D-01 0.209D+00 0.248D+00 0.564D+00
 Gap=     0.133 Goal=   None    Shift=    0.000
 RMSDP=3.05D-04 MaxDP=2.30D-02 DE=-1.09D-03 OVMax= 3.01D-03

 Cycle   5  Pass 1  IDiag  1:
 RMSU=  1.76D-04    CP:  1.03D+00  1.12D+00  9.21D-01  9.97D-01
 E= -1455.76805862573     Delta-E=       -0.000054758183 Rises=F Damp=F
 DIIS: error= 1.95D-04 at cycle   5 NSaved=   5.
 NSaved= 5 IEnMin= 5 EnMin= -1455.76805862573     IErMin= 5 ErrMin= 1.95D-04
 ErrMax= 1.95D-04  0.00D+00 EMaxC= 1.00D-01 BMatC= 7.89D-06 BMatP= 5.50D-05
 IDIUse=3 WtCom= 9.98D-01 WtEn= 1.95D-03
 Coeff-Com: -0.341D-02-0.168D-01 0.303D-01 0.286D+00 0.704D+00
 Coeff-En:   0.000D+00 0.000D+00 0.000D+00 0.183D-01 0.982D+00
 Coeff:     -0.340D-02-0.167D-01 0.302D-01 0.286D+00 0.704D+00
 Gap=     0.134 Goal=   None    Shift=    0.000
 RMSDP=1.67D-04 MaxDP=1.08D-02 DE=-5.48D-05 OVMax= 1.71D-03

 Cycle   6  Pass 1  IDiag  1:
 RMSU=  1.30D-04    CP:  1.03D+00  1.12D+00  9.70D-01  9.55D-01  7.80D-01
 E= -1455.76806848631     Delta-E=       -0.000009860578 Rises=F Damp=F
 DIIS: error= 1.07D-04 at cycle   6 NSaved=   6.
 NSaved= 6 IEnMin= 6 EnMin= -1455.76806848631     IErMin= 6 ErrMin= 1.07D-04
 ErrMax= 1.07D-04  0.00D+00 EMaxC= 1.00D-01 BMatC= 1.66D-06 BMatP= 7.89D-06
 IDIUse=3 WtCom= 9.99D-01 WtEn= 1.07D-03
 Coeff-Com:  0.779D-03-0.395D-01-0.178D-01 0.715D-01 0.395D+00 0.590D+00
 Coeff-En:   0.000D+00 0.000D+00 0.000D+00 0.000D+00 0.000D+00 0.100D+01
 Coeff:      0.778D-03-0.395D-01-0.178D-01 0.714D-01 0.395D+00 0.590D+00
 Gap=     0.134 Goal=   None    Shift=    0.000
 RMSDP=7.08D-05 MaxDP=7.56D-03 DE=-9.86D-06 OVMax= 5.52D-04

 Cycle   7  Pass 1  IDiag  1:
 RMSU=  3.54D-05    CP:  1.03D+00  1.12D+00  9.90D-01  1.00D+00  7.75D-01
                    CP:  9.20D-01
 E= -1455.76807051460     Delta-E=       -0.000002028292 Rises=F Damp=F
 DIIS: error= 3.20D-05 at cycle   7 NSaved=   7.
 NSaved= 7 IEnMin= 7 EnMin= -1455.76807051460     IErMin= 7 ErrMin= 3.20D-05
 ErrMax= 3.20D-05  0.00D+00 EMaxC= 1.00D-01 BMatC= 1.76D-07 BMatP= 1.66D-06
 IDIUse=1 WtCom= 1.00D+00 WtEn= 0.00D+00
 Coeff-Com:  0.104D-02-0.170D-01-0.136D-01-0.147D-01 0.861D-01 0.265D+00
 Coeff-Com:  0.693D+00
 Coeff:      0.104D-02-0.170D-01-0.136D-01-0.147D-01 0.861D-01 0.265D+00
 Coeff:      0.693D+00
 Gap=     0.134 Goal=   None    Shift=    0.000
 RMSDP=3.70D-05 MaxDP=3.63D-03 DE=-2.03D-06 OVMax= 3.83D-04

 Cycle   8  Pass 1  IDiag  1:
 RMSU=  1.45D-05    CP:  1.03D+00  1.12D+00  9.99D-01  1.02D+00  7.98D-01
                    CP:  9.28D-01  1.14D+00
 E= -1455.76807080801     Delta-E=       -0.000000293412 Rises=F Damp=F
 DIIS: error= 1.54D-05 at cycle   8 NSaved=   8.
 NSaved= 8 IEnMin= 8 EnMin= -1455.76807080801     IErMin= 8 ErrMin= 1.54D-05
 ErrMax= 1.54D-05  0.00D+00 EMaxC= 1.00D-01 BMatC= 4.69D-08 BMatP= 1.76D-07
 IDIUse=1 WtCom= 1.00D+00 WtEn= 0.00D+00
 Coeff-Com:  0.386D-03-0.101D-02-0.366D-02-0.249D-01-0.386D-01-0.935D-03
 Coeff-Com:  0.346D+00 0.723D+00
 Coeff:      0.386D-03-0.101D-02-0.366D-02-0.249D-01-0.386D-01-0.935D-03
 Coeff:      0.346D+00 0.723D+00
 Gap=     0.134 Goal=   None    Shift=    0.000
 RMSDP=1.49D-05 MaxDP=1.15D-03 DE=-2.93D-07 OVMax= 1.34D-04

 Cycle   9  Pass 1  IDiag  1:
 RMSU=  6.19D-06    CP:  1.03D+00  1.12D+00  9.98D-01  1.02D+00  7.81D-01
                    CP:  9.90D-01  1.24D+00  9.08D-01
 E= -1455.76807088097     Delta-E=       -0.000000072956 Rises=F Damp=F
 DIIS: error= 5.26D-06 at cycle   9 NSaved=   9.
 NSaved= 9 IEnMin= 9 EnMin= -1455.76807088097     IErMin= 9 ErrMin= 5.26D-06
 ErrMax= 5.26D-06  0.00D+00 EMaxC= 1.00D-01 BMatC= 4.69D-09 BMatP= 4.69D-08
 IDIUse=1 WtCom= 1.00D+00 WtEn= 0.00D+00
 Coeff-Com: -0.364D-04 0.291D-02 0.139D-02-0.639D-02-0.303D-01-0.479D-01
 Coeff-Com:  0.217D-01 0.302D+00 0.756D+00
 Coeff:     -0.364D-04 0.291D-02 0.139D-02-0.639D-02-0.303D-01-0.479D-01
 Coeff:      0.217D-01 0.302D+00 0.756D+00
 Gap=     0.134 Goal=   None    Shift=    0.000
 RMSDP=4.44D-06 MaxDP=2.81D-04 DE=-7.30D-08 OVMax= 7.21D-05

 Cycle  10  Pass 1  IDiag  1:
 RMSU=  1.76D-06    CP:  1.03D+00  1.12D+00  9.98D-01  1.01D+00  7.77D-01
                    CP:  9.95D-01  1.28D+00  9.41D-01  1.08D+00
 E= -1455.76807088971     Delta-E=       -0.000000008744 Rises=F Damp=F
 DIIS: error= 1.55D-06 at cycle  10 NSaved=  10.
 NSaved=10 IEnMin=10 EnMin= -1455.76807088971     IErMin=10 ErrMin= 1.55D-06
 ErrMax= 1.55D-06  0.00D+00 EMaxC= 1.00D-01 BMatC= 4.67D-10 BMatP= 4.69D-09
 IDIUse=1 WtCom= 1.00D+00 WtEn= 0.00D+00
 Coeff-Com: -0.456D-04 0.116D-02 0.817D-03-0.178D-03-0.883D-02-0.170D-01
 Coeff-Com: -0.240D-01 0.420D-01 0.278D+00 0.728D+00
 Coeff:     -0.456D-04 0.116D-02 0.817D-03-0.178D-03-0.883D-02-0.170D-01
 Coeff:     -0.240D-01 0.420D-01 0.278D+00 0.728D+00
 Gap=     0.134 Goal=   None    Shift=    0.000
 RMSDP=1.33D-06 MaxDP=9.22D-05 DE=-8.74D-09 OVMax= 1.40D-05

 Cycle  11  Pass 1  IDiag  1:
 RMSU=  5.76D-07    CP:  1.03D+00  1.12D+00  9.98D-01  1.01D+00  7.74D-01
                    CP:  9.94D-01  1.29D+00  9.36D-01  1.14D+00  1.11D+00
 E= -1455.76807089049     Delta-E=       -0.000000000785 Rises=F Damp=F
 DIIS: error= 3.91D-07 at cycle  11 NSaved=  11.
 NSaved=11 IEnMin=11 EnMin= -1455.76807089049     IErMin=11 ErrMin= 3.91D-07
 ErrMax= 3.91D-07  0.00D+00 EMaxC= 1.00D-01 BMatC= 5.12D-11 BMatP= 4.67D-10
 IDIUse=1 WtCom= 1.00D+00 WtEn= 0.00D+00
 Coeff-Com: -0.952D-05-0.179D-04 0.794D-04 0.844D-03 0.938D-03 0.147D-02
 Coeff-Com: -0.110D-01-0.257D-01-0.337D-02 0.243D+00 0.793D+00
 Coeff:     -0.952D-05-0.179D-04 0.794D-04 0.844D-03 0.938D-03 0.147D-02
 Coeff:     -0.110D-01-0.257D-01-0.337D-02 0.243D+00 0.793D+00
 Gap=     0.134 Goal=   None    Shift=    0.000
 RMSDP=7.14D-07 MaxDP=9.03D-05 DE=-7.85D-10 OVMax= 7.41D-06

 Cycle  12  Pass 1  IDiag  1:
 RMSU=  2.07D-07    CP:  1.03D+00  1.12D+00  9.98D-01  1.01D+00  7.75D-01
                    CP:  9.92D-01  1.28D+00  9.29D-01  1.16D+00  1.14D+00
                    CP:  1.07D+00
 E= -1455.76807089058     Delta-E=       -0.000000000087 Rises=F Damp=F
 DIIS: error= 1.69D-07 at cycle  12 NSaved=  12.
 NSaved=12 IEnMin=12 EnMin= -1455.76807089058     IErMin=12 ErrMin= 1.69D-07
 ErrMax= 1.69D-07  0.00D+00 EMaxC= 1.00D-01 BMatC= 9.32D-12 BMatP= 5.12D-11
 IDIUse=1 WtCom= 1.00D+00 WtEn= 0.00D+00
 Coeff-Com:  0.314D-05-0.187D-03-0.955D-04 0.413D-03 0.167D-02 0.323D-02
 Coeff-Com: -0.163D-02-0.164D-01-0.415D-01-0.181D-01 0.305D+00 0.767D+00
 Coeff:      0.314D-05-0.187D-03-0.955D-04 0.413D-03 0.167D-02 0.323D-02
 Coeff:     -0.163D-02-0.164D-01-0.415D-01-0.181D-01 0.305D+00 0.767D+00
 Gap=     0.134 Goal=   None    Shift=    0.000
 RMSDP=4.59D-07 MaxDP=5.48D-05 DE=-8.73D-11 OVMax= 2.48D-06

 Cycle  13  Pass 1  IDiag  1:
 RMSU=  8.98D-08    CP:  1.03D+00  1.12D+00  9.98D-01  1.01D+00  7.75D-01
                    CP:  9.92D-01  1.28D+00  9.20D-01  1.16D+00  1.15D+00
                    CP:  1.12D+00  1.19D+00
 E= -1455.76807089067     Delta-E=       -0.000000000085 Rises=F Damp=F
 DIIS: error= 6.08D-08 at cycle  13 NSaved=  13.
 NSaved=13 IEnMin=13 EnMin= -1455.76807089067     IErMin=13 ErrMin= 6.08D-08
 ErrMax= 6.08D-08  0.00D+00 EMaxC= 1.00D-01 BMatC= 1.04D-12 BMatP= 9.32D-12
 IDIUse=1 WtCom= 1.00D+00 WtEn= 0.00D+00
 Coeff-Com:  0.209D-05-0.647D-04-0.430D-04 0.656D-04 0.478D-03 0.105D-02
 Coeff-Com:  0.327D-03-0.248D-02-0.142D-01-0.351D-01 0.245D-01 0.265D+00
 Coeff-Com:  0.760D+00
 Coeff:      0.209D-05-0.647D-04-0.430D-04 0.656D-04 0.478D-03 0.105D-02
 Coeff:      0.327D-03-0.248D-02-0.142D-01-0.351D-01 0.245D-01 0.265D+00
 Coeff:      0.760D+00
 Gap=     0.134 Goal=   None    Shift=    0.000
 RMSDP=7.36D-08 MaxDP=5.07D-06 DE=-8.55D-11 OVMax= 8.89D-07

 Cycle  14  Pass 1  IDiag  1:
 RMSU=  3.40D-08    CP:  1.03D+00  1.12D+00  9.98D-01  1.01D+00  7.75D-01
                    CP:  9.92D-01  1.28D+00  9.20D-01  1.16D+00  1.16D+00
                    CP:  1.13D+00  1.32D+00  9.65D-01
 E= -1455.76807089064     Delta-E=        0.000000000027 Rises=F Damp=F
 DIIS: error= 4.01D-08 at cycle  14 NSaved=  14.
 NSaved=14 IEnMin=13 EnMin= -1455.76807089067     IErMin=14 ErrMin= 4.01D-08
 ErrMax= 4.01D-08  0.00D+00 EMaxC= 1.00D-01 BMatC= 3.56D-13 BMatP= 1.04D-12
 IDIUse=1 WtCom= 1.00D+00 WtEn= 0.00D+00
 Coeff-Com:  0.404D-06 0.386D-05-0.263D-05-0.446D-04-0.980D-04-0.794D-04
 Coeff-Com:  0.426D-03 0.225D-02 0.109D-02-0.153D-01-0.429D-01-0.119D-01
 Coeff-Com:  0.413D+00 0.653D+00
 Coeff:      0.404D-06 0.386D-05-0.263D-05-0.446D-04-0.980D-04-0.794D-04
 Coeff:      0.426D-03 0.225D-02 0.109D-02-0.153D-01-0.429D-01-0.119D-01
 Coeff:      0.413D+00 0.653D+00
 Gap=     0.134 Goal=   None    Shift=    0.000
 RMSDP=3.08D-08 MaxDP=1.64D-06 DE= 2.73D-11 OVMax= 3.41D-07

 Cycle  15  Pass 1  IDiag  1:
 RMSU=  9.06D-09    CP:  1.03D+00  1.12D+00  9.98D-01  1.01D+00  7.75D-01
                    CP:  9.92D-01  1.28D+00  9.20D-01  1.16D+00  1.15D+00
                    CP:  1.12D+00  1.35D+00  1.05D+00  1.13D+00
 E= -1455.76807089062     Delta-E=        0.000000000020 Rises=F Damp=F
 DIIS: error= 1.63D-08 at cycle  15 NSaved=  15.
 NSaved=15 IEnMin=13 EnMin= -1455.76807089067     IErMin=15 ErrMin= 1.63D-08
 ErrMax= 1.63D-08  0.00D+00 EMaxC= 1.00D-01 BMatC= 3.40D-14 BMatP= 3.56D-13
 IDIUse=1 WtCom= 1.00D+00 WtEn= 0.00D+00
 Coeff-Com: -0.970D-07 0.975D-05 0.480D-05-0.251D-04-0.106D-03-0.156D-03
 Coeff-Com:  0.787D-04 0.116D-02 0.230D-02-0.107D-02-0.200D-01-0.499D-01
 Coeff-Com:  0.536D-01 0.268D+00 0.746D+00
 Coeff:     -0.970D-07 0.975D-05 0.480D-05-0.251D-04-0.106D-03-0.156D-03
 Coeff:      0.787D-04 0.116D-02 0.230D-02-0.107D-02-0.200D-01-0.499D-01
 Coeff:      0.536D-01 0.268D+00 0.746D+00
 Gap=     0.134 Goal=   None    Shift=    0.000
 RMSDP=1.23D-08 MaxDP=5.83D-07 DE= 2.00D-11 OVMax= 1.48D-07

 Cycle  16  Pass 1  IDiag  1:
 RMSU=  5.53D-09    CP:  1.03D+00  1.12D+00  9.98D-01  1.01D+00  7.75D-01
                    CP:  9.92D-01  1.28D+00  9.20D-01  1.16D+00  1.15D+00
                    CP:  1.12D+00  1.35D+00  1.07D+00  1.15D+00  1.09D+00
 E= -1455.76807089065     Delta-E=       -0.000000000034 Rises=F Damp=F
 DIIS: error= 4.23D-09 at cycle  16 NSaved=  16.
 NSaved=16 IEnMin=13 EnMin= -1455.76807089067     IErMin=16 ErrMin= 4.23D-09
 ErrMax= 4.23D-09  0.00D+00 EMaxC= 1.00D-01 BMatC= 3.83D-15 BMatP= 3.40D-14
 IDIUse=1 WtCom= 1.00D+00 WtEn= 0.00D+00
 Coeff-Com: -0.900D-07 0.365D-05 0.242D-05-0.500D-05-0.345D-04-0.507D-04
 Coeff-Com: -0.215D-04 0.214D-03 0.816D-03 0.143D-02-0.252D-02-0.189D-01
 Coeff-Com: -0.268D-01 0.256D-01 0.293D+00 0.727D+00
 Coeff:     -0.900D-07 0.365D-05 0.242D-05-0.500D-05-0.345D-04-0.507D-04
 Coeff:     -0.215D-04 0.214D-03 0.816D-03 0.143D-02-0.252D-02-0.189D-01
 Coeff:     -0.268D-01 0.256D-01 0.293D+00 0.727D+00
 Gap=     0.134 Goal=   None    Shift=    0.000
 RMSDP=3.95D-09 MaxDP=4.24D-07 DE=-3.37D-11 OVMax= 3.65D-08

 SCF Done:  E(RM062X) =  -1455.76807089     A.U. after   16 cycles
            NFock= 16  Conv=0.40D-08     -V/T= 2.0027
 KE= 1.451833703474D+03 PE=-5.477375142981D+03 EE= 1.555898252829D+03
 Leave Link  502 at Mon Apr  4 13:40:56 2022, MaxMem=  1879048192 cpu:            1542.3 elap:             220.6
 (Enter /gpfs/software/gaussian16/sse4/tar/g16/l701.exe)
 ... and contract with generalized density number  0.
 Compute integral first derivatives.
 Leave Link  701 at Mon Apr  4 13:40:57 2022, MaxMem=  1879048192 cpu:               4.6 elap:               0.8
 (Enter /gpfs/software/gaussian16/sse4/tar/g16/l702.exe)
 L702 exits ... SP integral derivatives will be done elsewhere.
 Leave Link  702 at Mon Apr  4 13:40:57 2022, MaxMem=  1879048192 cpu:               0.3 elap:               0.1
 (Enter /gpfs/software/gaussian16/sse4/tar/g16/l703.exe)
 Integral derivatives from FoFJK, PRISM(SPDF).
 Compute integral first derivatives, UseDBF=F ICtDFT=           0.
 Calling FoFJK, ICntrl=      2127 FMM=F ISym2X=0 I1Cent= 0 IOpClX= 0 NMat=1 NMatS=1 NMatT=0.
 FoFJK:  IHMeth= 1 ICntrl=    2127 DoSepK=F KAlg= 0 I1Cent=           0 FoldK=F
 IRaf=         0 NMat=       1 IRICut=       1 DoRegI=T DoRafI=F ISym2E= 0 IDoP0=0 IntGTp=1.
 FoFCou: FMM=F IPFlag=           0 FMFlag=      100000 FMFlg1=         800
         NFxFlg=           0 DoJE=F BraDBF=F KetDBF=F FulRan=T
         wScrn=  0.000000 ICntrl=      2127 IOpCl=  0 I1Cent=           0 NGrid=           0
         NMat0=    1 NMatS0=      1 NMatT0=    0 NMatD0=    1 NMtDS0=    0 NMtDT0=    0
 Symmetry not used in FoFCou.
 Leave Link  703 at Mon Apr  4 13:41:37 2022, MaxMem=  1879048192 cpu:             270.7 elap:              39.9
 (Enter /gpfs/software/gaussian16/sse4/tar/g16/l716.exe)
 Dipole        =-3.22823360D+00 9.06738800D-01 1.41727477D-05
 ***** Axes restored to original set *****
 -------------------------------------------------------------------
 Center     Atomic                   Forces (Hartrees/Bohr)
 Number     Number              X              Y              Z
 -------------------------------------------------------------------
      1        6          -0.009598016    0.001074656    0.004972986
      2        6           0.005863259   -0.003518731   -0.000053554
      3        6          -0.003219105    0.000225823    0.001807667
      4        6           0.006721102    0.000434833   -0.004719478
      5        6          -0.002539965    0.001324264    0.000231413
      6        6           0.003961849   -0.002347260   -0.000067428
      7        1           0.000728595   -0.000065724   -0.000393763
      8        1           0.000653654    0.000225512   -0.000650068
      9       17          -0.001432082    0.000583859    0.000300193
     10        8           0.003387080    0.000017379   -0.002168716
     11        1          -0.000574649    0.000561909   -0.000220976
     12        6          -0.001133120   -0.001240913    0.002012959
     13        6           0.001131585   -0.001577076    0.000925017
     14        6          -0.001743340   -0.000803489    0.001945460
     15        6           0.002907079    0.007999625   -0.010185035
     16        6          -0.016067466    0.004279951    0.005736763
     17        6           0.013765482   -0.006459012   -0.002004307
     18       17          -0.000419899   -0.000529452    0.000818190
     19        1          -0.001551952   -0.000659880    0.001673059
     20        1          -0.000840091    0.000473726    0.000039618
 -------------------------------------------------------------------
 Cartesian Forces:  Max     0.016067466 RMS     0.004171262
 Leave Link  716 at Mon Apr  4 13:41:37 2022, MaxMem=  1879048192 cpu:               0.3 elap:               0.0
 (Enter /gpfs/software/gaussian16/sse4/tar/g16/l103.exe)

 GradGradGradGradGradGradGradGradGradGradGradGradGradGradGradGradGradGrad
 Berny optimization.
 Using GEDIIS/GDIIS optimizer.
 FormGI is forming the generalized inverse of G from B-inverse, IUseBI=4.
 Internal  Forces:  Max     0.012560565 RMS     0.002277524
 Search for a local minimum.
 Step number   3 out of a maximum of  108
 All quantities printed in internal units (Hartrees-Bohrs-Radians)
 RMS Force = .22775D-02 SwitMx=.10000D-02 MixMth= 1
 Mixed Optimization -- RFO/linear search
 Update second derivatives using D2CorX and points    1    2    3
 DE= -7.21D-03 DEPred=-7.86D-03 R= 9.17D-01
 TightC=F SS=  1.41D+00  RLast= 2.02D-01 DXNew= 8.4853D-01 6.0599D-01
 Trust test= 9.17D-01 RLast= 2.02D-01 DXMaxT set to 6.06D-01
 ITU=  1  1  0
 Use linear search instead of GDIIS.
     Eigenvalues ---    0.00779   0.01570   0.01620   0.01907   0.01930
     Eigenvalues ---    0.01957   0.01965   0.01976   0.01987   0.01993
     Eigenvalues ---    0.01999   0.02016   0.02024   0.02046   0.02085
     Eigenvalues ---    0.02154   0.02231   0.15044   0.16000   0.16000
     Eigenvalues ---    0.16012   0.16027   0.18330   0.22365   0.23491
     Eigenvalues ---    0.23642   0.24615   0.24836   0.25000   0.25000
     Eigenvalues ---    0.25000   0.25151   0.25610   0.30668   0.32688
     Eigenvalues ---    0.33603   0.34693   0.35307   0.35349   0.35554
     Eigenvalues ---    0.35605   0.39903   0.40272   0.41605   0.41901
     Eigenvalues ---    0.43166   0.44139   0.44583   0.44629   0.45028
     Eigenvalues ---    0.45732   0.47393   0.71422   0.74644
 RFO step:  Lambda=-1.57171603D-03 EMin= 7.79421038D-03
 Quartic linear search produced a step of  0.13558.
 Iteration  1 RMS(Cart)=  0.01506599 RMS(Int)=  0.00013147
 Iteration  2 RMS(Cart)=  0.00019037 RMS(Int)=  0.00005245
 Iteration  3 RMS(Cart)=  0.00000002 RMS(Int)=  0.00005245
 ITry= 1 IFail=0 DXMaxC= 7.32D-02 DCOld= 1.00D+10 DXMaxT= 6.06D-01 DXLimC= 3.00D+00 Rises=F
 Variable       Old X    -DE/DX   Delta X   Delta X   Delta X     New X
                                 (Linear)    (Quad)   (Total)
    R1        2.72071   0.00415   0.00319   0.01083   0.01402   2.73473
    R2        2.72559   0.00443   0.00349   0.01120   0.01470   2.74029
    R3        2.35726  -0.00389  -0.00417  -0.00548  -0.00965   2.34761
    R4        2.59959  -0.00203  -0.00254  -0.00573  -0.00827   2.59132
    R5        2.05029  -0.00027  -0.00025  -0.00109  -0.00135   2.04895
    R6        2.66942   0.00082   0.00160   0.00147   0.00307   2.67250
    R7        2.04791   0.00026  -0.00023   0.00094   0.00072   2.04862
    R8        2.60044  -0.00281  -0.00341  -0.00760  -0.01101   2.58943
    R9        3.31571   0.00107   0.00092   0.00362   0.00454   3.32025
   R10        2.66118   0.00093   0.00100   0.00164   0.00264   2.66381
   R11        2.04481   0.00082  -0.00026   0.00263   0.00237   2.04717
   R12        2.78525  -0.00423  -0.00067  -0.01542  -0.01609   2.76916
   R13        2.69344   0.00145   0.00378   0.00132   0.00499   2.69843
   R14        2.68584   0.00233   0.00190   0.00492   0.00683   2.69267
   R15        2.63229   0.00017  -0.00072  -0.00004  -0.00087   2.63142
   R16        2.04191   0.00005  -0.00048   0.00014  -0.00034   2.04157
   R17        2.59762   0.00359  -0.00009   0.00782   0.00773   2.60535
   R18        3.31377   0.00050   0.00247   0.00210   0.00457   3.31834
   R19        2.60707  -0.00491  -0.00104  -0.01208  -0.01300   2.59407
   R20        2.03987  -0.00047  -0.00123  -0.00104  -0.00227   2.03760
   R21        2.33223   0.01256  -0.01077   0.02545   0.01478   2.34701
    A1        1.95539  -0.00118  -0.00195  -0.00339  -0.00533   1.95006
    A2        2.15373   0.00181   0.00249   0.00703   0.00952   2.16325
    A3        2.17407  -0.00063  -0.00054  -0.00364  -0.00419   2.16988
    A4        2.15932  -0.00004  -0.00035   0.00054   0.00020   2.15952
    A5        2.03021  -0.00079  -0.00242  -0.00466  -0.00709   2.02312
    A6        2.09366   0.00083   0.00277   0.00412   0.00688   2.10054
    A7        2.13876  -0.00015   0.00170  -0.00212  -0.00042   2.13834
    A8        2.03960   0.00088   0.00113   0.00579   0.00692   2.04652
    A9        2.10482  -0.00074  -0.00282  -0.00368  -0.00650   2.09832
   A10        2.16468   0.00045   0.00148   0.00201   0.00349   2.16817
   A11        2.05509  -0.00215  -0.00457  -0.00852  -0.01309   2.04200
   A12        2.06342   0.00169   0.00308   0.00651   0.00959   2.07301
   A13        2.13376  -0.00039   0.00032  -0.00291  -0.00259   2.13117
   A14        2.03586   0.00068   0.00043   0.00448   0.00491   2.04077
   A15        2.11357  -0.00028  -0.00076  -0.00157  -0.00232   2.11125
   A16        2.01447   0.00130  -0.00121   0.00586   0.00464   2.01911
   A17        2.13554   0.00183   0.00067   0.00791   0.00859   2.14413
   A18        2.13318  -0.00313   0.00053  -0.01377  -0.01323   2.11995
   A19        2.11626  -0.00061  -0.00171  -0.00109  -0.00274   2.11352
   A20        2.11637  -0.00304  -0.00008  -0.01276  -0.01278   2.10360
   A21        2.05055   0.00365   0.00178   0.01385   0.01552   2.06607
   A22        2.15039   0.00123   0.00297   0.00271   0.00545   2.15584
   A23        2.09839  -0.00160  -0.00199  -0.00777  -0.00965   2.08874
   A24        2.03441   0.00037  -0.00098   0.00506   0.00419   2.03860
   A25        2.00854  -0.00049  -0.00602  -0.00110  -0.00725   2.00128
   A26        2.10845  -0.00131   0.00083  -0.00601  -0.00512   2.10333
   A27        2.16620   0.00180   0.00519   0.00711   0.01237   2.17857
   A28        1.96291  -0.00593  -0.01142  -0.02637  -0.03768   1.92522
   A29        2.15123   0.00059   0.00215  -0.00175   0.00035   2.15158
   A30        2.16905   0.00534   0.00927   0.02812   0.03734   2.20638
   A31        2.28422   0.00754   0.01294   0.03293   0.04612   2.33034
   A32        2.10977  -0.00600  -0.00026  -0.02202  -0.02216   2.08761
    D1        0.00001  -0.00000  -0.00000  -0.00000  -0.00000   0.00001
    D2       -3.14159  -0.00000  -0.00000   0.00000   0.00000  -3.14159
    D3       -3.14158  -0.00000  -0.00000  -0.00001  -0.00001  -3.14159
    D4        0.00001  -0.00000  -0.00000  -0.00001  -0.00001  -0.00000
    D5       -0.00001   0.00000   0.00000   0.00000   0.00000  -0.00001
    D6       -3.14159  -0.00000  -0.00000  -0.00001  -0.00001   3.14159
    D7        3.14158   0.00000   0.00000   0.00001   0.00001   3.14159
    D8       -0.00000   0.00000  -0.00000   0.00000   0.00000  -0.00000
    D9       -0.00000  -0.00000   0.00000  -0.00000  -0.00000  -0.00000
   D10        3.14159  -0.00000   0.00000  -0.00000  -0.00000   3.14159
   D11       -3.14159  -0.00000   0.00000  -0.00000  -0.00000   3.14159
   D12        0.00000  -0.00000  -0.00000  -0.00000  -0.00000  -0.00000
   D13       -0.00000   0.00000   0.00000   0.00000   0.00000  -0.00000
   D14        3.14158   0.00000   0.00000   0.00000   0.00000   3.14159
   D15        3.14159   0.00000   0.00000   0.00000   0.00000   3.14159
   D16       -0.00001   0.00000   0.00000   0.00001   0.00001  -0.00000
   D17        0.00000  -0.00000  -0.00000  -0.00000  -0.00000   0.00000
   D18       -3.14159  -0.00000  -0.00000  -0.00000  -0.00000   3.14159
   D19        3.14159   0.00000   0.00000   0.00001   0.00001  -3.14159
   D20       -0.00000   0.00000   0.00000   0.00000   0.00000  -0.00000
   D21       -0.00000   0.00000  -0.00000   0.00000   0.00000   0.00000
   D22       -3.14159  -0.00000  -0.00000  -0.00000  -0.00000  -3.14159
   D23       -3.14159   0.00000   0.00000   0.00000   0.00000  -3.14159
   D24        0.00001  -0.00000  -0.00000  -0.00000  -0.00000   0.00001
   D25        0.00001   0.00000   0.00000   0.00001   0.00001   0.00002
   D26       -3.14158   0.00000   0.00000   0.00000   0.00000  -3.14157
   D27       -3.14159   0.00000   0.00000   0.00001   0.00001  -3.14157
   D28        0.00001   0.00000   0.00000   0.00001   0.00001   0.00002
   D29       -3.14159  -0.00000  -0.00000  -0.00000  -0.00000  -3.14159
   D30        0.00001  -0.00000  -0.00000  -0.00000  -0.00000   0.00000
   D31       -0.00000   0.00000  -0.00000   0.00000   0.00000   0.00000
   D32       -3.14159  -0.00000  -0.00000  -0.00000  -0.00000  -3.14159
   D33        3.14159   0.00000   0.00000   0.00001   0.00001  -3.14159
   D34        0.00000   0.00000   0.00000   0.00000   0.00000   0.00000
   D35       -0.00000   0.00000   0.00000   0.00000   0.00000   0.00000
   D36       -3.14159  -0.00000   0.00000  -0.00000  -0.00000  -3.14159
   D37        0.00000  -0.00000  -0.00000  -0.00001  -0.00001  -0.00001
   D38        3.14159   0.00000   0.00000   0.00001   0.00001  -3.14159
   D39        3.14159  -0.00000   0.00000  -0.00001  -0.00001   3.14158
   D40       -0.00001   0.00000   0.00000   0.00001   0.00001   0.00000
   D41       -0.00000   0.00000   0.00000   0.00001   0.00001   0.00001
   D42       -3.14159  -0.00000   0.00000  -0.00001  -0.00001   3.14159
   D43        0.00000  -0.00000   0.00000  -0.00001  -0.00001  -0.00000
   D44        3.14159   0.00000   0.00000   0.00000   0.00000   3.14159
   D45        0.00000  -0.00000  -0.00000  -0.00000  -0.00000  -0.00000
         Item               Value     Threshold  Converged?
 Maximum Force            0.012561     0.000450     NO 
 RMS     Force            0.002278     0.000300     NO 
 Maximum Displacement     0.073212     0.001800     NO 
 RMS     Displacement     0.015099     0.001200     NO 
 Predicted change in Energy=-9.315818D-04
 Lowest energy point so far.  Saving SCF results.
 GradGradGradGradGradGradGradGradGradGradGradGradGradGradGradGradGradGrad

 Leave Link  103 at Mon Apr  4 13:41:37 2022, MaxMem=  1879048192 cpu:               0.9 elap:               0.2
 (Enter /gpfs/software/gaussian16/sse4/tar/g16/l202.exe)
                          Input orientation:                          
 ---------------------------------------------------------------------
 Center     Atomic      Atomic             Coordinates (Angstroms)
 Number     Number       Type             X           Y           Z
 ---------------------------------------------------------------------
      1          6           0       -8.014260   -1.622805    6.785613
      2          6           0       -7.137205   -2.651754    7.301652
      3          6           0       -5.893165   -2.918759    6.790330
      4          6           0       -7.415296   -0.916949    5.669460
      5          6           0       -6.171269   -1.189150    5.163565
      6          6           0       -5.350118   -2.202301    5.698627
      7          1           0       -5.324222   -3.714056    7.258354
      8          1           0       -5.839890   -0.587455    4.325872
      9         17           0       -8.364941    0.365839    4.934832
     10          8           0       -9.141862   -1.377557    7.245706
     11          1           0       -7.519197   -3.223351    8.140086
     12          6           0       -4.021764   -2.481475    5.146476
     13          6           0       -3.196455   -3.509775    5.694654
     14          6           0       -1.927750   -3.817603    5.210243
     15          6           0       -3.523040   -1.728203    4.044569
     16          6           0       -2.267195   -2.162418    3.700078
     17          6           0       -1.515996   -3.046026    4.144448
     18         17           0       -0.979683   -5.099918    5.945315
     19          1           0       -4.078577   -0.935056    3.570309
     20          1           0       -3.553772   -4.093808    6.530353
 ---------------------------------------------------------------------
                    Distance matrix (angstroms):
                    1          2          3          4          5
     1  C    0.000000
     2  C    1.447156   0.000000
     3  C    2.485672   1.371268   0.000000
     4  C    1.450099   2.398111   2.753266   0.000000
     5  C    2.493133   2.764717   2.390660   1.370266   0.000000
     6  C    2.935133   2.442412   1.414224   2.432682   1.409629
     7  H    3.439930   2.101729   1.084085   3.836793   3.388329
     8  H    3.442406   3.847028   3.392841   2.096592   1.083318
     9  Cl   2.739174   4.026791   4.510115   1.757001   2.698613
    10  O    1.242303   2.375997   3.624459   2.382801   3.632524
    11  H    2.154399   1.084256   2.135086   3.381461   3.848969
    12  C    4.400467   3.792064   2.528956   3.773237   2.508140
    13  C    5.287920   4.341445   2.970194   4.951969   3.810101
    14  C    6.659170   5.733377   4.362238   6.223973   4.991833
    15  C    5.262650   4.952143   3.817607   4.295121   2.925037
    16  C    6.545263   6.076823   4.823834   5.650894   4.281452
    17  C    7.157426   6.459209   5.116298   6.454485   5.114504
    18  Cl   7.891875   6.763743   5.441857   7.680523   6.546587
    19  H    5.128429   5.121053   4.194800   3.942139   2.642421
    20  H    5.105582   3.938960   2.630796   5.073947   4.142033
                    6          7          8          9         10
     6  C    0.000000
     7  H    2.172285   0.000000
     8  H    2.175330   4.317522   0.000000
     9  Cl   4.033347   5.593771   2.766855   0.000000
    10  O    4.177437   4.475909   4.478025   2.997194   0.000000
    11  H    3.421720   2.415813   4.931151   4.885819   2.615323
    12  C    1.465379   2.770502   2.750688   5.197613   5.642766
    13  C    2.519478   2.648449   4.171483   6.504688   6.503843
    14  C    3.815799   3.967557   5.149836   7.682088   7.882915
    15  C    2.509759   4.185246   2.597736   5.349915   6.476217
    16  C    3.674262   4.941085   3.954273   6.715595   7.774865
    17  C    4.222303   4.964400   4.977303   7.692437   8.399728
    18  Cl   5.249547   4.745493   6.826898   9.243247   9.064665
    19  H    2.784325   4.782902   1.947801   4.682646   6.272257
    20  H    2.737960   1.951587   4.730813   6.751407   6.254319
                   11         12         13         14         15
    11  H    0.000000
    12  C    4.663059   0.000000
    13  C    4.974763   1.427947   0.000000
    14  C    6.340457   2.484794   1.392489   0.000000
    15  C    5.914220   1.424901   2.450191   2.875646   0.000000
    16  C    6.958647   2.296166   2.580161   2.266155   1.372721
    17  C    7.213528   2.757109   2.332841   1.378692   2.403094
    18  Cl   7.148689   4.092510   2.739610   1.755988   4.631410
    19  H    6.160927   2.208833   3.452558   3.952786   1.078252
    20  H    4.367325   2.175718   1.080354   2.112564   3.431640
                   16         17         18         19         20
    16  C    0.000000
    17  C    1.241986   0.000000
    18  Cl   3.915059   2.783743   0.000000
    19  H    2.191885   3.369370   5.708754   0.000000
    20  H    3.660056   3.308009   2.824971   4.360619   0.000000
 Stoichiometry    C12H5Cl2O(1-)
 Framework group  C1[X(C12H5Cl2O)]
 Deg. of freedom    54
 Full point group                 C1      NOp   1
 RotChk:  IX=2 Diff= 4.22D-03
 Largest Abelian subgroup         C1      NOp   1
 Largest concise Abelian subgroup C1      NOp   1
                         Standard orientation:                         
 ---------------------------------------------------------------------
 Center     Atomic      Atomic             Coordinates (Angstroms)
 Number     Number       Type             X           Y           Z
 ---------------------------------------------------------------------
      1          6           0        3.069728   -1.208082   -0.000009
      2          6           0        1.869739   -2.016962   -0.000016
      3          6           0        0.600898   -1.496945   -0.000016
      4          6           0        2.761980    0.208985    0.000005
      5          6           0        1.491262    0.721726    0.000004
      6          6           0        0.349675   -0.105214   -0.000006
      7          1           0       -0.223970   -2.200388   -0.000024
      8          1           0        1.397726    1.800999    0.000016
      9         17           0        4.122569    1.320672    0.000024
     10          8           0        4.220985   -1.674906   -0.000010
     11          1           0        2.021887   -3.090490   -0.000023
     12          6           0       -1.003009    0.458330   -0.000010
     13          6           0       -2.154021   -0.386777    0.000004
     14          6           0       -3.460928    0.093868   -0.000000
     15          6           0       -1.199102    1.869673   -0.000027
     16          6           0       -2.539816    2.164378   -0.000023
     17          6           0       -3.568450    1.468361   -0.000012
     18         17           0       -4.819863   -1.018242    0.000022
     19          1           0       -0.387640    2.579713   -0.000040
     20          1           0       -2.029638   -1.459946    0.000020
 ---------------------------------------------------------------------
 Rotational constants (GHZ):           1.2722211           0.2071084           0.1781129
 Leave Link  202 at Mon Apr  4 13:41:37 2022, MaxMem=  1879048192 cpu:               0.5 elap:               0.1
 (Enter /gpfs/software/gaussian16/sse4/tar/g16/l301.exe)
 Standard basis: 6-311+G(d,p) (5D, 7F)
 Ernie: Thresh=  0.10000D-02 Tol=  0.10000D-05 Strict=F.
 There are   391 symmetry adapted cartesian basis functions of A   symmetry.
 There are   376 symmetry adapted basis functions of A   symmetry.
   376 basis functions,   614 primitive gaussians,   391 cartesian basis functions
    60 alpha electrons       60 beta electrons
       nuclear repulsion energy      1014.5606203230 Hartrees.
 IExCor= 4336 DFT=T Ex+Corr=M062X ExCW=0 ScaHFX=  0.540000
 ScaDFX=  1.000000  1.000000  1.000000  1.000000 ScalE2=  1.000000  1.000000
 IRadAn=      5 IRanWt=     -1 IRanGd=            0 ICorTp=0 IEmpDi=  4
 NAtoms=   20 NActive=   20 NUniq=   20 SFac= 1.00D+00 NAtFMM=   60 NAOKFM=F Big=F
 Integral buffers will be    131072 words long.
 Raffenetti 2 integral format.
 Two-electron integral symmetry is turned on.
 Leave Link  301 at Mon Apr  4 13:41:37 2022, MaxMem=  1879048192 cpu:               0.5 elap:               0.1
 (Enter /gpfs/software/gaussian16/sse4/tar/g16/l302.exe)
 NPDir=0 NMtPBC=     1 NCelOv=     1 NCel=       1 NClECP=     1 NCelD=      1
         NCelK=      1 NCelE2=     1 NClLst=     1 CellRange=     0.0.
 One-electron integrals computed using PRISM.
 One-electron integral symmetry used in STVInt
 NBasis=   376 RedAO= T EigKep=  1.37D-06  NBF=   376
 NBsUse=   372 1.00D-06 EigRej=  4.09D-07 NBFU=   372
 Precomputing XC quadrature grid using
 IXCGrd= 4 IRadAn=           5 IRanWt=          -1 IRanGd=           0 AccXCQ= 0.00D+00.
 Generated NRdTot=       0 NPtTot=           0 NUsed=           0 NTot=          32
 NSgBfM=   385   385   385   385   385 MxSgAt=    20 MxSgA2=    20.
 Leave Link  302 at Mon Apr  4 13:41:38 2022, MaxMem=  1879048192 cpu:               5.4 elap:               0.8
 (Enter /gpfs/software/gaussian16/sse4/tar/g16/l303.exe)
 DipDrv:  MaxL=1.
 Leave Link  303 at Mon Apr  4 13:41:38 2022, MaxMem=  1879048192 cpu:               0.7 elap:               0.1
 (Enter /gpfs/software/gaussian16/sse4/tar/g16/l401.exe)
 Initial guess from the checkpoint file:  "checkpoint.chk"
 B after Tr=    -0.000000   -0.000000   -0.000000
         Rot=    1.000000   -0.000000    0.000000    0.000974 Ang=   0.11 deg.
 Guess basis will be translated and rotated to current coordinates.
 JPrj=2 DoOrth=T DoCkMO=T.
 Generating alternative initial guess.
 ExpMin= 4.38D-02 ExpMax= 1.06D+05 ExpMxC= 3.62D+03 IAcc=2 IRadAn=         4 AccDes= 0.00D+00
 Harris functional with IExCor= 1009 and IRadAn=       4 diagonalized for initial guess.
 HarFok:  IExCor= 1009 AccDes= 0.00D+00 IRadAn=         4 IDoV= 1 UseB2=F ITyADJ=14
 ICtDFT=  3500011 ScaDFX=  1.000000  1.000000  1.000000  1.000000
 FoFCou: FMM=F IPFlag=           0 FMFlag=      100000 FMFlg1=           0
         NFxFlg=           0 DoJE=T BraDBF=F KetDBF=T FulRan=T
         wScrn=  0.000000 ICntrl=       500 IOpCl=  0 I1Cent=   200000004 NGrid=           0
         NMat0=    1 NMatS0=      1 NMatT0=    0 NMatD0=    1 NMtDS0=    0 NMtDT0=    0
 Petite list used in FoFCou.
 Harris En= -1455.18620928928    
 Leave Link  401 at Mon Apr  4 13:41:41 2022, MaxMem=  1879048192 cpu:              16.8 elap:               2.4
 (Enter /gpfs/software/gaussian16/sse4/tar/g16/l502.exe)
 Integral symmetry usage will be decided dynamically.
 Closed shell SCF:
 Using DIIS extrapolation, IDIIS=  1040.
 NGot=  1879048192 LenX=  1878736095 LenY=  1878582773
 Requested convergence on RMS density matrix=1.00D-08 within 128 cycles.
 Requested convergence on MAX density matrix=1.00D-06.
 Requested convergence on             energy=1.00D-06.
 No special actions if energy rises.
 Fock matrices will be formed incrementally for  20 cycles.

 Cycle   1  Pass 1  IDiag  1:
 FoFJK:  IHMeth= 1 ICntrl=       0 DoSepK=F KAlg= 0 I1Cent=           0 FoldK=F
 IRaf= 840000000 NMat=       1 IRICut=       1 DoRegI=T DoRafI=F ISym2E= 0 IDoP0=0 IntGTp=1.
 FoFCou: FMM=F IPFlag=           0 FMFlag=      100000 FMFlg1=           0
         NFxFlg=           0 DoJE=F BraDBF=F KetDBF=F FulRan=T
         wScrn=  0.000000 ICntrl=         0 IOpCl=  0 I1Cent=           0 NGrid=           0
         NMat0=    1 NMatS0=      1 NMatT0=    0 NMatD0=    1 NMtDS0=    0 NMtDT0=    0
 Symmetry not used in FoFCou.
 E= -1455.76666598203    
 DIIS: error= 1.01D-03 at cycle   1 NSaved=   1.
 NSaved= 1 IEnMin= 1 EnMin= -1455.76666598203     IErMin= 1 ErrMin= 1.01D-03
 ErrMax= 1.01D-03  0.00D+00 EMaxC= 1.00D-01 BMatC= 1.44D-03 BMatP= 1.44D-03
 IDIUse=3 WtCom= 9.90D-01 WtEn= 1.01D-02
 Coeff-Com:  0.100D+01
 Coeff-En:   0.100D+01
 Coeff:      0.100D+01
 Gap=     0.386 Goal=   None    Shift=    0.000
 GapD=    0.386 DampG=1.000 DampE=1.000 DampFc=1.0000 IDamp=-1.
 RMSDP=7.76D-03 MaxDP=6.61D-01              OVMax= 1.57D-02

 Cycle   2  Pass 1  IDiag  1:
 RMSU=  7.14D-03    CP:  1.03D+00
 E= -1455.76894294860     Delta-E=       -0.002276966573 Rises=F Damp=F
 DIIS: error= 2.83D-04 at cycle   2 NSaved=   2.
 NSaved= 2 IEnMin= 2 EnMin= -1455.76894294860     IErMin= 2 ErrMin= 2.83D-04
 ErrMax= 2.83D-04  0.00D+00 EMaxC= 1.00D-01 BMatC= 5.77D-05 BMatP= 1.44D-03
 IDIUse=3 WtCom= 9.97D-01 WtEn= 2.83D-03
 Coeff-Com: -0.366D-01 0.104D+01
 Coeff-En:   0.000D+00 0.100D+01
 Coeff:     -0.365D-01 0.104D+01
 Gap=     0.136 Goal=   None    Shift=    0.000
 RMSDP=9.30D-04 MaxDP=5.99D-02 DE=-2.28D-03 OVMax= 2.47D-03

 Cycle   3  Pass 1  IDiag  1:
 RMSU=  5.60D-04    CP:  1.04D+00  1.10D+00
 E= -1455.76898716396     Delta-E=       -0.000044215358 Rises=F Damp=F
 DIIS: error= 3.74D-04 at cycle   3 NSaved=   3.
 NSaved= 3 IEnMin= 3 EnMin= -1455.76898716396     IErMin= 2 ErrMin= 2.83D-04
 ErrMax= 3.74D-04  0.00D+00 EMaxC= 1.00D-01 BMatC= 6.03D-05 BMatP= 5.77D-05
 IDIUse=3 WtCom= 9.96D-01 WtEn= 3.74D-03
 Coeff-Com: -0.442D-01 0.547D+00 0.498D+00
 Coeff-En:   0.000D+00 0.175D+00 0.825D+00
 Coeff:     -0.440D-01 0.545D+00 0.499D+00
 Gap=     0.137 Goal=   None    Shift=    0.000
 RMSDP=2.27D-04 MaxDP=1.31D-02 DE=-4.42D-05 OVMax= 3.21D-03

 Cycle   4  Pass 1  IDiag  1:
 RMSU=  1.78D-04    CP:  1.04D+00  1.11D+00  9.97D-01
 E= -1455.76904003190     Delta-E=       -0.000052867940 Rises=F Damp=F
 DIIS: error= 1.70D-04 at cycle   4 NSaved=   4.
 NSaved= 4 IEnMin= 4 EnMin= -1455.76904003190     IErMin= 4 ErrMin= 1.70D-04
 ErrMax= 1.70D-04  0.00D+00 EMaxC= 1.00D-01 BMatC= 6.95D-06 BMatP= 5.77D-05
 IDIUse=3 WtCom= 9.98D-01 WtEn= 1.70D-03
 Coeff-Com: -0.115D-01 0.400D-01 0.247D+00 0.724D+00
 Coeff-En:   0.000D+00 0.000D+00 0.160D-01 0.984D+00
 Coeff:     -0.115D-01 0.399D-01 0.247D+00 0.725D+00
 Gap=     0.136 Goal=   None    Shift=    0.000
 RMSDP=1.44D-04 MaxDP=9.79D-03 DE=-5.29D-05 OVMax= 9.44D-04

 Cycle   5  Pass 1  IDiag  1:
 RMSU=  9.53D-05    CP:  1.04D+00  1.12D+00  1.08D+00  1.30D+00
 E= -1455.76904611297     Delta-E=       -0.000006081068 Rises=F Damp=F
 DIIS: error= 7.38D-05 at cycle   5 NSaved=   5.
 NSaved= 5 IEnMin= 5 EnMin= -1455.76904611297     IErMin= 5 ErrMin= 7.38D-05
 ErrMax= 7.38D-05  0.00D+00 EMaxC= 1.00D-01 BMatC= 1.61D-06 BMatP= 6.95D-06
 IDIUse=1 WtCom= 1.00D+00 WtEn= 0.00D+00
 Coeff-Com:  0.146D-02-0.759D-01 0.784D-01 0.430D+00 0.566D+00
 Coeff:      0.146D-02-0.759D-01 0.784D-01 0.430D+00 0.566D+00
 Gap=     0.137 Goal=   None    Shift=    0.000
 RMSDP=3.85D-05 MaxDP=1.83D-03 DE=-6.08D-06 OVMax= 7.37D-04

 Cycle   6  Pass 1  IDiag  1:
 RMSU=  2.71D-05    CP:  1.04D+00  1.12D+00  1.11D+00  1.35D+00  8.16D-01
 E= -1455.76904794136     Delta-E=       -0.000001828389 Rises=F Damp=F
 DIIS: error= 3.90D-05 at cycle   6 NSaved=   6.
 NSaved= 6 IEnMin= 6 EnMin= -1455.76904794136     IErMin= 6 ErrMin= 3.90D-05
 ErrMax= 3.90D-05  0.00D+00 EMaxC= 1.00D-01 BMatC= 2.56D-07 BMatP= 1.61D-06
 IDIUse=1 WtCom= 1.00D+00 WtEn= 0.00D+00
 Coeff-Com:  0.254D-02-0.500D-01 0.596D-02 0.901D-01 0.319D+00 0.633D+00
 Coeff:      0.254D-02-0.500D-01 0.596D-02 0.901D-01 0.319D+00 0.633D+00
 Gap=     0.137 Goal=   None    Shift=    0.000
 RMSDP=2.05D-05 MaxDP=1.19D-03 DE=-1.83D-06 OVMax= 1.70D-04

 Cycle   7  Pass 1  IDiag  1:
 RMSU=  1.27D-05    CP:  1.04D+00  1.12D+00  1.13D+00  1.35D+00  8.19D-01
                    CP:  9.34D-01
 E= -1455.76904823306     Delta-E=       -0.000000291704 Rises=F Damp=F
 DIIS: error= 1.11D-05 at cycle   7 NSaved=   7.
 NSaved= 7 IEnMin= 7 EnMin= -1455.76904823306     IErMin= 7 ErrMin= 1.11D-05
 ErrMax= 1.11D-05  0.00D+00 EMaxC= 1.00D-01 BMatC= 3.18D-08 BMatP= 2.56D-07
 IDIUse=1 WtCom= 1.00D+00 WtEn= 0.00D+00
 Coeff-Com:  0.121D-02-0.112D-01-0.101D-01-0.462D-01 0.649D-01 0.311D+00
 Coeff-Com:  0.691D+00
 Coeff:      0.121D-02-0.112D-01-0.101D-01-0.462D-01 0.649D-01 0.311D+00
 Coeff:      0.691D+00
 Gap=     0.137 Goal=   None    Shift=    0.000
 RMSDP=5.48D-06 MaxDP=2.82D-04 DE=-2.92D-07 OVMax= 1.08D-04

 Cycle   8  Pass 1  IDiag  1:
 RMSU=  3.14D-06    CP:  1.04D+00  1.12D+00  1.13D+00  1.36D+00  8.60D-01
                    CP:  9.66D-01  1.01D+00
 E= -1455.76904827490     Delta-E=       -0.000000041843 Rises=F Damp=F
 DIIS: error= 3.39D-06 at cycle   8 NSaved=   8.
 NSaved= 8 IEnMin= 8 EnMin= -1455.76904827490     IErMin= 8 ErrMin= 3.39D-06
 ErrMax= 3.39D-06  0.00D+00 EMaxC= 1.00D-01 BMatC= 2.75D-09 BMatP= 3.18D-08
 IDIUse=1 WtCom= 1.00D+00 WtEn= 0.00D+00
 Coeff-Com:  0.579D-04 0.298D-02-0.402D-02-0.297D-01-0.209D-01 0.531D-02
 Coeff-Com:  0.234D+00 0.812D+00
 Coeff:      0.579D-04 0.298D-02-0.402D-02-0.297D-01-0.209D-01 0.531D-02
 Coeff:      0.234D+00 0.812D+00
 Gap=     0.137 Goal=   None    Shift=    0.000
 RMSDP=3.87D-06 MaxDP=2.57D-04 DE=-4.18D-08 OVMax= 3.06D-05

 Cycle   9  Pass 1  IDiag  1:
 RMSU=  1.41D-06    CP:  1.04D+00  1.12D+00  1.13D+00  1.34D+00  8.47D-01
                    CP:  9.61D-01  1.13D+00  1.17D+00
 E= -1455.76904827852     Delta-E=       -0.000000003619 Rises=F Damp=F
 DIIS: error= 1.26D-06 at cycle   9 NSaved=   9.
 NSaved= 9 IEnMin= 9 EnMin= -1455.76904827852     IErMin= 9 ErrMin= 1.26D-06
 ErrMax= 1.26D-06  0.00D+00 EMaxC= 1.00D-01 BMatC= 4.88D-10 BMatP= 2.75D-09
 IDIUse=1 WtCom= 1.00D+00 WtEn= 0.00D+00
 Coeff-Com: -0.891D-04 0.253D-02-0.787D-03-0.895D-02-0.152D-01-0.262D-01
 Coeff-Com:  0.441D-01 0.401D+00 0.604D+00
 Coeff:     -0.891D-04 0.253D-02-0.787D-03-0.895D-02-0.152D-01-0.262D-01
 Coeff:      0.441D-01 0.401D+00 0.604D+00
 Gap=     0.137 Goal=   None    Shift=    0.000
 RMSDP=1.51D-06 MaxDP=7.84D-05 DE=-3.62D-09 OVMax= 7.57D-06

 Cycle  10  Pass 1  IDiag  1:
 RMSU=  7.58D-07    CP:  1.04D+00  1.12D+00  1.13D+00  1.34D+00  8.43D-01
                    CP:  9.42D-01  1.12D+00  1.28D+00  7.17D-01
 E= -1455.76904827905     Delta-E=       -0.000000000529 Rises=F Damp=F
 DIIS: error= 4.90D-07 at cycle  10 NSaved=  10.
 NSaved=10 IEnMin=10 EnMin= -1455.76904827905     IErMin=10 ErrMin= 4.90D-07
 ErrMax= 4.90D-07  0.00D+00 EMaxC= 1.00D-01 BMatC= 4.09D-11 BMatP= 4.88D-10
 IDIUse=1 WtCom= 1.00D+00 WtEn= 0.00D+00
 Coeff-Com: -0.402D-04 0.682D-03 0.121D-03-0.146D-03-0.359D-02-0.115D-01
 Coeff-Com: -0.916D-02 0.874D-01 0.255D+00 0.681D+00
 Coeff:     -0.402D-04 0.682D-03 0.121D-03-0.146D-03-0.359D-02-0.115D-01
 Coeff:     -0.916D-02 0.874D-01 0.255D+00 0.681D+00
 Gap=     0.137 Goal=   None    Shift=    0.000
 RMSDP=5.79D-07 MaxDP=4.49D-05 DE=-5.29D-10 OVMax= 3.55D-06

 Cycle  11  Pass 1  IDiag  1:
 RMSU=  2.04D-07    CP:  1.04D+00  1.12D+00  1.13D+00  1.34D+00  8.41D-01
                    CP:  9.38D-01  1.14D+00  1.29D+00  8.12D-01  8.52D-01
 E= -1455.76904827910     Delta-E=       -0.000000000047 Rises=F Damp=F
 DIIS: error= 2.34D-07 at cycle  11 NSaved=  11.
 NSaved=11 IEnMin=11 EnMin= -1455.76904827910     IErMin=11 ErrMin= 2.34D-07
 ErrMax= 2.34D-07  0.00D+00 EMaxC= 1.00D-01 BMatC= 8.69D-12 BMatP= 4.09D-11
 IDIUse=1 WtCom= 1.00D+00 WtEn= 0.00D+00
 Coeff-Com: -0.809D-05-0.315D-04 0.106D-03 0.111D-02 0.455D-03-0.223D-02
 Coeff-Com: -0.131D-01-0.214D-01 0.231D-01 0.330D+00 0.682D+00
 Coeff:     -0.809D-05-0.315D-04 0.106D-03 0.111D-02 0.455D-03-0.223D-02
 Coeff:     -0.131D-01-0.214D-01 0.231D-01 0.330D+00 0.682D+00
 Gap=     0.137 Goal=   None    Shift=    0.000
 RMSDP=3.08D-07 MaxDP=2.21D-05 DE=-4.73D-11 OVMax= 1.25D-06

 Cycle  12  Pass 1  IDiag  1:
 RMSU=  9.34D-08    CP:  1.04D+00  1.12D+00  1.13D+00  1.34D+00  8.40D-01
                    CP:  9.34D-01  1.14D+00  1.32D+00  8.54D-01  8.94D-01
                    CP:  9.48D-01
 E= -1455.76904827913     Delta-E=       -0.000000000031 Rises=F Damp=F
 DIIS: error= 1.19D-07 at cycle  12 NSaved=  12.
 NSaved=12 IEnMin=12 EnMin= -1455.76904827913     IErMin=12 ErrMin= 1.19D-07
 ErrMax= 1.19D-07  0.00D+00 EMaxC= 1.00D-01 BMatC= 1.63D-12 BMatP= 8.69D-12
 IDIUse=1 WtCom= 1.00D+00 WtEn= 0.00D+00
 Coeff-Com:  0.277D-05-0.136D-03 0.443D-04 0.665D-03 0.100D-02 0.697D-03
 Coeff-Com: -0.529D-02-0.232D-01-0.279D-01 0.657D-01 0.363D+00 0.625D+00
 Coeff:      0.277D-05-0.136D-03 0.443D-04 0.665D-03 0.100D-02 0.697D-03
 Coeff:     -0.529D-02-0.232D-01-0.279D-01 0.657D-01 0.363D+00 0.625D+00
 Gap=     0.137 Goal=   None    Shift=    0.000
 RMSDP=6.05D-08 MaxDP=5.90D-06 DE=-3.09D-11 OVMax= 5.73D-07

 Cycle  13  Pass 1  IDiag  1:
 RMSU=  2.43D-08    CP:  1.04D+00  1.12D+00  1.13D+00  1.34D+00  8.40D-01
                    CP:  9.33D-01  1.14D+00  1.32D+00  8.55D-01  9.03D-01
                    CP:  9.70D-01  1.07D+00
 E= -1455.76904827911     Delta-E=        0.000000000018 Rises=F Damp=F
 DIIS: error= 1.90D-08 at cycle  13 NSaved=  13.
 NSaved=13 IEnMin=12 EnMin= -1455.76904827913     IErMin=13 ErrMin= 1.90D-08
 ErrMax= 1.90D-08  0.00D+00 EMaxC= 1.00D-01 BMatC= 1.12D-13 BMatP= 1.63D-12
 IDIUse=1 WtCom= 1.00D+00 WtEn= 0.00D+00
 Coeff-Com:  0.177D-05-0.416D-04-0.570D-05 0.887D-04 0.308D-03 0.459D-03
 Coeff-Com: -0.377D-03-0.547D-02-0.139D-01-0.226D-01 0.472D-01 0.228D+00
 Coeff-Com:  0.766D+00
 Coeff:      0.177D-05-0.416D-04-0.570D-05 0.887D-04 0.308D-03 0.459D-03
 Coeff:     -0.377D-03-0.547D-02-0.139D-01-0.226D-01 0.472D-01 0.228D+00
 Coeff:      0.766D+00
 Gap=     0.137 Goal=   None    Shift=    0.000
 RMSDP=1.49D-08 MaxDP=1.15D-06 DE= 1.82D-11 OVMax= 2.05D-07

 Cycle  14  Pass 1  IDiag  1:
 RMSU=  7.09D-09    CP:  1.04D+00  1.12D+00  1.13D+00  1.34D+00  8.40D-01
                    CP:  9.33D-01  1.14D+00  1.32D+00  8.56D-01  9.03D-01
                    CP:  9.93D-01  1.14D+00  1.09D+00
 E= -1455.76904827912     Delta-E=       -0.000000000010 Rises=F Damp=F
 DIIS: error= 1.01D-08 at cycle  14 NSaved=  14.
 NSaved=14 IEnMin=12 EnMin= -1455.76904827913     IErMin=14 ErrMin= 1.01D-08
 ErrMax= 1.01D-08  0.00D+00 EMaxC= 1.00D-01 BMatC= 1.33D-14 BMatP= 1.12D-13
 IDIUse=1 WtCom= 1.00D+00 WtEn= 0.00D+00
 Coeff-Com:  0.316D-06 0.823D-06-0.843D-05-0.445D-04 0.668D-05 0.779D-04
 Coeff-Com:  0.431D-03 0.951D-03-0.179D-02-0.164D-01-0.197D-01 0.103D-01
 Coeff-Com:  0.288D+00 0.738D+00
 Coeff:      0.316D-06 0.823D-06-0.843D-05-0.445D-04 0.668D-05 0.779D-04
 Coeff:      0.431D-03 0.951D-03-0.179D-02-0.164D-01-0.197D-01 0.103D-01
 Coeff:      0.288D+00 0.738D+00
 Gap=     0.137 Goal=   None    Shift=    0.000
 RMSDP=1.38D-08 MaxDP=8.17D-07 DE=-9.55D-12 OVMax= 7.36D-08

 Cycle  15  Pass 1  IDiag  1:
 RMSU=  2.87D-09    CP:  1.04D+00  1.12D+00  1.13D+00  1.34D+00  8.40D-01
                    CP:  9.33D-01  1.14D+00  1.32D+00  8.56D-01  8.98D-01
                    CP:  9.96D-01  1.16D+00  1.16D+00  9.95D-01
 E= -1455.76904827914     Delta-E=       -0.000000000014 Rises=F Damp=F
 DIIS: error= 2.68D-09 at cycle  15 NSaved=  15.
 NSaved=15 IEnMin=15 EnMin= -1455.76904827914     IErMin=15 ErrMin= 2.68D-09
 ErrMax= 2.68D-09  0.00D+00 EMaxC= 1.00D-01 BMatC= 1.55D-15 BMatP= 1.33D-14
 IDIUse=1 WtCom= 1.00D+00 WtEn= 0.00D+00
 Coeff-Com: -0.128D-06 0.589D-05-0.252D-05-0.281D-04-0.338D-04-0.264D-04
 Coeff-Com:  0.190D-03 0.108D-02 0.110D-02-0.307D-02-0.122D-01-0.288D-01
 Coeff-Com: -0.919D-02 0.246D+00 0.805D+00
 Coeff:     -0.128D-06 0.589D-05-0.252D-05-0.281D-04-0.338D-04-0.264D-04
 Coeff:      0.190D-03 0.108D-02 0.110D-02-0.307D-02-0.122D-01-0.288D-01
 Coeff:     -0.919D-02 0.246D+00 0.805D+00
 Gap=     0.137 Goal=   None    Shift=    0.000
 RMSDP=2.70D-09 MaxDP=1.82D-07 DE=-1.41D-11 OVMax= 3.70D-08

 SCF Done:  E(RM062X) =  -1455.76904828     A.U. after   15 cycles
            NFock= 15  Conv=0.27D-08     -V/T= 2.0027
 KE= 1.451817270846D+03 PE=-5.478734564129D+03 EE= 1.556587624681D+03
 Leave Link  502 at Mon Apr  4 13:45:36 2022, MaxMem=  1879048192 cpu:            1644.6 elap:             235.5
 (Enter /gpfs/software/gaussian16/sse4/tar/g16/l701.exe)
 ... and contract with generalized density number  0.
 Compute integral first derivatives.
 Leave Link  701 at Mon Apr  4 13:45:37 2022, MaxMem=  1879048192 cpu:               5.2 elap:               0.9
 (Enter /gpfs/software/gaussian16/sse4/tar/g16/l702.exe)
 L702 exits ... SP integral derivatives will be done elsewhere.
 Leave Link  702 at Mon Apr  4 13:45:37 2022, MaxMem=  1879048192 cpu:               0.6 elap:               0.1
 (Enter /gpfs/software/gaussian16/sse4/tar/g16/l703.exe)
 Integral derivatives from FoFJK, PRISM(SPDF).
 Compute integral first derivatives, UseDBF=F ICtDFT=           0.
 Calling FoFJK, ICntrl=      2127 FMM=F ISym2X=0 I1Cent= 0 IOpClX= 0 NMat=1 NMatS=1 NMatT=0.
 FoFJK:  IHMeth= 1 ICntrl=    2127 DoSepK=F KAlg= 0 I1Cent=           0 FoldK=F
 IRaf=         0 NMat=       1 IRICut=       1 DoRegI=T DoRafI=F ISym2E= 0 IDoP0=0 IntGTp=1.
 FoFCou: FMM=F IPFlag=           0 FMFlag=      100000 FMFlg1=         800
         NFxFlg=           0 DoJE=F BraDBF=F KetDBF=F FulRan=T
         wScrn=  0.000000 ICntrl=      2127 IOpCl=  0 I1Cent=           0 NGrid=           0
         NMat0=    1 NMatS0=      1 NMatT0=    0 NMatD0=    1 NMtDS0=    0 NMtDT0=    0
 Symmetry not used in FoFCou.
 Leave Link  703 at Mon Apr  4 13:46:16 2022, MaxMem=  1879048192 cpu:             267.8 elap:              38.7
 (Enter /gpfs/software/gaussian16/sse4/tar/g16/l716.exe)
 Dipole        =-3.07904510D+00 8.81423972D-01 1.23594796D-06
 ***** Axes restored to original set *****
 -------------------------------------------------------------------
 Center     Atomic                   Forces (Hartrees/Bohr)
 Number     Number              X              Y              Z
 -------------------------------------------------------------------
      1        6          -0.000525971   -0.000280492    0.000625373
      2        6          -0.001244883    0.000491666    0.000277940
      3        6           0.000472573    0.000484012   -0.000804631
      4        6          -0.000421002    0.000388485   -0.000137448
      5        6          -0.000251093    0.000556483   -0.000420954
      6        6           0.000271072   -0.001113688    0.000989242
      7        1           0.000063735    0.000076140   -0.000119721
      8        1          -0.000609998   -0.000101613    0.000493030
      9       17          -0.000160405    0.000200730   -0.000107399
     10        8           0.000197302   -0.000261799    0.000147982
     11        1          -0.000270803   -0.000084849    0.000260416
     12        6          -0.000322673   -0.002478653    0.002788843
     13        6          -0.001017356   -0.000513737    0.001181547
     14        6          -0.002917727    0.002503143   -0.000758458
     15        6           0.004907338    0.001615426   -0.004799566
     16        6          -0.004806701   -0.002025268    0.005163097
     17        6           0.007246407    0.000077406   -0.004680416
     18       17          -0.000478453    0.000797158   -0.000527104
     19        1           0.000470980   -0.000620308    0.000347946
     20        1          -0.000602342    0.000289760    0.000080283
 -------------------------------------------------------------------
 Cartesian Forces:  Max     0.007246407 RMS     0.001916272
 Leave Link  716 at Mon Apr  4 13:46:16 2022, MaxMem=  1879048192 cpu:               0.4 elap:               0.1
 (Enter /gpfs/software/gaussian16/sse4/tar/g16/l103.exe)

 GradGradGradGradGradGradGradGradGradGradGradGradGradGradGradGradGradGrad
 Berny optimization.
 Using GEDIIS/GDIIS optimizer.
 FormGI is forming the generalized inverse of G from B-inverse, IUseBI=4.
 GSVD:  received Info=                   1 from GESDD.
 Internal  Forces:  Max     0.006317464 RMS     0.001264096
 Search for a local minimum.
 Step number   4 out of a maximum of  108
 All quantities printed in internal units (Hartrees-Bohrs-Radians)
 RMS Force = .12641D-02 SwitMx=.10000D-02 MixMth= 1
 Mixed Optimization -- RFO/linear search
 Update second derivatives using D2CorX and points    1    2    3    4
 DE= -9.77D-04 DEPred=-9.32D-04 R= 1.05D+00
 TightC=F SS=  1.41D+00  RLast= 9.31D-02 DXNew= 1.0191D+00 2.7930D-01
 Trust test= 1.05D+00 RLast= 9.31D-02 DXMaxT set to 6.06D-01
 ITU=  1  1  1  0
 Use linear search instead of GDIIS.
     Eigenvalues ---    0.00779   0.01576   0.01622   0.01907   0.01929
     Eigenvalues ---    0.01956   0.01965   0.01977   0.01989   0.01993
     Eigenvalues ---    0.01999   0.02017   0.02024   0.02046   0.02087
     Eigenvalues ---    0.02155   0.02229   0.10295   0.16000   0.16004
     Eigenvalues ---    0.16021   0.16086   0.16820   0.22368   0.23496
     Eigenvalues ---    0.23648   0.24618   0.24816   0.25000   0.25000
     Eigenvalues ---    0.25025   0.25351   0.30008   0.30677   0.33421
     Eigenvalues ---    0.34644   0.35193   0.35342   0.35487   0.35556
     Eigenvalues ---    0.36647   0.39943   0.40477   0.41642   0.42308
     Eigenvalues ---    0.43200   0.44351   0.44512   0.44993   0.45624
     Eigenvalues ---    0.47185   0.51892   0.68605   0.72812
 RFO step:  Lambda=-6.28091420D-04 EMin= 7.79421032D-03
 Quartic linear search produced a step of  0.08138.
 Iteration  1 RMS(Cart)=  0.01134505 RMS(Int)=  0.00008653
 Iteration  2 RMS(Cart)=  0.00012164 RMS(Int)=  0.00002741
 Iteration  3 RMS(Cart)=  0.00000001 RMS(Int)=  0.00002741
 ITry= 1 IFail=0 DXMaxC= 3.78D-02 DCOld= 1.00D+10 DXMaxT= 6.06D-01 DXLimC= 3.00D+00 Rises=F
 Variable       Old X    -DE/DX   Delta X   Delta X   Delta X     New X
                                 (Linear)    (Quad)   (Total)
    R1        2.73473  -0.00060   0.00114   0.00349   0.00463   2.73936
    R2        2.74029   0.00059   0.00120   0.00645   0.00765   2.74794
    R3        2.34761  -0.00018  -0.00079  -0.00417  -0.00496   2.34266
    R4        2.59132   0.00149  -0.00067  -0.00000  -0.00067   2.59065
    R5        2.04895   0.00034  -0.00011   0.00047   0.00037   2.04931
    R6        2.67250   0.00001   0.00025   0.00134   0.00159   2.67408
    R7        2.04862  -0.00007   0.00006  -0.00007  -0.00001   2.04861
    R8        2.58943   0.00120  -0.00090  -0.00135  -0.00225   2.58718
    R9        3.32025   0.00028   0.00037   0.00240   0.00277   3.32302
   R10        2.66381   0.00177   0.00021   0.00522   0.00543   2.66924
   R11        2.04717  -0.00062   0.00019  -0.00138  -0.00119   2.04598
   R12        2.76916   0.00277  -0.00131   0.00426   0.00295   2.77212
   R13        2.69843  -0.00172   0.00041  -0.00197  -0.00163   2.69680
   R14        2.69267   0.00370   0.00056   0.01127   0.01180   2.70448
   R15        2.63142   0.00155  -0.00007   0.00324   0.00313   2.63455
   R16        2.04157   0.00010  -0.00003   0.00001  -0.00002   2.04155
   R17        2.60535   0.00131   0.00063   0.00435   0.00500   2.61035
   R18        3.31834  -0.00106   0.00037  -0.00082  -0.00045   3.31789
   R19        2.59407  -0.00226  -0.00106  -0.00948  -0.01049   2.58358
   R20        2.03760  -0.00085  -0.00018  -0.00348  -0.00366   2.03394
   R21        2.34701  -0.00089   0.00120  -0.00535  -0.00408   2.34293
    A1        1.95006  -0.00031  -0.00043  -0.00356  -0.00399   1.94606
    A2        2.16325  -0.00021   0.00077   0.00267   0.00345   2.16670
    A3        2.16988   0.00052  -0.00034   0.00089   0.00055   2.17042
    A4        2.15952   0.00017   0.00002   0.00012   0.00014   2.15966
    A5        2.02312  -0.00027  -0.00058  -0.00375  -0.00433   2.01879
    A6        2.10054   0.00010   0.00056   0.00363   0.00418   2.10473
    A7        2.13834   0.00098  -0.00003   0.00457   0.00454   2.14288
    A8        2.04652  -0.00035   0.00056   0.00094   0.00150   2.04802
    A9        2.09832  -0.00063  -0.00053  -0.00551  -0.00604   2.09228
   A10        2.16817   0.00013   0.00028   0.00190   0.00218   2.17036
   A11        2.04200  -0.00008  -0.00106  -0.00521  -0.00628   2.03573
   A12        2.07301  -0.00004   0.00078   0.00331   0.00409   2.07710
   A13        2.13117   0.00045  -0.00021   0.00173   0.00152   2.13269
   A14        2.04077  -0.00072   0.00040  -0.00315  -0.00275   2.03802
   A15        2.11125   0.00027  -0.00019   0.00142   0.00123   2.11248
   A16        2.01911  -0.00142   0.00038  -0.00477  -0.00439   2.01472
   A17        2.14413  -0.00063   0.00070  -0.00070  -0.00000   2.14413
   A18        2.11995   0.00205  -0.00108   0.00547   0.00439   2.12434
   A19        2.11352  -0.00041  -0.00022  -0.00304  -0.00321   2.11030
   A20        2.10360   0.00291  -0.00104   0.00895   0.00796   2.11156
   A21        2.06607  -0.00250   0.00126  -0.00592  -0.00475   2.06132
   A22        2.15584  -0.00048   0.00044   0.00035   0.00068   2.15652
   A23        2.08874  -0.00044  -0.00079  -0.00643  -0.00715   2.08159
   A24        2.03860   0.00092   0.00034   0.00608   0.00647   2.04508
   A25        2.00128   0.00402  -0.00059   0.01320   0.01258   2.01386
   A26        2.10333  -0.00180  -0.00042  -0.00881  -0.00921   2.09412
   A27        2.17857  -0.00222   0.00101  -0.00439  -0.00337   2.17520
   A28        1.92522   0.00059  -0.00307  -0.01097  -0.01402   1.91120
   A29        2.15158  -0.00025   0.00003  -0.00007  -0.00005   2.15153
   A30        2.20638  -0.00034   0.00304   0.01104   0.01407   2.22045
   A31        2.33034   0.00469   0.00375   0.03533   0.03921   2.36955
   A32        2.08761  -0.00632  -0.00180  -0.03200  -0.03370   2.05391
    D1        0.00001  -0.00000  -0.00000  -0.00001  -0.00001  -0.00000
    D2       -3.14159  -0.00000   0.00000  -0.00001  -0.00001   3.14159
    D3       -3.14159   0.00000  -0.00000   0.00000   0.00000  -3.14159
    D4       -0.00000   0.00000  -0.00000   0.00000   0.00000   0.00000
    D5       -0.00001   0.00000   0.00000   0.00001   0.00001   0.00000
    D6        3.14159   0.00000  -0.00000   0.00000   0.00000   3.14159
    D7        3.14159  -0.00000   0.00000  -0.00000  -0.00000   3.14159
    D8       -0.00000  -0.00000   0.00000  -0.00000  -0.00000  -0.00001
    D9       -0.00000   0.00000  -0.00000   0.00000   0.00000   0.00000
   D10        3.14159   0.00000  -0.00000  -0.00000  -0.00000   3.14159
   D11        3.14159   0.00000  -0.00000   0.00000   0.00000  -3.14159
   D12       -0.00000  -0.00000  -0.00000  -0.00000  -0.00000  -0.00000
   D13       -0.00000   0.00000   0.00000   0.00000   0.00000  -0.00000
   D14        3.14159   0.00000   0.00000   0.00000   0.00000   3.14159
   D15        3.14159   0.00000   0.00000   0.00000   0.00000  -3.14159
   D16       -0.00000   0.00000   0.00000   0.00000   0.00001   0.00000
   D17        0.00000  -0.00000  -0.00000  -0.00000  -0.00000  -0.00000
   D18        3.14159  -0.00000  -0.00000  -0.00001  -0.00001   3.14159
   D19       -3.14159  -0.00000   0.00000  -0.00000  -0.00000  -3.14159
   D20       -0.00000  -0.00000   0.00000  -0.00000  -0.00000  -0.00000
   D21        0.00000  -0.00000   0.00000  -0.00000  -0.00000   0.00000
   D22       -3.14159  -0.00000  -0.00000  -0.00000  -0.00000  -3.14159
   D23       -3.14159   0.00000   0.00000   0.00000   0.00000  -3.14159
   D24        0.00001   0.00000  -0.00000   0.00000   0.00000   0.00001
   D25        0.00002   0.00000   0.00000   0.00002   0.00002   0.00005
   D26       -3.14157   0.00000   0.00000   0.00003   0.00003  -3.14154
   D27       -3.14157   0.00000   0.00000   0.00002   0.00003  -3.14155
   D28        0.00002   0.00000   0.00000   0.00003   0.00003   0.00005
   D29       -3.14159  -0.00000  -0.00000   0.00000   0.00000  -3.14159
   D30        0.00000   0.00000  -0.00000   0.00000  -0.00000   0.00000
   D31        0.00000  -0.00000   0.00000  -0.00000  -0.00000  -0.00000
   D32       -3.14159  -0.00000  -0.00000  -0.00000  -0.00000  -3.14159
   D33       -3.14159  -0.00000   0.00000  -0.00001  -0.00001   3.14159
   D34        0.00000   0.00000   0.00000   0.00000   0.00000   0.00001
   D35        0.00000  -0.00000   0.00000  -0.00000  -0.00000  -0.00000
   D36       -3.14159   0.00000  -0.00000   0.00001   0.00001  -3.14159
   D37       -0.00001   0.00000  -0.00000   0.00001   0.00001   0.00000
   D38       -3.14159  -0.00000   0.00000  -0.00001  -0.00000   3.14159
   D39        3.14158   0.00000  -0.00000   0.00001   0.00001   3.14159
   D40        0.00000  -0.00000   0.00000  -0.00000  -0.00000  -0.00000
   D41        0.00001  -0.00000   0.00000  -0.00000  -0.00000   0.00000
   D42        3.14159   0.00000  -0.00000   0.00001   0.00001  -3.14159
   D43       -0.00000   0.00000  -0.00000   0.00001   0.00001   0.00000
   D44        3.14159  -0.00000   0.00000  -0.00000  -0.00000   3.14159
   D45       -0.00000  -0.00000  -0.00000  -0.00000  -0.00000  -0.00000
         Item               Value     Threshold  Converged?
 Maximum Force            0.006317     0.000450     NO 
 RMS     Force            0.001264     0.000300     NO 
 Maximum Displacement     0.037825     0.001800     NO 
 RMS     Displacement     0.011303     0.001200     NO 
 Predicted change in Energy=-3.215079D-04
 Lowest energy point so far.  Saving SCF results.
 GradGradGradGradGradGradGradGradGradGradGradGradGradGradGradGradGradGrad

 Leave Link  103 at Mon Apr  4 13:46:19 2022, MaxMem=  1879048192 cpu:              17.0 elap:               2.9
 (Enter /gpfs/software/gaussian16/sse4/tar/g16/l202.exe)
                          Input orientation:                          
 ---------------------------------------------------------------------
 Center     Atomic      Atomic             Coordinates (Angstroms)
 Number     Number       Type             X           Y           Z
 ---------------------------------------------------------------------
      1          6           0       -8.018952   -1.625931    6.791842
      2          6           0       -7.134912   -2.654664    7.303252
      3          6           0       -5.892123   -2.916236    6.787062
      4          6           0       -7.420150   -0.916831    5.672398
      5          6           0       -6.177813   -1.185103    5.163481
      6          6           0       -5.349761   -2.198693    5.694641
      7          1           0       -5.317584   -3.710310    7.250282
      8          1           0       -5.852688   -0.580238    4.326435
      9         17           0       -8.380720    0.364580    4.946113
     10          8           0       -9.143861   -1.383073    7.252718
     11          1           0       -7.515860   -3.227054    8.141870
     12          6           0       -4.020151   -2.477258    5.141057
     13          6           0       -3.197742   -3.505659    5.691155
     14          6           0       -1.927154   -3.816893    5.209099
     15          6           0       -3.510640   -1.726112    4.034549
     16          6           0       -2.261150   -2.178136    3.712663
     17          6           0       -1.495980   -3.054708    4.140805
     18         17           0       -0.995196   -5.102685    5.957999
     19          1           0       -4.059406   -0.933262    3.556330
     20          1           0       -3.563819   -4.084314    6.526789
 ---------------------------------------------------------------------
                    Distance matrix (angstroms):
                    1          2          3          4          5
     1  C    0.000000
     2  C    1.449607   0.000000
     3  C    2.487631   1.370911   0.000000
     4  C    1.454146   2.400231   2.752264   0.000000
     5  C    2.497135   2.766635   2.390492   1.369076   0.000000
     6  C    2.942190   2.445874   1.415064   2.435195   1.412503
     7  H    3.442701   2.102350   1.084077   3.835886   3.386946
     8  H    3.444474   3.848218   3.393099   2.093287   1.082688
     9  Cl   2.738562   4.027900   4.510649   1.758465   2.702141
    10  O    1.239681   2.378103   3.625082   2.384528   3.633393
    11  H    2.153897   1.084450   2.137437   3.382984   3.851069
    12  C    4.409111   3.795826   2.531069   3.778524   2.515089
    13  C    5.290458   4.338704   2.967847   4.952888   3.813691
    14  C    6.664487   5.732102   4.361436   6.228804   4.999649
    15  C    5.285601   4.968096   3.829384   4.315293   2.946352
    16  C    6.552751   6.072311   4.814632   5.660983   4.293161
    17  C    7.184606   6.477551   5.133023   6.481673   5.144011
    18  Cl   7.881386   6.745266   5.426582   7.673523   6.545091
    19  H    5.160070   5.144063   4.210542   3.971475   2.670956
    20  H    5.095302   3.924219   2.617852   5.063025   4.134851
                    6          7          8          9         10
     6  C    0.000000
     7  H    2.169341   0.000000
     8  H    2.178146   4.316546   0.000000
     9  Cl   4.039477   5.594348   2.769048   0.000000
    10  O    4.181869   4.478441   4.476550   2.992842   0.000000
    11  H    3.426140   2.420926   4.932476   4.884739   2.615577
    12  C    1.466942   2.766330   2.760522   5.208513   5.648784
    13  C    2.517808   2.639411   4.179627   6.511305   6.503858
    14  C    3.816878   3.958889   5.163801   7.694309   7.885475
    15  C    2.522223   4.188440   2.623626   5.377697   6.496728
    16  C    3.669902   4.919766   3.978585   6.740618   7.780477
    17  C    4.242499   4.970244   5.013817   7.729146   8.424277
    18  Cl   5.240683   4.721413   6.834453   9.244504   9.050555
    19  H    2.799769   4.789602   1.983317   4.721191   6.302166
    20  H    2.727201   1.933653   4.728533   6.744904   6.241838
                   11         12         13         14         15
    11  H    0.000000
    12  C    4.667661   0.000000
    13  C    4.972903   1.427085   0.000000
    14  C    6.338981   2.485938   1.394144   0.000000
    15  C    5.929983   1.431147   2.451333   2.873736   0.000000
    16  C    6.951984   2.285578   2.560069   2.244192   1.367173
    17  C    7.230296   2.775859   2.345834   1.381337   2.415639
    18  Cl   7.127856   4.087861   2.733662   1.755749   4.629077
    19  H    6.183505   2.212877   3.452125   3.948857   1.076313
    20  H    4.354539   2.170512   1.080342   2.118134   3.431502
                   16         17         18         19         20
    16  C    0.000000
    17  C    1.239826   0.000000
    18  Cl   3.898353   2.783377   0.000000
    19  H    2.192687   3.378357   5.704514   0.000000
    20  H    3.640023   3.320989   2.821068   4.358711   0.000000
 Stoichiometry    C12H5Cl2O(1-)
 Framework group  C1[X(C12H5Cl2O)]
 Deg. of freedom    54
 Full point group                 C1      NOp   1
 RotChk:  IX=2 Diff= 7.89D-04
 Largest Abelian subgroup         C1      NOp   1
 Largest concise Abelian subgroup C1      NOp   1
                         Standard orientation:                         
 ---------------------------------------------------------------------
 Center     Atomic      Atomic             Coordinates (Angstroms)
 Number     Number       Type             X           Y           Z
 ---------------------------------------------------------------------
      1          6           0        3.071133   -1.210081   -0.000013
      2          6           0        1.865095   -2.014340   -0.000039
      3          6           0        0.599113   -1.488331   -0.000040
      4          6           0        2.763923    0.211243    0.000010
      5          6           0        1.495937    0.727556    0.000009
      6          6           0        0.348150   -0.095700   -0.000016
      7          1           0       -0.230191   -2.186527   -0.000064
      8          1           0        1.408839    1.806735    0.000033
      9         17           0        4.133685    1.313945    0.000047
     10          8           0        4.219247   -1.677674   -0.000014
     11          1           0        2.016572   -3.088158   -0.000059
     12          6           0       -1.005810    0.468844   -0.000018
     13          6           0       -2.153656   -0.379106    0.000011
     14          6           0       -3.463841    0.097398    0.000009
     15          6           0       -1.213624    1.884822   -0.000053
     16          6           0       -2.554969    2.149312   -0.000051
     17          6           0       -3.593832    1.472605   -0.000025
     18         17           0       -4.808238   -1.031872    0.000044
     19          1           0       -0.409044    2.599734   -0.000084
     20          1           0       -2.018472   -1.450957    0.000039
 ---------------------------------------------------------------------
 Rotational constants (GHZ):           1.2711037           0.2068525           0.1779018
 Leave Link  202 at Mon Apr  4 13:46:19 2022, MaxMem=  1879048192 cpu:               0.5 elap:               0.1
 (Enter /gpfs/software/gaussian16/sse4/tar/g16/l301.exe)
 Standard basis: 6-311+G(d,p) (5D, 7F)
 Ernie: Thresh=  0.10000D-02 Tol=  0.10000D-05 Strict=F.
 There are   391 symmetry adapted cartesian basis functions of A   symmetry.
 There are   376 symmetry adapted basis functions of A   symmetry.
   376 basis functions,   614 primitive gaussians,   391 cartesian basis functions
    60 alpha electrons       60 beta electrons
       nuclear repulsion energy      1014.1205552361 Hartrees.
 IExCor= 4336 DFT=T Ex+Corr=M062X ExCW=0 ScaHFX=  0.540000
 ScaDFX=  1.000000  1.000000  1.000000  1.000000 ScalE2=  1.000000  1.000000
 IRadAn=      5 IRanWt=     -1 IRanGd=            0 ICorTp=0 IEmpDi=  4
 NAtoms=   20 NActive=   20 NUniq=   20 SFac= 1.00D+00 NAtFMM=   60 NAOKFM=F Big=F
 Integral buffers will be    131072 words long.
 Raffenetti 2 integral format.
 Two-electron integral symmetry is turned on.
 Leave Link  301 at Mon Apr  4 13:46:19 2022, MaxMem=  1879048192 cpu:               0.9 elap:               0.2
 (Enter /gpfs/software/gaussian16/sse4/tar/g16/l302.exe)
 NPDir=0 NMtPBC=     1 NCelOv=     1 NCel=       1 NClECP=     1 NCelD=      1
         NCelK=      1 NCelE2=     1 NClLst=     1 CellRange=     0.0.
 One-electron integrals computed using PRISM.
 One-electron integral symmetry used in STVInt
 NBasis=   376 RedAO= T EigKep=  1.32D-06  NBF=   376
 NBsUse=   372 1.00D-06 EigRej=  4.03D-07 NBFU=   372
 Precomputing XC quadrature grid using
 IXCGrd= 4 IRadAn=           5 IRanWt=          -1 IRanGd=           0 AccXCQ= 0.00D+00.
 Generated NRdTot=       0 NPtTot=           0 NUsed=           0 NTot=          32
 NSgBfM=   385   385   385   385   385 MxSgAt=    20 MxSgA2=    20.
 Leave Link  302 at Mon Apr  4 13:46:23 2022, MaxMem=  1879048192 cpu:              20.6 elap:               3.5
 (Enter /gpfs/software/gaussian16/sse4/tar/g16/l303.exe)
 DipDrv:  MaxL=1.
 Leave Link  303 at Mon Apr  4 13:46:23 2022, MaxMem=  1879048192 cpu:               1.0 elap:               0.2
 (Enter /gpfs/software/gaussian16/sse4/tar/g16/l401.exe)
 Initial guess from the checkpoint file:  "checkpoint.chk"
 B after Tr=    -0.000000   -0.000000   -0.000000
         Rot=    1.000000   -0.000000   -0.000000   -0.000325 Ang=  -0.04 deg.
 Guess basis will be translated and rotated to current coordinates.
 JPrj=2 DoOrth=T DoCkMO=T.
 Generating alternative initial guess.
 ExpMin= 4.38D-02 ExpMax= 1.06D+05 ExpMxC= 3.62D+03 IAcc=2 IRadAn=         4 AccDes= 0.00D+00
 Harris functional with IExCor= 1009 and IRadAn=       4 diagonalized for initial guess.
 HarFok:  IExCor= 1009 AccDes= 0.00D+00 IRadAn=         4 IDoV= 1 UseB2=F ITyADJ=14
 ICtDFT=  3500011 ScaDFX=  1.000000  1.000000  1.000000  1.000000
 FoFCou: FMM=F IPFlag=           0 FMFlag=      100000 FMFlg1=           0
         NFxFlg=           0 DoJE=T BraDBF=F KetDBF=T FulRan=T
         wScrn=  0.000000 ICntrl=       500 IOpCl=  0 I1Cent=   200000004 NGrid=           0
         NMat0=    1 NMatS0=      1 NMatT0=    0 NMatD0=    1 NMtDS0=    0 NMtDT0=    0
 Petite list used in FoFCou.
 Harris En= -1455.18515869047    
 Leave Link  401 at Mon Apr  4 13:46:27 2022, MaxMem=  1879048192 cpu:              27.0 elap:               4.5
 (Enter /gpfs/software/gaussian16/sse4/tar/g16/l502.exe)
 Integral symmetry usage will be decided dynamically.
 Closed shell SCF:
 Using DIIS extrapolation, IDIIS=  1040.
 NGot=  1879048192 LenX=  1878736095 LenY=  1878582773
 Requested convergence on RMS density matrix=1.00D-08 within 128 cycles.
 Requested convergence on MAX density matrix=1.00D-06.
 Requested convergence on             energy=1.00D-06.
 No special actions if energy rises.
 Fock matrices will be formed incrementally for  20 cycles.

 Cycle   1  Pass 1  IDiag  1:
 FoFJK:  IHMeth= 1 ICntrl=       0 DoSepK=F KAlg= 0 I1Cent=           0 FoldK=F
 IRaf= 840000000 NMat=       1 IRICut=       1 DoRegI=T DoRafI=F ISym2E= 0 IDoP0=0 IntGTp=1.
 FoFCou: FMM=F IPFlag=           0 FMFlag=      100000 FMFlg1=           0
         NFxFlg=           0 DoJE=F BraDBF=F KetDBF=F FulRan=T
         wScrn=  0.000000 ICntrl=         0 IOpCl=  0 I1Cent=           0 NGrid=           0
         NMat0=    1 NMatS0=      1 NMatT0=    0 NMatD0=    1 NMtDS0=    0 NMtDT0=    0
 Symmetry not used in FoFCou.
 E= -1455.76773009123    
 DIIS: error= 1.04D-03 at cycle   1 NSaved=   1.
 NSaved= 1 IEnMin= 1 EnMin= -1455.76773009123     IErMin= 1 ErrMin= 1.04D-03
 ErrMax= 1.04D-03  0.00D+00 EMaxC= 1.00D-01 BMatC= 1.07D-03 BMatP= 1.07D-03
 IDIUse=3 WtCom= 9.90D-01 WtEn= 1.04D-02
 Coeff-Com:  0.100D+01
 Coeff-En:   0.100D+01
 Coeff:      0.100D+01
 Gap=     0.386 Goal=   None    Shift=    0.000
 GapD=    0.386 DampG=1.000 DampE=1.000 DampFc=1.0000 IDamp=-1.
 RMSDP=5.44D-03 MaxDP=3.94D-01              OVMax= 1.42D-02

 Cycle   2  Pass 1  IDiag  1:
 RMSU=  5.15D-03    CP:  1.02D+00
 E= -1455.76935572136     Delta-E=       -0.001625630131 Rises=F Damp=F
 DIIS: error= 4.17D-04 at cycle   2 NSaved=   2.
 NSaved= 2 IEnMin= 2 EnMin= -1455.76935572136     IErMin= 2 ErrMin= 4.17D-04
 ErrMax= 4.17D-04  0.00D+00 EMaxC= 1.00D-01 BMatC= 5.65D-05 BMatP= 1.07D-03
 IDIUse=3 WtCom= 9.96D-01 WtEn= 4.17D-03
 Coeff-Com: -0.102D-01 0.101D+01
 Coeff-En:   0.000D+00 0.100D+01
 Coeff:     -0.102D-01 0.101D+01
 Gap=     0.139 Goal=   None    Shift=    0.000
 RMSDP=1.20D-03 MaxDP=9.68D-02 DE=-1.63D-03 OVMax= 4.24D-03

 Cycle   3  Pass 1  IDiag  1:
 RMSU=  6.72D-04    CP:  1.03D+00  1.13D+00
 E= -1455.76935158331     Delta-E=        0.000004138057 Rises=F Damp=F
 DIIS: error= 6.57D-04 at cycle   3 NSaved=   3.
 NSaved= 3 IEnMin= 2 EnMin= -1455.76935572136     IErMin= 2 ErrMin= 4.17D-04
 ErrMax= 6.57D-04  0.00D+00 EMaxC= 1.00D-01 BMatC= 9.53D-05 BMatP= 5.65D-05
 IDIUse=3 WtCom= 2.81D-01 WtEn= 7.19D-01
 Coeff-Com: -0.432D-01 0.605D+00 0.438D+00
 Coeff-En:   0.000D+00 0.515D+00 0.485D+00
 Coeff:     -0.121D-01 0.541D+00 0.471D+00
 Gap=     0.139 Goal=   None    Shift=    0.000
 RMSDP=3.22D-04 MaxDP=2.04D-02 DE= 4.14D-06 OVMax= 4.35D-03

 Cycle   4  Pass 1  IDiag  1:
 RMSU=  2.64D-04    CP:  1.03D+00  1.12D+00  8.78D-01
 E= -1455.76943658645     Delta-E=       -0.000085003145 Rises=F Damp=F
 DIIS: error= 2.84D-04 at cycle   4 NSaved=   4.
 NSaved= 4 IEnMin= 4 EnMin= -1455.76943658645     IErMin= 4 ErrMin= 2.84D-04
 ErrMax= 2.84D-04  0.00D+00 EMaxC= 1.00D-01 BMatC= 1.53D-05 BMatP= 5.65D-05
 IDIUse=3 WtCom= 9.97D-01 WtEn= 2.84D-03
 Coeff-Com: -0.190D-01 0.121D+00 0.299D+00 0.599D+00
 Coeff-En:   0.000D+00 0.000D+00 0.130D+00 0.870D+00
 Coeff:     -0.189D-01 0.120D+00 0.298D+00 0.600D+00
 Gap=     0.139 Goal=   None    Shift=    0.000
 RMSDP=1.60D-04 MaxDP=9.52D-03 DE=-8.50D-05 OVMax= 1.15D-03

 Cycle   5  Pass 1  IDiag  1:
 RMSU=  7.82D-05    CP:  1.03D+00  1.13D+00  1.01D+00  9.27D-01
 E= -1455.76945197510     Delta-E=       -0.000015388654 Rises=F Damp=F
 DIIS: error= 4.33D-05 at cycle   5 NSaved=   5.
 NSaved= 5 IEnMin= 5 EnMin= -1455.76945197510     IErMin= 5 ErrMin= 4.33D-05
 ErrMax= 4.33D-05  0.00D+00 EMaxC= 1.00D-01 BMatC= 1.03D-06 BMatP= 1.53D-05
 IDIUse=1 WtCom= 1.00D+00 WtEn= 0.00D+00
 Coeff-Com:  0.130D-02-0.877D-01 0.656D-01 0.286D+00 0.735D+00
 Coeff:      0.130D-02-0.877D-01 0.656D-01 0.286D+00 0.735D+00
 Gap=     0.139 Goal=   None    Shift=    0.000
 RMSDP=4.32D-05 MaxDP=3.53D-03 DE=-1.54D-05 OVMax= 7.65D-04

 Cycle   6  Pass 1  IDiag  1:
 RMSU=  3.17D-05    CP:  1.03D+00  1.13D+00  1.03D+00  9.22D-01  1.08D+00
 E= -1455.76945326745     Delta-E=       -0.000001292350 Rises=F Damp=F
 DIIS: error= 3.36D-05 at cycle   6 NSaved=   6.
 NSaved= 6 IEnMin= 6 EnMin= -1455.76945326745     IErMin= 6 ErrMin= 3.36D-05
 ErrMax= 3.36D-05  0.00D+00 EMaxC= 1.00D-01 BMatC= 2.78D-07 BMatP= 1.03D-06
 IDIUse=1 WtCom= 1.00D+00 WtEn= 0.00D+00
 Coeff-Com:  0.303D-02-0.659D-01-0.285D-02 0.589D-01 0.425D+00 0.581D+00
 Coeff:      0.303D-02-0.659D-01-0.285D-02 0.589D-01 0.425D+00 0.581D+00
 Gap=     0.139 Goal=   None    Shift=    0.000
 RMSDP=2.47D-05 MaxDP=1.62D-03 DE=-1.29D-06 OVMax= 1.65D-04

 Cycle   7  Pass 1  IDiag  1:
 RMSU=  1.11D-05    CP:  1.03D+00  1.13D+00  1.04D+00  9.60D-01  1.20D+00
                    CP:  8.55D-01
 E= -1455.76945357771     Delta-E=       -0.000000310252 Rises=F Damp=F
 DIIS: error= 1.06D-05 at cycle   7 NSaved=   7.
 NSaved= 7 IEnMin= 7 EnMin= -1455.76945357771     IErMin= 7 ErrMin= 1.06D-05
 ErrMax= 1.06D-05  0.00D+00 EMaxC= 1.00D-01 BMatC= 1.80D-08 BMatP= 2.78D-07
 IDIUse=1 WtCom= 1.00D+00 WtEn= 0.00D+00
 Coeff-Com:  0.117D-02-0.139D-01-0.781D-02-0.188D-01 0.768D-01 0.209D+00
 Coeff-Com:  0.753D+00
 Coeff:      0.117D-02-0.139D-01-0.781D-02-0.188D-01 0.768D-01 0.209D+00
 Coeff:      0.753D+00
 Gap=     0.139 Goal=   None    Shift=    0.000
 RMSDP=6.52D-06 MaxDP=4.33D-04 DE=-3.10D-07 OVMax= 1.04D-04

 Cycle   8  Pass 1  IDiag  1:
 RMSU=  4.06D-06    CP:  1.03D+00  1.13D+00  1.05D+00  9.62D-01  1.23D+00
                    CP:  8.33D-01  1.02D+00
 E= -1455.76945360058     Delta-E=       -0.000000022872 Rises=F Damp=F
 DIIS: error= 4.97D-06 at cycle   8 NSaved=   8.
 NSaved= 8 IEnMin= 8 EnMin= -1455.76945360058     IErMin= 8 ErrMin= 4.97D-06
 ErrMax= 4.97D-06  0.00D+00 EMaxC= 1.00D-01 BMatC= 6.52D-09 BMatP= 1.80D-08
 IDIUse=1 WtCom= 1.00D+00 WtEn= 0.00D+00
 Coeff-Com:  0.338D-04 0.569D-02-0.471D-02-0.264D-01-0.500D-01-0.194D-01
 Coeff-Com:  0.406D+00 0.688D+00
 Coeff:      0.338D-04 0.569D-02-0.471D-02-0.264D-01-0.500D-01-0.194D-01
 Coeff:      0.406D+00 0.688D+00
 Gap=     0.139 Goal=   None    Shift=    0.000
 RMSDP=6.00D-06 MaxDP=4.73D-04 DE=-2.29D-08 OVMax= 2.66D-05

 Cycle   9  Pass 1  IDiag  1:
 RMSU=  1.95D-06    CP:  1.03D+00  1.13D+00  1.04D+00  9.56D-01  1.25D+00
                    CP:  8.86D-01  1.10D+00  8.47D-01
 E= -1455.76945360815     Delta-E=       -0.000000007567 Rises=F Damp=F
 DIIS: error= 1.04D-06 at cycle   9 NSaved=   9.
 NSaved= 9 IEnMin= 9 EnMin= -1455.76945360815     IErMin= 9 ErrMin= 1.04D-06
 ErrMax= 1.04D-06  0.00D+00 EMaxC= 1.00D-01 BMatC= 2.69D-10 BMatP= 6.52D-09
 IDIUse=1 WtCom= 1.00D+00 WtEn= 0.00D+00
 Coeff-Com: -0.742D-04 0.310D-02-0.915D-03-0.766D-02-0.211D-01-0.184D-01
 Coeff-Com:  0.874D-01 0.255D+00 0.703D+00
 Coeff:     -0.742D-04 0.310D-02-0.915D-03-0.766D-02-0.211D-01-0.184D-01
 Coeff:      0.874D-01 0.255D+00 0.703D+00
 Gap=     0.139 Goal=   None    Shift=    0.000
 RMSDP=1.00D-06 MaxDP=5.84D-05 DE=-7.57D-09 OVMax= 8.41D-06

 Cycle  10  Pass 1  IDiag  1:
 RMSU=  5.28D-07    CP:  1.03D+00  1.13D+00  1.04D+00  9.53D-01  1.25D+00
                    CP:  8.91D-01  1.07D+00  8.89D-01  1.08D+00
 E= -1455.76945360844     Delta-E=       -0.000000000291 Rises=F Damp=F
 DIIS: error= 4.18D-07 at cycle  10 NSaved=  10.
 NSaved=10 IEnMin=10 EnMin= -1455.76945360844     IErMin=10 ErrMin= 4.18D-07
 ErrMax= 4.18D-07  0.00D+00 EMaxC= 1.00D-01 BMatC= 6.40D-11 BMatP= 2.69D-10
 IDIUse=1 WtCom= 1.00D+00 WtEn= 0.00D+00
 Coeff-Com: -0.441D-04 0.916D-03 0.174D-04-0.821D-03-0.472D-02-0.705D-02
 Coeff-Com: -0.876D-02 0.433D-01 0.361D+00 0.616D+00
 Coeff:     -0.441D-04 0.916D-03 0.174D-04-0.821D-03-0.472D-02-0.705D-02
 Coeff:     -0.876D-02 0.433D-01 0.361D+00 0.616D+00
 Gap=     0.139 Goal=   None    Shift=    0.000
 RMSDP=5.10D-07 MaxDP=4.99D-05 DE=-2.91D-10 OVMax= 3.65D-06

 Cycle  11  Pass 1  IDiag  1:
 RMSU=  2.01D-07    CP:  1.03D+00  1.13D+00  1.04D+00  9.53D-01  1.25D+00
                    CP:  8.89D-01  1.06D+00  8.74D-01  1.17D+00  9.25D-01
 E= -1455.76945360847     Delta-E=       -0.000000000030 Rises=F Damp=F
 DIIS: error= 1.96D-07 at cycle  11 NSaved=  11.
 NSaved=11 IEnMin=11 EnMin= -1455.76945360847     IErMin=11 ErrMin= 1.96D-07
 ErrMax= 1.96D-07  0.00D+00 EMaxC= 1.00D-01 BMatC= 5.60D-12 BMatP= 6.40D-11
 IDIUse=1 WtCom= 1.00D+00 WtEn= 0.00D+00
 Coeff-Com: -0.302D-05-0.200D-03 0.153D-03 0.103D-02 0.198D-02 0.181D-03
 Coeff-Com: -0.195D-01-0.256D-01 0.317D-01 0.239D+00 0.772D+00
 Coeff:     -0.302D-05-0.200D-03 0.153D-03 0.103D-02 0.198D-02 0.181D-03
 Coeff:     -0.195D-01-0.256D-01 0.317D-01 0.239D+00 0.772D+00
 Gap=     0.139 Goal=   None    Shift=    0.000
 RMSDP=1.59D-07 MaxDP=9.80D-06 DE=-3.05D-11 OVMax= 1.58D-06

 Cycle  12  Pass 1  IDiag  1:
 RMSU=  5.97D-08    CP:  1.03D+00  1.13D+00  1.04D+00  9.52D-01  1.25D+00
                    CP:  8.88D-01  1.06D+00  8.80D-01  1.19D+00  1.03D+00
                    CP:  1.08D+00
 E= -1455.76945360853     Delta-E=       -0.000000000063 Rises=F Damp=F
 DIIS: error= 8.81D-08 at cycle  12 NSaved=  12.
 NSaved=12 IEnMin=12 EnMin= -1455.76945360853     IErMin=12 ErrMin= 8.81D-08
 ErrMax= 8.81D-08  0.00D+00 EMaxC= 1.00D-01 BMatC= 1.30D-12 BMatP= 5.60D-12
 IDIUse=1 WtCom= 1.00D+00 WtEn= 0.00D+00
 Coeff-Com:  0.392D-05-0.207D-03 0.713D-04 0.557D-03 0.150D-02 0.859D-03
 Coeff-Com: -0.744D-02-0.167D-01-0.376D-01 0.182D-01 0.386D+00 0.655D+00
 Coeff:      0.392D-05-0.207D-03 0.713D-04 0.557D-03 0.150D-02 0.859D-03
 Coeff:     -0.744D-02-0.167D-01-0.376D-01 0.182D-01 0.386D+00 0.655D+00
 Gap=     0.139 Goal=   None    Shift=    0.000
 RMSDP=6.56D-08 MaxDP=5.33D-06 DE=-6.32D-11 OVMax= 6.55D-07

 Cycle  13  Pass 1  IDiag  1:
 RMSU=  2.72D-08    CP:  1.03D+00  1.13D+00  1.04D+00  9.52D-01  1.25D+00
                    CP:  8.88D-01  1.06D+00  8.79D-01  1.20D+00  1.01D+00
                    CP:  1.14D+00  1.14D+00
 E= -1455.76945360856     Delta-E=       -0.000000000030 Rises=F Damp=F
 DIIS: error= 2.03D-08 at cycle  13 NSaved=  13.
 NSaved=13 IEnMin=13 EnMin= -1455.76945360856     IErMin=13 ErrMin= 2.03D-08
 ErrMax= 2.03D-08  0.00D+00 EMaxC= 1.00D-01 BMatC= 1.04D-13 BMatP= 1.30D-12
 IDIUse=1 WtCom= 1.00D+00 WtEn= 0.00D+00
 Coeff-Com:  0.189D-05-0.536D-04 0.114D-04 0.807D-04 0.325D-03 0.297D-03
 Coeff-Com: -0.422D-03-0.267D-02-0.186D-01-0.262D-01 0.410D-01 0.232D+00
 Coeff-Com:  0.774D+00
 Coeff:      0.189D-05-0.536D-04 0.114D-04 0.807D-04 0.325D-03 0.297D-03
 Coeff:     -0.422D-03-0.267D-02-0.186D-01-0.262D-01 0.410D-01 0.232D+00
 Coeff:      0.774D+00
 Gap=     0.139 Goal=   None    Shift=    0.000
 RMSDP=3.26D-08 MaxDP=2.44D-06 DE=-2.96D-11 OVMax= 2.77D-07

 Cycle  14  Pass 1  IDiag  1:
 RMSU=  9.19D-09    CP:  1.03D+00  1.13D+00  1.04D+00  9.52D-01  1.25D+00
                    CP:  8.88D-01  1.06D+00  8.77D-01  1.19D+00  1.02D+00
                    CP:  1.20D+00  1.21D+00  1.02D+00
 E= -1455.76945360853     Delta-E=        0.000000000029 Rises=F Damp=F
 DIIS: error= 7.92D-09 at cycle  14 NSaved=  14.
 NSaved=14 IEnMin=13 EnMin= -1455.76945360856     IErMin=14 ErrMin= 7.92D-09
 ErrMax= 7.92D-09  0.00D+00 EMaxC= 1.00D-01 BMatC= 1.91D-14 BMatP= 1.04D-13
 IDIUse=1 WtCom= 1.00D+00 WtEn= 0.00D+00
 Coeff-Com:  0.196D-06 0.101D-04-0.663D-05-0.588D-04-0.970D-04 0.149D-04
 Coeff-Com:  0.968D-03 0.164D-02-0.189D-02-0.140D-01-0.426D-01 0.462D-02
 Coeff-Com:  0.331D+00 0.721D+00
 Coeff:      0.196D-06 0.101D-04-0.663D-05-0.588D-04-0.970D-04 0.149D-04
 Coeff:      0.968D-03 0.164D-02-0.189D-02-0.140D-01-0.426D-01 0.462D-02
 Coeff:      0.331D+00 0.721D+00
 Gap=     0.139 Goal=   None    Shift=    0.000
 RMSDP=1.33D-08 MaxDP=1.06D-06 DE= 2.86D-11 OVMax= 9.64D-08

 Cycle  15  Pass 1  IDiag  1:
 RMSU=  3.01D-09    CP:  1.03D+00  1.13D+00  1.04D+00  9.52D-01  1.25D+00
                    CP:  8.88D-01  1.06D+00  8.77D-01  1.19D+00  1.02D+00
                    CP:  1.20D+00  1.25D+00  1.04D+00  1.04D+00
 E= -1455.76945360853     Delta-E=        0.000000000001 Rises=F Damp=F
 DIIS: error= 2.94D-09 at cycle  15 NSaved=  15.
 NSaved=15 IEnMin=13 EnMin= -1455.76945360856     IErMin=15 ErrMin= 2.94D-09
 ErrMax= 2.94D-09  0.00D+00 EMaxC= 1.00D-01 BMatC= 2.21D-15 BMatP= 1.91D-14
 IDIUse=1 WtCom= 1.00D+00 WtEn= 0.00D+00
 Coeff-Com: -0.191D-06 0.105D-04-0.346D-05-0.313D-04-0.743D-04-0.159D-04
 Coeff-Com:  0.314D-03 0.890D-03 0.213D-02-0.532D-03-0.196D-01-0.281D-01
 Coeff-Com: -0.752D-02 0.234D+00 0.818D+00
 Coeff:     -0.191D-06 0.105D-04-0.346D-05-0.313D-04-0.743D-04-0.159D-04
 Coeff:      0.314D-03 0.890D-03 0.213D-02-0.532D-03-0.196D-01-0.281D-01
 Coeff:     -0.752D-02 0.234D+00 0.818D+00
 Gap=     0.139 Goal=   None    Shift=    0.000
 RMSDP=4.05D-09 MaxDP=3.00D-07 DE= 1.36D-12 OVMax= 4.75D-08

 SCF Done:  E(RM062X) =  -1455.76945361     A.U. after   15 cycles
            NFock= 15  Conv=0.40D-08     -V/T= 2.0027
 KE= 1.451809441946D+03 PE=-5.477837052582D+03 EE= 1.556137601791D+03
 Leave Link  502 at Mon Apr  4 13:50:21 2022, MaxMem=  1879048192 cpu:            1633.7 elap:             233.7
 (Enter /gpfs/software/gaussian16/sse4/tar/g16/l701.exe)
 ... and contract with generalized density number  0.
 Compute integral first derivatives.
 Leave Link  701 at Mon Apr  4 13:50:22 2022, MaxMem=  1879048192 cpu:               3.2 elap:               0.5
 (Enter /gpfs/software/gaussian16/sse4/tar/g16/l702.exe)
 L702 exits ... SP integral derivatives will be done elsewhere.
 Leave Link  702 at Mon Apr  4 13:50:22 2022, MaxMem=  1879048192 cpu:               0.6 elap:               0.1
 (Enter /gpfs/software/gaussian16/sse4/tar/g16/l703.exe)
 Integral derivatives from FoFJK, PRISM(SPDF).
 Compute integral first derivatives, UseDBF=F ICtDFT=           0.
 Calling FoFJK, ICntrl=      2127 FMM=F ISym2X=0 I1Cent= 0 IOpClX= 0 NMat=1 NMatS=1 NMatT=0.
 FoFJK:  IHMeth= 1 ICntrl=    2127 DoSepK=F KAlg= 0 I1Cent=           0 FoldK=F
 IRaf=         0 NMat=       1 IRICut=       1 DoRegI=T DoRafI=F ISym2E= 0 IDoP0=0 IntGTp=1.
 FoFCou: FMM=F IPFlag=           0 FMFlag=      100000 FMFlg1=         800
         NFxFlg=           0 DoJE=F BraDBF=F KetDBF=F FulRan=T
         wScrn=  0.000000 ICntrl=      2127 IOpCl=  0 I1Cent=           0 NGrid=           0
         NMat0=    1 NMatS0=      1 NMatT0=    0 NMatD0=    1 NMtDS0=    0 NMtDT0=    0
 Symmetry not used in FoFCou.
 Leave Link  703 at Mon Apr  4 13:51:01 2022, MaxMem=  1879048192 cpu:             267.1 elap:              38.8
 (Enter /gpfs/software/gaussian16/sse4/tar/g16/l716.exe)
 Dipole        =-2.98910564D+00 9.02627138D-01-6.10495847D-06
 ***** Axes restored to original set *****
 -------------------------------------------------------------------
 Center     Atomic                   Forces (Hartrees/Bohr)
 Number     Number              X              Y              Z
 -------------------------------------------------------------------
      1        6           0.004002377   -0.000853129   -0.001650385
      2        6          -0.002872491    0.001744698    0.000004155
      3        6           0.001682724    0.000064296   -0.001135227
      4        6          -0.002730801   -0.000043676    0.001778741
      5        6           0.001505108   -0.000562314   -0.000369181
      6        6          -0.000703884    0.000349501    0.000082257
      7        1          -0.000432241    0.000019465    0.000254361
      8        1           0.000210664    0.000094971   -0.000232947
      9       17           0.000569166   -0.000092057   -0.000265255
     10        8          -0.001573796   -0.000018011    0.001017485
     11        1           0.000219782   -0.000314512    0.000188447
     12        6          -0.000299331   -0.001021813    0.001255296
     13        6          -0.000265608   -0.000569303    0.000762014
     14        6          -0.004221262    0.002721649   -0.000157092
     15        6           0.001584824   -0.001188559    0.000233481
     16        6          -0.005525717    0.003017261    0.000361665
     17        6           0.008412000   -0.003981107   -0.001189577
     18       17           0.000294758    0.000154839   -0.000348647
     19        1          -0.000143224    0.000515931   -0.000446731
     20        1           0.000286951   -0.000038132   -0.000142858
 -------------------------------------------------------------------
 Cartesian Forces:  Max     0.008412000 RMS     0.001892287
 Leave Link  716 at Mon Apr  4 13:51:01 2022, MaxMem=  1879048192 cpu:               0.4 elap:               0.1
 (Enter /gpfs/software/gaussian16/sse4/tar/g16/l103.exe)

 GradGradGradGradGradGradGradGradGradGradGradGradGradGradGradGradGradGrad
 Berny optimization.
 Using GEDIIS/GDIIS optimizer.
 FormGI is forming the generalized inverse of G from B-inverse, IUseBI=4.
 GSVD:  received Info=                   1 from GESDD.
 Internal  Forces:  Max     0.004827021 RMS     0.000990325
 Search for a local minimum.
 Step number   5 out of a maximum of  108
 All quantities printed in internal units (Hartrees-Bohrs-Radians)
 RMS Force = .99032D-03 SwitMx=.10000D-02 MixMth= 2
 Mixed Optimization -- En-DIIS/RFO-DIIS
 Update second derivatives using D2CorX and points    1    2    3    4    5
 DE= -4.05D-04 DEPred=-3.22D-04 R= 1.26D+00
 TightC=F SS=  1.41D+00  RLast= 6.50D-02 DXNew= 1.0191D+00 1.9496D-01
 Trust test= 1.26D+00 RLast= 6.50D-02 DXMaxT set to 6.06D-01
 ITU=  1  1  1  1  0
 Use linear search instead of GDIIS.
     Eigenvalues ---    0.00779   0.01574   0.01620   0.01907   0.01929
     Eigenvalues ---    0.01956   0.01965   0.01977   0.01990   0.01993
     Eigenvalues ---    0.01999   0.02017   0.02024   0.02046   0.02089
     Eigenvalues ---    0.02156   0.02226   0.06591   0.16001   0.16007
     Eigenvalues ---    0.16028   0.16180   0.16561   0.22370   0.23495
     Eigenvalues ---    0.23659   0.24622   0.24755   0.25000   0.25007
     Eigenvalues ---    0.25041   0.27992   0.30165   0.31176   0.33420
     Eigenvalues ---    0.34516   0.34843   0.35342   0.35534   0.35573
     Eigenvalues ---    0.36313   0.39964   0.41545   0.41941   0.42690
     Eigenvalues ---    0.43564   0.43997   0.44635   0.45076   0.46409
     Eigenvalues ---    0.47585   0.48189   0.73208   0.74925
 RFO step:  Lambda=-3.60641037D-04 EMin= 7.79420914D-03
 Quartic linear search produced a step of  0.35077.
 Iteration  1 RMS(Cart)=  0.01131863 RMS(Int)=  0.00012186
 Iteration  2 RMS(Cart)=  0.00012908 RMS(Int)=  0.00003444
 Iteration  3 RMS(Cart)=  0.00000001 RMS(Int)=  0.00003444
 ITry= 1 IFail=0 DXMaxC= 3.31D-02 DCOld= 1.00D+10 DXMaxT= 6.06D-01 DXLimC= 3.00D+00 Rises=F
 Variable       Old X    -DE/DX   Delta X   Delta X   Delta X     New X
                                 (Linear)    (Quad)   (Total)
    R1        2.73936  -0.00178   0.00162  -0.00165  -0.00002   2.73933
    R2        2.74794  -0.00118   0.00268   0.00012   0.00281   2.75074
    R3        2.34266   0.00180  -0.00174   0.00063  -0.00111   2.34155
    R4        2.59065   0.00128  -0.00024   0.00140   0.00117   2.59181
    R5        2.04931   0.00023   0.00013   0.00046   0.00058   2.04990
    R6        2.67408  -0.00058   0.00056  -0.00067  -0.00012   2.67397
    R7        2.04861  -0.00013  -0.00001  -0.00035  -0.00035   2.04825
    R8        2.58718   0.00137  -0.00079   0.00111   0.00032   2.58750
    R9        3.32302  -0.00027   0.00097   0.00001   0.00098   3.32399
   R10        2.66924  -0.00057   0.00191  -0.00040   0.00150   2.67075
   R11        2.04598   0.00030  -0.00042   0.00113   0.00072   2.04670
   R12        2.77212   0.00006   0.00104  -0.00249  -0.00146   2.77066
   R13        2.69680  -0.00081  -0.00057  -0.00211  -0.00276   2.69404
   R14        2.70448   0.00023   0.00414   0.00292   0.00701   2.71149
   R15        2.63455   0.00017   0.00110   0.00054   0.00160   2.63615
   R16        2.04155  -0.00019  -0.00001  -0.00087  -0.00088   2.04067
   R17        2.61035   0.00105   0.00175   0.00405   0.00585   2.61620
   R18        3.31789  -0.00011  -0.00016   0.00139   0.00123   3.31912
   R19        2.58358  -0.00114  -0.00368  -0.00671  -0.01034   2.57324
   R20        2.03394   0.00065  -0.00129   0.00144   0.00015   2.03409
   R21        2.34293   0.00439  -0.00143   0.00786   0.00651   2.34944
    A1        1.94606   0.00048  -0.00140   0.00065  -0.00075   1.94531
    A2        2.16670  -0.00084   0.00121  -0.00145  -0.00025   2.16645
    A3        2.17042   0.00036   0.00019   0.00081   0.00100   2.17142
    A4        2.15966   0.00007   0.00005   0.00010   0.00015   2.15982
    A5        2.01879   0.00033  -0.00152   0.00088  -0.00064   2.01815
    A6        2.10473  -0.00040   0.00147  -0.00098   0.00049   2.10522
    A7        2.14288  -0.00016   0.00159  -0.00047   0.00113   2.14401
    A8        2.04802  -0.00041   0.00053  -0.00169  -0.00117   2.04686
    A9        2.09228   0.00058  -0.00212   0.00216   0.00004   2.09232
   A10        2.17036  -0.00032   0.00077  -0.00075   0.00002   2.17038
   A11        2.03573   0.00112  -0.00220   0.00205  -0.00015   2.03558
   A12        2.07710  -0.00079   0.00144  -0.00131   0.00013   2.07723
   A13        2.13269   0.00005   0.00053   0.00001   0.00054   2.13323
   A14        2.03802   0.00012  -0.00097   0.00138   0.00041   2.03843
   A15        2.11248  -0.00017   0.00043  -0.00139  -0.00095   2.11152
   A16        2.01472  -0.00011  -0.00154   0.00046  -0.00108   2.01363
   A17        2.14413   0.00108  -0.00000   0.00587   0.00587   2.15000
   A18        2.12434  -0.00097   0.00154  -0.00633  -0.00479   2.11955
   A19        2.11030   0.00213  -0.00113   0.01018   0.00913   2.11943
   A20        2.11156  -0.00135   0.00279  -0.00718  -0.00431   2.10724
   A21        2.06132  -0.00077  -0.00167  -0.00300  -0.00481   2.05651
   A22        2.15652  -0.00055   0.00024  -0.00299  -0.00288   2.15365
   A23        2.08159   0.00054  -0.00251   0.00205  -0.00040   2.08119
   A24        2.04508   0.00001   0.00227   0.00094   0.00327   2.04835
   A25        2.01386   0.00351   0.00441   0.01626   0.02067   2.03454
   A26        2.09412  -0.00097  -0.00323  -0.00659  -0.00982   2.08430
   A27        2.17520  -0.00254  -0.00118  -0.00967  -0.01085   2.16435
   A28        1.91120   0.00127  -0.00492  -0.00337  -0.00831   1.90289
   A29        2.15153  -0.00038  -0.00002  -0.00105  -0.00105   2.15047
   A30        2.22045  -0.00089   0.00493   0.00442   0.00937   2.22982
   A31        2.36955   0.00137   0.01375   0.02147   0.03535   2.40490
   A32        2.05391  -0.00483  -0.01182  -0.02837  -0.04002   2.01389
    D1       -0.00000   0.00000  -0.00000   0.00000   0.00000  -0.00000
    D2        3.14159   0.00000  -0.00000   0.00000  -0.00000   3.14159
    D3       -3.14159  -0.00000   0.00000  -0.00001  -0.00001   3.14159
    D4        0.00000  -0.00000   0.00000  -0.00001  -0.00001  -0.00001
    D5        0.00000  -0.00000   0.00000  -0.00000  -0.00000  -0.00000
    D6        3.14159  -0.00000   0.00000  -0.00000  -0.00000   3.14159
    D7        3.14159   0.00000  -0.00000   0.00001   0.00001  -3.14159
    D8       -0.00001   0.00000  -0.00000   0.00001   0.00001   0.00000
    D9        0.00000  -0.00000   0.00000  -0.00000   0.00000   0.00000
   D10        3.14159  -0.00000  -0.00000  -0.00001  -0.00001   3.14158
   D11       -3.14159   0.00000   0.00000   0.00000   0.00000  -3.14159
   D12       -0.00000  -0.00000  -0.00000  -0.00001  -0.00001  -0.00001
   D13       -0.00000  -0.00000   0.00000  -0.00000  -0.00000  -0.00000
   D14        3.14159  -0.00000   0.00000  -0.00000  -0.00000   3.14159
   D15       -3.14159   0.00000   0.00000   0.00001   0.00001  -3.14158
   D16        0.00000   0.00000   0.00000   0.00000   0.00001   0.00001
   D17       -0.00000   0.00000  -0.00000   0.00000   0.00000   0.00000
   D18        3.14159  -0.00000  -0.00000  -0.00000  -0.00000   3.14158
   D19       -3.14159   0.00000  -0.00000   0.00000   0.00000  -3.14159
   D20       -0.00000  -0.00000  -0.00000  -0.00000  -0.00000  -0.00001
   D21        0.00000   0.00000  -0.00000  -0.00000  -0.00000  -0.00000
   D22       -3.14159   0.00000  -0.00000   0.00000   0.00000  -3.14159
   D23       -3.14159   0.00000   0.00000   0.00000   0.00000  -3.14158
   D24        0.00001   0.00000   0.00000   0.00001   0.00001   0.00001
   D25        0.00005   0.00000   0.00001   0.00005   0.00006   0.00011
   D26       -3.14154   0.00000   0.00001   0.00005   0.00006  -3.14148
   D27       -3.14155   0.00000   0.00001   0.00005   0.00006  -3.14149
   D28        0.00005   0.00000   0.00001   0.00005   0.00006   0.00011
   D29       -3.14159   0.00000   0.00000   0.00000   0.00000  -3.14159
   D30        0.00000   0.00000  -0.00000   0.00001   0.00001   0.00001
   D31       -0.00000   0.00000  -0.00000   0.00000   0.00000   0.00000
   D32       -3.14159   0.00000  -0.00000   0.00001   0.00001  -3.14159
   D33        3.14159   0.00000  -0.00000   0.00001   0.00001  -3.14159
   D34        0.00001   0.00000   0.00000   0.00001   0.00001   0.00001
   D35       -0.00000   0.00000  -0.00000   0.00001   0.00001   0.00001
   D36       -3.14159   0.00000   0.00000   0.00000   0.00001  -3.14158
   D37        0.00000  -0.00000   0.00000  -0.00001  -0.00001  -0.00001
   D38        3.14159   0.00000  -0.00000   0.00001   0.00001  -3.14159
   D39        3.14159  -0.00000   0.00000  -0.00002  -0.00001   3.14158
   D40       -0.00000  -0.00000  -0.00000   0.00000   0.00000  -0.00000
   D41        0.00000   0.00000  -0.00000   0.00001   0.00001   0.00001
   D42       -3.14159  -0.00000   0.00000  -0.00001  -0.00001   3.14159
   D43        0.00000  -0.00000   0.00000  -0.00001  -0.00001  -0.00000
   D44        3.14159  -0.00000  -0.00000  -0.00000  -0.00001   3.14158
   D45       -0.00000  -0.00000  -0.00000  -0.00000  -0.00000  -0.00001
         Item               Value     Threshold  Converged?
 Maximum Force            0.004827     0.000450     NO 
 RMS     Force            0.000990     0.000300     NO 
 Maximum Displacement     0.033141     0.001800     NO 
 RMS     Displacement     0.011361     0.001200     NO 
 Predicted change in Energy=-2.125950D-04
 Lowest energy point so far.  Saving SCF results.
 GradGradGradGradGradGradGradGradGradGradGradGradGradGradGradGradGradGrad

 Leave Link  103 at Mon Apr  4 13:51:02 2022, MaxMem=  1879048192 cpu:               6.2 elap:               1.1
 (Enter /gpfs/software/gaussian16/sse4/tar/g16/l202.exe)
                          Input orientation:                          
 ---------------------------------------------------------------------
 Center     Atomic      Atomic             Coordinates (Angstroms)
 Number     Number       Type             X           Y           Z
 ---------------------------------------------------------------------
      1          6           0       -8.023367   -1.621359    6.789875
      2          6           0       -7.143962   -2.651708    7.305965
      3          6           0       -5.899779   -2.918200    6.794025
      4          6           0       -7.417512   -0.916076    5.669886
      5          6           0       -6.174137   -1.189743    5.165942
      6          6           0       -5.350457   -2.205385    5.702069
      7          1           0       -5.330189   -3.713167    7.261370
      8          1           0       -5.843459   -0.587859    4.328433
      9         17           0       -8.371544    0.367336    4.937293
     10          8           0       -9.148403   -1.374646    7.246797
     11          1           0       -7.529883   -3.221156    8.144711
     12          6           0       -4.021528   -2.483889    5.148862
     13          6           0       -3.190838   -3.508513    5.689704
     14          6           0       -1.921011   -3.807997    5.195887
     15          6           0       -3.515803   -1.727515    4.039376
     16          6           0       -2.271630   -2.181482    3.722872
     17          6           0       -1.478442   -3.050278    4.125070
     18         17           0       -0.985983   -5.093694    5.942648
     19          1           0       -4.068914   -0.935414    3.564755
     20          1           0       -3.548818   -4.091835    6.525001
 ---------------------------------------------------------------------
                    Distance matrix (angstroms):
                    1          2          3          4          5
     1  C    0.000000
     2  C    1.449594   0.000000
     3  C    2.488260   1.371528   0.000000
     4  C    1.455630   2.400833   2.752400   0.000000
     5  C    2.498620   2.767237   2.390292   1.369246   0.000000
     6  C    2.944292   2.447109   1.415002   2.436405   1.413298
     7  H    3.442554   2.102012   1.083889   3.835812   3.386848
     8  H    3.446566   3.849218   3.393054   2.094007   1.083067
     9  Cl   2.740109   4.028920   4.511300   1.758982   2.702845
    10  O    1.239092   2.377430   3.625068   2.385983   3.634612
    11  H    2.153708   1.084759   2.138544   3.383900   3.851980
    12  C    4.410397   3.798796   2.534367   3.776534   2.511739
    13  C    5.303307   4.355870   2.984352   4.958417   3.814590
    14  C    6.675397   5.750534   4.379084   6.228916   4.994520
    15  C    5.281538   4.968729   3.832644   4.305848   2.936850
    16  C    6.542379   6.066241   4.810219   5.645548   4.277331
    17  C    7.209649   6.509613   5.166138   6.497216   5.156991
    18  Cl   7.893014   6.763330   5.440865   7.674077   6.539193
    19  H    5.148749   5.137921   4.208527   3.955383   2.657150
    20  H    5.118105   3.950813   2.641365   5.077741   4.142642
                    6          7          8          9         10
     6  C    0.000000
     7  H    2.169155   0.000000
     8  H    2.178605   4.316610   0.000000
     9  Cl   4.041131   5.594790   2.770256   0.000000
    10  O    4.183384   4.477460   4.478676   2.995300   0.000000
    11  H    3.427563   2.420954   4.933788   4.886021   2.614471
    12  C    1.466170   2.772437   2.754536   5.205467   5.649477
    13  C    2.522351   2.662487   4.173690   6.513681   6.516940
    14  C    3.819121   3.987192   5.148530   7.688280   7.897000
    15  C    2.521678   4.197148   2.607749   5.364035   6.491397
    16  C    3.660187   4.921566   3.957815   6.721625   7.769108
    17  C    4.265357   5.011162   5.015799   7.736578   8.448740
    18  Cl   5.239164   4.745209   6.819334   9.240135   9.064062
    19  H    2.797015   4.792879   1.962908   4.700387   6.289003
    20  H    2.735290   1.964411   4.729497   6.757492   6.265736
                   11         12         13         14         15
    11  H    0.000000
    12  C    4.671962   0.000000
    13  C    4.993690   1.425627   0.000000
    14  C    6.363912   2.483474   1.394993   0.000000
    15  C    5.932754   1.434857   2.449722   2.865184   0.000000
    16  C    6.948583   2.277508   2.544481   2.222219   1.361700
    17  C    7.266818   2.799327   2.364394   1.384432   2.430614
    18  Cl   7.153887   4.081141   2.727300   1.756402   4.620994
    19  H    6.178909   2.215720   3.450691   3.940281   1.076393
    20  H    4.385249   2.168572   1.079877   2.120581   3.430660
                   16         17         18         19         20
    16  C    0.000000
    17  C    1.243269   0.000000
    18  Cl   3.880885   2.778786   0.000000
    19  H    2.192696   3.390745   5.696502   0.000000
    20  H    3.623891   3.336310   2.812647   4.358504   0.000000
 Stoichiometry    C12H5Cl2O(1-)
 Framework group  C1[X(C12H5Cl2O)]
 Deg. of freedom    54
 Full point group                 C1      NOp   1
 RotChk:  IX=2 Diff= 2.06D-03
 Largest Abelian subgroup         C1      NOp   1
 Largest concise Abelian subgroup C1      NOp   1
                         Standard orientation:                         
 ---------------------------------------------------------------------
 Center     Atomic      Atomic             Coordinates (Angstroms)
 Number     Number       Type             X           Y           Z
 ---------------------------------------------------------------------
      1          6           0        3.080054   -1.206470   -0.000031
      2          6           0        1.878983   -2.018104   -0.000091
      3          6           0        0.609147   -1.499831   -0.000095
      4          6           0        2.762740    0.214154    0.000024
      5          6           0        1.491080    0.721810    0.000019
      6          6           0        0.347882   -0.109158   -0.000041
      7          1           0       -0.214787   -2.204066   -0.000153
      8          1           0        1.396093    1.800704    0.000073
      9         17           0        4.125441    1.326387    0.000108
     10          8           0        4.230355   -1.667076   -0.000022
     11          1           0        2.037778   -3.091177   -0.000137
     12          6           0       -1.006234    0.453004   -0.000048
     13          6           0       -2.159301   -0.385356    0.000020
     14          6           0       -3.465222    0.105128    0.000013
     15          6           0       -1.210647    1.873226   -0.000126
     16          6           0       -2.548062    2.129251   -0.000112
     17          6           0       -3.609571    1.482015   -0.000053
     18         17           0       -4.810844   -1.023698    0.000106
     19          1           0       -0.403274    2.585105   -0.000192
     20          1           0       -2.031882   -1.457690    0.000086
 ---------------------------------------------------------------------
 Rotational constants (GHZ):           1.2738944           0.2066383           0.1777978
 Leave Link  202 at Mon Apr  4 13:51:02 2022, MaxMem=  1879048192 cpu:               0.3 elap:               0.1
 (Enter /gpfs/software/gaussian16/sse4/tar/g16/l301.exe)
 Standard basis: 6-311+G(d,p) (5D, 7F)
 Ernie: Thresh=  0.10000D-02 Tol=  0.10000D-05 Strict=F.
 There are   391 symmetry adapted cartesian basis functions of A   symmetry.
 There are   376 symmetry adapted basis functions of A   symmetry.
   376 basis functions,   614 primitive gaussians,   391 cartesian basis functions
    60 alpha electrons       60 beta electrons
       nuclear repulsion energy      1013.9977097715 Hartrees.
 IExCor= 4336 DFT=T Ex+Corr=M062X ExCW=0 ScaHFX=  0.540000
 ScaDFX=  1.000000  1.000000  1.000000  1.000000 ScalE2=  1.000000  1.000000
 IRadAn=      5 IRanWt=     -1 IRanGd=            0 ICorTp=0 IEmpDi=  4
 NAtoms=   20 NActive=   20 NUniq=   20 SFac= 1.00D+00 NAtFMM=   60 NAOKFM=F Big=F
 Integral buffers will be    131072 words long.
 Raffenetti 2 integral format.
 Two-electron integral symmetry is turned on.
 Leave Link  301 at Mon Apr  4 13:51:02 2022, MaxMem=  1879048192 cpu:               0.9 elap:               0.2
 (Enter /gpfs/software/gaussian16/sse4/tar/g16/l302.exe)
 NPDir=0 NMtPBC=     1 NCelOv=     1 NCel=       1 NClECP=     1 NCelD=      1
         NCelK=      1 NCelE2=     1 NClLst=     1 CellRange=     0.0.
 One-electron integrals computed using PRISM.
 One-electron integral symmetry used in STVInt
 NBasis=   376 RedAO= T EigKep=  1.26D-06  NBF=   376
 NBsUse=   372 1.00D-06 EigRej=  4.06D-07 NBFU=   372
 Precomputing XC quadrature grid using
 IXCGrd= 4 IRadAn=           5 IRanWt=          -1 IRanGd=           0 AccXCQ= 0.00D+00.
 Generated NRdTot=       0 NPtTot=           0 NUsed=           0 NTot=          32
 NSgBfM=   385   385   385   385   385 MxSgAt=    20 MxSgA2=    20.
 Leave Link  302 at Mon Apr  4 13:51:05 2022, MaxMem=  1879048192 cpu:              20.6 elap:               3.5
 (Enter /gpfs/software/gaussian16/sse4/tar/g16/l303.exe)
 DipDrv:  MaxL=1.
 Leave Link  303 at Mon Apr  4 13:51:06 2022, MaxMem=  1879048192 cpu:               1.3 elap:               0.2
 (Enter /gpfs/software/gaussian16/sse4/tar/g16/l401.exe)
 Initial guess from the checkpoint file:  "checkpoint.chk"
 B after Tr=     0.000000   -0.000000   -0.000000
         Rot=    1.000000    0.000000    0.000000   -0.000513 Ang=   0.06 deg.
 Guess basis will be translated and rotated to current coordinates.
 JPrj=2 DoOrth=T DoCkMO=T.
 Generating alternative initial guess.
 ExpMin= 4.38D-02 ExpMax= 1.06D+05 ExpMxC= 3.62D+03 IAcc=2 IRadAn=         4 AccDes= 0.00D+00
 Harris functional with IExCor= 1009 and IRadAn=       4 diagonalized for initial guess.
 HarFok:  IExCor= 1009 AccDes= 0.00D+00 IRadAn=         4 IDoV= 1 UseB2=F ITyADJ=14
 ICtDFT=  3500011 ScaDFX=  1.000000  1.000000  1.000000  1.000000
 FoFCou: FMM=F IPFlag=           0 FMFlag=      100000 FMFlg1=           0
         NFxFlg=           0 DoJE=T BraDBF=F KetDBF=T FulRan=T
         wScrn=  0.000000 ICntrl=       500 IOpCl=  0 I1Cent=   200000004 NGrid=           0
         NMat0=    1 NMatS0=      1 NMatT0=    0 NMatD0=    1 NMtDS0=    0 NMtDT0=    0
 Petite list used in FoFCou.
 Harris En= -1455.18325927253    
 Leave Link  401 at Mon Apr  4 13:51:10 2022, MaxMem=  1879048192 cpu:              25.3 elap:               3.9
 (Enter /gpfs/software/gaussian16/sse4/tar/g16/l502.exe)
 Integral symmetry usage will be decided dynamically.
 Closed shell SCF:
 Using DIIS extrapolation, IDIIS=  1040.
 NGot=  1879048192 LenX=  1878736095 LenY=  1878582773
 Requested convergence on RMS density matrix=1.00D-08 within 128 cycles.
 Requested convergence on MAX density matrix=1.00D-06.
 Requested convergence on             energy=1.00D-06.
 No special actions if energy rises.
 Fock matrices will be formed incrementally for  20 cycles.

 Cycle   1  Pass 1  IDiag  1:
 FoFJK:  IHMeth= 1 ICntrl=       0 DoSepK=F KAlg= 0 I1Cent=           0 FoldK=F
 IRaf= 840000000 NMat=       1 IRICut=       1 DoRegI=T DoRafI=F ISym2E= 0 IDoP0=0 IntGTp=1.
 FoFCou: FMM=F IPFlag=           0 FMFlag=      100000 FMFlg1=           0
         NFxFlg=           0 DoJE=F BraDBF=F KetDBF=F FulRan=T
         wScrn=  0.000000 ICntrl=         0 IOpCl=  0 I1Cent=           0 NGrid=           0
         NMat0=    1 NMatS0=      1 NMatT0=    0 NMatD0=    1 NMtDS0=    0 NMtDT0=    0
 Symmetry not used in FoFCou.
 E= -1455.76790021722    
 DIIS: error= 8.24D-04 at cycle   1 NSaved=   1.
 NSaved= 1 IEnMin= 1 EnMin= -1455.76790021722     IErMin= 1 ErrMin= 8.24D-04
 ErrMax= 8.24D-04  0.00D+00 EMaxC= 1.00D-01 BMatC= 1.02D-03 BMatP= 1.02D-03
 IDIUse=3 WtCom= 9.92D-01 WtEn= 8.24D-03
 Coeff-Com:  0.100D+01
 Coeff-En:   0.100D+01
 Coeff:      0.100D+01
 Gap=     0.386 Goal=   None    Shift=    0.000
 RMSDP=6.48D-03 MaxDP=3.87D-01              OVMax= 1.40D-02

 Cycle   2  Pass 1  IDiag  1:
 RMSU=  5.76D-03    CP:  1.03D+00
 E= -1455.76961371628     Delta-E=       -0.001713499058 Rises=F Damp=F
 DIIS: error= 2.22D-04 at cycle   2 NSaved=   2.
 NSaved= 2 IEnMin= 2 EnMin= -1455.76961371628     IErMin= 2 ErrMin= 2.22D-04
 ErrMax= 2.22D-04  0.00D+00 EMaxC= 1.00D-01 BMatC= 4.15D-05 BMatP= 1.02D-03
 IDIUse=3 WtCom= 9.98D-01 WtEn= 2.22D-03
 Coeff-Com: -0.496D-01 0.105D+01
 Coeff-En:   0.000D+00 0.100D+01
 Coeff:     -0.495D-01 0.105D+01
 Gap=     0.140 Goal=   None    Shift=    0.000
 RMSDP=7.25D-04 MaxDP=3.34D-02 DE=-1.71D-03 OVMax= 3.23D-03

 Cycle   3  Pass 1  IDiag  1:
 RMSU=  6.13D-04    CP:  1.03D+00  1.06D+00
 E= -1455.76967699314     Delta-E=       -0.000063276868 Rises=F Damp=F
 DIIS: error= 2.67D-04 at cycle   3 NSaved=   3.
 NSaved= 3 IEnMin= 3 EnMin= -1455.76967699314     IErMin= 2 ErrMin= 2.22D-04
 ErrMax= 2.67D-04  0.00D+00 EMaxC= 1.00D-01 BMatC= 2.37D-05 BMatP= 4.15D-05
 IDIUse=3 WtCom= 9.97D-01 WtEn= 2.67D-03
 Coeff-Com: -0.447D-01 0.457D+00 0.588D+00
 Coeff-En:   0.000D+00 0.000D+00 0.100D+01
 Coeff:     -0.446D-01 0.456D+00 0.589D+00
 Gap=     0.140 Goal=   None    Shift=    0.000
 RMSDP=1.36D-04 MaxDP=7.64D-03 DE=-6.33D-05 OVMax= 3.04D-03

 Cycle   4  Pass 1  IDiag  1:
 RMSU=  1.32D-04    CP:  1.03D+00  1.06D+00  1.04D+00
 E= -1455.76970247651     Delta-E=       -0.000025483364 Rises=F Damp=F
 DIIS: error= 1.54D-04 at cycle   4 NSaved=   4.
 NSaved= 4 IEnMin= 4 EnMin= -1455.76970247651     IErMin= 4 ErrMin= 1.54D-04
 ErrMax= 1.54D-04  0.00D+00 EMaxC= 1.00D-01 BMatC= 5.18D-06 BMatP= 2.37D-05
 IDIUse=3 WtCom= 9.98D-01 WtEn= 1.54D-03
 EnCoef did     3 forward-backward iterations
 Coeff-Com: -0.137D-01 0.387D-01 0.305D+00 0.670D+00
 Coeff-En:   0.000D+00 0.000D+00 0.328D-02 0.997D+00
 Coeff:     -0.137D-01 0.386D-01 0.304D+00 0.671D+00
 Gap=     0.140 Goal=   None    Shift=    0.000
 RMSDP=1.04D-04 MaxDP=6.80D-03 DE=-2.55D-05 OVMax= 8.46D-04

 Cycle   5  Pass 1  IDiag  1:
 RMSU=  7.68D-05    CP:  1.03D+00  1.07D+00  1.13D+00  9.47D-01
 E= -1455.76970778160     Delta-E=       -0.000005305092 Rises=F Damp=F
 DIIS: error= 5.53D-05 at cycle   5 NSaved=   5.
 NSaved= 5 IEnMin= 5 EnMin= -1455.76970778160     IErMin= 5 ErrMin= 5.53D-05
 ErrMax= 5.53D-05  0.00D+00 EMaxC= 1.00D-01 BMatC= 1.13D-06 BMatP= 5.18D-06
 IDIUse=1 WtCom= 1.00D+00 WtEn= 0.00D+00
 Coeff-Com:  0.454D-02-0.103D+00 0.577D-01 0.389D+00 0.652D+00
 Coeff:      0.454D-02-0.103D+00 0.577D-01 0.389D+00 0.652D+00
 Gap=     0.140 Goal=   None    Shift=    0.000
 RMSDP=3.16D-05 MaxDP=2.54D-03 DE=-5.31D-06 OVMax= 9.72D-04

 Cycle   6  Pass 1  IDiag  1:
 RMSU=  2.30D-05    CP:  1.03D+00  1.07D+00  1.15D+00  9.22D-01  1.11D+00
 E= -1455.76970921463     Delta-E=       -0.000001433027 Rises=F Damp=F
 DIIS: error= 3.28D-05 at cycle   6 NSaved=   6.
 NSaved= 6 IEnMin= 6 EnMin= -1455.76970921463     IErMin= 6 ErrMin= 3.28D-05
 ErrMax= 3.28D-05  0.00D+00 EMaxC= 1.00D-01 BMatC= 2.21D-07 BMatP= 1.13D-06
 IDIUse=1 WtCom= 1.00D+00 WtEn= 0.00D+00
 Coeff-Com:  0.374D-02-0.603D-01 0.152D-02 0.109D+00 0.379D+00 0.567D+00
 Coeff:      0.374D-02-0.603D-01 0.152D-02 0.109D+00 0.379D+00 0.567D+00
 Gap=     0.140 Goal=   None    Shift=    0.000
 RMSDP=2.10D-05 MaxDP=1.21D-03 DE=-1.43D-06 OVMax= 2.01D-04

 Cycle   7  Pass 1  IDiag  1:
 RMSU=  1.29D-05    CP:  1.03D+00  1.07D+00  1.17D+00  9.80D-01  1.07D+00
                    CP:  6.69D-01
 E= -1455.76970946554     Delta-E=       -0.000000250916 Rises=F Damp=F
 DIIS: error= 1.09D-05 at cycle   7 NSaved=   7.
 NSaved= 7 IEnMin= 7 EnMin= -1455.76970946554     IErMin= 7 ErrMin= 1.09D-05
 ErrMax= 1.09D-05  0.00D+00 EMaxC= 1.00D-01 BMatC= 2.10D-08 BMatP= 2.21D-07
 IDIUse=1 WtCom= 1.00D+00 WtEn= 0.00D+00
 Coeff-Com:  0.101D-02-0.825D-02-0.927D-02-0.407D-01 0.590D-01 0.248D+00
 Coeff-Com:  0.750D+00
 Coeff:      0.101D-02-0.825D-02-0.927D-02-0.407D-01 0.590D-01 0.248D+00
 Coeff:      0.750D+00
 Gap=     0.140 Goal=   None    Shift=    0.000
 RMSDP=5.78D-06 MaxDP=2.74D-04 DE=-2.51D-07 OVMax= 1.06D-04

 Cycle   8  Pass 1  IDiag  1:
 RMSU=  3.94D-06    CP:  1.03D+00  1.07D+00  1.17D+00  9.89D-01  1.06D+00
                    CP:  5.61D-01  1.07D+00
 E= -1455.76970949356     Delta-E=       -0.000000028016 Rises=F Damp=F
 DIIS: error= 6.62D-06 at cycle   8 NSaved=   8.
 NSaved= 8 IEnMin= 8 EnMin= -1455.76970949356     IErMin= 8 ErrMin= 6.62D-06
 ErrMax= 6.62D-06  0.00D+00 EMaxC= 1.00D-01 BMatC= 5.00D-09 BMatP= 2.10D-08
 IDIUse=1 WtCom= 1.00D+00 WtEn= 0.00D+00
 Coeff-Com:  0.560D-04 0.378D-02-0.557D-02-0.399D-01-0.200D-01 0.508D-01
 Coeff-Com:  0.413D+00 0.598D+00
 Coeff:      0.560D-04 0.378D-02-0.557D-02-0.399D-01-0.200D-01 0.508D-01
 Coeff:      0.413D+00 0.598D+00
 Gap=     0.140 Goal=   None    Shift=    0.000
 RMSDP=5.08D-06 MaxDP=3.13D-04 DE=-2.80D-08 OVMax= 3.09D-05

 Cycle   9  Pass 1  IDiag  1:
 RMSU=  1.81D-06    CP:  1.03D+00  1.07D+00  1.17D+00  9.89D-01  1.07D+00
                    CP:  5.65D-01  1.13D+00  9.10D-01
 E= -1455.76970949968     Delta-E=       -0.000000006124 Rises=F Damp=F
 DIIS: error= 1.48D-06 at cycle   9 NSaved=   9.
 NSaved= 9 IEnMin= 9 EnMin= -1455.76970949968     IErMin= 9 ErrMin= 1.48D-06
 ErrMax= 1.48D-06  0.00D+00 EMaxC= 1.00D-01 BMatC= 4.53D-10 BMatP= 5.00D-09
 IDIUse=1 WtCom= 1.00D+00 WtEn= 0.00D+00
 Coeff-Com: -0.114D-03 0.304D-02-0.142D-02-0.135D-01-0.153D-01-0.367D-02
 Coeff-Com:  0.983D-01 0.279D+00 0.654D+00
 Coeff:     -0.114D-03 0.304D-02-0.142D-02-0.135D-01-0.153D-01-0.367D-02
 Coeff:      0.983D-01 0.279D+00 0.654D+00
 Gap=     0.140 Goal=   None    Shift=    0.000
 RMSDP=1.26D-06 MaxDP=6.33D-05 DE=-6.12D-09 OVMax= 1.35D-05

 Cycle  10  Pass 1  IDiag  1:
 RMSU=  5.37D-07    CP:  1.03D+00  1.07D+00  1.16D+00  9.89D-01  1.07D+00
                    CP:  5.56D-01  1.14D+00  9.87D-01  9.89D-01
 E= -1455.76970950007     Delta-E=       -0.000000000386 Rises=F Damp=F
 DIIS: error= 4.45D-07 at cycle  10 NSaved=  10.
 NSaved=10 IEnMin=10 EnMin= -1455.76970950007     IErMin=10 ErrMin= 4.45D-07
 ErrMax= 4.45D-07  0.00D+00 EMaxC= 1.00D-01 BMatC= 6.09D-11 BMatP= 4.53D-10
 IDIUse=1 WtCom= 1.00D+00 WtEn= 0.00D+00
 Coeff-Com: -0.499D-04 0.626D-03 0.150D-03 0.860D-03-0.231D-02-0.913D-02
 Coeff-Com: -0.249D-01 0.326D-01 0.287D+00 0.715D+00
 Coeff:     -0.499D-04 0.626D-03 0.150D-03 0.860D-03-0.231D-02-0.913D-02
 Coeff:     -0.249D-01 0.326D-01 0.287D+00 0.715D+00
 Gap=     0.140 Goal=   None    Shift=    0.000
 RMSDP=6.69D-07 MaxDP=6.38D-05 DE=-3.86D-10 OVMax= 2.53D-06

 Cycle  11  Pass 1  IDiag  1:
 RMSU=  1.97D-07    CP:  1.03D+00  1.07D+00  1.16D+00  9.89D-01  1.07D+00
                    CP:  5.48D-01  1.15D+00  9.88D-01  1.12D+00  9.28D-01
 E= -1455.76970950023     Delta-E=       -0.000000000159 Rises=F Damp=F
 DIIS: error= 2.65D-07 at cycle  11 NSaved=  11.
 NSaved=11 IEnMin=11 EnMin= -1455.76970950023     IErMin=11 ErrMin= 2.65D-07
 ErrMax= 2.65D-07  0.00D+00 EMaxC= 1.00D-01 BMatC= 5.89D-12 BMatP= 6.09D-11
 IDIUse=1 WtCom= 1.00D+00 WtEn= 0.00D+00
 Coeff-Com: -0.338D-05-0.182D-03 0.140D-03 0.194D-02 0.112D-02-0.375D-02
 Coeff-Com: -0.218D-01-0.245D-01 0.949D-02 0.237D+00 0.801D+00
 Coeff:     -0.338D-05-0.182D-03 0.140D-03 0.194D-02 0.112D-02-0.375D-02
 Coeff:     -0.218D-01-0.245D-01 0.949D-02 0.237D+00 0.801D+00
 Gap=     0.140 Goal=   None    Shift=    0.000
 RMSDP=2.84D-07 MaxDP=1.78D-05 DE=-1.59D-10 OVMax= 2.28D-06

 Cycle  12  Pass 1  IDiag  1:
 RMSU=  7.81D-08    CP:  1.03D+00  1.07D+00  1.16D+00  9.91D-01  1.06D+00
                    CP:  5.43D-01  1.15D+00  9.98D-01  1.15D+00  9.57D-01
                    CP:  1.05D+00
 E= -1455.76970950018     Delta-E=        0.000000000044 Rises=F Damp=F
 DIIS: error= 7.48D-08 at cycle  12 NSaved=  12.
 NSaved=12 IEnMin=11 EnMin= -1455.76970950023     IErMin=12 ErrMin= 7.48D-08
 ErrMax= 7.48D-08  0.00D+00 EMaxC= 1.00D-01 BMatC= 2.21D-12 BMatP= 5.89D-12
 IDIUse=1 WtCom= 1.00D+00 WtEn= 0.00D+00
 Coeff-Com:  0.650D-05-0.215D-03 0.669D-04 0.106D-02 0.115D-02-0.940D-03
 Coeff-Com: -0.869D-02-0.190D-01-0.400D-01 0.115D-01 0.451D+00 0.604D+00
 Coeff:      0.650D-05-0.215D-03 0.669D-04 0.106D-02 0.115D-02-0.940D-03
 Coeff:     -0.869D-02-0.190D-01-0.400D-01 0.115D-01 0.451D+00 0.604D+00
 Gap=     0.140 Goal=   None    Shift=    0.000
 RMSDP=5.13D-08 MaxDP=2.96D-06 DE= 4.37D-11 OVMax= 7.43D-07

 Cycle  13  Pass 1  IDiag  1:
 RMSU=  2.27D-08    CP:  1.03D+00  1.07D+00  1.16D+00  9.90D-01  1.06D+00
                    CP:  5.44D-01  1.15D+00  9.95D-01  1.15D+00  9.66D-01
                    CP:  1.15D+00  9.40D-01
 E= -1455.76970950021     Delta-E=       -0.000000000031 Rises=F Damp=F
 DIIS: error= 1.87D-08 at cycle  13 NSaved=  13.
 NSaved=13 IEnMin=11 EnMin= -1455.76970950023     IErMin=13 ErrMin= 1.87D-08
 ErrMax= 1.87D-08  0.00D+00 EMaxC= 1.00D-01 BMatC= 1.36D-13 BMatP= 2.21D-12
 IDIUse=1 WtCom= 1.00D+00 WtEn= 0.00D+00
 Coeff-Com:  0.291D-05-0.618D-04 0.912D-05 0.178D-03 0.333D-03 0.520D-04
 Coeff-Com: -0.486D-03-0.473D-02-0.184D-01-0.319D-01 0.885D-01 0.227D+00
 Coeff-Com:  0.740D+00
 Coeff:      0.291D-05-0.618D-04 0.912D-05 0.178D-03 0.333D-03 0.520D-04
 Coeff:     -0.486D-03-0.473D-02-0.184D-01-0.319D-01 0.885D-01 0.227D+00
 Coeff:      0.740D+00
 Gap=     0.140 Goal=   None    Shift=    0.000
 RMSDP=4.40D-08 MaxDP=3.07D-06 DE=-3.09D-11 OVMax= 2.64D-07

 Cycle  14  Pass 1  IDiag  1:
 RMSU=  9.91D-09    CP:  1.03D+00  1.07D+00  1.16D+00  9.90D-01  1.06D+00
                    CP:  5.44D-01  1.15D+00  9.91D-01  1.15D+00  9.57D-01
                    CP:  1.18D+00  9.29D-01  1.10D+00
 E= -1455.76970950020     Delta-E=        0.000000000015 Rises=F Damp=F
 DIIS: error= 8.16D-09 at cycle  14 NSaved=  14.
 NSaved=14 IEnMin=11 EnMin= -1455.76970950023     IErMin=14 ErrMin= 8.16D-09
 ErrMax= 8.16D-09  0.00D+00 EMaxC= 1.00D-01 BMatC= 2.78D-14 BMatP= 1.36D-13
 IDIUse=1 WtCom= 1.00D+00 WtEn= 0.00D+00
 Coeff-Com:  0.391D-07 0.119D-04-0.125D-04-0.112D-03-0.572D-04 0.177D-03
 Coeff-Com:  0.131D-02 0.127D-02-0.206D-04-0.154D-01-0.294D-01-0.713D-02
 Coeff-Com:  0.332D+00 0.717D+00
 Coeff:      0.391D-07 0.119D-04-0.125D-04-0.112D-03-0.572D-04 0.177D-03
 Coeff:      0.131D-02 0.127D-02-0.206D-04-0.154D-01-0.294D-01-0.713D-02
 Coeff:      0.332D+00 0.717D+00
 Gap=     0.140 Goal=   None    Shift=    0.000
 RMSDP=1.46D-08 MaxDP=9.10D-07 DE= 1.46D-11 OVMax= 1.37D-07

 Cycle  15  Pass 1  IDiag  1:
 RMSU=  3.61D-09    CP:  1.03D+00  1.07D+00  1.16D+00  9.90D-01  1.06D+00
                    CP:  5.45D-01  1.15D+00  9.91D-01  1.15D+00  9.53D-01
                    CP:  1.18D+00  9.06D-01  1.24D+00  1.16D+00
 E= -1455.76970950017     Delta-E=        0.000000000027 Rises=F Damp=F
 DIIS: error= 2.79D-09 at cycle  15 NSaved=  15.
 NSaved=15 IEnMin=11 EnMin= -1455.76970950023     IErMin=15 ErrMin= 2.79D-09
 ErrMax= 2.79D-09  0.00D+00 EMaxC= 1.00D-01 BMatC= 3.01D-15 BMatP= 2.78D-14
 IDIUse=1 WtCom= 1.00D+00 WtEn= 0.00D+00
 Coeff-Com: -0.302D-06 0.115D-04-0.572D-05-0.589D-04-0.552D-04 0.777D-04
 Coeff-Com:  0.532D-03 0.904D-03 0.250D-02-0.268D-02-0.209D-01-0.353D-01
 Coeff-Com:  0.346D-01 0.241D+00 0.779D+00
 Coeff:     -0.302D-06 0.115D-04-0.572D-05-0.589D-04-0.552D-04 0.777D-04
 Coeff:      0.532D-03 0.904D-03 0.250D-02-0.268D-02-0.209D-01-0.353D-01
 Coeff:      0.346D-01 0.241D+00 0.779D+00
 Gap=     0.140 Goal=   None    Shift=    0.000
 RMSDP=6.73D-09 MaxDP=4.50D-07 DE= 2.73D-11 OVMax= 3.98D-08

 SCF Done:  E(RM062X) =  -1455.76970950     A.U. after   15 cycles
            NFock= 15  Conv=0.67D-08     -V/T= 2.0027
 KE= 1.451797757543D+03 PE=-5.477559330972D+03 EE= 1.555994154158D+03
 Leave Link  502 at Mon Apr  4 13:54:55 2022, MaxMem=  1879048192 cpu:            1573.5 elap:             225.2
 (Enter /gpfs/software/gaussian16/sse4/tar/g16/l701.exe)
 ... and contract with generalized density number  0.
 Compute integral first derivatives.
 Leave Link  701 at Mon Apr  4 13:54:56 2022, MaxMem=  1879048192 cpu:               5.7 elap:               1.0
 (Enter /gpfs/software/gaussian16/sse4/tar/g16/l702.exe)
 L702 exits ... SP integral derivatives will be done elsewhere.
 Leave Link  702 at Mon Apr  4 13:54:56 2022, MaxMem=  1879048192 cpu:               0.4 elap:               0.1
 (Enter /gpfs/software/gaussian16/sse4/tar/g16/l703.exe)
 Integral derivatives from FoFJK, PRISM(SPDF).
 Compute integral first derivatives, UseDBF=F ICtDFT=           0.
 Calling FoFJK, ICntrl=      2127 FMM=F ISym2X=0 I1Cent= 0 IOpClX= 0 NMat=1 NMatS=1 NMatT=0.
 FoFJK:  IHMeth= 1 ICntrl=    2127 DoSepK=F KAlg= 0 I1Cent=           0 FoldK=F
 IRaf=         0 NMat=       1 IRICut=       1 DoRegI=T DoRafI=F ISym2E= 0 IDoP0=0 IntGTp=1.
 FoFCou: FMM=F IPFlag=           0 FMFlag=      100000 FMFlg1=         800
         NFxFlg=           0 DoJE=F BraDBF=F KetDBF=F FulRan=T
         wScrn=  0.000000 ICntrl=      2127 IOpCl=  0 I1Cent=           0 NGrid=           0
         NMat0=    1 NMatS0=      1 NMatT0=    0 NMatD0=    1 NMtDS0=    0 NMtDT0=    0
 Symmetry not used in FoFCou.
 Leave Link  703 at Mon Apr  4 13:55:35 2022, MaxMem=  1879048192 cpu:             268.4 elap:              38.6
 (Enter /gpfs/software/gaussian16/sse4/tar/g16/l716.exe)
 Dipole        =-2.90704632D+00 9.11517189D-01-2.53208602D-05
 ***** Axes restored to original set *****
 -------------------------------------------------------------------
 Center     Atomic                   Forces (Hartrees/Bohr)
 Number     Number              X              Y              Z
 -------------------------------------------------------------------
      1        6           0.004779203   -0.000779769   -0.002221602
      2        6          -0.002379464    0.001639121   -0.000198509
      3        6           0.001737196   -0.000212746   -0.000880522
      4        6          -0.002819771   -0.000181083    0.001979116
      5        6           0.001104788   -0.000541573   -0.000136520
      6        6          -0.001283107    0.001103229   -0.000336101
      7        1           0.000106216   -0.000254048    0.000197807
      8        1          -0.000202052    0.000007446    0.000119837
      9       17           0.000695797   -0.000292754   -0.000136462
     10        8          -0.001881879    0.000219403    0.000966201
     11        1           0.000396512   -0.000249639    0.000008652
     12        6           0.000371477   -0.000101185   -0.000130326
     13        6          -0.000264209   -0.000011427    0.000179835
     14        6          -0.003431884    0.002289829   -0.000209050
     15        6          -0.000560968   -0.001591552    0.002015027
     16        6          -0.001684899    0.001695617   -0.000697753
     17        6           0.003800991   -0.002096607   -0.000227279
     18       17           0.000897290   -0.000684868    0.000144698
     19        1           0.000484014    0.000327485   -0.000647845
     20        1           0.000134749   -0.000284881    0.000210795
 -------------------------------------------------------------------
 Cartesian Forces:  Max     0.004779203 RMS     0.001378757
 Leave Link  716 at Mon Apr  4 13:55:35 2022, MaxMem=  1879048192 cpu:               0.3 elap:               0.1
 (Enter /gpfs/software/gaussian16/sse4/tar/g16/l103.exe)

 GradGradGradGradGradGradGradGradGradGradGradGradGradGradGradGradGradGrad
 Berny optimization.
 Using GEDIIS/GDIIS optimizer.
 FormGI is forming the generalized inverse of G from B-inverse, IUseBI=4.
 GSVD:  received Info=                   1 from GESDD.
 Internal  Forces:  Max     0.002108600 RMS     0.000683265
 Search for a local minimum.
 Step number   6 out of a maximum of  108
 All quantities printed in internal units (Hartrees-Bohrs-Radians)
 RMS Force = .68327D-03 SwitMx=.10000D-02 MixMth= 2
 Mixed Optimization -- En-DIIS/RFO-DIIS
 Swapping is turned off.
 Update second derivatives using D2CorX and points    1    2    3    4    5
                                                      6
 DE= -2.56D-04 DEPred=-2.13D-04 R= 1.20D+00
 TightC=F SS=  1.41D+00  RLast= 6.42D-02 DXNew= 1.0191D+00 1.9261D-01
 Trust test= 1.20D+00 RLast= 6.42D-02 DXMaxT set to 6.06D-01
 ITU=  1  1  1  1  1  0
     Eigenvalues ---    0.00779   0.01572   0.01620   0.01907   0.01929
     Eigenvalues ---    0.01956   0.01965   0.01977   0.01990   0.01993
     Eigenvalues ---    0.01999   0.02017   0.02024   0.02046   0.02090
     Eigenvalues ---    0.02156   0.02223   0.05265   0.15998   0.16022
     Eigenvalues ---    0.16035   0.16247   0.16475   0.22364   0.23254
     Eigenvalues ---    0.23499   0.24152   0.24864   0.24991   0.25005
     Eigenvalues ---    0.25236   0.26038   0.30711   0.32310   0.34302
     Eigenvalues ---    0.34626   0.34893   0.35407   0.35541   0.35816
     Eigenvalues ---    0.38014   0.40026   0.41539   0.41650   0.42627
     Eigenvalues ---    0.43499   0.43975   0.44752   0.45146   0.45915
     Eigenvalues ---    0.47423   0.50212   0.71758   0.76007
 En-DIIS/RFO-DIIS/Sim-DIIS IScMMF=       -3 using points:     6    5
 RFO step:  Lambda=-1.77551570D-04.
 NNeg= 0 NGDIIS= 2 SimSw=  2.50D-01 Rises=F DC= -2.56D-04 SmlDif=  1.00D-05
 NRisDI= 0 DoIntr=F SqrtH=F CThrHd= 10.0 CDAdj=  3.0
 RMS Error=  0.3830138157D-02 NUsed= 2 OKEnD=T EnDIS=F
 InvSVX:  RCond= 1.02D-03 Info=           0 Equed=N FErr=  2.62D-15 BErr=  8.62D-17
 DidBck=F Rises=F RFO-DIIS coefs:    1.47963   -0.47963
 Iteration  1 RMS(Cart)=  0.00754622 RMS(Int)=  0.00003845
 Iteration  2 RMS(Cart)=  0.00004155 RMS(Int)=  0.00002073
 Iteration  3 RMS(Cart)=  0.00000000 RMS(Int)=  0.00002073
 ITry= 1 IFail=0 DXMaxC= 2.22D-02 DCOld= 1.00D+10 DXMaxT= 6.06D-01 DXLimC= 3.00D+00 Rises=F
 Variable       Old X    -DE/DX   Delta X   Delta X   Delta X     New X
                                 (Linear)    (Quad)   (Total)
    R1        2.73933  -0.00167  -0.00001  -0.00321  -0.00322   2.73612
    R2        2.75074  -0.00188   0.00135  -0.00424  -0.00289   2.74785
    R3        2.34155   0.00211  -0.00053   0.00287   0.00234   2.34389
    R4        2.59181   0.00050   0.00056   0.00051   0.00107   2.59288
    R5        2.04990  -0.00000   0.00028  -0.00023   0.00005   2.04995
    R6        2.67397  -0.00105  -0.00006  -0.00230  -0.00236   2.67161
    R7        2.04825   0.00033  -0.00017   0.00116   0.00099   2.04925
    R8        2.58750   0.00081   0.00015   0.00132   0.00147   2.58897
    R9        3.32399  -0.00053   0.00047  -0.00172  -0.00125   3.32274
   R10        2.67075  -0.00067   0.00072  -0.00138  -0.00066   2.67009
   R11        2.04670  -0.00015   0.00034  -0.00060  -0.00025   2.04645
   R12        2.77066  -0.00038  -0.00070  -0.00187  -0.00257   2.76809
   R13        2.69404  -0.00070  -0.00132  -0.00175  -0.00311   2.69093
   R14        2.71149  -0.00092   0.00336  -0.00266   0.00067   2.71216
   R15        2.63615  -0.00058   0.00077  -0.00154  -0.00078   2.63538
   R16        2.04067   0.00027  -0.00042   0.00100   0.00058   2.04125
   R17        2.61620   0.00034   0.00281   0.00037   0.00321   2.61941
   R18        3.31912   0.00104   0.00059   0.00365   0.00424   3.32335
   R19        2.57324   0.00015  -0.00496   0.00083  -0.00411   2.56913
   R20        2.03409   0.00028   0.00007   0.00052   0.00060   2.03469
   R21        2.34944   0.00204   0.00312   0.00334   0.00650   2.35594
    A1        1.94531   0.00069  -0.00036   0.00250   0.00214   1.94746
    A2        2.16645  -0.00067  -0.00012  -0.00194  -0.00206   2.16439
    A3        2.17142  -0.00002   0.00048  -0.00056  -0.00009   2.17134
    A4        2.15982  -0.00002   0.00007  -0.00027  -0.00020   2.15961
    A5        2.01815   0.00049  -0.00031   0.00292   0.00261   2.02076
    A6        2.10522  -0.00047   0.00024  -0.00264  -0.00241   2.10281
    A7        2.14401  -0.00041   0.00054  -0.00199  -0.00145   2.14256
    A8        2.04686   0.00011  -0.00056   0.00121   0.00065   2.04751
    A9        2.09232   0.00029   0.00002   0.00078   0.00080   2.09312
   A10        2.17038  -0.00034   0.00001  -0.00126  -0.00125   2.16912
   A11        2.03558   0.00109  -0.00007   0.00377   0.00370   2.03928
   A12        2.07723  -0.00075   0.00006  -0.00251  -0.00245   2.07478
   A13        2.13323  -0.00026   0.00026  -0.00131  -0.00105   2.13218
   A14        2.03843  -0.00005   0.00020  -0.00080  -0.00060   2.03783
   A15        2.11152   0.00031  -0.00046   0.00211   0.00165   2.11317
   A16        2.01363   0.00033  -0.00052   0.00233   0.00181   2.01544
   A17        2.15000  -0.00197   0.00282  -0.01003  -0.00722   2.14278
   A18        2.11955   0.00164  -0.00230   0.00770   0.00540   2.12496
   A19        2.11943  -0.00071   0.00438  -0.00492  -0.00050   2.11893
   A20        2.10724   0.00087  -0.00207   0.00496   0.00294   2.11018
   A21        2.05651  -0.00015  -0.00231  -0.00004  -0.00244   2.05407
   A22        2.15365  -0.00029  -0.00138  -0.00147  -0.00291   2.15074
   A23        2.08119   0.00041  -0.00019   0.00222   0.00205   2.08324
   A24        2.04835  -0.00012   0.00157  -0.00074   0.00086   2.04920
   A25        2.03454   0.00180   0.00992   0.00450   0.01444   2.04898
   A26        2.08430  -0.00014  -0.00471   0.00025  -0.00447   2.07983
   A27        2.16435  -0.00166  -0.00521  -0.00476  -0.00997   2.15437
   A28        1.90289   0.00081  -0.00399   0.00226  -0.00176   1.90113
   A29        2.15047   0.00044  -0.00051   0.00391   0.00342   2.15389
   A30        2.22982  -0.00125   0.00449  -0.00617  -0.00166   2.22816
   A31        2.40490  -0.00007   0.01695  -0.00108   0.01593   2.42083
   A32        2.01389  -0.00210  -0.01919  -0.00417  -0.02325   1.99063
    D1       -0.00000  -0.00000   0.00000  -0.00000  -0.00000  -0.00001
    D2        3.14159  -0.00000  -0.00000  -0.00001  -0.00001   3.14158
    D3        3.14159   0.00000  -0.00000   0.00001   0.00000   3.14159
    D4       -0.00001   0.00000  -0.00000   0.00000   0.00000  -0.00001
    D5       -0.00000   0.00000  -0.00000   0.00000   0.00000   0.00000
    D6        3.14159   0.00000  -0.00000   0.00000  -0.00000   3.14159
    D7       -3.14159  -0.00000   0.00000  -0.00001  -0.00000   3.14159
    D8       -0.00000  -0.00000   0.00000  -0.00001  -0.00001  -0.00001
    D9        0.00000   0.00000   0.00000   0.00000   0.00000   0.00000
   D10        3.14158  -0.00000  -0.00000  -0.00000  -0.00001   3.14158
   D11       -3.14159   0.00000   0.00000   0.00000   0.00001  -3.14158
   D12       -0.00001  -0.00000  -0.00000  -0.00000  -0.00000  -0.00001
   D13       -0.00000   0.00000  -0.00000   0.00000   0.00000   0.00000
   D14        3.14159  -0.00000  -0.00000  -0.00000  -0.00000   3.14159
   D15       -3.14158   0.00000   0.00000   0.00001   0.00001  -3.14157
   D16        0.00001   0.00000   0.00000   0.00000   0.00001   0.00002
   D17        0.00000  -0.00000   0.00000  -0.00000  -0.00000   0.00000
   D18        3.14158  -0.00000  -0.00000  -0.00001  -0.00001   3.14157
   D19       -3.14159   0.00000   0.00000   0.00000   0.00000  -3.14158
   D20       -0.00001  -0.00000  -0.00000  -0.00001  -0.00001  -0.00001
   D21       -0.00000  -0.00000  -0.00000  -0.00000  -0.00000  -0.00000
   D22       -3.14159   0.00000   0.00000   0.00000   0.00000  -3.14159
   D23       -3.14158   0.00000   0.00000   0.00001   0.00001  -3.14157
   D24        0.00001   0.00000   0.00000   0.00001   0.00002   0.00003
   D25        0.00011   0.00000   0.00003   0.00009   0.00012   0.00023
   D26       -3.14148   0.00000   0.00003   0.00010   0.00013  -3.14135
   D27       -3.14149   0.00000   0.00003   0.00009   0.00012  -3.14137
   D28        0.00011   0.00000   0.00003   0.00010   0.00013   0.00024
   D29       -3.14159   0.00000   0.00000   0.00001   0.00001  -3.14158
   D30        0.00001   0.00000   0.00000   0.00001   0.00002   0.00003
   D31        0.00000  -0.00000   0.00000  -0.00000  -0.00000  -0.00000
   D32       -3.14159   0.00000   0.00000   0.00000   0.00001  -3.14158
   D33       -3.14159  -0.00000   0.00000  -0.00001  -0.00001   3.14159
   D34        0.00001   0.00000   0.00000   0.00001   0.00001   0.00002
   D35        0.00001  -0.00000   0.00000  -0.00000   0.00000   0.00001
   D36       -3.14158   0.00000   0.00000   0.00002   0.00002  -3.14156
   D37       -0.00001   0.00000  -0.00000   0.00000  -0.00000  -0.00001
   D38       -3.14159  -0.00000   0.00000  -0.00001  -0.00000   3.14159
   D39        3.14158  -0.00000  -0.00001  -0.00000  -0.00001   3.14157
   D40       -0.00000  -0.00000   0.00000  -0.00001  -0.00001  -0.00002
   D41        0.00001   0.00000   0.00000  -0.00000   0.00000   0.00001
   D42        3.14159   0.00000  -0.00000   0.00001   0.00001  -3.14159
   D43       -0.00000   0.00000  -0.00000   0.00001   0.00000   0.00000
   D44        3.14158  -0.00000  -0.00000  -0.00001  -0.00002   3.14156
   D45       -0.00001  -0.00000  -0.00000  -0.00001  -0.00001  -0.00001
         Item               Value     Threshold  Converged?
 Maximum Force            0.002109     0.000450     NO 
 RMS     Force            0.000683     0.000300     NO 
 Maximum Displacement     0.022201     0.001800     NO 
 RMS     Displacement     0.007544     0.001200     NO 
 Predicted change in Energy=-8.888936D-05
 Lowest energy point so far.  Saving SCF results.
 GradGradGradGradGradGradGradGradGradGradGradGradGradGradGradGradGradGrad

 Leave Link  103 at Mon Apr  4 13:55:37 2022, MaxMem=  1879048192 cpu:              13.1 elap:               2.2
 (Enter /gpfs/software/gaussian16/sse4/tar/g16/l202.exe)
                          Input orientation:                          
 ---------------------------------------------------------------------
 Center     Atomic      Atomic             Coordinates (Angstroms)
 Number     Number       Type             X           Y           Z
 ---------------------------------------------------------------------
      1          6           0       -8.020962   -1.624542    6.791658
      2          6           0       -7.139615   -2.652591    7.304228
      3          6           0       -5.895464   -2.916033    6.789132
      4          6           0       -7.421843   -0.915785    5.672227
      5          6           0       -6.178386   -1.185774    5.164403
      6          6           0       -5.352079   -2.200255    5.697757
      7          1           0       -5.322468   -3.710676    7.254077
      8          1           0       -5.851952   -0.581570    4.327073
      9         17           0       -8.377388    0.366645    4.941476
     10          8           0       -9.146376   -1.382101    7.253274
     11          1           0       -7.520410   -3.225256    8.143161
     12          6           0       -4.023894   -2.481251    5.147632
     13          6           0       -3.197303   -3.505691    5.690762
     14          6           0       -1.927821   -3.805257    5.197266
     15          6           0       -3.511308   -1.728878    4.038116
     16          6           0       -2.269730   -2.188779    3.729437
     17          6           0       -1.467337   -3.057039    4.125126
     18         17           0       -0.997731   -5.094003    5.950189
     19          1           0       -4.057223   -0.935092    3.557301
     20          1           0       -3.556368   -4.088651    6.526243
 ---------------------------------------------------------------------
                    Distance matrix (angstroms):
                    1          2          3          4          5
     1  C    0.000000
     2  C    1.447891   0.000000
     3  C    2.487107   1.372093   0.000000
     4  C    1.454099   2.399912   2.752872   0.000000
     5  C    2.497111   2.766653   2.390311   1.370024   0.000000
     6  C    2.941259   2.445535   1.413755   2.436070   1.412948
     7  H    3.442043   2.103350   1.084415   3.836801   3.387398
     8  H    3.444790   3.848462   3.393132   2.094206   1.082933
     9  Cl   2.741357   4.028705   4.511070   1.758320   2.700983
    10  O    1.240331   2.375675   3.624473   2.385618   3.634679
    11  H    2.153926   1.084784   2.137630   3.383620   3.851430
    12  C    4.406056   3.793149   2.527119   3.777822   2.514036
    13  C    5.293240   4.344293   2.972236   4.955270   3.813913
    14  C    6.665132   5.738530   4.366571   6.225666   4.993003
    15  C    5.284871   4.968435   3.829050   4.315522   2.945639
    16  C    6.540048   6.058881   4.799643   5.651479   4.282842
    17  C    7.218895   6.514983   5.169634   6.514187   5.174525
    18  Cl   7.878516   6.746603   5.425418   7.668376   6.536888
    19  H    5.162135   5.146883   4.212836   3.974161   2.673004
    20  H    5.106357   3.937916   2.629736   5.073294   4.142014
                    6          7          8          9         10
     6  C    0.000000
     7  H    2.168958   0.000000
     8  H    2.179172   4.317292   0.000000
     9  Cl   4.038989   5.595105   2.766664   0.000000
    10  O    4.181590   4.477112   4.478474   2.998977   0.000000
    11  H    3.425242   2.420135   4.933088   4.887428   2.613979
    12  C    1.464811   2.763130   2.761141   5.206334   5.646386
    13  C    2.519380   2.646186   4.178193   6.510737   6.507116
    14  C    3.814717   3.970270   5.152495   7.685513   7.887103
    15  C    2.522904   4.189299   2.622675   5.374570   6.497037
    16  C    3.657225   4.904943   3.971473   6.730729   7.768939
    17  C    4.277671   5.007954   5.039204   7.754794   8.459218
    18  Cl   5.234295   4.724094   6.823490   9.235557   9.048572
    19  H    2.803363   4.792792   1.984585   4.719563   6.305514
    20  H    2.734411   1.947233   4.733462   6.753027   6.253173
                   11         12         13         14         15
    11  H    0.000000
    12  C    4.663942   0.000000
    13  C    4.978169   1.423981   0.000000
    14  C    6.347578   2.479714   1.394583   0.000000
    15  C    5.929877   1.435213   2.446814   2.856993   0.000000
    16  C    6.937210   2.274623   2.538000   2.210074   1.359524
    17  C    7.267227   2.813012   2.375981   1.386131   2.439139
    18  Cl   7.130686   4.077773   2.725464   1.758643   4.614993
    19  H    6.186164   2.218304   3.449507   3.932135   1.076709
    20  H    4.367322   2.168613   1.080184   2.121004   3.429479
                   16         17         18         19         20
    16  C    0.000000
    17  C    1.246708   0.000000
    18  Cl   3.871699   2.774997   0.000000
    19  H    2.190090   3.395967   5.690602   0.000000
    20  H    3.617606   3.345689   2.808771   4.360092   0.000000
 Stoichiometry    C12H5Cl2O(1-)
 Framework group  C1[X(C12H5Cl2O)]
 Deg. of freedom    54
 Full point group                 C1      NOp   1
 RotChk:  IX=2 Diff= 2.00D-04
 Largest Abelian subgroup         C1      NOp   1
 Largest concise Abelian subgroup C1      NOp   1
                         Standard orientation:                         
 ---------------------------------------------------------------------
 Center     Atomic      Atomic             Coordinates (Angstroms)
 Number     Number       Type             X           Y           Z
 ---------------------------------------------------------------------
      1          6           0        3.074663   -1.207359   -0.000064
      2          6           0        1.872484   -2.014301   -0.000196
      3          6           0        0.603852   -1.491605   -0.000201
      4          6           0        2.765148    0.213417    0.000054
      5          6           0        1.494810    0.726453    0.000045
      6          6           0        0.349444   -0.100929   -0.000081
      7          1           0       -0.223269   -2.192908   -0.000323
      8          1           0        1.404807    1.805639    0.000163
      9         17           0        4.129067    1.323109    0.000229
     10          8           0        4.223714   -1.674375   -0.000058
     11          1           0        2.025140   -3.088290   -0.000299
     12          6           0       -1.004787    0.457397   -0.000094
     13          6           0       -2.154052   -0.383384    0.000051
     14          6           0       -3.459607    0.106909    0.000034
     15          6           0       -1.216902    1.876848   -0.000267
     16          6           0       -2.553973    2.122909   -0.000245
     17          6           0       -3.624074    1.483249   -0.000120
     18         17           0       -4.801843   -1.029413    0.000222
     19          1           0       -0.415597    2.596024   -0.000415
     20          1           0       -2.025641   -1.455909    0.000196
 ---------------------------------------------------------------------
 Rotational constants (GHZ):           1.2738290           0.2068368           0.1779434
 Leave Link  202 at Mon Apr  4 13:55:37 2022, MaxMem=  1879048192 cpu:               0.5 elap:               0.1
 (Enter /gpfs/software/gaussian16/sse4/tar/g16/l301.exe)
 Standard basis: 6-311+G(d,p) (5D, 7F)
 Ernie: Thresh=  0.10000D-02 Tol=  0.10000D-05 Strict=F.
 There are   391 symmetry adapted cartesian basis functions of A   symmetry.
 There are   376 symmetry adapted basis functions of A   symmetry.
   376 basis functions,   614 primitive gaussians,   391 cartesian basis functions
    60 alpha electrons       60 beta electrons
       nuclear repulsion energy      1014.2346615223 Hartrees.
 IExCor= 4336 DFT=T Ex+Corr=M062X ExCW=0 ScaHFX=  0.540000
 ScaDFX=  1.000000  1.000000  1.000000  1.000000 ScalE2=  1.000000  1.000000
 IRadAn=      5 IRanWt=     -1 IRanGd=            0 ICorTp=0 IEmpDi=  4
 NAtoms=   20 NActive=   20 NUniq=   20 SFac= 1.00D+00 NAtFMM=   60 NAOKFM=F Big=F
 Integral buffers will be    131072 words long.
 Raffenetti 2 integral format.
 Two-electron integral symmetry is turned on.
 Leave Link  301 at Mon Apr  4 13:55:37 2022, MaxMem=  1879048192 cpu:               0.8 elap:               0.2
 (Enter /gpfs/software/gaussian16/sse4/tar/g16/l302.exe)
 NPDir=0 NMtPBC=     1 NCelOv=     1 NCel=       1 NClECP=     1 NCelD=      1
         NCelK=      1 NCelE2=     1 NClLst=     1 CellRange=     0.0.
 One-electron integrals computed using PRISM.
 One-electron integral symmetry used in STVInt
 NBasis=   376 RedAO= T EigKep=  1.24D-06  NBF=   376
 NBsUse=   372 1.00D-06 EigRej=  4.03D-07 NBFU=   372
 Precomputing XC quadrature grid using
 IXCGrd= 4 IRadAn=           5 IRanWt=          -1 IRanGd=           0 AccXCQ= 0.00D+00.
 Generated NRdTot=       0 NPtTot=           0 NUsed=           0 NTot=          32
 NSgBfM=   385   385   385   385   385 MxSgAt=    20 MxSgA2=    20.
 Leave Link  302 at Mon Apr  4 13:55:39 2022, MaxMem=  1879048192 cpu:              13.1 elap:               2.2
 (Enter /gpfs/software/gaussian16/sse4/tar/g16/l303.exe)
 DipDrv:  MaxL=1.
 Leave Link  303 at Mon Apr  4 13:55:40 2022, MaxMem=  1879048192 cpu:               1.3 elap:               0.3
 (Enter /gpfs/software/gaussian16/sse4/tar/g16/l401.exe)
 Initial guess from the checkpoint file:  "checkpoint.chk"
 B after Tr=    -0.000000    0.000000    0.000000
         Rot=    1.000000   -0.000000   -0.000000   -0.000035 Ang=  -0.00 deg.
 Guess basis will be translated and rotated to current coordinates.
 JPrj=2 DoOrth=T DoCkMO=T.
 Generating alternative initial guess.
 ExpMin= 4.38D-02 ExpMax= 1.06D+05 ExpMxC= 3.62D+03 IAcc=2 IRadAn=         4 AccDes= 0.00D+00
 Harris functional with IExCor= 1009 and IRadAn=       4 diagonalized for initial guess.
 HarFok:  IExCor= 1009 AccDes= 0.00D+00 IRadAn=         4 IDoV= 1 UseB2=F ITyADJ=14
 ICtDFT=  3500011 ScaDFX=  1.000000  1.000000  1.000000  1.000000
 FoFCou: FMM=F IPFlag=           0 FMFlag=      100000 FMFlg1=           0
         NFxFlg=           0 DoJE=T BraDBF=F KetDBF=T FulRan=T
         wScrn=  0.000000 ICntrl=       500 IOpCl=  0 I1Cent=   200000004 NGrid=           0
         NMat0=    1 NMatS0=      1 NMatT0=    0 NMatD0=    1 NMtDS0=    0 NMtDT0=    0
 Petite list used in FoFCou.
 Harris En= -1455.18237864334    
 Leave Link  401 at Mon Apr  4 13:55:42 2022, MaxMem=  1879048192 cpu:              18.0 elap:               2.8
 (Enter /gpfs/software/gaussian16/sse4/tar/g16/l502.exe)
 Integral symmetry usage will be decided dynamically.
 Closed shell SCF:
 Using DIIS extrapolation, IDIIS=  1040.
 NGot=  1879048192 LenX=  1878736095 LenY=  1878582773
 Requested convergence on RMS density matrix=1.00D-08 within 128 cycles.
 Requested convergence on MAX density matrix=1.00D-06.
 Requested convergence on             energy=1.00D-06.
 No special actions if energy rises.
 Fock matrices will be formed incrementally for  20 cycles.

 Cycle   1  Pass 1  IDiag  1:
 FoFJK:  IHMeth= 1 ICntrl=       0 DoSepK=F KAlg= 0 I1Cent=           0 FoldK=F
 IRaf= 840000000 NMat=       1 IRICut=       1 DoRegI=T DoRafI=F ISym2E= 0 IDoP0=0 IntGTp=1.
 FoFCou: FMM=F IPFlag=           0 FMFlag=      100000 FMFlg1=           0
         NFxFlg=           0 DoJE=F BraDBF=F KetDBF=F FulRan=T
         wScrn=  0.000000 ICntrl=         0 IOpCl=  0 I1Cent=           0 NGrid=           0
         NMat0=    1 NMatS0=      1 NMatT0=    0 NMatD0=    1 NMtDS0=    0 NMtDT0=    0
 Symmetry not used in FoFCou.
 E= -1455.76910566368    
 DIIS: error= 7.50D-04 at cycle   1 NSaved=   1.
 NSaved= 1 IEnMin= 1 EnMin= -1455.76910566368     IErMin= 1 ErrMin= 7.50D-04
 ErrMax= 7.50D-04  0.00D+00 EMaxC= 1.00D-01 BMatC= 3.92D-04 BMatP= 3.92D-04
 IDIUse=3 WtCom= 9.92D-01 WtEn= 7.50D-03
 Coeff-Com:  0.100D+01
 Coeff-En:   0.100D+01
 Coeff:      0.100D+01
 Gap=     0.386 Goal=   None    Shift=    0.000
 RMSDP=2.38D-03 MaxDP=1.06D-01              OVMax= 9.71D-03

 Cycle   2  Pass 1  IDiag  1:
 RMSU=  2.24D-03    CP:  1.01D+00
 E= -1455.76976821824     Delta-E=       -0.000662554559 Rises=F Damp=F
 DIIS: error= 1.65D-04 at cycle   2 NSaved=   2.
 NSaved= 2 IEnMin= 2 EnMin= -1455.76976821824     IErMin= 2 ErrMin= 1.65D-04
 ErrMax= 1.65D-04  0.00D+00 EMaxC= 1.00D-01 BMatC= 1.63D-05 BMatP= 3.92D-04
 IDIUse=3 WtCom= 9.98D-01 WtEn= 1.65D-03
 Coeff-Com: -0.374D-01 0.104D+01
 Coeff-En:   0.000D+00 0.100D+01
 Coeff:     -0.374D-01 0.104D+01
 Gap=     0.139 Goal=   None    Shift=    0.000
 RMSDP=7.06D-04 MaxDP=4.87D-02 DE=-6.63D-04 OVMax= 1.75D-03

 Cycle   3  Pass 1  IDiag  1:
 RMSU=  4.44D-04    CP:  1.01D+00  1.07D+00
 E= -1455.76978494663     Delta-E=       -0.000016728393 Rises=F Damp=F
 DIIS: error= 1.93D-04 at cycle   3 NSaved=   3.
 NSaved= 3 IEnMin= 3 EnMin= -1455.76978494663     IErMin= 2 ErrMin= 1.65D-04
 ErrMax= 1.93D-04  0.00D+00 EMaxC= 1.00D-01 BMatC= 1.40D-05 BMatP= 1.63D-05
 IDIUse=3 WtCom= 9.98D-01 WtEn= 1.93D-03
 Coeff-Com: -0.435D-01 0.517D+00 0.527D+00
 Coeff-En:   0.000D+00 0.498D-01 0.950D+00
 Coeff:     -0.434D-01 0.516D+00 0.528D+00
 Gap=     0.140 Goal=   None    Shift=    0.000
 RMSDP=1.21D-04 MaxDP=7.65D-03 DE=-1.67D-05 OVMax= 2.30D-03

 Cycle   4  Pass 1  IDiag  1:
 RMSU=  1.05D-04    CP:  1.01D+00  1.09D+00  9.86D-01
 E= -1455.76979868062     Delta-E=       -0.000013733982 Rises=F Damp=F
 DIIS: error= 9.75D-05 at cycle   4 NSaved=   4.
 NSaved= 4 IEnMin= 4 EnMin= -1455.76979868062     IErMin= 4 ErrMin= 9.75D-05
 ErrMax= 9.75D-05  0.00D+00 EMaxC= 1.00D-01 BMatC= 2.71D-06 BMatP= 1.40D-05
 IDIUse=1 WtCom= 1.00D+00 WtEn= 0.00D+00
 Coeff-Com: -0.196D-01 0.133D+00 0.318D+00 0.569D+00
 Coeff:     -0.196D-01 0.133D+00 0.318D+00 0.569D+00
 Gap=     0.140 Goal=   None    Shift=    0.000
 RMSDP=6.96D-05 MaxDP=3.68D-03 DE=-1.37D-05 OVMax= 4.41D-04

 Cycle   5  Pass 1  IDiag  1:
 RMSU=  4.25D-05    CP:  1.01D+00  1.10D+00  1.05D+00  1.41D+00
 E= -1455.76980128279     Delta-E=       -0.000002602172 Rises=F Damp=F
 DIIS: error= 2.49D-05 at cycle   5 NSaved=   5.
 NSaved= 5 IEnMin= 5 EnMin= -1455.76980128279     IErMin= 5 ErrMin= 2.49D-05
 ErrMax= 2.49D-05  0.00D+00 EMaxC= 1.00D-01 BMatC= 2.91D-07 BMatP= 2.71D-06
 IDIUse=1 WtCom= 1.00D+00 WtEn= 0.00D+00
 Coeff-Com:  0.218D-02-0.752D-01 0.563D-01 0.258D+00 0.758D+00
 Coeff:      0.218D-02-0.752D-01 0.563D-01 0.258D+00 0.758D+00
 Gap=     0.140 Goal=   None    Shift=    0.000
 RMSDP=3.06D-05 MaxDP=1.83D-03 DE=-2.60D-06 OVMax= 5.35D-04

 Cycle   6  Pass 1  IDiag  1:
 RMSU=  1.56D-05    CP:  1.01D+00  1.10D+00  1.08D+00  1.60D+00  1.07D+00
 E= -1455.76980166626     Delta-E=       -0.000000383468 Rises=F Damp=F
 DIIS: error= 2.83D-05 at cycle   6 NSaved=   6.
 NSaved= 6 IEnMin= 6 EnMin= -1455.76980166626     IErMin= 5 ErrMin= 2.49D-05
 ErrMax= 2.83D-05  0.00D+00 EMaxC= 1.00D-01 BMatC= 9.36D-08 BMatP= 2.91D-07
 IDIUse=1 WtCom= 1.00D+00 WtEn= 0.00D+00
 Coeff-Com:  0.308D-02-0.558D-01 0.406D-02 0.564D-01 0.444D+00 0.548D+00
 Coeff:      0.308D-02-0.558D-01 0.406D-02 0.564D-01 0.444D+00 0.548D+00
 Gap=     0.140 Goal=   None    Shift=    0.000
 RMSDP=1.43D-05 MaxDP=8.41D-04 DE=-3.83D-07 OVMax= 1.28D-04

 Cycle   7  Pass 1  IDiag  1:
 RMSU=  6.14D-06    CP:  1.01D+00  1.10D+00  1.10D+00  1.60D+00  1.16D+00
                    CP:  7.51D-01
 E= -1455.76980177586     Delta-E=       -0.000000109599 Rises=F Damp=F
 DIIS: error= 5.84D-06 at cycle   7 NSaved=   7.
 NSaved= 7 IEnMin= 7 EnMin= -1455.76980177586     IErMin= 7 ErrMin= 5.84D-06
 ErrMax= 5.84D-06  0.00D+00 EMaxC= 1.00D-01 BMatC= 9.24D-09 BMatP= 9.36D-08
 IDIUse=1 WtCom= 1.00D+00 WtEn= 0.00D+00
 Coeff-Com:  0.116D-02-0.117D-01-0.506D-02-0.373D-01 0.574D-01 0.228D+00
 Coeff-Com:  0.768D+00
 Coeff:      0.116D-02-0.117D-01-0.506D-02-0.373D-01 0.574D-01 0.228D+00
 Coeff:      0.768D+00
 Gap=     0.140 Goal=   None    Shift=    0.000
 RMSDP=4.31D-06 MaxDP=1.94D-04 DE=-1.10D-07 OVMax= 6.84D-05

 Cycle   8  Pass 1  IDiag  1:
 RMSU=  2.03D-06    CP:  1.01D+00  1.10D+00  1.09D+00  1.62D+00  1.23D+00
                    CP:  7.37D-01  1.01D+00
 E= -1455.76980178813     Delta-E=       -0.000000012272 Rises=F Damp=F
 DIIS: error= 3.41D-06 at cycle   8 NSaved=   8.
 NSaved= 8 IEnMin= 8 EnMin= -1455.76980178813     IErMin= 8 ErrMin= 3.41D-06
 ErrMax= 3.41D-06  0.00D+00 EMaxC= 1.00D-01 BMatC= 2.35D-09 BMatP= 9.24D-09
 IDIUse=1 WtCom= 1.00D+00 WtEn= 0.00D+00
 Coeff-Com:  0.433D-05 0.514D-02-0.354D-02-0.371D-01-0.626D-01 0.123D-01
 Coeff-Com:  0.427D+00 0.659D+00
 Coeff:      0.433D-05 0.514D-02-0.354D-02-0.371D-01-0.626D-01 0.123D-01
 Coeff:      0.427D+00 0.659D+00
 Gap=     0.140 Goal=   None    Shift=    0.000
 RMSDP=2.77D-06 MaxDP=1.38D-04 DE=-1.23D-08 OVMax= 2.21D-05

 Cycle   9  Pass 1  IDiag  1:
 RMSU=  1.66D-06    CP:  1.01D+00  1.10D+00  1.09D+00  1.61D+00  1.22D+00
                    CP:  7.43D-01  1.16D+00  7.63D-01
 E= -1455.76980179103     Delta-E=       -0.000000002903 Rises=F Damp=F
 DIIS: error= 9.99D-07 at cycle   9 NSaved=   9.
 NSaved= 9 IEnMin= 9 EnMin= -1455.76980179103     IErMin= 9 ErrMin= 9.99D-07
 ErrMax= 9.99D-07  0.00D+00 EMaxC= 1.00D-01 BMatC= 1.62D-10 BMatP= 2.35D-09
 IDIUse=1 WtCom= 1.00D+00 WtEn= 0.00D+00
 Coeff-Com: -0.105D-03 0.322D-02-0.719D-03-0.111D-01-0.284D-01-0.112D-01
 Coeff-Com:  0.976D-01 0.287D+00 0.664D+00
 Coeff:     -0.105D-03 0.322D-02-0.719D-03-0.111D-01-0.284D-01-0.112D-01
 Coeff:      0.976D-01 0.287D+00 0.664D+00
 Gap=     0.140 Goal=   None    Shift=    0.000
 RMSDP=1.42D-06 MaxDP=1.15D-04 DE=-2.90D-09 OVMax= 7.65D-06

 Cycle  10  Pass 1  IDiag  1:
 RMSU=  4.69D-07    CP:  1.01D+00  1.10D+00  1.09D+00  1.61D+00  1.22D+00
                    CP:  7.33D-01  1.15D+00  8.08D-01  8.12D-01
 E= -1455.76980179118     Delta-E=       -0.000000000146 Rises=F Damp=F
 DIIS: error= 1.72D-07 at cycle  10 NSaved=  10.
 NSaved=10 IEnMin=10 EnMin= -1455.76980179118     IErMin=10 ErrMin= 1.72D-07
 ErrMax= 1.72D-07  0.00D+00 EMaxC= 1.00D-01 BMatC= 1.50D-11 BMatP= 1.62D-10
 IDIUse=1 WtCom= 1.00D+00 WtEn= 0.00D+00
 Coeff-Com: -0.436D-04 0.590D-03 0.138D-03 0.487D-03-0.240D-02-0.497D-02
 Coeff-Com: -0.204D-01 0.256D-01 0.244D+00 0.757D+00
 Coeff:     -0.436D-04 0.590D-03 0.138D-03 0.487D-03-0.240D-02-0.497D-02
 Coeff:     -0.204D-01 0.256D-01 0.244D+00 0.757D+00
 Gap=     0.140 Goal=   None    Shift=    0.000
 RMSDP=4.43D-07 MaxDP=2.00D-05 DE=-1.46D-10 OVMax= 1.88D-06

 Cycle  11  Pass 1  IDiag  1:
 RMSU=  1.14D-07    CP:  1.01D+00  1.10D+00  1.09D+00  1.60D+00  1.21D+00
                    CP:  7.25D-01  1.16D+00  8.00D-01  9.16D-01  1.04D+00
 E= -1455.76980179124     Delta-E=       -0.000000000061 Rises=F Damp=F
 DIIS: error= 1.01D-07 at cycle  11 NSaved=  11.
 NSaved=11 IEnMin=11 EnMin= -1455.76980179124     IErMin=11 ErrMin= 1.01D-07
 ErrMax= 1.01D-07  0.00D+00 EMaxC= 1.00D-01 BMatC= 1.45D-12 BMatP= 1.50D-11
 IDIUse=1 WtCom= 1.00D+00 WtEn= 0.00D+00
 Coeff-Com:  0.101D-05-0.240D-03 0.913D-04 0.147D-02 0.254D-02-0.116D-02
 Coeff-Com: -0.177D-01-0.303D-01-0.833D-02 0.195D+00 0.858D+00
 Coeff:      0.101D-05-0.240D-03 0.913D-04 0.147D-02 0.254D-02-0.116D-02
 Coeff:     -0.177D-01-0.303D-01-0.833D-02 0.195D+00 0.858D+00
 Gap=     0.140 Goal=   None    Shift=    0.000
 RMSDP=1.78D-07 MaxDP=1.08D-05 DE=-6.14D-11 OVMax= 1.16D-06

 Cycle  12  Pass 1  IDiag  1:
 RMSU=  5.14D-08    CP:  1.01D+00  1.10D+00  1.09D+00  1.60D+00  1.21D+00
                    CP:  7.21D-01  1.16D+00  7.90D-01  9.42D-01  1.10D+00
                    CP:  1.12D+00
 E= -1455.76980179126     Delta-E=       -0.000000000027 Rises=F Damp=F
 DIIS: error= 3.92D-08 at cycle  12 NSaved=  12.
 NSaved=12 IEnMin=12 EnMin= -1455.76980179126     IErMin=12 ErrMin= 3.92D-08
 ErrMax= 3.92D-08  0.00D+00 EMaxC= 1.00D-01 BMatC= 4.33D-13 BMatP= 1.45D-12
 IDIUse=1 WtCom= 1.00D+00 WtEn= 0.00D+00
 Coeff-Com:  0.631D-05-0.205D-03 0.479D-04 0.744D-03 0.174D-02-0.463D-04
 Coeff-Com: -0.581D-02-0.194D-01-0.346D-01 0.262D-03 0.428D+00 0.629D+00
 Coeff:      0.631D-05-0.205D-03 0.479D-04 0.744D-03 0.174D-02-0.463D-04
 Coeff:     -0.581D-02-0.194D-01-0.346D-01 0.262D-03 0.428D+00 0.629D+00
 Gap=     0.140 Goal=   None    Shift=    0.000
 RMSDP=4.05D-08 MaxDP=2.93D-06 DE=-2.68D-11 OVMax= 3.47D-07

 Cycle  13  Pass 1  IDiag  1:
 RMSU=  8.53D-09    CP:  1.01D+00  1.10D+00  1.09D+00  1.60D+00  1.21D+00
                    CP:  7.21D-01  1.16D+00  7.88D-01  9.50D-01  1.09D+00
                    CP:  1.19D+00  1.05D+00
 E= -1455.76980179126     Delta-E=        0.000000000009 Rises=F Damp=F
 DIIS: error= 9.20D-09 at cycle  13 NSaved=  13.
 NSaved=13 IEnMin=12 EnMin= -1455.76980179126     IErMin=13 ErrMin= 9.20D-09
 ErrMax= 9.20D-09  0.00D+00 EMaxC= 1.00D-01 BMatC= 2.48D-14 BMatP= 4.33D-13
 IDIUse=1 WtCom= 1.00D+00 WtEn= 0.00D+00
 Coeff-Com:  0.147D-05-0.203D-04-0.294D-05-0.446D-05 0.809D-04 0.513D-04
 Coeff-Com:  0.117D-02-0.117D-02-0.766D-02-0.277D-01 0.805D-03 0.161D+00
 Coeff-Com:  0.874D+00
 Coeff:      0.147D-05-0.203D-04-0.294D-05-0.446D-05 0.809D-04 0.513D-04
 Coeff:      0.117D-02-0.117D-02-0.766D-02-0.277D-01 0.805D-03 0.161D+00
 Coeff:      0.874D+00
 Gap=     0.140 Goal=   None    Shift=    0.000
 RMSDP=1.68D-08 MaxDP=6.82D-07 DE= 8.64D-12 OVMax= 1.99D-07

 Cycle  14  Pass 1  IDiag  1:
 RMSU=  7.46D-09    CP:  1.01D+00  1.10D+00  1.09D+00  1.60D+00  1.21D+00
                    CP:  7.22D-01  1.16D+00  7.86D-01  9.47D-01  1.09D+00
                    CP:  1.20D+00  1.14D+00  1.01D+00
 E= -1455.76980179124     Delta-E=        0.000000000014 Rises=F Damp=F
 DIIS: error= 5.85D-09 at cycle  14 NSaved=  14.
 NSaved=14 IEnMin=12 EnMin= -1455.76980179126     IErMin=14 ErrMin= 5.85D-09
 ErrMax= 5.85D-09  0.00D+00 EMaxC= 1.00D-01 BMatC= 8.33D-15 BMatP= 2.48D-14
 IDIUse=1 WtCom= 1.00D+00 WtEn= 0.00D+00
 Coeff-Com: -0.370D-07 0.146D-04-0.760D-05-0.847D-04-0.157D-03 0.421D-04
 Coeff-Com:  0.122D-02 0.170D-02 0.107D-02-0.118D-01-0.533D-01-0.106D-01
 Coeff-Com:  0.432D+00 0.640D+00
 Coeff:     -0.370D-07 0.146D-04-0.760D-05-0.847D-04-0.157D-03 0.421D-04
 Coeff:      0.122D-02 0.170D-02 0.107D-02-0.118D-01-0.533D-01-0.106D-01
 Coeff:      0.432D+00 0.640D+00
 Gap=     0.140 Goal=   None    Shift=    0.000
 RMSDP=6.31D-09 MaxDP=5.85D-07 DE= 1.36D-11 OVMax= 4.32D-08

 SCF Done:  E(RM062X) =  -1455.76980179     A.U. after   14 cycles
            NFock= 14  Conv=0.63D-08     -V/T= 2.0027
 KE= 1.451797717676D+03 PE=-5.478021981094D+03 EE= 1.556219800105D+03
 Leave Link  502 at Mon Apr  4 13:59:23 2022, MaxMem=  1879048192 cpu:            1539.3 elap:             220.5
 (Enter /gpfs/software/gaussian16/sse4/tar/g16/l701.exe)
 ... and contract with generalized density number  0.
 Compute integral first derivatives.
 Leave Link  701 at Mon Apr  4 13:59:24 2022, MaxMem=  1879048192 cpu:               4.5 elap:               0.8
 (Enter /gpfs/software/gaussian16/sse4/tar/g16/l702.exe)
 L702 exits ... SP integral derivatives will be done elsewhere.
 Leave Link  702 at Mon Apr  4 13:59:24 2022, MaxMem=  1879048192 cpu:               0.4 elap:               0.1
 (Enter /gpfs/software/gaussian16/sse4/tar/g16/l703.exe)
 Integral derivatives from FoFJK, PRISM(SPDF).
 Compute integral first derivatives, UseDBF=F ICtDFT=           0.
 Calling FoFJK, ICntrl=      2127 FMM=F ISym2X=0 I1Cent= 0 IOpClX= 0 NMat=1 NMatS=1 NMatT=0.
 FoFJK:  IHMeth= 1 ICntrl=    2127 DoSepK=F KAlg= 0 I1Cent=           0 FoldK=F
 IRaf=         0 NMat=       1 IRICut=       1 DoRegI=T DoRafI=F ISym2E= 0 IDoP0=0 IntGTp=1.
 FoFCou: FMM=F IPFlag=           0 FMFlag=      100000 FMFlg1=         800
         NFxFlg=           0 DoJE=F BraDBF=F KetDBF=F FulRan=T
         wScrn=  0.000000 ICntrl=      2127 IOpCl=  0 I1Cent=           0 NGrid=           0
         NMat0=    1 NMatS0=      1 NMatT0=    0 NMatD0=    1 NMtDS0=    0 NMtDT0=    0
 Symmetry not used in FoFCou.
 Leave Link  703 at Mon Apr  4 13:59:59 2022, MaxMem=  1879048192 cpu:             243.0 elap:              35.0
 (Enter /gpfs/software/gaussian16/sse4/tar/g16/l716.exe)
 Dipole        =-2.86155379D+00 9.41672634D-01-4.92824934D-05
 ***** Axes restored to original set *****
 -------------------------------------------------------------------
 Center     Atomic                   Forces (Hartrees/Bohr)
 Number     Number              X              Y              Z
 -------------------------------------------------------------------
      1        6           0.002298060   -0.000233363   -0.001214672
      2        6          -0.000915726    0.000594223   -0.000038786
      3        6           0.000398883   -0.000428632    0.000194135
      4        6          -0.001415242   -0.000131869    0.001035980
      5        6           0.000714027   -0.000499972    0.000068097
      6        6          -0.000923300    0.001011223   -0.000469055
      7        1          -0.000365398    0.000168116    0.000057751
      8        1           0.000188702   -0.000011176   -0.000109304
      9       17           0.000351718   -0.000241790    0.000028821
     10        8          -0.000899220    0.000162409    0.000401189
     11        1           0.000159958   -0.000063161   -0.000035548
     12        6           0.000568298    0.000423635   -0.000801961
     13        6           0.000452000   -0.000381778    0.000110431
     14        6          -0.001674639    0.001171795   -0.000156763
     15        6          -0.001409261   -0.000787900    0.001716074
     16        6           0.001592898   -0.000916584   -0.000055804
     17        6          -0.000488923    0.000836189   -0.000562350
     18       17           0.000741785   -0.000796916    0.000359753
     19        1           0.000156842    0.000218812   -0.000326249
     20        1           0.000468538   -0.000093263   -0.000201736
 -------------------------------------------------------------------
 Cartesian Forces:  Max     0.002298060 RMS     0.000746319
 Leave Link  716 at Mon Apr  4 13:59:59 2022, MaxMem=  1879048192 cpu:               0.3 elap:               0.1
 (Enter /gpfs/software/gaussian16/sse4/tar/g16/l103.exe)

 GradGradGradGradGradGradGradGradGradGradGradGradGradGradGradGradGradGrad
 Berny optimization.
 Using GEDIIS/GDIIS optimizer.
 FormGI is forming the generalized inverse of G from B-inverse, IUseBI=4.
 GSVD:  received Info=                   1 from GESDD.
 Internal  Forces:  Max     0.001428348 RMS     0.000409075
 Search for a local minimum.
 Step number   7 out of a maximum of  108
 All quantities printed in internal units (Hartrees-Bohrs-Radians)
 RMS Force = .40907D-03 SwitMx=.10000D-02 MixMth= 2
 Mixed Optimization -- En-DIIS/RFO-DIIS
 Swapping is turned off.
 Update second derivatives using D2CorX and points    2    3    4    5    6
                                                      7
 DE= -9.23D-05 DEPred=-8.89D-05 R= 1.04D+00
 TightC=F SS=  1.41D+00  RLast= 3.80D-02 DXNew= 1.0191D+00 1.1402D-01
 Trust test= 1.04D+00 RLast= 3.80D-02 DXMaxT set to 6.06D-01
 ITU=  1  1  1  1  1  1  0
     Eigenvalues ---    0.00779   0.01571   0.01621   0.01907   0.01929
     Eigenvalues ---    0.01956   0.01965   0.01977   0.01990   0.01993
     Eigenvalues ---    0.01999   0.02017   0.02024   0.02046   0.02091
     Eigenvalues ---    0.02156   0.02221   0.05099   0.15464   0.16010
     Eigenvalues ---    0.16038   0.16051   0.16283   0.20941   0.22399
     Eigenvalues ---    0.23504   0.23995   0.24845   0.24956   0.25014
     Eigenvalues ---    0.25045   0.26346   0.30685   0.33583   0.34640
     Eigenvalues ---    0.34688   0.35189   0.35429   0.35538   0.36556
     Eigenvalues ---    0.39526   0.39972   0.40727   0.41888   0.42791
     Eigenvalues ---    0.43329   0.44615   0.44724   0.45065   0.46611
     Eigenvalues ---    0.48112   0.54524   0.71483   0.82137
 En-DIIS/RFO-DIIS/Sim-DIIS IScMMF=       -3 using points:     7    6    5
 RFO step:  Lambda=-4.23192908D-05.
 NNeg= 0 NGDIIS= 3 SimSw=  2.50D-01 Rises=F DC= -9.23D-05 SmlDif=  1.00D-05
 NRisDI= 0 DoIntr=F SqrtH=F CThrHd= 10.0 CDAdj=  3.0
 RMS Error=  0.1290373721D-02 NUsed= 3 OKEnD=T EnDIS=F
 InvSVX:  RCond= 4.07D-05 Info=           0 Equed=N FErr=  4.36D-15 BErr=  9.32D-17
 DidBck=F Rises=F RFO-DIIS coefs:    1.17961   -0.19072    0.01111
 Iteration  1 RMS(Cart)=  0.00458050 RMS(Int)=  0.00000677
 Iteration  2 RMS(Cart)=  0.00000872 RMS(Int)=  0.00000116
 Iteration  3 RMS(Cart)=  0.00000000 RMS(Int)=  0.00000116
 ITry= 1 IFail=0 DXMaxC= 1.53D-02 DCOld= 1.00D+10 DXMaxT= 6.06D-01 DXLimC= 3.00D+00 Rises=F
 Variable       Old X    -DE/DX   Delta X   Delta X   Delta X     New X
                                 (Linear)    (Quad)   (Total)
    R1        2.73612  -0.00071  -0.00058  -0.00153  -0.00210   2.73401
    R2        2.74785  -0.00115  -0.00055  -0.00254  -0.00309   2.74475
    R3        2.34389   0.00100   0.00043   0.00137   0.00181   2.34569
    R4        2.59288   0.00012   0.00018   0.00055   0.00073   2.59361
    R5        2.04995  -0.00005   0.00000  -0.00009  -0.00009   2.04985
    R6        2.67161   0.00029  -0.00042   0.00070   0.00028   2.67189
    R7        2.04925  -0.00029   0.00018  -0.00075  -0.00056   2.04868
    R8        2.58897   0.00034   0.00026   0.00095   0.00121   2.59018
    R9        3.32274  -0.00038  -0.00024  -0.00110  -0.00133   3.32141
   R10        2.67009  -0.00079  -0.00014  -0.00136  -0.00150   2.66859
   R11        2.04645   0.00014  -0.00005   0.00021   0.00016   2.04660
   R12        2.76809   0.00040  -0.00045   0.00185   0.00140   2.76950
   R13        2.69093   0.00043  -0.00053   0.00096   0.00043   2.69136
   R14        2.71216  -0.00114   0.00004  -0.00226  -0.00222   2.70994
   R15        2.63538  -0.00055  -0.00016  -0.00085  -0.00100   2.63437
   R16        2.04125  -0.00026   0.00011  -0.00056  -0.00044   2.04081
   R17        2.61941   0.00013   0.00051   0.00030   0.00082   2.62023
   R18        3.32335   0.00113   0.00075   0.00265   0.00340   3.32675
   R19        2.56913   0.00071  -0.00062   0.00175   0.00112   2.57025
   R20        2.03469   0.00023   0.00011   0.00034   0.00044   2.03513
   R21        2.35594  -0.00143   0.00109  -0.00181  -0.00071   2.35522
    A1        1.94746   0.00036   0.00039   0.00102   0.00142   1.94887
    A2        2.16439  -0.00023  -0.00037  -0.00069  -0.00106   2.16333
    A3        2.17134  -0.00013  -0.00003  -0.00033  -0.00036   2.17098
    A4        2.15961  -0.00003  -0.00004  -0.00004  -0.00007   2.15954
    A5        2.02076   0.00019   0.00048   0.00085   0.00133   2.02209
    A6        2.10281  -0.00016  -0.00044  -0.00081  -0.00125   2.10156
    A7        2.14256  -0.00030  -0.00027  -0.00077  -0.00104   2.14151
    A8        2.04751  -0.00014   0.00013  -0.00106  -0.00093   2.04658
    A9        2.09312   0.00044   0.00014   0.00183   0.00197   2.09510
   A10        2.16912  -0.00010  -0.00023  -0.00050  -0.00073   2.16839
   A11        2.03928   0.00038   0.00067   0.00136   0.00202   2.04130
   A12        2.07478  -0.00028  -0.00044  -0.00086  -0.00130   2.07349
   A13        2.13218   0.00004  -0.00019   0.00026   0.00007   2.13225
   A14        2.03783   0.00016  -0.00011   0.00065   0.00053   2.03836
   A15        2.11317  -0.00020   0.00031  -0.00091  -0.00060   2.11257
   A16        2.01544   0.00003   0.00034   0.00002   0.00036   2.01580
   A17        2.14278   0.00071  -0.00136   0.00206   0.00070   2.14348
   A18        2.12496  -0.00074   0.00102  -0.00208  -0.00106   2.12390
   A19        2.11893   0.00131  -0.00019   0.00385   0.00366   2.12260
   A20        2.11018  -0.00109   0.00058  -0.00302  -0.00244   2.10774
   A21        2.05407  -0.00022  -0.00039  -0.00083  -0.00122   2.05284
   A22        2.15074  -0.00031  -0.00049  -0.00087  -0.00137   2.14937
   A23        2.08324   0.00061   0.00037   0.00271   0.00309   2.08633
   A24        2.04920  -0.00030   0.00012  -0.00184  -0.00172   2.04748
   A25        2.04898   0.00043   0.00236   0.00145   0.00382   2.05279
   A26        2.07983   0.00010  -0.00069   0.00039  -0.00030   2.07953
   A27        2.15437  -0.00054  -0.00167  -0.00184  -0.00351   2.15086
   A28        1.90113   0.00047  -0.00022   0.00235   0.00212   1.90325
   A29        2.15389   0.00013   0.00063   0.00110   0.00173   2.15563
   A30        2.22816  -0.00060  -0.00040  -0.00345  -0.00385   2.22431
   A31        2.42083  -0.00017   0.00247  -0.00206   0.00041   2.42125
   A32        1.99063  -0.00020  -0.00373  -0.00004  -0.00376   1.98687
    D1       -0.00001   0.00000  -0.00000   0.00000   0.00000  -0.00000
    D2        3.14158  -0.00000  -0.00000  -0.00000  -0.00001   3.14158
    D3        3.14159  -0.00000   0.00000  -0.00000  -0.00000   3.14159
    D4       -0.00001  -0.00000   0.00000  -0.00001  -0.00001  -0.00002
    D5        0.00000  -0.00000   0.00000  -0.00000  -0.00000  -0.00000
    D6        3.14159  -0.00000  -0.00000  -0.00001  -0.00001   3.14158
    D7        3.14159   0.00000  -0.00000   0.00000   0.00000  -3.14159
    D8       -0.00001  -0.00000  -0.00000  -0.00000  -0.00000  -0.00001
    D9        0.00000   0.00000   0.00000   0.00000   0.00000   0.00000
   D10        3.14158  -0.00000  -0.00000  -0.00002  -0.00002   3.14156
   D11       -3.14158   0.00000   0.00000   0.00001   0.00001  -3.14158
   D12       -0.00001  -0.00000  -0.00000  -0.00001  -0.00001  -0.00003
   D13        0.00000  -0.00000   0.00000  -0.00000  -0.00000  -0.00000
   D14        3.14159  -0.00000  -0.00000  -0.00001  -0.00001   3.14158
   D15       -3.14157   0.00000   0.00000   0.00002   0.00002  -3.14155
   D16        0.00002   0.00000   0.00000   0.00001   0.00001   0.00003
   D17        0.00000   0.00000  -0.00000   0.00000   0.00000   0.00000
   D18        3.14157  -0.00000  -0.00000  -0.00001  -0.00002   3.14156
   D19       -3.14158   0.00000   0.00000   0.00001   0.00001  -3.14158
   D20       -0.00001  -0.00000  -0.00000  -0.00001  -0.00001  -0.00003
   D21       -0.00000  -0.00000  -0.00000  -0.00000  -0.00000  -0.00000
   D22       -3.14159   0.00000   0.00000   0.00001   0.00001  -3.14158
   D23       -3.14157   0.00000   0.00000   0.00002   0.00002  -3.14155
   D24        0.00003   0.00000   0.00000   0.00002   0.00003   0.00005
   D25        0.00023   0.00000   0.00002   0.00019   0.00022   0.00045
   D26       -3.14135   0.00000   0.00002   0.00020   0.00022  -3.14113
   D27       -3.14137   0.00000   0.00002   0.00019   0.00021  -3.14116
   D28        0.00024   0.00000   0.00002   0.00019   0.00021   0.00045
   D29       -3.14158   0.00000   0.00000   0.00000   0.00001  -3.14158
   D30        0.00003   0.00000   0.00000   0.00002   0.00002   0.00005
   D31       -0.00000   0.00000  -0.00000   0.00000   0.00000  -0.00000
   D32       -3.14158   0.00000   0.00000   0.00002   0.00002  -3.14156
   D33        3.14159   0.00000  -0.00000   0.00000   0.00000   3.14159
   D34        0.00002   0.00000   0.00000   0.00002   0.00002   0.00005
   D35        0.00001   0.00000   0.00000   0.00001   0.00001   0.00001
   D36       -3.14156   0.00000   0.00000   0.00002   0.00003  -3.14153
   D37       -0.00001  -0.00000   0.00000  -0.00002  -0.00001  -0.00002
   D38        3.14159   0.00000  -0.00000   0.00001   0.00001  -3.14159
   D39        3.14157  -0.00000  -0.00000  -0.00003  -0.00003   3.14153
   D40       -0.00002  -0.00000  -0.00000  -0.00001  -0.00001  -0.00003
   D41        0.00001   0.00000   0.00000   0.00002   0.00002   0.00003
   D42       -3.14159  -0.00000   0.00000  -0.00000  -0.00000  -3.14159
   D43        0.00000  -0.00000   0.00000  -0.00000  -0.00000  -0.00000
   D44        3.14156  -0.00000  -0.00000  -0.00002  -0.00002   3.14154
   D45       -0.00001  -0.00000  -0.00000  -0.00001  -0.00001  -0.00002
         Item               Value     Threshold  Converged?
 Maximum Force            0.001428     0.000450     NO 
 RMS     Force            0.000409     0.000300     NO 
 Maximum Displacement     0.015309     0.001800     NO 
 RMS     Displacement     0.004580     0.001200     NO 
 Predicted change in Energy=-2.116043D-05
 Lowest energy point so far.  Saving SCF results.
 GradGradGradGradGradGradGradGradGradGradGradGradGradGradGradGradGradGrad

 Leave Link  103 at Mon Apr  4 14:00:01 2022, MaxMem=  1879048192 cpu:              12.4 elap:               2.1
 (Enter /gpfs/software/gaussian16/sse4/tar/g16/l202.exe)
                          Input orientation:                          
 ---------------------------------------------------------------------
 Center     Atomic      Atomic             Coordinates (Angstroms)
 Number     Number       Type             X           Y           Z
 ---------------------------------------------------------------------
      1          6           0       -8.021571   -1.622472    6.789880
      2          6           0       -7.143394   -2.650554    7.304678
      3          6           0       -5.898463   -2.916543    6.791754
      4          6           0       -7.421810   -0.915536    5.671768
      5          6           0       -6.177462   -1.187503    5.165456
      6          6           0       -5.353369   -2.201895    5.700303
      7          1           0       -5.328355   -3.711491    7.259024
      8          1           0       -5.848793   -0.584633    4.327933
      9         17           0       -8.372928    0.367255    4.937578
     10          8           0       -9.148083   -1.378499    7.250580
     11          1           0       -7.525270   -3.222416    8.143603
     12          6           0       -4.024366   -2.483815    5.150649
     13          6           0       -3.194760   -3.507613    5.690982
     14          6           0       -1.926349   -3.802757    5.193587
     15          6           0       -3.514179   -1.730649    4.042083
     16          6           0       -2.271743   -2.187286    3.729423
     17          6           0       -1.466215   -3.053875    4.121200
     18         17           0       -0.990156   -5.091791    5.942645
     19          1           0       -4.060126   -0.936594    3.561221
     20          1           0       -3.548267   -4.093913    6.526194
 ---------------------------------------------------------------------
                    Distance matrix (angstroms):
                    1          2          3          4          5
     1  C    0.000000
     2  C    1.446778   0.000000
     3  C    2.486405   1.372477   0.000000
     4  C    1.452462   2.398791   2.752995   0.000000
     5  C    2.495734   2.765830   2.390034   1.370664   0.000000
     6  C    2.939764   2.445303   1.413901   2.435976   1.412154
     7  H    3.440569   2.102864   1.084116   3.836574   3.387406
     8  H    3.443727   3.847731   3.392740   2.095178   1.083015
     9  Cl   2.741074   4.027665   4.510462   1.757616   2.699865
    10  O    1.241288   2.374832   3.624380   2.384743   3.634392
    11  H    2.153766   1.084735   2.137184   3.382657   3.850561
    12  C    4.405297   3.794204   2.528383   3.778054   2.513258
    13  C    5.297116   4.350893   2.978434   4.958546   3.815180
    14  C    6.667348   5.744722   4.372322   6.226137   4.991222
    15  C    5.280026   4.966081   3.827773   4.311596   2.941097
    16  C    6.538038   6.060533   4.802373   5.649181   4.279767
    17  C    7.221043   6.521316   5.176441   6.515049   5.173941
    18  Cl   7.886366   6.758484   5.435454   7.673372   6.538778
    19  H    5.156328   5.143703   4.211416   3.969354   2.668265
    20  H    5.117421   3.951488   2.641996   5.082957   4.148673
                    6          7          8          9         10
     6  C    0.000000
     7  H    2.170050   0.000000
     8  H    2.178160   4.317336   0.000000
     9  Cl   4.037328   5.594167   2.765685   0.000000
    10  O    4.181052   4.475851   4.478549   2.999750   0.000000
    11  H    3.424666   2.418287   4.932324   4.887010   2.613627
    12  C    1.465554   2.766373   2.759038   5.204228   5.646584
    13  C    2.522812   2.655663   4.176794   6.511193   6.512106
    14  C    3.816279   3.980955   5.146965   7.681986   7.890607
    15  C    2.520790   4.190904   2.616388   5.367546   6.493022
    16  C    3.658005   4.911635   3.965098   6.723822   7.767673
    17  C    4.281285   5.019414   5.034569   7.750695   8.462328
    18  Cl   5.239070   4.738992   6.821152   9.236701   9.058200
    19  H    2.801631   4.793976   1.977639   4.711119   6.300314
    20  H    2.742302   1.962651   4.737068   6.760404   6.265472
                   11         12         13         14         15
    11  H    0.000000
    12  C    4.664723   0.000000
    13  C    4.984978   1.424208   0.000000
    14  C    6.355101   2.478532   1.394051   0.000000
    15  C    5.927621   1.434039   2.445097   2.853208   0.000000
    16  C    6.939455   2.275852   2.538294   2.207446   1.360119
    17  C    7.274632   2.815824   2.378647   1.386564   2.439538
    18  Cl   7.144682   4.078630   2.726395   1.760441   4.613036
    19  H    6.183077   2.218435   3.448895   3.928423   1.076944
    20  H    4.380876   2.170532   1.079950   2.119252   3.428846
                   16         17         18         19         20
    16  C    0.000000
    17  C    1.246330   0.000000
    18  Cl   3.870008   2.774417   0.000000
    19  H    2.188798   3.394823   5.688721   0.000000
    20  H    3.617550   3.346731   2.807173   4.361390   0.000000
 Stoichiometry    C12H5Cl2O(1-)
 Framework group  C1[X(C12H5Cl2O)]
 Deg. of freedom    54
 Full point group                 C1      NOp   1
 RotChk:  IX=2 Diff= 6.72D-04
 Largest Abelian subgroup         C1      NOp   1
 Largest concise Abelian subgroup C1      NOp   1
                         Standard orientation:                         
 ---------------------------------------------------------------------
 Center     Atomic      Atomic             Coordinates (Angstroms)
 Number     Number       Type             X           Y           Z
 ---------------------------------------------------------------------
      1          6           0        3.077448   -1.205265   -0.000126
      2          6           0        1.878649   -2.015233   -0.000375
      3          6           0        0.608117   -1.496154   -0.000385
      4          6           0        2.765981    0.213408    0.000104
      5          6           0        1.493848    0.723698    0.000087
      6          6           0        0.351013   -0.105826   -0.000156
      7          1           0       -0.216040   -2.200478   -0.000619
      8          1           0        1.400728    1.802702    0.000311
      9         17           0        4.125302    1.327615    0.000441
     10          8           0        4.228308   -1.670365   -0.000111
     11          1           0        2.033137   -3.088911   -0.000571
     12          6           0       -1.004586    0.451128   -0.000184
     13          6           0       -2.156083   -0.386979    0.000094
     14          6           0       -3.459265    0.108091    0.000060
     15          6           0       -1.214802    1.869675   -0.000515
     16          6           0       -2.551630    2.120307   -0.000472
     17          6           0       -3.623798    1.484858   -0.000233
     18         17           0       -4.806851   -1.024679    0.000429
     19          1           0       -0.413694    2.589421   -0.000797
     20          1           0       -2.033631   -1.459965    0.000378
 ---------------------------------------------------------------------
 Rotational constants (GHZ):           1.2752803           0.2066940           0.1778660
 Leave Link  202 at Mon Apr  4 14:00:01 2022, MaxMem=  1879048192 cpu:               0.5 elap:               0.1
 (Enter /gpfs/software/gaussian16/sse4/tar/g16/l301.exe)
 Standard basis: 6-311+G(d,p) (5D, 7F)
 Ernie: Thresh=  0.10000D-02 Tol=  0.10000D-05 Strict=F.
 There are   391 symmetry adapted cartesian basis functions of A   symmetry.
 There are   376 symmetry adapted basis functions of A   symmetry.
   376 basis functions,   614 primitive gaussians,   391 cartesian basis functions
    60 alpha electrons       60 beta electrons
       nuclear repulsion energy      1014.1870763456 Hartrees.
 IExCor= 4336 DFT=T Ex+Corr=M062X ExCW=0 ScaHFX=  0.540000
 ScaDFX=  1.000000  1.000000  1.000000  1.000000 ScalE2=  1.000000  1.000000
 IRadAn=      5 IRanWt=     -1 IRanGd=            0 ICorTp=0 IEmpDi=  4
 NAtoms=   20 NActive=   20 NUniq=   20 SFac= 1.00D+00 NAtFMM=   60 NAOKFM=F Big=F
 Integral buffers will be    131072 words long.
 Raffenetti 2 integral format.
 Two-electron integral symmetry is turned on.
 Leave Link  301 at Mon Apr  4 14:00:01 2022, MaxMem=  1879048192 cpu:               0.6 elap:               0.1
 (Enter /gpfs/software/gaussian16/sse4/tar/g16/l302.exe)
 NPDir=0 NMtPBC=     1 NCelOv=     1 NCel=       1 NClECP=     1 NCelD=      1
         NCelK=      1 NCelE2=     1 NClLst=     1 CellRange=     0.0.
 One-electron integrals computed using PRISM.
 One-electron integral symmetry used in STVInt
 NBasis=   376 RedAO= T EigKep=  1.24D-06  NBF=   376
 NBsUse=   372 1.00D-06 EigRej=  4.04D-07 NBFU=   372
 Precomputing XC quadrature grid using
 IXCGrd= 4 IRadAn=           5 IRanWt=          -1 IRanGd=           0 AccXCQ= 0.00D+00.
 Generated NRdTot=       0 NPtTot=           0 NUsed=           0 NTot=          32
 NSgBfM=   385   385   385   385   385 MxSgAt=    20 MxSgA2=    20.
 Leave Link  302 at Mon Apr  4 14:00:02 2022, MaxMem=  1879048192 cpu:               4.3 elap:               0.7
 (Enter /gpfs/software/gaussian16/sse4/tar/g16/l303.exe)
 DipDrv:  MaxL=1.
 Leave Link  303 at Mon Apr  4 14:00:02 2022, MaxMem=  1879048192 cpu:               1.4 elap:               0.3
 (Enter /gpfs/software/gaussian16/sse4/tar/g16/l401.exe)
 Initial guess from the checkpoint file:  "checkpoint.chk"
 B after Tr=     0.000000   -0.000000    0.000000
         Rot=    1.000000    0.000000    0.000000   -0.000117 Ang=   0.01 deg.
 Guess basis will be translated and rotated to current coordinates.
 JPrj=2 DoOrth=T DoCkMO=T.
 Leave Link  401 at Mon Apr  4 14:00:04 2022, MaxMem=  1879048192 cpu:               7.9 elap:               1.5
 (Enter /gpfs/software/gaussian16/sse4/tar/g16/l502.exe)
 Integral symmetry usage will be decided dynamically.
 Closed shell SCF:
 Using DIIS extrapolation, IDIIS=  1040.
 NGot=  1879048192 LenX=  1878736095 LenY=  1878582773
 Requested convergence on RMS density matrix=1.00D-08 within 128 cycles.
 Requested convergence on MAX density matrix=1.00D-06.
 Requested convergence on             energy=1.00D-06.
 No special actions if energy rises.
 Fock matrices will be formed incrementally for  20 cycles.

 Cycle   1  Pass 1  IDiag  1:
 FoFJK:  IHMeth= 1 ICntrl=       0 DoSepK=F KAlg= 0 I1Cent=           0 FoldK=F
 IRaf= 840000000 NMat=       1 IRICut=       1 DoRegI=T DoRafI=F ISym2E= 0 IDoP0=0 IntGTp=1.
 FoFCou: FMM=F IPFlag=           0 FMFlag=      100000 FMFlg1=           0
         NFxFlg=           0 DoJE=F BraDBF=F KetDBF=F FulRan=T
         wScrn=  0.000000 ICntrl=         0 IOpCl=  0 I1Cent=           0 NGrid=           0
         NMat0=    1 NMatS0=      1 NMatT0=    0 NMatD0=    1 NMtDS0=    0 NMtDT0=    0
 Symmetry not used in FoFCou.
 E= -1455.76966279958    
 DIIS: error= 3.13D-04 at cycle   1 NSaved=   1.
 NSaved= 1 IEnMin= 1 EnMin= -1455.76966279958     IErMin= 1 ErrMin= 3.13D-04
 ErrMax= 3.13D-04  0.00D+00 EMaxC= 1.00D-01 BMatC= 1.08D-04 BMatP= 1.08D-04
 IDIUse=3 WtCom= 9.97D-01 WtEn= 3.13D-03
 Coeff-Com:  0.100D+01
 Coeff-En:   0.100D+01
 Coeff:      0.100D+01
 Gap=     0.386 Goal=   None    Shift=    0.000
 RMSDP=9.48D-04 MaxDP=6.39D-02              OVMax= 4.63D-03

 Cycle   2  Pass 1  IDiag  1:
 RMSU=  8.89D-04    CP:  1.00D+00
 E= -1455.76982013337     Delta-E=       -0.000157333793 Rises=F Damp=F
 DIIS: error= 9.27D-05 at cycle   2 NSaved=   2.
 NSaved= 2 IEnMin= 2 EnMin= -1455.76982013337     IErMin= 2 ErrMin= 9.27D-05
 ErrMax= 9.27D-05  0.00D+00 EMaxC= 1.00D-01 BMatC= 3.56D-06 BMatP= 1.08D-04
 IDIUse=1 WtCom= 1.00D+00 WtEn= 0.00D+00
 Coeff-Com: -0.258D-01 0.103D+01
 Coeff:     -0.258D-01 0.103D+01
 Gap=     0.139 Goal=   None    Shift=    0.000
 RMSDP=2.67D-04 MaxDP=1.94D-02 DE=-1.57D-04 OVMax= 8.68D-04

 Cycle   3  Pass 1  IDiag  1:
 RMSU=  2.23D-04    CP:  1.00D+00  1.03D+00
 E= -1455.76982098421     Delta-E=       -0.000000850840 Rises=F Damp=F
 DIIS: error= 1.50D-04 at cycle   3 NSaved=   3.
 NSaved= 3 IEnMin= 3 EnMin= -1455.76982098421     IErMin= 2 ErrMin= 9.27D-05
 ErrMax= 1.50D-04  0.00D+00 EMaxC= 1.00D-01 BMatC= 5.85D-06 BMatP= 3.56D-06
 IDIUse=3 WtCom= 4.49D-01 WtEn= 5.51D-01
 Coeff-Com: -0.441D-01 0.604D+00 0.440D+00
 Coeff-En:   0.000D+00 0.437D+00 0.563D+00
 Coeff:     -0.198D-01 0.512D+00 0.508D+00
 Gap=     0.140 Goal=   None    Shift=    0.000
 RMSDP=6.89D-05 MaxDP=4.38D-03 DE=-8.51D-07 OVMax= 5.80D-04

 Cycle   4  Pass 1  IDiag  1:
 RMSU=  6.67D-05    CP:  1.00D+00  1.03D+00  9.75D-01
 E= -1455.76982514931     Delta-E=       -0.000004165098 Rises=F Damp=F
 DIIS: error= 6.87D-05 at cycle   4 NSaved=   4.
 NSaved= 4 IEnMin= 4 EnMin= -1455.76982514931     IErMin= 4 ErrMin= 6.87D-05
 ErrMax= 6.87D-05  0.00D+00 EMaxC= 1.00D-01 BMatC= 7.62D-07 BMatP= 3.56D-06
 IDIUse=1 WtCom= 1.00D+00 WtEn= 0.00D+00
 Coeff-Com: -0.123D-01 0.853D-01 0.278D+00 0.649D+00
 Coeff:     -0.123D-01 0.853D-01 0.278D+00 0.649D+00
 Gap=     0.140 Goal=   None    Shift=    0.000
 RMSDP=3.85D-05 MaxDP=2.78D-03 DE=-4.17D-06 OVMax= 3.67D-04

 Cycle   5  Pass 1  IDiag  1:
 RMSU=  1.24D-05    CP:  1.00D+00  1.02D+00  1.09D+00  9.18D-01
 E= -1455.76982579794     Delta-E=       -0.000000648627 Rises=F Damp=F
 DIIS: error= 2.48D-05 at cycle   5 NSaved=   5.
 NSaved= 5 IEnMin= 5 EnMin= -1455.76982579794     IErMin= 5 ErrMin= 2.48D-05
 ErrMax= 2.48D-05  0.00D+00 EMaxC= 1.00D-01 BMatC= 9.53D-08 BMatP= 7.62D-07
 IDIUse=1 WtCom= 1.00D+00 WtEn= 0.00D+00
 Coeff-Com:  0.450D-03-0.612D-01 0.906D-01 0.421D+00 0.549D+00
 Coeff:      0.450D-03-0.612D-01 0.906D-01 0.421D+00 0.549D+00
 Gap=     0.140 Goal=   None    Shift=    0.000
 RMSDP=1.23D-05 MaxDP=1.22D-03 DE=-6.49D-07 OVMax= 8.87D-05

 Cycle   6  Pass 1  IDiag  1:
 RMSU=  6.67D-06    CP:  1.00D+00  1.02D+00  1.10D+00  1.06D+00  1.14D+00
 E= -1455.76982589897     Delta-E=       -0.000000101027 Rises=F Damp=F
 DIIS: error= 5.64D-06 at cycle   6 NSaved=   6.
 NSaved= 6 IEnMin= 6 EnMin= -1455.76982589897     IErMin= 6 ErrMin= 5.64D-06
 ErrMax= 5.64D-06  0.00D+00 EMaxC= 1.00D-01 BMatC= 7.82D-09 BMatP= 9.53D-08
 IDIUse=1 WtCom= 1.00D+00 WtEn= 0.00D+00
 Coeff-Com:  0.173D-02-0.443D-01 0.136D-01 0.156D+00 0.282D+00 0.591D+00
 Coeff:      0.173D-02-0.443D-01 0.136D-01 0.156D+00 0.282D+00 0.591D+00
 Gap=     0.140 Goal=   None    Shift=    0.000
 RMSDP=7.96D-06 MaxDP=8.32D-04 DE=-1.01D-07 OVMax= 4.59D-05

 Cycle   7  Pass 1  IDiag  1:
 RMSU=  3.15D-06    CP:  1.00D+00  1.02D+00  1.11D+00  1.10D+00  1.16D+00
                    CP:  9.91D-01
 E= -1455.76982590769     Delta-E=       -0.000000008729 Rises=F Damp=F
 DIIS: error= 2.57D-06 at cycle   7 NSaved=   7.
 NSaved= 7 IEnMin= 7 EnMin= -1455.76982590769     IErMin= 7 ErrMin= 2.57D-06
 ErrMax= 2.57D-06  0.00D+00 EMaxC= 1.00D-01 BMatC= 1.04D-09 BMatP= 7.82D-09
 IDIUse=1 WtCom= 1.00D+00 WtEn= 0.00D+00
 Coeff-Com:  0.600D-03-0.680D-02-0.103D-01-0.647D-02-0.130D-03 0.244D+00
 Coeff-Com:  0.780D+00
 Coeff:      0.600D-03-0.680D-02-0.103D-01-0.647D-02-0.130D-03 0.244D+00
 Coeff:      0.780D+00
 Gap=     0.140 Goal=   None    Shift=    0.000
 RMSDP=2.67D-06 MaxDP=2.12D-04 DE=-8.73D-09 OVMax= 2.30D-05

 Cycle   8  Pass 1  IDiag  1:
 RMSU=  1.19D-06    CP:  1.00D+00  1.02D+00  1.12D+00  1.12D+00  1.16D+00
                    CP:  9.77D-01  1.11D+00
 E= -1455.76982590923     Delta-E=       -0.000000001536 Rises=F Damp=F
 DIIS: error= 9.62D-07 at cycle   8 NSaved=   8.
 NSaved= 8 IEnMin= 8 EnMin= -1455.76982590923     IErMin= 8 ErrMin= 9.62D-07
 ErrMax= 9.62D-07  0.00D+00 EMaxC= 1.00D-01 BMatC= 2.28D-10 BMatP= 1.04D-09
 IDIUse=1 WtCom= 1.00D+00 WtEn= 0.00D+00
 Coeff-Com: -0.816D-05 0.492D-02-0.849D-02-0.327D-01-0.608D-01 0.154D-01
 Coeff-Com:  0.393D+00 0.688D+00
 Coeff:     -0.816D-05 0.492D-02-0.849D-02-0.327D-01-0.608D-01 0.154D-01
 Coeff:      0.393D+00 0.688D+00
 Gap=     0.140 Goal=   None    Shift=    0.000
 RMSDP=1.54D-06 MaxDP=1.09D-04 DE=-1.54D-09 OVMax= 8.49D-06

 Cycle   9  Pass 1  IDiag  1:
 RMSU=  4.66D-07    CP:  1.00D+00  1.02D+00  1.11D+00  1.12D+00  1.18D+00
                    CP:  1.04D+00  1.16D+00  9.05D-01
 E= -1455.76982590962     Delta-E=       -0.000000000385 Rises=F Damp=F
 DIIS: error= 3.93D-07 at cycle   9 NSaved=   9.
 NSaved= 9 IEnMin= 9 EnMin= -1455.76982590962     IErMin= 9 ErrMin= 3.93D-07
 ErrMax= 3.93D-07  0.00D+00 EMaxC= 1.00D-01 BMatC= 2.39D-11 BMatP= 2.28D-10
 IDIUse=1 WtCom= 1.00D+00 WtEn= 0.00D+00
 Coeff-Com: -0.829D-04 0.306D-02-0.246D-02-0.128D-01-0.273D-01-0.202D-01
 Coeff-Com:  0.678D-01 0.290D+00 0.702D+00
 Coeff:     -0.829D-04 0.306D-02-0.246D-02-0.128D-01-0.273D-01-0.202D-01
 Coeff:      0.678D-01 0.290D+00 0.702D+00
 Gap=     0.140 Goal=   None    Shift=    0.000
 RMSDP=2.20D-07 MaxDP=9.58D-06 DE=-3.85D-10 OVMax= 4.40D-06

 Cycle  10  Pass 1  IDiag  1:
 RMSU=  1.48D-07    CP:  1.00D+00  1.02D+00  1.11D+00  1.12D+00  1.17D+00
                    CP:  1.04D+00  1.17D+00  9.19D-01  1.03D+00
 E= -1455.76982590958     Delta-E=        0.000000000033 Rises=F Damp=F
 DIIS: error= 1.65D-07 at cycle  10 NSaved=  10.
 NSaved=10 IEnMin= 9 EnMin= -1455.76982590962     IErMin=10 ErrMin= 1.65D-07
 ErrMax= 1.65D-07  0.00D+00 EMaxC= 1.00D-01 BMatC= 4.37D-12 BMatP= 2.39D-11
 IDIUse=1 WtCom= 1.00D+00 WtEn= 0.00D+00
 Coeff-Com: -0.381D-04 0.727D-03 0.187D-04-0.108D-02-0.416D-02-0.102D-01
 Coeff-Com: -0.264D-01 0.367D-01 0.331D+00 0.673D+00
 Coeff:     -0.381D-04 0.727D-03 0.187D-04-0.108D-02-0.416D-02-0.102D-01
 Coeff:     -0.264D-01 0.367D-01 0.331D+00 0.673D+00
 Gap=     0.140 Goal=   None    Shift=    0.000
 RMSDP=1.89D-07 MaxDP=2.00D-05 DE= 3.32D-11 OVMax= 1.10D-06

 Cycle  11  Pass 1  IDiag  1:
 RMSU=  4.15D-08    CP:  1.00D+00  1.02D+00  1.11D+00  1.12D+00  1.17D+00
                    CP:  1.04D+00  1.17D+00  9.43D-01  1.11D+00  9.16D-01
 E= -1455.76982590954     Delta-E=        0.000000000045 Rises=F Damp=F
 DIIS: error= 5.82D-08 at cycle  11 NSaved=  11.
 NSaved=11 IEnMin= 9 EnMin= -1455.76982590962     IErMin=11 ErrMin= 5.82D-08
 ErrMax= 5.82D-08  0.00D+00 EMaxC= 1.00D-01 BMatC= 6.87D-13 BMatP= 4.37D-12
 IDIUse=1 WtCom= 1.00D+00 WtEn= 0.00D+00
 Coeff-Com: -0.367D-06-0.308D-03 0.494D-03 0.223D-02 0.369D-02-0.753D-03
 Coeff-Com: -0.292D-01-0.421D-01 0.229D-01 0.307D+00 0.736D+00
 Coeff:     -0.367D-06-0.308D-03 0.494D-03 0.223D-02 0.369D-02-0.753D-03
 Coeff:     -0.292D-01-0.421D-01 0.229D-01 0.307D+00 0.736D+00
 Gap=     0.140 Goal=   None    Shift=    0.000
 RMSDP=7.15D-08 MaxDP=8.62D-06 DE= 4.50D-11 OVMax= 7.22D-07

 Cycle  12  Pass 1  IDiag  1:
 RMSU=  1.67D-08    CP:  1.00D+00  1.02D+00  1.11D+00  1.12D+00  1.17D+00
                    CP:  1.03D+00  1.16D+00  9.47D-01  1.13D+00  9.15D-01
                    CP:  1.26D+00
 E= -1455.76982590960     Delta-E=       -0.000000000061 Rises=F Damp=F
 DIIS: error= 3.38D-08 at cycle  12 NSaved=  12.
 NSaved=12 IEnMin= 9 EnMin= -1455.76982590962     IErMin=12 ErrMin= 3.38D-08
 ErrMax= 3.38D-08  0.00D+00 EMaxC= 1.00D-01 BMatC= 1.27D-13 BMatP= 6.87D-13
 IDIUse=1 WtCom= 1.00D+00 WtEn= 0.00D+00
 Coeff-Com:  0.545D-05-0.258D-03 0.227D-03 0.125D-02 0.239D-02 0.124D-02
 Coeff-Com: -0.101D-01-0.255D-01-0.389D-01 0.388D-01 0.371D+00 0.660D+00
 Coeff:      0.545D-05-0.258D-03 0.227D-03 0.125D-02 0.239D-02 0.124D-02
 Coeff:     -0.101D-01-0.255D-01-0.389D-01 0.388D-01 0.371D+00 0.660D+00
 Gap=     0.140 Goal=   None    Shift=    0.000
 RMSDP=2.72D-08 MaxDP=2.95D-06 DE=-6.14D-11 OVMax= 2.08D-07

 Cycle  13  Pass 1  IDiag  1:
 RMSU=  1.02D-08    CP:  1.00D+00  1.02D+00  1.11D+00  1.12D+00  1.17D+00
                    CP:  1.03D+00  1.16D+00  9.47D-01  1.13D+00  8.67D-01
                    CP:  1.42D+00  1.08D+00
 E= -1455.76982590959     Delta-E=        0.000000000010 Rises=F Damp=F
 DIIS: error= 4.55D-09 at cycle  13 NSaved=  13.
 NSaved=13 IEnMin= 9 EnMin= -1455.76982590962     IErMin=13 ErrMin= 4.55D-09
 ErrMax= 4.55D-09  0.00D+00 EMaxC= 1.00D-01 BMatC= 5.54D-15 BMatP= 1.27D-13
 IDIUse=1 WtCom= 1.00D+00 WtEn= 0.00D+00
 Coeff-Com:  0.146D-05-0.361D-04 0.836D-05 0.106D-03 0.257D-03 0.399D-03
 Coeff-Com:  0.324D-03-0.183D-02-0.120D-01-0.240D-01 0.188D-01 0.177D+00
 Coeff-Com:  0.841D+00
 Coeff:      0.146D-05-0.361D-04 0.836D-05 0.106D-03 0.257D-03 0.399D-03
 Coeff:      0.324D-03-0.183D-02-0.120D-01-0.240D-01 0.188D-01 0.177D+00
 Coeff:      0.841D+00
 Gap=     0.140 Goal=   None    Shift=    0.000
 RMSDP=1.02D-08 MaxDP=6.89D-07 DE= 1.00D-11 OVMax= 5.80D-08

 Cycle  14  Pass 1  IDiag  1:
 RMSU=  3.11D-09    CP:  1.00D+00  1.02D+00  1.11D+00  1.12D+00  1.17D+00
                    CP:  1.03D+00  1.16D+00  9.44D-01  1.13D+00  8.55D-01
                    CP:  1.44D+00  1.19D+00  1.02D+00
 E= -1455.76982590962     Delta-E=       -0.000000000033 Rises=F Damp=F
 DIIS: error= 2.43D-09 at cycle  14 NSaved=  14.
 NSaved=14 IEnMin=14 EnMin= -1455.76982590962     IErMin=14 ErrMin= 2.43D-09
 ErrMax= 2.43D-09  0.00D+00 EMaxC= 1.00D-01 BMatC= 1.22D-15 BMatP= 5.54D-15
 IDIUse=1 WtCom= 1.00D+00 WtEn= 0.00D+00
 Coeff-Com:  0.256D-07 0.136D-04-0.238D-04-0.101D-03-0.153D-03 0.290D-04
 Coeff-Com:  0.126D-02 0.198D-02-0.899D-03-0.152D-01-0.318D-01 0.869D-02
 Coeff-Com:  0.378D+00 0.658D+00
 Coeff:      0.256D-07 0.136D-04-0.238D-04-0.101D-03-0.153D-03 0.290D-04
 Coeff:      0.126D-02 0.198D-02-0.899D-03-0.152D-01-0.318D-01 0.869D-02
 Coeff:      0.378D+00 0.658D+00
 Gap=     0.140 Goal=   None    Shift=    0.000
 RMSDP=2.85D-09 MaxDP=2.30D-07 DE=-3.27D-11 OVMax= 1.82D-08

 SCF Done:  E(RM062X) =  -1455.76982591     A.U. after   14 cycles
            NFock= 14  Conv=0.28D-08     -V/T= 2.0027
 KE= 1.451799124799D+03 PE=-5.477925134157D+03 EE= 1.556169107103D+03
 Leave Link  502 at Mon Apr  4 14:03:35 2022, MaxMem=  1879048192 cpu:            1472.9 elap:             211.1
 (Enter /gpfs/software/gaussian16/sse4/tar/g16/l701.exe)
 ... and contract with generalized density number  0.
 Compute integral first derivatives.
 Leave Link  701 at Mon Apr  4 14:03:36 2022, MaxMem=  1879048192 cpu:               5.8 elap:               1.0
 (Enter /gpfs/software/gaussian16/sse4/tar/g16/l702.exe)
 L702 exits ... SP integral derivatives will be done elsewhere.
 Leave Link  702 at Mon Apr  4 14:03:36 2022, MaxMem=  1879048192 cpu:               0.4 elap:               0.1
 (Enter /gpfs/software/gaussian16/sse4/tar/g16/l703.exe)
 Integral derivatives from FoFJK, PRISM(SPDF).
 Compute integral first derivatives, UseDBF=F ICtDFT=           0.
 Calling FoFJK, ICntrl=      2127 FMM=F ISym2X=0 I1Cent= 0 IOpClX= 0 NMat=1 NMatS=1 NMatT=0.
 FoFJK:  IHMeth= 1 ICntrl=    2127 DoSepK=F KAlg= 0 I1Cent=           0 FoldK=F
 IRaf=         0 NMat=       1 IRICut=       1 DoRegI=T DoRafI=F ISym2E= 0 IDoP0=0 IntGTp=1.
 FoFCou: FMM=F IPFlag=           0 FMFlag=      100000 FMFlg1=         800
         NFxFlg=           0 DoJE=F BraDBF=F KetDBF=F FulRan=T
         wScrn=  0.000000 ICntrl=      2127 IOpCl=  0 I1Cent=           0 NGrid=           0
         NMat0=    1 NMatS0=      1 NMatT0=    0 NMatD0=    1 NMtDS0=    0 NMtDT0=    0
 Symmetry not used in FoFCou.
 Leave Link  703 at Mon Apr  4 14:04:15 2022, MaxMem=  1879048192 cpu:             267.7 elap:              38.7
 (Enter /gpfs/software/gaussian16/sse4/tar/g16/l716.exe)
 Dipole        =-2.86732401D+00 9.44985379D-01-9.55494841D-05
 ***** Axes restored to original set *****
 -------------------------------------------------------------------
 Center     Atomic                   Forces (Hartrees/Bohr)
 Number     Number              X              Y              Z
 -------------------------------------------------------------------
      1        6           0.000532128    0.000035599   -0.000375151
      2        6          -0.000024456    0.000042200   -0.000028839
      3        6           0.000035632   -0.000163499    0.000148628
      4        6          -0.000305691   -0.000016070    0.000211608
      5        6           0.000158156   -0.000152353    0.000058507
      6        6          -0.000233863    0.000342345   -0.000209587
      7        1           0.000045085   -0.000011984   -0.000014250
      8        1           0.000008021   -0.000013982    0.000007018
      9       17           0.000094322   -0.000094009    0.000038031
     10        8          -0.000213482    0.000041201    0.000092603
     11        1           0.000043220   -0.000001698   -0.000025386
     12        6           0.000221251    0.000431568   -0.000590312
     13        6           0.000282944   -0.000188630    0.000016302
     14        6          -0.000613453    0.000472796   -0.000101742
     15        6          -0.000726056   -0.000214725    0.000685109
     16        6           0.000669761   -0.000450019    0.000044157
     17        6          -0.000502952    0.000417033   -0.000117067
     18       17           0.000359305   -0.000475313    0.000267610
     19        1           0.000124133    0.000047789   -0.000125800
     20        1           0.000045997   -0.000048250    0.000018559
 -------------------------------------------------------------------
 Cartesian Forces:  Max     0.000726056 RMS     0.000285063
 Leave Link  716 at Mon Apr  4 14:04:15 2022, MaxMem=  1879048192 cpu:               0.4 elap:               0.1
 (Enter /gpfs/software/gaussian16/sse4/tar/g16/l103.exe)

 GradGradGradGradGradGradGradGradGradGradGradGradGradGradGradGradGradGrad
 Berny optimization.
 Using GEDIIS/GDIIS optimizer.
 FormGI is forming the generalized inverse of G from B-inverse, IUseBI=4.
 Internal  Forces:  Max     0.000653728 RMS     0.000148407
 Search for a local minimum.
 Step number   8 out of a maximum of  108
 All quantities printed in internal units (Hartrees-Bohrs-Radians)
 RMS Force = .14841D-03 SwitMx=.10000D-02 MixMth= 2
 Mixed Optimization -- En-DIIS/RFO-DIIS
 Swapping is turned off.
 Update second derivatives using D2CorX and points    1    2    3    4    5
                                                      6    7    8
 DE= -2.41D-05 DEPred=-2.12D-05 R= 1.14D+00
 TightC=F SS=  1.41D+00  RLast= 1.29D-02 DXNew= 1.0191D+00 3.8694D-02
 Trust test= 1.14D+00 RLast= 1.29D-02 DXMaxT set to 6.06D-01
 ITU=  1  1  1  1  1  1  1  0
     Eigenvalues ---    0.00779   0.01570   0.01621   0.01907   0.01929
     Eigenvalues ---    0.01956   0.01965   0.01977   0.01989   0.01993
     Eigenvalues ---    0.01999   0.02017   0.02024   0.02046   0.02091
     Eigenvalues ---    0.02155   0.02221   0.05738   0.13873   0.16027
     Eigenvalues ---    0.16040   0.16065   0.16343   0.20505   0.22400
     Eigenvalues ---    0.23506   0.24026   0.24909   0.24978   0.25034
     Eigenvalues ---    0.25075   0.26525   0.30586   0.32833   0.34655
     Eigenvalues ---    0.34859   0.35279   0.35445   0.35526   0.36890
     Eigenvalues ---    0.38871   0.39929   0.41295   0.42387   0.42938
     Eigenvalues ---    0.44057   0.44458   0.44901   0.45070   0.47150
     Eigenvalues ---    0.50285   0.54394   0.71287   0.73488
 En-DIIS/RFO-DIIS/Sim-DIIS IScMMF=       -3 using points:     8    7    6    5
 RFO step:  Lambda=-6.72207945D-06.
 NNeg= 0 NGDIIS= 4 SimSw=  2.50D-01 Rises=F DC= -2.41D-05 SmlDif=  1.00D-05
 NRisDI= 0 DoIntr=F SqrtH=F CThrHd= 10.0 CDAdj=  3.0
 RMS Error=  0.5579447439D-03 NUsed= 4 OKEnD=T EnDIS=F
 InvSVX:  RCond= 8.07D-06 Info=           0 Equed=N FErr=  8.30D-15 BErr=  1.05D-16
 DidBck=F Rises=F RFO-DIIS coefs:    1.23373   -0.14936   -0.18423    0.09986
 Iteration  1 RMS(Cart)=  0.00097986 RMS(Int)=  0.00000480
 Iteration  2 RMS(Cart)=  0.00000055 RMS(Int)=  0.00000477
 ITry= 1 IFail=0 DXMaxC= 2.89D-03 DCOld= 1.00D+10 DXMaxT= 6.06D-01 DXLimC= 3.00D+00 Rises=F
 Variable       Old X    -DE/DX   Delta X   Delta X   Delta X     New X
                                 (Linear)    (Quad)   (Total)
    R1        2.73401  -0.00005  -0.00076   0.00032  -0.00044   2.73358
    R2        2.74475  -0.00031  -0.00125   0.00003  -0.00122   2.74353
    R3        2.34569   0.00024   0.00073  -0.00008   0.00065   2.34634
    R4        2.59361  -0.00014   0.00014  -0.00024  -0.00009   2.59351
    R5        2.04985  -0.00003  -0.00008   0.00000  -0.00008   2.04978
    R6        2.67189   0.00001  -0.00012   0.00025   0.00012   2.67201
    R7        2.04868   0.00003  -0.00001  -0.00003  -0.00004   2.04864
    R8        2.59018  -0.00000   0.00037  -0.00006   0.00032   2.59049
    R9        3.32141  -0.00014  -0.00051  -0.00012  -0.00064   3.32078
   R10        2.66859  -0.00027  -0.00056  -0.00029  -0.00085   2.66774
   R11        2.04660  -0.00001  -0.00006   0.00005  -0.00000   2.04660
   R12        2.76950  -0.00016   0.00026  -0.00031  -0.00006   2.76944
   R13        2.69136   0.00021   0.00011   0.00055   0.00068   2.69204
   R14        2.70994  -0.00062  -0.00116  -0.00081  -0.00197   2.70797
   R15        2.63437  -0.00039  -0.00046  -0.00053  -0.00099   2.63339
   R16        2.04081   0.00003   0.00003  -0.00000   0.00003   2.04084
   R17        2.62023  -0.00001  -0.00012   0.00006  -0.00007   2.62016
   R18        3.32675   0.00065   0.00103   0.00114   0.00217   3.32892
   R19        2.57025   0.00028   0.00095   0.00023   0.00118   2.57143
   R20        2.03513   0.00003   0.00014   0.00002   0.00016   2.03529
   R21        2.35522  -0.00056  -0.00027  -0.00068  -0.00096   2.35426
    A1        1.94887   0.00013   0.00059   0.00011   0.00069   1.94957
    A2        2.16333  -0.00007  -0.00040  -0.00013  -0.00053   2.16281
    A3        2.17098  -0.00006  -0.00019   0.00002  -0.00017   2.17081
    A4        2.15954  -0.00004  -0.00005  -0.00008  -0.00013   2.15941
    A5        2.02209   0.00006   0.00059  -0.00015   0.00044   2.02253
    A6        2.10156  -0.00002  -0.00054   0.00023  -0.00031   2.10125
    A7        2.14151  -0.00014  -0.00048  -0.00018  -0.00066   2.14085
    A8        2.04658   0.00011  -0.00005   0.00041   0.00036   2.04694
    A9        2.09510   0.00003   0.00052  -0.00023   0.00030   2.09539
   A10        2.16839  -0.00005  -0.00028  -0.00006  -0.00033   2.16806
   A11        2.04130   0.00007   0.00080  -0.00017   0.00063   2.04193
   A12        2.07349  -0.00003  -0.00052   0.00022  -0.00030   2.07319
   A13        2.13225  -0.00006  -0.00013  -0.00008  -0.00021   2.13204
   A14        2.03836   0.00004   0.00003   0.00027   0.00031   2.03867
   A15        2.11257   0.00002   0.00009  -0.00019  -0.00010   2.11247
   A16        2.01580   0.00016   0.00035   0.00029   0.00064   2.01644
   A17        2.14348  -0.00033  -0.00103  -0.00002  -0.00105   2.14243
   A18        2.12390   0.00017   0.00069  -0.00028   0.00041   2.12431
   A19        2.12260  -0.00024  -0.00010  -0.00049  -0.00059   2.12200
   A20        2.10774   0.00009   0.00011  -0.00000   0.00009   2.10784
   A21        2.05284   0.00014  -0.00001   0.00049   0.00050   2.05334
   A22        2.14937  -0.00006  -0.00028  -0.00009  -0.00036   2.14901
   A23        2.08633   0.00010   0.00093  -0.00005   0.00088   2.08721
   A24        2.04748  -0.00003  -0.00066   0.00014  -0.00052   2.04696
   A25        2.05279  -0.00010   0.00005  -0.00036  -0.00032   2.05248
   A26        2.07953   0.00008   0.00053  -0.00007   0.00047   2.08000
   A27        2.15086   0.00003  -0.00058   0.00043  -0.00015   2.15071
   A28        1.90325  -0.00010   0.00118  -0.00069   0.00049   1.90374
   A29        2.15563   0.00024   0.00080   0.00070   0.00150   2.15713
   A30        2.22431  -0.00013  -0.00198  -0.00001  -0.00199   2.22232
   A31        2.42125  -0.00002  -0.00209   0.00052  -0.00158   2.41967
   A32        1.98687   0.00014   0.00116   0.00013   0.00126   1.98813
    D1       -0.00000  -0.00000  -0.00000  -0.00000  -0.00000  -0.00001
    D2        3.14158  -0.00000  -0.00000  -0.00001  -0.00001   3.14156
    D3        3.14159  -0.00000   0.00000  -0.00000  -0.00000   3.14159
    D4       -0.00002  -0.00000  -0.00000  -0.00001  -0.00001  -0.00003
    D5       -0.00000  -0.00000  -0.00000  -0.00000  -0.00000  -0.00000
    D6        3.14158  -0.00000  -0.00000  -0.00001  -0.00002   3.14157
    D7       -3.14159  -0.00000  -0.00000  -0.00000  -0.00000   3.14159
    D8       -0.00001  -0.00000  -0.00000  -0.00001  -0.00002  -0.00003
    D9        0.00000   0.00000   0.00000   0.00001   0.00001   0.00001
   D10        3.14156  -0.00000  -0.00000  -0.00003  -0.00004   3.14152
   D11       -3.14158   0.00000   0.00000   0.00002   0.00002  -3.14156
   D12       -0.00003  -0.00000  -0.00000  -0.00002  -0.00003  -0.00005
   D13       -0.00000  -0.00000   0.00000  -0.00000  -0.00000  -0.00000
   D14        3.14158  -0.00000  -0.00000  -0.00001  -0.00002   3.14156
   D15       -3.14155   0.00000   0.00000   0.00004   0.00004  -3.14151
   D16        0.00003   0.00000   0.00000   0.00003   0.00003   0.00006
   D17        0.00000   0.00000   0.00000   0.00000   0.00000   0.00001
   D18        3.14156  -0.00000  -0.00000  -0.00004  -0.00004   3.14151
   D19       -3.14158   0.00000   0.00000   0.00002   0.00002  -3.14156
   D20       -0.00003  -0.00000  -0.00000  -0.00002  -0.00003  -0.00005
   D21       -0.00000  -0.00000  -0.00000  -0.00000  -0.00000  -0.00001
   D22       -3.14158   0.00000   0.00000   0.00001   0.00001  -3.14157
   D23       -3.14155   0.00000   0.00000   0.00004   0.00005  -3.14151
   D24        0.00005   0.00000   0.00001   0.00005   0.00006   0.00011
   D25        0.00045   0.00000   0.00005   0.00042   0.00047   0.00092
   D26       -3.14113   0.00000   0.00006   0.00044   0.00050  -3.14063
   D27       -3.14116   0.00000   0.00005   0.00041   0.00046  -3.14070
   D28        0.00045   0.00000   0.00005   0.00043   0.00048   0.00093
   D29       -3.14158   0.00000   0.00000   0.00002   0.00002  -3.14156
   D30        0.00005   0.00000   0.00001   0.00005   0.00005   0.00010
   D31       -0.00000  -0.00000   0.00000  -0.00001  -0.00001  -0.00001
   D32       -3.14156   0.00000   0.00000   0.00003   0.00003  -3.14153
   D33        3.14159  -0.00000  -0.00000  -0.00001  -0.00001   3.14158
   D34        0.00005   0.00000   0.00001   0.00004   0.00005   0.00010
   D35        0.00001   0.00000   0.00000   0.00002   0.00002   0.00003
   D36       -3.14153   0.00000   0.00001   0.00006   0.00007  -3.14146
   D37       -0.00002  -0.00000  -0.00000  -0.00002  -0.00002  -0.00005
   D38       -3.14159   0.00000   0.00000   0.00000   0.00000  -3.14159
   D39        3.14153  -0.00000  -0.00001  -0.00005  -0.00006   3.14148
   D40       -0.00003  -0.00000  -0.00000  -0.00003  -0.00003  -0.00006
   D41        0.00003   0.00000   0.00000   0.00003   0.00003   0.00007
   D42       -3.14159   0.00000   0.00000   0.00001   0.00001  -3.14158
   D43       -0.00000   0.00000   0.00000  -0.00000  -0.00000  -0.00000
   D44        3.14154  -0.00000  -0.00001  -0.00005  -0.00006   3.14148
   D45       -0.00002  -0.00000  -0.00000  -0.00002  -0.00003  -0.00005
         Item               Value     Threshold  Converged?
 Maximum Force            0.000654     0.000450     NO 
 RMS     Force            0.000148     0.000300     YES
 Maximum Displacement     0.002889     0.001800     NO 
 RMS     Displacement     0.000980     0.001200     YES
 Predicted change in Energy=-3.344427D-06
 Lowest energy point so far.  Saving SCF results.
 GradGradGradGradGradGradGradGradGradGradGradGradGradGradGradGradGradGrad

 Leave Link  103 at Mon Apr  4 14:04:15 2022, MaxMem=  1879048192 cpu:               1.4 elap:               0.3
 (Enter /gpfs/software/gaussian16/sse4/tar/g16/l202.exe)
                          Input orientation:                          
 ---------------------------------------------------------------------
 Center     Atomic      Atomic             Coordinates (Angstroms)
 Number     Number       Type             X           Y           Z
 ---------------------------------------------------------------------
      1          6           0       -8.020717   -1.622836    6.789696
      2          6           0       -7.142468   -2.650542    7.304468
      3          6           0       -5.897617   -2.916275    6.791347
      4          6           0       -7.422272   -0.915706    5.671840
      5          6           0       -6.177841   -1.187226    5.165041
      6          6           0       -5.353646   -2.201046    5.699630
      7          1           0       -5.326933   -3.710943    7.258345
      8          1           0       -5.849421   -0.584422    4.327374
      9         17           0       -8.373574    0.366551    4.937761
     10          8           0       -9.147452   -1.379377    7.251049
     11          1           0       -7.523741   -3.222570    8.143503
     12          6           0       -4.024629   -2.483098    5.150157
     13          6           0       -3.195684   -3.507580    5.691149
     14          6           0       -1.927677   -3.802973    5.194335
     15          6           0       -3.514369   -1.730424    4.042637
     16          6           0       -2.271360   -2.187071    3.729558
     17          6           0       -1.467342   -3.053946    4.122184
     18         17           0       -0.990926   -5.093086    5.943540
     19          1           0       -4.058800   -0.935838    3.560749
     20          1           0       -3.549193   -4.094171    6.526177
 ---------------------------------------------------------------------
                    Distance matrix (angstroms):
                    1          2          3          4          5
     1  C    0.000000
     2  C    1.446546   0.000000
     3  C    2.486070   1.372429   0.000000
     4  C    1.451816   2.398629   2.753206   0.000000
     5  C    2.495085   2.765673   2.390190   1.370831   0.000000
     6  C    2.938680   2.444880   1.413967   2.435587   1.411706
     7  H    3.440392   2.103032   1.084096   3.836768   3.387493
     8  H    3.443233   3.847586   3.392790   2.095518   1.083014
     9  Cl   2.740771   4.027378   4.510332   1.757279   2.699467
    10  O    1.241632   2.374589   3.624198   2.384353   3.634135
    11  H    2.153818   1.084696   2.136919   3.382460   3.850365
    12  C    4.404187   3.793418   2.527693   3.777943   2.513131
    13  C    5.295282   4.349071   2.976663   4.958047   3.814983
    14  C    6.665082   5.742369   4.370024   6.225343   4.990680
    15  C    5.278738   4.964802   3.826424   4.311586   2.940907
    16  C    6.537424   6.059908   4.801670   5.649843   4.280292
    17  C    7.218755   6.518951   5.174043   6.514192   5.173103
    18  Cl   7.885213   6.757190   5.434418   7.673756   6.539564
    19  H    5.157020   5.144381   4.211905   3.971153   2.669698
    20  H    5.115806   3.949864   2.640615   5.082644   4.148832
                    6          7          8          9         10
     6  C    0.000000
     7  H    2.170275   0.000000
     8  H    2.177695   4.317258   0.000000
     9  Cl   4.036454   5.594022   2.765550   0.000000
    10  O    4.180311   4.475781   4.478486   2.999742   0.000000
    11  H    3.424228   2.418259   4.932141   4.886797   2.613479
    12  C    1.465524   2.765512   2.758951   5.203742   5.645818
    13  C    2.522678   2.653240   4.176968   6.510532   6.510459
    14  C    3.815594   3.977883   5.146919   7.681169   7.888539
    15  C    2.519931   4.189108   2.616651   5.367534   6.492208
    16  C    3.658124   4.910300   3.965904   6.724415   7.767491
    17  C    4.280086   5.016333   5.034210   7.749904   8.460382
    18  Cl   5.239916   4.737087   6.822392   9.237030   9.057049
    19  H    2.802176   4.793911   1.979276   4.712712   6.301541
    20  H    2.742836   1.960432   4.737523   6.759863   6.263868
                   11         12         13         14         15
    11  H    0.000000
    12  C    4.663768   0.000000
    13  C    4.982705   1.424565   0.000000
    14  C    6.352196   2.478151   1.393529   0.000000
    15  C    5.926101   1.432998   2.444880   2.852975   0.000000
    16  C    6.938493   2.275892   2.538889   2.207902   1.360742
    17  C    7.271823   2.814660   2.377940   1.386527   2.438926
    18  Cl   7.142573   4.079810   2.727359   1.761591   4.613968
    19  H    6.183575   2.218422   3.449265   3.928199   1.077026
    20  H    4.378637   2.171411   1.079967   2.118470   3.428773
                   16         17         18         19         20
    16  C    0.000000
    17  C    1.245822   0.000000
    18  Cl   3.871195   2.775320   0.000000
    19  H    2.188383   3.393706   5.689662   0.000000
    20  H    3.618144   3.345946   2.807495   4.362170   0.000000
 Stoichiometry    C12H5Cl2O(1-)
 Framework group  C1[X(C12H5Cl2O)]
 Deg. of freedom    54
 Full point group                 C1      NOp   1
 RotChk:  IX=2 Diff= 2.40D-04
 Largest Abelian subgroup         C1      NOp   1
 Largest concise Abelian subgroup C1      NOp   1
                         Standard orientation:                         
 ---------------------------------------------------------------------
 Center     Atomic      Atomic             Coordinates (Angstroms)
 Number     Number       Type             X           Y           Z
 ---------------------------------------------------------------------
      1          6           0        3.076191   -1.205327   -0.000262
      2          6           0        1.877359   -2.014830   -0.000775
      3          6           0        0.607085   -1.495250   -0.000794
      4          6           0        2.766243    0.213018    0.000215
      5          6           0        1.494282    0.724184    0.000182
      6          6           0        0.351453   -0.104582   -0.000320
      7          1           0       -0.217599   -2.198925   -0.001275
      8          1           0        1.401524    1.803219    0.000647
      9         17           0        4.125685    1.326548    0.000913
     10          8           0        4.226995   -1.671483   -0.000236
     11          1           0        2.031065   -3.088580   -0.001180
     12          6           0       -1.004108    0.452388   -0.000377
     13          6           0       -2.155413   -0.386590    0.000198
     14          6           0       -3.458214    0.108013    0.000126
     15          6           0       -1.214277    1.869890   -0.001066
     16          6           0       -2.551612    2.121194   -0.000980
     17          6           0       -3.622604    1.484760   -0.000484
     18         17           0       -4.806963   -1.025159    0.000886
     19          1           0       -0.414242    2.590951   -0.001656
     20          1           0       -2.033290   -1.459630    0.000785
 ---------------------------------------------------------------------
 Rotational constants (GHZ):           1.2752496           0.2067294           0.1778916
 Leave Link  202 at Mon Apr  4 14:04:15 2022, MaxMem=  1879048192 cpu:               0.1 elap:               0.0
 (Enter /gpfs/software/gaussian16/sse4/tar/g16/l301.exe)
 Standard basis: 6-311+G(d,p) (5D, 7F)
 Ernie: Thresh=  0.10000D-02 Tol=  0.10000D-05 Strict=F.
 There are   391 symmetry adapted cartesian basis functions of A   symmetry.
 There are   376 symmetry adapted basis functions of A   symmetry.
   376 basis functions,   614 primitive gaussians,   391 cartesian basis functions
    60 alpha electrons       60 beta electrons
       nuclear repulsion energy      1014.2375429802 Hartrees.
 IExCor= 4336 DFT=T Ex+Corr=M062X ExCW=0 ScaHFX=  0.540000
 ScaDFX=  1.000000  1.000000  1.000000  1.000000 ScalE2=  1.000000  1.000000
 IRadAn=      5 IRanWt=     -1 IRanGd=            0 ICorTp=0 IEmpDi=  4
 NAtoms=   20 NActive=   20 NUniq=   20 SFac= 1.00D+00 NAtFMM=   60 NAOKFM=F Big=F
 Integral buffers will be    131072 words long.
 Raffenetti 2 integral format.
 Two-electron integral symmetry is turned on.
 Leave Link  301 at Mon Apr  4 14:04:15 2022, MaxMem=  1879048192 cpu:               0.6 elap:               0.1
 (Enter /gpfs/software/gaussian16/sse4/tar/g16/l302.exe)
 NPDir=0 NMtPBC=     1 NCelOv=     1 NCel=       1 NClECP=     1 NCelD=      1
         NCelK=      1 NCelE2=     1 NClLst=     1 CellRange=     0.0.
 One-electron integrals computed using PRISM.
 One-electron integral symmetry used in STVInt
 NBasis=   376 RedAO= T EigKep=  1.24D-06  NBF=   376
 NBsUse=   372 1.00D-06 EigRej=  4.03D-07 NBFU=   372
 Precomputing XC quadrature grid using
 IXCGrd= 4 IRadAn=           5 IRanWt=          -1 IRanGd=           0 AccXCQ= 0.00D+00.
 Generated NRdTot=       0 NPtTot=           0 NUsed=           0 NTot=          32
 NSgBfM=   385   385   385   385   385 MxSgAt=    20 MxSgA2=    20.
 Leave Link  302 at Mon Apr  4 14:04:16 2022, MaxMem=  1879048192 cpu:               5.9 elap:               0.9
 (Enter /gpfs/software/gaussian16/sse4/tar/g16/l303.exe)
 DipDrv:  MaxL=1.
 Leave Link  303 at Mon Apr  4 14:04:16 2022, MaxMem=  1879048192 cpu:               1.1 elap:               0.2
 (Enter /gpfs/software/gaussian16/sse4/tar/g16/l401.exe)
 Initial guess from the checkpoint file:  "checkpoint.chk"
 B after Tr=    -0.000000    0.000000   -0.000000
         Rot=    1.000000   -0.000000   -0.000000    0.000064 Ang=  -0.01 deg.
 Guess basis will be translated and rotated to current coordinates.
 JPrj=2 DoOrth=T DoCkMO=T.
 Leave Link  401 at Mon Apr  4 14:04:17 2022, MaxMem=  1879048192 cpu:               4.2 elap:               0.7
 (Enter /gpfs/software/gaussian16/sse4/tar/g16/l502.exe)
 Integral symmetry usage will be decided dynamically.
 Closed shell SCF:
 Using DIIS extrapolation, IDIIS=  1040.
 NGot=  1879048192 LenX=  1878736095 LenY=  1878582773
 Requested convergence on RMS density matrix=1.00D-08 within 128 cycles.
 Requested convergence on MAX density matrix=1.00D-06.
 Requested convergence on             energy=1.00D-06.
 No special actions if energy rises.
 Fock matrices will be formed incrementally for  20 cycles.

 Cycle   1  Pass 1  IDiag  1:
 FoFJK:  IHMeth= 1 ICntrl=       0 DoSepK=F KAlg= 0 I1Cent=           0 FoldK=F
 IRaf= 840000000 NMat=       1 IRICut=       1 DoRegI=T DoRafI=F ISym2E= 0 IDoP0=0 IntGTp=1.
 FoFCou: FMM=F IPFlag=           0 FMFlag=      100000 FMFlg1=           0
         NFxFlg=           0 DoJE=F BraDBF=F KetDBF=F FulRan=T
         wScrn=  0.000000 ICntrl=         0 IOpCl=  0 I1Cent=           0 NGrid=           0
         NMat0=    1 NMatS0=      1 NMatT0=    0 NMatD0=    1 NMtDS0=    0 NMtDT0=    0
 Symmetry not used in FoFCou.
 E= -1455.76981955999    
 DIIS: error= 8.26D-05 at cycle   1 NSaved=   1.
 NSaved= 1 IEnMin= 1 EnMin= -1455.76981955999     IErMin= 1 ErrMin= 8.26D-05
 ErrMax= 8.26D-05  0.00D+00 EMaxC= 1.00D-01 BMatC= 6.16D-06 BMatP= 6.16D-06
 IDIUse=1 WtCom= 1.00D+00 WtEn= 0.00D+00
 Coeff-Com:  0.100D+01
 Coeff:      0.100D+01
 Gap=     0.386 Goal=   None    Shift=    0.000
 RMSDP=4.16D-04 MaxDP=2.50D-02              OVMax= 1.14D-03

 Cycle   2  Pass 1  IDiag  1:
 RMSU=  4.02D-04    CP:  9.99D-01
 E= -1455.76982943024     Delta-E=       -0.000009870251 Rises=F Damp=F
 DIIS: error= 2.53D-05 at cycle   2 NSaved=   2.
 NSaved= 2 IEnMin= 2 EnMin= -1455.76982943024     IErMin= 2 ErrMin= 2.53D-05
 ErrMax= 2.53D-05  0.00D+00 EMaxC= 1.00D-01 BMatC= 3.10D-07 BMatP= 6.16D-06
 IDIUse=1 WtCom= 1.00D+00 WtEn= 0.00D+00
 Coeff-Com: -0.881D-02 0.101D+01
 Coeff:     -0.881D-02 0.101D+01
 Gap=     0.140 Goal=   None    Shift=    0.000
 RMSDP=5.07D-05 MaxDP=3.35D-03 DE=-9.87D-06 OVMax= 2.85D-04

 Cycle   3  Pass 1  IDiag  1:
 RMSU=  4.06D-05    CP:  9.99D-01  1.07D+00
 E= -1455.76982961411     Delta-E=       -0.000000183875 Rises=F Damp=F
 DIIS: error= 3.72D-05 at cycle   3 NSaved=   3.
 NSaved= 3 IEnMin= 3 EnMin= -1455.76982961411     IErMin= 2 ErrMin= 2.53D-05
 ErrMax= 3.72D-05  0.00D+00 EMaxC= 1.00D-01 BMatC= 3.78D-07 BMatP= 3.10D-07
 IDIUse=1 WtCom= 1.00D+00 WtEn= 0.00D+00
 Coeff-Com: -0.477D-01 0.559D+00 0.489D+00
 Coeff:     -0.477D-01 0.559D+00 0.489D+00
 Gap=     0.139 Goal=   None    Shift=    0.000
 RMSDP=1.87D-05 MaxDP=1.50D-03 DE=-1.84D-07 OVMax= 1.91D-04

 Cycle   4  Pass 1  IDiag  1:
 RMSU=  1.71D-05    CP:  9.99D-01  1.05D+00  9.57D-01
 E= -1455.76982992505     Delta-E=       -0.000000310941 Rises=F Damp=F
 DIIS: error= 1.28D-05 at cycle   4 NSaved=   4.
 NSaved= 4 IEnMin= 4 EnMin= -1455.76982992505     IErMin= 4 ErrMin= 1.28D-05
 ErrMax= 1.28D-05  0.00D+00 EMaxC= 1.00D-01 BMatC= 2.32D-08 BMatP= 3.10D-07
 IDIUse=1 WtCom= 1.00D+00 WtEn= 0.00D+00
 Coeff-Com: -0.130D-01 0.529D-01 0.200D+00 0.760D+00
 Coeff:     -0.130D-01 0.529D-01 0.200D+00 0.760D+00
 Gap=     0.139 Goal=   None    Shift=    0.000
 RMSDP=1.62D-05 MaxDP=1.19D-03 DE=-3.11D-07 OVMax= 7.96D-05

 Cycle   5  Pass 1  IDiag  1:
 RMSU=  9.75D-06    CP:  9.99D-01  1.07D+00  1.07D+00  7.40D-01
 E= -1455.76982994895     Delta-E=       -0.000000023902 Rises=F Damp=F
 DIIS: error= 4.01D-06 at cycle   5 NSaved=   5.
 NSaved= 5 IEnMin= 5 EnMin= -1455.76982994895     IErMin= 5 ErrMin= 4.01D-06
 ErrMax= 4.01D-06  0.00D+00 EMaxC= 1.00D-01 BMatC= 5.12D-09 BMatP= 2.32D-08
 IDIUse=1 WtCom= 1.00D+00 WtEn= 0.00D+00
 Coeff-Com: -0.261D-04-0.490D-01 0.416D-01 0.405D+00 0.602D+00
 Coeff:     -0.261D-04-0.490D-01 0.416D-01 0.405D+00 0.602D+00
 Gap=     0.139 Goal=   None    Shift=    0.000
 RMSDP=3.35D-06 MaxDP=2.41D-04 DE=-2.39D-08 OVMax= 5.11D-05

 Cycle   6  Pass 1  IDiag  1:
 RMSU=  2.01D-06    CP:  9.99D-01  1.07D+00  1.13D+00  7.24D-01  1.01D+00
 E= -1455.76982995507     Delta-E=       -0.000000006114 Rises=F Damp=F
 DIIS: error= 2.85D-06 at cycle   6 NSaved=   6.
 NSaved= 6 IEnMin= 6 EnMin= -1455.76982995507     IErMin= 6 ErrMin= 2.85D-06
 ErrMax= 2.85D-06  0.00D+00 EMaxC= 1.00D-01 BMatC= 1.24D-09 BMatP= 5.12D-09
 IDIUse=1 WtCom= 1.00D+00 WtEn= 0.00D+00
 Coeff-Com:  0.271D-02-0.460D-01-0.197D-01 0.954D-01 0.369D+00 0.599D+00
 Coeff:      0.271D-02-0.460D-01-0.197D-01 0.954D-01 0.369D+00 0.599D+00
 Gap=     0.139 Goal=   None    Shift=    0.000
 RMSDP=1.66D-06 MaxDP=9.50D-05 DE=-6.11D-09 OVMax= 2.04D-05

 Cycle   7  Pass 1  IDiag  1:
 RMSU=  1.01D-06    CP:  9.99D-01  1.07D+00  1.14D+00  7.67D-01  9.81D-01
                    CP:  6.31D-01
 E= -1455.76982995664     Delta-E=       -0.000000001569 Rises=F Damp=F
 DIIS: error= 8.06D-07 at cycle   7 NSaved=   7.
 NSaved= 7 IEnMin= 7 EnMin= -1455.76982995664     IErMin= 7 ErrMin= 8.06D-07
 ErrMax= 8.06D-07  0.00D+00 EMaxC= 1.00D-01 BMatC= 1.34D-10 BMatP= 1.24D-09
 IDIUse=1 WtCom= 1.00D+00 WtEn= 0.00D+00
 Coeff-Com:  0.152D-02-0.149D-01-0.195D-01-0.271D-01 0.819D-01 0.290D+00
 Coeff-Com:  0.688D+00
 Coeff:      0.152D-02-0.149D-01-0.195D-01-0.271D-01 0.819D-01 0.290D+00
 Coeff:      0.688D+00
 Gap=     0.139 Goal=   None    Shift=    0.000
 RMSDP=4.78D-07 MaxDP=2.31D-05 DE=-1.57D-09 OVMax= 8.49D-06

 Cycle   8  Pass 1  IDiag  1:
 RMSU=  2.52D-07    CP:  9.99D-01  1.07D+00  1.14D+00  7.77D-01  9.67D-01
                    CP:  5.43D-01  1.17D+00
 E= -1455.76982995686     Delta-E=       -0.000000000228 Rises=F Damp=F
 DIIS: error= 4.35D-07 at cycle   8 NSaved=   8.
 NSaved= 8 IEnMin= 8 EnMin= -1455.76982995686     IErMin= 8 ErrMin= 4.35D-07
 ErrMax= 4.35D-07  0.00D+00 EMaxC= 1.00D-01 BMatC= 2.39D-11 BMatP= 1.34D-10
 IDIUse=1 WtCom= 1.00D+00 WtEn= 0.00D+00
 Coeff-Com:  0.137D-03 0.244D-02-0.434D-02-0.291D-01-0.350D-01-0.973D-02
 Coeff-Com:  0.303D+00 0.772D+00
 Coeff:      0.137D-03 0.244D-02-0.434D-02-0.291D-01-0.350D-01-0.973D-02
 Coeff:      0.303D+00 0.772D+00
 Gap=     0.139 Goal=   None    Shift=    0.000
 RMSDP=3.53D-07 MaxDP=3.31D-05 DE=-2.28D-10 OVMax= 4.13D-06

 Cycle   9  Pass 1  IDiag  1:
 RMSU=  1.35D-07    CP:  9.99D-01  1.07D+00  1.14D+00  7.66D-01  9.65D-01
                    CP:  5.94D-01  1.28D+00  8.89D-01
 E= -1455.76982995690     Delta-E=       -0.000000000037 Rises=F Damp=F
 DIIS: error= 1.77D-07 at cycle   9 NSaved=   9.
 NSaved= 9 IEnMin= 9 EnMin= -1455.76982995690     IErMin= 9 ErrMin= 1.77D-07
 ErrMax= 1.77D-07  0.00D+00 EMaxC= 1.00D-01 BMatC= 3.43D-12 BMatP= 2.39D-11
 IDIUse=1 WtCom= 1.00D+00 WtEn= 0.00D+00
 Coeff-Com: -0.775D-04 0.254D-02 0.190D-03-0.100D-01-0.231D-01-0.321D-01
 Coeff-Com:  0.781D-01 0.381D+00 0.604D+00
 Coeff:     -0.775D-04 0.254D-02 0.190D-03-0.100D-01-0.231D-01-0.321D-01
 Coeff:      0.781D-01 0.381D+00 0.604D+00
 Gap=     0.139 Goal=   None    Shift=    0.000
 RMSDP=1.09D-07 MaxDP=7.58D-06 DE=-3.68D-11 OVMax= 1.07D-06

 Cycle  10  Pass 1  IDiag  1:
 RMSU=  3.88D-08    CP:  9.99D-01  1.07D+00  1.14D+00  7.67D-01  9.63D-01
                    CP:  5.73D-01  1.26D+00  9.31D-01  9.21D-01
 E= -1455.76982995692     Delta-E=       -0.000000000020 Rises=F Damp=F
 DIIS: error= 4.38D-08 at cycle  10 NSaved=  10.
 NSaved=10 IEnMin=10 EnMin= -1455.76982995692     IErMin=10 ErrMin= 4.38D-08
 ErrMax= 4.38D-08  0.00D+00 EMaxC= 1.00D-01 BMatC= 4.38D-13 BMatP= 3.43D-12
 IDIUse=1 WtCom= 1.00D+00 WtEn= 0.00D+00
 Coeff-Com: -0.613D-04 0.915D-03 0.762D-03-0.920D-03-0.699D-02-0.145D-01
 Coeff-Com: -0.967D-02 0.667D-01 0.287D+00 0.677D+00
 Coeff:     -0.613D-04 0.915D-03 0.762D-03-0.920D-03-0.699D-02-0.145D-01
 Coeff:     -0.967D-02 0.667D-01 0.287D+00 0.677D+00
 Gap=     0.139 Goal=   None    Shift=    0.000
 RMSDP=7.33D-08 MaxDP=4.19D-06 DE=-1.96D-11 OVMax= 3.81D-07

 Cycle  11  Pass 1  IDiag  1:
 RMSU=  1.05D-08    CP:  9.99D-01  1.07D+00  1.14D+00  7.68D-01  9.58D-01
                    CP:  5.67D-01  1.28D+00  9.66D-01  1.01D+00  9.97D-01
 E= -1455.76982995690     Delta-E=        0.000000000016 Rises=F Damp=F
 DIIS: error= 1.88D-08 at cycle  11 NSaved=  11.
 NSaved=11 IEnMin=10 EnMin= -1455.76982995692     IErMin=11 ErrMin= 1.88D-08
 ErrMax= 1.88D-08  0.00D+00 EMaxC= 1.00D-01 BMatC= 6.49D-14 BMatP= 4.38D-13
 IDIUse=1 WtCom= 1.00D+00 WtEn= 0.00D+00
 Coeff-Com: -0.131D-04-0.308D-04 0.371D-03 0.152D-02 0.764D-03-0.107D-02
 Coeff-Com: -0.177D-01-0.286D-01 0.544D-01 0.314D+00 0.677D+00
 Coeff:     -0.131D-04-0.308D-04 0.371D-03 0.152D-02 0.764D-03-0.107D-02
 Coeff:     -0.177D-01-0.286D-01 0.544D-01 0.314D+00 0.677D+00
 Gap=     0.139 Goal=   None    Shift=    0.000
 RMSDP=1.46D-08 MaxDP=8.01D-07 DE= 1.59D-11 OVMax= 1.65D-07

 Cycle  12  Pass 1  IDiag  1:
 RMSU=  6.58D-09    CP:  9.99D-01  1.07D+00  1.14D+00  7.68D-01  9.57D-01
                    CP:  5.66D-01  1.28D+00  9.64D-01  1.03D+00  1.05D+00
                    CP:  1.19D+00
 E= -1455.76982995692     Delta-E=       -0.000000000015 Rises=F Damp=F
 DIIS: error= 8.73D-09 at cycle  12 NSaved=  12.
 NSaved=12 IEnMin=10 EnMin= -1455.76982995692     IErMin=12 ErrMin= 8.73D-09
 ErrMax= 8.73D-09  0.00D+00 EMaxC= 1.00D-01 BMatC= 1.03D-14 BMatP= 6.49D-14
 IDIUse=1 WtCom= 1.00D+00 WtEn= 0.00D+00
 Coeff-Com:  0.562D-05-0.183D-03-0.382D-05 0.727D-03 0.142D-02 0.226D-02
 Coeff-Com: -0.601D-02-0.254D-01-0.309D-01-0.942D-02 0.298D+00 0.770D+00
 Coeff:      0.562D-05-0.183D-03-0.382D-05 0.727D-03 0.142D-02 0.226D-02
 Coeff:     -0.601D-02-0.254D-01-0.309D-01-0.942D-02 0.298D+00 0.770D+00
 Gap=     0.139 Goal=   None    Shift=    0.000
 RMSDP=3.38D-09 MaxDP=2.26D-07 DE=-1.50D-11 OVMax= 1.21D-07

 SCF Done:  E(RM062X) =  -1455.76982996     A.U. after   12 cycles
            NFock= 12  Conv=0.34D-08     -V/T= 2.0027
 KE= 1.451802294709D+03 PE=-5.478030422765D+03 EE= 1.556220755119D+03
 Leave Link  502 at Mon Apr  4 14:07:19 2022, MaxMem=  1879048192 cpu:            1276.4 elap:             182.5
 (Enter /gpfs/software/gaussian16/sse4/tar/g16/l701.exe)
 ... and contract with generalized density number  0.
 Compute integral first derivatives.
 Leave Link  701 at Mon Apr  4 14:07:20 2022, MaxMem=  1879048192 cpu:               5.5 elap:               0.9
 (Enter /gpfs/software/gaussian16/sse4/tar/g16/l702.exe)
 L702 exits ... SP integral derivatives will be done elsewhere.
 Leave Link  702 at Mon Apr  4 14:07:21 2022, MaxMem=  1879048192 cpu:               0.6 elap:               0.1
 (Enter /gpfs/software/gaussian16/sse4/tar/g16/l703.exe)
 Integral derivatives from FoFJK, PRISM(SPDF).
 Compute integral first derivatives, UseDBF=F ICtDFT=           0.
 Calling FoFJK, ICntrl=      2127 FMM=F ISym2X=0 I1Cent= 0 IOpClX= 0 NMat=1 NMatS=1 NMatT=0.
 FoFJK:  IHMeth= 1 ICntrl=    2127 DoSepK=F KAlg= 0 I1Cent=           0 FoldK=F
 IRaf=         0 NMat=       1 IRICut=       1 DoRegI=T DoRafI=F ISym2E= 0 IDoP0=0 IntGTp=1.
 FoFCou: FMM=F IPFlag=           0 FMFlag=      100000 FMFlg1=         800
         NFxFlg=           0 DoJE=F BraDBF=F KetDBF=F FulRan=T
         wScrn=  0.000000 ICntrl=      2127 IOpCl=  0 I1Cent=           0 NGrid=           0
         NMat0=    1 NMatS0=      1 NMatT0=    0 NMatD0=    1 NMtDS0=    0 NMtDT0=    0
 Symmetry not used in FoFCou.
 Leave Link  703 at Mon Apr  4 14:07:57 2022, MaxMem=  1879048192 cpu:             251.6 elap:              36.7
 (Enter /gpfs/software/gaussian16/sse4/tar/g16/l716.exe)
 Dipole        =-2.87108205D+00 9.48346995D-01-1.93077834D-04
 ***** Axes restored to original set *****
 -------------------------------------------------------------------
 Center     Atomic                   Forces (Hartrees/Bohr)
 Number     Number              X              Y              Z
 -------------------------------------------------------------------
      1        6          -0.000078091    0.000063866   -0.000016894
      2        6           0.000133923   -0.000086979    0.000004896
      3        6          -0.000085880   -0.000032401    0.000089720
      4        6           0.000029879    0.000020089   -0.000038495
      5        6          -0.000009310   -0.000019771    0.000026464
      6        6          -0.000008973    0.000018818   -0.000016497
      7        1           0.000013078    0.000008432   -0.000013025
      8        1           0.000000167   -0.000007019    0.000002226
      9       17          -0.000005884   -0.000012514    0.000016560
     10        8           0.000020510   -0.000003087   -0.000009964
     11        1          -0.000013032    0.000016269   -0.000008125
     12        6           0.000029165    0.000190958   -0.000216904
     13        6           0.000163361   -0.000148247    0.000048834
     14        6          -0.000145407    0.000125338   -0.000034175
     15        6          -0.000181921    0.000013336    0.000102730
     16        6           0.000086278   -0.000061494    0.000009536
     17        6          -0.000048928    0.000037670   -0.000011836
     18       17           0.000084782   -0.000132688    0.000084881
     19        1           0.000023370   -0.000000984   -0.000008155
     20        1          -0.000007086    0.000010406   -0.000011778
 -------------------------------------------------------------------
 Cartesian Forces:  Max     0.000216904 RMS     0.000073544
 Leave Link  716 at Mon Apr  4 14:07:57 2022, MaxMem=  1879048192 cpu:               0.2 elap:               0.0
 (Enter /gpfs/software/gaussian16/sse4/tar/g16/l103.exe)

 GradGradGradGradGradGradGradGradGradGradGradGradGradGradGradGradGradGrad
 Berny optimization.
 Using GEDIIS/GDIIS optimizer.
 FormGI is forming the generalized inverse of G from B-inverse, IUseBI=4.
 GSVD:  received Info=                   1 from GESDD.
 Internal  Forces:  Max     0.000179037 RMS     0.000037059
 Search for a local minimum.
 Step number   9 out of a maximum of  108
 All quantities printed in internal units (Hartrees-Bohrs-Radians)
 RMS Force = .37059D-04 SwitMx=.10000D-02 MixMth= 2
 Mixed Optimization -- En-DIIS/RFO-DIIS
 Swapping is turned off.
 Update second derivatives using D2CorX and points    1    2    3    4    5
                                                      6    7    8    9
 DE= -4.05D-06 DEPred=-3.34D-06 R= 1.21D+00
 TightC=F SS=  1.41D+00  RLast= 5.79D-03 DXNew= 1.0191D+00 1.7370D-02
 Trust test= 1.21D+00 RLast= 5.79D-03 DXMaxT set to 6.06D-01
 ITU=  1  1  1  1  1  1  1  1  0
     Eigenvalues ---    0.00776   0.01570   0.01621   0.01907   0.01929
     Eigenvalues ---    0.01956   0.01965   0.01977   0.01989   0.01993
     Eigenvalues ---    0.01999   0.02017   0.02024   0.02046   0.02091
     Eigenvalues ---    0.02155   0.02221   0.05906   0.13520   0.16028
     Eigenvalues ---    0.16039   0.16064   0.16385   0.20453   0.22427
     Eigenvalues ---    0.23494   0.24024   0.24816   0.24956   0.25032
     Eigenvalues ---    0.25171   0.26376   0.28848   0.30920   0.34636
     Eigenvalues ---    0.34865   0.34933   0.35436   0.35531   0.36729
     Eigenvalues ---    0.38514   0.39907   0.40712   0.41700   0.42605
     Eigenvalues ---    0.43479   0.44358   0.44821   0.45233   0.46572
     Eigenvalues ---    0.49389   0.54982   0.71159   0.76563
 En-DIIS/RFO-DIIS/Sim-DIIS IScMMF=       -3 using points:     9    8    7    6    5
 RFO step:  Lambda=-4.83783049D-07.
 NNeg= 0 NGDIIS= 5 SimSw=  2.50D-01 Rises=F DC= -4.05D-06 SmlDif=  1.00D-05
 NRisDI= 0 DoIntr=F SqrtH=F CThrHd= 10.0 CDAdj=  3.0
 RMS Error=  0.2395342632D-03 NUsed= 5 OKEnD=F EnDIS=F
 InvSVX:  RCond= 2.98D-07 Info=           0 Equed=N FErr=  2.58D-14 BErr=  6.93D-17
 DidBck=F Rises=F RFO-DIIS coefs:    1.33038   -0.34741    0.00014    0.03446   -0.01756
 Iteration  1 RMS(Cart)=  0.00073070 RMS(Int)=  0.00000084
 Iteration  2 RMS(Cart)=  0.00000025 RMS(Int)=  0.00000083
 ITry= 1 IFail=0 DXMaxC= 2.32D-03 DCOld= 1.00D+10 DXMaxT= 6.06D-01 DXLimC= 3.00D+00 Rises=F
 Variable       Old X    -DE/DX   Delta X   Delta X   Delta X     New X
                                 (Linear)    (Quad)   (Total)
    R1        2.73358   0.00009  -0.00006   0.00024   0.00019   2.73376
    R2        2.74353  -0.00000  -0.00025   0.00016  -0.00010   2.74344
    R3        2.34634  -0.00002   0.00012  -0.00012   0.00001   2.34635
    R4        2.59351  -0.00007  -0.00004  -0.00012  -0.00016   2.59335
    R5        2.04978  -0.00001  -0.00001  -0.00002  -0.00003   2.04974
    R6        2.67201   0.00005   0.00007   0.00009   0.00017   2.67218
    R7        2.04864  -0.00001  -0.00003  -0.00001  -0.00004   2.04861
    R8        2.59049  -0.00003   0.00006  -0.00010  -0.00004   2.59046
    R9        3.32078  -0.00001  -0.00015   0.00006  -0.00009   3.32068
   R10        2.66774  -0.00002  -0.00022   0.00010  -0.00011   2.66762
   R11        2.04660  -0.00001   0.00001  -0.00003  -0.00002   2.04658
   R12        2.76944   0.00001  -0.00002   0.00014   0.00012   2.76956
   R13        2.69204   0.00015   0.00022   0.00024   0.00046   2.69250
   R14        2.70797  -0.00013  -0.00050   0.00005  -0.00045   2.70752
   R15        2.63339  -0.00011  -0.00027  -0.00006  -0.00033   2.63306
   R16        2.04084  -0.00001  -0.00001  -0.00005  -0.00005   2.04079
   R17        2.62016   0.00001   0.00001   0.00000   0.00001   2.62017
   R18        3.32892   0.00018   0.00061   0.00013   0.00074   3.32967
   R19        2.57143   0.00008   0.00026   0.00004   0.00030   2.57173
   R20        2.03529  -0.00001   0.00004  -0.00006  -0.00002   2.03527
   R21        2.35426  -0.00002  -0.00030   0.00016  -0.00014   2.35413
    A1        1.94957   0.00000   0.00016  -0.00009   0.00007   1.94964
    A2        2.16281   0.00000  -0.00013   0.00008  -0.00005   2.16276
    A3        2.17081  -0.00001  -0.00003   0.00001  -0.00002   2.17079
    A4        2.15941  -0.00000  -0.00004   0.00003  -0.00000   2.15941
    A5        2.02253  -0.00002   0.00007  -0.00019  -0.00013   2.02240
    A6        2.10125   0.00002  -0.00003   0.00016   0.00013   2.10137
    A7        2.14085  -0.00002  -0.00016   0.00005  -0.00011   2.14074
    A8        2.04694   0.00003   0.00010   0.00005   0.00016   2.04710
    A9        2.09539  -0.00001   0.00005  -0.00010  -0.00005   2.09535
   A10        2.16806  -0.00001  -0.00008  -0.00001  -0.00008   2.16798
   A11        2.04193  -0.00002   0.00011  -0.00014  -0.00003   2.04190
   A12        2.07319   0.00003  -0.00003   0.00015   0.00012   2.07331
   A13        2.13204   0.00001  -0.00004   0.00010   0.00005   2.13209
   A14        2.03867  -0.00000   0.00011  -0.00009   0.00002   2.03869
   A15        2.11247  -0.00001  -0.00007  -0.00001  -0.00007   2.11240
   A16        2.01644   0.00002   0.00015  -0.00008   0.00007   2.01651
   A17        2.14243  -0.00000  -0.00013   0.00015   0.00002   2.14245
   A18        2.12431  -0.00002  -0.00002  -0.00007  -0.00009   2.12423
   A19        2.12200  -0.00008  -0.00009  -0.00021  -0.00030   2.12170
   A20        2.10784   0.00003  -0.00005   0.00017   0.00012   2.10796
   A21        2.05334   0.00005   0.00014   0.00004   0.00018   2.05352
   A22        2.14901   0.00000  -0.00010   0.00006  -0.00004   2.14898
   A23        2.08721  -0.00001   0.00020  -0.00021  -0.00001   2.08720
   A24        2.04696   0.00001  -0.00010   0.00015   0.00005   2.04701
   A25        2.05248  -0.00004  -0.00005  -0.00007  -0.00012   2.05235
   A26        2.08000  -0.00001   0.00006  -0.00007  -0.00001   2.07999
   A27        2.15071   0.00004  -0.00001   0.00015   0.00013   2.15084
   A28        1.90374  -0.00006   0.00001  -0.00018  -0.00017   1.90357
   A29        2.15713   0.00005   0.00039   0.00001   0.00040   2.15753
   A30        2.22232   0.00001  -0.00040   0.00017  -0.00023   2.22209
   A31        2.41967   0.00002  -0.00018   0.00016  -0.00002   2.41965
   A32        1.98813   0.00003   0.00017  -0.00001   0.00016   1.98830
    D1       -0.00001  -0.00000  -0.00000  -0.00001  -0.00001  -0.00001
    D2        3.14156  -0.00000  -0.00000  -0.00003  -0.00003   3.14153
    D3        3.14159  -0.00000  -0.00000  -0.00001  -0.00001   3.14158
    D4       -0.00003  -0.00000  -0.00000  -0.00003  -0.00003  -0.00006
    D5       -0.00000  -0.00000  -0.00000  -0.00000  -0.00000  -0.00001
    D6        3.14157  -0.00000  -0.00000  -0.00003  -0.00003   3.14153
    D7        3.14159  -0.00000  -0.00000  -0.00000  -0.00000   3.14159
    D8       -0.00003  -0.00000  -0.00000  -0.00002  -0.00003  -0.00006
    D9        0.00001   0.00000   0.00000   0.00001   0.00001   0.00002
   D10        3.14152  -0.00000  -0.00001  -0.00007  -0.00008   3.14144
   D11       -3.14156   0.00000   0.00001   0.00003   0.00004  -3.14152
   D12       -0.00005  -0.00000  -0.00001  -0.00005  -0.00006  -0.00011
   D13       -0.00000  -0.00000  -0.00000  -0.00000  -0.00000  -0.00001
   D14        3.14156  -0.00000  -0.00000  -0.00003  -0.00004   3.14153
   D15       -3.14151   0.00000   0.00001   0.00008   0.00009  -3.14142
   D16        0.00006   0.00000   0.00001   0.00005   0.00006   0.00012
   D17        0.00001   0.00000   0.00000   0.00001   0.00001   0.00002
   D18        3.14151  -0.00000  -0.00001  -0.00007  -0.00009   3.14143
   D19       -3.14156   0.00000   0.00001   0.00003   0.00004  -3.14152
   D20       -0.00005  -0.00000  -0.00001  -0.00005  -0.00006  -0.00011
   D21       -0.00001  -0.00000  -0.00000  -0.00001  -0.00001  -0.00001
   D22       -3.14157   0.00000   0.00000   0.00002   0.00003  -3.14155
   D23       -3.14151   0.00000   0.00001   0.00008   0.00009  -3.14141
   D24        0.00011   0.00000   0.00002   0.00011   0.00013   0.00024
   D25        0.00092   0.00001   0.00015   0.00088   0.00103   0.00195
   D26       -3.14063   0.00001   0.00016   0.00090   0.00106  -3.13957
   D27       -3.14070   0.00001   0.00015   0.00085   0.00099  -3.13971
   D28        0.00093   0.00001   0.00016   0.00087   0.00103   0.00196
   D29       -3.14156   0.00000   0.00001   0.00003   0.00003  -3.14153
   D30        0.00010   0.00000   0.00002   0.00009   0.00011   0.00021
   D31       -0.00001   0.00000  -0.00000  -0.00000  -0.00000  -0.00001
   D32       -3.14153   0.00000   0.00001   0.00007   0.00008  -3.14145
   D33        3.14158   0.00000  -0.00000  -0.00000  -0.00000   3.14158
   D34        0.00010   0.00000   0.00002   0.00009   0.00011   0.00021
   D35        0.00003   0.00000   0.00001   0.00003   0.00003   0.00006
   D36       -3.14146   0.00000   0.00002   0.00012   0.00015  -3.14131
   D37       -0.00005  -0.00000  -0.00001  -0.00005  -0.00005  -0.00010
   D38       -3.14159   0.00000   0.00000   0.00001   0.00001  -3.14157
   D39        3.14148  -0.00000  -0.00002  -0.00011  -0.00013   3.14135
   D40       -0.00006  -0.00000  -0.00001  -0.00006  -0.00007  -0.00013
   D41        0.00007   0.00000   0.00001   0.00007   0.00008   0.00014
   D42       -3.14158   0.00000   0.00000   0.00001   0.00001  -3.14157
   D43       -0.00000  -0.00000  -0.00000  -0.00000  -0.00000  -0.00000
   D44        3.14148  -0.00000  -0.00002  -0.00010  -0.00012   3.14136
   D45       -0.00005  -0.00000  -0.00001  -0.00005  -0.00005  -0.00011
         Item               Value     Threshold  Converged?
 Maximum Force            0.000179     0.000450     YES
 RMS     Force            0.000037     0.000300     YES
 Maximum Displacement     0.002321     0.001800     NO 
 RMS     Displacement     0.000731     0.001200     YES
 Predicted change in Energy=-2.413105D-07
 Lowest energy point so far.  Saving SCF results.
 GradGradGradGradGradGradGradGradGradGradGradGradGradGradGradGradGradGrad

 Leave Link  103 at Mon Apr  4 14:07:58 2022, MaxMem=  1879048192 cpu:               6.2 elap:               1.1
 (Enter /gpfs/software/gaussian16/sse4/tar/g16/l202.exe)
                          Input orientation:                          
 ---------------------------------------------------------------------
 Center     Atomic      Atomic             Coordinates (Angstroms)
 Number     Number       Type             X           Y           Z
 ---------------------------------------------------------------------
      1          6           0       -8.020632   -1.622895    6.789654
      2          6           0       -7.142072   -2.650291    7.304793
      3          6           0       -5.897291   -2.915959    6.791699
      4          6           0       -7.422526   -0.916052    5.671503
      5          6           0       -6.178097   -1.187525    5.164730
      6          6           0       -5.353650   -2.200916    5.699583
      7          1           0       -5.326257   -3.710232    7.258893
      8          1           0       -5.849874   -0.585062    4.326752
      9         17           0       -8.374276    0.365625    4.937107
     10          8           0       -9.147375   -1.379528    7.251047
     11          1           0       -7.523256   -3.221963    8.144087
     12          6           0       -4.024575   -2.482768    5.149983
     13          6           0       -3.195896   -3.507899    5.690796
     14          6           0       -1.927998   -3.803307    5.194204
     15          6           0       -3.514128   -1.729679    4.043142
     16          6           0       -2.271021   -2.186565    3.730104
     17          6           0       -1.467396   -3.053811    4.122486
     18         17           0       -0.991545   -5.094314    5.943167
     19          1           0       -4.057986   -0.934610    3.561429
     20          1           0       -3.549810   -4.094826    6.525380
 ---------------------------------------------------------------------
                    Distance matrix (angstroms):
                    1          2          3          4          5
     1  C    0.000000
     2  C    1.446644   0.000000
     3  C    2.486080   1.372342   0.000000
     4  C    1.451765   2.398724   2.753327   0.000000
     5  C    2.494968   2.765647   2.390265   1.370810   0.000000
     6  C    2.938563   2.444809   1.414055   2.435551   1.411645
     7  H    3.440468   2.103037   1.084076   3.836873   3.387507
     8  H    3.443135   3.847555   3.392830   2.095506   1.083005
     9  Cl   2.740658   4.027408   4.510406   1.757231   2.699498
    10  O    1.241636   2.374651   3.624178   2.384298   3.634033
    11  H    2.153808   1.084677   2.136902   3.382462   3.850320
    12  C    4.404132   3.793423   2.527836   3.777916   2.513072
    13  C    5.295168   4.348883   2.976561   4.958068   3.815023
    14  C    6.664822   5.742003   4.369745   6.225263   4.990644
    15  C    5.278571   4.964662   3.826395   4.311510   2.940854
    16  C    6.537323   6.059751   4.801585   5.649888   4.280359
    17  C    7.218463   6.518577   5.173749   6.514065   5.173007
    18  Cl   7.885136   6.756942   5.434297   7.673930   6.539823
    19  H    5.157299   5.144698   4.212295   3.971509   2.670095
    20  H    5.115519   3.949495   2.640326   5.082483   4.148694
                    6          7          8          9         10
     6  C    0.000000
     7  H    2.170308   0.000000
     8  H    2.177588   4.317212   0.000000
     9  Cl   4.036419   5.594079   2.765673   0.000000
    10  O    4.180199   4.475845   4.478414   2.999592   0.000000
    11  H    3.424226   2.418425   4.932089   4.886690   2.613398
    12  C    1.465586   2.765601   2.758752   5.203706   5.645767
    13  C    2.522734   2.652980   4.176983   6.510595   6.510334
    14  C    3.815516   3.977408   5.146910   7.681185   7.888265
    15  C    2.519862   4.188969   2.616542   5.367543   6.492052
    16  C    3.658094   4.910029   3.965978   6.724600   7.767406
    17  C    4.279911   5.015850   5.034139   7.749913   8.460094
    18  Cl   5.240139   4.736724   6.822720   9.237306   9.056918
    19  H    2.802495   4.794145   1.979587   4.713116   6.301834
    20  H    2.742750   1.960030   4.737373   6.759712   6.263559
                   11         12         13         14         15
    11  H    0.000000
    12  C    4.663886   0.000000
    13  C    4.982614   1.424809   0.000000
    14  C    6.351904   2.478188   1.393354   0.000000
    15  C    5.926025   1.432758   2.445015   2.853189   0.000000
    16  C    6.938391   2.275685   2.538825   2.207965   1.360901
    17  C    7.271519   2.814428   2.377710   1.386535   2.439002
    18  Cl   7.142339   4.080268   2.727558   1.761984   4.614574
    19  H    6.183917   2.218426   3.449524   3.928387   1.077016
    20  H    4.378399   2.171601   1.079939   2.118322   3.428804
                   16         17         18         19         20
    16  C    0.000000
    17  C    1.245750   0.000000
    18  Cl   3.871655   2.775782   0.000000
    19  H    2.188398   3.393664   5.690244   0.000000
    20  H    3.618056   3.345753   2.807610   4.362363   0.000000
 Stoichiometry    C12H5Cl2O(1-)
 Framework group  C1[X(C12H5Cl2O)]
 Deg. of freedom    54
 Full point group                 C1      NOp   1
 RotChk:  IX=2 Diff= 7.21D-05
 Largest Abelian subgroup         C1      NOp   1
 Largest concise Abelian subgroup C1      NOp   1
                         Standard orientation:                         
 ---------------------------------------------------------------------
 Center     Atomic      Atomic             Coordinates (Angstroms)
 Number     Number       Type             X           Y           Z
 ---------------------------------------------------------------------
      1          6           0        3.076010   -1.205360   -0.000554
      2          6           0        1.877036   -2.014829   -0.001638
      3          6           0        0.606882   -1.495184   -0.001680
      4          6           0        2.766276    0.212979    0.000455
      5          6           0        1.494366    0.724215    0.000384
      6          6           0        0.351491   -0.104384   -0.000678
      7          1           0       -0.217951   -2.198654   -0.002694
      8          1           0        1.401652    1.803244    0.001365
      9         17           0        4.125878    1.326235    0.001930
     10          8           0        4.226760   -1.671659   -0.000496
     11          1           0        2.030795   -3.088552   -0.002492
     12          6           0       -1.004015    0.452883   -0.000801
     13          6           0       -2.155436   -0.386349    0.000414
     14          6           0       -3.458103    0.108114    0.000263
     15          6           0       -1.214032    1.870164   -0.002252
     16          6           0       -2.551544    2.121383   -0.002066
     17          6           0       -3.622410    1.484878   -0.001021
     18         17           0       -4.807071   -1.025408    0.001874
     19          1           0       -0.414233    2.591471   -0.003494
     20          1           0       -2.033199   -1.459348    0.001654
 ---------------------------------------------------------------------
 Rotational constants (GHZ):           1.2751618           0.2067298           0.1778902
 Leave Link  202 at Mon Apr  4 14:07:58 2022, MaxMem=  1879048192 cpu:               0.5 elap:               0.1
 (Enter /gpfs/software/gaussian16/sse4/tar/g16/l301.exe)
 Standard basis: 6-311+G(d,p) (5D, 7F)
 Ernie: Thresh=  0.10000D-02 Tol=  0.10000D-05 Strict=F.
 There are   391 symmetry adapted cartesian basis functions of A   symmetry.
 There are   376 symmetry adapted basis functions of A   symmetry.
   376 basis functions,   614 primitive gaussians,   391 cartesian basis functions
    60 alpha electrons       60 beta electrons
       nuclear repulsion energy      1014.2276816931 Hartrees.
 IExCor= 4336 DFT=T Ex+Corr=M062X ExCW=0 ScaHFX=  0.540000
 ScaDFX=  1.000000  1.000000  1.000000  1.000000 ScalE2=  1.000000  1.000000
 IRadAn=      5 IRanWt=     -1 IRanGd=            0 ICorTp=0 IEmpDi=  4
 NAtoms=   20 NActive=   20 NUniq=   20 SFac= 1.00D+00 NAtFMM=   60 NAOKFM=F Big=F
 Integral buffers will be    131072 words long.
 Raffenetti 2 integral format.
 Two-electron integral symmetry is turned on.
 Leave Link  301 at Mon Apr  4 14:07:59 2022, MaxMem=  1879048192 cpu:               0.5 elap:               0.1
 (Enter /gpfs/software/gaussian16/sse4/tar/g16/l302.exe)
 NPDir=0 NMtPBC=     1 NCelOv=     1 NCel=       1 NClECP=     1 NCelD=      1
         NCelK=      1 NCelE2=     1 NClLst=     1 CellRange=     0.0.
 One-electron integrals computed using PRISM.
 One-electron integral symmetry used in STVInt
 NBasis=   376 RedAO= T EigKep=  1.24D-06  NBF=   376
 NBsUse=   372 1.00D-06 EigRej=  4.02D-07 NBFU=   372
 Precomputing XC quadrature grid using
 IXCGrd= 4 IRadAn=           5 IRanWt=          -1 IRanGd=           0 AccXCQ= 0.00D+00.
 Generated NRdTot=       0 NPtTot=           0 NUsed=           0 NTot=          32
 NSgBfM=   385   385   385   385   385 MxSgAt=    20 MxSgA2=    20.
 Leave Link  302 at Mon Apr  4 14:08:01 2022, MaxMem=  1879048192 cpu:              16.7 elap:               2.8
 (Enter /gpfs/software/gaussian16/sse4/tar/g16/l303.exe)
 DipDrv:  MaxL=1.
 Leave Link  303 at Mon Apr  4 14:08:02 2022, MaxMem=  1879048192 cpu:               1.4 elap:               0.3
 (Enter /gpfs/software/gaussian16/sse4/tar/g16/l401.exe)
 Initial guess from the checkpoint file:  "checkpoint.chk"
 B after Tr=     0.000000   -0.000000    0.000000
         Rot=    1.000000   -0.000000   -0.000000    0.000017 Ang=  -0.00 deg.
 Guess basis will be translated and rotated to current coordinates.
 JPrj=2 DoOrth=T DoCkMO=T.
 Leave Link  401 at Mon Apr  4 14:08:03 2022, MaxMem=  1879048192 cpu:               5.6 elap:               0.9
 (Enter /gpfs/software/gaussian16/sse4/tar/g16/l502.exe)
 Integral symmetry usage will be decided dynamically.
 Closed shell SCF:
 Using DIIS extrapolation, IDIIS=  1040.
 NGot=  1879048192 LenX=  1878736095 LenY=  1878582773
 Requested convergence on RMS density matrix=1.00D-08 within 128 cycles.
 Requested convergence on MAX density matrix=1.00D-06.
 Requested convergence on             energy=1.00D-06.
 No special actions if energy rises.
 Fock matrices will be formed incrementally for  20 cycles.

 Cycle   1  Pass 1  IDiag  1:
 FoFJK:  IHMeth= 1 ICntrl=       0 DoSepK=F KAlg= 0 I1Cent=           0 FoldK=F
 IRaf= 840000000 NMat=       1 IRICut=       1 DoRegI=T DoRafI=F ISym2E= 0 IDoP0=0 IntGTp=1.
 FoFCou: FMM=F IPFlag=           0 FMFlag=      100000 FMFlg1=           0
         NFxFlg=           0 DoJE=F BraDBF=F KetDBF=F FulRan=T
         wScrn=  0.000000 ICntrl=         0 IOpCl=  0 I1Cent=           0 NGrid=           0
         NMat0=    1 NMatS0=      1 NMatT0=    0 NMatD0=    1 NMtDS0=    0 NMtDT0=    0
 Symmetry not used in FoFCou.
 E= -1455.76982716136    
 DIIS: error= 4.94D-05 at cycle   1 NSaved=   1.
 NSaved= 1 IEnMin= 1 EnMin= -1455.76982716136     IErMin= 1 ErrMin= 4.94D-05
 ErrMax= 4.94D-05  0.00D+00 EMaxC= 1.00D-01 BMatC= 1.50D-06 BMatP= 1.50D-06
 IDIUse=1 WtCom= 1.00D+00 WtEn= 0.00D+00
 Coeff-Com:  0.100D+01
 Coeff:      0.100D+01
 Gap=     0.386 Goal=   None    Shift=    0.000
 RMSDP=7.88D-05 MaxDP=4.72D-03              OVMax= 5.99D-04

 Cycle   2  Pass 1  IDiag  1:
 RMSU=  7.87D-05    CP:  1.00D+00
 E= -1455.76983013696     Delta-E=       -0.000002975607 Rises=F Damp=F
 DIIS: error= 9.46D-06 at cycle   2 NSaved=   2.
 NSaved= 2 IEnMin= 2 EnMin= -1455.76983013696     IErMin= 2 ErrMin= 9.46D-06
 ErrMax= 9.46D-06  0.00D+00 EMaxC= 1.00D-01 BMatC= 4.17D-08 BMatP= 1.50D-06
 IDIUse=1 WtCom= 1.00D+00 WtEn= 0.00D+00
 Coeff-Com: -0.844D-01 0.108D+01
 Coeff:     -0.844D-01 0.108D+01
 Gap=     0.140 Goal=   None    Shift=    0.000
 RMSDP=1.21D-05 MaxDP=5.44D-04 DE=-2.98D-06 OVMax= 1.11D-04

 Cycle   3  Pass 1  IDiag  1:
 RMSU=  1.04D-05    CP:  1.00D+00  1.08D+00
 E= -1455.76983024072     Delta-E=       -0.000000103752 Rises=F Damp=F
 DIIS: error= 1.01D-05 at cycle   3 NSaved=   3.
 NSaved= 3 IEnMin= 3 EnMin= -1455.76983024072     IErMin= 2 ErrMin= 9.46D-06
 ErrMax= 1.01D-05  0.00D+00 EMaxC= 1.00D-01 BMatC= 2.03D-08 BMatP= 4.17D-08
 IDIUse=1 WtCom= 1.00D+00 WtEn= 0.00D+00
 Coeff-Com: -0.519D-01 0.459D+00 0.593D+00
 Coeff:     -0.519D-01 0.459D+00 0.593D+00
 Gap=     0.139 Goal=   None    Shift=    0.000
 RMSDP=7.01D-06 MaxDP=4.99D-04 DE=-1.04D-07 OVMax= 5.41D-05

 Cycle   4  Pass 1  IDiag  1:
 RMSU=  6.90D-06    CP:  1.00D+00  1.08D+00  8.92D-01
 E= -1455.76983025907     Delta-E=       -0.000000018350 Rises=F Damp=F
 DIIS: error= 4.36D-06 at cycle   4 NSaved=   4.
 NSaved= 4 IEnMin= 4 EnMin= -1455.76983025907     IErMin= 4 ErrMin= 4.36D-06
 ErrMax= 4.36D-06  0.00D+00 EMaxC= 1.00D-01 BMatC= 5.17D-09 BMatP= 2.03D-08
 IDIUse=1 WtCom= 1.00D+00 WtEn= 0.00D+00
 Coeff-Com: -0.594D-02-0.252D-01 0.324D+00 0.708D+00
 Coeff:     -0.594D-02-0.252D-01 0.324D+00 0.708D+00
 Gap=     0.139 Goal=   None    Shift=    0.000
 RMSDP=3.16D-06 MaxDP=2.30D-04 DE=-1.84D-08 OVMax= 3.56D-05

 Cycle   5  Pass 1  IDiag  1:
 RMSU=  1.38D-06    CP:  1.00D+00  1.08D+00  9.90D-01  6.29D-01
 E= -1455.76983026467     Delta-E=       -0.000000005604 Rises=F Damp=F
 DIIS: error= 2.11D-06 at cycle   5 NSaved=   5.
 NSaved= 5 IEnMin= 5 EnMin= -1455.76983026467     IErMin= 5 ErrMin= 2.11D-06
 ErrMax= 2.11D-06  0.00D+00 EMaxC= 1.00D-01 BMatC= 1.05D-09 BMatP= 5.17D-09
 IDIUse=1 WtCom= 1.00D+00 WtEn= 0.00D+00
 Coeff-Com:  0.263D-02-0.717D-01 0.124D+00 0.426D+00 0.519D+00
 Coeff:      0.263D-02-0.717D-01 0.124D+00 0.426D+00 0.519D+00
 Gap=     0.139 Goal=   None    Shift=    0.000
 RMSDP=1.44D-06 MaxDP=8.78D-05 DE=-5.60D-09 OVMax= 1.42D-05

 Cycle   6  Pass 1  IDiag  1:
 RMSU=  8.18D-07    CP:  1.00D+00  1.08D+00  1.01D+00  5.63D-01  6.73D-01
 E= -1455.76983026588     Delta-E=       -0.000000001204 Rises=F Damp=F
 DIIS: error= 8.09D-07 at cycle   6 NSaved=   6.
 NSaved= 6 IEnMin= 6 EnMin= -1455.76983026588     IErMin= 6 ErrMin= 8.09D-07
 ErrMax= 8.09D-07  0.00D+00 EMaxC= 1.00D-01 BMatC= 9.92D-11 BMatP= 1.05D-09
 IDIUse=1 WtCom= 1.00D+00 WtEn= 0.00D+00
 Coeff-Com:  0.235D-02-0.337D-01 0.926D-02 0.103D+00 0.265D+00 0.654D+00
 Coeff:      0.235D-02-0.337D-01 0.926D-02 0.103D+00 0.265D+00 0.654D+00
 Gap=     0.139 Goal=   None    Shift=    0.000
 RMSDP=7.55D-07 MaxDP=6.69D-05 DE=-1.20D-09 OVMax= 5.90D-06

 Cycle   7  Pass 1  IDiag  1:
 RMSU=  2.37D-07    CP:  1.00D+00  1.08D+00  1.03D+00  6.53D-01  6.45D-01
                    CP:  8.37D-01
 E= -1455.76983026603     Delta-E=       -0.000000000155 Rises=F Damp=F
 DIIS: error= 2.94D-07 at cycle   7 NSaved=   7.
 NSaved= 7 IEnMin= 7 EnMin= -1455.76983026603     IErMin= 7 ErrMin= 2.94D-07
 ErrMax= 2.94D-07  0.00D+00 EMaxC= 1.00D-01 BMatC= 1.48D-11 BMatP= 9.92D-11
 IDIUse=1 WtCom= 1.00D+00 WtEn= 0.00D+00
 Coeff-Com:  0.657D-03-0.356D-02-0.165D-01-0.254D-01 0.227D-01 0.291D+00
 Coeff-Com:  0.731D+00
 Coeff:      0.657D-03-0.356D-02-0.165D-01-0.254D-01 0.227D-01 0.291D+00
 Coeff:      0.731D+00
 Gap=     0.139 Goal=   None    Shift=    0.000
 RMSDP=1.65D-07 MaxDP=9.61D-06 DE=-1.55D-10 OVMax= 2.44D-06

 Cycle   8  Pass 1  IDiag  1:
 RMSU=  1.13D-07    CP:  1.00D+00  1.08D+00  1.03D+00  6.48D-01  6.57D-01
                    CP:  9.08D-01  1.35D+00
 E= -1455.76983026604     Delta-E=       -0.000000000010 Rises=F Damp=F
 DIIS: error= 9.13D-08 at cycle   8 NSaved=   8.
 NSaved= 8 IEnMin= 8 EnMin= -1455.76983026604     IErMin= 8 ErrMin= 9.13D-08
 ErrMax= 9.13D-08  0.00D+00 EMaxC= 1.00D-01 BMatC= 2.95D-12 BMatP= 1.48D-11
 IDIUse=1 WtCom= 1.00D+00 WtEn= 0.00D+00
 Coeff-Com: -0.168D-03 0.528D-02-0.854D-02-0.322D-01-0.473D-01 0.117D-01
 Coeff-Com:  0.344D+00 0.727D+00
 Coeff:     -0.168D-03 0.528D-02-0.854D-02-0.322D-01-0.473D-01 0.117D-01
 Coeff:      0.344D+00 0.727D+00
 Gap=     0.139 Goal=   None    Shift=    0.000
 RMSDP=1.33D-07 MaxDP=1.15D-05 DE=-1.00D-11 OVMax= 1.43D-06

 Cycle   9  Pass 1  IDiag  1:
 RMSU=  3.75D-08    CP:  1.00D+00  1.08D+00  1.03D+00  6.36D-01  6.69D-01
                    CP:  9.43D-01  1.28D+00  8.55D-01
 E= -1455.76983026610     Delta-E=       -0.000000000065 Rises=F Damp=F
 DIIS: error= 4.66D-08 at cycle   9 NSaved=   9.
 NSaved= 9 IEnMin= 9 EnMin= -1455.76983026610     IErMin= 9 ErrMin= 4.66D-08
 ErrMax= 4.66D-08  0.00D+00 EMaxC= 1.00D-01 BMatC= 5.05D-13 BMatP= 2.95D-12
 IDIUse=1 WtCom= 1.00D+00 WtEn= 0.00D+00
 Coeff-Com: -0.160D-03 0.270D-02-0.922D-03-0.999D-02-0.247D-01-0.358D-01
 Coeff-Com:  0.358D-01 0.326D+00 0.707D+00
 Coeff:     -0.160D-03 0.270D-02-0.922D-03-0.999D-02-0.247D-01-0.358D-01
 Coeff:      0.358D-01 0.326D+00 0.707D+00
 Gap=     0.139 Goal=   None    Shift=    0.000
 RMSDP=2.03D-08 MaxDP=1.09D-06 DE=-6.46D-11 OVMax= 6.89D-07

 Cycle  10  Pass 1  IDiag  1:
 RMSU=  1.68D-08    CP:  1.00D+00  1.08D+00  1.03D+00  6.36D-01  6.66D-01
                    CP:  9.45D-01  1.29D+00  8.74D-01  9.18D-01
 E= -1455.76983026604     Delta-E=        0.000000000064 Rises=F Damp=F
 DIIS: error= 1.33D-08 at cycle  10 NSaved=  10.
 NSaved=10 IEnMin= 9 EnMin= -1455.76983026610     IErMin=10 ErrMin= 1.33D-08
 ErrMax= 1.33D-08  0.00D+00 EMaxC= 1.00D-01 BMatC= 7.72D-14 BMatP= 5.05D-13
 IDIUse=1 WtCom= 1.00D+00 WtEn= 0.00D+00
 Coeff-Com: -0.135D-04-0.344D-03 0.187D-02 0.410D-02 0.178D-02-0.165D-01
 Coeff-Com: -0.710D-01-0.447D-01 0.276D+00 0.848D+00
 Coeff:     -0.135D-04-0.344D-03 0.187D-02 0.410D-02 0.178D-02-0.165D-01
 Coeff:     -0.710D-01-0.447D-01 0.276D+00 0.848D+00
 Gap=     0.139 Goal=   None    Shift=    0.000
 RMSDP=1.42D-08 MaxDP=1.03D-06 DE= 6.37D-11 OVMax= 4.25D-07

 Cycle  11  Pass 1  IDiag  1:
 RMSU=  6.97D-09    CP:  1.00D+00  1.08D+00  1.03D+00  6.37D-01  6.64D-01
                    CP:  9.43D-01  1.30D+00  9.11D-01  1.08D+00  9.47D-01
 E= -1455.76983026608     Delta-E=       -0.000000000042 Rises=F Damp=F
 DIIS: error= 6.16D-09 at cycle  11 NSaved=  11.
 NSaved=11 IEnMin= 9 EnMin= -1455.76983026610     IErMin=11 ErrMin= 6.16D-09
 ErrMax= 6.16D-09  0.00D+00 EMaxC= 1.00D-01 BMatC= 9.68D-15 BMatP= 7.72D-14
 IDIUse=1 WtCom= 1.00D+00 WtEn= 0.00D+00
 Coeff-Com:  0.135D-04-0.455D-03 0.857D-03 0.278D-02 0.351D-02-0.286D-02
 Coeff-Com: -0.318D-01-0.559D-01 0.294D-01 0.328D+00 0.727D+00
 Coeff:      0.135D-04-0.455D-03 0.857D-03 0.278D-02 0.351D-02-0.286D-02
 Coeff:     -0.318D-01-0.559D-01 0.294D-01 0.328D+00 0.727D+00
 Gap=     0.139 Goal=   None    Shift=    0.000
 RMSDP=3.78D-09 MaxDP=1.61D-07 DE=-4.18D-11 OVMax= 1.56D-07

 SCF Done:  E(RM062X) =  -1455.76983027     A.U. after   11 cycles
            NFock= 11  Conv=0.38D-08     -V/T= 2.0027
 KE= 1.451802090538D+03 PE=-5.478010636148D+03 EE= 1.556211033650D+03
 Leave Link  502 at Mon Apr  4 14:10:48 2022, MaxMem=  1879048192 cpu:            1156.3 elap:             165.6
 (Enter /gpfs/software/gaussian16/sse4/tar/g16/l701.exe)
 ... and contract with generalized density number  0.
 Compute integral first derivatives.
 Leave Link  701 at Mon Apr  4 14:10:49 2022, MaxMem=  1879048192 cpu:               4.5 elap:               0.8
 (Enter /gpfs/software/gaussian16/sse4/tar/g16/l702.exe)
 L702 exits ... SP integral derivatives will be done elsewhere.
 Leave Link  702 at Mon Apr  4 14:10:49 2022, MaxMem=  1879048192 cpu:               0.5 elap:               0.1
 (Enter /gpfs/software/gaussian16/sse4/tar/g16/l703.exe)
 Integral derivatives from FoFJK, PRISM(SPDF).
 Compute integral first derivatives, UseDBF=F ICtDFT=           0.
 Calling FoFJK, ICntrl=      2127 FMM=F ISym2X=0 I1Cent= 0 IOpClX= 0 NMat=1 NMatS=1 NMatT=0.
 FoFJK:  IHMeth= 1 ICntrl=    2127 DoSepK=F KAlg= 0 I1Cent=           0 FoldK=F
 IRaf=         0 NMat=       1 IRICut=       1 DoRegI=T DoRafI=F ISym2E= 0 IDoP0=0 IntGTp=1.
 FoFCou: FMM=F IPFlag=           0 FMFlag=      100000 FMFlg1=         800
         NFxFlg=           0 DoJE=F BraDBF=F KetDBF=F FulRan=T
         wScrn=  0.000000 ICntrl=      2127 IOpCl=  0 I1Cent=           0 NGrid=           0
         NMat0=    1 NMatS0=      1 NMatT0=    0 NMatD0=    1 NMtDS0=    0 NMtDT0=    0
 Symmetry not used in FoFCou.
 Leave Link  703 at Mon Apr  4 14:11:29 2022, MaxMem=  1879048192 cpu:             265.4 elap:              39.9
 (Enter /gpfs/software/gaussian16/sse4/tar/g16/l716.exe)
 Dipole        =-2.87040475D+00 9.48852859D-01-4.09492347D-04
 ***** Axes restored to original set *****
 -------------------------------------------------------------------
 Center     Atomic                   Forces (Hartrees/Bohr)
 Number     Number              X              Y              Z
 -------------------------------------------------------------------
      1        6          -0.000071439    0.000027241    0.000016817
      2        6           0.000043106   -0.000032056    0.000004418
      3        6          -0.000020901    0.000004069    0.000012045
      4        6           0.000021356    0.000010508   -0.000021356
      5        6          -0.000002962   -0.000002308    0.000004310
      6        6           0.000030102   -0.000030676    0.000007882
      7        1           0.000009298    0.000002447    0.000000147
      8        1           0.000000544   -0.000003052   -0.000007740
      9       17          -0.000007527    0.000001100    0.000003123
     10        8           0.000027895   -0.000010736   -0.000006697
     11        1          -0.000010609    0.000005079    0.000002680
     12        6          -0.000025290    0.000055817   -0.000042166
     13        6           0.000040789   -0.000051228    0.000023969
     14        6          -0.000029760    0.000027559   -0.000002008
     15        6          -0.000015759   -0.000000235    0.000012803
     16        6           0.000000999    0.000010558   -0.000010761
     17        6           0.000018929   -0.000008480   -0.000010644
     18       17           0.000007765   -0.000012460    0.000009253
     19        1           0.000002302    0.000003333    0.000007022
     20        1          -0.000018837    0.000003519   -0.000003096
 -------------------------------------------------------------------
 Cartesian Forces:  Max     0.000071439 RMS     0.000021557
 Leave Link  716 at Mon Apr  4 14:11:29 2022, MaxMem=  1879048192 cpu:               0.3 elap:               0.1
 (Enter /gpfs/software/gaussian16/sse4/tar/g16/l103.exe)

 GradGradGradGradGradGradGradGradGradGradGradGradGradGradGradGradGradGrad
 Berny optimization.
 Using GEDIIS/GDIIS optimizer.
 FormGI is forming the generalized inverse of G from B-inverse, IUseBI=4.
 GSVD:  received Info=                   1 from GESDD.
 Internal  Forces:  Max     0.000035894 RMS     0.000010197
 Search for a local minimum.
 Step number  10 out of a maximum of  108
 All quantities printed in internal units (Hartrees-Bohrs-Radians)
 RMS Force = .10197D-04 SwitMx=.10000D-02 MixMth= 2
 Mixed Optimization -- En-DIIS/RFO-DIIS
 Swapping is turned off.
 Update second derivatives using D2CorX and points    1    2    3    4    5
                                                      6    7    8    9   10
 DE= -3.09D-07 DEPred=-2.41D-07 R= 1.28D+00
 Trust test= 1.28D+00 RLast= 2.51D-03 DXMaxT set to 6.06D-01
 ITU=  0  1  1  1  1  1  1  1  1  0
     Eigenvalues ---    0.00602   0.01570   0.01621   0.01907   0.01929
     Eigenvalues ---    0.01951   0.01957   0.01970   0.01980   0.01993
     Eigenvalues ---    0.01999   0.02014   0.02021   0.02046   0.02089
     Eigenvalues ---    0.02155   0.02219   0.05910   0.13991   0.15432
     Eigenvalues ---    0.16040   0.16072   0.16240   0.20064   0.22293
     Eigenvalues ---    0.22753   0.23878   0.24247   0.24925   0.25030
     Eigenvalues ---    0.25059   0.26383   0.30691   0.32101   0.34655
     Eigenvalues ---    0.34881   0.35020   0.35441   0.35560   0.36966
     Eigenvalues ---    0.38904   0.39502   0.40081   0.41463   0.42830
     Eigenvalues ---    0.43345   0.44331   0.44765   0.45097   0.46656
     Eigenvalues ---    0.50789   0.55383   0.71366   0.77917
 En-DIIS/RFO-DIIS/Sim-DIIS IScMMF=       -3 using points:    10    9    8    7    6    5
 RFO step:  Lambda=-2.07286569D-07.
 NNeg= 0 NGDIIS= 6 SimSw=  2.50D-01 Rises=F DC= -3.09D-07 SmlDif=  1.00D-05
 NRisDI= 0 DoIntr=F SqrtH=F CThrHd= 10.0 CDAdj=  3.0
 RMS Error=  0.5347249597D-03 NUsed= 6 OKEnD=F EnDIS=F
 InvSVX:  RCond= 1.95D-08 Info=           0 Equed=N FErr=  1.83D-12 BErr=  7.67D-17
 DIIS inversion failure, remove point   6.
 InvSVX:  RCond= 4.94D-08 Info=           0 Equed=N FErr=  3.52D-13 BErr=  4.97D-17
 DIIS inversion failure, remove point   5.
 InvSVX:  RCond= 6.32D-08 Info=           0 Equed=N FErr=  2.57D-13 BErr=  7.47D-17
 DIIS inversion failure, remove point   4.
 InvSVX:  RCond= 9.79D-08 Info=           0 Equed=N FErr=  1.57D-13 BErr=  3.94D-17
 DIIS inversion failure, remove point   3.
 InvSVX:  RCond= 1.57D-06 Info=           0 Equed=N FErr=  1.29D-14 BErr=  5.83D-17
 RFO-DIIS uses    2 points instead of    6
 DidBck=F Rises=F RFO-DIIS coefs:    2.90403   -1.90403    0.00000    0.00000    0.00000
                  RFO-DIIS coefs:    0.00000
 Iteration  1 RMS(Cart)=  0.00175517 RMS(Int)=  0.00000078
 Iteration  2 RMS(Cart)=  0.00000125 RMS(Int)=  0.00000001
 Iteration  3 RMS(Cart)=  0.00000000 RMS(Int)=  0.00000001
 ITry= 1 IFail=0 DXMaxC= 5.06D-03 DCOld= 1.00D+10 DXMaxT= 6.06D-01 DXLimC= 3.00D+00 Rises=F
 Variable       Old X    -DE/DX   Delta X   Delta X   Delta X     New X
                                 (Linear)    (Quad)   (Total)
    R1        2.73376   0.00004   0.00035  -0.00020   0.00015   2.73391
    R2        2.74344   0.00002  -0.00018   0.00018  -0.00000   2.74343
    R3        2.34635  -0.00003   0.00002  -0.00005  -0.00003   2.34632
    R4        2.59335  -0.00000  -0.00031   0.00024  -0.00007   2.59328
    R5        2.04974   0.00000  -0.00007   0.00006  -0.00000   2.04974
    R6        2.67218   0.00001   0.00032  -0.00023   0.00008   2.67226
    R7        2.04861   0.00000  -0.00007   0.00007  -0.00001   2.04860
    R8        2.59046   0.00000  -0.00007   0.00007  -0.00000   2.59045
    R9        3.32068   0.00000  -0.00017   0.00014  -0.00004   3.32065
   R10        2.66762   0.00001  -0.00022   0.00017  -0.00005   2.66757
   R11        2.04658   0.00000  -0.00003   0.00004   0.00001   2.04659
   R12        2.76956  -0.00002   0.00022  -0.00025  -0.00003   2.76953
   R13        2.69250   0.00003   0.00088  -0.00062   0.00026   2.69276
   R14        2.70752  -0.00001  -0.00086   0.00063  -0.00024   2.70728
   R15        2.63306  -0.00002  -0.00063   0.00044  -0.00018   2.63287
   R16        2.04079   0.00000  -0.00010   0.00009  -0.00001   2.04078
   R17        2.62017   0.00002   0.00003   0.00003   0.00006   2.62023
   R18        3.32967   0.00002   0.00142  -0.00101   0.00040   3.33007
   R19        2.57173   0.00001   0.00057  -0.00042   0.00015   2.57188
   R20        2.03527  -0.00000  -0.00004   0.00003  -0.00001   2.03526
   R21        2.35413   0.00002  -0.00026   0.00019  -0.00006   2.35406
    A1        1.94964  -0.00001   0.00013  -0.00012   0.00001   1.94965
    A2        2.16276  -0.00000  -0.00009   0.00004  -0.00005   2.16271
    A3        2.17079   0.00001  -0.00004   0.00007   0.00003   2.17083
    A4        2.15941   0.00000  -0.00000   0.00001   0.00001   2.15942
    A5        2.02240  -0.00001  -0.00024   0.00010  -0.00014   2.02227
    A6        2.10137   0.00001   0.00024  -0.00012   0.00012   2.10150
    A7        2.14074   0.00000  -0.00021   0.00015  -0.00006   2.14069
    A8        2.04710   0.00001   0.00030  -0.00019   0.00011   2.04721
    A9        2.09535  -0.00001  -0.00009   0.00004  -0.00006   2.09529
   A10        2.16798  -0.00000  -0.00016   0.00011  -0.00005   2.16793
   A11        2.04190  -0.00001  -0.00007   0.00003  -0.00004   2.04186
   A12        2.07331   0.00001   0.00022  -0.00014   0.00009   2.07339
   A13        2.13209   0.00001   0.00010  -0.00006   0.00004   2.13214
   A14        2.03869  -0.00000   0.00004  -0.00001   0.00003   2.03872
   A15        2.11240  -0.00001  -0.00014   0.00007  -0.00007   2.11233
   A16        2.01651   0.00000   0.00013  -0.00010   0.00004   2.01655
   A17        2.14245   0.00002   0.00003   0.00004   0.00007   2.14253
   A18        2.12423  -0.00002  -0.00017   0.00005  -0.00011   2.12411
   A19        2.12170  -0.00003  -0.00057   0.00036  -0.00021   2.12149
   A20        2.10796   0.00001   0.00023  -0.00012   0.00010   2.10806
   A21        2.05352   0.00001   0.00034  -0.00023   0.00011   2.05363
   A22        2.14898  -0.00001  -0.00007  -0.00002  -0.00009   2.14889
   A23        2.08720  -0.00001  -0.00002  -0.00006  -0.00008   2.08712
   A24        2.04701   0.00002   0.00009   0.00008   0.00017   2.04718
   A25        2.05235   0.00001  -0.00023   0.00027   0.00004   2.05240
   A26        2.07999  -0.00001  -0.00002  -0.00004  -0.00006   2.07993
   A27        2.15084   0.00000   0.00025  -0.00024   0.00002   2.15086
   A28        1.90357  -0.00000  -0.00032   0.00025  -0.00007   1.90350
   A29        2.15753  -0.00000   0.00076  -0.00059   0.00018   2.15770
   A30        2.22209   0.00000  -0.00044   0.00034  -0.00010   2.22199
   A31        2.41965  -0.00001  -0.00003   0.00006   0.00003   2.41968
   A32        1.98830  -0.00000   0.00031  -0.00032  -0.00001   1.98828
    D1       -0.00001  -0.00000  -0.00001  -0.00001  -0.00002  -0.00003
    D2        3.14153  -0.00000  -0.00006  -0.00002  -0.00008   3.14145
    D3        3.14158  -0.00000  -0.00002  -0.00000  -0.00002   3.14156
    D4       -0.00006  -0.00000  -0.00006  -0.00002  -0.00008  -0.00015
    D5       -0.00001  -0.00000  -0.00001   0.00000  -0.00001  -0.00001
    D6        3.14153  -0.00000  -0.00006  -0.00002  -0.00008   3.14146
    D7        3.14159  -0.00000  -0.00000  -0.00000  -0.00001   3.14158
    D8       -0.00006  -0.00000  -0.00006  -0.00002  -0.00008  -0.00013
    D9        0.00002   0.00000   0.00002   0.00001   0.00003   0.00005
   D10        3.14144  -0.00000  -0.00016  -0.00005  -0.00021   3.14123
   D11       -3.14152   0.00000   0.00007   0.00002   0.00009  -3.14143
   D12       -0.00011  -0.00000  -0.00011  -0.00003  -0.00014  -0.00025
   D13       -0.00001  -0.00000  -0.00001   0.00000  -0.00001  -0.00001
   D14        3.14153  -0.00000  -0.00007  -0.00002  -0.00009   3.14144
   D15       -3.14142   0.00000   0.00018   0.00006   0.00023  -3.14118
   D16        0.00012   0.00000   0.00012   0.00004   0.00015   0.00027
   D17        0.00002   0.00000   0.00002   0.00001   0.00002   0.00004
   D18        3.14143  -0.00000  -0.00016  -0.00005  -0.00022   3.14121
   D19       -3.14152   0.00000   0.00007   0.00002   0.00010  -3.14142
[truncated: 1,338,374 more chars]
