# Supplementary material for: Gas Phase Reactivity of Isomeric Hydroxylated Polychlorinated Biphenyls
Source: J Am Soc Mass Spectrom. 2024 Apr 19;35(5):1021–9. doi: 10.1021/jasms.4c00035 (PMC11066962; doi:10.1021/jasms.4c00035)
Supplement: Supplementary file 3 — js4c00035_si_003.zip [file js4c00035_si_003.zip › Claculated geometries/4-OH-CB35__2_2_s.out]

 Entering Gaussian System, Link 0=/gpfs/software/gaussian16/sse4/tar/g16/g16
 Initial command:
 /gpfs/software/gaussian16/sse4/tar/g16/l1.exe "/tmp/Gau-30369.inp" -scrdir="/tmp/"
 Entering Link 1 = /gpfs/software/gaussian16/sse4/tar/g16/l1.exe PID=     30370.
  
 Copyright (c) 1988,1990,1992,1993,1995,1998,2003,2009,2016,
            Gaussian, Inc.  All Rights Reserved.
  
 This is part of the Gaussian(R) 16 program.  It is based on
 the Gaussian(R) 09 system (copyright 2009, Gaussian, Inc.),
 the Gaussian(R) 03 system (copyright 2003, Gaussian, Inc.),
 the Gaussian(R) 98 system (copyright 1998, Gaussian, Inc.),
 the Gaussian(R) 94 system (copyright 1995, Gaussian, Inc.),
 the Gaussian 92(TM) system (copyright 1992, Gaussian, Inc.),
 the Gaussian 90(TM) system (copyright 1990, Gaussian, Inc.),
 the Gaussian 88(TM) system (copyright 1988, Gaussian, Inc.),
 the Gaussian 86(TM) system (copyright 1986, Carnegie Mellon
 University), and the Gaussian 82(TM) system (copyright 1983,
 Carnegie Mellon University). Gaussian is a federally registered
 trademark of Gaussian, Inc.
  
 This software contains proprietary and confidential information,
 including trade secrets, belonging to Gaussian, Inc.
  
 This software is provided under written license and may be
 used, copied, transmitted, or stored only in accord with that
 written license.
  
 The following legend is applicable only to US Government
 contracts under FAR:
  
                    RESTRICTED RIGHTS LEGEND
  
 Use, reproduction and disclosure by the US Government is
 subject to restrictions as set forth in subparagraphs (a)
 and (c) of the Commercial Computer Software - Restricted
 Rights clause in FAR 52.227-19.
  
 Gaussian, Inc.
 340 Quinnipiac St., Bldg. 40, Wallingford CT 06492
  
  
 ---------------------------------------------------------------
 Warning -- This program may not be used in any manner that
 competes with the business of Gaussian, Inc. or will provide
 assistance to any competitor of Gaussian, Inc.  The licensee
 of this program is prohibited from giving any competitor of
 Gaussian, Inc. access to this program.  By using this program,
 the user acknowledges that Gaussian, Inc. is engaged in the
 business of creating and licensing software in the field of
 computational chemistry and represents and warrants to the
 licensee that it is not a competitor of Gaussian, Inc. and that
 it will not use this program in any manner prohibited above.
 ---------------------------------------------------------------
  

 Cite this work as:
 Gaussian 16, Revision A.03,
 M. J. Frisch, G. W. Trucks, H. B. Schlegel, G. E. Scuseria, 
 M. A. Robb, J. R. Cheeseman, G. Scalmani, V. Barone, 
 G. A. Petersson, H. Nakatsuji, X. Li, M. Caricato, A. V. Marenich, 
 J. Bloino, B. G. Janesko, R. Gomperts, B. Mennucci, H. P. Hratchian, 
 J. V. Ortiz, A. F. Izmaylov, J. L. Sonnenberg, D. Williams-Young, 
 F. Ding, F. Lipparini, F. Egidi, J. Goings, B. Peng, A. Petrone, 
 T. Henderson, D. Ranasinghe, V. G. Zakrzewski, J. Gao, N. Rega, 
 G. Zheng, W. Liang, M. Hada, M. Ehara, K. Toyota, R. Fukuda, 
 J. Hasegawa, M. Ishida, T. Nakajima, Y. Honda, O. Kitao, H. Nakai, 
 T. Vreven, K. Throssell, J. A. Montgomery, Jr., J. E. Peralta, 
 F. Ogliaro, M. J. Bearpark, J. J. Heyd, E. N. Brothers, K. N. Kudin, 
 V. N. Staroverov, T. A. Keith, R. Kobayashi, J. Normand, 
 K. Raghavachari, A. P. Rendell, J. C. Burant, S. S. Iyengar, 
 J. Tomasi, M. Cossi, J. M. Millam, M. Klene, C. Adamo, R. Cammi, 
 J. W. Ochterski, R. L. Martin, K. Morokuma, O. Farkas, 
 J. B. Foresman, and D. J. Fox, Gaussian, Inc., Wallingford CT, 2016.
 
 ******************************************
 Gaussian 16:  ES64L-G16RevA.03 25-Dec-2016
                 6-Jul-2022 
 ******************************************
 %Chk=checkpoint
 %Mem=5gb
 %NProc=5
 Will use up to    5 processors via shared memory.
 -------------------------------------------------
 #p M062X/6-311+G** opt int=ultrafine freq pop=nbo
 -------------------------------------------------
 1/18=20,19=15,26=4,38=1/1,3;
 2/9=110,12=2,17=6,18=5,40=1/2;
 3/5=4,6=6,7=111,11=2,25=1,30=1,71=1,74=-55,75=-5/1,2,3;
 4//1;
 5/5=2,38=5/2;
 6/7=2,8=2,9=2,10=2,28=1,40=1/1,7;
 7//1,2,3,16;
 1/18=20,19=15,26=4/3(2);
 2/9=110/2;
 99//99;
 2/9=110/2;
 3/5=4,6=6,7=111,11=2,25=1,30=1,71=1,74=-55,75=-5/1,2,3;
 4/5=5,16=3,69=1/1;
 5/5=2,38=5/2;
 7//1,2,3,16;
 1/18=20,19=15,26=4/3(-5);
 2/9=110/2;
 6/7=2,8=2,9=2,10=2,19=2,28=1,40=1/1,7;
 99/9=1/99;
 Leave Link    1 at Wed Jul  6 01:34:51 2022, MaxMem=   671088640 cpu:              59.5 elap:              14.9
 (Enter /gpfs/software/gaussian16/sse4/tar/g16/l101.exe)
 ---
 ...
 ---
 Symbolic Z-matrix:
 Charge = -1 Multiplicity = 1
 C                    -7.93238  -2.06283   7.15694 
 C                    -7.5574   -1.24991   5.96784 
 C                    -6.33858  -1.44359   5.41057 
 C                    -6.88048  -2.95418   7.52985 
 C                    -5.60094  -3.18426   6.97768 
 C                    -5.30462  -2.42116   5.89003 
 H                    -6.09551  -0.84      4.54261 
 H                    -4.95165  -3.92443   7.42792 
 O                    -8.99589  -1.99052   7.7455 
 H                    -8.28399  -0.53845   5.60142 
 C                    -3.97005  -2.60024   5.23218 
 C                    -3.09051  -3.59209   5.69089 
 C                    -1.83544  -3.80943   5.12329 
 C                    -3.53153  -1.81696   4.15434 
 C                    -2.27274  -2.02601   3.56963 
 C                    -1.42218  -3.02171   4.05313 
 Cl                    0.11199  -3.22185   3.28955 
 Cl                   -0.87046  -5.06207   5.80631 
 H                    -1.96341  -1.40183   2.73333 
 H                    -4.14562  -1.02399   3.73747 
 
 ITRead=  0  0  0  0  0  0  0  0  0  0  0  0  0  0  0  0  0  0  0  0
 MicOpt= -1 -1 -1 -1 -1 -1 -1 -1 -1 -1 -1 -1 -1 -1 -1 -1 -1 -1 -1 -1
 NAtoms=     20 NQM=       20 NQMF=       0 NMMI=      0 NMMIF=      0
                NMic=       0 NMicF=      0.
                    Isotopes and Nuclear Properties:
 (Nuclear quadrupole moments (NQMom) in fm**2, nuclear magnetic moments (NMagM)
  in nuclear magnetons)

  Atom         1           2           3           4           5           6           7           8           9          10
 IAtWgt=          12          12          12          12          12          12           1           1          16           1
 AtmWgt=  12.0000000  12.0000000  12.0000000  12.0000000  12.0000000  12.0000000   1.0078250   1.0078250  15.9949146   1.0078250
 NucSpn=           0           0           0           0           0           0           1           1           0           1
 AtZEff=  -0.0000000  -0.0000000  -0.0000000  -0.0000000  -0.0000000  -0.0000000  -0.0000000  -0.0000000  -0.0000000  -0.0000000
 NQMom=    0.0000000   0.0000000   0.0000000   0.0000000   0.0000000   0.0000000   0.0000000   0.0000000   0.0000000   0.0000000
 NMagM=    0.0000000   0.0000000   0.0000000   0.0000000   0.0000000   0.0000000   2.7928460   2.7928460   0.0000000   2.7928460
 AtZNuc=   6.0000000   6.0000000   6.0000000   6.0000000   6.0000000   6.0000000   1.0000000   1.0000000   8.0000000   1.0000000

  Atom        11          12          13          14          15          16          17          18          19          20
 IAtWgt=          12          12          12          12          12          12          35          35           1           1
 AtmWgt=  12.0000000  12.0000000  12.0000000  12.0000000  12.0000000  12.0000000  34.9688527  34.9688527   1.0078250   1.0078250
 NucSpn=           0           0           0           0           0           0           3           3           1           1
 AtZEff=  -0.0000000  -0.0000000  -0.0000000  -0.0000000  -0.0000000  -0.0000000  -0.0000000  -0.0000000  -0.0000000  -0.0000000
 NQMom=    0.0000000   0.0000000   0.0000000   0.0000000   0.0000000   0.0000000  -8.1650000  -8.1650000   0.0000000   0.0000000
 NMagM=    0.0000000   0.0000000   0.0000000   0.0000000   0.0000000   0.0000000   0.8218740   0.8218740   2.7928460   2.7928460
 AtZNuc=   6.0000000   6.0000000   6.0000000   6.0000000   6.0000000   6.0000000  17.0000000  17.0000000   1.0000000   1.0000000
 Leave Link  101 at Wed Jul  6 01:35:51 2022, MaxMem=   671088640 cpu:               1.2 elap:              15.4
 (Enter /gpfs/software/gaussian16/sse4/tar/g16/l103.exe)

 GradGradGradGradGradGradGradGradGradGradGradGradGradGradGradGradGradGrad
 Berny optimization.
 Initialization pass.
                           ----------------------------
                           !    Initial Parameters    !
                           ! (Angstroms and Degrees)  !
 --------------------------                            --------------------------
 ! Name  Definition              Value          Derivative Info.                !
 --------------------------------------------------------------------------------
 ! R1    R(1,2)                  1.4884         estimate D2E/DX2                !
 ! R2    R(1,4)                  1.4283         estimate D2E/DX2                !
 ! R3    R(1,9)                  1.2177         estimate D2E/DX2                !
 ! R4    R(2,3)                  1.3541         estimate D2E/DX2                !
 ! R5    R(2,10)                 1.0809         estimate D2E/DX2                !
 ! R6    R(3,6)                  1.5015         estimate D2E/DX2                !
 ! R7    R(3,7)                  1.0848         estimate D2E/DX2                !
 ! R8    R(4,5)                  1.4125         estimate D2E/DX2                !
 ! R9    R(5,6)                  1.3613         estimate D2E/DX2                !
 ! R10   R(5,8)                  1.0827         estimate D2E/DX2                !
 ! R11   R(6,11)                 1.4986         estimate D2E/DX2                !
 ! R12   R(11,12)                1.4028         estimate D2E/DX2                !
 ! R13   R(11,14)                1.4027         estimate D2E/DX2                !
 ! R14   R(12,13)                1.3945         estimate D2E/DX2                !
 ! R15   R(13,16)                1.3916         estimate D2E/DX2                !
 ! R16   R(13,18)                1.7224         estimate D2E/DX2                !
 ! R17   R(14,15)                1.4036         estimate D2E/DX2                !
 ! R18   R(14,20)                1.0861         estimate D2E/DX2                !
 ! R19   R(15,16)                1.3959         estimate D2E/DX2                !
 ! R20   R(15,19)                1.0884         estimate D2E/DX2                !
 ! R21   R(16,17)                1.7253         estimate D2E/DX2                !
 ! A1    A(2,1,4)              111.3387         estimate D2E/DX2                !
 ! A2    A(2,1,9)              125.0126         estimate D2E/DX2                !
 ! A3    A(4,1,9)              123.6486         estimate D2E/DX2                !
 ! A4    A(1,2,3)              118.5173         estimate D2E/DX2                !
 ! A5    A(1,2,10)             117.4489         estimate D2E/DX2                !
 ! A6    A(3,2,10)             124.0337         estimate D2E/DX2                !
 ! A7    A(2,3,6)              125.5575         estimate D2E/DX2                !
 ! A8    A(2,3,7)              116.8326         estimate D2E/DX2                !
 ! A9    A(6,3,7)              117.6097         estimate D2E/DX2                !
 ! A10   A(1,4,5)              131.8167         estimate D2E/DX2                !
 ! A11   A(4,5,6)              114.7224         estimate D2E/DX2                !
 ! A12   A(4,5,8)              119.4768         estimate D2E/DX2                !
 ! A13   A(6,5,8)              125.8007         estimate D2E/DX2                !
 ! A14   A(3,6,5)              118.0469         estimate D2E/DX2                !
 ! A15   A(3,6,11)             123.4251         estimate D2E/DX2                !
 ! A16   A(5,6,11)             118.5279         estimate D2E/DX2                !
 ! A17   A(6,11,12)            119.9541         estimate D2E/DX2                !
 ! A18   A(6,11,14)            123.2968         estimate D2E/DX2                !
 ! A19   A(12,11,14)           116.7491         estimate D2E/DX2                !
 ! A20   A(11,12,13)           122.7799         estimate D2E/DX2                !
 ! A21   A(12,13,16)           119.4766         estimate D2E/DX2                !
 ! A22   A(12,13,18)           117.1401         estimate D2E/DX2                !
 ! A23   A(16,13,18)           123.3832         estimate D2E/DX2                !
 ! A24   A(11,14,15)           121.1512         estimate D2E/DX2                !
 ! A25   A(11,14,20)           121.7256         estimate D2E/DX2                !
 ! A26   A(15,14,20)           117.1231         estimate D2E/DX2                !
 ! A27   A(14,15,16)           120.5567         estimate D2E/DX2                !
 ! A28   A(14,15,19)           119.3103         estimate D2E/DX2                !
 ! A29   A(16,15,19)           120.133          estimate D2E/DX2                !
 ! A30   A(13,16,15)           119.2861         estimate D2E/DX2                !
 ! A31   A(13,16,17)           122.5983         estimate D2E/DX2                !
 ! A32   A(15,16,17)           118.1156         estimate D2E/DX2                !
 ! D1    D(4,1,2,3)              0.2378         estimate D2E/DX2                !
 ! D2    D(4,1,2,10)          -179.8873         estimate D2E/DX2                !
 ! D3    D(9,1,2,3)           -179.6387         estimate D2E/DX2                !
 ! D4    D(9,1,2,10)             0.2363         estimate D2E/DX2                !
 ! D5    D(2,1,4,5)             -0.2304         estimate D2E/DX2                !
 ! D6    D(9,1,4,5)            179.6481         estimate D2E/DX2                !
 ! D7    D(1,2,3,6)             -0.1029         estimate D2E/DX2                !
 ! D8    D(1,2,3,7)            179.7237         estimate D2E/DX2                !
 ! D9    D(10,2,3,6)          -179.969          estimate D2E/DX2                !
 ! D10   D(10,2,3,7)            -0.1424         estimate D2E/DX2                !
 ! D11   D(2,3,6,5)             -0.1018         estimate D2E/DX2                !
 ! D12   D(2,3,6,11)           179.7522         estimate D2E/DX2                !
 ! D13   D(7,3,6,5)           -179.9272         estimate D2E/DX2                !
 ! D14   D(7,3,6,11)            -0.0732         estimate D2E/DX2                !
 ! D15   D(1,4,5,6)              0.0419         estimate D2E/DX2                !
 ! D16   D(1,4,5,8)           -179.8677         estimate D2E/DX2                !
 ! D17   D(4,5,6,3)              0.1305         estimate D2E/DX2                !
 ! D18   D(4,5,6,11)          -179.7309         estimate D2E/DX2                !
 ! D19   D(8,5,6,3)           -179.9665         estimate D2E/DX2                !
 ! D20   D(8,5,6,11)             0.1721         estimate D2E/DX2                !
 ! D21   D(3,6,11,12)         -176.1153         estimate D2E/DX2                !
 ! D22   D(3,6,11,14)            3.8286         estimate D2E/DX2                !
 ! D23   D(5,6,11,12)            3.7381         estimate D2E/DX2                !
 ! D24   D(5,6,11,14)         -176.318          estimate D2E/DX2                !
 ! D25   D(6,11,12,13)        -179.9655         estimate D2E/DX2                !
 ! D26   D(14,11,12,13)          0.087          estimate D2E/DX2                !
 ! D27   D(6,11,14,15)        -179.8388         estimate D2E/DX2                !
 ! D28   D(6,11,14,20)           0.2974         estimate D2E/DX2                !
 ! D29   D(12,11,14,15)          0.1068         estimate D2E/DX2                !
 ! D30   D(12,11,14,20)       -179.757          estimate D2E/DX2                !
 ! D31   D(11,12,13,16)         -0.2013         estimate D2E/DX2                !
 ! D32   D(11,12,13,18)        179.7128         estimate D2E/DX2                !
 ! D33   D(12,13,16,15)          0.1179         estimate D2E/DX2                !
 ! D34   D(12,13,16,17)       -179.9397         estimate D2E/DX2                !
 ! D35   D(18,13,16,15)       -179.7906         estimate D2E/DX2                !
 ! D36   D(18,13,16,17)          0.1518         estimate D2E/DX2                !
 ! D37   D(11,14,15,16)         -0.187          estimate D2E/DX2                !
 ! D38   D(11,14,15,19)        179.8908         estimate D2E/DX2                !
 ! D39   D(20,14,15,16)        179.6829         estimate D2E/DX2                !
 ! D40   D(20,14,15,19)         -0.2393         estimate D2E/DX2                !
 ! D41   D(14,15,16,13)          0.0706         estimate D2E/DX2                !
 ! D42   D(14,15,16,17)       -179.8744         estimate D2E/DX2                !
 ! D43   D(19,15,16,13)        179.9921         estimate D2E/DX2                !
 ! D44   D(19,15,16,17)          0.0471         estimate D2E/DX2                !
 --------------------------------------------------------------------------------
 Trust Radius=3.00D-01 FncErr=1.00D-07 GrdErr=1.00D-06 EigMax=2.50D+02 EigMin=1.00D-04
 Number of steps in this run=    107 maximum allowed number of steps=    120.
 GradGradGradGradGradGradGradGradGradGradGradGradGradGradGradGradGradGrad

 Leave Link  103 at Wed Jul  6 01:35:51 2022, MaxMem=   671088640 cpu:               0.1 elap:               0.0
 (Enter /gpfs/software/gaussian16/sse4/tar/g16/l202.exe)
                          Input orientation:                          
 ---------------------------------------------------------------------
 Center     Atomic      Atomic             Coordinates (Angstroms)
 Number     Number       Type             X           Y           Z
 ---------------------------------------------------------------------
      1          6           0       -7.932380   -2.062830    7.156940
      2          6           0       -7.557400   -1.249910    5.967840
      3          6           0       -6.338580   -1.443590    5.410570
      4          6           0       -6.880480   -2.954180    7.529850
      5          6           0       -5.600940   -3.184260    6.977680
      6          6           0       -5.304620   -2.421160    5.890030
      7          1           0       -6.095510   -0.840000    4.542610
      8          1           0       -4.951650   -3.924430    7.427920
      9          8           0       -8.995890   -1.990520    7.745500
     10          1           0       -8.283990   -0.538450    5.601420
     11          6           0       -3.970050   -2.600240    5.232180
     12          6           0       -3.090510   -3.592090    5.690890
     13          6           0       -1.835440   -3.809430    5.123290
     14          6           0       -3.531530   -1.816960    4.154340
     15          6           0       -2.272740   -2.026010    3.569630
     16          6           0       -1.422180   -3.021710    4.053130
     17         17           0        0.111990   -3.221850    3.289550
     18         17           0       -0.870460   -5.062070    5.806310
     19          1           0       -1.963410   -1.401830    2.733330
     20          1           0       -4.145620   -1.023990    3.737470
 ---------------------------------------------------------------------
                    Distance matrix (angstroms):
                    1          2          3          4          5
     1  C    0.000000
     2  C    1.488425   0.000000
     3  C    2.444067   1.354099   0.000000
     4  C    1.428307   2.408865   2.658361   0.000000
     5  C    2.593328   2.930738   2.455581   1.412463   0.000000
     6  C    2.939147   2.540256   1.501532   2.335906   1.361290
     7  H    3.421129   2.082409   1.084785   3.742932   3.416097
     8  H    3.524732   4.009342   3.485376   2.161518   1.082657
     9  O    1.217656   2.403712   3.579431   2.334546   3.679708
    10  H    2.206129   1.080913   2.154141   3.394766   4.011628
    11  C    4.437744   3.903033   2.641893   3.724938   2.459197
    12  C    5.285040   5.051298   3.904432   4.260584   2.850336
    13  C    6.660257   6.324969   5.094899   5.654681   4.243653
    14  C    5.333248   4.451736   3.097910   4.889049   3.758087
    15  C    6.700871   5.855030   4.501036   6.146227   4.902373
    16  C    7.275699   6.666807   5.338923   6.471876   5.103082
    17  Cl   9.000662   8.359505   7.019315   8.182080   6.800094
    18  Cl   7.790402   7.698949   6.568892   6.598040   5.222616
    19  H    7.458810   6.463579   5.129471   7.042299   5.867128
    20  H    5.206872   4.082381   2.790054   5.058383   4.157365
                    6          7          8          9         10
     6  C    0.000000
     7  H    2.222862   0.000000
     8  H    2.179338   4.375744   0.000000
     9  O    4.153757   4.471510   4.494079   0.000000
    10  H    3.536176   2.449787   5.089740   2.685589   0.000000
    11  C    1.498637   2.844562   2.745595   5.652221   4.795560
    12  C    2.512572   4.233506   2.567404   6.454453   6.025359
    13  C    3.814498   5.225218   3.877539   7.839417   7.246497
    14  C    2.553728   2.771137   4.144212   6.541084   5.129767
    15  C    3.838319   4.119087   5.066257   7.914537   6.517372
    16  C    4.336842   5.180682   4.966011   8.488700   7.459773
    17  Cl   6.061622   6.765828   6.577247  10.213968   9.112511
    18  Cl   5.161704   6.835493   4.536514   8.900421   8.687091
    19  H    4.708235   4.545701   6.110013   8.655875   6.994362
    20  H    2.815827   2.117587   4.762526   6.365815   4.564665
                   11         12         13         14         15
    11  C    0.000000
    12  C    1.402773   0.000000
    13  C    2.455719   1.394492   0.000000
    14  C    1.402700   2.388843   2.790255   0.000000
    15  C    2.444315   2.760634   2.405344   1.403617   0.000000
    16  C    2.838915   2.406432   1.391592   2.431260   1.395938
    17  Cl   4.563251   4.019890   2.738674   3.999602   2.682427
    18  Cl   3.999711   2.665105   1.722443   4.510104   4.023281
    19  H    3.421555   3.848994   3.394823   2.156526   1.088432
    20  H    2.179346   3.394738   3.875062   1.086135   2.130703
                   16         17         18         19         20
    16  C    0.000000
    17  Cl   1.725337   0.000000
    18  Cl   2.746107   3.268899   0.000000
    19  H    2.158428   2.815873   4.902561   0.000000
    20  H    3.392293   4.812324   5.595790   2.431687   0.000000
 Stoichiometry    C12H5Cl2O(1-)
 Framework group  C1[X(C12H5Cl2O)]
 Deg. of freedom    54
 Full point group                 C1      NOp   1
 Largest Abelian subgroup         C1      NOp   1
 Largest concise Abelian subgroup C1      NOp   1
                         Standard orientation:                         
 ---------------------------------------------------------------------
 Center     Atomic      Atomic             Coordinates (Angstroms)
 Number     Number       Type             X           Y           Z
 ---------------------------------------------------------------------
      1          6           0        4.622856    0.256233   -0.001737
      2          6           0        4.051572   -1.117088   -0.056811
      3          6           0        2.704824   -1.257807   -0.049717
      4          6           0        3.593979    1.245142    0.057688
      5          6           0        2.185521    1.139350    0.067935
      6          6           0        1.709885   -0.134913    0.011966
      7          1           0        2.318044   -2.270269   -0.095333
      8          1           0        1.584091    2.038296    0.116125
      9          8           0        5.811780    0.519107   -0.008165
     10          1           0        4.746018   -1.944157   -0.102344
     11          6           0        0.226144   -0.345690    0.011802
     12          6           0       -0.638216    0.758913   -0.010743
     13          6           0       -2.026837    0.631088   -0.011461
     14          6           0       -0.371381   -1.614592    0.032245
     15          6           0       -1.767448   -1.759906    0.027791
     16          6           0       -2.597688   -0.637899    0.006687
     17         17           0       -4.304598   -0.889388    0.005705
     18         17           0       -2.949729    2.085261   -0.032975
     19          1           0       -2.199220   -2.758929    0.042274
     20          1           0        0.221122   -2.524614    0.054326
 ---------------------------------------------------------------------
 Rotational constants (GHZ):           1.3775453           0.2028764           0.1768668
 Leave Link  202 at Wed Jul  6 01:35:51 2022, MaxMem=   671088640 cpu:               0.1 elap:               0.0
 (Enter /gpfs/software/gaussian16/sse4/tar/g16/l301.exe)
 Standard basis: 6-311+G(d,p) (5D, 7F)
 Ernie: Thresh=  0.10000D-02 Tol=  0.10000D-05 Strict=F.
 There are   391 symmetry adapted cartesian basis functions of A   symmetry.
 There are   376 symmetry adapted basis functions of A   symmetry.
   376 basis functions,   614 primitive gaussians,   391 cartesian basis functions
    60 alpha electrons       60 beta electrons
       nuclear repulsion energy      1012.2220066267 Hartrees.
 IExCor= 4336 DFT=T Ex+Corr=M062X ExCW=0 ScaHFX=  0.540000
 ScaDFX=  1.000000  1.000000  1.000000  1.000000 ScalE2=  1.000000  1.000000
 IRadAn=      5 IRanWt=     -1 IRanGd=            0 ICorTp=0 IEmpDi=  4
 NAtoms=   20 NActive=   20 NUniq=   20 SFac= 1.00D+00 NAtFMM=   60 NAOKFM=F Big=F
 Integral buffers will be    131072 words long.
 Raffenetti 2 integral format.
 Two-electron integral symmetry is turned on.
 Leave Link  301 at Wed Jul  6 01:35:51 2022, MaxMem=   671088640 cpu:               0.4 elap:               0.1
 (Enter /gpfs/software/gaussian16/sse4/tar/g16/l302.exe)
 NPDir=0 NMtPBC=     1 NCelOv=     1 NCel=       1 NClECP=     1 NCelD=      1
         NCelK=      1 NCelE2=     1 NClLst=     1 CellRange=     0.0.
 One-electron integrals computed using PRISM.
 One-electron integral symmetry used in STVInt
 NBasis=   376 RedAO= T EigKep=  1.33D-06  NBF=   376
 NBsUse=   372 1.00D-06 EigRej=  9.15D-07 NBFU=   372
 Precomputing XC quadrature grid using
 IXCGrd= 4 IRadAn=           5 IRanWt=          -1 IRanGd=           0 AccXCQ= 0.00D+00.
 Generated NRdTot=       0 NPtTot=           0 NUsed=           0 NTot=          32
 NSgBfM=   385   385   385   385   385 MxSgAt=    20 MxSgA2=    20.
 Leave Link  302 at Wed Jul  6 01:35:51 2022, MaxMem=   671088640 cpu:               2.7 elap:               0.6
 (Enter /gpfs/software/gaussian16/sse4/tar/g16/l303.exe)
 DipDrv:  MaxL=1.
 Leave Link  303 at Wed Jul  6 01:35:51 2022, MaxMem=   671088640 cpu:               0.3 elap:               0.1
 (Enter /gpfs/software/gaussian16/sse4/tar/g16/l401.exe)
 ExpMin= 4.38D-02 ExpMax= 1.06D+05 ExpMxC= 3.62D+03 IAcc=3 IRadAn=         5 AccDes= 0.00D+00
 Harris functional with IExCor= 1009 and IRadAn=       5 diagonalized for initial guess.
 HarFok:  IExCor= 1009 AccDes= 0.00D+00 IRadAn=         5 IDoV= 1 UseB2=F ITyADJ=14
 ICtDFT=  3500011 ScaDFX=  1.000000  1.000000  1.000000  1.000000
 FoFCou: FMM=F IPFlag=           0 FMFlag=      100000 FMFlg1=           0
         NFxFlg=           0 DoJE=T BraDBF=F KetDBF=T FulRan=T
         wScrn=  0.000000 ICntrl=       500 IOpCl=  0 I1Cent=   200000004 NGrid=           0
         NMat0=    1 NMatS0=      1 NMatT0=    0 NMatD0=    1 NMtDS0=    0 NMtDT0=    0
 Petite list used in FoFCou.
 Harris En= -1455.06537590304    
 JPrj=0 DoOrth=F DoCkMO=F.
 Leave Link  401 at Wed Jul  6 01:35:56 2022, MaxMem=   671088640 cpu:              21.1 elap:               4.3
 (Enter /gpfs/software/gaussian16/sse4/tar/g16/l502.exe)
 Integral symmetry usage will be decided dynamically.
 Closed shell SCF:
 Using DIIS extrapolation, IDIIS=  1040.
 NGot=   671088640 LenX=   670776934 LenY=   670623612
 Requested convergence on RMS density matrix=1.00D-08 within 128 cycles.
 Requested convergence on MAX density matrix=1.00D-06.
 Requested convergence on             energy=1.00D-06.
 No special actions if energy rises.
 Fock matrices will be formed incrementally for  20 cycles.

 Cycle   1  Pass 1  IDiag  1:
 FoFJK:  IHMeth= 1 ICntrl=       0 DoSepK=F KAlg= 0 I1Cent=           0 FoldK=F
 IRaf= 830000000 NMat=       1 IRICut=       1 DoRegI=T DoRafI=F ISym2E= 0 IDoP0=0 IntGTp=1.
 FoFCou: FMM=F IPFlag=           0 FMFlag=      100000 FMFlg1=           0
         NFxFlg=           0 DoJE=F BraDBF=F KetDBF=F FulRan=T
         wScrn=  0.000000 ICntrl=         0 IOpCl=  0 I1Cent=           0 NGrid=           0
         NMat0=    1 NMatS0=      1 NMatT0=    0 NMatD0=    1 NMtDS0=    0 NMtDT0=    0
 Symmetry not used in FoFCou.
 E= -1455.11883531743    
 DIIS: error= 3.21D-02 at cycle   1 NSaved=   1.
 NSaved= 1 IEnMin= 1 EnMin= -1455.11883531743     IErMin= 1 ErrMin= 3.21D-02
 ErrMax= 3.21D-02  0.00D+00 EMaxC= 1.00D-01 BMatC= 6.29D-01 BMatP= 6.29D-01
 IDIUse=3 WtCom= 6.79D-01 WtEn= 3.21D-01
 Coeff-Com:  0.100D+01
 Coeff-En:   0.100D+01
 Coeff:      0.100D+01
 Gap=     0.205 Goal=   None    Shift=    0.000
 GapD=    0.205 DampG=1.000 DampE=0.500 DampFc=0.5000 IDamp=-1.
 Damping current iteration by 5.00D-01
 RMSDP=6.51D-01 MaxDP=5.12D+01              OVMax= 7.78D-01

 Cycle   2  Pass 1  IDiag  1:
 RMSU=  3.12D-01    CP:  1.93D+00
 E= -1455.15993207096     Delta-E=       -0.041096753529 Rises=F Damp=T
 DIIS: error= 1.49D-02 at cycle   2 NSaved=   2.
 NSaved= 2 IEnMin= 2 EnMin= -1455.15993207096     IErMin= 2 ErrMin= 1.49D-02
 ErrMax= 1.49D-02  0.00D+00 EMaxC= 1.00D-01 BMatC= 1.05D-01 BMatP= 6.29D-01
 IDIUse=3 WtCom= 8.51D-01 WtEn= 1.49D-01
 Coeff-Com:  0.151D+00 0.849D+00
 Coeff-En:   0.459D+00 0.541D+00
 Coeff:      0.197D+00 0.803D+00
 Gap=    -0.027 Goal=   None    Shift=    0.000
 RMSDP=3.19D-01 MaxDP=2.40D+01 DE=-4.11D-02 OVMax= 7.39D-01

 Cycle   3  Pass 1  IDiag  1:
 RMSU=  2.60D-02    CP:  9.12D-01  3.43D-02
 E= -1455.49020214806     Delta-E=       -0.330270077095 Rises=F Damp=F
 DIIS: error= 2.43D-02 at cycle   3 NSaved=   3.
 NSaved= 3 IEnMin= 3 EnMin= -1455.49020214806     IErMin= 2 ErrMin= 1.49D-02
 ErrMax= 2.43D-02  0.00D+00 EMaxC= 1.00D-01 BMatC= 1.48D-01 BMatP= 1.05D-01
 IDIUse=2 WtCom= 0.00D+00 WtEn= 1.00D+00
 Coeff-En:   0.000D+00 0.000D+00 0.100D+01
 Coeff:      0.000D+00 0.000D+00 0.100D+01
 Gap=    -0.002 Goal=   None    Shift=    0.000
 RMSDP=4.37D-02 MaxDP=4.15D+00 DE=-3.30D-01 OVMax= 5.04D-01

 Cycle   4  Pass 1  IDiag  1:
 RMSU=  3.87D-02    CP:  1.05D+00  4.94D-02  1.52D+00
 E= -1453.97524822145     Delta-E=        1.514953926600 Rises=F Damp=F
 DIIS: error= 6.19D-02 at cycle   4 NSaved=   4.
 NSaved= 4 IEnMin= 3 EnMin= -1455.49020214806     IErMin= 2 ErrMin= 1.49D-02
 ErrMax= 6.19D-02  0.00D+00 EMaxC= 1.00D-01 BMatC= 1.27D+00 BMatP= 1.05D-01
 IDIUse=2 WtCom= 0.00D+00 WtEn= 1.00D+00
 Coeff-En:   0.000D+00 0.000D+00 0.838D+00 0.162D+00
 Coeff:      0.000D+00 0.000D+00 0.838D+00 0.162D+00
 Gap=     0.071 Goal=   None    Shift=    0.000
 RMSDP=2.00D-02 MaxDP=1.57D+00 DE= 1.51D+00 OVMax= 5.97D-01

 Cycle   5  Pass 1  IDiag  1:
 RMSU=  8.92D-03    CP:  1.02D+00  4.45D-02  1.36D+00  5.64D-01
 E= -1455.50314580233     Delta-E=       -1.527897580879 Rises=F Damp=F
 DIIS: error= 2.44D-02 at cycle   5 NSaved=   5.
 NSaved= 5 IEnMin= 5 EnMin= -1455.50314580233     IErMin= 2 ErrMin= 1.49D-02
 ErrMax= 2.44D-02  0.00D+00 EMaxC= 1.00D-01 BMatC= 1.46D-01 BMatP= 1.05D-01
 IDIUse=2 WtCom= 0.00D+00 WtEn= 1.00D+00
 Coeff-En:   0.000D+00 0.000D+00 0.486D+00 0.000D+00 0.514D+00
 Coeff:      0.000D+00 0.000D+00 0.486D+00 0.000D+00 0.514D+00
 Gap=     0.082 Goal=   None    Shift=    0.000
 RMSDP=7.07D-03 MaxDP=7.74D-01 DE=-1.53D+00 OVMax= 3.04D-01

 Cycle   6  Pass 1  IDiag  1:
 RMSU=  4.35D-03    CP:  1.01D+00  4.33D-02  1.38D+00  4.23D-01  9.17D-01
 E= -1455.64718507212     Delta-E=       -0.144039269790 Rises=F Damp=F
 DIIS: error= 4.04D-03 at cycle   6 NSaved=   6.
 NSaved= 6 IEnMin= 6 EnMin= -1455.64718507212     IErMin= 6 ErrMin= 4.04D-03
 ErrMax= 4.04D-03  0.00D+00 EMaxC= 1.00D-01 BMatC= 4.92D-03 BMatP= 1.05D-01
 IDIUse=3 WtCom= 9.60D-01 WtEn= 4.04D-02
 Coeff-Com:  0.692D-02-0.172D-01 0.120D+00 0.137D-01 0.197D+00 0.680D+00
 Coeff-En:   0.000D+00 0.000D+00 0.000D+00 0.000D+00 0.526D-01 0.947D+00
 Coeff:      0.664D-02-0.165D-01 0.115D+00 0.131D-01 0.191D+00 0.691D+00
 Gap=     0.094 Goal=   None    Shift=    0.000
 RMSDP=2.16D-03 MaxDP=2.13D-01 DE=-1.44D-01 OVMax= 8.75D-02

 Cycle   7  Pass 1  IDiag  1:
 RMSU=  1.72D-03    CP:  1.02D+00  4.25D-02  1.36D+00  4.48D-01  8.90D-01
                    CP:  9.13D-01
 E= -1455.65132116189     Delta-E=       -0.004136089762 Rises=F Damp=F
 DIIS: error= 3.05D-03 at cycle   7 NSaved=   7.
 NSaved= 7 IEnMin= 7 EnMin= -1455.65132116189     IErMin= 7 ErrMin= 3.05D-03
 ErrMax= 3.05D-03  0.00D+00 EMaxC= 1.00D-01 BMatC= 1.96D-03 BMatP= 4.92D-03
 IDIUse=3 WtCom= 9.70D-01 WtEn= 3.05D-02
 Coeff-Com:  0.361D-02-0.127D-01-0.284D-01-0.161D-02 0.287D-01 0.481D+00
 Coeff-Com:  0.530D+00
 Coeff-En:   0.000D+00 0.000D+00 0.000D+00 0.000D+00 0.000D+00 0.325D+00
 Coeff-En:   0.675D+00
 Coeff:      0.350D-02-0.123D-01-0.275D-01-0.156D-02 0.279D-01 0.476D+00
 Coeff:      0.534D+00
 Gap=     0.092 Goal=   None    Shift=    0.000
 RMSDP=2.41D-03 MaxDP=1.78D-01 DE=-4.14D-03 OVMax= 4.83D-02

 Cycle   8  Pass 1  IDiag  1:
 RMSU=  9.46D-04    CP:  1.00D+00  4.07D-02  1.33D+00  4.27D-01  8.04D-01
                    CP:  8.02D-01  8.35D-01
 E= -1455.65382479587     Delta-E=       -0.002503633979 Rises=F Damp=F
 DIIS: error= 6.15D-04 at cycle   8 NSaved=   8.
 NSaved= 8 IEnMin= 8 EnMin= -1455.65382479587     IErMin= 8 ErrMin= 6.15D-04
 ErrMax= 6.15D-04  0.00D+00 EMaxC= 1.00D-01 BMatC= 9.60D-05 BMatP= 1.96D-03
 IDIUse=3 WtCom= 9.94D-01 WtEn= 6.15D-03
 Coeff-Com:  0.126D-02-0.427D-02-0.182D-01 0.411D-03-0.104D-01 0.108D+00
 Coeff-Com:  0.231D+00 0.692D+00
 Coeff-En:   0.000D+00 0.000D+00 0.000D+00 0.000D+00 0.000D+00 0.000D+00
 Coeff-En:   0.000D+00 0.100D+01
 Coeff:      0.125D-02-0.425D-02-0.181D-01 0.408D-03-0.103D-01 0.108D+00
 Coeff:      0.230D+00 0.694D+00
 Gap=     0.093 Goal=   None    Shift=    0.000
 RMSDP=6.54D-04 MaxDP=6.54D-02 DE=-2.50D-03 OVMax= 1.14D-02

 Cycle   9  Pass 1  IDiag  1:
 RMSU=  3.30D-04    CP:  1.00D+00  4.12D-02  1.34D+00  4.38D-01  8.03D-01
                    CP:  8.31D-01  8.29D-01  1.03D+00
 E= -1455.65402018954     Delta-E=       -0.000195393675 Rises=F Damp=F
 DIIS: error= 4.99D-04 at cycle   9 NSaved=   9.
 NSaved= 9 IEnMin= 9 EnMin= -1455.65402018954     IErMin= 9 ErrMin= 4.99D-04
 ErrMax= 4.99D-04  0.00D+00 EMaxC= 1.00D-01 BMatC= 3.12D-05 BMatP= 9.60D-05
 IDIUse=3 WtCom= 9.95D-01 WtEn= 4.99D-03
 Coeff-Com:  0.708D-04 0.585D-03-0.234D-02 0.815D-03-0.952D-02-0.478D-01
 Coeff-Com:  0.479D-01 0.337D+00 0.673D+00
 Coeff-En:   0.000D+00 0.000D+00 0.000D+00 0.000D+00 0.000D+00 0.000D+00
 Coeff-En:   0.000D+00 0.000D+00 0.100D+01
 Coeff:      0.705D-04 0.582D-03-0.232D-02 0.811D-03-0.947D-02-0.476D-01
 Coeff:      0.477D-01 0.336D+00 0.674D+00
 Gap=     0.093 Goal=   None    Shift=    0.000
 RMSDP=2.45D-04 MaxDP=1.36D-02 DE=-1.95D-04 OVMax= 1.27D-02

 Cycle  10  Pass 1  IDiag  1:
 RMSU=  1.58D-04    CP:  1.00D+00  4.11D-02  1.34D+00  4.39D-01  7.90D-01
                    CP:  8.25D-01  8.47D-01  1.09D+00  1.08D+00
 E= -1455.65416634784     Delta-E=       -0.000146158296 Rises=F Damp=F
 DIIS: error= 5.26D-04 at cycle  10 NSaved=  10.
 NSaved=10 IEnMin=10 EnMin= -1455.65416634784     IErMin= 9 ErrMin= 4.99D-04
 ErrMax= 5.26D-04  0.00D+00 EMaxC= 1.00D-01 BMatC= 2.36D-05 BMatP= 3.12D-05
 IDIUse=3 WtCom= 9.95D-01 WtEn= 4.99D-03
 Coeff-Com:  0.238D-03-0.334D-04-0.146D-02 0.609D-03-0.571D-02-0.490D-01
 Coeff-Com:  0.298D-01 0.124D+00 0.409D+00 0.492D+00
 Coeff-En:   0.000D+00 0.000D+00 0.000D+00 0.000D+00 0.000D+00 0.000D+00
 Coeff-En:   0.000D+00 0.000D+00 0.000D+00 0.100D+01
 Coeff:      0.236D-03-0.333D-04-0.146D-02 0.606D-03-0.568D-02-0.487D-01
 Coeff:      0.296D-01 0.124D+00 0.407D+00 0.495D+00
 Gap=     0.093 Goal=   None    Shift=    0.000
 RMSDP=1.85D-04 MaxDP=1.18D-02 DE=-1.46D-04 OVMax= 9.88D-03

 Cycle  11  Pass 1  IDiag  1:
 RMSU=  6.65D-05    CP:  1.00D+00  4.12D-02  1.34D+00  4.42D-01  7.85D-01
                    CP:  8.25D-01  8.49D-01  1.15D+00  1.31D+00  1.32D+00
 E= -1455.65427485475     Delta-E=       -0.000108506918 Rises=F Damp=F
 DIIS: error= 5.35D-04 at cycle  11 NSaved=  11.
 NSaved=11 IEnMin=11 EnMin= -1455.65427485475     IErMin= 9 ErrMin= 4.99D-04
 ErrMax= 5.35D-04  0.00D+00 EMaxC= 1.00D-01 BMatC= 1.45D-05 BMatP= 2.36D-05
 IDIUse=3 WtCom= 9.95D-01 WtEn= 4.99D-03
 Coeff-Com:  0.344D-03-0.551D-03-0.540D-03 0.394D-03-0.324D-02-0.288D-01
 Coeff-Com:  0.285D-01 0.348D-01 0.169D+00-0.195D+00 0.995D+00
 Coeff-En:   0.000D+00 0.000D+00 0.000D+00 0.000D+00 0.000D+00 0.000D+00
 Coeff-En:   0.000D+00 0.000D+00 0.000D+00 0.000D+00 0.100D+01
 Coeff:      0.342D-03-0.548D-03-0.537D-03 0.392D-03-0.322D-02-0.287D-01
 Coeff:      0.283D-01 0.346D-01 0.168D+00-0.194D+00 0.995D+00
 Gap=     0.093 Goal=   None    Shift=    0.000
 RMSDP=2.25D-04 MaxDP=1.48D-02 DE=-1.09D-04 OVMax= 1.53D-02

 Cycle  12  Pass 1  IDiag  1:
 RMSU=  3.37D-05    CP:  1.00D+00  4.12D-02  1.34D+00  4.45D-01  7.80D-01
                    CP:  8.28D-01  8.51D-01  1.21D+00  1.54D+00  1.95D+00
                    CP:  2.10D+00
 E= -1455.65443032174     Delta-E=       -0.000155466989 Rises=F Damp=F
 DIIS: error= 5.32D-04 at cycle  12 NSaved=  12.
 NSaved=12 IEnMin=12 EnMin= -1455.65443032174     IErMin= 9 ErrMin= 4.99D-04
 ErrMax= 5.32D-04  0.00D+00 EMaxC= 1.00D-01 BMatC= 1.15D-05 BMatP= 1.45D-05
 IDIUse=3 WtCom= 9.95D-01 WtEn= 4.99D-03
 Coeff-Com:  0.395D-03-0.551D-03-0.239D-02 0.639D-03-0.340D-02-0.514D-01
 Coeff-Com:  0.321D-01 0.178D-01 0.261D+00 0.583D+00 0.120D+01-0.104D+01
 Coeff-En:   0.000D+00 0.000D+00 0.000D+00 0.000D+00 0.000D+00 0.000D+00
 Coeff-En:   0.000D+00 0.000D+00 0.000D+00 0.000D+00 0.000D+00 0.100D+01
 Coeff:      0.393D-03-0.549D-03-0.237D-02 0.636D-03-0.338D-02-0.511D-01
 Coeff:      0.320D-01 0.177D-01 0.259D+00 0.580D+00 0.120D+01-0.103D+01
 Gap=     0.093 Goal=   None    Shift=    0.000
 RMSDP=3.71D-04 MaxDP=2.59D-02 DE=-1.55D-04 OVMax= 2.51D-02

 Cycle  13  Pass 1  IDiag  1:
 RMSU=  3.30D-05    CP:  1.00D+00  4.11D-02  1.34D+00  4.40D-01  7.87D-01
                    CP:  8.23D-01  8.63D-01  1.12D+00  1.13D+00  9.52D-01
                    CP:  1.44D-01 -4.72D-01
 E= -1455.65418208179     Delta-E=        0.000248239949 Rises=F Damp=F
 DIIS: error= 5.15D-04 at cycle  13 NSaved=  13.
 NSaved=13 IEnMin=12 EnMin= -1455.65443032174     IErMin= 9 ErrMin= 4.99D-04
 ErrMax= 5.15D-04  0.00D+00 EMaxC= 1.00D-01 BMatC= 1.65D-05 BMatP= 1.15D-05
 IDIUse=3 WtCom= 9.95D-01 WtEn= 4.99D-03
 Rare condition: small coef for last iteration:  0.000D+00
 Coeff-Com:  0.626D-03-0.881D-03-0.383D-02 0.658D-03-0.192D-02-0.629D-01
 Coeff-Com:  0.447D-01-0.439D-01 0.161D+00 0.314D+00 0.200D+01-0.304D+01
 Coeff-Com:  0.163D+01
 Coeff-En:   0.000D+00 0.000D+00 0.000D+00 0.000D+00 0.000D+00 0.000D+00
 Coeff-En:   0.000D+00 0.000D+00 0.000D+00 0.000D+00 0.000D+00 0.000D+00
 Coeff-En:   0.100D+01
 Coeff:      0.626D-03-0.881D-03-0.383D-02 0.658D-03-0.192D-02-0.629D-01
 Coeff:      0.447D-01-0.439D-01 0.161D+00 0.314D+00 0.200D+01-0.304D+01
 Coeff:      0.163D+01
 Gap=     0.093 Goal=   None    Shift=    0.000
 RMSDP=5.30D-04 MaxDP=3.16D-02 DE= 2.48D-04 OVMax= 4.30D-02

 Cycle  14  Pass 1  IDiag  1:
 RMSU=  6.23D-05    CP:  1.00D+00  4.09D-02  1.33D+00  4.34D-01  7.98D-01
                    CP:  8.16D-01  8.85D-01  9.83D-01  5.82D-01 -5.80D-01
                    CP: -2.88D+00 -3.00D+00  2.99D+00
 E= -1455.65381690467     Delta-E=        0.000365177128 Rises=F Damp=F
 DIIS: error= 4.40D-04 at cycle  14 NSaved=  14.
 NSaved=14 IEnMin=12 EnMin= -1455.65443032174     IErMin=14 ErrMin= 4.40D-04
 ErrMax= 4.40D-04  0.00D+00 EMaxC= 1.00D-01 BMatC= 2.05D-05 BMatP= 1.15D-05
 IDIUse=3 WtCom= 9.95D-01 WtEn= 4.99D-03
 Rare condition: small coef for last iteration:  0.000D+00
 Coeff-Com:  0.754D-03-0.141D-02-0.125D-02 0.659D-03-0.118D-02-0.421D-01
 Coeff-Com:  0.566D-01-0.732D-01 0.328D-01-0.818D+00 0.287D+01-0.256D+01
 Coeff-Com:  0.323D-02 0.153D+01
 Coeff-En:   0.000D+00 0.000D+00 0.000D+00 0.000D+00 0.000D+00 0.000D+00
 Coeff-En:   0.000D+00 0.000D+00 0.000D+00 0.000D+00 0.000D+00 0.000D+00
 Coeff-En:   0.000D+00 0.100D+01
 Coeff:      0.754D-03-0.141D-02-0.125D-02 0.659D-03-0.118D-02-0.421D-01
 Coeff:      0.566D-01-0.732D-01 0.328D-01-0.818D+00 0.287D+01-0.256D+01
 Coeff:      0.323D-02 0.153D+01
 Gap=     0.093 Goal=   None    Shift=    0.000
 RMSDP=4.88D-04 MaxDP=2.77D-02 DE= 3.65D-04 OVMax= 4.76D-02

 Cycle  15  Pass 1  IDiag  1:
 RMSU=  2.04D-04    CP:  1.00D+00  4.09D-02  1.33D+00  4.30D-01  8.12D-01
                    CP:  8.21D-01  9.08D-01  8.39D-01  1.60D-01 -2.20D+00
                    CP: -3.00D+00 -3.00D+00  3.00D+00  3.00D+00
 E= -1455.65350859317     Delta-E=        0.000308311496 Rises=F Damp=F
 DIIS: error= 3.31D-04 at cycle  15 NSaved=  15.
 NSaved=15 IEnMin=12 EnMin= -1455.65443032174     IErMin=15 ErrMin= 3.31D-04
 ErrMax= 3.31D-04  0.00D+00 EMaxC= 1.00D-01 BMatC= 1.75D-05 BMatP= 1.15D-05
 IDIUse=3 WtCom= 9.95D-01 WtEn= 4.99D-03
 Rare condition: small coef for last iteration:  0.000D+00
 Coeff-Com:  0.574D-03-0.130D-02 0.262D-02 0.466D-03-0.215D-02-0.216D-01
 Coeff-Com:  0.487D-01 0.583D-02 0.192D+00-0.553D+00 0.280D+01-0.536D+00
 Coeff-Com: -0.311D+01 0.513D+00 0.167D+01
 Coeff-En:   0.000D+00 0.000D+00 0.000D+00 0.000D+00 0.000D+00 0.000D+00
 Coeff-En:   0.000D+00 0.000D+00 0.000D+00 0.000D+00 0.000D+00 0.000D+00
 Coeff-En:   0.000D+00 0.000D+00 0.100D+01
 Coeff:      0.574D-03-0.130D-02 0.262D-02 0.466D-03-0.215D-02-0.216D-01
 Coeff:      0.487D-01 0.583D-02 0.192D+00-0.553D+00 0.280D+01-0.536D+00
 Coeff:     -0.311D+01 0.513D+00 0.167D+01
 Gap=     0.093 Goal=   None    Shift=    0.000
 RMSDP=6.33D-04 MaxDP=3.42D-02 DE= 3.08D-04 OVMax= 6.68D-02

 Cycle  16  Pass 1  IDiag  1:
 RMSU=  3.19D-04    CP:  1.00D+00  4.09D-02  1.32D+00  4.25D-01  8.27D-01
                    CP:  8.35D-01  9.22D-01  6.55D-01 -3.05D-01 -3.00D+00
                    CP: -3.00D+00 -3.00D+00  3.00D+00  3.00D+00  2.41D+00
 E= -1455.65322650736     Delta-E=        0.000282085814 Rises=F Damp=F
 DIIS: error= 2.03D-04 at cycle  16 NSaved=  16.
 NSaved=16 IEnMin=12 EnMin= -1455.65443032174     IErMin=16 ErrMin= 2.03D-04
 ErrMax= 2.03D-04  0.00D+00 EMaxC= 1.00D-01 BMatC= 1.66D-05 BMatP= 1.15D-05
 IDIUse=3 WtCom= 9.95D-01 WtEn= 4.99D-03
 Rare condition: small coef for last iteration:  0.000D+00
 Coeff-Com:  0.137D-03-0.455D-03 0.289D-02 0.133D-03-0.304D-02-0.192D-01
 Coeff-Com:  0.976D-02 0.426D-01 0.354D+00 0.120D+01 0.169D+01 0.475D+00
 Coeff-Com: -0.262D+01-0.304D+01 0.170D+01 0.121D+01
 Coeff-En:   0.000D+00 0.000D+00 0.000D+00 0.000D+00 0.000D+00 0.000D+00
 Coeff-En:   0.000D+00 0.000D+00 0.000D+00 0.000D+00 0.000D+00 0.000D+00
 Coeff-En:   0.000D+00 0.000D+00 0.000D+00 0.100D+01
 Coeff:      0.137D-03-0.455D-03 0.289D-02 0.133D-03-0.304D-02-0.192D-01
 Coeff:      0.976D-02 0.426D-01 0.354D+00 0.120D+01 0.169D+01 0.475D+00
 Coeff:     -0.262D+01-0.304D+01 0.170D+01 0.121D+01
 Gap=     0.091 Goal=   None    Shift=    0.000
 RMSDP=4.41D-04 MaxDP=5.61D-02 DE= 2.82D-04 OVMax= 3.07D-02

 Cycle  17  Pass 1  IDiag  1:
 RMSU=  1.49D-04    CP:  1.00D+00  4.10D-02  1.33D+00  4.24D-01  8.38D-01
                    CP:  8.67D-01  8.82D-01  6.05D-01 -1.44D-01 -3.00D+00
                    CP: -3.00D+00 -3.00D+00  3.00D+00  3.00D+00  2.64D+00
                    CP:  1.87D+00
 E= -1455.65317849569     Delta-E=        0.000048011668 Rises=F Damp=F
 DIIS: error= 1.00D-04 at cycle  17 NSaved=  17.
 NSaved=17 IEnMin=12 EnMin= -1455.65443032174     IErMin=17 ErrMin= 1.00D-04
 ErrMax= 1.00D-04  0.00D+00 EMaxC= 1.00D-01 BMatC= 3.53D-06 BMatP= 1.15D-05
 IDIUse=3 WtCom= 9.99D-01 WtEn= 1.00D-03
 Rare condition: small coef for last iteration:  0.000D+00
 Coeff-Com:  0.114D-03-0.317D-03 0.275D-03 0.218D-03-0.210D-03-0.669D-02
 Coeff-Com:  0.480D-02-0.773D-02 0.180D-01 0.195D+00 0.537D+00-0.428D+00
 Coeff-Com:  0.190D+00-0.136D+01 0.532D+00 0.643D+00 0.679D+00
 Coeff-En:   0.000D+00 0.000D+00 0.000D+00 0.000D+00 0.000D+00 0.000D+00
 Coeff-En:   0.000D+00 0.000D+00 0.000D+00 0.000D+00 0.000D+00 0.000D+00
 Coeff-En:   0.000D+00 0.000D+00 0.000D+00 0.000D+00 0.100D+01
 Coeff:      0.114D-03-0.317D-03 0.275D-03 0.218D-03-0.210D-03-0.669D-02
 Coeff:      0.480D-02-0.773D-02 0.180D-01 0.195D+00 0.537D+00-0.428D+00
 Coeff:      0.190D+00-0.136D+01 0.532D+00 0.643D+00 0.679D+00
 Gap=     0.092 Goal=   None    Shift=    0.000
 RMSDP=3.66D-04 MaxDP=1.67D-02 DE= 4.80D-05 OVMax= 3.49D-02

 Cycle  18  Pass 1  IDiag  1:
 RMSU=  1.21D-04    CP:  1.00D+00  4.10D-02  1.32D+00  4.22D-01  8.41D-01
                    CP:  8.70D-01  9.07D-01  4.84D-01 -5.02D-01 -3.00D+00
                    CP: -3.00D+00 -3.00D+00  3.00D+00  3.00D+00  3.00D+00
                    CP:  2.43D+00  5.92D-01
 E= -1455.65315115595     Delta-E=        0.000027339738 Rises=F Damp=F
 DIIS: error= 1.41D-04 at cycle  18 NSaved=  18.
 NSaved=18 IEnMin=12 EnMin= -1455.65443032174     IErMin=17 ErrMin= 1.00D-04
 ErrMax= 1.41D-04  0.00D+00 EMaxC= 1.00D-01 BMatC= 7.74D-06 BMatP= 3.53D-06
 IDIUse=3 WtCom= 9.99D-01 WtEn= 1.00D-03
 Rare condition: small coef for last iteration:  0.000D+00
 Coeff-Com:  0.748D-04-0.151D-03-0.502D-03 0.856D-04 0.155D-03-0.762D-02
 Coeff-Com: -0.409D-03-0.142D-01-0.409D-02 0.233D+00 0.500D-01-0.441D+00
 Coeff-Com:  0.772D+00-0.816D+00-0.563D-01 0.158D+00 0.640D+00 0.488D+00
 Coeff-En:   0.000D+00 0.000D+00 0.000D+00 0.000D+00 0.000D+00 0.000D+00
 Coeff-En:   0.000D+00 0.000D+00 0.000D+00 0.000D+00 0.000D+00 0.000D+00
 Coeff-En:   0.000D+00 0.000D+00 0.000D+00 0.000D+00 0.000D+00 0.100D+01
 Coeff:      0.748D-04-0.151D-03-0.502D-03 0.856D-04 0.155D-03-0.762D-02
 Coeff:     -0.409D-03-0.142D-01-0.409D-02 0.233D+00 0.500D-01-0.441D+00
 Coeff:      0.772D+00-0.816D+00-0.563D-01 0.158D+00 0.640D+00 0.488D+00
 Gap=     0.092 Goal=   None    Shift=    0.000
 RMSDP=1.54D-04 MaxDP=1.83D-02 DE= 2.73D-05 OVMax= 1.16D-03

 Cycle  19  Pass 1  IDiag  1:
 RMSU=  1.14D-05    CP:  1.00D+00  4.11D-02  1.32D+00  4.22D-01  8.43D-01
                    CP:  8.81D-01  8.92D-01  4.93D-01 -3.74D-01 -3.00D+00
                    CP: -3.00D+00 -3.00D+00  3.00D+00  3.00D+00  3.00D+00
                    CP:  2.54D+00  9.95D-01  7.48D-01
 E= -1455.65316014964     Delta-E=       -0.000008993689 Rises=F Damp=F
 DIIS: error= 2.73D-05 at cycle  19 NSaved=  19.
 NSaved=19 IEnMin=12 EnMin= -1455.65443032174     IErMin=19 ErrMin= 2.73D-05
 ErrMax= 2.73D-05  0.00D+00 EMaxC= 1.00D-01 BMatC= 3.06D-07 BMatP= 3.53D-06
 IDIUse=1 WtCom= 1.00D+00 WtEn= 0.00D+00
 Coeff-Com:  0.678D-04-0.134D-03-0.568D-03 0.295D-04 0.235D-03-0.274D-02
 Coeff-Com:  0.311D-02-0.130D-01-0.281D-01-0.629D-01-0.605D-01-0.188D+00
 Coeff-Com:  0.417D+00 0.141D+00-0.182D+00-0.173D+00 0.151D+00 0.977D-01
 Coeff-Com:  0.900D+00
 Coeff:      0.678D-04-0.134D-03-0.568D-03 0.295D-04 0.235D-03-0.274D-02
 Coeff:      0.311D-02-0.130D-01-0.281D-01-0.629D-01-0.605D-01-0.188D+00
 Coeff:      0.417D+00 0.141D+00-0.182D+00-0.173D+00 0.151D+00 0.977D-01
 Coeff:      0.900D+00
 Gap=     0.091 Goal=   None    Shift=    0.000
 RMSDP=7.55D-05 MaxDP=4.60D-03 DE=-8.99D-06 OVMax= 5.07D-03

 Cycle  20  Pass 1  IDiag  1:
 RMSU=  9.23D-06    CP:  1.00D+00  4.11D-02  1.33D+00  4.23D-01  8.43D-01
                    CP:  8.84D-01  8.88D-01  5.10D-01 -3.01D-01 -3.00D+00
                    CP: -3.00D+00 -3.00D+00  3.00D+00  3.00D+00  3.00D+00
                    CP:  2.47D+00  1.15D+00  5.06D-01  1.60D+00
 E= -1455.65315976225     Delta-E=        0.000000387388 Rises=F Damp=F
 DIIS: error= 4.00D-05 at cycle  20 NSaved=  20.
 NSaved=20 IEnMin=12 EnMin= -1455.65443032174     IErMin=19 ErrMin= 2.73D-05
 ErrMax= 4.00D-05  0.00D+00 EMaxC= 1.00D-01 BMatC= 3.80D-07 BMatP= 3.06D-07
 IDIUse=1 WtCom= 1.00D+00 WtEn= 0.00D+00
 Coeff-Com:  0.255D-04-0.336D-04-0.245D-03 0.222D-04 0.520D-04-0.171D-02
 Coeff-Com:  0.196D-02 0.331D-03-0.492D-02-0.299D-01-0.762D-01-0.266D-01
 Coeff-Com:  0.100D+00 0.106D+00-0.286D-01-0.452D-01-0.303D-01 0.524D-01
 Coeff-Com:  0.307D+00 0.675D+00
 Coeff:      0.255D-04-0.336D-04-0.245D-03 0.222D-04 0.520D-04-0.171D-02
 Coeff:      0.196D-02 0.331D-03-0.492D-02-0.299D-01-0.762D-01-0.266D-01
 Coeff:      0.100D+00 0.106D+00-0.286D-01-0.452D-01-0.303D-01 0.524D-01
 Coeff:      0.307D+00 0.675D+00
 Gap=     0.091 Goal=   None    Shift=    0.000
 RMSDP=3.53D-05 MaxDP=4.08D-03 DE= 3.87D-07 OVMax= 2.39D-04

 Cycle  21  Pass 1  IDiag  1:
 Restarting incremental Fock formation.
 E= -1455.65316018156     Delta-E=       -0.000000419307 Rises=F Damp=F
 DIIS: error= 7.60D-06 at cycle  21 NSaved=  20.
 NSaved=20 IEnMin=11 EnMin= -1455.65443032174     IErMin=20 ErrMin= 7.60D-06
 ErrMax= 7.60D-06  0.00D+00 EMaxC= 1.00D-01 BMatC= 2.02D-08 BMatP= 3.06D-07
 IDIUse=1 WtCom= 1.00D+00 WtEn= 0.00D+00
 Coeff-Com: -0.455D-05 0.146D-04-0.670D-04-0.101D-04-0.387D-03 0.250D-03
 Coeff-Com:  0.163D-02 0.297D-02 0.854D-02-0.281D-01 0.286D-01-0.162D-01
 Coeff-Com: -0.674D-02 0.157D-01 0.743D-02-0.501D-01 0.112D-01-0.405D-01
 Coeff-Com:  0.131D+00 0.935D+00
 Coeff:     -0.455D-05 0.146D-04-0.670D-04-0.101D-04-0.387D-03 0.250D-03
 Coeff:      0.163D-02 0.297D-02 0.854D-02-0.281D-01 0.286D-01-0.162D-01
 Coeff:     -0.674D-02 0.157D-01 0.743D-02-0.501D-01 0.112D-01-0.405D-01
 Coeff:      0.131D+00 0.935D+00
 Gap=     0.091 Goal=   None    Shift=    0.000
 RMSDP=5.22D-06 MaxDP=2.86D-04 DE=-4.19D-07 OVMax= 3.18D-04

 Cycle  22  Pass 1  IDiag  1:
 RMSU=  4.55D-06    CP:  1.00D+00
 E= -1455.65316020029     Delta-E=       -0.000000018731 Rises=F Damp=F
 DIIS: error= 3.11D-06 at cycle  22 NSaved=  20.
 NSaved=20 IEnMin=10 EnMin= -1455.65443032174     IErMin=20 ErrMin= 3.11D-06
 ErrMax= 3.11D-06  0.00D+00 EMaxC= 1.00D-01 BMatC= 2.56D-09 BMatP= 2.02D-08
 IDIUse=1 WtCom= 1.00D+00 WtEn= 0.00D+00
 Coeff-Com:  0.133D-05-0.308D-04-0.746D-06 0.538D-04-0.647D-04 0.304D-03
 Coeff-Com:  0.159D-02 0.890D-02 0.867D-02-0.691D-02-0.319D-02-0.238D-01
 Coeff-Com:  0.858D-02 0.509D-02-0.913D-02-0.169D-02-0.634D-01-0.157D+00
 Coeff-Com:  0.427D+00 0.804D+00
 Coeff:      0.133D-05-0.308D-04-0.746D-06 0.538D-04-0.647D-04 0.304D-03
 Coeff:      0.159D-02 0.890D-02 0.867D-02-0.691D-02-0.319D-02-0.238D-01
 Coeff:      0.858D-02 0.509D-02-0.913D-02-0.169D-02-0.634D-01-0.157D+00
 Coeff:      0.427D+00 0.804D+00
 Gap=     0.091 Goal=   None    Shift=    0.000
 RMSDP=7.62D-06 MaxDP=3.32D-04 DE=-1.87D-08 OVMax= 7.29D-04

 Cycle  23  Pass 1  IDiag  1:
 RMSU=  5.51D-06    CP:  1.00D+00  2.08D+00
 E= -1455.65316019856     Delta-E=        0.000000001726 Rises=F Damp=F
 DIIS: error= 3.12D-06 at cycle  23 NSaved=  20.
 NSaved=20 IEnMin= 9 EnMin= -1455.65443032174     IErMin=19 ErrMin= 3.11D-06
 ErrMax= 3.12D-06  0.00D+00 EMaxC= 1.00D-01 BMatC= 3.33D-09 BMatP= 2.56D-09
 IDIUse=1 WtCom= 1.00D+00 WtEn= 0.00D+00
 Coeff-Com: -0.797D-07-0.118D-04 0.355D-05-0.887D-04 0.250D-03 0.102D-02
 Coeff-Com:  0.255D-02 0.403D-02-0.867D-03-0.222D-02-0.604D-02 0.178D-02
 Coeff-Com: -0.363D-02 0.340D-02-0.130D-01-0.115D-01-0.305D-01-0.321D-01
 Coeff-Com:  0.172D+00 0.915D+00
 Coeff:     -0.797D-07-0.118D-04 0.355D-05-0.887D-04 0.250D-03 0.102D-02
 Coeff:      0.255D-02 0.403D-02-0.867D-03-0.222D-02-0.604D-02 0.178D-02
 Coeff:     -0.363D-02 0.340D-02-0.130D-01-0.115D-01-0.305D-01-0.321D-01
 Coeff:      0.172D+00 0.915D+00
 Gap=     0.091 Goal=   None    Shift=    0.000
 RMSDP=5.29D-06 MaxDP=4.80D-04 DE= 1.73D-09 OVMax= 2.05D-04

 Cycle  24  Pass 1  IDiag  1:
 RMSU=  3.01D-06    CP:  1.00D+00  1.85D+00  2.91D-01
 E= -1455.65316020124     Delta-E=       -0.000000002680 Rises=F Damp=F
 DIIS: error= 1.24D-06 at cycle  24 NSaved=  20.
 NSaved=20 IEnMin= 8 EnMin= -1455.65443032174     IErMin=20 ErrMin= 1.24D-06
 ErrMax= 1.24D-06  0.00D+00 EMaxC= 1.00D-01 BMatC= 4.12D-10 BMatP= 2.56D-09
 IDIUse=1 WtCom= 1.00D+00 WtEn= 0.00D+00
 Coeff-Com: -0.559D-05-0.174D-04-0.459D-05 0.251D-04 0.141D-04-0.111D-02
 Coeff-Com:  0.107D-02-0.724D-03 0.649D-03 0.416D-03 0.751D-03-0.954D-03
 Coeff-Com:  0.537D-02-0.142D-02-0.248D-03-0.345D-02-0.105D+00-0.724D-01
 Coeff-Com:  0.275D+00 0.902D+00
 Coeff:     -0.559D-05-0.174D-04-0.459D-05 0.251D-04 0.141D-04-0.111D-02
 Coeff:      0.107D-02-0.724D-03 0.649D-03 0.416D-03 0.751D-03-0.954D-03
 Coeff:      0.537D-02-0.142D-02-0.248D-03-0.345D-02-0.105D+00-0.724D-01
 Coeff:      0.275D+00 0.902D+00
 Gap=     0.091 Goal=   None    Shift=    0.000
 RMSDP=1.08D-06 MaxDP=1.43D-04 DE=-2.68D-09 OVMax= 6.79D-05

 Cycle  25  Pass 1  IDiag  1:
 RMSU=  5.63D-07    CP:  1.00D+00  1.81D+00  3.08D-01  7.29D-01
 E= -1455.65316020157     Delta-E=       -0.000000000323 Rises=F Damp=F
 DIIS: error= 3.84D-07 at cycle  25 NSaved=  20.
 NSaved=20 IEnMin= 7 EnMin= -1455.65443032174     IErMin=20 ErrMin= 3.84D-07
 ErrMax= 3.84D-07  0.00D+00 EMaxC= 1.00D-01 BMatC= 4.33D-11 BMatP= 4.12D-10
 IDIUse=1 WtCom= 1.00D+00 WtEn= 0.00D+00
 Coeff-Com: -0.154D-04 0.480D-05-0.468D-04-0.103D-03-0.714D-03-0.372D-03
 Coeff-Com:  0.586D-03 0.358D-03 0.737D-03-0.251D-03-0.370D-04 0.226D-02
 Coeff-Com:  0.272D-02 0.258D-02-0.102D-02-0.387D-01-0.574D-01-0.429D-01
 Coeff-Com:  0.303D+00 0.829D+00
 Coeff:     -0.154D-04 0.480D-05-0.468D-04-0.103D-03-0.714D-03-0.372D-03
 Coeff:      0.586D-03 0.358D-03 0.737D-03-0.251D-03-0.370D-04 0.226D-02
 Coeff:      0.272D-02 0.258D-02-0.102D-02-0.387D-01-0.574D-01-0.429D-01
 Coeff:      0.303D+00 0.829D+00
 Gap=     0.091 Goal=   None    Shift=    0.000
 RMSDP=2.97D-07 MaxDP=2.43D-05 DE=-3.23D-10 OVMax= 2.78D-05

 Cycle  26  Pass 1  IDiag  1:
 RMSU=  1.35D-07    CP:  1.00D+00  1.78D+00  2.81D-01  6.95D-01  1.26D+00
 E= -1455.65316020168     Delta-E=       -0.000000000117 Rises=F Damp=F
 DIIS: error= 2.16D-07 at cycle  26 NSaved=  20.
 NSaved=20 IEnMin= 6 EnMin= -1455.65443032174     IErMin=20 ErrMin= 2.16D-07
 ErrMax= 2.16D-07  0.00D+00 EMaxC= 1.00D-01 BMatC= 1.64D-11 BMatP= 4.33D-11
 IDIUse=1 WtCom= 1.00D+00 WtEn= 0.00D+00
 Coeff-Com: -0.791D-05 0.312D-05 0.281D-04 0.127D-03-0.378D-03 0.753D-03
 Coeff-Com: -0.407D-03-0.157D-03-0.250D-03 0.950D-04-0.219D-03 0.123D-02
 Coeff-Com: -0.134D-03-0.254D-02 0.677D-02 0.434D-02-0.244D-01-0.109D+00
 Coeff-Com:  0.176D+00 0.948D+00
 Coeff:     -0.791D-05 0.312D-05 0.281D-04 0.127D-03-0.378D-03 0.753D-03
 Coeff:     -0.407D-03-0.157D-03-0.250D-03 0.950D-04-0.219D-03 0.123D-02
 Coeff:     -0.134D-03-0.254D-02 0.677D-02 0.434D-02-0.244D-01-0.109D+00
 Coeff:      0.176D+00 0.948D+00
 Gap=     0.091 Goal=   None    Shift=    0.000
 RMSDP=1.73D-07 MaxDP=1.72D-05 DE=-1.17D-10 OVMax= 5.80D-06

 Cycle  27  Pass 1  IDiag  1:
 RMSU=  4.79D-08    CP:  1.00D+00  1.79D+00  3.02D-01  6.61D-01  1.31D+00
                    CP:  1.30D+00
 E= -1455.65316020166     Delta-E=        0.000000000027 Rises=F Damp=F
 DIIS: error= 6.10D-08 at cycle  27 NSaved=  20.
 NSaved=20 IEnMin= 5 EnMin= -1455.65443032174     IErMin=20 ErrMin= 6.10D-08
 ErrMax= 6.10D-08  0.00D+00 EMaxC= 1.00D-01 BMatC= 1.55D-12 BMatP= 1.64D-11
 IDIUse=1 WtCom= 1.00D+00 WtEn= 0.00D+00
 Coeff-Com: -0.297D-05 0.220D-05 0.293D-04 0.666D-04-0.990D-04-0.512D-04
 Coeff-Com:  0.466D-05-0.726D-04 0.379D-04-0.252D-03 0.224D-03-0.314D-03
 Coeff-Com: -0.802D-03 0.598D-02 0.118D-01 0.309D-02-0.726D-01-0.779D-01
 Coeff-Com:  0.273D+00 0.858D+00
 Coeff:     -0.297D-05 0.220D-05 0.293D-04 0.666D-04-0.990D-04-0.512D-04
 Coeff:      0.466D-05-0.726D-04 0.379D-04-0.252D-03 0.224D-03-0.314D-03
 Coeff:     -0.802D-03 0.598D-02 0.118D-01 0.309D-02-0.726D-01-0.779D-01
 Coeff:      0.273D+00 0.858D+00
 Gap=     0.091 Goal=   None    Shift=    0.000
 RMSDP=1.98D-07 MaxDP=1.65D-05 DE= 2.73D-11 OVMax= 9.38D-06

 Cycle  28  Pass 1  IDiag  1:
 RMSU=  2.07D-08    CP:  1.00D+00  1.81D+00  3.29D-01  6.28D-01  1.32D+00
                    CP:  1.29D+00  1.15D+00
 E= -1455.65316020171     Delta-E=       -0.000000000052 Rises=F Damp=F
 DIIS: error= 9.71D-08 at cycle  28 NSaved=  20.
 NSaved=20 IEnMin= 5 EnMin= -1455.65443032174     IErMin=19 ErrMin= 6.10D-08
 ErrMax= 9.71D-08  0.00D+00 EMaxC= 1.00D-01 BMatC= 2.38D-12 BMatP= 1.55D-12
 IDIUse=1 WtCom= 1.00D+00 WtEn= 0.00D+00
 Coeff-Com: -0.586D-05-0.693D-05 0.745D-05-0.536D-05-0.725D-04 0.744D-04
 Coeff-Com:  0.100D-03-0.117D-03-0.515D-04-0.690D-04 0.160D-03 0.622D-03
 Coeff-Com:  0.151D-02 0.288D-02-0.184D-02-0.178D-01-0.357D-01 0.602D-01
 Coeff-Com:  0.356D+00 0.634D+00
 Coeff:     -0.586D-05-0.693D-05 0.745D-05-0.536D-05-0.725D-04 0.744D-04
 Coeff:      0.100D-03-0.117D-03-0.515D-04-0.690D-04 0.160D-03 0.622D-03
 Coeff:      0.151D-02 0.288D-02-0.184D-02-0.178D-01-0.357D-01 0.602D-01
 Coeff:      0.356D+00 0.634D+00
 Gap=     0.091 Goal=   None    Shift=    0.000
 RMSDP=8.85D-08 MaxDP=9.13D-06 DE=-5.18D-11 OVMax= 2.36D-06

 Cycle  29  Pass 1  IDiag  1:
 RMSU=  5.69D-09    CP:  1.00D+00  1.80D+00  3.18D-01  6.47D-01  1.30D+00
                    CP:  1.28D+00  1.10D+00  9.50D-01
 E= -1455.65316020166     Delta-E=        0.000000000045 Rises=F Damp=F
 DIIS: error= 1.17D-08 at cycle  29 NSaved=  20.
 NSaved=20 IEnMin= 5 EnMin= -1455.65443032174     IErMin=20 ErrMin= 1.17D-08
 ErrMax= 1.17D-08  0.00D+00 EMaxC= 1.00D-01 BMatC= 3.25D-14 BMatP= 1.55D-12
 IDIUse=1 WtCom= 1.00D+00 WtEn= 0.00D+00
 Coeff-Com: -0.299D-06 0.149D-05 0.524D-05 0.264D-04-0.673D-04 0.293D-04
 Coeff-Com:  0.284D-04-0.176D-04-0.182D-05 0.168D-04-0.419D-04-0.356D-04
 Coeff-Com: -0.269D-03-0.297D-02 0.859D-02 0.491D-02-0.267D-01-0.635D-01
 Coeff-Com:  0.742D-01 0.101D+01
 Coeff:     -0.299D-06 0.149D-05 0.524D-05 0.264D-04-0.673D-04 0.293D-04
 Coeff:      0.284D-04-0.176D-04-0.182D-05 0.168D-04-0.419D-04-0.356D-04
 Coeff:     -0.269D-03-0.297D-02 0.859D-02 0.491D-02-0.267D-01-0.635D-01
 Coeff:      0.742D-01 0.101D+01
 Gap=     0.091 Goal=   None    Shift=    0.000
 RMSDP=7.68D-09 MaxDP=5.02D-07 DE= 4.55D-11 OVMax= 4.27D-07

 SCF Done:  E(RM062X) =  -1455.65316020     A.U. after   29 cycles
            NFock= 29  Conv=0.77D-08     -V/T= 2.0028
 KE= 1.451522232331D+03 PE=-5.473707080782D+03 EE= 1.554309681623D+03
 Leave Link  502 at Wed Jul  6 01:47:14 2022, MaxMem=   671088640 cpu:            3202.2 elap:             678.7
 (Enter /gpfs/software/gaussian16/sse4/tar/g16/l601.exe)
 Copying SCF densities to generalized density rwf, IOpCl= 0 IROHF=0.

 **********************************************************************

            Population analysis using the SCF density.

 **********************************************************************

 Orbital symmetries:
       Occupied  (A) (A) (A) (A) (A) (A) (A) (A) (A) (A) (A) (A)
                 (A) (A) (A) (A) (A) (A) (A) (A) (A) (A) (A) (A)
                 (A) (A) (A) (A) (A) (A) (A) (A) (A) (A) (A) (A)
                 (A) (A) (A) (A) (A) (A) (A) (A) (A) (A) (A) (A)
                 (A) (A) (A) (A) (A) (A) (A) (A) (A) (A) (A) (A)
       Virtual   (A) (A) (A) (A) (A) (A) (A) (A) (A) (A) (A) (A)
                 (A) (A) (A) (A) (A) (A) (A) (A) (A) (A) (A) (A)
                 (A) (A) (A) (A) (A) (A) (A) (A) (A) (A) (A) (A)
                 (A) (A) (A) (A) (A) (A) (A) (A) (A) (A) (A) (A)
                 (A) (A) (A) (A) (A) (A) (A) (A) (A) (A) (A) (A)
                 (A) (A) (A) (A) (A) (A) (A) (A) (A) (A) (A) (A)
                 (A) (A) (A) (A) (A) (A) (A) (A) (A) (A) (A) (A)
                 (A) (A) (A) (A) (A) (A) (A) (A) (A) (A) (A) (A)
                 (A) (A) (A) (A) (A) (A) (A) (A) (A) (A) (A) (A)
                 (A) (A) (A) (A) (A) (A) (A) (A) (A) (A) (A) (A)
                 (A) (A) (A) (A) (A) (A) (A) (A) (A) (A) (A) (A)
                 (A) (A) (A) (A) (A) (A) (A) (A) (A) (A) (A) (A)
                 (A) (A) (A) (A) (A) (A) (A) (A) (A) (A) (A) (A)
                 (A) (A) (A) (A) (A) (A) (A) (A) (A) (A) (A) (A)
                 (A) (A) (A) (A) (A) (A) (A) (A) (A) (A) (A) (A)
                 (A) (A) (A) (A) (A) (A) (A) (A) (A) (A) (A) (A)
                 (A) (A) (A) (A) (A) (A) (A) (A) (A) (A) (A) (A)
                 (A) (A) (A) (A) (A) (A) (A) (A) (A) (A) (A) (A)
                 (A) (A) (A) (A) (A) (A) (A) (A) (A) (A) (A) (A)
                 (A) (A) (A) (A) (A) (A) (A) (A) (A) (A) (A) (A)
                 (A) (A) (A) (A) (A) (A) (A) (A) (A) (A) (A) (A)
                 (A) (A) (A) (A) (A) (A) (A) (A) (A) (A) (A) (A)
                 (A) (A) (A) (A) (A) (A) (A) (A) (A) (A) (A) (A)
                 (A) (A) (A) (A) (A) (A) (A) (A) (A) (A) (A) (A)
                 (A) (A) (A) (A) (A) (A) (A) (A) (A) (A) (A) (A)
                 (A) (A) (A) (A) (A) (A) (A) (A) (A) (A) (A) (A)
 The electronic state is 1-A.
 Alpha  occ. eigenvalues -- -102.57084-102.55314 -19.44754 -10.50679 -10.49362
 Alpha  occ. eigenvalues --  -10.48899 -10.48327 -10.45699 -10.44987 -10.44606
 Alpha  occ. eigenvalues --  -10.44503 -10.44276 -10.44155 -10.43927 -10.40212
 Alpha  occ. eigenvalues --   -9.71410  -9.69665  -7.43904  -7.43265  -7.43251
 Alpha  occ. eigenvalues --   -7.42157  -7.41522  -7.41492  -1.01719  -0.89876
 Alpha  occ. eigenvalues --   -0.84904  -0.84070  -0.81126  -0.74936  -0.72560
 Alpha  occ. eigenvalues --   -0.69875  -0.67054  -0.58465  -0.57662  -0.55338
 Alpha  occ. eigenvalues --   -0.52609  -0.47403  -0.44590  -0.43163  -0.41751
 Alpha  occ. eigenvalues --   -0.40592  -0.40207  -0.37977  -0.37115  -0.36308
 Alpha  occ. eigenvalues --   -0.35441  -0.34205  -0.32964  -0.30757  -0.30175
 Alpha  occ. eigenvalues --   -0.29671  -0.27875  -0.26656  -0.25281  -0.21587
 Alpha  occ. eigenvalues --   -0.19387  -0.19056  -0.17403  -0.11183  -0.10803
 Alpha virt. eigenvalues --   -0.01663   0.09813   0.10924   0.11045   0.11536
 Alpha virt. eigenvalues --    0.11886   0.12804   0.13628   0.14144   0.14477
 Alpha virt. eigenvalues --    0.15556   0.15767   0.15914   0.16152   0.17502
 Alpha virt. eigenvalues --    0.17764   0.17911   0.18264   0.18670   0.19131
 Alpha virt. eigenvalues --    0.19427   0.19971   0.19988   0.21292   0.21560
 Alpha virt. eigenvalues --    0.21825   0.22446   0.22918   0.24127   0.24210
 Alpha virt. eigenvalues --    0.25029   0.25450   0.25522   0.26283   0.27165
 Alpha virt. eigenvalues --    0.27394   0.27876   0.28092   0.28483   0.29154
 Alpha virt. eigenvalues --    0.29456   0.29993   0.30374   0.30683   0.31029
 Alpha virt. eigenvalues --    0.31458   0.31544   0.32022   0.32856   0.32954
 Alpha virt. eigenvalues --    0.33657   0.33865   0.34028   0.34462   0.35237
 Alpha virt. eigenvalues --    0.36790   0.37041   0.37330   0.37472   0.38631
 Alpha virt. eigenvalues --    0.39733   0.40738   0.40863   0.41543   0.42403
 Alpha virt. eigenvalues --    0.43448   0.44194   0.44655   0.45153   0.45283
 Alpha virt. eigenvalues --    0.46098   0.47520   0.48023   0.48599   0.48893
 Alpha virt. eigenvalues --    0.50051   0.51730   0.53793   0.55681   0.57301
 Alpha virt. eigenvalues --    0.57419   0.58181   0.59123   0.61304   0.61930
 Alpha virt. eigenvalues --    0.62394   0.64756   0.65594   0.66431   0.66669
 Alpha virt. eigenvalues --    0.67494   0.68077   0.69473   0.70264   0.72170
 Alpha virt. eigenvalues --    0.72586   0.73126   0.73368   0.74452   0.76087
 Alpha virt. eigenvalues --    0.76354   0.76528   0.77191   0.77849   0.79719
 Alpha virt. eigenvalues --    0.80000   0.81208   0.82376   0.83465   0.83664
 Alpha virt. eigenvalues --    0.83766   0.84371   0.85371   0.85882   0.87228
 Alpha virt. eigenvalues --    0.88567   0.89850   0.90288   0.92346   0.92883
 Alpha virt. eigenvalues --    0.94235   0.95446   0.98006   0.99938   1.00600
 Alpha virt. eigenvalues --    1.01314   1.02454   1.03686   1.03768   1.04082
 Alpha virt. eigenvalues --    1.04776   1.04885   1.05626   1.05930   1.07011
 Alpha virt. eigenvalues --    1.08194   1.09791   1.10016   1.10312   1.10989
 Alpha virt. eigenvalues --    1.12575   1.13132   1.14216   1.14562   1.15788
 Alpha virt. eigenvalues --    1.17220   1.18469   1.18753   1.21758   1.22123
 Alpha virt. eigenvalues --    1.24331   1.24909   1.26072   1.28848   1.30395
 Alpha virt. eigenvalues --    1.32174   1.32305   1.35682   1.36063   1.37126
 Alpha virt. eigenvalues --    1.38259   1.41037   1.41154   1.42084   1.44265
 Alpha virt. eigenvalues --    1.47693   1.47771   1.48262   1.50637   1.52462
 Alpha virt. eigenvalues --    1.61299   1.61837   1.62128   1.64081   1.68565
 Alpha virt. eigenvalues --    1.68675   1.69546   1.72376   1.73148   1.75054
 Alpha virt. eigenvalues --    1.77305   1.78544   1.79663   1.81327   1.83643
 Alpha virt. eigenvalues --    1.84305   1.86759   1.88276   1.89596   1.91320
 Alpha virt. eigenvalues --    1.91333   1.94693   1.95498   1.96883   2.00458
 Alpha virt. eigenvalues --    2.00681   2.03965   2.05032   2.05399   2.06175
 Alpha virt. eigenvalues --    2.07594   2.08530   2.09766   2.09980   2.11859
 Alpha virt. eigenvalues --    2.15164   2.16947   2.18743   2.19962   2.22894
 Alpha virt. eigenvalues --    2.26350   2.27071   2.30824   2.33966   2.38921
 Alpha virt. eigenvalues --    2.39501   2.39809   2.42142   2.42649   2.44611
 Alpha virt. eigenvalues --    2.46769   2.47337   2.51138   2.51694   2.56814
 Alpha virt. eigenvalues --    2.60081   2.60586   2.61910   2.64581   2.67251
 Alpha virt. eigenvalues --    2.69491   2.72754   2.75480   2.78360   2.79481
 Alpha virt. eigenvalues --    2.80030   2.82966   2.83266   2.84593   2.85018
 Alpha virt. eigenvalues --    2.86613   2.89034   2.90469   2.92379   2.93546
 Alpha virt. eigenvalues --    2.96489   2.99583   2.99939   3.02853   3.04688
 Alpha virt. eigenvalues --    3.09509   3.10721   3.12311   3.13932   3.15662
 Alpha virt. eigenvalues --    3.16694   3.22273   3.25930   3.26667   3.28041
 Alpha virt. eigenvalues --    3.30704   3.36556   3.38688   3.41212   3.41657
 Alpha virt. eigenvalues --    3.47463   3.55547   3.57556   3.59271   3.62147
 Alpha virt. eigenvalues --    3.68803   3.70587   3.73846   3.77036   3.83135
 Alpha virt. eigenvalues --    3.87599   3.98816   4.00017   4.17074   4.18919
 Alpha virt. eigenvalues --    4.26021   4.30079   4.33881   4.65268   4.83860
 Alpha virt. eigenvalues --    4.96568   5.34147   5.49190   5.98435  10.08133
 Alpha virt. eigenvalues --   10.12254  23.60902  23.82722  23.95881  24.06268
 Alpha virt. eigenvalues --   24.07565  24.10635  24.15776  24.20593  24.24062
 Alpha virt. eigenvalues --   24.30805  24.33849  24.37333  26.01174  26.10343
 Alpha virt. eigenvalues --   26.28648  26.47073  26.72848  26.97468  50.29932
 Alpha virt. eigenvalues --  216.18259 216.22883
          Condensed to atoms (all electrons):
               1          2          3          4          5          6
     1  C    7.333519  -1.131818   1.573893  -1.559720   1.327649  -0.986629
     2  C   -1.131818  11.812932  -5.116610   2.134188  -1.680632   1.711676
     3  C    1.573893  -5.116610  17.074398  -2.858679  -0.928758  -2.755355
     4  C   -1.559720   2.134188  -2.858679  14.965641  -5.951056   1.230996
     5  C    1.327649  -1.680632  -0.928758  -5.951056  15.224297  -1.238312
     6  C   -0.986629   1.711676  -2.755355   1.230996  -1.238312   9.050143
     7  H   -0.050265  -0.018075   0.210325   0.009779  -0.040948   0.103802
     8  H    0.003771  -0.022846   0.036764  -0.143870   0.351628   0.041573
     9  O    0.380888  -0.000484  -0.117469  -0.114757  -0.192956   0.069368
    10  H    0.082601   0.270202   0.051850  -0.037383   0.015079  -0.023631
    11  C   -0.076469  -0.677411   0.282220  -0.768386  -0.336778   1.685524
    12  C   -0.105229  -0.256815  -2.775796  -1.119126   2.504085  -0.658570
    13  C   -0.111954   0.036610  -0.827463   0.602284  -0.073427  -1.007993
    14  C    0.027319  -0.844324   2.826394  -0.424916  -2.175517  -0.695865
    15  C   -0.011828  -0.038467   0.154807  -0.041991  -0.233596  -0.542013
    16  C    0.019847  -0.256608   0.072847  -0.405888   0.022522  -0.596357
    17  Cl   0.000283  -0.008344  -0.020117  -0.013963  -0.040488  -0.093601
    18  Cl  -0.003180  -0.001066  -0.057978   0.055324  -0.007138  -0.132033
    19  H    0.000143  -0.000819   0.005683   0.000148   0.000733  -0.000309
    20  H   -0.003144   0.015834  -0.064784   0.007339   0.025291   0.103017
               7          8          9         10         11         12
     1  C   -0.050265   0.003771   0.380888   0.082601  -0.076469  -0.105229
     2  C   -0.018075  -0.022846  -0.000484   0.270202  -0.677411  -0.256815
     3  C    0.210325   0.036764  -0.117469   0.051850   0.282220  -2.775796
     4  C    0.009779  -0.143870  -0.114757  -0.037383  -0.768386  -1.119126
     5  C   -0.040948   0.351628  -0.192956   0.015079  -0.336778   2.504085
     6  C    0.103802   0.041573   0.069368  -0.023631   1.685524  -0.658570
     7  H    0.541124  -0.000104  -0.000034  -0.007701   0.042670   0.020611
     8  H   -0.000104   0.443679  -0.000194   0.000055   0.047618   0.019004
     9  O   -0.000034  -0.000194   8.390904  -0.008383  -0.001027  -0.001185
    10  H   -0.007701   0.000055  -0.008383   0.504122  -0.003595  -0.002195
    11  C    0.042670   0.047618  -0.001027  -0.003595  11.021905   2.173355
    12  C    0.020611   0.019004  -0.001185  -0.002195   2.173355  13.748536
    13  C    0.001889  -0.015513   0.000267  -0.000357  -0.289360   5.579584
    14  C    0.018271   0.019886   0.002622   0.008509  -1.017015  -2.529142
    15  C    0.015935  -0.001296   0.000693  -0.000048  -1.869828  -3.080932
    16  C    0.003299  -0.000185  -0.000041   0.000109  -3.488579  -7.029255
    17  Cl   0.000077  -0.000148   0.000000  -0.000001  -0.222413   0.292466
    18  Cl   0.000005  -0.001669  -0.000003  -0.000001  -0.603075  -0.311923
    19  H    0.000034   0.000000  -0.000000  -0.000000   0.049987  -0.009265
    20  H    0.001550  -0.000081  -0.000005  -0.000035   0.073861   0.018045
              13         14         15         16         17         18
     1  C   -0.111954   0.027319  -0.011828   0.019847   0.000283  -0.003180
     2  C    0.036610  -0.844324  -0.038467  -0.256608  -0.008344  -0.001066
     3  C   -0.827463   2.826394   0.154807   0.072847  -0.020117  -0.057978
     4  C    0.602284  -0.424916  -0.041991  -0.405888  -0.013963   0.055324
     5  C   -0.073427  -2.175517  -0.233596   0.022522  -0.040488  -0.007138
     6  C   -1.007993  -0.695865  -0.542013  -0.596357  -0.093601  -0.132033
     7  H    0.001889   0.018271   0.015935   0.003299   0.000077   0.000005
     8  H   -0.015513   0.019886  -0.001296  -0.000185  -0.000148  -0.001669
     9  O    0.000267   0.002622   0.000693  -0.000041   0.000000  -0.000003
    10  H   -0.000357   0.008509  -0.000048   0.000109  -0.000001  -0.000001
    11  C   -0.289360  -1.017015  -1.869828  -3.488579  -0.222413  -0.603075
    12  C    5.579584  -2.529142  -3.080932  -7.029255   0.292466  -0.311923
    13  C   31.002723  -5.913677 -10.736850 -11.533988   1.390971  -2.200174
    14  C   -5.913677  15.490619   4.114639  -2.871268  -0.139131   0.447506
    15  C  -10.736850   4.114639  15.034781   3.326732  -0.230419   0.763544
    16  C  -11.533988  -2.871268   3.326732  29.205749  -1.942368   1.050410
    17  Cl   1.390971  -0.139131  -0.230419  -1.942368  17.946011  -0.291042
    18  Cl  -2.200174   0.447506   0.763544   1.050410  -0.291042  17.881182
    19  H    0.049276  -0.125925   0.301433   0.079594  -0.017326   0.000043
    20  H   -0.024158   0.296850  -0.125421  -0.007373  -0.000226   0.001077
              19         20
     1  C    0.000143  -0.003144
     2  C   -0.000819   0.015834
     3  C    0.005683  -0.064784
     4  C    0.000148   0.007339
     5  C    0.000733   0.025291
     6  C   -0.000309   0.103017
     7  H    0.000034   0.001550
     8  H    0.000000  -0.000081
     9  O   -0.000000  -0.000005
    10  H   -0.000000  -0.000035
    11  C    0.049987   0.073861
    12  C   -0.009265   0.018045
    13  C    0.049276  -0.024158
    14  C   -0.125925   0.296850
    15  C    0.301433  -0.125421
    16  C    0.079594  -0.007373
    17  Cl  -0.017326  -0.000226
    18  Cl   0.000043   0.001077
    19  H    0.522613  -0.006702
    20  H   -0.006702   0.552885
 Mulliken charges:
               1
     1  C   -0.709676
     2  C    0.072878
     3  C   -0.766174
     4  C    0.434037
     5  C   -0.571680
     6  C    0.734569
     7  H    0.147757
     8  H    0.221927
     9  O   -0.408203
    10  H    0.150803
    11  C   -0.023204
    12  C   -0.476252
    13  C    0.071310
    14  C   -0.515835
    15  C   -0.799873
    16  C    0.350802
    17  Cl   0.389781
    18  Cl   0.410194
    19  H    0.150658
    20  H    0.136180
 Sum of Mulliken charges =  -1.00000
 Mulliken charges with hydrogens summed into heavy atoms:
               1
     1  C   -0.709676
     2  C    0.223681
     3  C   -0.618416
     4  C    0.434037
     5  C   -0.349752
     6  C    0.734569
     9  O   -0.408203
    11  C   -0.023204
    12  C   -0.476252
    13  C    0.071310
    14  C   -0.379655
    15  C   -0.649214
    16  C    0.350802
    17  Cl   0.389781
    18  Cl   0.410194
 Electronic spatial extent (au):  <R**2>=           5461.9197
 Charge=             -1.0000 electrons
 Dipole moment (field-independent basis, Debye):
    X=             -5.3875    Y=             -3.5849    Z=              0.0916  Tot=              6.4719
 Quadrupole moment (field-independent basis, Debye-Ang):
   XX=           -194.2125   YY=           -104.2653   ZZ=           -108.5558
   XY=             -5.1133   XZ=              0.0389   YZ=              0.4808
 Traceless Quadrupole moment (field-independent basis, Debye-Ang):
   XX=            -58.5346   YY=             31.4125   ZZ=             27.1221
   XY=             -5.1133   XZ=              0.0389   YZ=              0.4808
 Octapole moment (field-independent basis, Debye-Ang**2):
  XXX=           -387.0067  YYY=            -13.5084  ZZZ=             -0.3689  XYY=             10.5731
  XXY=            -51.5118  XXZ=              0.3460  XZZ=            -13.6174  YZZ=              3.3872
  YYZ=              0.4407  XYZ=              1.2814
 Hexadecapole moment (field-independent basis, Debye-Ang**3):
 XXXX=          -9276.4078 YYYY=          -1050.4458 ZZZZ=           -133.1530 XXXY=           -320.7582
 XXXZ=              1.4712 YYYX=             -7.5884 YYYZ=              1.7354 ZZZX=              0.0092
 ZZZY=             -0.5409 XXYY=          -1236.8021 XXZZ=          -1112.2514 YYZZ=           -219.0681
 XXYZ=              4.9477 YYXZ=             -0.5143 ZZXY=             -3.8663
 N-N= 1.012222006627D+03 E-N=-5.473707081537D+03  KE= 1.451522232331D+03
 No NMR shielding tensors so no spin-rotation constants.
 Leave Link  601 at Wed Jul  6 01:47:15 2022, MaxMem=   671088640 cpu:               1.1 elap:               0.3
 (Enter /gpfs/software/gaussian16/sse4/tar/g16/l607.exe)
 ******************************Gaussian NBO Version 3.1******************************
             N A T U R A L   A T O M I C   O R B I T A L   A N D
          N A T U R A L   B O N D   O R B I T A L   A N A L Y S I S
 ******************************Gaussian NBO Version 3.1******************************
       /RESON  / : Allow strongly delocalized NBO set

 Analyzing the SCF density

 Job title: ...                                                             

 Storage needed:    425842 in NPA,    567062 in NBO ( 671086480 available)
 GSVD:  LWork=       46336 too small for GESVD, short by      141800 words or      141800 for optimal perf.
 Remove ICRem=  344 ICRemI=  114 L=1 PNAO number  356 atom   18 type 153 NPNAO=  376
   due to symmetric orthogonalization 2, value= 0.00D+00.
 Remove ICRem=  344 ICRemI=  114 L=1 PNAO number  350 atom   18 type 152 NPNAO=  375
   due to symmetric orthogonalization 2, value= 0.00D+00.
 Remove ICRem=  344 ICRemI=  114 L=1 PNAO number  344 atom   18 type 151 NPNAO=  374
   due to symmetric orthogonalization 2, value= 0.00D+00.
 GSVD:  LWork=       48934 too small for GESVD, short by      134033 words or      134033 for optimal perf.
 Remove ICRem=  199 ICRemI=  114 L=0 PNAO number  199 atom   12 type  51 NPNAO=  373
   due to symmetric orthogonalization 2, value= 0.00D+00.
 GSVD:  LWork=       49792 too small for GESVD, short by      131468 words or      131468 for optimal perf.
 Remove ICRem=  319 ICRemI=  114 L=1 PNAO number  325 atom   17 type 153 NPNAO=  372
   due to symmetric orthogonalization 2, value= 0.00D+00.
 Remove ICRem=  319 ICRemI=  114 L=1 PNAO number  319 atom   17 type 152 NPNAO=  371
   due to symmetric orthogonalization 2, value= 0.00D+00.
 Remove ICRem=  319 ICRemI=  114 L=1 PNAO number  313 atom   17 type 151 NPNAO=  370
   due to symmetric orthogonalization 2, value= 0.00D+00.
 GSVD:  LWork=       52342 too small for GESVD, short by      123845 words or      123845 for optimal perf.
 Remove ICRem=  113 ICRemI=  114 L=0 PNAO number  113 atom    6 type  51 NPNAO=  369
   due to symmetric orthogonalization 2, value= 0.00D+00.
 GSVD:  LWork=       53184 too small for GESVD, short by      121328 words or      121328 for optimal perf.

 Computed number of electrons  119.99731866 does not match expected value of   120.


 NATURAL POPULATIONS:  Natural atomic orbital occupancies 
                                                          
   NAO  Atom  No  lang   Type(AO)    Occupancy      Energy
 ----------------------------------------------------------
     1    C    1  S      Cor( 1S)     1.99907     -10.37222
     2    C    1  S      Val( 2S)     0.83532      -0.01602
     3    C    1  S      Ryd( 4S)     0.00417       1.07745
     4    C    1  S      Ryd( 3S)     0.00014       0.74606
     5    C    1  S      Ryd( 5S)     0.00004      23.05896
     6    C    1  px     Val( 2p)     0.88442       0.08128
     7    C    1  px     Ryd( 4p)     0.01826       1.21486
     8    C    1  px     Ryd( 3p)     0.00084       0.58182
     9    C    1  px     Ryd( 5p)     0.00015       2.97611
    10    C    1  py     Val( 2p)     1.03162       0.03306
    11    C    1  py     Ryd( 4p)     0.00591       1.37608
    12    C    1  py     Ryd( 3p)     0.00080       0.50344
    13    C    1  py     Ryd( 5p)     0.00012       2.67768
    14    C    1  pz     Val( 2p)     0.91116       0.00537
    15    C    1  pz     Ryd( 4p)     0.00117       0.82854
    16    C    1  pz     Ryd( 3p)     0.00045       0.42348
    17    C    1  pz     Ryd( 5p)     0.00014       2.70255
    18    C    1  dxy    Ryd( 3d)     0.00379       2.73662
    19    C    1  dxz    Ryd( 3d)     0.00515       1.83030
    20    C    1  dyz    Ryd( 3d)     0.00063       1.73289
    21    C    1  dx2y2  Ryd( 3d)     0.00150       2.68183
    22    C    1  dz2    Ryd( 3d)     0.00046       2.17167

    23    C    2  S      Cor( 1S)     1.99904     -10.29962
    24    C    2  S      Val( 2S)     0.98021      -0.09176
    25    C    2  S      Ryd( 3S)     0.00215       1.01154
    26    C    2  S      Ryd( 4S)     0.00007       1.23844
    27    C    2  S      Ryd( 5S)     0.00001      23.09195
    28    C    2  px     Val( 2p)     1.12232       0.03324
    29    C    2  px     Ryd( 4p)     0.00550       1.08081
    30    C    2  px     Ryd( 3p)     0.00038       0.71174
    31    C    2  px     Ryd( 5p)     0.00011       3.20407
    32    C    2  py     Val( 2p)     1.06125       0.03913
    33    C    2  py     Ryd( 4p)     0.00434       1.06461
    34    C    2  py     Ryd( 3p)     0.00035       0.64886
    35    C    2  py     Ryd( 5p)     0.00013       3.07886
    36    C    2  pz     Val( 2p)     1.09695      -0.02121
    37    C    2  pz     Ryd( 4p)     0.00224       0.68073
    38    C    2  pz     Ryd( 3p)     0.00047       0.44457
    39    C    2  pz     Ryd( 5p)     0.00002       2.80359
    40    C    2  dxy    Ryd( 3d)     0.00058       2.60031
    41    C    2  dxz    Ryd( 3d)     0.00063       1.81595
    42    C    2  dyz    Ryd( 3d)     0.00032       1.74722
    43    C    2  dx2y2  Ryd( 3d)     0.00059       2.67229
    44    C    2  dz2    Ryd( 3d)     0.00050       2.18586

    45    C    3  S      Cor( 1S)     1.99917     -10.30083
    46    C    3  S      Val( 2S)     0.94841      -0.07855
    47    C    3  S      Ryd( 3S)     0.00194       1.00855
    48    C    3  S      Ryd( 4S)     0.00010       1.45559
    49    C    3  S      Ryd( 5S)     0.00002      22.98654
    50    C    3  px     Val( 2p)     1.08525       0.04172
    51    C    3  px     Ryd( 4p)     0.00316       1.09289
    52    C    3  px     Ryd( 3p)     0.00023       0.72006
    53    C    3  px     Ryd( 5p)     0.00015       3.40545
    54    C    3  py     Val( 2p)     1.13764       0.04549
    55    C    3  py     Ryd( 4p)     0.00523       1.08239
    56    C    3  py     Ryd( 3p)     0.00027       0.51337
    57    C    3  py     Ryd( 5p)     0.00006       3.31311
    58    C    3  pz     Val( 2p)     0.98844      -0.00960
    59    C    3  pz     Ryd( 4p)     0.00069       0.68733
    60    C    3  pz     Ryd( 3p)     0.00055       0.38714
    61    C    3  pz     Ryd( 5p)     0.00001       2.89549
    62    C    3  dxy    Ryd( 3d)     0.00053       2.59116
    63    C    3  dxz    Ryd( 3d)     0.00093       1.82310
    64    C    3  dyz    Ryd( 3d)     0.00026       1.73590
    65    C    3  dx2y2  Ryd( 3d)     0.00070       2.67821
    66    C    3  dz2    Ryd( 3d)     0.00039       2.15973

    67    C    4  S      Cor( 1S)     1.99890     -10.36429
    68    C    4  S      Val( 2S)     1.06801      -0.15937
    69    C    4  S      Ryd( 3S)     0.00132       1.18160
    70    C    4  S      Ryd( 4S)     0.00034       1.57686
    71    C    4  S      Ryd( 5S)     0.00001      22.58717
    72    C    4  px     Val( 2p)     0.94666       0.10372
    73    C    4  px     Ryd( 4p)     0.00454       0.89758
    74    C    4  px     Ryd( 3p)     0.00029       0.69295
    75    C    4  px     Ryd( 5p)     0.00017       3.43788
    76    C    4  py     Val( 2p)     0.51759       0.05107
    77    C    4  py     Ryd( 4p)     0.00554       0.67609
    78    C    4  py     Ryd( 3p)     0.00032       0.56388
    79    C    4  py     Ryd( 5p)     0.00008       3.07756
    80    C    4  pz     Val( 2p)     1.21554      -0.03088
    81    C    4  pz     Ryd( 4p)     0.00213       0.63227
    82    C    4  pz     Ryd( 3p)     0.00024       0.53088
    83    C    4  pz     Ryd( 5p)     0.00001       2.79000
    84    C    4  dxy    Ryd( 3d)     0.00066       2.39234
    85    C    4  dxz    Ryd( 3d)     0.00062       1.80865
    86    C    4  dyz    Ryd( 3d)     0.00069       1.62437
    87    C    4  dx2y2  Ryd( 3d)     0.00041       2.37189
    88    C    4  dz2    Ryd( 3d)     0.00057       2.04231

    89    C    5  S      Cor( 1S)     1.99894     -10.30092
    90    C    5  S      Val( 2S)     0.96771      -0.08129
    91    C    5  S      Ryd( 3S)     0.00315       0.97480
    92    C    5  S      Ryd( 4S)     0.00018       1.33760
    93    C    5  S      Ryd( 5S)     0.00002      23.40173
    94    C    5  px     Val( 2p)     1.12902       0.00551
    95    C    5  px     Ryd( 4p)     0.00718       1.08450
    96    C    5  px     Ryd( 3p)     0.00028       0.73884
    97    C    5  px     Ryd( 5p)     0.00009       3.38416
    98    C    5  py     Val( 2p)     1.18291       0.00821
    99    C    5  py     Ryd( 4p)     0.00598       0.96557
   100    C    5  py     Ryd( 3p)     0.00025       0.57189
   101    C    5  py     Ryd( 5p)     0.00013       3.45514
   102    C    5  pz     Val( 2p)     0.99867      -0.01311
   103    C    5  pz     Ryd( 4p)     0.00068       0.66818
   104    C    5  pz     Ryd( 3p)     0.00035       0.39947
   105    C    5  pz     Ryd( 5p)     0.00001       2.90480
   106    C    5  dxy    Ryd( 3d)     0.00064       2.61671
   107    C    5  dxz    Ryd( 3d)     0.00114       1.77521
   108    C    5  dyz    Ryd( 3d)     0.00077       1.81947
   109    C    5  dx2y2  Ryd( 3d)     0.00071       2.76743
   110    C    5  dz2    Ryd( 3d)     0.00042       2.19574

   111    C    6  S      Cor( 1S)     1.99880     -10.30063
   112    C    6  S      Val( 2S)     0.87409      -0.03953
   113    C    6  S      Ryd( 3S)     0.00131       0.78856
   114    C    6  S      Ryd( 4S)     0.00001      23.48245
   115    C    6  px     Val( 2p)     1.05192       0.05275
   116    C    6  px     Ryd( 4p)     0.00568       1.31517
   117    C    6  px     Ryd( 3p)     0.00317       0.60518
   118    C    6  px     Ryd( 5p)     0.00010       3.54083
   119    C    6  py     Val( 2p)     1.04498       0.03875
   120    C    6  py     Ryd( 4p)     0.00576       1.32832
   121    C    6  py     Ryd( 3p)     0.00173       0.59435
   122    C    6  py     Ryd( 5p)     0.00014       3.55044
   123    C    6  pz     Val( 2p)     1.13238      -0.00410
   124    C    6  pz     Ryd( 4p)     0.00176       0.70287
   125    C    6  pz     Ryd( 3p)     0.00073       0.35364
   126    C    6  pz     Ryd( 5p)     0.00003       2.95968
   127    C    6  dxy    Ryd( 3d)     0.00055       2.63957
   128    C    6  dxz    Ryd( 3d)     0.00057       1.78099
   129    C    6  dyz    Ryd( 3d)     0.00051       1.81017
   130    C    6  dx2y2  Ryd( 3d)     0.00049       2.65312
   131    C    6  dz2    Ryd( 3d)     0.00057       2.17496

   132    H    7  S      Val( 1S)     0.79660       0.16066
   133    H    7  S      Ryd( 2S)     0.00081       1.24274
   134    H    7  S      Ryd( 3S)     0.00016       1.71821
   135    H    7  px     Ryd( 2p)     0.00012       2.23179
   136    H    7  py     Ryd( 2p)     0.00038       2.73171
   137    H    7  pz     Ryd( 2p)     0.00014       1.74070

   138    H    8  S      Val( 1S)     0.72067       0.18982
   139    H    8  S      Ryd( 2S)     0.00207       1.39829
   140    H    8  S      Ryd( 3S)     0.00014       1.41803
   141    H    8  px     Ryd( 2p)     0.00021       2.33672
   142    H    8  py     Ryd( 2p)     0.00031       2.63828
   143    H    8  pz     Ryd( 2p)     0.00008       1.75425

   144    O    9  S      Cor( 1S)     1.99977     -19.17990
   145    O    9  S      Val( 2S)     1.68093      -0.81019
   146    O    9  S      Ryd( 3S)     0.00261       1.26139
   147    O    9  S      Ryd( 4S)     0.00011       1.62378
   148    O    9  S      Ryd( 5S)     0.00000      49.86646
   149    O    9  px     Val( 2p)     1.58635      -0.20138
   150    O    9  px     Ryd( 3p)     0.00134       0.83597
   151    O    9  px     Ryd( 4p)     0.00021       1.79519
   152    O    9  px     Ryd( 5p)     0.00010       4.87999
   153    O    9  py     Val( 2p)     1.83328      -0.18289
   154    O    9  py     Ryd( 3p)     0.00459       0.78569
   155    O    9  py     Ryd( 4p)     0.00005       1.64533
   156    O    9  py     Ryd( 5p)     0.00001       4.90328
   157    O    9  pz     Val( 2p)     1.58273      -0.14904
   158    O    9  pz     Ryd( 3p)     0.00328       0.70121
   159    O    9  pz     Ryd( 4p)     0.00001       1.62281
   160    O    9  pz     Ryd( 5p)     0.00003       4.71312
   161    O    9  dxy    Ryd( 3d)     0.00162       3.50665
   162    O    9  dxz    Ryd( 3d)     0.00171       3.32146
   163    O    9  dyz    Ryd( 3d)     0.00010       3.09334
   164    O    9  dx2y2  Ryd( 3d)     0.00160       3.71687
   165    O    9  dz2    Ryd( 3d)     0.00046       3.30757

   166    H   10  S      Val( 1S)     0.77368       0.16619
   167    H   10  S      Ryd( 2S)     0.00294       0.42540
   168    H   10  S      Ryd( 3S)     0.00027       2.47392
   169    H   10  px     Ryd( 2p)     0.00022       2.42513
   170    H   10  py     Ryd( 2p)     0.00023       2.52773
   171    H   10  pz     Ryd( 2p)     0.00012       1.74641

   172    C   11  S      Cor( 1S)     1.99895     -10.28852
   173    C   11  S      Val( 2S)     0.88267      -0.01486
   174    C   11  S      Ryd( 3S)     0.00225       1.03283
   175    C   11  S      Ryd( 4S)     0.00022       2.46287
   176    C   11  S      Ryd( 5S)     0.00002      23.38159
   177    C   11  px     Val( 2p)     1.08546       0.04337
   178    C   11  px     Ryd( 3p)     0.00517       1.11380
   179    C   11  px     Ryd( 4p)     0.00026       2.25496
   180    C   11  px     Ryd( 5p)     0.00010       3.55174
   181    C   11  py     Val( 2p)     1.11600       0.03762
   182    C   11  py     Ryd( 3p)     0.00926       1.26855
   183    C   11  py     Ryd( 5p)     0.00015       4.99095
   184    C   11  py     Ryd( 4p)     0.00012       3.53398
   185    C   11  pz     Val( 2p)     1.02317       0.01084
   186    C   11  pz     Ryd( 4p)     0.00078       0.73530
   187    C   11  pz     Ryd( 3p)     0.00043       0.49490
   188    C   11  pz     Ryd( 5p)     0.00003       2.91412
   189    C   11  dxy    Ryd( 3d)     0.00054       2.69443
   190    C   11  dxz    Ryd( 3d)     0.00094       1.80165
   191    C   11  dyz    Ryd( 3d)     0.00052       1.82024
   192    C   11  dx2y2  Ryd( 3d)     0.00107       2.61170
   193    C   11  dz2    Ryd( 3d)     0.00034       2.20744

   194    C   12  S      Cor( 1S)     1.99871     -10.25590
   195    C   12  S      Val( 2S)     1.07818      -0.03644
   196    C   12  S      Ryd( 3S)     0.01012       1.44105
   197    C   12  S      Ryd( 4S)     0.00080       1.67318
   198    C   12  px     Val( 2p)     1.00936       0.12450
   199    C   12  px     Ryd( 3p)     0.00437       1.21710
   200    C   12  px     Ryd( 4p)     0.00032       3.28457
   201    C   12  px     Ryd( 5p)     0.00013       3.58043
   202    C   12  py     Val( 2p)     1.23832       0.05279
   203    C   12  py     Ryd( 3p)     0.01100       0.91399
   204    C   12  py     Ryd( 4p)     0.00020       1.96586
   205    C   12  py     Ryd( 5p)     0.00007       3.27284
   206    C   12  pz     Val( 2p)     0.81648       0.06284
   207    C   12  pz     Ryd( 4p)     0.00125       0.73367
   208    C   12  pz     Ryd( 3p)     0.00029       0.52993
   209    C   12  pz     Ryd( 5p)     0.00002       2.85222
   210    C   12  dxy    Ryd( 3d)     0.00090       2.51160
   211    C   12  dxz    Ryd( 3d)     0.00054       1.85137
   212    C   12  dyz    Ryd( 3d)     0.00122       1.74027
   213    C   12  dx2y2  Ryd( 3d)     0.00102       2.47859
   214    C   12  dz2    Ryd( 3d)     0.00061       2.25307

   215    C   13  S      Cor( 1S)     1.99836     -10.34398
   216    C   13  S      Val( 2S)     0.92674      -0.09486
   217    C   13  S      Ryd( 3S)     0.00527       0.58661
   218    C   13  S      Ryd( 4S)     0.00097       0.98857
   219    C   13  S      Ryd( 5S)     0.00002      23.28198
   220    C   13  px     Val( 2p)     1.10545      -0.01929
   221    C   13  px     Ryd( 3p)     0.00830       0.90846
   222    C   13  px     Ryd( 4p)     0.00042       3.91412
   223    C   13  px     Ryd( 5p)     0.00017       5.18605
   224    C   13  py     Val( 2p)     0.99989      -0.03452
   225    C   13  py     Ryd( 3p)     0.00719       1.01353
   226    C   13  py     Ryd( 5p)     0.00071       2.40102
   227    C   13  py     Ryd( 4p)     0.00007       1.77643
   228    C   13  pz     Val( 2p)     1.10706      -0.03450
   229    C   13  pz     Ryd( 3p)     0.00143       0.72917
   230    C   13  pz     Ryd( 5p)     0.00013       1.98910
   231    C   13  pz     Ryd( 4p)     0.00010       1.23020
   232    C   13  dxy    Ryd( 3d)     0.00251       2.34321
   233    C   13  dxz    Ryd( 3d)     0.00099       1.74425
   234    C   13  dyz    Ryd( 3d)     0.00118       1.70739
   235    C   13  dx2y2  Ryd( 3d)     0.00107       2.49768
   236    C   13  dz2    Ryd( 3d)     0.00088       2.11442

   237    C   14  S      Cor( 1S)     1.99910     -10.28757
   238    C   14  S      Val( 2S)     0.93640      -0.05617
   239    C   14  S      Ryd( 3S)     0.00131       1.02430
   240    C   14  S      Ryd( 4S)     0.00020       1.54638
   241    C   14  S      Ryd( 5S)     0.00002      23.11402
   242    C   14  px     Val( 2p)     1.08792       0.04718
   243    C   14  px     Ryd( 4p)     0.00343       1.06773
   244    C   14  px     Ryd( 3p)     0.00050       0.85268
   245    C   14  px     Ryd( 5p)     0.00011       3.37469
   246    C   14  py     Val( 2p)     1.12886       0.04947
   247    C   14  py     Ryd( 4p)     0.00592       1.06809
   248    C   14  py     Ryd( 3p)     0.00033       0.54512
   249    C   14  py     Ryd( 5p)     0.00010       3.38759
   250    C   14  pz     Val( 2p)     1.03260      -0.00686
   251    C   14  pz     Ryd( 4p)     0.00101       0.67523
   252    C   14  pz     Ryd( 3p)     0.00056       0.40283
   253    C   14  pz     Ryd( 5p)     0.00001       2.89511
   254    C   14  dxy    Ryd( 3d)     0.00074       2.63421
   255    C   14  dxz    Ryd( 3d)     0.00048       1.79267
   256    C   14  dyz    Ryd( 3d)     0.00043       1.79632
   257    C   14  dx2y2  Ryd( 3d)     0.00055       2.72129
   258    C   14  dz2    Ryd( 3d)     0.00038       2.17835

   259    C   15  S      Cor( 1S)     1.99905     -10.28814
   260    C   15  S      Val( 2S)     0.94006      -0.06280
   261    C   15  S      Ryd( 3S)     0.00227       0.97983
   262    C   15  S      Ryd( 4S)     0.00016       1.98071
   263    C   15  S      Ryd( 5S)     0.00001      22.88905
   264    C   15  px     Val( 2p)     1.08550       0.03889
   265    C   15  px     Ryd( 4p)     0.00613       0.95385
   266    C   15  px     Ryd( 3p)     0.00054       0.55243
   267    C   15  px     Ryd( 5p)     0.00014       3.29531
   268    C   15  py     Val( 2p)     1.15184       0.02672
   269    C   15  py     Ryd( 4p)     0.00496       1.13762
   270    C   15  py     Ryd( 3p)     0.00043       0.41491
   271    C   15  py     Ryd( 5p)     0.00007       3.34116
   272    C   15  pz     Val( 2p)     1.05364      -0.01345
   273    C   15  pz     Ryd( 4p)     0.00170       0.65002
   274    C   15  pz     Ryd( 3p)     0.00050       0.40936
   275    C   15  pz     Ryd( 5p)     0.00001       2.86455
   276    C   15  dxy    Ryd( 3d)     0.00061       2.64527
   277    C   15  dxz    Ryd( 3d)     0.00054       1.80413
   278    C   15  dyz    Ryd( 3d)     0.00039       1.76584
   279    C   15  dx2y2  Ryd( 3d)     0.00052       2.66178
   280    C   15  dz2    Ryd( 3d)     0.00041       2.16808

   281    C   16  S      Cor( 1S)     1.99841     -10.35359
   282    C   16  S      Val( 2S)     0.92332      -0.10574
   283    C   16  S      Ryd( 3S)     0.00299       0.40250
   284    C   16  S      Ryd( 4S)     0.00109       0.99321
   285    C   16  S      Ryd( 5S)     0.00002      23.49890
   286    C   16  px     Val( 2p)     0.93292      -0.05771
   287    C   16  px     Ryd( 3p)     0.00710       1.07442
   288    C   16  px     Ryd( 5p)     0.00074       2.44023
   289    C   16  px     Ryd( 4p)     0.00015       1.58400
   290    C   16  py     Val( 2p)     1.11664      -0.00260
   291    C   16  py     Ryd( 3p)     0.00676       0.92678
   292    C   16  py     Ryd( 5p)     0.00040       2.68781
   293    C   16  py     Ryd( 4p)     0.00005       1.44129
   294    C   16  pz     Val( 2p)     1.10932      -0.04478
   295    C   16  pz     Ryd( 3p)     0.00146       0.73049
   296    C   16  pz     Ryd( 5p)     0.00007       2.18389
   297    C   16  pz     Ryd( 4p)     0.00010       0.99723
   298    C   16  dxy    Ryd( 3d)     0.00104       2.57840
   299    C   16  dxz    Ryd( 3d)     0.00140       1.64286
   300    C   16  dyz    Ryd( 3d)     0.00072       1.78422
   301    C   16  dx2y2  Ryd( 3d)     0.00175       2.33585
   302    C   16  dz2    Ryd( 3d)     0.00091       2.11183

   303   Cl   17  S      Cor( 1S)     2.00000    -101.13532
   304   Cl   17  S      Cor( 2S)     1.99970     -10.81548
   305   Cl   17  S      Val( 3S)     1.81743      -0.97540
   306   Cl   17  S      Ryd( 5S)     0.00224       1.10752
   307   Cl   17  S      Ryd( 4S)     0.00029       0.71088
   308   Cl   17  S      Ryd( 6S)     0.00000      17.92409
   309   Cl   17  S      Ryd( 7S)     0.00000     207.72751
   310   Cl   17  px     Cor( 2p)     1.99991      -7.43097
   311   Cl   17  px     Val( 3p)     1.29013      -0.19213
   312   Cl   17  px     Ryd( 4p)     0.00202       0.57458
   313   Cl   17  px     Ryd( 5p)     0.00005       4.48889
   314   Cl   17  px     Ryd( 6p)     0.00000      24.60563
   315   Cl   17  py     Cor( 2p)     1.99999      -7.42696
   316   Cl   17  py     Val( 3p)     1.95351      -0.27996
   317   Cl   17  py     Ryd( 4p)     0.00157       0.63580
   318   Cl   17  py     Ryd( 5p)     0.00001       3.95011
   319   Cl   17  py     Ryd( 6p)     0.00000      24.67247
   320   Cl   17  pz     Cor( 2p)     1.99999      -7.42696
   321   Cl   17  pz     Val( 3p)     1.93700      -0.27938
   322   Cl   17  pz     Ryd( 4p)     0.00237       0.63149
   323   Cl   17  pz     Ryd( 5p)     0.00002       3.68434
   324   Cl   17  pz     Ryd( 6p)     0.00000      24.66142
   325   Cl   17  dxy    Ryd( 3d)     0.00154       1.33570
   326   Cl   17  dxz    Ryd( 3d)     0.00271       1.11696
   327   Cl   17  dyz    Ryd( 3d)     0.00007       1.04527
   328   Cl   17  dx2y2  Ryd( 3d)     0.00428       1.40126
   329   Cl   17  dz2    Ryd( 3d)     0.00150       1.16744

   330   Cl   18  S      Cor( 1S)     2.00000    -101.12202
   331   Cl   18  S      Cor( 2S)     1.99969     -10.79561
   332   Cl   18  S      Val( 3S)     1.81759      -0.95506
   333   Cl   18  S      Ryd( 5S)     0.00212       1.04053
   334   Cl   18  S      Ryd( 4S)     0.00040       0.83353
   335   Cl   18  S      Ryd( 6S)     0.00000      17.94048
   336   Cl   18  S      Ryd( 7S)     0.00000     207.77829
   337   Cl   18  px     Cor( 2p)     1.99997      -7.41040
   338   Cl   18  px     Val( 3p)     1.78191      -0.23752
   339   Cl   18  px     Ryd( 4p)     0.00153       0.63963
   340   Cl   18  px     Ryd( 5p)     0.00002       3.81684
   341   Cl   18  px     Ryd( 6p)     0.00000      24.98558
   342   Cl   18  py     Cor( 2p)     1.99994      -7.41269
   343   Cl   18  py     Val( 3p)     1.46177      -0.19955
   344   Cl   18  py     Ryd( 4p)     0.00182       0.59762
   345   Cl   18  py     Ryd( 5p)     0.00004       4.00660
   346   Cl   18  py     Ryd( 6p)     0.00000      24.97268
   347   Cl   18  pz     Cor( 2p)     1.99999      -7.40965
   348   Cl   18  pz     Val( 3p)     1.93279      -0.26210
   349   Cl   18  pz     Ryd( 4p)     0.00235       0.63753
   350   Cl   18  pz     Ryd( 5p)     0.00001       3.43319
   351   Cl   18  pz     Ryd( 6p)     0.00000      24.95744
   352   Cl   18  dxy    Ryd( 3d)     0.00376       1.41929
   353   Cl   18  dxz    Ryd( 3d)     0.00074       1.08323
   354   Cl   18  dyz    Ryd( 3d)     0.00181       1.11361
   355   Cl   18  dx2y2  Ryd( 3d)     0.00196       1.37662
   356   Cl   18  dz2    Ryd( 3d)     0.00147       1.18749

   357    H   19  S      Val( 1S)     0.78564       0.15586
   358    H   19  S      Ryd( 2S)     0.00060       1.15568
   359    H   19  S      Ryd( 3S)     0.00022       1.81156
   360    H   19  px     Ryd( 2p)     0.00016       2.23102
   361    H   19  py     Ryd( 2p)     0.00033       2.69056
   362    H   19  pz     Ryd( 2p)     0.00018       1.73794

   363    H   20  S      Val( 1S)     0.80423       0.15990
   364    H   20  S      Ryd( 2S)     0.00125       1.13795
   365    H   20  S      Ryd( 3S)     0.00016       1.89603
   366    H   20  px     Ryd( 2p)     0.00014       2.35507
   367    H   20  py     Ryd( 2p)     0.00034       2.62559
   368    H   20  pz     Ryd( 2p)     0.00014       1.74619

 WARNING:  1 low occupancy (<1.9990e) core orbital  found on  C    4
           1 low occupancy (<1.9990e) core orbital  found on  C    5
           1 low occupancy (<1.9990e) core orbital  found on  C    6
           1 low occupancy (<1.9990e) core orbital  found on  C   11
           1 low occupancy (<1.9990e) core orbital  found on  C   12
           1 low occupancy (<1.9990e) core orbital  found on  C   13
           1 low occupancy (<1.9990e) core orbital  found on  C   16

 WARNING:  Population inversion found on atom  C    1
           Population inversion found on atom  C    2
           Population inversion found on atom  C    3
           Population inversion found on atom  C    4
           Population inversion found on atom  C    5
           Population inversion found on atom  C    6
           Population inversion found on atom  O    9
           Population inversion found on atom  C   11
           Population inversion found on atom  C   12
           Population inversion found on atom  C   13
           Population inversion found on atom  C   14
           Population inversion found on atom  C   15
           Population inversion found on atom  C   16
           Population inversion found on atom Cl   17
           Population inversion found on atom Cl   18


 Summary of Natural Population Analysis:                  
                                                          
                                       Natural Population 
                Natural  -----------------------------------------------
    Atom  No    Charge         Core      Valence    Rydberg      Total
 -----------------------------------------------------------------------
      C    1    0.29468      1.99907     3.66253    0.04372     5.70532
      C    2   -0.27815      1.99904     4.26072    0.01838     6.27815
      C    3   -0.17412      1.99917     4.15974    0.01521     6.17412
      C    4    0.23537      1.99890     3.74780    0.01793     5.76463
      C    5   -0.29920      1.99894     4.27831    0.02195     6.29920
      C    6   -0.12528      1.99880     4.10337    0.02312     6.12528
      H    7    0.20178      0.00000     0.79660    0.00162     0.79822
      H    8    0.27653      0.00000     0.72067    0.00281     0.72347
      O    9   -0.70088      1.99977     6.68328    0.01782     8.70088
      H   10    0.22254      0.00000     0.77368    0.00378     0.77746
      C   11   -0.12846      1.99895     4.10729    0.02222     6.12846
      C   12   -0.17391      1.99871     4.14234    0.03286     6.17391
      C   13   -0.16892      1.99836     4.13914    0.03142     6.16892
      C   14   -0.20097      1.99910     4.18578    0.01610     6.20097
      C   15   -0.24949      1.99905     4.23103    0.01940     6.24949
      C   16   -0.10738      1.99841     4.08221    0.02676     6.10738
     Cl   17   -0.01635      9.99960     6.99807    0.01867    17.01635
     Cl   18   -0.01172      9.99959     6.99407    0.01806    17.01172
      H   19    0.21287      0.00000     0.78564    0.00149     0.78713
      H   20    0.19374      0.00000     0.80423    0.00203     0.80626
 =======================================================================
   * Total *   -0.99732     45.98547    73.65651    0.35534   119.99732

                                 Natural Population      
 --------------------------------------------------------
   Core                      45.98547 ( 99.9684% of  46)
   Valence                   73.65651 ( 99.5358% of  74)
   Natural Minimal Basis    119.64198 ( 99.7016% of 120)
   Natural Rydberg Basis      0.35534 (  0.2961% of 120)
 --------------------------------------------------------

    Atom  No          Natural Electron Configuration
 ----------------------------------------------------------------------------
      C    1      [core]2S( 0.84)2p( 2.83)3d( 0.01)4p( 0.03)
      C    2      [core]2S( 0.98)2p( 3.28)4p( 0.01)
      C    3      [core]2S( 0.95)2p( 3.21)4p( 0.01)
      C    4      [core]2S( 1.07)2p( 2.68)4p( 0.01)
      C    5      [core]2S( 0.97)2p( 3.31)4p( 0.01)
      C    6      [core]2S( 0.87)2p( 3.23)3p( 0.01)4p( 0.01)
      H    7            1S( 0.80)
      H    8            1S( 0.72)
      O    9      [core]2S( 1.68)2p( 5.00)3p( 0.01)3d( 0.01)
      H   10            1S( 0.77)
      C   11      [core]2S( 0.88)2p( 3.22)3p( 0.01)
      C   12      [core]2S( 1.08)2p( 3.06)3S( 0.01)3p( 0.02)
      C   13      [core]2S( 0.93)2p( 3.21)3S( 0.01)3p( 0.02)3d( 0.01)
      C   14      [core]2S( 0.94)2p( 3.25)4p( 0.01)
      C   15      [core]2S( 0.94)2p( 3.29)4p( 0.01)
      C   16      [core]2S( 0.92)2p( 3.16)3p( 0.02)3d( 0.01)
     Cl   17      [core]3S( 1.82)3p( 5.18)3d( 0.01)4p( 0.01)
     Cl   18      [core]3S( 1.82)3p( 5.18)3d( 0.01)4p( 0.01)
      H   19            1S( 0.79)
      H   20            1S( 0.80)


 NATURAL BOND ORBITAL ANALYSIS:

                       Occupancies       Lewis Structure    Low   High
           Occ.    -------------------  -----------------   occ   occ
  Cycle   Thresh.   Lewis   Non-Lewis     CR  BD  3C  LP    (L)   (NL)   Dev
 =============================================================================
   1(1)    1.90   113.08194   6.91806     23  22   0  15     8      7    0.66
   2(2)    1.90   112.91139   7.08861     23  23   0  14     8      7    0.66
   3(3)    1.90   112.91139   7.08861     23  23   0  14     8      7    0.66
   4(4)    1.90   112.91139   7.08861     23  23   0  14     8      7    0.66
   5(5)    1.90   112.91139   7.08861     23  23   0  14     8      7    0.66
   6(6)    1.90   112.91139   7.08861     23  23   0  14     8      7    0.66
   7(7)    1.90   112.91139   7.08861     23  23   0  14     8      7    0.66
   8(8)    1.90   112.91139   7.08861     23  23   0  14     8      7    0.66
   9(9)    1.90   112.91139   7.08861     23  23   0  14     8      7    0.66
  10(1)    1.80   114.20576   5.79424     23  24   0  13     6      7    0.50
  11(2)    1.80   114.20576   5.79424     23  24   0  13     6      7    0.50
  12(1)    1.70   115.93816   4.06184     23  27   0  10     2      7    0.44
  13(2)    1.70   115.93816   4.06184     23  27   0  10     2      7    0.44
  14(1)    1.60   115.77739   4.22261     23  28   0   9     3      8    0.43
  15(2)    1.60   115.21840   4.78160     23  27   0  10     4      8    0.40
  16(3)    1.60   114.88479   5.11521     23  28   0   9     4      8    0.51
  17(4)    1.60   115.29295   4.70705     23  27   0  10     4      8    0.50
  18(5)    1.60   115.88422   4.11578     23  27   0  10     2      7    0.40
  19(6)    1.60   115.55050   4.44950     23  28   0   9     2      7    0.51
  20(7)    1.60   115.95767   4.04233     23  27   0  10     2      7    0.50
  21(8)    1.60   115.88422   4.11578     23  27   0  10     2      7    0.40
  22(9)    1.60   115.55050   4.44950     23  28   0   9     2      7    0.51
  23(1)    1.50   115.77508   4.22492     23  26   0  11     1      7    0.51
  24(2)    1.50   115.28324   4.71676     23  25   0  12     2      7    0.51
  25(3)    1.50   115.77508   4.22492     23  26   0  11     1      7    0.51
  26(1)    1.60   115.95767   4.04233     23  27   0  10     2      7    0.50
 -----------------------------------------------------------------------------

 Structure accepted: RESONANCE keyword permits strongly delocalized structure

 WARNING:  1 low occupancy (<1.9990e) core orbital  found on  C    4
           1 low occupancy (<1.9990e) core orbital  found on  C    5
           1 low occupancy (<1.9990e) core orbital  found on  C    6
           1 low occupancy (<1.9990e) core orbital  found on  C   11
           1 low occupancy (<1.9990e) core orbital  found on  C   12
           1 low occupancy (<1.9990e) core orbital  found on  C   13
           1 low occupancy (<1.9990e) core orbital  found on  C   16

 --------------------------------------------------------
   Core                     45.98541 ( 99.968% of  46)
   Valence Lewis            69.97225 ( 94.557% of  74)
  ==================       ============================
   Total Lewis             115.95767 ( 96.631% of 120)
  -----------------------------------------------------
   Valence non-Lewis         3.78289 (  3.152% of 120)
   Rydberg non-Lewis         0.25944 (  0.216% of 120)
  ==================       ============================
   Total non-Lewis           4.04233 (  3.369% of 120)
 --------------------------------------------------------


       (Occupancy)   Bond orbital/ Coefficients/ Hybrids
 ---------------------------------------------------------------------------------
     1. (1.91615) BD ( 1) C   1 - C   2  
                ( 51.15%)   0.7152* C   1 s( 36.65%)p 1.73( 63.33%)d 0.00(  0.02%)
                                            0.0009 -0.6051 -0.0199  0.0024 -0.0017
                                            0.2873  0.0302 -0.0164  0.0007  0.7405
                                           -0.0031 -0.0080 -0.0025  0.0330 -0.0005
                                           -0.0000 -0.0001 -0.0108 -0.0007 -0.0007
                                            0.0056  0.0081
                ( 48.85%)   0.6989* C   2 s( 30.37%)p 2.29( 69.59%)d 0.00(  0.04%)
                                           -0.0006 -0.5511 -0.0073 -0.0008 -0.0011
                                           -0.3437  0.0336 -0.0050  0.0004 -0.7587
                                           -0.0035  0.0111 -0.0025 -0.0294 -0.0005
                                            0.0006 -0.0001 -0.0076 -0.0003 -0.0015
                                            0.0143  0.0130
     2. (1.96526) BD ( 1) C   1 - C   4  
                ( 49.83%)   0.7059* C   1 s( 31.00%)p 2.22( 68.95%)d 0.00(  0.06%)
                                           -0.0001  0.5567  0.0076  0.0026 -0.0011
                                           -0.5105 -0.0274  0.0153  0.0001  0.6524
                                           -0.0218  0.0031 -0.0068  0.0411 -0.0005
                                           -0.0000 -0.0002 -0.0211 -0.0009  0.0014
                                           -0.0035 -0.0102
                ( 50.17%)   0.7083* C   4 s( 46.53%)p 1.15( 53.42%)d 0.00(  0.05%)
                                           -0.0001  0.6821 -0.0002 -0.0065  0.0001
                                            0.6044 -0.0261 -0.0024  0.0040 -0.4094
                                           -0.0001  0.0088 -0.0011 -0.0224  0.0004
                                            0.0004 -0.0001 -0.0160 -0.0008  0.0019
                                           -0.0062 -0.0152
     3. (1.99409) BD ( 1) C   1 - O   9  
                ( 36.40%)   0.6034* C   1 s( 31.87%)p 2.13( 68.00%)d 0.00(  0.12%)
                                            0.0000  0.5633 -0.0373  0.0020 -0.0015
                                            0.8061 -0.0639 -0.0109 -0.0000  0.1514
                                           -0.0112 -0.0063  0.0008 -0.0538 -0.0015
                                           -0.0013 -0.0007  0.0128 -0.0038 -0.0007
                                            0.0265 -0.0192
                ( 63.60%)   0.7975* O   9 s( 42.12%)p 1.37( 57.75%)d 0.00(  0.13%)
                                            0.0000  0.6482 -0.0323 -0.0031 -0.0001
                                           -0.7336  0.0246  0.0042 -0.0005 -0.1911
                                            0.0051  0.0015  0.0005 -0.0453  0.0002
                                            0.0000  0.0003  0.0146  0.0013  0.0002
                                            0.0284 -0.0168
     4. (1.98949) BD ( 2) C   1 - O   9  
                ( 27.34%)   0.5229* C   1 s(  0.08%)p99.99( 99.40%)d 6.88(  0.53%)
                                            0.0000  0.0276 -0.0014  0.0003 -0.0000
                                            0.0552 -0.0022  0.0003  0.0002 -0.0431
                                           -0.0024 -0.0015 -0.0006  0.9933  0.0402
                                            0.0240  0.0155 -0.0029  0.0704  0.0167
                                            0.0030 -0.0014
                ( 72.66%)   0.8524* O   9 s(  0.09%)p99.99( 99.79%)d 1.36(  0.12%)
                                            0.0000  0.0296 -0.0013 -0.0001 -0.0000
                                           -0.0188  0.0010  0.0002 -0.0001 -0.0629
                                            0.0009 -0.0000  0.0002  0.9967 -0.0089
                                           -0.0006 -0.0047  0.0024 -0.0337 -0.0077
                                            0.0004 -0.0005
     5. (1.98250) BD ( 1) C   2 - C   3  
                ( 49.92%)   0.7065* C   2 s( 38.78%)p 1.58( 61.18%)d 0.00(  0.04%)
                                           -0.0001  0.6221 -0.0284  0.0007  0.0003
                                           -0.7744  0.0206  0.0080 -0.0057 -0.1004
                                            0.0376 -0.0085  0.0000  0.0051  0.0016
                                           -0.0005  0.0000  0.0000 -0.0004  0.0003
                                            0.0153 -0.0128
                ( 50.08%)   0.7077* C   3 s( 38.65%)p 1.59( 61.31%)d 0.00(  0.04%)
                                            0.0000  0.6213  0.0220  0.0017  0.0007
                                            0.7766 -0.0251 -0.0049  0.0045  0.0916
                                            0.0283 -0.0074  0.0022 -0.0017  0.0015
                                           -0.0001  0.0001  0.0043 -0.0001  0.0002
                                            0.0148 -0.0126
     6. (1.85005) BD ( 2) C   2 - C   3  
                ( 53.41%)   0.7308* C   2 s(  0.00%)p 1.00( 99.94%)d 0.00(  0.06%)
                                           -0.0000  0.0001  0.0002 -0.0002 -0.0000
                                            0.0123  0.0001  0.0001  0.0000 -0.0443
                                           -0.0010 -0.0008  0.0001  0.9983  0.0213
                                            0.0154 -0.0008  0.0012 -0.0236  0.0069
                                            0.0000  0.0010
                ( 46.59%)   0.6826* C   3 s(  0.00%)p 1.00( 99.93%)d 0.00(  0.07%)
                                            0.0000 -0.0013 -0.0003 -0.0001 -0.0000
                                            0.0089  0.0000  0.0002 -0.0000 -0.0479
                                           -0.0011 -0.0007  0.0001  0.9982  0.0162
                                            0.0190 -0.0034 -0.0011  0.0254  0.0057
                                            0.0005  0.0000
     7. (1.96899) BD ( 1) C   2 - H  10  
                ( 61.11%)   0.7817* C   2 s( 30.82%)p 2.24( 69.14%)d 0.00(  0.04%)
                                           -0.0006  0.5550  0.0142 -0.0016 -0.0012
                                            0.5281 -0.0019 -0.0048 -0.0039 -0.6412
                                           -0.0016  0.0043  0.0017 -0.0351 -0.0000
                                            0.0002  0.0001 -0.0151 -0.0008  0.0013
                                           -0.0036 -0.0115
                ( 38.89%)   0.6236* H  10 s( 99.96%)p 0.00(  0.04%)
                                            0.9998 -0.0023  0.0015 -0.0141  0.0150
                                            0.0009
     8. (1.97212) BD ( 1) C   3 - C   6  
                ( 49.43%)   0.7031* C   3 s( 34.02%)p 1.94( 65.96%)d 0.00(  0.03%)
                                            0.0000  0.5832 -0.0006  0.0008  0.0011
                                           -0.5380  0.0171  0.0070  0.0012  0.6070
                                            0.0097 -0.0112  0.0006  0.0347  0.0004
                                           -0.0006  0.0000 -0.0113 -0.0008  0.0012
                                           -0.0037 -0.0104
                ( 50.57%)   0.7111* C   6 s( 32.13%)p 2.11( 67.84%)d 0.00(  0.03%)
                                            0.0001  0.5668 -0.0006  0.0002  0.5265
                                            0.0101 -0.0022 -0.0004 -0.6323  0.0123
                                            0.0042 -0.0002 -0.0329  0.0010  0.0002
                                           -0.0000 -0.0120 -0.0006  0.0011  0.0020
                                           -0.0139
     9. (1.97411) BD ( 1) C   3 - H   7  
                ( 60.01%)   0.7747* C   3 s( 27.32%)p 2.66( 72.63%)d 0.00(  0.04%)
                                            0.0003 -0.5223  0.0195  0.0019  0.0016
                                            0.3244  0.0057 -0.0016 -0.0009  0.7873
                                            0.0078  0.0029  0.0015  0.0342  0.0001
                                            0.0006  0.0001 -0.0109 -0.0005 -0.0014
                                            0.0147  0.0094
                ( 39.99%)   0.6324* H   7 s( 99.96%)p 0.00(  0.04%)
                                           -0.9998 -0.0012 -0.0005 -0.0055 -0.0196
                                           -0.0011
    10. (1.97899) BD ( 1) C   4 - C   5  
                ( 47.98%)   0.6927* C   4 s( 46.71%)p 1.14( 53.25%)d 0.00(  0.04%)
                                           -0.0001  0.6834 -0.0086 -0.0037  0.0005
                                           -0.7257  0.0260  0.0101 -0.0043  0.0650
                                           -0.0231  0.0052  0.0001  0.0138 -0.0014
                                            0.0001  0.0001  0.0068 -0.0003  0.0008
                                            0.0121 -0.0155
                ( 52.02%)   0.7212* C   5 s( 30.52%)p 2.28( 69.44%)d 0.00(  0.05%)
                                           -0.0001  0.5522 -0.0166  0.0020 -0.0010
                                            0.8185 -0.0061 -0.0057 -0.0013  0.1500
                                           -0.0422  0.0077 -0.0015  0.0004 -0.0017
                                            0.0003 -0.0002  0.0024 -0.0002  0.0002
                                            0.0167 -0.0130
    11. (1.74846) BD ( 1) C   4 - C  12  
                ( 19.19%)   0.4380* C   4 s(  6.77%)p13.76( 93.19%)d 0.01(  0.03%)
                                           -0.0000  0.2590 -0.0004  0.0258 -0.0011
                                            0.3227  0.0214 -0.0039 -0.0073  0.9046
                                            0.0922  0.0068 -0.0032  0.0190  0.0038
                                            0.0006 -0.0003 -0.0075  0.0006 -0.0006
                                            0.0042  0.0165
                ( 80.81%)   0.8990* C  12 s( 12.75%)p 6.84( 87.17%)d 0.01(  0.08%)
                                           -0.0004 -0.3509  0.0660  0.0011 -0.3424
                                           -0.0085  0.0073  0.0019 -0.8366 -0.0599
                                           -0.0047 -0.0016 -0.2251  0.0087 -0.0046
                                            0.0008  0.0137  0.0059  0.0068 -0.0151
                                           -0.0169
    12. (1.92374) BD ( 1) C   5 - C   6  
                ( 50.77%)   0.7125* C   5 s( 40.01%)p 1.50( 59.96%)d 0.00(  0.03%)
                                           -0.0006  0.6324 -0.0122  0.0016  0.0015
                                           -0.2955  0.0191  0.0012 -0.0021 -0.7150
                                            0.0045  0.0085 -0.0049 -0.0238  0.0001
                                            0.0005 -0.0001  0.0027 -0.0002  0.0015
                                           -0.0132 -0.0121
                ( 49.23%)   0.7016* C   6 s( 34.64%)p 1.89( 65.31%)d 0.00(  0.05%)
                                            0.0004  0.5886  0.0002 -0.0003  0.2786
                                           -0.0018 -0.0065  0.0030  0.7572 -0.0179
                                            0.0005  0.0061  0.0407 -0.0012  0.0002
                                            0.0003  0.0107  0.0001  0.0018 -0.0094
                                           -0.0160
    13. (1.75136) BD ( 2) C   5 - C   6  
                ( 45.11%)   0.6716* C   5 s(  0.00%)p 1.00( 99.91%)d 0.00(  0.08%)
                                            0.0000 -0.0056  0.0007 -0.0004 -0.0000
                                            0.0111 -0.0002 -0.0001 -0.0004 -0.0428
                                           -0.0007  0.0001 -0.0002  0.9986  0.0081
                                            0.0013  0.0005 -0.0000  0.0027 -0.0285
                                           -0.0014 -0.0022
                ( 54.89%)   0.7409* C   6 s(  0.00%)p 1.00( 99.96%)d 0.00(  0.04%)
                                           -0.0000 -0.0043  0.0011 -0.0002  0.0046
                                            0.0001 -0.0003 -0.0001 -0.0520 -0.0004
                                            0.0002  0.0001  0.9983  0.0052  0.0132
                                           -0.0034 -0.0006  0.0112  0.0171  0.0009
                                            0.0016
    14. (1.94870) BD ( 1) C   5 - H   8  
                ( 64.00%)   0.8000* C   5 s( 29.51%)p 2.39( 70.46%)d 0.00(  0.03%)
                                           -0.0000  0.5426  0.0270 -0.0024 -0.0006
                                           -0.4895 -0.0048  0.0006  0.0019  0.6807
                                            0.0141  0.0033 -0.0003  0.0376  0.0010
                                            0.0006  0.0001 -0.0121 -0.0007  0.0013
                                           -0.0073 -0.0086
                ( 36.00%)   0.6000* H   8 s( 99.95%)p 0.00(  0.05%)
                                            0.9997  0.0066  0.0010  0.0133 -0.0170
                                           -0.0006
    15. (1.95604) BD ( 1) C   6 - C  11  
                ( 49.97%)   0.7069* C   6 s( 33.17%)p 2.01( 66.81%)d 0.00(  0.02%)
                                           -0.0002  0.5759  0.0073 -0.0002 -0.8029
                                           -0.0147  0.0040 -0.0012 -0.1521  0.0037
                                            0.0018 -0.0008 -0.0018  0.0002  0.0000
                                           -0.0000  0.0013 -0.0003  0.0004  0.0098
                                           -0.0099
                ( 50.03%)   0.7073* C  11 s( 29.80%)p 2.35( 70.18%)d 0.00(  0.02%)
                                            0.0003  0.5459 -0.0027  0.0024 -0.0001
                                            0.8329  0.0090 -0.0041  0.0006  0.0893
                                            0.0039 -0.0005  0.0008 -0.0002  0.0000
                                           -0.0001  0.0000  0.0028 -0.0000 -0.0000
                                            0.0111 -0.0084
    16. (1.96577) BD ( 1) C  11 - C  12  
                ( 53.90%)   0.7342* C  11 s( 34.31%)p 1.91( 65.66%)d 0.00(  0.03%)
                                           -0.0001  0.5857 -0.0035 -0.0021 -0.0002
                                           -0.4554 -0.0190  0.0018 -0.0022  0.6697
                                           -0.0079 -0.0045  0.0003 -0.0115  0.0008
                                            0.0002 -0.0001 -0.0130 -0.0000 -0.0005
                                           -0.0075 -0.0111
                ( 46.10%)   0.6790* C  12 s( 44.29%)p 1.26( 55.65%)d 0.00(  0.05%)
                                           -0.0002  0.6645  0.0372 -0.0060  0.5450
                                           -0.0236 -0.0091  0.0026 -0.5077  0.0128
                                            0.0071 -0.0014  0.0303 -0.0007 -0.0001
                                           -0.0001 -0.0174 -0.0000 -0.0014 -0.0096
                                           -0.0115
    17. (1.95702) BD ( 1) C  11 - C  14  
                ( 50.69%)   0.7119* C  11 s( 35.83%)p 1.79( 64.14%)d 0.00(  0.03%)
                                           -0.0004  0.5986 -0.0003 -0.0004  0.0003
                                           -0.3134 -0.0118 -0.0011 -0.0020 -0.7367
                                            0.0129 -0.0015 -0.0040  0.0097 -0.0008
                                           -0.0001  0.0001  0.0104  0.0001 -0.0004
                                           -0.0090 -0.0114
                ( 49.31%)   0.7022* C  14 s( 36.56%)p 1.73( 63.41%)d 0.00(  0.03%)
                                            0.0002  0.6046  0.0045  0.0005  0.0015
                                            0.3730 -0.0235 -0.0053  0.0002  0.7029
                                            0.0050 -0.0128  0.0031 -0.0125 -0.0003
                                            0.0004 -0.0001  0.0096 -0.0002 -0.0007
                                           -0.0090 -0.0119
    18. (1.97255) BD ( 1) C  12 - C  13  
                ( 45.59%)   0.6752* C  12 s( 42.87%)p 1.33( 57.08%)d 0.00(  0.05%)
                                            0.0000  0.6531  0.0450  0.0087 -0.7522
                                            0.0363  0.0050 -0.0031  0.0460 -0.0308
                                           -0.0035  0.0019 -0.0244  0.0010 -0.0004
                                            0.0001  0.0094  0.0005  0.0008  0.0177
                                           -0.0100
                ( 54.41%)   0.7377* C  13 s( 38.84%)p 1.57( 61.13%)d 0.00(  0.03%)
                                           -0.0002  0.6232  0.0026  0.0037  0.0001
                                            0.7687  0.0060  0.0137  0.0039  0.1348
                                           -0.0316 -0.0050  0.0000 -0.0296  0.0004
                                            0.0000  0.0001  0.0062 -0.0004 -0.0001
                                            0.0112 -0.0123
    19. (1.62710) BD ( 2) C  12 - C  13  
                ( 40.40%)   0.6356* C  12 s(  0.75%)p99.99( 99.08%)d 0.22(  0.17%)
                                           -0.0012 -0.0856  0.0140  0.0002 -0.1157
                                           -0.0012  0.0044  0.0008 -0.1773 -0.0071
                                           -0.0009 -0.0002  0.9717 -0.0359  0.0184
                                           -0.0032  0.0048 -0.0251 -0.0315 -0.0026
                                           -0.0031
                ( 59.60%)   0.7720* C  13 s(  0.09%)p99.99( 99.89%)d 0.25(  0.02%)
                                            0.0000  0.0220 -0.0203  0.0004  0.0007
                                            0.0303 -0.0125 -0.0013 -0.0032 -0.0550
                                           -0.0050  0.0030 -0.0004  0.9973  0.0109
                                            0.0011 -0.0046 -0.0102  0.0108 -0.0015
                                           -0.0008 -0.0018
    20. (1.97478) BD ( 1) C  13 - C  16  
                ( 49.45%)   0.7032* C  13 s( 39.13%)p 1.55( 60.83%)d 0.00(  0.03%)
                                           -0.0002  0.6252  0.0174  0.0109  0.0004
                                           -0.3911  0.0240 -0.0034 -0.0006 -0.6732
                                           -0.0060 -0.0136  0.0023 -0.0383 -0.0004
                                            0.0001  0.0001  0.0112 -0.0007 -0.0003
                                           -0.0072 -0.0119
                ( 50.55%)   0.7110* C  16 s( 38.95%)p 1.57( 61.03%)d 0.00(  0.03%)
                                           -0.0000  0.6237  0.0191  0.0086 -0.0002
                                            0.2366  0.0189  0.0080  0.0011  0.7439
                                           -0.0114  0.0118 -0.0016 -0.0110  0.0003
                                           -0.0001  0.0000  0.0082 -0.0001 -0.0004
                                           -0.0077 -0.0118
    21. (1.98712) BD ( 1) C  13 -Cl  18  
                ( 45.76%)   0.6765* C  13 s( 21.84%)p 3.57( 77.96%)d 0.01(  0.20%)
                                           -0.0000  0.4668 -0.0130 -0.0162 -0.0014
                                           -0.5039 -0.0055  0.0094 -0.0065  0.7234
                                           -0.0066 -0.0185  0.0037  0.0442  0.0006
                                            0.0004 -0.0003 -0.0354  0.0011 -0.0009
                                           -0.0138 -0.0234
                ( 54.24%)   0.7364*Cl  18 s( 19.87%)p 4.01( 79.62%)d 0.03(  0.51%)
                                            0.0000  0.0001  0.4441  0.0379  0.0059
                                            0.0002 -0.0000  0.0001  0.4623 -0.0152
                                            0.0013 -0.0003 -0.0001 -0.7623  0.0300
                                           -0.0013  0.0005  0.0000  0.0110 -0.0004
                                            0.0000 -0.0000 -0.0544  0.0008 -0.0013
                                           -0.0302 -0.0349
    22. (1.97210) BD ( 1) C  14 - C  15  
                ( 49.52%)   0.7037* C  14 s( 35.70%)p 1.80( 64.27%)d 0.00(  0.03%)
                                            0.0000  0.5973  0.0160 -0.0043 -0.0001
                                           -0.7950  0.0163  0.0125 -0.0011 -0.0918
                                            0.0423 -0.0031  0.0001 -0.0032 -0.0006
                                            0.0000 -0.0001  0.0009  0.0002 -0.0001
                                            0.0140 -0.0119
                ( 50.48%)   0.7105* C  15 s( 36.27%)p 1.76( 63.70%)d 0.00(  0.03%)
                                           -0.0002  0.6020 -0.0143 -0.0037  0.0006
                                            0.7940 -0.0209 -0.0131  0.0012  0.0667
                                            0.0368 -0.0079  0.0007  0.0020 -0.0008
                                            0.0001  0.0000  0.0059  0.0001 -0.0001
                                            0.0123 -0.0125
    23. (1.71465) BD ( 2) C  14 - C  15  
                ( 49.20%)   0.7014* C  14 s(  0.00%)p 1.00( 99.96%)d 0.00(  0.04%)
                                           -0.0000  0.0010  0.0002 -0.0000 -0.0000
                                           -0.0055 -0.0004  0.0010  0.0002  0.0198
                                            0.0006  0.0006  0.0000  0.9992  0.0137
                                            0.0230 -0.0023 -0.0003 -0.0188  0.0066
                                           -0.0001 -0.0004
                ( 50.80%)   0.7128* C  15 s(  0.00%)p 1.00( 99.97%)d 0.00(  0.03%)
                                           -0.0000  0.0002 -0.0001  0.0005  0.0001
                                           -0.0041 -0.0001  0.0000  0.0000  0.0172
                                            0.0003  0.0003 -0.0000  0.9993  0.0222
                                            0.0180  0.0002  0.0002  0.0151  0.0109
                                           -0.0003 -0.0002
    24. (1.97857) BD ( 1) C  14 - H  20  
                ( 59.91%)   0.7740* C  14 s( 27.68%)p 2.61( 72.28%)d 0.00(  0.04%)
                                            0.0005 -0.5259  0.0152 -0.0042  0.0013
                                           -0.4758 -0.0051  0.0021  0.0017  0.7043
                                            0.0075  0.0048  0.0010 -0.0161  0.0001
                                           -0.0004 -0.0001  0.0163 -0.0003  0.0005
                                            0.0068  0.0086
                ( 40.09%)   0.6332* H  20 s( 99.96%)p 0.00(  0.04%)
                                           -0.9998 -0.0029 -0.0008  0.0091 -0.0176
                                            0.0006
    25. (1.97353) BD ( 1) C  15 - C  16  
                ( 48.71%)   0.6979* C  15 s( 35.22%)p 1.84( 64.75%)d 0.00(  0.03%)
                                            0.0001  0.5932 -0.0159  0.0009  0.0002
                                           -0.5018  0.0420  0.0054  0.0007  0.6273
                                            0.0049 -0.0129  0.0006 -0.0130  0.0001
                                            0.0002 -0.0000 -0.0131  0.0003 -0.0005
                                           -0.0057 -0.0116
                ( 51.29%)   0.7162* C  16 s( 38.71%)p 1.58( 61.26%)d 0.00(  0.03%)
                                           -0.0002  0.6221 -0.0006  0.0057  0.0004
                                            0.4246  0.0162  0.0104 -0.0002 -0.6568
                                            0.0201 -0.0079 -0.0001  0.0110 -0.0003
                                            0.0002 -0.0000 -0.0114  0.0002 -0.0005
                                           -0.0031 -0.0138
    26. (1.97813) BD ( 1) C  15 - H  19  
                ( 60.63%)   0.7786* C  15 s( 28.50%)p 2.51( 71.47%)d 0.00(  0.04%)
                                            0.0004 -0.5334 -0.0212 -0.0025  0.0009
                                            0.3391  0.0108 -0.0030 -0.0002  0.7742
                                            0.0067  0.0026 -0.0004 -0.0118 -0.0001
                                           -0.0000  0.0000 -0.0123  0.0002  0.0004
                                            0.0110  0.0097
                ( 39.37%)   0.6275* H  19 s( 99.96%)p 0.00(  0.04%)
                                           -0.9998 -0.0011 -0.0009 -0.0094 -0.0180
                                            0.0002
    27. (1.98831) BD ( 1) C  16 -Cl  17  
                ( 45.35%)   0.6734* C  16 s( 22.29%)p 3.48( 77.51%)d 0.01(  0.20%)
                                           -0.0000  0.4711 -0.0283 -0.0136 -0.0006
                                           -0.8723  0.0037  0.0203  0.0077 -0.1171
                                            0.0043  0.0039  0.0003 -0.0011 -0.0001
                                            0.0000  0.0000  0.0103  0.0001 -0.0000
                                            0.0356 -0.0240
                ( 54.65%)   0.7392*Cl  17 s( 19.91%)p 4.00( 79.58%)d 0.03(  0.51%)
                                            0.0000  0.0002  0.4446  0.0388  0.0039
                                            0.0002 -0.0000  0.0001  0.8806 -0.0329
                                            0.0017 -0.0006  0.0000  0.1387 -0.0053
                                            0.0004 -0.0000 -0.0000  0.0002 -0.0000
                                            0.0000  0.0000  0.0181  0.0000  0.0001
                                            0.0592 -0.0354
    28. (1.99906) CR ( 1) C   1           s(100.00%)p 0.00(  0.00%)
                                            1.0000  0.0005  0.0000 -0.0000  0.0000
                                           -0.0003 -0.0000  0.0000 -0.0000 -0.0006
                                            0.0000  0.0000  0.0000 -0.0001 -0.0000
                                           -0.0000 -0.0000  0.0000 -0.0000  0.0000
                                           -0.0000 -0.0000
    29. (1.99904) CR ( 1) C   2           s(100.00%)p 0.00(  0.00%)
                                            1.0000  0.0000  0.0000 -0.0000 -0.0000
                                            0.0000  0.0000 -0.0000 -0.0000 -0.0008
                                           -0.0000  0.0000 -0.0000 -0.0000 -0.0000
                                            0.0000  0.0000 -0.0000 -0.0000 -0.0000
                                            0.0000 -0.0000
    30. (1.99917) CR ( 1) C   3           s(100.00%)p 0.00(  0.00%)
                                            1.0000  0.0002 -0.0000 -0.0000 -0.0000
                                           -0.0001 -0.0000  0.0000  0.0000 -0.0003
                                           -0.0000 -0.0000 -0.0000 -0.0000 -0.0000
                                           -0.0000 -0.0000  0.0000  0.0000  0.0000
                                           -0.0000 -0.0000
    31. (1.99890) CR ( 1) C   4           s(100.00%)
                                            1.0000  0.0002 -0.0000 -0.0000  0.0000
                                           -0.0000  0.0000  0.0000 -0.0000 -0.0000
                                           -0.0000  0.0000 -0.0000 -0.0000 -0.0000
                                            0.0000 -0.0000 -0.0000 -0.0000  0.0000
                                            0.0000 -0.0000
    32. (1.99893) CR ( 1) C   5           s(100.00%)p 0.00(  0.00%)
                                            1.0000  0.0005 -0.0000  0.0000  0.0000
                                           -0.0001  0.0000  0.0000 -0.0000 -0.0004
                                           -0.0000  0.0000 -0.0000 -0.0001 -0.0000
                                            0.0000 -0.0000  0.0000 -0.0000  0.0000
                                           -0.0000 -0.0000
    33. (1.99880) CR ( 1) C   6           s(100.00%)p 0.00(  0.00%)
                                            1.0000 -0.0001  0.0000  0.0000 -0.0003
                                           -0.0000  0.0000 -0.0000 -0.0003  0.0000
                                           -0.0000 -0.0000  0.0000  0.0000  0.0000
                                           -0.0000 -0.0000  0.0000 -0.0000  0.0000
                                            0.0000
    34. (1.99977) CR ( 1) O   9           s(100.00%)p 0.00(  0.00%)
                                            1.0000  0.0003  0.0000  0.0000  0.0000
                                            0.0003 -0.0000 -0.0000  0.0000  0.0000
                                           -0.0000 -0.0000  0.0000 -0.0000  0.0000
                                           -0.0000 -0.0000 -0.0000  0.0000 -0.0000
                                           -0.0000  0.0000
    35. (1.99894) CR ( 1) C  11           s(100.00%)p 0.00(  0.00%)
                                            1.0000  0.0002  0.0000 -0.0000  0.0000
                                           -0.0005 -0.0000  0.0000 -0.0000 -0.0003
                                            0.0000 -0.0000 -0.0000  0.0000 -0.0000
                                            0.0000  0.0000  0.0000  0.0000 -0.0000
                                           -0.0000 -0.0000
    36. (1.99869) CR ( 1) C  12           s(100.00%)p 0.00(  0.00%)
                                            1.0000 -0.0001  0.0001 -0.0000 -0.0002
                                           -0.0000  0.0000  0.0000 -0.0007 -0.0000
                                           -0.0000 -0.0000  0.0011 -0.0000  0.0000
                                           -0.0000  0.0000 -0.0000 -0.0000 -0.0000
                                           -0.0000
    37. (1.99835) CR ( 1) C  13           s(100.00%)p 0.00(  0.00%)
                                            1.0000  0.0003  0.0000  0.0000 -0.0000
                                            0.0001  0.0000  0.0000  0.0000 -0.0000
                                           -0.0000 -0.0000  0.0000 -0.0000 -0.0000
                                            0.0000  0.0000  0.0000 -0.0000 -0.0000
                                            0.0000 -0.0000
    38. (1.99910) CR ( 1) C  14           s(100.00%)p 0.00(  0.00%)
                                            1.0000  0.0001 -0.0000  0.0000 -0.0000
                                            0.0001  0.0000  0.0000 -0.0000 -0.0005
                                           -0.0000  0.0000 -0.0000  0.0000  0.0000
                                            0.0000  0.0000 -0.0000  0.0000 -0.0000
                                           -0.0000 -0.0000
    39. (1.99906) CR ( 1) C  15           s(100.00%)p 0.00(  0.00%)
                                            1.0000  0.0003  0.0000  0.0000 -0.0000
                                            0.0001 -0.0000 -0.0000  0.0000 -0.0003
                                            0.0000 -0.0000  0.0000  0.0000 -0.0000
                                            0.0000  0.0000  0.0000 -0.0000 -0.0000
                                           -0.0000 -0.0000
    40. (1.99841) CR ( 1) C  16           s(100.00%)p 0.00(  0.00%)
                                            1.0000  0.0002 -0.0000  0.0000  0.0000
                                            0.0001  0.0000  0.0000  0.0000 -0.0002
                                            0.0000 -0.0000 -0.0000  0.0000 -0.0000
                                            0.0000 -0.0000 -0.0000  0.0000 -0.0000
                                            0.0000 -0.0000
    41. (2.00000) CR ( 1)Cl  17           s(100.00%)
                                            1.0000 -0.0000  0.0000 -0.0000 -0.0000
                                           -0.0000  0.0000 -0.0000 -0.0000  0.0000
                                           -0.0000 -0.0000 -0.0000 -0.0000  0.0000
                                           -0.0000 -0.0000  0.0000  0.0000  0.0000
                                           -0.0000 -0.0000 -0.0000  0.0000 -0.0000
                                           -0.0000  0.0000
    42. (1.99970) CR ( 2)Cl  17           s(100.00%)p 0.00(  0.00%)
                                           -0.0000  1.0000  0.0002 -0.0000 -0.0000
                                           -0.0000  0.0000 -0.0000 -0.0003  0.0000
                                           -0.0000 -0.0000 -0.0000 -0.0001  0.0000
                                            0.0000 -0.0000  0.0000  0.0000  0.0000
                                           -0.0000 -0.0000 -0.0000  0.0000 -0.0000
                                           -0.0000  0.0000
    43. (1.99991) CR ( 3)Cl  17           s(  0.00%)p 1.00(100.00%)
                                           -0.0000 -0.0000  0.0001 -0.0000 -0.0000
                                           -0.0000  0.0000  1.0000 -0.0002  0.0000
                                           -0.0000 -0.0000 -0.0000 -0.0001  0.0000
                                            0.0000 -0.0000 -0.0000  0.0000  0.0000
                                           -0.0000 -0.0000 -0.0000  0.0000 -0.0000
                                           -0.0000  0.0000
    44. (1.99999) CR ( 4)Cl  17           s(  0.00%)p 1.00(100.00%)
                                           -0.0000 -0.0000  0.0000 -0.0000  0.0000
                                           -0.0000  0.0000 -0.0000 -0.0000  0.0000
                                           -0.0000 -0.0000  1.0000  0.0000  0.0000
                                            0.0000  0.0000  0.0000 -0.0000 -0.0000
                                            0.0000 -0.0000  0.0000 -0.0000 -0.0000
                                           -0.0000  0.0000
    45. (1.99999) CR ( 5)Cl  17           s(  0.00%)p 1.00(100.00%)
                                            0.0000  0.0000 -0.0000  0.0000 -0.0000
                                            0.0000 -0.0000 -0.0000  0.0000  0.0000
                                            0.0000 -0.0000  0.0000 -0.0000 -0.0000
                                            0.0000 -0.0000  1.0000 -0.0000 -0.0000
                                            0.0000  0.0000 -0.0000 -0.0000 -0.0000
                                            0.0000 -0.0000
    46. (2.00000) CR ( 1)Cl  18           s(100.00%)
                                            1.0000 -0.0000  0.0000 -0.0000 -0.0000
                                           -0.0000  0.0000 -0.0000 -0.0000  0.0000
                                           -0.0000  0.0000  0.0000  0.0000 -0.0000
                                            0.0000  0.0000 -0.0000 -0.0000  0.0000
                                           -0.0000 -0.0000  0.0000 -0.0000  0.0000
                                            0.0000  0.0000
    47. (1.99969) CR ( 2)Cl  18           s(100.00%)p 0.00(  0.00%)
                                           -0.0000  1.0000  0.0002 -0.0000 -0.0000
                                           -0.0000  0.0000 -0.0000 -0.0001  0.0000
                                           -0.0000 -0.0000  0.0000  0.0002 -0.0000
                                            0.0000  0.0000 -0.0000 -0.0000  0.0000
                                           -0.0000 -0.0000  0.0000 -0.0000  0.0000
                                            0.0000  0.0000
    48. (1.99997) CR ( 3)Cl  18           s(  0.00%)p 1.00(100.00%)
                                           -0.0000 -0.0000  0.0001 -0.0000 -0.0000
                                           -0.0000  0.0000  1.0000 -0.0000  0.0000
                                           -0.0000  0.0000  0.0000  0.0001 -0.0000
                                            0.0000  0.0000 -0.0000 -0.0000  0.0000
                                           -0.0000 -0.0000  0.0000 -0.0000  0.0000
                                            0.0000  0.0000
    49. (1.99994) CR ( 4)Cl  18           s(  0.00%)p 1.00(100.00%)
                                            0.0000  0.0000 -0.0001  0.0000  0.0000
                                            0.0000 -0.0000  0.0000  0.0001 -0.0000
                                            0.0000  0.0000  1.0000 -0.0001  0.0000
                                           -0.0000 -0.0000  0.0000  0.0000 -0.0000
                                            0.0000  0.0000 -0.0000  0.0000 -0.0000
                                           -0.0000 -0.0000
    50. (1.99999) CR ( 5)Cl  18           s(  0.00%)p 1.00(100.00%)
                                           -0.0000 -0.0000  0.0000 -0.0000 -0.0000
                                           -0.0000  0.0000 -0.0000 -0.0000  0.0000
                                           -0.0000 -0.0000  0.0000  0.0000 -0.0000
                                            0.0000  0.0000  1.0000 -0.0000 -0.0000
                                            0.0000  0.0000  0.0000 -0.0000  0.0000
                                            0.0000  0.0000
    51. (1.21860) LP ( 1) C   4           s(  0.00%)p 1.00( 99.94%)d 0.00(  0.06%)
                                            0.0000  0.0009  0.0003  0.0003 -0.0001
                                            0.0174 -0.0001 -0.0003 -0.0004 -0.0276
                                            0.0004 -0.0002 -0.0001  0.9990  0.0186
                                            0.0065 -0.0008 -0.0001 -0.0097 -0.0216
                                           -0.0009 -0.0008
    52. (1.97856) LP ( 1) O   9           s( 57.59%)p 0.74( 42.39%)d 0.00(  0.02%)
                                           -0.0005  0.7587  0.0179  0.0017  0.0000
                                            0.6438 -0.0069 -0.0021  0.0060  0.0963
                                           -0.0023 -0.0005  0.0012 -0.0043  0.0000
                                            0.0000 -0.0000 -0.0036  0.0002 -0.0000
                                           -0.0106  0.0071
    53. (1.85727) LP ( 2) O   9           s(  0.30%)p99.99( 99.62%)d 0.29(  0.08%)
                                            0.0000  0.0543 -0.0035 -0.0005 -0.0001
                                           -0.2091 -0.0025 -0.0008  0.0010  0.9742
                                            0.0139  0.0038 -0.0008  0.0559  0.0008
                                            0.0002 -0.0001 -0.0259 -0.0016 -0.0002
                                            0.0132  0.0001
    54. (1.02341) LP*( 1) C  11           s(  0.00%)p 1.00( 99.99%)d 0.00(  0.01%)
                                            0.0000  0.0010 -0.0001 -0.0001 -0.0000
                                           -0.0020 -0.0000  0.0001 -0.0000  0.0149
                                            0.0013  0.0003  0.0001  0.9998  0.0039
                                            0.0091 -0.0044 -0.0003 -0.0121 -0.0013
                                            0.0001  0.0000
    55. (1.10955) LP ( 1) C  16           s(  0.00%)p 1.00(100.00%)d 0.00(  0.00%)
                                           -0.0000  0.0005  0.0001  0.0000 -0.0000
                                           -0.0030 -0.0000  0.0000  0.0000  0.0153
                                            0.0003 -0.0001  0.0002  0.9998  0.0122
                                           -0.0014  0.0067 -0.0000 -0.0005 -0.0010
                                           -0.0000  0.0000
    56. (1.99266) LP ( 1)Cl  17           s( 80.17%)p 0.25( 19.82%)d 0.00(  0.01%)
                                           -0.0000 -0.0003  0.8953 -0.0100 -0.0012
                                           -0.0001  0.0000 -0.0002 -0.4420  0.0129
                                            0.0002 -0.0006 -0.0000 -0.0514  0.0013
                                            0.0003 -0.0001  0.0000 -0.0008  0.0000
                                           -0.0000 -0.0000 -0.0025 -0.0000 -0.0000
                                           -0.0101  0.0056
    57. (1.97092) LP ( 2)Cl  17           s(  0.03%)p99.99( 99.96%)d 0.56(  0.02%)
                                           -0.0000 -0.0000  0.0161 -0.0008 -0.0036
                                            0.0003 -0.0000 -0.0000  0.1477  0.0016
                                            0.0000 -0.0001  0.0001 -0.9887 -0.0074
                                           -0.0000 -0.0004 -0.0000  0.0156  0.0001
                                           -0.0000  0.0000 -0.0121  0.0002 -0.0000
                                            0.0024 -0.0009
    58. (1.93785) LP ( 3)Cl  17           s(  0.00%)p 1.00( 99.97%)d 0.00(  0.03%)
                                           -0.0000 -0.0000  0.0004 -0.0000  0.0000
                                            0.0000 -0.0000 -0.0000 -0.0028 -0.0000
                                           -0.0000  0.0000  0.0000  0.0154  0.0002
                                           -0.0000 -0.0000  0.0000  0.9997  0.0138
                                           -0.0004 -0.0004  0.0002  0.0158  0.0017
                                           -0.0001  0.0000
    59. (1.99249) LP ( 1)Cl  18           s( 80.15%)p 0.25( 19.84%)d 0.00(  0.01%)
                                           -0.0000 -0.0003  0.8952 -0.0094 -0.0020
                                           -0.0001  0.0000 -0.0001 -0.2041  0.0061
                                            0.0001 -0.0003  0.0002  0.3956 -0.0113
                                           -0.0003  0.0006 -0.0000 -0.0065  0.0002
                                            0.0000 -0.0000  0.0085 -0.0001  0.0002
                                            0.0047  0.0058
    60. (1.97091) LP ( 2)Cl  18           s(  0.08%)p99.99( 99.91%)d 0.17(  0.01%)
                                            0.0000 -0.0000  0.0275 -0.0013 -0.0037
                                            0.0001 -0.0000  0.0000 -0.8615 -0.0058
                                           -0.0007 -0.0004  0.0000 -0.5067 -0.0055
                                            0.0003 -0.0002 -0.0000  0.0059  0.0001
                                           -0.0000  0.0000  0.0070 -0.0001 -0.0002
                                           -0.0088 -0.0011
    61. (1.93374) LP ( 3)Cl  18           s(  0.00%)p 1.00( 99.97%)d 0.00(  0.03%)
                                           -0.0000 -0.0000  0.0007 -0.0000 -0.0000
                                           -0.0000 -0.0000 -0.0000 -0.0014  0.0001
                                            0.0000 -0.0000  0.0000  0.0140  0.0002
                                           -0.0000 -0.0000  0.0000  0.9997  0.0134
                                           -0.0008 -0.0004  0.0001  0.0069 -0.0145
                                            0.0002  0.0004
    62. (0.01512) RY*( 1) C   1           s(  9.93%)p 9.05( 89.88%)d 0.02(  0.19%)
                                           -0.0000  0.0696  0.3057 -0.0020 -0.0308
                                            0.0377  0.9280 -0.0225 -0.0203  0.0125
                                            0.1866  0.0036 -0.0174 -0.0012 -0.0035
                                            0.0010  0.0005 -0.0014  0.0089 -0.0018
                                            0.0420  0.0093
    63. (0.00912) RY*( 2) C   1           s(  0.00%)p 1.00(  6.43%)d14.54( 93.56%)
                                           -0.0000 -0.0011  0.0049  0.0031  0.0013
                                           -0.0007 -0.0100  0.0100 -0.0009  0.0044
                                            0.0000  0.0012 -0.0060 -0.0810  0.2107
                                            0.0434  0.1059 -0.0425  0.9601  0.1079
                                            0.0072 -0.0159
    64. (0.00750) RY*( 3) C   1           s(  0.99%)p62.23( 61.45%)d38.04( 37.57%)
                                            0.0000  0.0021  0.0972 -0.0190  0.0081
                                           -0.0049 -0.1716 -0.0391 -0.0012  0.0272
                                            0.7435  0.1658 -0.0367  0.0029  0.0321
                                            0.0063 -0.0030  0.5581  0.0172  0.0010
                                           -0.2527 -0.0051
    65. (0.00321) RY*( 4) C   1           s( 22.77%)p 1.51( 34.33%)d 1.88( 42.90%)
                                           -0.0000 -0.0076  0.4724  0.0639  0.0193
                                            0.0267 -0.2383  0.2278 -0.0733  0.0003
                                            0.4282 -0.2040 -0.0561  0.0001  0.0158
                                           -0.0140 -0.0024 -0.6530 -0.0392  0.0051
                                           -0.0059  0.0309
    66. (0.00194) RY*( 5) C   1           s( 30.09%)p 1.49( 44.79%)d 0.83( 25.12%)
                                           -0.0000 -0.0078  0.5407  0.0846  0.0371
                                            0.0381 -0.0742  0.1728 -0.2206  0.0078
                                           -0.4231  0.4249 -0.0435  0.0005 -0.0275
                                            0.0126  0.0009  0.1131  0.0068  0.0120
                                           -0.4861  0.0439
    67. (0.00049) RY*( 6) C   1           s(  0.01%)p 1.00(  0.67%)d99.99( 99.33%)
                                           -0.0000 -0.0000  0.0036  0.0083  0.0015
                                           -0.0001 -0.0021 -0.0041 -0.0009  0.0003
                                            0.0039  0.0046  0.0044 -0.0069 -0.0755
                                           -0.0095  0.0272  0.0188 -0.0958  0.9875
                                            0.0439  0.0810
    68. (0.00024) RY*( 7) C   1           s( 54.65%)p 0.21( 11.71%)d 0.62( 33.64%)
                                           -0.0000  0.0074 -0.4360  0.5948 -0.0509
                                           -0.0007  0.1286 -0.0906 -0.1081 -0.0099
                                            0.1445  0.2418 -0.0047  0.0010 -0.0344
                                           -0.0017 -0.0019 -0.3150 -0.0096  0.0378
                                           -0.3982 -0.2775
    69. (0.00021) RY*( 8) C   1           s(  0.20%)p99.99( 94.12%)d28.96(  5.68%)
                                           -0.0000 -0.0001  0.0067  0.0437  0.0013
                                           -0.0008  0.0112 -0.0338 -0.0066  0.0008
                                           -0.0409  0.0076 -0.0094 -0.0260  0.9601
                                            0.0425  0.1174  0.0015 -0.2330  0.0485
                                           -0.0079 -0.0086
    70. (0.00011) RY*( 9) C   1           s( 11.08%)p 5.56( 61.55%)d 2.47( 27.37%)
                                            0.0000  0.0028 -0.1691  0.0772  0.2760
                                           -0.0052  0.0108  0.0706 -0.4122 -0.0036
                                            0.0736  0.3327 -0.5692 -0.0000  0.0027
                                            0.0086 -0.0154 -0.0328  0.0031 -0.0450
                                            0.3596  0.3759
    71. (0.00010) RY*(10) C   1           s( 27.62%)p 1.88( 51.99%)d 0.74( 20.39%)
                                            0.0000 -0.0102  0.3807  0.3271  0.1556
                                           -0.0137 -0.1393 -0.6758  0.1273 -0.0012
                                           -0.0389  0.1539 -0.0250  0.0014 -0.0381
                                           -0.0049 -0.0108  0.0240  0.0067 -0.0055
                                            0.3694 -0.2584
    72. (0.00004) RY*(11) C   1           s( 17.03%)p 2.88( 49.12%)d 1.99( 33.85%)
    73. (0.00001) RY*(12) C   1           s( 37.86%)p 1.28( 48.59%)d 0.36( 13.55%)
    74. (0.00002) RY*(13) C   1           s(  0.03%)p99.99( 99.69%)d10.74(  0.28%)
    75. (0.00000) RY*(14) C   1           s(  7.18%)p11.61( 83.37%)d 1.32(  9.45%)
    76. (0.00000) RY*(15) C   1           s(  0.02%)p99.99( 99.22%)d46.84(  0.76%)
    77. (0.00000) RY*(16) C   1           s( 71.64%)p 0.12(  8.71%)d 0.27( 19.64%)
    78. (0.00001) RY*(17) C   1           s(  9.32%)p 5.87( 54.69%)d 3.86( 35.99%)
    79. (0.00442) RY*( 1) C   2           s(  4.41%)p20.98( 92.54%)d 0.69(  3.05%)
                                            0.0000 -0.0129  0.2084 -0.0217  0.0041
                                           -0.0209 -0.8846 -0.0245  0.0374 -0.0269
                                            0.3603 -0.0940 -0.0041 -0.0013  0.0316
                                           -0.0030  0.0002  0.1700  0.0090 -0.0023
                                           -0.0300  0.0251
    80. (0.00322) RY*( 2) C   2           s(  8.81%)p10.04( 88.42%)d 0.32(  2.78%)
                                            0.0000  0.0205  0.2944 -0.0306 -0.0046
                                           -0.0450 -0.3257 -0.0128  0.0478 -0.0047
                                           -0.8696  0.1119 -0.0604  0.0002 -0.0324
                                            0.0075 -0.0035 -0.1541 -0.0069  0.0064
                                            0.0219 -0.0588
    81. (0.00144) RY*( 3) C   2           s(  0.02%)p99.99( 93.53%)d99.99(  6.46%)
                                            0.0000  0.0001  0.0123 -0.0005 -0.0006
                                           -0.0003 -0.0129 -0.0062  0.0027 -0.0010
                                            0.0434 -0.0003  0.0030  0.0179 -0.9592
                                           -0.0829 -0.0771  0.0099 -0.2025 -0.1529
                                           -0.0070 -0.0078
    82. (0.00080) RY*( 4) C   2           s( 73.23%)p 0.36( 26.22%)d 0.01(  0.55%)
                                           -0.0000  0.0049  0.8439  0.1382  0.0297
                                           -0.0165  0.2751 -0.3250 -0.0109  0.0110
                                            0.2102  0.0928 -0.1649  0.0004  0.0167
                                            0.0128 -0.0058 -0.0453  0.0028 -0.0014
                                           -0.0481  0.0334
    83. (0.00039) RY*( 5) C   2           s(  9.37%)p 7.95( 74.48%)d 1.72( 16.14%)
                                           -0.0000  0.0018  0.2982  0.0492 -0.0490
                                            0.0045  0.0683  0.6741  0.2780  0.0019
                                            0.0686  0.1914  0.4085  0.0002 -0.0001
                                            0.0052  0.0144  0.0595  0.0098 -0.0173
                                            0.3875  0.0856
    84. (0.00032) RY*( 6) C   2           s(  0.04%)p99.99( 16.50%)d99.99( 83.46%)
                                           -0.0000  0.0002  0.0009  0.0191  0.0007
                                           -0.0000  0.0031  0.0013  0.0097  0.0005
                                           -0.0143  0.0168  0.0002 -0.0133  0.2564
                                           -0.2909  0.1180  0.0303 -0.6949 -0.5909
                                           -0.0262 -0.0295
    85. (0.00020) RY*( 7) C   2           s(  0.03%)p99.99( 60.96%)d99.99( 39.01%)
                                           -0.0000  0.0002 -0.0082  0.0138 -0.0019
                                            0.0004 -0.0005  0.0018  0.0003  0.0001
                                           -0.0037 -0.0389  0.0057 -0.0039  0.0042
                                            0.7684 -0.1325 -0.0031  0.1690 -0.5994
                                           -0.0106 -0.0469
    86. (0.00015) RY*( 8) C   2           s( 25.13%)p 1.34( 33.77%)d 1.64( 41.11%)
                                           -0.0000  0.0131 -0.1736  0.4623 -0.0851
                                            0.0081 -0.0257 -0.1572  0.0557 -0.0012
                                           -0.0824  0.4653 -0.2923  0.0002 -0.0089
                                            0.0164 -0.0059  0.5545  0.0296 -0.0100
                                            0.2709  0.1709
    87. (0.00008) RY*( 9) C   2           s(  5.96%)p 4.62( 27.53%)d11.15( 66.50%)
    88. (0.00004) RY*(10) C   2           s(  4.70%)p11.21( 52.64%)d 9.08( 42.66%)
    89. (0.00003) RY*(11) C   2           s( 18.05%)p 4.32( 77.95%)d 0.22(  4.00%)
    90. (0.00001) RY*(12) C   2           s( 40.38%)p 0.74( 30.05%)d 0.73( 29.58%)
    91. (0.00002) RY*(13) C   2           s( 19.56%)p 0.71( 13.83%)d 3.40( 66.60%)
    92. (0.00001) RY*(14) C   2           s(  6.05%)p11.44( 69.27%)d 4.08( 24.68%)
    93. (0.00000) RY*(15) C   2           s(  1.37%)p71.21( 97.25%)d 1.01(  1.38%)
    94. (0.00001) RY*(16) C   2           s(  1.15%)p25.88( 29.77%)d60.04( 69.08%)
    95. (0.00000) RY*(17) C   2           s( 81.78%)p 0.19( 15.45%)d 0.03(  2.77%)
    96. (0.00496) RY*( 1) C   3           s(  2.67%)p34.44( 91.99%)d 2.00(  5.34%)
                                           -0.0000  0.0149  0.1612  0.0014 -0.0225
                                            0.0108 -0.2158  0.0813 -0.0109  0.0180
                                           -0.9278  0.0292 -0.0515  0.0004 -0.0420
                                            0.0029 -0.0021  0.1741  0.0107  0.0065
                                           -0.1493 -0.0256
    97. (0.00227) RY*( 2) C   3           s(  0.74%)p99.99( 98.22%)d 1.40(  1.04%)
                                            0.0000  0.0127  0.0615  0.0236 -0.0538
                                            0.0260  0.9533 -0.1146 -0.1184 -0.0089
                                           -0.2103  0.0170 -0.0286 -0.0013 -0.0119
                                            0.0121 -0.0001  0.0767  0.0208 -0.0128
                                            0.0613 -0.0120
    98. (0.00132) RY*( 3) C   3           s(  0.10%)p99.99( 40.30%)d99.99( 59.60%)
                                           -0.0000 -0.0005  0.0314 -0.0019  0.0018
                                           -0.0016 -0.0154  0.0261  0.0072  0.0008
                                           -0.0045 -0.0211 -0.0052 -0.0312  0.4022
                                            0.4885  0.0113 -0.0422  0.6842 -0.3522
                                           -0.0173 -0.0413
    99. (0.00098) RY*( 4) C   3           s( 87.58%)p 0.13( 11.33%)d 0.01(  1.09%)
                                            0.0000 -0.0086  0.9286 -0.1129 -0.0263
                                           -0.0214  0.0265  0.1381  0.1524 -0.0195
                                            0.1683 -0.1884 -0.0546  0.0007 -0.0375
                                           -0.0344 -0.0042 -0.0492 -0.0031  0.0164
                                           -0.0882  0.0211
   100. (0.00040) RY*( 5) C   3           s(  0.16%)p99.99( 58.25%)d99.99( 41.58%)
                                            0.0000 -0.0005  0.0324  0.0242 -0.0032
                                           -0.0003  0.0175  0.0516  0.0326 -0.0010
                                           -0.0272  0.0031 -0.0093  0.0017  0.7376
                                            0.1735  0.0593  0.0346 -0.6296 -0.1348
                                           -0.0062 -0.0059
   101. (0.00015) RY*( 6) C   3           s( 13.83%)p 2.85( 39.48%)d 3.38( 46.69%)
                                           -0.0000  0.0017  0.0907  0.3500  0.0870
                                           -0.0160 -0.0022  0.0854  0.4880  0.0013
                                            0.0487  0.3644  0.0984 -0.0001 -0.0444
                                            0.0441 -0.0185  0.5160  0.0336 -0.0168
                                            0.4413  0.0671
   102. (0.00011) RY*( 7) C   3           s(  6.45%)p 5.79( 37.38%)d 8.70( 56.17%)
                                            0.0000 -0.0037 -0.0367  0.2386 -0.0790
                                            0.0053  0.0504  0.1226  0.3680 -0.0080
                                           -0.0982  0.1726 -0.4130 -0.0007 -0.0579
                                            0.0649 -0.0562 -0.5983 -0.0473  0.0529
                                            0.1199 -0.4293
   103. (0.00008) RY*( 8) C   3           s( 47.60%)p 0.70( 33.48%)d 0.40( 18.92%)
   104. (0.00009) RY*( 9) C   3           s(  6.54%)p12.21( 79.79%)d 2.09( 13.68%)
   105. (0.00005) RY*(10) C   3           s(  2.53%)p28.15( 71.23%)d10.37( 26.24%)
   106. (0.00005) RY*(11) C   3           s(  6.16%)p 8.07( 49.66%)d 7.18( 44.18%)
   107. (0.00003) RY*(12) C   3           s( 33.30%)p 1.83( 60.89%)d 0.17(  5.81%)
   108. (0.00003) RY*(13) C   3           s(  8.91%)p 5.24( 46.71%)d 4.98( 44.38%)
   109. (0.00001) RY*(14) C   3           s(  0.51%)p99.99( 51.74%)d94.53( 47.76%)
   110. (0.00001) RY*(15) C   3           s(  0.54%)p28.44( 15.36%)d99.99( 84.10%)
   111. (0.00000) RY*(16) C   3           s( 82.39%)p 0.19( 15.47%)d 0.03(  2.14%)
   112. (0.00000) RY*(17) C   3           s(  0.01%)p 1.00( 98.88%)d 0.01(  1.11%)
   113. (0.00814) RY*( 1) C   4           s(  4.39%)p21.37( 93.70%)d 0.44(  1.91%)
                                           -0.0000 -0.0091 -0.1459  0.1497  0.0084
                                           -0.0232  0.5193 -0.0141 -0.0022 -0.0866
                                            0.8110 -0.0154  0.0192 -0.0027  0.0276
                                            0.0019  0.0005  0.0952  0.0062  0.0059
                                           -0.0971 -0.0239
   114. (0.00260) RY*( 2) C   4           s(  6.65%)p13.86( 92.10%)d 0.19(  1.26%)
                                           -0.0000  0.0031  0.2572 -0.0006 -0.0173
                                           -0.0434 -0.7698  0.0822 -0.0328 -0.0173
                                            0.5236 -0.1936  0.0648 -0.0008  0.0484
                                           -0.0119  0.0036  0.0910  0.0057  0.0022
                                            0.0409 -0.0511
   115. (0.00187) RY*( 3) C   4           s(  0.06%)p99.99( 90.01%)d99.99(  9.94%)
                                            0.0000  0.0001  0.0213  0.0092  0.0038
                                           -0.0001 -0.0194  0.0094  0.0030 -0.0006
                                            0.0472 -0.0066  0.0033  0.0148 -0.9454
                                            0.0503 -0.0273  0.0145 -0.3137  0.0268
                                           -0.0009  0.0069
   116. (0.00120) RY*( 4) C   4           s( 77.18%)p 0.27( 20.69%)d 0.03(  2.13%)
                                            0.0000  0.0073  0.8774  0.0332  0.0281
                                            0.0005  0.2743 -0.2320 -0.2113 -0.0068
                                           -0.0436 -0.1258  0.1232 -0.0006  0.0080
                                           -0.0050  0.0105 -0.0504  0.0058  0.0038
                                           -0.1309  0.0401
   117. (0.00043) RY*( 5) C   4           s(  0.01%)p99.99( 26.78%)d99.99( 73.20%)
                                           -0.0000  0.0001 -0.0057  0.0101  0.0016
                                           -0.0003  0.0023 -0.0214 -0.0050  0.0002
                                           -0.0105  0.0204  0.0035 -0.0071  0.2622
                                           -0.4374 -0.0814  0.0325 -0.8420  0.1446
                                           -0.0066  0.0330
   118. (0.00025) RY*( 6) C   4           s( 21.71%)p 1.43( 31.14%)d 2.17( 47.15%)
                                           -0.0000 -0.0030 -0.2381  0.3998 -0.0245
                                           -0.0213 -0.1640 -0.3911 -0.2129 -0.0022
                                           -0.0032 -0.0253  0.2553 -0.0005 -0.0338
                                           -0.1362 -0.0144 -0.5692  0.0402 -0.0913
                                           -0.3546 -0.1086
   119. (0.00022) RY*( 7) C   4           s(  0.54%)p86.77( 46.85%)d97.46( 52.61%)
                                           -0.0000 -0.0011 -0.0473  0.0549 -0.0123
                                           -0.0044 -0.0277 -0.0514 -0.0383 -0.0005
                                           -0.0043 -0.0484  0.0474  0.0065  0.1156
                                            0.6562  0.1222 -0.1224 -0.2009  0.6828
                                           -0.0568  0.0375
   120. (0.00013) RY*( 8) C   4           s(  8.27%)p 8.12( 67.18%)d 2.97( 24.55%)
                                           -0.0000 -0.0086  0.2682  0.0995 -0.0281
                                           -0.0184 -0.0263  0.3391  0.4766 -0.0089
                                            0.1155  0.5511 -0.1045 -0.0003  0.0135
                                            0.0106 -0.0156 -0.4864 -0.0169 -0.0029
                                           -0.0717  0.0593
   121. (0.00008) RY*( 9) C   4           s( 19.69%)p 0.51( 10.05%)d 3.57( 70.26%)
   122. (0.00006) RY*(10) C   4           s(  0.28%)p99.99( 66.71%)d99.99( 33.01%)
   123. (0.00003) RY*(11) C   4           s( 45.04%)p 0.36( 16.10%)d 0.86( 38.86%)
   124. (0.00004) RY*(12) C   4           s(  0.63%)p99.99( 98.13%)d 1.94(  1.23%)
   125. (0.00002) RY*(13) C   4           s(  3.91%)p 4.77( 18.62%)d19.84( 77.48%)
   126. (0.00001) RY*(14) C   4           s(  0.12%)p99.99( 90.42%)d75.73(  9.46%)
   127. (0.00001) RY*(15) C   4           s( 12.29%)p 2.63( 32.28%)d 4.51( 55.43%)
   128. (0.00000) RY*(16) C   4           s(  0.64%)p99.99( 98.75%)d 0.95(  0.61%)
   129. (0.00000) RY*(17) C   4           s( 98.58%)p 0.01(  0.70%)d 0.01(  0.72%)
   130. (0.00771) RY*( 1) C   5           s(  4.90%)p18.75( 91.90%)d 0.65(  3.20%)
                                           -0.0000 -0.0018  0.1964  0.1019 -0.0081
                                            0.0212  0.9190  0.0288 -0.0275  0.0134
                                            0.2623 -0.0215 -0.0499  0.0003  0.0200
                                            0.0078  0.0001  0.1709  0.0023 -0.0006
                                            0.0396 -0.0354
   131. (0.00394) RY*( 2) C   5           s(  8.57%)p10.25( 87.79%)d 0.43(  3.65%)
                                            0.0000  0.0131  0.2908 -0.0015 -0.0299
                                            0.0456 -0.2851  0.0693 -0.0883 -0.0133
                                            0.8818 -0.0382  0.0297 -0.0008  0.0430
                                            0.0008  0.0023 -0.1700  0.0012  0.0136
                                           -0.0845 -0.0160
   132. (0.00187) RY*( 3) C   5           s(  0.14%)p99.99( 17.85%)d99.99( 82.01%)
                                            0.0000  0.0001  0.0321 -0.0197  0.0003
                                            0.0006 -0.0068 -0.0116 -0.0124  0.0001
                                            0.0095  0.0261 -0.0120 -0.0117 -0.1556
                                           -0.3882  0.0468  0.0424 -0.7292 -0.5332
                                           -0.0359 -0.0314
   133. (0.00122) RY*( 4) C   5           s( 77.85%)p 0.24( 18.89%)d 0.04(  3.25%)
                                            0.0000  0.0015  0.8799 -0.0102  0.0653
                                            0.0070 -0.1359  0.2259  0.0352 -0.0219
                                           -0.3173 -0.0772 -0.1025 -0.0014  0.0005
                                            0.0233 -0.0017  0.1642  0.0150  0.0158
                                           -0.0311  0.0643
   134. (0.00054) RY*( 5) C   5           s(  0.62%)p99.99( 90.88%)d13.73(  8.50%)
                                           -0.0000 -0.0009 -0.0499  0.0608  0.0023
                                            0.0009 -0.0086  0.1122  0.0194  0.0020
                                           -0.0410  0.0274 -0.0079 -0.0063  0.9290
                                            0.1253  0.1205  0.0231 -0.2772  0.0280
                                           -0.0829 -0.0048
   135. (0.00031) RY*( 6) C   5           s( 19.17%)p 2.64( 50.56%)d 1.58( 30.27%)
                                           -0.0000 -0.0016 -0.2123  0.3828  0.0098
                                            0.0059 -0.0555  0.6448  0.2348  0.0116
                                            0.0449  0.0595  0.0615  0.0012 -0.1465
                                           -0.0227 -0.0139  0.2930  0.0519  0.0045
                                           -0.4448 -0.1278
   136. (0.00016) RY*( 7) C   5           s(  6.09%)p 4.74( 28.89%)d10.67( 65.01%)
                                            0.0000  0.0099 -0.1090  0.2186  0.0345
                                           -0.0133 -0.1930 -0.0855  0.0382  0.0013
                                            0.1374 -0.4567 -0.1172  0.0010  0.0216
                                            0.0338  0.0011  0.6235 -0.0315  0.0019
                                            0.5084 -0.0443
   137. (0.00014) RY*( 8) C   5           s( 14.72%)p 4.30( 63.32%)d 1.49( 21.96%)
                                           -0.0000  0.0038 -0.0985  0.3274  0.1740
                                            0.0019  0.0331  0.1036 -0.2537  0.0028
                                           -0.0564 -0.3824 -0.6326 -0.0002 -0.0074
                                           -0.0768 -0.0388 -0.3745  0.0206 -0.0311
                                           -0.1102  0.2565
   138. (0.00006) RY*( 9) C   5           s(  0.36%)p99.99( 60.93%)d99.99( 38.71%)
   139. (0.00006) RY*(10) C   5           s( 17.51%)p 2.49( 43.63%)d 2.22( 38.86%)
   140. (0.00004) RY*(11) C   5           s( 17.82%)p 3.82( 68.03%)d 0.79( 14.14%)
   141. (0.00002) RY*(12) C   5           s(  9.58%)p 0.46(  4.43%)d 8.98( 85.99%)
   142. (0.00001) RY*(13) C   5           s(  1.40%)p59.68( 83.65%)d10.66( 14.95%)
   143. (0.00000) RY*(14) C   5           s( 78.86%)p 0.19( 14.88%)d 0.08(  6.26%)
   144. (0.00001) RY*(15) C   5           s(  0.01%)p 1.00( 32.13%)d 2.11( 67.86%)
   145. (0.00001) RY*(16) C   5           s( 42.31%)p 1.01( 42.85%)d 0.35( 14.84%)
   146. (0.00000) RY*(17) C   5           s(  0.04%)p99.99( 99.62%)d 8.07(  0.34%)
   147. (0.00676) RY*( 1) C   6           s(  3.65%)p25.55( 93.17%)d 0.87(  3.19%)
                                           -0.0000 -0.0064  0.1906 -0.0100  0.0139
                                           -0.8283 -0.4574 -0.0321 -0.0035  0.1259
                                            0.1378  0.0033 -0.0002 -0.0122 -0.0095
                                            0.0009  0.1034 -0.0040 -0.0056  0.1413
                                           -0.0343
   148. (0.00565) RY*( 2) C   6           s(  0.90%)p99.99( 96.48%)d 2.93(  2.63%)
                                           -0.0000  0.0024  0.0945 -0.0059 -0.0017
                                            0.1889 -0.0904  0.0104  0.0181  0.9436
                                           -0.1711 -0.0197  0.0015 -0.0195 -0.0034
                                           -0.0025  0.1379 -0.0068  0.0005 -0.0842
                                            0.0102
   149. (0.00320) RY*( 3) C   6           s( 17.09%)p 4.77( 81.57%)d 0.08(  1.35%)
                                            0.0000 -0.0035  0.4132 -0.0105 -0.0110
                                            0.4768 -0.6464 -0.0234 -0.0009 -0.1208
                                            0.3921  0.0206 -0.0005  0.0165 -0.0275
                                            0.0041 -0.0866 -0.0059  0.0075 -0.0755
                                           -0.0132
   150. (0.00210) RY*( 4) C   6           s(  0.00%)p 1.00( 98.60%)d 0.01(  1.40%)
                                           -0.0000  0.0002  0.0024 -0.0009  0.0005
                                           -0.0153  0.0194  0.0020  0.0013  0.0171
                                           -0.0102  0.0019  0.0001  0.8820 -0.4509
                                            0.0614  0.0217  0.1147  0.0186 -0.0013
                                            0.0007
   151. (0.00121) RY*( 5) C   6           s(  1.96%)p48.90( 95.71%)d 1.19(  2.33%)
                                            0.0000  0.0002  0.1394 -0.0121 -0.0021
                                            0.0616 -0.3588 -0.0034 -0.0115 -0.2399
                                           -0.8723  0.0725 -0.0007 -0.0156 -0.0223
                                            0.0005  0.1338  0.0285  0.0100 -0.0399
                                           -0.0539
   152. (0.00062) RY*( 6) C   6           s( 71.34%)p 0.32( 23.15%)d 0.08(  5.51%)
                                           -0.0000  0.0020  0.8423  0.0623  0.0101
                                           -0.0662  0.4575  0.0254 -0.0002 -0.0428
                                           -0.0365  0.1151 -0.0025 -0.0213  0.0088
                                            0.0078  0.0818  0.0690  0.0378  0.0292
                                            0.2035
   153. (0.00059) RY*( 7) C   6           s(  0.61%)p12.49(  7.58%)d99.99( 91.81%)
                                           -0.0000 -0.0001  0.0777  0.0065  0.0009
                                           -0.0039  0.0297 -0.0024 -0.0005 -0.0120
                                           -0.0280  0.0110  0.0157  0.1936  0.1799
                                           -0.0613  0.0091 -0.6432 -0.7084 -0.0275
                                           -0.0402
   154. (0.00041) RY*( 8) C   6           s(  0.00%)p 1.00( 10.84%)d 8.22( 89.15%)
                                            0.0000  0.0004  0.0067 -0.0014  0.0002
                                           -0.0053  0.0144  0.0044 -0.0005 -0.0112
                                           -0.0133  0.0004  0.0030 -0.0785 -0.3189
                                           -0.0047  0.0153 -0.7462  0.5730  0.0108
                                            0.0780
   155. (0.00020) RY*( 9) C   6           s(  0.23%)p99.99( 42.08%)d99.99( 57.70%)
                                           -0.0000  0.0084  0.0340  0.0322 -0.0020
                                           -0.1409 -0.0088 -0.5391  0.0027  0.0078
                                           -0.0761 -0.3170 -0.0013  0.0324  0.0520
                                           -0.0086 -0.3683  0.0056  0.0241 -0.5987
                                            0.2869
   156. (0.00010) RY*(10) C   6           s(  1.26%)p58.69( 74.16%)d19.45( 24.57%)
                                           -0.0000  0.0008  0.1088  0.0281  0.0054
                                            0.0817  0.0031 -0.0211  0.0099 -0.0059
                                           -0.0777 -0.8239 -0.0043  0.1059  0.1937
                                           -0.0260 -0.0406 -0.0238  0.0874  0.4837
                                           -0.0440
   157. (0.00008) RY*(11) C   6           s(  0.43%)p99.99( 79.99%)d45.87( 19.59%)
   158. (0.00006) RY*(12) C   6           s(  4.53%)p 2.90( 13.15%)d18.16( 82.32%)
   159. (0.00004) RY*(13) C   6           s(  1.52%)p31.28( 47.43%)d33.67( 51.06%)
   160. (0.00004) RY*(14) C   6           s(  2.09%)p17.66( 36.83%)d29.29( 61.09%)
   161. (0.00000) RY*(15) C   6           s(  0.00%)p 1.00( 98.93%)d 0.01(  1.06%)
   162. (0.00000) RY*(16) C   6           s( 94.46%)p 0.00(  0.43%)d 0.05(  5.12%)
   163. (0.00084) RY*( 1) H   7           s( 96.40%)p 0.04(  3.60%)
                                           -0.0017  0.9818  0.0077  0.1877 -0.0266
                                           -0.0076
   164. (0.00018) RY*( 2) H   7           s( 86.31%)p 0.16( 13.69%)
                                            0.0048 -0.0493  0.9277  0.1718 -0.3053
                                           -0.1188
   165. (0.00014) RY*( 3) H   7           s(  0.88%)p99.99( 99.12%)
                                            0.0006  0.0008  0.0937  0.0189 -0.0905
                                            0.9913
   166. (0.00006) RY*( 4) H   7           s(  7.51%)p12.32( 92.49%)
   167. (0.00004) RY*( 5) H   7           s(  8.94%)p10.18( 91.06%)
   168. (0.00213) RY*( 1) H   8           s( 98.41%)p 0.02(  1.59%)
                                           -0.0079  0.9920  0.0009  0.1248  0.0177
                                            0.0054
   169. (0.00016) RY*( 2) H   8           s( 77.67%)p 0.29( 22.33%)
                                            0.0090  0.0192  0.8811 -0.2193  0.4169
                                            0.0372
   170. (0.00008) RY*( 3) H   8           s(  5.68%)p16.62( 94.32%)
   171. (0.00008) RY*( 4) H   8           s(  0.02%)p99.99( 99.98%)
   172. (0.00004) RY*( 5) H   8           s( 18.27%)p 4.47( 81.73%)
   173. (0.00445) RY*( 1) O   9           s(  1.24%)p78.30( 97.34%)d 1.14(  1.41%)
                                           -0.0000  0.0001  0.1096  0.0204 -0.0024
                                           -0.0003 -0.1802 -0.0128  0.0224 -0.0103
                                            0.9660 -0.0327  0.0078 -0.0005  0.0765
                                           -0.0008  0.0015  0.1146  0.0080 -0.0002
                                           -0.0307 -0.0037
   174. (0.00358) RY*( 2) O   9           s(  0.00%)p 1.00( 99.28%)d 0.01(  0.72%)
                                            0.0000  0.0000  0.0050 -0.0009  0.0002
                                           -0.0000  0.0265 -0.0024 -0.0023 -0.0004
                                           -0.0739 -0.0022 -0.0040  0.0120  0.9917
                                            0.0158  0.0520 -0.0084  0.0841  0.0068
                                            0.0016 -0.0019
   175. (0.00095) RY*( 3) O   9           s( 63.86%)p 0.55( 35.31%)d 0.01(  0.83%)
                                           -0.0000  0.0027  0.7562 -0.2583 -0.0066
                                           -0.0202  0.4380 -0.3825 -0.0925 -0.0017
                                            0.0034 -0.0699 -0.0272 -0.0001 -0.0171
                                            0.0012 -0.0009 -0.0647 -0.0031  0.0049
                                           -0.0614 -0.0185
   176. (0.00017) RY*( 4) O   9           s( 28.28%)p 2.51( 70.85%)d 0.03(  0.87%)
                                           -0.0000  0.0135  0.4911 -0.2032  0.0134
                                           -0.0372 -0.7707  0.2665 -0.0661 -0.0065
                                           -0.1866 -0.0133 -0.0499  0.0001  0.0043
                                           -0.0088 -0.0031 -0.0520 -0.0008  0.0005
                                           -0.0727  0.0272
   177. (0.00005) RY*( 5) O   9           s( 13.50%)p 5.26( 70.93%)d 1.15( 15.57%)
   178. (0.00005) RY*( 6) O   9           s( 31.09%)p 1.17( 36.30%)d 1.05( 32.61%)
   179. (0.00001) RY*( 7) O   9           s( 50.02%)p 0.52( 25.91%)d 0.48( 24.07%)
   180. (0.00001) RY*( 8) O   9           s(  0.10%)p99.99( 99.06%)d 8.04(  0.83%)
   181. (0.00000) RY*( 9) O   9           s(  0.98%)p99.99( 98.39%)d 0.64(  0.62%)
   182. (0.00000) RY*(10) O   9           s( 99.69%)p 0.00(  0.21%)d 0.00(  0.10%)
   183. (0.00001) RY*(11) O   9           s(  0.01%)p 1.00( 99.99%)d 0.00(  0.00%)
   184. (0.00000) RY*(12) O   9           s(  0.00%)p 1.00(100.00%)d 0.00(  0.00%)
   185. (0.00000) RY*(13) O   9           s(  0.11%)p33.36(  3.73%)d99.99( 96.16%)
   186. (0.00000) RY*(14) O   9           s(  0.00%)p 1.00(  0.83%)d99.99( 99.16%)
   187. (0.00001) RY*(15) O   9           s(  0.01%)p 2.00(  0.02%)d99.99( 99.97%)
   188. (0.00000) RY*(16) O   9           s(  3.56%)p16.86( 59.95%)d10.26( 36.49%)
   189. (0.00000) RY*(17) O   9           s(  7.44%)p 0.31(  2.33%)d12.12( 90.23%)
   190. (0.00295) RY*( 1) H  10           s( 99.72%)p 0.00(  0.28%)
                                            0.0031  0.9986 -0.0001  0.0520 -0.0069
                                           -0.0018
   191. (0.00028) RY*( 2) H  10           s( 93.87%)p 0.07(  6.13%)
                                            0.0036 -0.0101  0.9688  0.1703 -0.1793
                                           -0.0146
   192. (0.00012) RY*( 3) H  10           s(  0.00%)p 1.00(100.00%)
                                            0.0000  0.0007  0.0041  0.0149 -0.0453
                                            0.9989
   193. (0.00005) RY*( 4) H  10           s(  3.16%)p30.64( 96.84%)
   194. (0.00004) RY*( 5) H  10           s(  3.29%)p29.40( 96.71%)
   195. (0.01039) RY*( 1) C  11           s( 12.08%)p 6.93( 83.78%)d 0.34(  4.14%)
                                           -0.0000  0.0080  0.3462  0.0298  0.0027
                                           -0.0023  0.0841  0.0588 -0.0065 -0.0113
                                           -0.9066  0.0547  0.0453  0.0014 -0.0097
                                            0.0031 -0.0009  0.0794  0.0032  0.0039
                                            0.1869 -0.0110
   196. (0.00535) RY*( 2) C  11           s(  3.31%)p28.08( 92.83%)d 1.17(  3.86%)
                                            0.0000  0.0130  0.1811 -0.0079 -0.0069
                                           -0.0219  0.9342  0.0963  0.0645  0.0064
                                            0.2035 -0.0098 -0.0099 -0.0004  0.0021
                                           -0.0008  0.0004  0.0401  0.0022  0.0013
                                            0.1924 -0.0034
   197. (0.00150) RY*( 3) C  11           s( 51.98%)p 0.44( 23.09%)d 0.48( 24.93%)
                                            0.0000 -0.0019  0.7196 -0.0450 -0.0063
                                           -0.0002 -0.3006  0.0633 -0.0923  0.0013
                                            0.3290 -0.0437  0.0229 -0.0023  0.1296
                                            0.0210  0.0082 -0.1554 -0.0981  0.0385
                                            0.4621 -0.0219
   198. (0.00116) RY*( 4) C  11           s(  1.36%)p36.32( 49.38%)d36.23( 49.26%)
                                            0.0000 -0.0002  0.1165 -0.0030 -0.0023
                                            0.0001 -0.0515  0.0252 -0.0177  0.0011
                                            0.0614 -0.0039 -0.0020  0.0116 -0.6753
                                           -0.1684 -0.0437 -0.0399  0.6602 -0.2214
                                            0.0774  0.0112
   199. (0.00067) RY*( 5) C  11           s(  0.02%)p99.99( 19.53%)d99.99( 80.45%)
                                            0.0000  0.0000  0.0117 -0.0090  0.0010
                                            0.0001 -0.0024  0.0022 -0.0014  0.0007
                                            0.0013  0.0228 -0.0247 -0.0019 -0.0702
                                           -0.4327  0.0444  0.0292 -0.4419 -0.7797
                                            0.0019  0.0223
   200. (0.00046) RY*( 6) C  11           s( 11.14%)p 5.73( 63.86%)d 2.24( 25.00%)
                                           -0.0000  0.0021 -0.0762  0.3248 -0.0088
                                           -0.0001 -0.0127  0.2260  0.1184 -0.0044
                                           -0.0149 -0.0306  0.1425  0.0078  0.5776
                                           -0.4485  0.1303 -0.1727  0.4558 -0.0679
                                            0.0395  0.0789
   201. (0.00043) RY*( 7) C  11           s( 32.35%)p 1.49( 48.24%)d 0.60( 19.41%)
                                           -0.0000  0.0030 -0.1001  0.5597 -0.0173
                                            0.0002 -0.0304  0.4152  0.2262 -0.0071
                                           -0.0068 -0.1668  0.2550 -0.0048 -0.2965
                                            0.2665 -0.0774 -0.3224 -0.2633 -0.0048
                                            0.0696  0.1263
   202. (0.00015) RY*( 8) C  11           s( 20.99%)p 1.31( 27.50%)d 2.45( 51.52%)
                                           -0.0000 -0.0026  0.4375  0.1356  0.0082
                                            0.0106 -0.0033  0.2351  0.0720  0.0072
                                            0.0404 -0.3619 -0.2204  0.0017 -0.0525
                                           -0.1719  0.0285  0.2509 -0.0475  0.1379
                                           -0.6561 -0.0210
   203. (0.00013) RY*( 9) C  11           s(  1.56%)p35.59( 55.41%)d27.64( 43.03%)
                                           -0.0000 -0.0006  0.1245  0.0051  0.0070
                                            0.0032  0.0037  0.0540  0.0008  0.0015
                                            0.0124 -0.0144 -0.0452 -0.0048  0.2874
                                            0.6814 -0.0428  0.0619  0.2784 -0.5593
                                           -0.1901  0.0046
   204. (0.00010) RY*(10) C  11           s( 12.15%)p 4.57( 55.50%)d 2.66( 32.35%)
                                            0.0000  0.0091  0.0828  0.2577  0.2194
                                           -0.0038 -0.0750  0.0787  0.2262  0.0095
                                            0.1001  0.6528 -0.2338 -0.0005 -0.0298
                                            0.0106 -0.0092  0.3766 -0.0186  0.0583
                                            0.0327  0.4205
   205. (0.00008) RY*(11) C  11           s(  6.06%)p11.36( 68.84%)d 4.14( 25.11%)
   206. (0.00007) RY*(12) C  11           s(  8.61%)p 2.44( 20.98%)d 8.18( 70.42%)
   207. (0.00002) RY*(13) C  11           s( 44.05%)p 1.12( 49.13%)d 0.15(  6.82%)
   208. (0.00002) RY*(14) C  11           s(  9.27%)p 9.08( 84.11%)d 0.71(  6.62%)
   209. (0.00002) RY*(15) C  11           s(  2.87%)p19.30( 55.47%)d14.49( 41.66%)
   210. (0.00000) RY*(16) C  11           s(  0.01%)p99.99( 99.94%)d 3.49(  0.04%)
   211. (0.00000) RY*(17) C  11           s( 82.25%)p 0.03(  2.46%)d 0.19( 15.29%)
   212. (0.00735) RY*( 1) C  12           s( 18.03%)p 4.47( 80.58%)d 0.08(  1.38%)
                                           -0.0000 -0.0050  0.4227 -0.0407  0.0604
                                           -0.0208  0.0382  0.0027  0.0701 -0.8913
                                            0.0159 -0.0164  0.0084  0.0172 -0.0081
                                           -0.0003 -0.0963  0.0105 -0.0032  0.0660
                                            0.0101
   213. (0.00291) RY*( 2) C  12           s(  2.86%)p33.30( 95.37%)d 0.62(  1.77%)
                                            0.0000 -0.0142  0.1197 -0.1188  0.0341
                                            0.9639 -0.1331 -0.0449 -0.0103  0.0279
                                            0.0283  0.0419  0.0013  0.0089 -0.0077
                                           -0.0034 -0.0193 -0.0002 -0.0073 -0.1313
                                            0.0040
   214. (0.00106) RY*( 3) C  12           s( 78.17%)p 0.21( 16.45%)d 0.07(  5.38%)
                                           -0.0000 -0.0253  0.7813  0.4131  0.0091
                                           -0.0810  0.0277  0.0954  0.0501  0.3476
                                            0.1543 -0.0255 -0.0026 -0.0087  0.0092
                                            0.0060 -0.0207 -0.0292  0.0091 -0.2177
                                           -0.0708
   215. (0.00065) RY*( 4) C  12           s( 86.31%)p 0.12( 10.60%)d 0.04(  3.09%)
                                            0.0000  0.0110 -0.3699  0.8521  0.0115
                                            0.1639  0.1523 -0.0377 -0.0198 -0.2129
                                           -0.0480 -0.0732  0.0015 -0.0169 -0.0271
                                           -0.0057 -0.0728  0.0539 -0.0397 -0.1116
                                           -0.0930
   216. (0.00056) RY*( 5) C  12           s(  0.16%)p99.99( 42.73%)d99.99( 57.11%)
                                           -0.0000 -0.0020  0.0364 -0.0174 -0.0031
                                           -0.0286 -0.0803 -0.0038  0.0022  0.0373
                                           -0.0011  0.0022  0.0305  0.4439 -0.4657
                                           -0.0610  0.0072  0.6646 -0.3594  0.0070
                                            0.0125
   217. (0.00043) RY*( 6) C  12           s(  0.12%)p99.99( 81.40%)d99.99( 18.48%)
                                           -0.0000  0.0006 -0.0235  0.0248  0.0012
                                            0.0168  0.1024  0.0155 -0.0022  0.0053
                                           -0.0053  0.0079  0.0274  0.8847  0.1180
                                            0.0740 -0.0166 -0.3763  0.2059  0.0164
                                           -0.0155
   218. (0.00013) RY*( 7) C  12           s(  1.57%)p53.59( 84.19%)d 9.06( 14.23%)
                                           -0.0000  0.0030  0.1184  0.0410  0.0084
                                           -0.0575  0.0566 -0.7938  0.0056  0.0176
                                           -0.3617  0.2397  0.0067  0.0236  0.1257
                                            0.0150  0.1745  0.1364  0.1390 -0.1659
                                            0.2155
   219. (0.00010) RY*( 8) C  12           s(  0.28%)p99.99( 35.56%)d99.99( 64.16%)
                                            0.0000  0.0016  0.0434 -0.0301  0.0058
                                            0.0121  0.2510 -0.1233  0.0015  0.0214
                                           -0.1723  0.0600 -0.0270 -0.0673 -0.4793
                                           -0.0924  0.0433 -0.5734 -0.5526 -0.0161
                                            0.0728
   220. (0.00010) RY*( 9) C  12           s(  4.79%)p 2.44( 11.69%)d17.42( 83.52%)
   221. (0.00008) RY*(10) C  12           s(  1.74%)p55.17( 96.25%)d 1.15(  2.00%)
   222. (0.00008) RY*(11) C  12           s(  0.28%)p38.16( 10.82%)d99.99( 88.89%)
   223. (0.00005) RY*(12) C  12           s(  2.51%)p22.10( 55.41%)d16.78( 42.08%)
   224. (0.00003) RY*(13) C  12           s(  0.03%)p99.99( 52.93%)d99.99( 47.04%)
   225. (0.00001) RY*(14) C  12           s(  2.34%)p29.37( 68.81%)d12.31( 28.85%)
   226. (0.00001) RY*(15) C  12           s(  0.12%)p99.99( 58.37%)d99.99( 41.51%)
   227. (0.00000) RY*(16) C  12           s(  0.00%)p 1.00( 99.83%)d 0.00(  0.17%)
   228. (0.01143) RY*( 1) C  13           s( 26.64%)p 2.20( 58.70%)d 0.55( 14.65%)
                                           -0.0000 -0.0100  0.5144  0.0410 -0.0068
                                           -0.0029  0.7479 -0.0139  0.0538  0.0378
                                            0.1110 -0.0998  0.0062  0.0275 -0.0026
                                           -0.0073 -0.0078  0.3743 -0.0339  0.0021
                                           -0.0226  0.0692
   229. (0.00618) RY*( 2) C  13           s(  0.41%)p99.99( 96.49%)d 7.62(  3.10%)
                                           -0.0000 -0.0257  0.0520  0.0127  0.0233
                                           -0.0233  0.0624  0.0731 -0.0264  0.0010
                                           -0.9767 -0.0063 -0.0051 -0.0008  0.0191
                                            0.0008  0.0002  0.0947  0.0006  0.0051
                                            0.1372  0.0562
   230. (0.00529) RY*( 3) C  13           s( 53.29%)p 0.75( 40.08%)d 0.12(  6.63%)
                                           -0.0000  0.0092  0.7280 -0.0537 -0.0012
                                           -0.0082 -0.6237  0.0465  0.0751  0.0094
                                            0.0413 -0.0237  0.0363  0.0110 -0.0012
                                           -0.0082 -0.0078  0.2147 -0.0312  0.0071
                                            0.1242  0.0613
   231. (0.00247) RY*( 4) C  13           s(  0.03%)p99.99( 45.08%)d99.99( 54.90%)
                                            0.0000  0.0001  0.0159 -0.0035  0.0013
                                            0.0000  0.0002 -0.0033 -0.0018  0.0005
                                           -0.0115 -0.0002  0.0018  0.0030 -0.6561
                                            0.1291  0.0596  0.0125  0.3457 -0.6548
                                            0.0101  0.0190
   232. (0.00103) RY*( 5) C  13           s(  0.23%)p99.99( 25.64%)d99.99( 74.13%)
                                           -0.0000 -0.0002  0.0430 -0.0190  0.0077
                                            0.0009  0.0017 -0.0169 -0.0124  0.0007
                                            0.0063 -0.0042  0.0144 -0.0116  0.3903
                                            0.2629  0.1846  0.0226  0.8499  0.1272
                                           -0.0468  0.0050
   233. (0.00071) RY*( 6) C  13           s( 90.24%)p 0.07(  5.95%)d 0.04(  3.81%)
                                           -0.0000 -0.0032 -0.0732  0.9462 -0.0414
                                           -0.0064 -0.1144  0.0150  0.1196  0.0177
                                           -0.0014 -0.1772 -0.0076  0.0002  0.0065
                                            0.0070  0.0026  0.1608  0.0121 -0.0053
                                           -0.1042 -0.0340
   234. (0.00067) RY*( 7) C  13           s(  2.59%)p 5.02( 13.00%)d32.63( 84.42%)
                                            0.0000 -0.0074  0.1046 -0.0911  0.0811
                                            0.0181 -0.0860 -0.2328 -0.1837 -0.0033
                                           -0.1417 -0.0629  0.0981 -0.0007 -0.0188
                                           -0.0141 -0.0101  0.0340 -0.0490 -0.0186
                                           -0.9140 -0.0703
   235. (0.00027) RY*( 8) C  13           s( 12.02%)p 2.96( 35.57%)d 4.36( 52.41%)
                                            0.0000 -0.0071  0.2801  0.1486  0.1400
                                            0.0145  0.1002 -0.3913 -0.1645 -0.0078
                                           -0.0320 -0.3273  0.2387 -0.0006  0.0000
                                            0.0059 -0.0032 -0.6882 -0.0028  0.0031
                                            0.1695  0.1476
   236. (0.00021) RY*( 9) C  13           s(  0.01%)p 1.00( 46.30%)d 1.16( 53.69%)
                                            0.0000 -0.0001  0.0077  0.0043 -0.0031
                                            0.0001  0.0043  0.0084  0.0179 -0.0000
                                           -0.0108 -0.0014  0.0066  0.0039 -0.5865
                                           -0.3096 -0.1504 -0.0079  0.2973  0.6694
                                           -0.0138 -0.0133
   237. (0.00010) RY*(10) C  13           s(  8.86%)p 4.62( 40.90%)d 5.67( 50.25%)
   238. (0.00003) RY*(11) C  13           s(  3.62%)p19.23( 69.54%)d 7.42( 26.84%)
   239. (0.00004) RY*(12) C  13           s(  7.44%)p11.69( 86.99%)d 0.75(  5.57%)
   240. (0.00002) RY*(13) C  13           s(  3.16%)p30.29( 95.70%)d 0.36(  1.14%)
   241. (0.00000) RY*(14) C  13           s( 91.25%)p 0.09(  7.90%)d 0.01(  0.85%)
   242. (0.00000) RY*(15) C  13           s(  0.01%)p 1.00( 86.44%)d 0.16( 13.55%)
   243. (0.00000) RY*(16) C  13           s(  0.30%)p99.99( 49.43%)d99.99( 50.27%)
   244. (0.00001) RY*(17) C  13           s(  0.01%)p 1.00( 96.48%)d 0.04(  3.51%)
   245. (0.00536) RY*( 1) C  14           s(  1.57%)p58.49( 92.10%)d 4.02(  6.33%)
                                           -0.0000  0.0207  0.1120  0.0516 -0.0101
                                           -0.0239  0.3946  0.0178  0.0399  0.0157
                                           -0.8714  0.0422 -0.0348 -0.0001  0.0173
                                            0.0001  0.0009 -0.2288  0.0037 -0.0041
                                           -0.0974 -0.0373
   246. (0.00253) RY*( 2) C  14           s(  4.42%)p21.51( 95.06%)d 0.12(  0.52%)
                                            0.0000  0.0050  0.1484  0.1485 -0.0097
                                           -0.0236 -0.8674  0.2325  0.1131 -0.0177
                                           -0.3564  0.0103  0.0558 -0.0005  0.0165
                                            0.0014 -0.0006 -0.0104 -0.0004 -0.0024
                                            0.0493 -0.0516
   247. (0.00099) RY*( 3) C  14           s(  0.91%)p62.28( 56.65%)d46.67( 42.44%)
                                            0.0000 -0.0017  0.0939  0.0164 -0.0023
                                            0.0037  0.0259  0.0619 -0.0126 -0.0007
                                            0.0482  0.0023 -0.0093 -0.0221  0.6258
                                            0.4086  0.0163 -0.0270 -0.3974 -0.5149
                                           -0.0225  0.0118
   248. (0.00087) RY*( 4) C  14           s( 67.96%)p 0.27( 18.03%)d 0.21( 14.00%)
                                            0.0000 -0.0132  0.8170  0.1066 -0.0237
                                            0.0203  0.0949  0.2402 -0.0923 -0.0067
                                            0.2259 -0.1968 -0.1003  0.0030 -0.0044
                                           -0.0685  0.0097 -0.1573  0.1153  0.0828
                                           -0.3059 -0.0400
   249. (0.00070) RY*( 5) C  14           s(  1.19%)p47.96( 57.00%)d35.19( 41.82%)
                                            0.0000 -0.0017  0.1014  0.0400 -0.0014
                                            0.0003 -0.0063 -0.0469 -0.0155 -0.0017
                                            0.0034 -0.0429 -0.0179 -0.0052 -0.7113
                                            0.2083 -0.1261 -0.0235 -0.6080 -0.2168
                                           -0.0280 -0.0106
   250. (0.00021) RY*( 6) C  14           s( 11.22%)p 6.25( 70.15%)d 1.66( 18.63%)
                                            0.0000  0.0042 -0.0462  0.2863  0.1677
                                            0.0169  0.1159  0.5060 -0.2610  0.0139
                                            0.1196  0.5773  0.1020 -0.0001 -0.0710
                                            0.0174 -0.0105 -0.2877  0.0200  0.0018
                                            0.2960  0.1245
   251. (0.00013) RY*( 7) C  14           s( 52.25%)p 0.46( 24.28%)d 0.45( 23.47%)
                                           -0.0000 -0.0075 -0.4772  0.5419 -0.0335
                                           -0.0142  0.0388  0.3031  0.0680  0.0082
                                            0.0784 -0.3330 -0.1641  0.0000 -0.0034
                                           -0.0231  0.0054 -0.1298 -0.0130 -0.0131
                                           -0.4477 -0.1303
   252. (0.00011) RY*( 8) C  14           s(  3.63%)p24.19( 87.79%)d 2.37(  8.58%)
                                           -0.0000 -0.0022  0.0438  0.0880  0.1632
                                            0.0040  0.1014  0.0167  0.5422  0.0017
                                            0.0847 -0.2106  0.7219  0.0001 -0.0060
                                           -0.0003 -0.0234 -0.2259  0.0055 -0.0020
                                            0.0722  0.1719
   253. (0.00007) RY*( 9) C  14           s(  0.13%)p99.99( 68.92%)d99.99( 30.95%)
   254. (0.00007) RY*(10) C  14           s( 31.83%)p 0.17(  5.50%)d 1.97( 62.68%)
   255. (0.00007) RY*(11) C  14           s( 19.79%)p 2.98( 59.05%)d 1.07( 21.15%)
   256. (0.00003) RY*(12) C  14           s(  3.77%)p 9.17( 34.62%)d16.32( 61.60%)
   257. (0.00001) RY*(13) C  14           s(  3.43%)p26.65( 91.53%)d 1.47(  5.04%)
   258. (0.00001) RY*(14) C  14           s(  0.01%)p 1.00( 16.74%)d 4.97( 83.25%)
   259. (0.00000) RY*(15) C  14           s(  0.01%)p 1.00( 99.20%)d 0.01(  0.79%)
   260. (0.00000) RY*(16) C  14           s( 88.30%)p 0.13( 11.60%)d 0.00(  0.10%)
   261. (0.00001) RY*(17) C  14           s(  9.62%)p 1.23( 11.86%)d 8.16( 78.52%)
   262. (0.00561) RY*( 1) C  15           s(  3.35%)p28.12( 94.24%)d 0.72(  2.41%)
                                            0.0000  0.0202  0.1766 -0.0433 -0.0069
                                           -0.0031 -0.7152  0.0120  0.0118  0.0389
                                           -0.6458  0.1022 -0.0389 -0.0007  0.0089
                                           -0.0018  0.0010  0.1163 -0.0027 -0.0010
                                           -0.0993 -0.0271
   263. (0.00288) RY*( 2) C  15           s(  2.23%)p42.83( 95.54%)d 1.00(  2.23%)
                                           -0.0000 -0.0111  0.1092 -0.1012 -0.0019
                                           -0.0393 -0.6433  0.0728  0.1241  0.0133
                                            0.7021 -0.1606 -0.0012 -0.0001 -0.0215
                                            0.0045  0.0005 -0.1424 -0.0035  0.0037
                                           -0.0118  0.0431
   264. (0.00135) RY*( 3) C  15           s( 92.35%)p 0.07(  6.19%)d 0.02(  1.46%)
                                            0.0000  0.0069  0.9601 -0.0204  0.0338
                                            0.0166  0.1957  0.0131 -0.1016  0.0181
                                            0.0420  0.1010 -0.0229 -0.0002  0.0067
                                           -0.0023 -0.0009 -0.1151 -0.0005 -0.0011
                                           -0.0024  0.0366
   265. (0.00114) RY*( 4) C  15           s(  0.17%)p99.99( 91.65%)d47.03(  8.18%)
                                            0.0000 -0.0001 -0.0045  0.0409  0.0070
                                            0.0001 -0.0125  0.0190  0.0028 -0.0002
                                            0.0230 -0.0007  0.0013 -0.0202  0.9530
                                            0.0569  0.0605  0.0015  0.0694 -0.2773
                                            0.0016  0.0073
   266. (0.00071) RY*( 5) C  15           s(  0.52%)p 9.97(  5.16%)d99.99( 94.32%)
                                            0.0000 -0.0000  0.0040  0.0706  0.0132
                                            0.0006 -0.0069  0.0362  0.0067  0.0003
                                            0.0040  0.0030 -0.0069 -0.0050 -0.1393
                                           -0.1631 -0.0642  0.0132  0.9301 -0.2789
                                           -0.0091  0.0081
   267. (0.00040) RY*( 6) C  15           s(  1.77%)p44.95( 79.73%)d10.43( 18.49%)
                                            0.0000  0.0041 -0.0627  0.0956  0.0683
                                            0.0184  0.0414  0.8321 -0.0858  0.0004
                                            0.0463  0.2890  0.0935  0.0005 -0.0205
                                            0.0280 -0.0027 -0.0191 -0.0434 -0.0042
                                           -0.4273 -0.0073
   268. (0.00017) RY*( 7) C  15           s( 31.13%)p 1.41( 43.95%)d 0.80( 24.91%)
                                            0.0000 -0.0058  0.0310  0.5555 -0.0426
                                            0.0076  0.0061  0.0629  0.3528 -0.0044
                                           -0.0679 -0.1415 -0.4662  0.0005 -0.0848
                                            0.2480 -0.0186 -0.3148 -0.0700 -0.1920
                                            0.0095 -0.3288
   269. (0.00015) RY*( 8) C  15           s(  3.46%)p21.35( 73.93%)d 6.53( 22.60%)
                                           -0.0000  0.0055  0.0106  0.0619  0.1751
                                           -0.0081  0.0231 -0.2747  0.4888  0.0095
                                            0.1724  0.6084 -0.1288 -0.0004 -0.0274
                                            0.0840 -0.0006  0.3867 -0.0220 -0.0666
                                           -0.1996  0.1782
   270. (0.00013) RY*( 9) C  15           s(  0.36%)p99.99( 63.86%)d98.14( 35.78%)
                                            0.0000 -0.0016  0.0003  0.0568 -0.0205
                                            0.0041  0.0300  0.0142  0.2340 -0.0022
                                           -0.0121  0.0269 -0.2286  0.0011  0.1924
                                           -0.6978  0.0751 -0.1242  0.0724  0.5555
                                           -0.1003 -0.1358
   271. (0.00007) RY*(10) C  15           s( 33.70%)p 0.36( 12.10%)d 1.61( 54.20%)
   272. (0.00004) RY*(11) C  15           s(  7.51%)p 6.10( 45.77%)d 6.22( 46.72%)
   273. (0.00003) RY*(12) C  15           s( 21.80%)p 2.23( 48.66%)d 1.36( 29.54%)
   274. (0.00001) RY*(13) C  15           s(  6.10%)p13.08( 79.83%)d 2.31( 14.07%)
   275. (0.00000) RY*(14) C  15           s(  0.07%)p99.99( 41.10%)d99.99( 58.82%)
   276. (0.00000) RY*(15) C  15           s(  0.08%)p99.99( 99.47%)d 5.55(  0.45%)
   277. (0.00000) RY*(16) C  15           s( 91.57%)p 0.09(  8.34%)d 0.00(  0.09%)
   278. (0.00001) RY*(17) C  15           s(  3.83%)p 2.76( 10.58%)d22.35( 85.59%)
   279. (0.00727) RY*( 1) C  16           s(  2.91%)p31.80( 92.48%)d 1.58(  4.61%)
                                            0.0000 -0.0109  0.1688  0.0221  0.0012
                                           -0.0154  0.7484  0.0137 -0.0066 -0.0225
                                           -0.5975  0.0803 -0.0151  0.0003  0.0112
                                           -0.0010  0.0001  0.0983 -0.0022 -0.0017
                                           -0.1865  0.0403
   280. (0.00669) RY*( 2) C  16           s(  1.80%)p51.91( 93.51%)d 2.60(  4.69%)
                                           -0.0000 -0.0169  0.1215 -0.0526  0.0141
                                           -0.0155  0.5800  0.0594 -0.0131  0.0152
                                            0.7689 -0.0488 -0.0299 -0.0004 -0.0089
                                            0.0008  0.0004 -0.1693  0.0009 -0.0012
                                           -0.1234  0.0544
   281. (0.00259) RY*( 3) C  16           s( 77.38%)p 0.13( 10.42%)d 0.16( 12.21%)
                                            0.0000  0.0138  0.8490 -0.2296 -0.0114
                                           -0.0302 -0.2844  0.0658 -0.0398 -0.0178
                                            0.0072  0.1193 -0.0351 -0.0002  0.0254
                                           -0.0038 -0.0002  0.0119 -0.0261 -0.0088
                                           -0.3226  0.1307
   282. (0.00238) RY*( 4) C  16           s(  0.11%)p99.99( 46.54%)d99.99( 53.36%)
                                            0.0000  0.0005  0.0319 -0.0075 -0.0006
                                           -0.0012 -0.0075  0.0012 -0.0005 -0.0005
                                           -0.0086  0.0050  0.0006  0.0089 -0.6790
                                            0.0631  0.0088  0.0109  0.7110  0.1662
                                           -0.0162  0.0041
   283. (0.00083) RY*( 5) C  16           s( 76.19%)p 0.09(  6.70%)d 0.22( 17.10%)
                                           -0.0000 -0.0063  0.1544  0.8591 -0.0086
                                           -0.0145 -0.0379  0.1361 -0.0920 -0.0101
                                            0.1391  0.1333  0.0335  0.0001 -0.0044
                                           -0.0035  0.0012  0.4040 -0.0118  0.0093
                                           -0.0802 -0.0341
   284. (0.00070) RY*( 6) C  16           s(  0.01%)p94.12(  0.98%)d99.99( 99.01%)
                                           -0.0000 -0.0000 -0.0010  0.0101  0.0005
                                           -0.0002 -0.0008  0.0025 -0.0029 -0.0001
                                            0.0029 -0.0018  0.0002 -0.0016  0.0909
                                           -0.0005 -0.0389  0.0131  0.3084 -0.9455
                                            0.0107  0.0277
   285. (0.00054) RY*( 7) C  16           s( 13.14%)p 0.88( 11.54%)d 5.73( 75.32%)
                                           -0.0000  0.0047 -0.0022  0.3621 -0.0166
                                           -0.0189 -0.0668  0.2145 -0.1892  0.0048
                                           -0.1579  0.0297 -0.0540 -0.0001 -0.0029
                                           -0.0028  0.0034 -0.8528  0.0086 -0.0026
                                           -0.1046  0.1223
   286. (0.00042) RY*( 8) C  16           s(  0.01%)p 1.00( 63.06%)d 0.59( 36.93%)
                                            0.0000  0.0000  0.0007  0.0081  0.0002
                                           -0.0002 -0.0020 -0.0046  0.0076 -0.0001
                                            0.0095  0.0076 -0.0004 -0.0058  0.6721
                                            0.3694 -0.2055 -0.0001  0.5525  0.2530
                                           -0.0054 -0.0038
   287. (0.00026) RY*( 9) C  16           s(  8.74%)p 4.16( 36.34%)d 6.28( 54.92%)
                                            0.0000 -0.0121  0.2854  0.0450  0.0618
                                            0.0160  0.1016 -0.1364  0.1942 -0.0049
                                            0.0182  0.5400  0.0668  0.0001 -0.0020
                                           -0.0106  0.0019 -0.1610  0.0035  0.0016
                                            0.7146 -0.1121
   288. (0.00013) RY*(10) C  16           s(  7.14%)p10.01( 71.48%)d 3.00( 21.38%)
                                           -0.0000 -0.0116 -0.0222 -0.1877  0.1885
                                            0.0206  0.0261  0.7719 -0.3404  0.0033
                                           -0.0223 -0.0271  0.0243 -0.0001  0.0077
                                            0.0007  0.0063  0.1805  0.0045  0.0170
                                            0.3395  0.2563
   289. (0.00007) RY*(11) C  16           s(  7.03%)p 8.80( 61.87%)d 4.42( 31.10%)
   290. (0.00004) RY*(12) C  16           s(  0.42%)p99.99( 96.42%)d 7.45(  3.16%)
   291. (0.00003) RY*(13) C  16           s(  0.00%)p 1.00( 94.85%)d 0.05(  5.15%)
   292. (0.00004) RY*(14) C  16           s( 12.47%)p 4.04( 50.33%)d 2.98( 37.20%)
   293. (0.00002) RY*(15) C  16           s(  2.56%)p25.79( 66.13%)d12.21( 31.31%)
   294. (0.00000) RY*(16) C  16           s( 90.13%)p 0.03(  3.05%)d 0.08(  6.82%)
   295. (0.00000) RY*(17) C  16           s(  0.00%)p 1.00( 94.51%)d 0.06(  5.49%)
   296. (0.00425) RY*( 1)Cl  17           s(  0.00%)p 1.00( 47.29%)d 1.11( 52.70%)
                                            0.0000  0.0000 -0.0001  0.0045 -0.0016
                                           -0.0001  0.0000 -0.0000 -0.0004 -0.0009
                                            0.0012  0.0001  0.0000 -0.0001 -0.0156
                                           -0.0009  0.0001 -0.0000 -0.0021 -0.6851
                                           -0.0572 -0.0032  0.0144  0.7220  0.0744
                                           -0.0020  0.0005
   297. (0.00252) RY*( 2)Cl  17           s(  9.12%)p 6.38( 58.18%)d 3.58( 32.70%)
                                            0.0000  0.0000 -0.0075  0.2513 -0.1673
                                           -0.0041  0.0002 -0.0000 -0.0310 -0.1816
                                            0.0588  0.0065  0.0000 -0.0060 -0.7373
                                            0.0221 -0.0039 -0.0000  0.0001  0.0160
                                            0.0001  0.0002  0.5653 -0.0141 -0.0013
                                           -0.0132 -0.0841
   298. (0.00137) RY*( 3)Cl  17           s( 27.50%)p 1.64( 45.16%)d 0.99( 27.34%)
                                            0.0000  0.0000 -0.0145  0.5125 -0.1098
                                           -0.0127  0.0017 -0.0000 -0.0683 -0.6235
                                            0.1018  0.0185  0.0000 -0.0093  0.2175
                                            0.0030  0.0082 -0.0000 -0.0000 -0.0028
                                            0.0007 -0.0001 -0.2162  0.0033 -0.0000
                                            0.4166 -0.2303
   299. (0.00025) RY*( 4)Cl  17           s( 61.34%)p 0.26( 15.71%)d 0.37( 22.94%)
                                            0.0000  0.0000 -0.0047 -0.3638  0.6936
                                            0.0031  0.0015 -0.0000 -0.0206 -0.3653
                                           -0.1386  0.0006  0.0000 -0.0095  0.0273
                                            0.0552 -0.0121 -0.0000  0.0000  0.0002
                                           -0.0000  0.0001  0.3219 -0.0022  0.0115
                                            0.3333  0.1209
   300. (0.00011) RY*( 5)Cl  17           s( 43.83%)p 0.58( 25.63%)d 0.70( 30.54%)
                                           -0.0000 -0.0000  0.0004  0.4799  0.4529
                                           -0.0532  0.0027 -0.0000  0.0006  0.2823
                                            0.3437 -0.0413 -0.0000  0.0030 -0.2270
                                           -0.0622  0.0369  0.0000  0.0000  0.0030
                                            0.0003 -0.0005 -0.2433 -0.0003  0.0085
                                            0.1253  0.4800
   301. (0.00005) RY*( 6)Cl  17           s(  7.59%)p 3.39( 25.71%)d 8.79( 66.70%)
   302. (0.00005) RY*( 7)Cl  17           s(  0.00%)p 1.00( 21.42%)d 3.67( 78.58%)
   303. (0.00001) RY*( 8)Cl  17           s(  0.25%)p99.99( 99.46%)d 1.16(  0.29%)
   304. (0.00001) RY*( 9)Cl  17           s( 17.76%)p 0.65( 11.54%)d 3.98( 70.70%)
   305. (0.00000) RY*(10)Cl  17           s(  0.04%)p99.99( 99.88%)d 2.01(  0.08%)
   306. (0.00000) RY*(11)Cl  17           s(  0.00%)p 1.00( 36.46%)d 1.74( 63.54%)
   307. (0.00000) RY*(12)Cl  17           s(  0.00%)p 1.00( 94.87%)d 0.05(  5.13%)
   308. (0.00000) RY*(13)Cl  17           s(  0.00%)p 1.00( 99.98%)d 0.00(  0.02%)
   309. (0.00000) RY*(14)Cl  17           s(  0.01%)p99.99( 99.50%)d39.65(  0.49%)
   310. (0.00000) RY*(15)Cl  17           s(  9.25%)p 8.93( 82.54%)d 0.89(  8.21%)
   311. (0.00000) RY*(16)Cl  17           s(100.00%)p 0.00(  0.00%)d 0.00(  0.00%)
   312. (0.00001) RY*(17)Cl  17           s( 24.11%)p 1.53( 36.95%)d 1.61( 38.93%)
   313. (0.00000) RY*(18)Cl  17           s( 99.06%)p 0.00(  0.38%)d 0.01(  0.56%)
   314. (0.00402) RY*( 1)Cl  18           s(  0.00%)p 1.00( 49.70%)d 1.01( 50.30%)
                                            0.0000 -0.0000 -0.0000  0.0032 -0.0027
                                           -0.0003  0.0000 -0.0000 -0.0001  0.0010
                                            0.0005  0.0002 -0.0000  0.0001  0.0105
                                            0.0000  0.0000  0.0000  0.0018  0.7031
                                            0.0507  0.0039 -0.0057 -0.4010  0.5847
                                           -0.0082 -0.0154
   315. (0.00227) RY*( 2)Cl  18           s( 11.81%)p 4.69( 55.43%)d 2.77( 32.76%)
                                            0.0000 -0.0000 -0.0059  0.3241 -0.1140
                                           -0.0054  0.0008  0.0000 -0.0151 -0.7275
                                            0.0222  0.0055 -0.0000  0.0235 -0.1462
                                           -0.0472 -0.0114  0.0000 -0.0003  0.0010
                                            0.0009  0.0001 -0.3061  0.0052  0.0026
                                            0.4500 -0.1772
   316. (0.00146) RY*( 3)Cl  18           s( 36.24%)p 1.09( 39.49%)d 0.67( 24.27%)
                                            0.0000 -0.0000 -0.0125  0.5035 -0.3298
                                           -0.0041  0.0003  0.0000 -0.0283 -0.0495
                                           -0.0088  0.0224 -0.0000  0.0506  0.6128
                                           -0.1129 -0.0063  0.0000 -0.0007 -0.0119
                                            0.0007  0.0002  0.0102 -0.0001 -0.0132
                                           -0.4301 -0.2396
   317. (0.00025) RY*( 4)Cl  18           s( 40.33%)p 0.52( 20.94%)d 0.96( 38.73%)
                                            0.0000 -0.0000 -0.0109 -0.3011  0.5590
                                           -0.0002  0.0013  0.0000 -0.0263 -0.2285
                                           -0.0622 -0.0067 -0.0000  0.0359  0.3792
                                            0.0863 -0.0028  0.0000 -0.0004 -0.0055
                                           -0.0013  0.0001 -0.5670  0.0079  0.0014
                                           -0.2555  0.0218
   318. (0.00009) RY*( 5)Cl  18           s( 54.66%)p 0.37( 20.16%)d 0.46( 25.18%)
   319. (0.00004) RY*( 6)Cl  18           s( 18.62%)p 2.38( 44.39%)d 1.99( 36.98%)
   320. (0.00005) RY*( 7)Cl  18           s(  0.01%)p 1.00( 27.29%)d 2.66( 72.70%)
   321. (0.00001) RY*( 8)Cl  18           s(  2.93%)p31.75( 93.05%)d 1.37(  4.02%)
   322. (0.00001) RY*( 9)Cl  18           s( 12.25%)p 3.48( 42.61%)d 3.69( 45.14%)
   323. (0.00001) RY*(10)Cl  18           s( 11.09%)p 0.05(  0.52%)d 7.97( 88.39%)
   324. (0.00000) RY*(11)Cl  18           s(  0.11%)p99.99( 99.86%)d 0.31(  0.03%)
   325. (0.00000) RY*(12)Cl  18           s(  0.00%)p 1.00( 98.27%)d 0.02(  1.73%)
   326. (0.00000) RY*(13)Cl  18           s(  0.00%)p 1.00(100.00%)d 0.00(  0.00%)
   327. (0.00001) RY*(14)Cl  18           s( 11.94%)p 7.09( 84.73%)d 0.28(  3.33%)
   328. (0.00000) RY*(15)Cl  18           s(  0.01%)p 1.00( 24.78%)d 3.04( 75.21%)
   329. (0.00000) RY*(16)Cl  18           s( 99.99%)p 0.00(  0.00%)d 0.00(  0.00%)
   330. (0.00000) RY*(17)Cl  18           s( 99.62%)p 0.00(  0.16%)d 0.00(  0.22%)
   331. (0.00000) RY*(18)Cl  18           s(  0.27%)p99.99( 99.28%)d 1.67(  0.45%)
   332. (0.00061) RY*( 1) H  19           s( 98.91%)p 0.01(  1.09%)
                                           -0.0031  0.9945 -0.0064  0.0730  0.0746
                                           -0.0011
   333. (0.00024) RY*( 2) H  19           s( 91.19%)p 0.10(  8.81%)
                                            0.0032  0.0198  0.9547  0.0992 -0.2797
                                            0.0003
   334. (0.00018) RY*( 3) H  19           s(  0.00%)p 1.00(100.00%)
                                           -0.0000  0.0002  0.0046 -0.0029  0.0156
                                            0.9999
   335. (0.00009) RY*( 4) H  19           s(  3.39%)p28.51( 96.61%)
   336. (0.00003) RY*( 5) H  19           s(  6.55%)p14.27( 93.45%)
   337. (0.00127) RY*( 1) H  20           s( 99.07%)p 0.01(  0.93%)
                                           -0.0027  0.9953  0.0020 -0.0805 -0.0528
                                            0.0037
   338. (0.00018) RY*( 2) H  20           s( 89.42%)p 0.12( 10.58%)
                                            0.0056 -0.0083  0.9456  0.1190 -0.2978
                                            0.0547
   339. (0.00014) RY*( 3) H  20           s(  0.16%)p99.99( 99.84%)
                                            0.0004  0.0042  0.0403  0.0342 -0.0417
                                           -0.9977
   340. (0.00007) RY*( 4) H  20           s(  2.56%)p38.10( 97.44%)
   341. (0.00004) RY*( 5) H  20           s(  8.83%)p10.33( 91.17%)
   342. (0.05695) BD*( 1) C   1 - C   2  
                ( 48.85%)   0.6989* C   1 s( 36.65%)p 1.73( 63.33%)d 0.00(  0.02%)
                                           -0.0009  0.6051  0.0199 -0.0024  0.0017
                                           -0.2873 -0.0302  0.0164 -0.0007 -0.7405
                                            0.0031  0.0080  0.0025 -0.0330  0.0005
                                            0.0000  0.0001  0.0108  0.0007  0.0007
                                           -0.0056 -0.0081
                ( 51.15%)  -0.7152* C   2 s( 30.37%)p 2.29( 69.59%)d 0.00(  0.04%)
                                            0.0006  0.5511  0.0073  0.0008  0.0011
                                            0.3437 -0.0336  0.0050 -0.0004  0.7587
                                            0.0035 -0.0111  0.0025  0.0294  0.0005
                                           -0.0006  0.0001  0.0076  0.0003  0.0015
                                           -0.0143 -0.0130
   343. (0.07529) BD*( 1) C   1 - C   4  
                ( 50.17%)   0.7083* C   1 s( 31.00%)p 2.22( 68.95%)d 0.00(  0.06%)
                                           -0.0001  0.5567  0.0076  0.0026 -0.0011
                                           -0.5105 -0.0274  0.0153  0.0001  0.6524
                                           -0.0218  0.0031 -0.0068  0.0411 -0.0005
                                           -0.0000 -0.0002 -0.0211 -0.0009  0.0014
                                           -0.0035 -0.0102
                ( 49.83%)  -0.7059* C   4 s( 46.53%)p 1.15( 53.42%)d 0.00(  0.05%)
                                           -0.0001  0.6821 -0.0002 -0.0065  0.0001
                                            0.6044 -0.0261 -0.0024  0.0040 -0.4094
                                           -0.0001  0.0088 -0.0011 -0.0224  0.0004
                                            0.0004 -0.0001 -0.0160 -0.0008  0.0019
                                           -0.0062 -0.0152
   344. (0.01459) BD*( 1) C   1 - O   9  
                ( 63.60%)   0.7975* C   1 s( 31.87%)p 2.13( 68.00%)d 0.00(  0.12%)
                                            0.0000  0.5633 -0.0373  0.0020 -0.0015
                                            0.8061 -0.0639 -0.0109 -0.0000  0.1514
                                           -0.0112 -0.0063  0.0008 -0.0538 -0.0015
                                           -0.0013 -0.0007  0.0128 -0.0038 -0.0007
                                            0.0265 -0.0192
                ( 36.40%)  -0.6034* O   9 s( 42.12%)p 1.37( 57.75%)d 0.00(  0.13%)
                                            0.0000  0.6482 -0.0323 -0.0031 -0.0001
                                           -0.7336  0.0246  0.0042 -0.0005 -0.1911
                                            0.0051  0.0015  0.0005 -0.0453  0.0002
                                            0.0000  0.0003  0.0146  0.0013  0.0002
                                            0.0284 -0.0168
   345. (0.50107) BD*( 2) C   1 - O   9  
                ( 72.66%)   0.8524* C   1 s(  0.08%)p99.99( 99.40%)d 6.88(  0.53%)
                                            0.0000  0.0276 -0.0014  0.0003 -0.0000
                                            0.0552 -0.0022  0.0003  0.0002 -0.0431
                                           -0.0024 -0.0015 -0.0006  0.9933  0.0402
                                            0.0240  0.0155 -0.0029  0.0704  0.0167
                                            0.0030 -0.0014
                ( 27.34%)  -0.5229* O   9 s(  0.09%)p99.99( 99.79%)d 1.36(  0.12%)
                                            0.0000  0.0296 -0.0013 -0.0001 -0.0000
                                           -0.0188  0.0010  0.0002 -0.0001 -0.0629
                                            0.0009 -0.0000  0.0002  0.9967 -0.0089
                                           -0.0006 -0.0047  0.0024 -0.0337 -0.0077
                                            0.0004 -0.0005
   346. (0.01169) BD*( 1) C   2 - C   3  
                ( 50.08%)   0.7077* C   2 s( 38.78%)p 1.58( 61.18%)d 0.00(  0.04%)
                                           -0.0001  0.6221 -0.0284  0.0007  0.0003
                                           -0.7744  0.0206  0.0080 -0.0057 -0.1004
                                            0.0376 -0.0085  0.0000  0.0051  0.0016
                                           -0.0005  0.0000  0.0000 -0.0004  0.0003
                                            0.0153 -0.0128
                ( 49.92%)  -0.7065* C   3 s( 38.65%)p 1.59( 61.31%)d 0.00(  0.04%)
                                            0.0000  0.6213  0.0220  0.0017  0.0007
                                            0.7766 -0.0251 -0.0049  0.0045  0.0916
                                            0.0283 -0.0074  0.0022 -0.0017  0.0015
                                           -0.0001  0.0001  0.0043 -0.0001  0.0002
                                            0.0148 -0.0126
   347. (0.23742) BD*( 2) C   2 - C   3  
                ( 46.59%)   0.6826* C   2 s(  0.00%)p 1.00( 99.94%)d 0.00(  0.06%)
                                            0.0000 -0.0001 -0.0002  0.0002  0.0000
                                           -0.0123 -0.0001 -0.0001 -0.0000  0.0443
                                            0.0010  0.0008 -0.0001 -0.9983 -0.0213
                                           -0.0154  0.0008 -0.0012  0.0236 -0.0069
                                           -0.0000 -0.0010
                ( 53.41%)  -0.7308* C   3 s(  0.00%)p 1.00( 99.93%)d 0.00(  0.07%)
                                           -0.0000  0.0013  0.0003  0.0001  0.0000
                                           -0.0089 -0.0000 -0.0002  0.0000  0.0479
                                            0.0011  0.0007 -0.0001 -0.9982 -0.0162
                                           -0.0190  0.0034  0.0011 -0.0254 -0.0057
                                           -0.0005 -0.0000
   348. (0.01358) BD*( 1) C   2 - H  10  
                ( 38.89%)   0.6236* C   2 s( 30.82%)p 2.24( 69.14%)d 0.00(  0.04%)
                                            0.0006 -0.5550 -0.0142  0.0016  0.0012
                                           -0.5281  0.0019  0.0048  0.0039  0.6412
                                            0.0016 -0.0043 -0.0017  0.0351  0.0000
                                           -0.0002 -0.0001  0.0151  0.0008 -0.0013
                                            0.0036  0.0115
                ( 61.11%)  -0.7817* H  10 s( 99.96%)p 0.00(  0.04%)
                                           -0.9998  0.0023 -0.0015  0.0141 -0.0150
                                           -0.0009
   349. (0.02461) BD*( 1) C   3 - C   6  
                ( 50.57%)   0.7111* C   3 s( 34.02%)p 1.94( 65.96%)d 0.00(  0.03%)
                                            0.0000  0.5832 -0.0006  0.0008  0.0011
                                           -0.5380  0.0171  0.0070  0.0012  0.6070
                                            0.0097 -0.0112  0.0006  0.0347  0.0004
                                           -0.0006  0.0000 -0.0113 -0.0008  0.0012
                                           -0.0037 -0.0104
                ( 49.43%)  -0.7031* C   6 s( 32.13%)p 2.11( 67.84%)d 0.00(  0.03%)
                                            0.0001  0.5668 -0.0006  0.0002  0.5265
                                            0.0101 -0.0022 -0.0004 -0.6323  0.0123
                                            0.0042 -0.0002 -0.0329  0.0010  0.0002
                                           -0.0000 -0.0120 -0.0006  0.0011  0.0020
                                           -0.0139
   350. (0.01258) BD*( 1) C   3 - H   7  
                ( 39.99%)   0.6324* C   3 s( 27.32%)p 2.66( 72.63%)d 0.00(  0.04%)
                                           -0.0003  0.5223 -0.0195 -0.0019 -0.0016
                                           -0.3244 -0.0057  0.0016  0.0009 -0.7873
                                           -0.0078 -0.0029 -0.0015 -0.0342 -0.0001
                                           -0.0006 -0.0001  0.0109  0.0005  0.0014
                                           -0.0147 -0.0094
                ( 60.01%)  -0.7747* H   7 s( 99.96%)p 0.00(  0.04%)
                                            0.9998  0.0012  0.0005  0.0055  0.0196
                                            0.0011
   351. (0.01959) BD*( 1) C   4 - C   5  
                ( 52.02%)   0.7212* C   4 s( 46.71%)p 1.14( 53.25%)d 0.00(  0.04%)
                                           -0.0001  0.6834 -0.0086 -0.0037  0.0005
                                           -0.7257  0.0260  0.0101 -0.0043  0.0650
                                           -0.0231  0.0052  0.0001  0.0138 -0.0014
                                            0.0001  0.0001  0.0068 -0.0003  0.0008
                                            0.0121 -0.0155
                ( 47.98%)  -0.6927* C   5 s( 30.52%)p 2.28( 69.44%)d 0.00(  0.05%)
                                           -0.0001  0.5522 -0.0166  0.0020 -0.0010
                                            0.8185 -0.0061 -0.0057 -0.0013  0.1500
                                           -0.0422  0.0077 -0.0015  0.0004 -0.0017
                                            0.0003 -0.0002  0.0024 -0.0002  0.0002
                                            0.0167 -0.0130
   352. (0.26391) BD*( 1) C   4 - C  12  
                ( 80.81%)   0.8990* C   4 s(  6.77%)p13.76( 93.19%)d 0.01(  0.03%)
                                           -0.0000  0.2590 -0.0004  0.0258 -0.0011
                                            0.3227  0.0214 -0.0039 -0.0073  0.9046
                                            0.0922  0.0068 -0.0032  0.0190  0.0038
                                            0.0006 -0.0003 -0.0075  0.0006 -0.0006
                                            0.0042  0.0165
                ( 19.19%)  -0.4380* C  12 s( 12.75%)p 6.84( 87.17%)d 0.01(  0.08%)
                                           -0.0004 -0.3509  0.0660  0.0011 -0.3424
                                           -0.0085  0.0073  0.0019 -0.8366 -0.0599
                                           -0.0047 -0.0016 -0.2251  0.0087 -0.0046
                                            0.0008  0.0137  0.0059  0.0068 -0.0151
                                           -0.0169
   353. (0.02470) BD*( 1) C   5 - C   6  
                ( 49.23%)   0.7016* C   5 s( 40.01%)p 1.50( 59.96%)d 0.00(  0.03%)
                                            0.0006 -0.6324  0.0122 -0.0016 -0.0015
                                            0.2955 -0.0191 -0.0012  0.0021  0.7150
                                           -0.0045 -0.0085  0.0049  0.0238 -0.0001
                                           -0.0005  0.0001 -0.0027  0.0002 -0.0015
                                            0.0132  0.0121
                ( 50.77%)  -0.7125* C   6 s( 34.64%)p 1.89( 65.31%)d 0.00(  0.05%)
                                           -0.0004 -0.5886 -0.0002  0.0003 -0.2786
                                            0.0018  0.0065 -0.0030 -0.7572  0.0179
                                           -0.0005 -0.0061 -0.0407  0.0012 -0.0002
                                           -0.0003 -0.0107 -0.0001 -0.0018  0.0094
                                            0.0160
   354. (0.37989) BD*( 2) C   5 - C   6  
                ( 54.89%)   0.7409* C   5 s(  0.00%)p 1.00( 99.91%)d 0.00(  0.08%)
                                            0.0000 -0.0056  0.0007 -0.0004 -0.0000
                                            0.0111 -0.0002 -0.0001 -0.0004 -0.0428
                                           -0.0007  0.0001 -0.0002  0.9986  0.0081
                                            0.0013  0.0005 -0.0000  0.0027 -0.0285
                                           -0.0014 -0.0022
                ( 45.11%)  -0.6716* C   6 s(  0.00%)p 1.00( 99.96%)d 0.00(  0.04%)
                                           -0.0000 -0.0043  0.0011 -0.0002  0.0046
                                            0.0001 -0.0003 -0.0001 -0.0520 -0.0004
                                            0.0002  0.0001  0.9983  0.0052  0.0132
                                           -0.0034 -0.0006  0.0112  0.0171  0.0009
                                            0.0016
   355. (0.03026) BD*( 1) C   5 - H   8  
                ( 36.00%)   0.6000* C   5 s( 29.51%)p 2.39( 70.46%)d 0.00(  0.03%)
                                            0.0000 -0.5426 -0.0270  0.0024  0.0006
                                            0.4895  0.0048 -0.0006 -0.0019 -0.6807
                                           -0.0141 -0.0033  0.0003 -0.0376 -0.0010
                                           -0.0006 -0.0001  0.0121  0.0007 -0.0013
                                            0.0073  0.0086
                ( 64.00%)  -0.8000* H   8 s( 99.95%)p 0.00(  0.05%)
                                           -0.9997 -0.0066 -0.0010 -0.0133  0.0170
                                            0.0006
   356. (0.05234) BD*( 1) C   6 - C  11  
                ( 50.03%)   0.7073* C   6 s( 33.17%)p 2.01( 66.81%)d 0.00(  0.02%)
                                           -0.0002  0.5759  0.0073 -0.0002 -0.8029
                                           -0.0147  0.0040 -0.0012 -0.1521  0.0037
                                            0.0018 -0.0008 -0.0018  0.0002  0.0000
                                           -0.0000  0.0013 -0.0003  0.0004  0.0098
                                           -0.0099
                ( 49.97%)  -0.7069* C  11 s( 29.80%)p 2.35( 70.18%)d 0.00(  0.02%)
                                            0.0003  0.5459 -0.0027  0.0024 -0.0001
                                            0.8329  0.0090 -0.0041  0.0006  0.0893
                                            0.0039 -0.0005  0.0008 -0.0002  0.0000
                                           -0.0001  0.0000  0.0028 -0.0000 -0.0000
                                            0.0111 -0.0084
   357. (0.03139) BD*( 1) C  11 - C  12  
                ( 46.10%)   0.6790* C  11 s( 34.31%)p 1.91( 65.66%)d 0.00(  0.03%)
                                            0.0001 -0.5857  0.0035  0.0021  0.0002
                                            0.4554  0.0190 -0.0018  0.0022 -0.6697
                                            0.0079  0.0045 -0.0003  0.0115 -0.0008
                                           -0.0002  0.0001  0.0130  0.0000  0.0005
                                            0.0075  0.0111
                ( 53.90%)  -0.7342* C  12 s( 44.29%)p 1.26( 55.65%)d 0.00(  0.05%)
                                            0.0002 -0.6645 -0.0372  0.0060 -0.5450
                                            0.0236  0.0091 -0.0026  0.5077 -0.0128
                                           -0.0071  0.0014 -0.0303  0.0007  0.0001
                                            0.0001  0.0174  0.0000  0.0014  0.0096
                                            0.0115
   358. (0.02986) BD*( 1) C  11 - C  14  
                ( 49.31%)   0.7022* C  11 s( 35.83%)p 1.79( 64.14%)d 0.00(  0.03%)
                                            0.0004 -0.5986  0.0003  0.0004 -0.0003
                                            0.3134  0.0118  0.0011  0.0020  0.7367
                                           -0.0129  0.0015  0.0040 -0.0097  0.0008
                                            0.0001 -0.0001 -0.0104 -0.0001  0.0004
                                            0.0090  0.0114
                ( 50.69%)  -0.7119* C  14 s( 36.56%)p 1.73( 63.41%)d 0.00(  0.03%)
                                           -0.0002 -0.6046 -0.0045 -0.0005 -0.0015
                                           -0.3730  0.0235  0.0053 -0.0002 -0.7029
                                           -0.0050  0.0128 -0.0031  0.0125  0.0003
                                           -0.0004  0.0001 -0.0096  0.0002  0.0007
                                            0.0090  0.0119
   359. (0.03337) BD*( 1) C  12 - C  13  
                ( 54.41%)   0.7377* C  12 s( 42.87%)p 1.33( 57.08%)d 0.00(  0.05%)
                                            0.0000  0.6531  0.0450  0.0087 -0.7522
                                            0.0363  0.0050 -0.0031  0.0460 -0.0308
                                           -0.0035  0.0019 -0.0244  0.0010 -0.0004
                                            0.0001  0.0094  0.0005  0.0008  0.0177
                                           -0.0100
                ( 45.59%)  -0.6752* C  13 s( 38.84%)p 1.57( 61.13%)d 0.00(  0.03%)
                                           -0.0002  0.6232  0.0026  0.0037  0.0001
                                            0.7687  0.0060  0.0137  0.0039  0.1348
                                           -0.0316 -0.0050  0.0000 -0.0296  0.0004
                                            0.0000  0.0001  0.0062 -0.0004 -0.0001
                                            0.0112 -0.0123
   360. (0.33594) BD*( 2) C  12 - C  13  
                ( 59.60%)   0.7720* C  12 s(  0.75%)p99.99( 99.08%)d 0.22(  0.17%)
                                           -0.0012 -0.0856  0.0140  0.0002 -0.1157
                                           -0.0012  0.0044  0.0008 -0.1773 -0.0071
                                           -0.0009 -0.0002  0.9717 -0.0359  0.0184
                                           -0.0032  0.0048 -0.0251 -0.0315 -0.0026
                                           -0.0031
                ( 40.40%)  -0.6356* C  13 s(  0.09%)p99.99( 99.89%)d 0.25(  0.02%)
                                            0.0000  0.0220 -0.0203  0.0004  0.0007
                                            0.0303 -0.0125 -0.0013 -0.0032 -0.0550
                                           -0.0050  0.0030 -0.0004  0.9973  0.0109
                                            0.0011 -0.0046 -0.0102  0.0108 -0.0015
                                           -0.0008 -0.0018
   361. (0.05494) BD*( 1) C  13 - C  16  
                ( 50.55%)   0.7110* C  13 s( 39.13%)p 1.55( 60.83%)d 0.00(  0.03%)
                                           -0.0002  0.6252  0.0174  0.0109  0.0004
                                           -0.3911  0.0240 -0.0034 -0.0006 -0.6732
                                           -0.0060 -0.0136  0.0023 -0.0383 -0.0004
                                            0.0001  0.0001  0.0112 -0.0007 -0.0003
                                           -0.0072 -0.0119
                ( 49.45%)  -0.7032* C  16 s( 38.95%)p 1.57( 61.03%)d 0.00(  0.03%)
                                           -0.0000  0.6237  0.0191  0.0086 -0.0002
                                            0.2366  0.0189  0.0080  0.0011  0.7439
                                           -0.0114  0.0118 -0.0016 -0.0110  0.0003
                                           -0.0001  0.0000  0.0082 -0.0001 -0.0004
                                           -0.0077 -0.0118
   362. (0.06344) BD*( 1) C  13 -Cl  18  
                ( 54.24%)   0.7364* C  13 s( 21.84%)p 3.57( 77.96%)d 0.01(  0.20%)
                                           -0.0000  0.4668 -0.0130 -0.0162 -0.0014
                                           -0.5039 -0.0055  0.0094 -0.0065  0.7234
                                           -0.0066 -0.0185  0.0037  0.0442  0.0006
                                            0.0004 -0.0003 -0.0354  0.0011 -0.0009
                                           -0.0138 -0.0234
                ( 45.76%)  -0.6765*Cl  18 s( 19.87%)p 4.01( 79.62%)d 0.03(  0.51%)
                                            0.0000  0.0001  0.4441  0.0379  0.0059
                                            0.0002 -0.0000  0.0001  0.4623 -0.0152
                                            0.0013 -0.0003 -0.0001 -0.7623  0.0300
                                           -0.0013  0.0005  0.0000  0.0110 -0.0004
                                            0.0000 -0.0000 -0.0544  0.0008 -0.0013
                                           -0.0302 -0.0349
   363. (0.01564) BD*( 1) C  14 - C  15  
                ( 50.48%)   0.7105* C  14 s( 35.70%)p 1.80( 64.27%)d 0.00(  0.03%)
                                            0.0000  0.5973  0.0160 -0.0043 -0.0001
                                           -0.7950  0.0163  0.0125 -0.0011 -0.0918
                                            0.0423 -0.0031  0.0001 -0.0032 -0.0006
                                            0.0000 -0.0001  0.0009  0.0002 -0.0001
                                            0.0140 -0.0119
                ( 49.52%)  -0.7037* C  15 s( 36.27%)p 1.76( 63.70%)d 0.00(  0.03%)
                                           -0.0002  0.6020 -0.0143 -0.0037  0.0006
                                            0.7940 -0.0209 -0.0131  0.0012  0.0667
                                            0.0368 -0.0079  0.0007  0.0020 -0.0008
                                            0.0001  0.0000  0.0059  0.0001 -0.0001
                                            0.0123 -0.0125
   364. (0.37340) BD*( 2) C  14 - C  15  
                ( 50.80%)   0.7128* C  14 s(  0.00%)p 1.00( 99.96%)d 0.00(  0.04%)
                                           -0.0000  0.0010  0.0002 -0.0000 -0.0000
                                           -0.0055 -0.0004  0.0010  0.0002  0.0198
                                            0.0006  0.0006  0.0000  0.9992  0.0137
                                            0.0230 -0.0023 -0.0003 -0.0188  0.0066
                                           -0.0001 -0.0004
                ( 49.20%)  -0.7014* C  15 s(  0.00%)p 1.00( 99.97%)d 0.00(  0.03%)
                                           -0.0000  0.0002 -0.0001  0.0005  0.0001
                                           -0.0041 -0.0001  0.0000  0.0000  0.0172
                                            0.0003  0.0003 -0.0000  0.9993  0.0222
                                            0.0180  0.0002  0.0002  0.0151  0.0109
                                           -0.0003 -0.0002
   365. (0.01881) BD*( 1) C  14 - H  20  
                ( 40.09%)   0.6332* C  14 s( 27.68%)p 2.61( 72.28%)d 0.00(  0.04%)
                                           -0.0005  0.5259 -0.0152  0.0042 -0.0013
                                            0.4758  0.0051 -0.0021 -0.0017 -0.7043
                                           -0.0075 -0.0048 -0.0010  0.0161 -0.0001
                                            0.0004  0.0001 -0.0163  0.0003 -0.0005
                                           -0.0068 -0.0086
                ( 59.91%)  -0.7740* H  20 s( 99.96%)p 0.00(  0.04%)
                                            0.9998  0.0029  0.0008 -0.0091  0.0176
                                           -0.0006
   366. (0.02819) BD*( 1) C  15 - C  16  
                ( 51.29%)   0.7162* C  15 s( 35.22%)p 1.84( 64.75%)d 0.00(  0.03%)
                                            0.0001  0.5932 -0.0159  0.0009  0.0002
                                           -0.5018  0.0420  0.0054  0.0007  0.6273
                                            0.0049 -0.0129  0.0006 -0.0130  0.0001
                                            0.0002 -0.0000 -0.0131  0.0003 -0.0005
                                           -0.0057 -0.0116
                ( 48.71%)  -0.6979* C  16 s( 38.71%)p 1.58( 61.26%)d 0.00(  0.03%)
                                           -0.0002  0.6221 -0.0006  0.0057  0.0004
                                            0.4246  0.0162  0.0104 -0.0002 -0.6568
                                            0.0201 -0.0079 -0.0001  0.0110 -0.0003
                                            0.0002 -0.0000 -0.0114  0.0002 -0.0005
                                           -0.0031 -0.0138
   367. (0.01169) BD*( 1) C  15 - H  19  
                ( 39.37%)   0.6275* C  15 s( 28.50%)p 2.51( 71.47%)d 0.00(  0.04%)
                                           -0.0004  0.5334  0.0212  0.0025 -0.0009
                                           -0.3391 -0.0108  0.0030  0.0002 -0.7742
                                           -0.0067 -0.0026  0.0004  0.0118  0.0001
                                            0.0000 -0.0000  0.0123 -0.0002 -0.0004
                                           -0.0110 -0.0097
                ( 60.63%)  -0.7786* H  19 s( 99.96%)p 0.00(  0.04%)
                                            0.9998  0.0011  0.0009  0.0094  0.0180
                                           -0.0002
   368. (0.04435) BD*( 1) C  16 -Cl  17  
                ( 54.65%)   0.7392* C  16 s( 22.29%)p 3.48( 77.51%)d 0.01(  0.20%)
                                           -0.0000  0.4711 -0.0283 -0.0136 -0.0006
                                           -0.8723  0.0037  0.0203  0.0077 -0.1171
                                            0.0043  0.0039  0.0003 -0.0011 -0.0001
                                            0.0000  0.0000  0.0103  0.0001 -0.0000
                                            0.0356 -0.0240
                ( 45.35%)  -0.6734*Cl  17 s( 19.91%)p 4.00( 79.58%)d 0.03(  0.51%)
                                            0.0000  0.0002  0.4446  0.0388  0.0039
                                            0.0002 -0.0000  0.0001  0.8806 -0.0329
                                            0.0017 -0.0006  0.0000  0.1387 -0.0053
                                            0.0004 -0.0000 -0.0000  0.0002 -0.0000
                                            0.0000  0.0000  0.0181  0.0000  0.0001
                                            0.0592 -0.0354


 NHO Directionality and "Bond Bending" (deviations from line of nuclear centers)

         [Thresholds for printing:  angular deviation  >  1.0 degree]
                                    hybrid p-character > 25.0%
                                    orbital occupancy  >  0.10e

                                Line of Centers        Hybrid 1              Hybrid 2
                                ---------------  -------------------   ------------------
                NBO               Theta   Phi    Theta   Phi    Dev    Theta   Phi    Dev
 ========================================================================================
     2. BD (   1) C   1 - C   4    87.6  136.1    87.2  129.8   6.3     91.8  325.3   9.2
     3. BD (   1) C   1 - O   9    90.3   12.5    94.4   10.4   4.6     93.5  194.6   4.4
     4. BD (   2) C   1 - O   9    90.3   12.5     3.8  318.3  88.1      3.7  254.0  87.9
     5. BD (   1) C   2 - C   3    89.7  186.0     --     --    --      90.0    8.7   2.7
     6. BD (   2) C   2 - C   3    89.7  186.0     2.6  285.3  90.1    177.2  100.4  89.9
     8. BD (   1) C   3 - C   6    87.6  131.5    87.5  130.2   1.3      --     --    --
     9. BD (   1) C   3 - H   7    92.4  249.1    92.3  247.7   1.4      --     --    --
    10. BD (   1) C   4 - C   5    89.6  184.3    89.0  176.1   8.2     90.1    8.1   3.8
    11. BD (   1) C   4 - C  12    90.9  186.6    88.7   71.6 115.0     77.1   69.3  63.2
    12. BD (   1) C   5 - C   6    92.4  249.5    91.8  248.6   1.1      --     --    --
    13. BD (   2) C   5 - C   6    92.4  249.5   177.5  103.5  89.8    177.1   94.7  89.7
    14. BD (   1) C   5 - H   8    87.4  123.8    87.4  125.2   1.4      --     --    --
    15. BD (   1) C   6 - C  11    90.0  188.1    90.1  190.3   2.2     90.0    6.4   1.7
    16. BD (   1) C  11 - C  12    90.9  128.0    90.7  125.8   2.2     87.6  316.5   8.5
    17. BD (   1) C  11 - C  14    89.2  244.8    89.4  245.8   1.0     90.9   63.7   1.0
    18. BD (   1) C  12 - C  13    90.0  185.3    91.9  178.9   6.6     92.1    7.1   2.8
    19. BD (   2) C  12 - C  13    90.0  185.3   167.2   59.0  97.5      3.4  283.0  89.5
    20. BD (   1) C  13 - C  16    89.3  245.8    92.8  241.7   5.4     90.8   70.4   4.6
    21. BD (   1) C  13 -Cl  18    90.7  122.4    87.0  125.8   5.0      --     --    --
    22. BD (   1) C  14 - C  15    90.2  185.9    90.3  183.9   2.0     89.9    7.2   1.3
    23. BD (   2) C  14 - C  15    90.2  185.9     1.2  102.7  90.0      1.0  103.3  89.9
    25. BD (   1) C  15 - C  16    90.9  126.5     --     --    --      89.2  305.0   1.5
    27. BD (   1) C  16 -Cl  17    90.0  188.4    90.1  187.4   1.0      --     --    --
    51. LP (   1) C   4             --     --      1.8  301.0   --       --     --    --
    52. LP (   1) O   9             --     --     90.4    8.4   --       --     --    --
    53. LP (   2) O   9             --     --     86.8  102.0   --       --     --    --
    54. LP*(   1) C  11             --     --      0.9   96.8   --       --     --    --
    55. LP (   1) C  16             --     --      0.9  100.7   --       --     --    --
    57. LP (   2)Cl  17             --     --     89.1  278.5   --       --     --    --
    58. LP (   3)Cl  17             --     --      0.9  100.2   --       --     --    --
    60. LP (   2)Cl  18             --     --     89.7  210.5   --       --     --    --
    61. LP (   3)Cl  18             --     --      0.8   95.2   --       --     --    --
   345. BD*(   2) C   1 - O   9    90.3   12.5     3.8  318.3  88.1      3.7  254.0  87.9
   347. BD*(   2) C   2 - C   3    89.7  186.0     2.6  285.3  90.1    177.2  100.4  89.9
   352. BD*(   1) C   4 - C  12    90.9  186.6    88.7   71.6 115.0     77.1   69.3  63.2
   354. BD*(   2) C   5 - C   6    92.4  249.5   177.5  103.5  89.8    177.1   94.7  89.7
   360. BD*(   2) C  12 - C  13    90.0  185.3   167.2   59.0  97.5      3.4  283.0  89.5
   364. BD*(   2) C  14 - C  15    90.2  185.9     1.2  102.7  90.0      1.0  103.3  89.9


 Second Order Perturbation Theory Analysis of Fock Matrix in NBO Basis

     Threshold for printing:   0.50 kcal/mol
                                                                              E(2)  E(j)-E(i) F(i,j)
         Donor NBO (i)                     Acceptor NBO (j)                 kcal/mol   a.u.    a.u. 
 ===================================================================================================

 within unit  1
   1. BD (   1) C   1 - C   2        / 96. RY*(   1) C   3                    1.16    1.79    0.042
   1. BD (   1) C   1 - C   2        / 97. RY*(   2) C   3                    1.14    1.96    0.043
   1. BD (   1) C   1 - C   2        /113. RY*(   1) C   4                    1.61    1.24    0.041
   1. BD (   1) C   1 - C   2        /173. RY*(   1) O   9                    1.23    1.38    0.038
   1. BD (   1) C   1 - C   2        /240. RY*(  13) C  13                    2.27    0.09    0.013
   1. BD (   1) C   1 - C   2        /343. BD*(   1) C   1 - C   4            3.51    1.26    0.060
   1. BD (   1) C   1 - C   2        /344. BD*(   1) C   1 - O   9            1.41    1.43    0.041
   1. BD (   1) C   1 - C   2        /346. BD*(   1) C   2 - C   3            1.94    1.41    0.048
   1. BD (   1) C   1 - C   2        /350. BD*(   1) C   3 - H   7            3.52    1.21    0.059
   1. BD (   1) C   1 - C   2        /351. BD*(   1) C   4 - C   5            1.12    1.30    0.035
   1. BD (   1) C   1 - C   2        /352. BD*(   1) C   4 - C  12           11.97    0.58    0.078
   2. BD (   1) C   1 - C   4        / 79. RY*(   1) C   2                    1.16    1.96    0.043
   2. BD (   1) C   1 - C   4        /130. RY*(   1) C   5                    1.30    1.78    0.043
   2. BD (   1) C   1 - C   4        /131. RY*(   2) C   5                    1.79    1.66    0.049
   2. BD (   1) C   1 - C   4        /164. RY*(   2) H   7                    6.26    0.04    0.015
   2. BD (   1) C   1 - C   4        /173. RY*(   1) O   9                    0.97    1.45    0.034
   2. BD (   1) C   1 - C   4        /240. RY*(  13) C  13                    3.09    0.16    0.020
   2. BD (   1) C   1 - C   4        /344. BD*(   1) C   1 - O   9            2.81    1.49    0.058
   2. BD (   1) C   1 - C   4        /348. BD*(   1) C   2 - H  10            1.81    1.28    0.043
   2. BD (   1) C   1 - C   4        /352. BD*(   1) C   4 - C  12            4.40    0.65    0.051
   2. BD (   1) C   1 - C   4        /355. BD*(   1) C   5 - H   8            1.73    1.28    0.042
   3. BD (   1) C   1 - O   9        / 62. RY*(   1) C   1                    1.40    2.20    0.050
   3. BD (   1) C   1 - O   9        /113. RY*(   1) C   4                    0.60    1.67    0.028
   3. BD (   1) C   1 - O   9        /133. RY*(   4) C   5                    0.93    0.65    0.022
   3. BD (   1) C   1 - O   9        /164. RY*(   2) H   7                    2.59    0.41    0.029
   3. BD (   1) C   1 - O   9        /240. RY*(  13) C  13                    3.36    0.52    0.037
   3. BD (   1) C   1 - O   9        /267. RY*(   6) C  15                    0.50    0.94    0.019
   3. BD (   1) C   1 - O   9        /270. RY*(   9) C  15                    0.63    1.07    0.023
   3. BD (   1) C   1 - O   9        /342. BD*(   1) C   1 - C   2            2.44    1.64    0.057
   3. BD (   1) C   1 - O   9        /343. BD*(   1) C   1 - C   4            1.32    1.69    0.043
   3. BD (   1) C   1 - O   9        /346. BD*(   1) C   2 - C   3            0.57    1.84    0.029
   3. BD (   1) C   1 - O   9        /351. BD*(   1) C   4 - C   5            1.29    1.73    0.042
   3. BD (   1) C   1 - O   9        /363. BD*(   1) C  14 - C  15            0.74    0.85    0.022
   3. BD (   1) C   1 - O   9        /366. BD*(   1) C  15 - C  16           10.41    0.26    0.046
   4. BD (   2) C   1 - O   9        / 51. LP (   1) C   4                    5.67    0.29    0.057
   4. BD (   2) C   1 - O   9        / 55. LP (   1) C  16                    2.88    0.17    0.029
   4. BD (   2) C   1 - O   9        / 70. RY*(   9) C   1                    0.57    4.75    0.046
   4. BD (   2) C   1 - O   9        / 90. RY*(  12) C   2                    1.09    1.98    0.041
   4. BD (   2) C   1 - O   9        /107. RY*(  12) C   3                   25.03    0.56    0.106
   4. BD (   2) C   1 - O   9        /117. RY*(   5) C   4                    1.31    1.78    0.043
   4. BD (   2) C   1 - O   9        /121. RY*(   9) C   4                    1.17    2.18    0.045
   4. BD (   2) C   1 - O   9        /123. RY*(  11) C   4                    1.04    1.54    0.036
   4. BD (   2) C   1 - O   9        /135. RY*(   6) C   5                    0.53    2.01    0.029
   4. BD (   2) C   1 - O   9        /145. RY*(  16) C   5                    1.18    1.68    0.040
   4. BD (   2) C   1 - O   9        /149. RY*(   3) C   6                    1.32    1.31    0.037
   4. BD (   2) C   1 - O   9        /151. RY*(   5) C   6                    1.70    0.77    0.032
   4. BD (   2) C   1 - O   9        /163. RY*(   1) H   7                   19.50    0.54    0.092
   4. BD (   2) C   1 - O   9        /167. RY*(   5) H   7                    2.06    2.45    0.064
   4. BD (   2) C   1 - O   9        /178. RY*(   6) O   9                    1.96    3.13    0.070
   4. BD (   2) C   1 - O   9        /180. RY*(   8) O   9                    1.20    1.80    0.042
   4. BD (   2) C   1 - O   9        /183. RY*(  11) O   9                    8.00    1.11    0.084
   4. BD (   2) C   1 - O   9        /195. RY*(   1) C  11                    1.09    1.47    0.036
   4. BD (   2) C   1 - O   9        /196. RY*(   2) C  11                    2.53    1.15    0.048
   4. BD (   2) C   1 - O   9        /197. RY*(   3) C  11                    2.64    1.42    0.055
   4. BD (   2) C   1 - O   9        /200. RY*(   6) C  11                    7.74    0.85    0.073
   4. BD (   2) C   1 - O   9        /204. RY*(  10) C  11                    4.57    4.11    0.123
   4. BD (   2) C   1 - O   9        /205. RY*(  11) C  11                    8.02    2.37    0.123
   4. BD (   2) C   1 - O   9        /208. RY*(  14) C  11                    1.03    3.16    0.051
   4. BD (   2) C   1 - O   9        /213. RY*(   2) C  12                    1.82    1.30    0.044
   4. BD (   2) C   1 - O   9        /215. RY*(   4) C  12                    2.09    1.38    0.048
   4. BD (   2) C   1 - O   9        /221. RY*(  10) C  12                    2.35    1.30    0.049
   4. BD (   2) C   1 - O   9        /222. RY*(  11) C  12                    1.91    2.56    0.063
   4. BD (   2) C   1 - O   9        /223. RY*(  12) C  12                    0.83    2.72    0.043
   4. BD (   2) C   1 - O   9        /226. RY*(  15) C  12                    1.10    3.83    0.058
   4. BD (   2) C   1 - O   9        /238. RY*(  11) C  13                    0.79    3.84    0.049
   4. BD (   2) C   1 - O   9        /243. RY*(  16) C  13                   17.88    1.28    0.135
   4. BD (   2) C   1 - O   9        /246. RY*(   2) C  14                    2.08    1.29    0.046
   4. BD (   2) C   1 - O   9        /249. RY*(   5) C  14                    7.96    1.13    0.085
   4. BD (   2) C   1 - O   9        /256. RY*(  12) C  14                    2.22    2.41    0.066
   4. BD (   2) C   1 - O   9        /257. RY*(  13) C  14                    4.10    3.34    0.105
   4. BD (   2) C   1 - O   9        /258. RY*(  14) C  14                    1.25    1.80    0.043
   4. BD (   2) C   1 - O   9        /262. RY*(   1) C  15                    2.91    1.24    0.054
   4. BD (   2) C   1 - O   9        /264. RY*(   3) C  15                    1.18    1.30    0.035
   4. BD (   2) C   1 - O   9        /266. RY*(   5) C  15                    0.62    1.94    0.031
   4. BD (   2) C   1 - O   9        /267. RY*(   6) C  15                   59.53    0.22    0.102
   4. BD (   2) C   1 - O   9        /268. RY*(   7) C  15                    1.07    3.12    0.052
   4. BD (   2) C   1 - O   9        /269. RY*(   8) C  15                    2.27    2.36    0.066
   4. BD (   2) C   1 - O   9        /270. RY*(   9) C  15                   42.14    0.35    0.109
   4. BD (   2) C   1 - O   9        /273. RY*(  12) C  15                    1.90    1.90    0.054
   4. BD (   2) C   1 - O   9        /278. RY*(  17) C  15                    1.38    2.68    0.054
   4. BD (   2) C   1 - O   9        /279. RY*(   1) C  16                    1.16    1.43    0.036
   4. BD (   2) C   1 - O   9        /292. RY*(  14) C  16                    0.79    2.45    0.039
   4. BD (   2) C   1 - O   9        /332. RY*(   1) H  19                    6.68    0.89    0.069
   4. BD (   2) C   1 - O   9        /333. RY*(   2) H  19                    4.31    1.81    0.079
   4. BD (   2) C   1 - O   9        /336. RY*(   5) H  19                    2.24    1.65    0.054
   4. BD (   2) C   1 - O   9        /340. RY*(   4) H  20                   23.18    0.28    0.073
   4. BD (   2) C   1 - O   9        /345. BD*(   2) C   1 - O   9            1.33    0.48    0.026
   4. BD (   2) C   1 - O   9        /347. BD*(   2) C   2 - C   3            3.49    0.49    0.039
   4. BD (   2) C   1 - O   9        /358. BD*(   1) C  11 - C  14           12.62    0.50    0.071
   4. BD (   2) C   1 - O   9        /359. BD*(   1) C  12 - C  13           41.22    0.23    0.088
   4. BD (   2) C   1 - O   9        /360. BD*(   2) C  12 - C  13            3.30    0.46    0.038
   4. BD (   2) C   1 - O   9        /363. BD*(   1) C  14 - C  15           95.16    0.13    0.098
   5. BD (   1) C   2 - C   3        / 64. RY*(   3) C   1                    0.57    2.32    0.033
   5. BD (   1) C   2 - C   3        / 65. RY*(   4) C   1                    1.27    2.75    0.053
   5. BD (   1) C   2 - C   3        /148. RY*(   2) C   6                    1.81    2.17    0.056
   5. BD (   1) C   2 - C   3        /164. RY*(   2) H   7                    1.90    0.08    0.011
   5. BD (   1) C   2 - C   3        /240. RY*(  13) C  13                    6.70    0.20    0.033
   5. BD (   1) C   2 - C   3        /261. RY*(  17) C  14                    1.09    3.47    0.055
   5. BD (   1) C   2 - C   3        /340. RY*(   4) H  20                    0.52    0.68    0.017
   5. BD (   1) C   2 - C   3        /342. BD*(   1) C   1 - C   2            1.56    1.32    0.041
   5. BD (   1) C   2 - C   3        /344. BD*(   1) C   1 - O   9            2.48    1.53    0.055
   5. BD (   1) C   2 - C   3        /348. BD*(   1) C   2 - H  10            1.87    1.32    0.044
   5. BD (   1) C   2 - C   3        /349. BD*(   1) C   3 - C   6            2.92    1.33    0.056
   5. BD (   1) C   2 - C   3        /350. BD*(   1) C   3 - H   7            1.33    1.32    0.037
   5. BD (   1) C   2 - C   3        /356. BD*(   1) C   6 - C  11            2.28    1.33    0.050
   5. BD (   1) C   2 - C   3        /363. BD*(   1) C  14 - C  15            1.98    0.52    0.029
   6. BD (   2) C   2 - C   3        / 63. RY*(   2) C   1                    0.55    1.95    0.030
   6. BD (   2) C   2 - C   3        /150. RY*(   4) C   6                    0.80    0.99    0.026
   6. BD (   2) C   2 - C   3        /345. BD*(   2) C   1 - O   9           22.95    0.38    0.092
   6. BD (   2) C   2 - C   3        /354. BD*(   2) C   5 - C   6           11.91    0.39    0.065
   7. BD (   1) C   2 - H  10        / 62. RY*(   1) C   1                    0.78    1.66    0.032
   7. BD (   1) C   2 - H  10        / 70. RY*(   9) C   1                    0.91    4.93    0.060
   7. BD (   1) C   2 - H  10        / 96. RY*(   1) C   3                    1.01    1.68    0.037
   7. BD (   1) C   2 - H  10        /107. RY*(  12) C   3                    3.72    0.74    0.047
   7. BD (   1) C   2 - H  10        /133. RY*(   4) C   5                   39.53    0.11    0.059
   7. BD (   1) C   2 - H  10        /163. RY*(   1) H   7                    7.38    0.73    0.066
   7. BD (   1) C   2 - H  10        /183. RY*(  11) O   9                    1.74    1.29    0.043
   7. BD (   1) C   2 - H  10        /196. RY*(   2) C  11                    0.76    1.33    0.029
   7. BD (   1) C   2 - H  10        /200. RY*(   6) C  11                    1.65    1.03    0.037
   7. BD (   1) C   2 - H  10        /204. RY*(  10) C  11                    1.23    4.29    0.065
   7. BD (   1) C   2 - H  10        /205. RY*(  11) C  11                    1.97    2.55    0.064
   7. BD (   1) C   2 - H  10        /243. RY*(  16) C  13                    3.76    1.46    0.067
   7. BD (   1) C   2 - H  10        /249. RY*(   5) C  14                    1.28    1.32    0.037
   7. BD (   1) C   2 - H  10        /256. RY*(  12) C  14                    0.51    2.60    0.033
   7. BD (   1) C   2 - H  10        /257. RY*(  13) C  14                    1.34    3.53    0.062
   7. BD (   1) C   2 - H  10        /262. RY*(   1) C  15                    0.73    1.42    0.029
   7. BD (   1) C   2 - H  10        /267. RY*(   6) C  15                    7.48    0.40    0.049
   7. BD (   1) C   2 - H  10        /269. RY*(   8) C  15                    0.50    2.54    0.032
   7. BD (   1) C   2 - H  10        /270. RY*(   9) C  15                    7.50    0.53    0.057
   7. BD (   1) C   2 - H  10        /332. RY*(   1) H  19                    1.38    1.07    0.035
   7. BD (   1) C   2 - H  10        /333. RY*(   2) H  19                    0.91    1.99    0.038
   7. BD (   1) C   2 - H  10        /336. RY*(   5) H  19                    0.67    1.84    0.032
   7. BD (   1) C   2 - H  10        /340. RY*(   4) H  20                    4.02    0.47    0.039
   7. BD (   1) C   2 - H  10        /343. BD*(   1) C   1 - C   4            3.14    1.15    0.054
   7. BD (   1) C   2 - H  10        /346. BD*(   1) C   2 - C   3            1.77    1.30    0.043
   7. BD (   1) C   2 - H  10        /349. BD*(   1) C   3 - C   6            5.29    1.11    0.068
   7. BD (   1) C   2 - H  10        /358. BD*(   1) C  11 - C  14            2.35    0.68    0.036
   7. BD (   1) C   2 - H  10        /359. BD*(   1) C  12 - C  13            5.52    0.42    0.043
   7. BD (   1) C   2 - H  10        /360. BD*(   2) C  12 - C  13            0.67    0.64    0.020
   7. BD (   1) C   2 - H  10        /363. BD*(   1) C  14 - C  15            9.47    0.31    0.048
   8. BD (   1) C   3 - C   6        / 55. LP (   1) C  16                    4.13    0.47    0.058
   8. BD (   1) C   3 - C   6        / 70. RY*(   9) C   1                    2.35    5.05    0.098
   8. BD (   1) C   3 - C   6        / 80. RY*(   2) C   2                    3.25    1.56    0.064
   8. BD (   1) C   3 - C   6        / 88. RY*(  10) C   2                    0.67    2.30    0.035
   8. BD (   1) C   3 - C   6        / 90. RY*(  12) C   2                    2.77    2.28    0.072
   8. BD (   1) C   3 - C   6        / 99. RY*(   4) C   3                    0.61    1.69    0.029
   8. BD (   1) C   3 - C   6        /101. RY*(   6) C   3                    1.05    2.92    0.050
   8. BD (   1) C   3 - C   6        /104. RY*(   9) C   3                    3.95    1.53    0.070
   8. BD (   1) C   3 - C   6        /105. RY*(  10) C   3                    5.46    1.80    0.089
   8. BD (   1) C   3 - C   6        /106. RY*(  11) C   3                    0.54    3.81    0.041
   8. BD (   1) C   3 - C   6        /107. RY*(  12) C   3                   94.90    0.86    0.257
   8. BD (   1) C   3 - C   6        /108. RY*(  13) C   3                    0.62    5.19    0.051
   8. BD (   1) C   3 - C   6        /113. RY*(   1) C   4                    0.83    1.25    0.029
   8. BD (   1) C   3 - C   6        /117. RY*(   5) C   4                    0.61    2.08    0.032
   8. BD (   1) C   3 - C   6        /118. RY*(   6) C   4                    1.28    2.79    0.054
   8. BD (   1) C   3 - C   6        /121. RY*(   9) C   4                    2.53    2.49    0.071
   8. BD (   1) C   3 - C   6        /122. RY*(  10) C   4                    1.09    2.12    0.043
   8. BD (   1) C   3 - C   6        /123. RY*(  11) C   4                    3.45    1.85    0.072
   8. BD (   1) C   3 - C   6        /130. RY*(   1) C   5                    1.84    1.73    0.051
   8. BD (   1) C   3 - C   6        /131. RY*(   2) C   5                    0.78    1.61    0.032
   8. BD (   1) C   3 - C   6        /133. RY*(   4) C   5                  220.51    0.23    0.202
   8. BD (   1) C   3 - C   6        /135. RY*(   6) C   5                    0.56    2.31    0.032
   8. BD (   1) C   3 - C   6        /136. RY*(   7) C   5                    1.25    2.60    0.051
   8. BD (   1) C   3 - C   6        /145. RY*(  16) C   5                    4.19    1.98    0.082
   8. BD (   1) C   3 - C   6        /149. RY*(   3) C   6                    1.55    1.62    0.045
   8. BD (   1) C   3 - C   6        /151. RY*(   5) C   6                    2.93    1.07    0.050
   8. BD (   1) C   3 - C   6        /163. RY*(   1) H   7                   53.15    0.85    0.191
   8. BD (   1) C   3 - C   6        /165. RY*(   3) H   7                    0.60    2.32    0.034
   8. BD (   1) C   3 - C   6        /167. RY*(   5) H   7                    8.26    2.75    0.136
   8. BD (   1) C   3 - C   6        /169. RY*(   2) H   8                    0.52    2.49    0.032
   8. BD (   1) C   3 - C   6        /174. RY*(   2) O   9                    1.40    1.30    0.038
   8. BD (   1) C   3 - C   6        /175. RY*(   3) O   9                    3.13    1.60    0.064
   8. BD (   1) C   3 - C   6        /178. RY*(   6) O   9                    3.40    3.44    0.097
   8. BD (   1) C   3 - C   6        /180. RY*(   8) O   9                    2.77    2.11    0.069
   8. BD (   1) C   3 - C   6        /183. RY*(  11) O   9                   15.43    1.42    0.133
   8. BD (   1) C   3 - C   6        /192. RY*(   3) H  10                    0.56    2.32    0.032
   8. BD (   1) C   3 - C   6        /193. RY*(   4) H  10                    0.80    3.05    0.044
   8. BD (   1) C   3 - C   6        /195. RY*(   1) C  11                    6.66    1.78    0.098
   8. BD (   1) C   3 - C   6        /196. RY*(   2) C  11                    4.11    1.46    0.069
   8. BD (   1) C   3 - C   6        /197. RY*(   3) C  11                    2.61    1.72    0.060
   8. BD (   1) C   3 - C   6        /199. RY*(   5) C  11                    0.93    2.10    0.040
   8. BD (   1) C   3 - C   6        /200. RY*(   6) C  11                   20.44    1.15    0.138
   8. BD (   1) C   3 - C   6        /201. RY*(   7) C  11                    1.88    2.00    0.055
   8. BD (   1) C   3 - C   6        /202. RY*(   8) C  11                    0.91    3.10    0.048
   8. BD (   1) C   3 - C   6        /204. RY*(  10) C  11                    7.20    4.42    0.160
   8. BD (   1) C   3 - C   6        /205. RY*(  11) C  11                   15.48    2.67    0.183
   8. BD (   1) C   3 - C   6        /208. RY*(  14) C  11                    1.88    3.47    0.072
   8. BD (   1) C   3 - C   6        /209. RY*(  15) C  11                    1.08    3.50    0.055
   8. BD (   1) C   3 - C   6        /213. RY*(   2) C  12                    2.98    1.60    0.062
   8. BD (   1) C   3 - C   6        /215. RY*(   4) C  12                    2.28    1.69    0.056
   8. BD (   1) C   3 - C   6        /219. RY*(   8) C  12                    1.26    2.01    0.045
   8. BD (   1) C   3 - C   6        /220. RY*(   9) C  12                    0.88    2.83    0.045
   8. BD (   1) C   3 - C   6        /221. RY*(  10) C  12                    2.72    1.60    0.059
   8. BD (   1) C   3 - C   6        /222. RY*(  11) C  12                    6.14    2.87    0.119
   8. BD (   1) C   3 - C   6        /223. RY*(  12) C  12                    2.45    3.03    0.077
   8. BD (   1) C   3 - C   6        /225. RY*(  14) C  12                    0.88    3.17    0.047
   8. BD (   1) C   3 - C   6        /226. RY*(  15) C  12                    3.92    4.14    0.114
   8. BD (   1) C   3 - C   6        /235. RY*(   8) C  13                    1.05    3.98    0.058
   8. BD (   1) C   3 - C   6        /237. RY*(  10) C  13                    0.55    4.16    0.043
   8. BD (   1) C   3 - C   6        /238. RY*(  11) C  13                    1.58    4.15    0.073
   8. BD (   1) C   3 - C   6        /240. RY*(  13) C  13                 2409.61    0.10    0.445
   8. BD (   1) C   3 - C   6        /243. RY*(  16) C  13                   38.44    1.58    0.222
   8. BD (   1) C   3 - C   6        /246. RY*(   2) C  14                   15.91    1.59    0.143
   8. BD (   1) C   3 - C   6        /249. RY*(   5) C  14                   34.73    1.44    0.201
   8. BD (   1) C   3 - C   6        /250. RY*(   6) C  14                    1.64    2.72    0.060
   8. BD (   1) C   3 - C   6        /252. RY*(   8) C  14                    1.75    4.24    0.077
   8. BD (   1) C   3 - C   6        /256. RY*(  12) C  14                    2.98    2.72    0.081
   8. BD (   1) C   3 - C   6        /257. RY*(  13) C  14                    6.83    3.65    0.142
   8. BD (   1) C   3 - C   6        /258. RY*(  14) C  14                    1.18    2.11    0.045
   8. BD (   1) C   3 - C   6        /261. RY*(  17) C  14                   12.36    3.38    0.184
   8. BD (   1) C   3 - C   6        /262. RY*(   1) C  15                   10.45    1.55    0.114
   8. BD (   1) C   3 - C   6        /264. RY*(   3) C  15                    2.79    1.61    0.060
   8. BD (   1) C   3 - C   6        /266. RY*(   5) C  15                    2.43    2.25    0.066
   8. BD (   1) C   3 - C   6        /267. RY*(   6) C  15                   89.65    0.52    0.195
   8. BD (   1) C   3 - C   6        /268. RY*(   7) C  15                    2.17    3.42    0.078
   8. BD (   1) C   3 - C   6        /269. RY*(   8) C  15                    2.79    2.66    0.077
   8. BD (   1) C   3 - C   6        /270. RY*(   9) C  15                   93.36    0.65    0.222
   8. BD (   1) C   3 - C   6        /272. RY*(  11) C  15                    1.13    3.26    0.055
   8. BD (   1) C   3 - C   6        /273. RY*(  12) C  15                    7.70    2.20    0.117
   8. BD (   1) C   3 - C   6        /274. RY*(  13) C  15                    1.93    3.62    0.075
   8. BD (   1) C   3 - C   6        /278. RY*(  17) C  15                    2.93    2.99    0.084
   8. BD (   1) C   3 - C   6        /279. RY*(   1) C  16                    2.42    1.73    0.058
   8. BD (   1) C   3 - C   6        /292. RY*(  14) C  16                    1.09    2.75    0.049
   8. BD (   1) C   3 - C   6        /299. RY*(   4)Cl  17                    1.05    1.19    0.032
   8. BD (   1) C   3 - C   6        /302. RY*(   7)Cl  17                    0.69    1.75    0.031
   8. BD (   1) C   3 - C   6        /306. RY*(  11)Cl  17                    0.94    1.53    0.034
   8. BD (   1) C   3 - C   6        /332. RY*(   1) H  19                   15.54    1.19    0.122
   8. BD (   1) C   3 - C   6        /333. RY*(   2) H  19                   12.81    2.12    0.148
   8. BD (   1) C   3 - C   6        /336. RY*(   5) H  19                    7.65    1.96    0.110
   8. BD (   1) C   3 - C   6        /340. RY*(   4) H  20                   28.16    0.59    0.116
   8. BD (   1) C   3 - C   6        /346. BD*(   1) C   2 - C   3            3.56    1.42    0.064
   8. BD (   1) C   3 - C   6        /348. BD*(   1) C   2 - H  10            3.22    1.23    0.056
   8. BD (   1) C   3 - C   6        /350. BD*(   1) C   3 - H   7            1.26    1.22    0.035
   8. BD (   1) C   3 - C   6        /352. BD*(   1) C   4 - C  12            1.43    0.60    0.028
   8. BD (   1) C   3 - C   6        /353. BD*(   1) C   5 - C   6            3.15    1.39    0.059
   8. BD (   1) C   3 - C   6        /355. BD*(   1) C   5 - H   8            5.61    1.22    0.074
   8. BD (   1) C   3 - C   6        /356. BD*(   1) C   6 - C  11            3.30    1.24    0.057
   8. BD (   1) C   3 - C   6        /357. BD*(   1) C  11 - C  12            2.86    1.41    0.057
   8. BD (   1) C   3 - C   6        /358. BD*(   1) C  11 - C  14           24.78    0.80    0.126
   8. BD (   1) C   3 - C   6        /359. BD*(   1) C  12 - C  13           62.85    0.54    0.164
   8. BD (   1) C   3 - C   6        /360. BD*(   2) C  12 - C  13            5.43    0.76    0.062
   8. BD (   1) C   3 - C   6        /363. BD*(   1) C  14 - C  15           60.20    0.43    0.144
   9. BD (   1) C   3 - H   7        / 55. LP (   1) C  16                    1.84    0.33    0.033
   9. BD (   1) C   3 - H   7        / 79. RY*(   1) C   2                    1.11    1.76    0.040
   9. BD (   1) C   3 - H   7        / 90. RY*(  12) C   2                    0.53    2.14    0.030
   9. BD (   1) C   3 - H   7        /101. RY*(   6) C   3                    0.69    2.77    0.039
   9. BD (   1) C   3 - H   7        /104. RY*(   9) C   3                    3.65    1.38    0.064
   9. BD (   1) C   3 - H   7        /105. RY*(  10) C   3                    3.64    1.66    0.070
   9. BD (   1) C   3 - H   7        /107. RY*(  12) C   3                   43.42    0.72    0.159
   9. BD (   1) C   3 - H   7        /121. RY*(   9) C   4                    1.18    2.34    0.047
   9. BD (   1) C   3 - H   7        /123. RY*(  11) C   4                    0.99    1.71    0.037
   9. BD (   1) C   3 - H   7        /133. RY*(   4) C   5                  146.34    0.09    0.101
   9. BD (   1) C   3 - H   7        /147. RY*(   1) C   6                    1.77    1.46    0.046
   9. BD (   1) C   3 - H   7        /151. RY*(   5) C   6                    0.94    0.93    0.027
   9. BD (   1) C   3 - H   7        /163. RY*(   1) H   7                   10.63    0.70    0.078
   9. BD (   1) C   3 - H   7        /167. RY*(   5) H   7                    2.16    2.61    0.067
   9. BD (   1) C   3 - H   7        /175. RY*(   3) O   9                    2.51    1.46    0.054
   9. BD (   1) C   3 - H   7        /180. RY*(   8) O   9                    0.54    1.96    0.029
   9. BD (   1) C   3 - H   7        /183. RY*(  11) O   9                    1.61    1.27    0.041
   9. BD (   1) C   3 - H   7        /197. RY*(   3) C  11                    1.19    1.58    0.039
   9. BD (   1) C   3 - H   7        /200. RY*(   6) C  11                    5.84    1.01    0.069
   9. BD (   1) C   3 - H   7        /201. RY*(   7) C  11                    0.83    1.86    0.035
   9. BD (   1) C   3 - H   7        /205. RY*(  11) C  11                    1.82    2.53    0.061
   9. BD (   1) C   3 - H   7        /213. RY*(   2) C  12                    1.07    1.46    0.036
   9. BD (   1) C   3 - H   7        /222. RY*(  11) C  12                    1.47    2.72    0.057
   9. BD (   1) C   3 - H   7        /223. RY*(  12) C  12                    0.64    2.88    0.039
   9. BD (   1) C   3 - H   7        /226. RY*(  15) C  12                    1.47    3.99    0.069
   9. BD (   1) C   3 - H   7        /243. RY*(  16) C  13                    7.68    1.44    0.094
   9. BD (   1) C   3 - H   7        /246. RY*(   2) C  14                    6.16    1.45    0.085
   9. BD (   1) C   3 - H   7        /249. RY*(   5) C  14                   25.68    1.29    0.164
   9. BD (   1) C   3 - H   7        /250. RY*(   6) C  14                    1.14    2.58    0.049
   9. BD (   1) C   3 - H   7        /261. RY*(  17) C  14                   17.13    3.23    0.211
   9. BD (   1) C   3 - H   7        /262. RY*(   1) C  15                    2.95    1.40    0.058
   9. BD (   1) C   3 - H   7        /264. RY*(   3) C  15                    0.70    1.47    0.029
   9. BD (   1) C   3 - H   7        /266. RY*(   5) C  15                    0.95    2.11    0.040
   9. BD (   1) C   3 - H   7        /267. RY*(   6) C  15                   28.45    0.38    0.093
   9. BD (   1) C   3 - H   7        /270. RY*(   9) C  15                   29.99    0.51    0.111
   9. BD (   1) C   3 - H   7        /273. RY*(  12) C  15                    2.49    2.06    0.064
   9. BD (   1) C   3 - H   7        /278. RY*(  17) C  15                    0.69    2.84    0.040
   9. BD (   1) C   3 - H   7        /332. RY*(   1) H  19                    3.55    1.05    0.055
   9. BD (   1) C   3 - H   7        /333. RY*(   2) H  19                    3.52    1.97    0.075
   9. BD (   1) C   3 - H   7        /336. RY*(   5) H  19                    1.76    1.81    0.051
   9. BD (   1) C   3 - H   7        /339. RY*(   3) H  20                    0.83    0.62    0.020
   9. BD (   1) C   3 - H   7        /340. RY*(   4) H  20                    5.02    0.45    0.042
   9. BD (   1) C   3 - H   7        /342. BD*(   1) C   1 - C   2            5.47    1.08    0.069
   9. BD (   1) C   3 - H   7        /346. BD*(   1) C   2 - C   3            1.13    1.28    0.034
   9. BD (   1) C   3 - H   7        /348. BD*(   1) C   2 - H  10            0.62    1.08    0.023
   9. BD (   1) C   3 - H   7        /353. BD*(   1) C   5 - C   6            3.45    1.25    0.059
   9. BD (   1) C   3 - H   7        /358. BD*(   1) C  11 - C  14            9.03    0.66    0.069
   9. BD (   1) C   3 - H   7        /359. BD*(   1) C  12 - C  13           24.75    0.39    0.088
   9. BD (   1) C   3 - H   7        /360. BD*(   2) C  12 - C  13            0.90    0.62    0.023
   9. BD (   1) C   3 - H   7        /363. BD*(   1) C  14 - C  15            2.57    0.29    0.024
  10. BD (   1) C   4 - C   5        / 64. RY*(   3) C   1                    1.05    2.29    0.044
  10. BD (   1) C   4 - C   5        / 65. RY*(   4) C   1                    0.95    2.72    0.046
  10. BD (   1) C   4 - C   5        / 66. RY*(   5) C   1                    0.76    2.05    0.035
  10. BD (   1) C   4 - C   5        /133. RY*(   4) C   5                    1.19    0.29    0.017
  10. BD (   1) C   4 - C   5        /147. RY*(   1) C   6                    0.83    1.67    0.033
  10. BD (   1) C   4 - C   5        /149. RY*(   3) C   6                    1.47    1.68    0.045
  10. BD (   1) C   4 - C   5        /164. RY*(   2) H   7                    1.19    0.05    0.007
  10. BD (   1) C   4 - C   5        /240. RY*(  13) C  13                    0.81    0.16    0.010
  10. BD (   1) C   4 - C   5        /344. BD*(   1) C   1 - O   9            1.82    1.50    0.047
  10. BD (   1) C   4 - C   5        /352. BD*(   1) C   4 - C  12            2.78    0.66    0.041
  10. BD (   1) C   4 - C   5        /353. BD*(   1) C   5 - C   6            2.39    1.45    0.053
  10. BD (   1) C   4 - C   5        /355. BD*(   1) C   5 - H   8            1.86    1.29    0.044
  10. BD (   1) C   4 - C   5        /356. BD*(   1) C   6 - C  11            5.06    1.30    0.073
  11. BD (   1) C   4 - C  12        / 54. LP*(   1) C  11                   13.25    0.08    0.038
  11. BD (   1) C   4 - C  12        / 72. RY*(  11) C   1                    0.63    3.81    0.047
  11. BD (   1) C   4 - C  12        / 90. RY*(  12) C   2                    0.69    1.74    0.033
  11. BD (   1) C   4 - C  12        /105. RY*(  10) C   3                    0.62    1.25    0.027
  11. BD (   1) C   4 - C  12        /107. RY*(  12) C   3                   31.54    0.32    0.096
  11. BD (   1) C   4 - C  12        /123. RY*(  11) C   4                    0.85    1.30    0.032
  11. BD (   1) C   4 - C  12        /147. RY*(   1) C   6                    0.58    1.06    0.024
  11. BD (   1) C   4 - C  12        /149. RY*(   3) C   6                    1.23    1.07    0.035
  11. BD (   1) C   4 - C  12        /151. RY*(   5) C   6                    0.91    0.53    0.021
  11. BD (   1) C   4 - C  12        /163. RY*(   1) H   7                   20.65    0.30    0.076
  11. BD (   1) C   4 - C  12        /167. RY*(   5) H   7                    1.34    2.21    0.052
  11. BD (   1) C   4 - C  12        /175. RY*(   3) O   9                    0.56    1.06    0.023
  11. BD (   1) C   4 - C  12        /178. RY*(   6) O   9                    1.10    2.89    0.054
  11. BD (   1) C   4 - C  12        /180. RY*(   8) O   9                    0.75    1.56    0.033
  11. BD (   1) C   4 - C  12        /183. RY*(  11) O   9                    5.38    0.87    0.065
  11. BD (   1) C   4 - C  12        /195. RY*(   1) C  11                    1.85    1.23    0.045
  11. BD (   1) C   4 - C  12        /197. RY*(   3) C  11                    0.68    1.18    0.027
  11. BD (   1) C   4 - C  12        /200. RY*(   6) C  11                    9.52    0.61    0.073
  11. BD (   1) C   4 - C  12        /204. RY*(  10) C  11                    1.34    3.87    0.069
  11. BD (   1) C   4 - C  12        /205. RY*(  11) C  11                    5.77    2.12    0.106
  11. BD (   1) C   4 - C  12        /208. RY*(  14) C  11                    0.61    2.92    0.040
  11. BD (   1) C   4 - C  12        /213. RY*(   2) C  12                    1.25    1.06    0.035
  11. BD (   1) C   4 - C  12        /214. RY*(   3) C  12                    1.28    2.58    0.055
  11. BD (   1) C   4 - C  12        /215. RY*(   4) C  12                    1.24    1.14    0.036
  11. BD (   1) C   4 - C  12        /221. RY*(  10) C  12                    1.07    1.06    0.032
  11. BD (   1) C   4 - C  12        /222. RY*(  11) C  12                    1.97    2.32    0.065
  11. BD (   1) C   4 - C  12        /223. RY*(  12) C  12                    1.05    2.48    0.049
  11. BD (   1) C   4 - C  12        /226. RY*(  15) C  12                    0.56    3.59    0.043
  11. BD (   1) C   4 - C  12        /228. RY*(   1) C  13                    3.64    1.20    0.063
  11. BD (   1) C   4 - C  12        /243. RY*(  16) C  13                    8.79    1.04    0.091
  11. BD (   1) C   4 - C  12        /246. RY*(   2) C  14                    1.89    1.04    0.042
  11. BD (   1) C   4 - C  12        /249. RY*(   5) C  14                    6.73    0.89    0.074
  11. BD (   1) C   4 - C  12        /252. RY*(   8) C  14                    0.52    3.69    0.042
  11. BD (   1) C   4 - C  12        /256. RY*(  12) C  14                    1.01    2.17    0.045
  11. BD (   1) C   4 - C  12        /257. RY*(  13) C  14                    2.83    3.10    0.089
  11. BD (   1) C   4 - C  12        /258. RY*(  14) C  14                    0.72    1.56    0.032
  11. BD (   1) C   4 - C  12        /261. RY*(  17) C  14                    0.62    2.83    0.040
  11. BD (   1) C   4 - C  12        /262. RY*(   1) C  15                    2.75    1.00    0.050
  11. BD (   1) C   4 - C  12        /264. RY*(   3) C  15                    0.83    1.06    0.028
  11. BD (   1) C   4 - C  12        /268. RY*(   7) C  15                    0.83    2.88    0.047
  11. BD (   1) C   4 - C  12        /269. RY*(   8) C  15                    0.86    2.12    0.041
  11. BD (   1) C   4 - C  12        /270. RY*(   9) C  15                   89.39    0.11    0.094
  11. BD (   1) C   4 - C  12        /273. RY*(  12) C  15                    1.31    1.66    0.044
  11. BD (   1) C   4 - C  12        /278. RY*(  17) C  15                    0.95    2.44    0.046
  11. BD (   1) C   4 - C  12        /279. RY*(   1) C  16                    1.20    1.19    0.036
  11. BD (   1) C   4 - C  12        /332. RY*(   1) H  19                    4.26    0.65    0.050
  11. BD (   1) C   4 - C  12        /333. RY*(   2) H  19                    2.85    1.57    0.064
  11. BD (   1) C   4 - C  12        /336. RY*(   5) H  19                    2.05    1.41    0.051
  11. BD (   1) C   4 - C  12        /340. RY*(   4) H  20                   48.36    0.04    0.044
  11. BD (   1) C   4 - C  12        /342. BD*(   1) C   1 - C   2            2.48    0.68    0.038
  11. BD (   1) C   4 - C  12        /343. BD*(   1) C   1 - C   4            1.95    0.73    0.035
  11. BD (   1) C   4 - C  12        /344. BD*(   1) C   1 - O   9            1.84    0.89    0.039
  11. BD (   1) C   4 - C  12        /352. BD*(   1) C   4 - C  12            1.74    0.05    0.008
  11. BD (   1) C   4 - C  12        /353. BD*(   1) C   5 - C   6            3.27    0.85    0.050
  11. BD (   1) C   4 - C  12        /355. BD*(   1) C   5 - H   8            3.60    0.68    0.047
  11. BD (   1) C   4 - C  12        /356. BD*(   1) C   6 - C  11            6.72    0.69    0.064
  11. BD (   1) C   4 - C  12        /357. BD*(   1) C  11 - C  12            6.10    0.86    0.069
  11. BD (   1) C   4 - C  12        /358. BD*(   1) C  11 - C  14            1.95    0.26    0.021
  11. BD (   1) C   4 - C  12        /360. BD*(   2) C  12 - C  13            0.64    0.22    0.011
  11. BD (   1) C   4 - C  12        /361. BD*(   1) C  13 - C  16            0.93    5.44    0.067
  11. BD (   1) C   4 - C  12        /362. BD*(   1) C  13 -Cl  18            1.58    2.24    0.056
  12. BD (   1) C   5 - C   6        / 55. LP (   1) C  16                    7.86    0.62    0.090
  12. BD (   1) C   5 - C   6        / 70. RY*(   9) C   1                    5.48    5.20    0.154
  12. BD (   1) C   5 - C   6        / 72. RY*(  11) C   1                    0.55    4.50    0.045
  12. BD (   1) C   5 - C   6        / 73. RY*(  12) C   1                    1.02    2.06    0.042
  12. BD (   1) C   5 - C   6        / 75. RY*(  14) C   1                    0.90    4.39    0.057
  12. BD (   1) C   5 - C   6        / 83. RY*(   5) C   2                    2.23    2.84    0.073
  12. BD (   1) C   5 - C   6        / 87. RY*(   9) C   2                    0.60    3.67    0.043
  12. BD (   1) C   5 - C   6        / 90. RY*(  12) C   2                    7.52    2.43    0.123
  12. BD (   1) C   5 - C   6        / 91. RY*(  13) C   2                    1.05    2.86    0.050
  12. BD (   1) C   5 - C   6        / 92. RY*(  14) C   2                    0.54    3.17    0.038
  12. BD (   1) C   5 - C   6        / 96. RY*(   1) C   3                    0.67    1.95    0.033
  12. BD (   1) C   5 - C   6        / 97. RY*(   2) C   3                    0.82    2.12    0.038
  12. BD (   1) C   5 - C   6        /101. RY*(   6) C   3                    1.18    3.06    0.055
  12. BD (   1) C   5 - C   6        /103. RY*(   8) C   3                    1.43    2.17    0.051
  12. BD (   1) C   5 - C   6        /104. RY*(   9) C   3                    1.98    1.67    0.052
  12. BD (   1) C   5 - C   6        /105. RY*(  10) C   3                    4.79    1.95    0.088
  12. BD (   1) C   5 - C   6        /106. RY*(  11) C   3                    1.01    3.96    0.058
  12. BD (   1) C   5 - C   6        /107. RY*(  12) C   3                  123.01    1.01    0.321
  12. BD (   1) C   5 - C   6        /108. RY*(  13) C   3                    0.51    5.34    0.047
  12. BD (   1) C   5 - C   6        /110. RY*(  15) C   3                    0.53    2.40    0.032
  12. BD (   1) C   5 - C   6        /111. RY*(  16) C   3                    1.51   20.02    0.158
  12. BD (   1) C   5 - C   6        /113. RY*(   1) C   4                    4.16    1.40    0.069
  12. BD (   1) C   5 - C   6        /117. RY*(   5) C   4                    2.64    2.23    0.070
  12. BD (   1) C   5 - C   6        /118. RY*(   6) C   4                    1.55    2.94    0.061
  12. BD (   1) C   5 - C   6        /121. RY*(   9) C   4                    8.06    2.63    0.133
  12. BD (   1) C   5 - C   6        /122. RY*(  10) C   4                    1.06    2.27    0.045
  12. BD (   1) C   5 - C   6        /123. RY*(  11) C   4                    7.71    2.00    0.113
  12. BD (   1) C   5 - C   6        /130. RY*(   1) C   5                    1.68    1.88    0.051
  12. BD (   1) C   5 - C   6        /133. RY*(   4) C   5                  425.00    0.38    0.364
  12. BD (   1) C   5 - C   6        /135. RY*(   6) C   5                    3.59    2.46    0.085
  12. BD (   1) C   5 - C   6        /136. RY*(   7) C   5                    1.85    2.75    0.065
  12. BD (   1) C   5 - C   6        /141. RY*(  12) C   5                    2.00    3.72    0.079
  12. BD (   1) C   5 - C   6        /142. RY*(  13) C   5                    0.74    3.72    0.048
  12. BD (   1) C   5 - C   6        /145. RY*(  16) C   5                    7.99    2.13    0.119
  12. BD (   1) C   5 - C   6        /149. RY*(   3) C   6                    8.99    1.77    0.115
  12. BD (   1) C   5 - C   6        /151. RY*(   5) C   6                    8.83    1.22    0.095
  12. BD (   1) C   5 - C   6        /152. RY*(   6) C   6                    1.21    1.70    0.041
  12. BD (   1) C   5 - C   6        /160. RY*(  14) C   6                    0.62    3.49    0.042
  12. BD (   1) C   5 - C   6        /163. RY*(   1) H   7                   90.07    1.00    0.273
  12. BD (   1) C   5 - C   6        /164. RY*(   2) H   7                 1795.42    0.14    0.451
  12. BD (   1) C   5 - C   6        /165. RY*(   3) H   7                    1.49    2.47    0.055
  12. BD (   1) C   5 - C   6        /167. RY*(   5) H   7                   15.41    2.90    0.192
  12. BD (   1) C   5 - C   6        /169. RY*(   2) H   8                    3.84    2.64    0.092
  12. BD (   1) C   5 - C   6        /174. RY*(   2) O   9                    3.05    1.45    0.060
  12. BD (   1) C   5 - C   6        /175. RY*(   3) O   9                    0.61    1.75    0.030
  12. BD (   1) C   5 - C   6        /176. RY*(   4) O   9                    0.58    2.34    0.033
  12. BD (   1) C   5 - C   6        /178. RY*(   6) O   9                   13.11    3.58    0.197
  12. BD (   1) C   5 - C   6        /180. RY*(   8) O   9                    7.75    2.26    0.120
  12. BD (   1) C   5 - C   6        /183. RY*(  11) O   9                   48.02    1.56    0.249
  12. BD (   1) C   5 - C   6        /189. RY*(  17) O   9                    2.03    3.76    0.079
  12. BD (   1) C   5 - C   6        /192. RY*(   3) H  10                    2.20    2.47    0.067
  12. BD (   1) C   5 - C   6        /193. RY*(   4) H  10                    1.36    3.20    0.060
  12. BD (   1) C   5 - C   6        /195. RY*(   1) C  11                    1.68    1.92    0.052
  12. BD (   1) C   5 - C   6        /196. RY*(   2) C  11                   18.70    1.60    0.157
  12. BD (   1) C   5 - C   6        /197. RY*(   3) C  11                   20.06    1.87    0.176
  12. BD (   1) C   5 - C   6        /199. RY*(   5) C  11                    2.42    2.24    0.067
  12. BD (   1) C   5 - C   6        /200. RY*(   6) C  11                   41.95    1.30    0.213
  12. BD (   1) C   5 - C   6        /201. RY*(   7) C  11                    2.17    2.15    0.062
  12. BD (   1) C   5 - C   6        /202. RY*(   8) C  11                    1.06    3.25    0.053
  12. BD (   1) C   5 - C   6        /204. RY*(  10) C  11                   32.57    4.56    0.351
  12. BD (   1) C   5 - C   6        /205. RY*(  11) C  11                   59.86    2.82    0.374
  12. BD (   1) C   5 - C   6        /208. RY*(  14) C  11                    8.51    3.61    0.160
  12. BD (   1) C   5 - C   6        /209. RY*(  15) C  11                    2.35    3.65    0.084
  12. BD (   1) C   5 - C   6        /213. RY*(   2) C  12                   13.80    1.75    0.141
  12. BD (   1) C   5 - C   6        /214. RY*(   3) C  12                    0.95    3.27    0.051
  12. BD (   1) C   5 - C   6        /215. RY*(   4) C  12                   10.48    1.83    0.126
  12. BD (   1) C   5 - C   6        /218. RY*(   7) C  12                    1.28    3.81    0.063
  12. BD (   1) C   5 - C   6        /219. RY*(   8) C  12                    2.39    2.15    0.065
  12. BD (   1) C   5 - C   6        /220. RY*(   9) C  12                    2.24    2.97    0.074
  12. BD (   1) C   5 - C   6        /221. RY*(  10) C  12                   13.01    1.75    0.137
  12. BD (   1) C   5 - C   6        /222. RY*(  11) C  12                   13.48    3.01    0.183
  12. BD (   1) C   5 - C   6        /223. RY*(  12) C  12                    6.08    3.18    0.126
  12. BD (   1) C   5 - C   6        /224. RY*(  13) C  12                    0.60    2.00    0.031
  12. BD (   1) C   5 - C   6        /225. RY*(  14) C  12                    2.36    3.31    0.080
  12. BD (   1) C   5 - C   6        /226. RY*(  15) C  12                    8.13    4.29    0.170
  12. BD (   1) C   5 - C   6        /234. RY*(   7) C  13                    1.07    3.50    0.056
  12. BD (   1) C   5 - C   6        /235. RY*(   8) C  13                    2.84    4.13    0.099
  12. BD (   1) C   5 - C   6        /237. RY*(  10) C  13                    1.40    4.30    0.071
  12. BD (   1) C   5 - C   6        /238. RY*(  11) C  13                    5.26    4.30    0.137
  12. BD (   1) C   5 - C   6        /239. RY*(  12) C  13                    0.66    2.57    0.037
  12. BD (   1) C   5 - C   6        /240. RY*(  13) C  13                 1417.88    0.25    0.541
  12. BD (   1) C   5 - C   6        /243. RY*(  16) C  13                  109.98    1.73    0.397
  12. BD (   1) C   5 - C   6        /246. RY*(   2) C  14                   16.34    1.74    0.153
  12. BD (   1) C   5 - C   6        /249. RY*(   5) C  14                   51.05    1.59    0.259
  12. BD (   1) C   5 - C   6        /250. RY*(   6) C  14                    1.00    2.87    0.049
  12. BD (   1) C   5 - C   6        /252. RY*(   8) C  14                    4.31    4.38    0.125
  12. BD (   1) C   5 - C   6        /256. RY*(  12) C  14                   13.06    2.87    0.176
  12. BD (   1) C   5 - C   6        /257. RY*(  13) C  14                   36.26    3.79    0.338
  12. BD (   1) C   5 - C   6        /258. RY*(  14) C  14                    8.96    2.26    0.129
  12. BD (   1) C   5 - C   6        /261. RY*(  17) C  14                    3.33    3.52    0.099
  12. BD (   1) C   5 - C   6        /262. RY*(   1) C  15                   18.55    1.69    0.161
  12. BD (   1) C   5 - C   6        /263. RY*(   2) C  15                    1.95    1.92    0.056
  12. BD (   1) C   5 - C   6        /264. RY*(   3) C  15                    6.79    1.76    0.099
  12. BD (   1) C   5 - C   6        /266. RY*(   5) C  15                    4.67    2.40    0.096
  12. BD (   1) C   5 - C   6        /267. RY*(   6) C  15                  172.24    0.67    0.309
  12. BD (   1) C   5 - C   6        /268. RY*(   7) C  15                    7.92    3.57    0.153
  12. BD (   1) C   5 - C   6        /269. RY*(   8) C  15                   14.09    2.81    0.181
  12. BD (   1) C   5 - C   6        /270. RY*(   9) C  15                  168.41    0.80    0.334
  12. BD (   1) C   5 - C   6        /272. RY*(  11) C  15                    1.70    3.41    0.069
  12. BD (   1) C   5 - C   6        /273. RY*(  12) C  15                   13.91    2.35    0.165
  12. BD (   1) C   5 - C   6        /274. RY*(  13) C  15                    3.69    3.77    0.107
  12. BD (   1) C   5 - C   6        /276. RY*(  15) C  15                    0.95    4.06    0.057
  12. BD (   1) C   5 - C   6        /278. RY*(  17) C  15                    9.96    3.13    0.161
  12. BD (   1) C   5 - C   6        /279. RY*(   1) C  16                    7.73    1.88    0.110
  12. BD (   1) C   5 - C   6        /280. RY*(   2) C  16                    2.25    2.01    0.061
  12. BD (   1) C   5 - C   6        /283. RY*(   5) C  16                    1.50    1.92    0.049
  12. BD (   1) C   5 - C   6        /284. RY*(   6) C  16                    0.82    2.52    0.041
  12. BD (   1) C   5 - C   6        /287. RY*(   9) C  16                    1.17    3.25    0.056
  12. BD (   1) C   5 - C   6        /292. RY*(  14) C  16                    4.87    2.90    0.108
  12. BD (   1) C   5 - C   6        /293. RY*(  15) C  16                    0.67    3.50    0.044
  12. BD (   1) C   5 - C   6        /299. RY*(   4)Cl  17                    2.61    1.34    0.054
  12. BD (   1) C   5 - C   6        /302. RY*(   7)Cl  17                    2.08    1.90    0.057
  12. BD (   1) C   5 - C   6        /306. RY*(  11)Cl  17                    2.30    1.68    0.057
  12. BD (   1) C   5 - C   6        /325. RY*(  12)Cl  18                    0.77    4.16    0.052
  12. BD (   1) C   5 - C   6        /332. RY*(   1) H  19                   37.38    1.34    0.203
  12. BD (   1) C   5 - C   6        /333. RY*(   2) H  19                   31.33    2.26    0.242
  12. BD (   1) C   5 - C   6        /335. RY*(   4) H  19                    1.65    2.70    0.061
  12. BD (   1) C   5 - C   6        /336. RY*(   5) H  19                   15.09    2.11    0.162
  12. BD (   1) C   5 - C   6        /340. RY*(   4) H  20                   70.22    0.74    0.207
  12. BD (   1) C   5 - C   6        /343. BD*(   1) C   1 - C   4            0.80    1.42    0.030
  12. BD (   1) C   5 - C   6        /349. BD*(   1) C   3 - C   6            2.62    1.38    0.054
  12. BD (   1) C   5 - C   6        /350. BD*(   1) C   3 - H   7            3.51    1.37    0.063
  12. BD (   1) C   5 - C   6        /351. BD*(   1) C   4 - C   5            5.06    1.46    0.078
  12. BD (   1) C   5 - C   6        /352. BD*(   1) C   4 - C  12           18.59    0.74    0.110
  12. BD (   1) C   5 - C   6        /355. BD*(   1) C   5 - H   8            5.80    1.37    0.081
  12. BD (   1) C   5 - C   6        /356. BD*(   1) C   6 - C  11            5.54    1.38    0.079
  12. BD (   1) C   5 - C   6        /357. BD*(   1) C  11 - C  12            0.70    1.55    0.030
  12. BD (   1) C   5 - C   6        /358. BD*(   1) C  11 - C  14           89.16    0.95    0.263
  12. BD (   1) C   5 - C   6        /359. BD*(   1) C  12 - C  13          119.94    0.69    0.259
  12. BD (   1) C   5 - C   6        /360. BD*(   2) C  12 - C  13           14.48    0.91    0.110
  12. BD (   1) C   5 - C   6        /363. BD*(   1) C  14 - C  15          167.97    0.58    0.282
  13. BD (   2) C   5 - C   6        / 51. LP (   1) C   4                   33.54    0.20    0.101
  13. BD (   2) C   5 - C   6        / 54. LP*(   1) C  11                   26.45    0.24    0.090
  13. BD (   2) C   5 - C   6        / 55. LP (   1) C  16                   24.70    0.08    0.053
  13. BD (   2) C   5 - C   6        / 70. RY*(   9) C   1                    1.77    4.66    0.087
  13. BD (   2) C   5 - C   6        / 73. RY*(  12) C   1                    0.69    1.52    0.031
  13. BD (   2) C   5 - C   6        / 83. RY*(   5) C   2                    0.89    2.30    0.043
  13. BD (   2) C   5 - C   6        / 90. RY*(  12) C   2                    3.41    1.89    0.077
  13. BD (   2) C   5 - C   6        /101. RY*(   6) C   3                    0.81    2.52    0.043
  13. BD (   2) C   5 - C   6        /103. RY*(   8) C   3                    1.32    1.63    0.044
  13. BD (   2) C   5 - C   6        /104. RY*(   9) C   3                    1.23    1.13    0.036
  13. BD (   2) C   5 - C   6        /105. RY*(  10) C   3                    1.18    1.41    0.039
  13. BD (   2) C   5 - C   6        /107. RY*(  12) C   3                   95.09    0.47    0.202
  13. BD (   2) C   5 - C   6        /110. RY*(  15) C   3                    0.72    1.86    0.035
  13. BD (   2) C   5 - C   6        /113. RY*(   1) C   4                    0.90    0.86    0.027
  13. BD (   2) C   5 - C   6        /114. RY*(   2) C   4                    0.58    1.15    0.025
  13. BD (   2) C   5 - C   6        /115. RY*(   3) C   4                    1.56    0.97    0.037
  13. BD (   2) C   5 - C   6        /117. RY*(   5) C   4                    0.76    1.69    0.034
  13. BD (   2) C   5 - C   6        /118. RY*(   6) C   4                    1.04    2.40    0.048
  13. BD (   2) C   5 - C   6        /121. RY*(   9) C   4                    3.30    2.09    0.079
  13. BD (   2) C   5 - C   6        /122. RY*(  10) C   4                    0.66    1.73    0.032
  13. BD (   2) C   5 - C   6        /123. RY*(  11) C   4                    2.89    1.46    0.062
  13. BD (   2) C   5 - C   6        /130. RY*(   1) C   5                    0.71    1.34    0.029
  13. BD (   2) C   5 - C   6        /135. RY*(   6) C   5                    1.75    1.92    0.055
  13. BD (   2) C   5 - C   6        /136. RY*(   7) C   5                    0.80    2.21    0.040
  13. BD (   2) C   5 - C   6        /141. RY*(  12) C   5                    0.60    3.18    0.042
  13. BD (   2) C   5 - C   6        /145. RY*(  16) C   5                    3.91    1.59    0.075
  13. BD (   2) C   5 - C   6        /149. RY*(   3) C   6                    4.32    1.22    0.069
  13. BD (   2) C   5 - C   6        /151. RY*(   5) C   6                    5.84    0.68    0.060
  13. BD (   2) C   5 - C   6        /152. RY*(   6) C   6                    0.70    1.16    0.027
  13. BD (   2) C   5 - C   6        /163. RY*(   1) H   7                   71.72    0.46    0.172
  13. BD (   2) C   5 - C   6        /165. RY*(   3) H   7                    0.54    1.93    0.031
  13. BD (   2) C   5 - C   6        /167. RY*(   5) H   7                    6.63    2.36    0.119
  13. BD (   2) C   5 - C   6        /169. RY*(   2) H   8                    0.74    2.10    0.037
  13. BD (   2) C   5 - C   6        /174. RY*(   2) O   9                    1.67    0.90    0.037
  13. BD (   2) C   5 - C   6        /178. RY*(   6) O   9                    6.18    3.04    0.131
  13. BD (   2) C   5 - C   6        /180. RY*(   8) O   9                    3.77    1.71    0.077
  13. BD (   2) C   5 - C   6        /183. RY*(  11) O   9                   27.27    1.02    0.159
  13. BD (   2) C   5 - C   6        /189. RY*(  17) O   9                    0.89    3.22    0.051
  13. BD (   2) C   5 - C   6        /192. RY*(   3) H  10                    1.00    1.93    0.042
  13. BD (   2) C   5 - C   6        /193. RY*(   4) H  10                    0.58    2.66    0.037
  13. BD (   2) C   5 - C   6        /195. RY*(   1) C  11                    3.76    1.38    0.069
  13. BD (   2) C   5 - C   6        /196. RY*(   2) C  11                    8.46    1.06    0.090
  13. BD (   2) C   5 - C   6        /197. RY*(   3) C  11                    9.47    1.33    0.107
  13. BD (   2) C   5 - C   6        /198. RY*(   4) C  11                    1.00    1.44    0.036
  13. BD (   2) C   5 - C   6        /200. RY*(   6) C  11                   25.89    0.76    0.134
  13. BD (   2) C   5 - C   6        /204. RY*(  10) C  11                   14.49    4.02    0.230
  13. BD (   2) C   5 - C   6        /205. RY*(  11) C  11                   25.85    2.28    0.231
  13. BD (   2) C   5 - C   6        /208. RY*(  14) C  11                    3.18    3.07    0.094
  13. BD (   2) C   5 - C   6        /209. RY*(  15) C  11                    0.84    3.11    0.049
  13. BD (   2) C   5 - C   6        /213. RY*(   2) C  12                    5.81    1.21    0.080
  13. BD (   2) C   5 - C   6        /214. RY*(   3) C  12                    0.54    2.73    0.037
  13. BD (   2) C   5 - C   6        /215. RY*(   4) C  12                    6.72    1.29    0.089
  13. BD (   2) C   5 - C   6        /218. RY*(   7) C  12                    0.66    3.27    0.044
  13. BD (   2) C   5 - C   6        /219. RY*(   8) C  12                    1.20    1.61    0.042
  13. BD (   2) C   5 - C   6        /220. RY*(   9) C  12                    1.12    2.43    0.050
  13. BD (   2) C   5 - C   6        /221. RY*(  10) C  12                    7.72    1.21    0.092
  13. BD (   2) C   5 - C   6        /222. RY*(  11) C  12                    6.20    2.47    0.118
  13. BD (   2) C   5 - C   6        /223. RY*(  12) C  12                    2.65    2.64    0.080
  13. BD (   2) C   5 - C   6        /225. RY*(  14) C  12                    0.95    2.77    0.049
  13. BD (   2) C   5 - C   6        /226. RY*(  15) C  12                    3.43    3.74    0.108
  13. BD (   2) C   5 - C   6        /235. RY*(   8) C  13                    1.31    3.59    0.065
  13. BD (   2) C   5 - C   6        /237. RY*(  10) C  13                    0.65    3.76    0.047
  13. BD (   2) C   5 - C   6        /238. RY*(  11) C  13                    2.52    3.76    0.093
  13. BD (   2) C   5 - C   6        /243. RY*(  16) C  13                   59.30    1.19    0.253
  13. BD (   2) C   5 - C   6        /246. RY*(   2) C  14                    7.57    1.20    0.091
  13. BD (   2) C   5 - C   6        /249. RY*(   5) C  14                   23.80    1.04    0.150
  13. BD (   2) C   5 - C   6        /252. RY*(   8) C  14                    1.49    3.84    0.072
  13. BD (   2) C   5 - C   6        /256. RY*(  12) C  14                    7.12    2.33    0.123
  13. BD (   2) C   5 - C   6        /257. RY*(  13) C  14                   14.92    3.25    0.210
  13. BD (   2) C   5 - C   6        /258. RY*(  14) C  14                    4.31    1.71    0.082
  13. BD (   2) C   5 - C   6        /261. RY*(  17) C  14                    0.84    2.98    0.048
  13. BD (   2) C   5 - C   6        /262. RY*(   1) C  15                   10.38    1.15    0.104
  13. BD (   2) C   5 - C   6        /263. RY*(   2) C  15                    1.17    1.38    0.038
  13. BD (   2) C   5 - C   6        /264. RY*(   3) C  15                    4.00    1.22    0.066
  13. BD (   2) C   5 - C   6        /266. RY*(   5) C  15                    1.99    1.86    0.058
  13. BD (   2) C   5 - C   6        /267. RY*(   6) C  15                  306.77    0.13    0.191
  13. BD (   2) C   5 - C   6        /268. RY*(   7) C  15                    3.24    3.03    0.094
  13. BD (   2) C   5 - C   6        /269. RY*(   8) C  15                    7.55    2.27    0.125
  13. BD (   2) C   5 - C   6        /270. RY*(   9) C  15                  177.66    0.26    0.206
  13. BD (   2) C   5 - C   6        /272. RY*(  11) C  15                    0.86    2.87    0.047
  13. BD (   2) C   5 - C   6        /273. RY*(  12) C  15                    6.39    1.81    0.103
  13. BD (   2) C   5 - C   6        /274. RY*(  13) C  15                    1.89    3.23    0.075
  13. BD (   2) C   5 - C   6        /278. RY*(  17) C  15                    4.05    2.59    0.098
  13. BD (   2) C   5 - C   6        /279. RY*(   1) C  16                    4.39    1.34    0.073
  13. BD (   2) C   5 - C   6        /280. RY*(   2) C  16                    1.00    1.47    0.037
  13. BD (   2) C   5 - C   6        /283. RY*(   5) C  16                    0.77    1.38    0.031
  13. BD (   2) C   5 - C   6        /287. RY*(   9) C  16                    0.55    2.71    0.037
  13. BD (   2) C   5 - C   6        /292. RY*(  14) C  16                    2.43    2.36    0.072
  13. BD (   2) C   5 - C   6        /299. RY*(   4)Cl  17                    1.52    0.80    0.033
  13. BD (   2) C   5 - C   6        /302. RY*(   7)Cl  17                    1.11    1.36    0.037
  13. BD (   2) C   5 - C   6        /306. RY*(  11)Cl  17                    1.28    1.14    0.036
  13. BD (   2) C   5 - C   6        /332. RY*(   1) H  19                   22.80    0.80    0.129
  13. BD (   2) C   5 - C   6        /333. RY*(   2) H  19                   13.52    1.72    0.146
  13. BD (   2) C   5 - C   6        /335. RY*(   4) H  19                    0.83    2.16    0.040
  13. BD (   2) C   5 - C   6        /336. RY*(   5) H  19                    7.91    1.57    0.106
  13. BD (   2) C   5 - C   6        /340. RY*(   4) H  20                  106.62    0.20    0.138
  13. BD (   2) C   5 - C   6        /345. BD*(   2) C   1 - O   9            0.90    0.39    0.018
  13. BD (   2) C   5 - C   6        /347. BD*(   2) C   2 - C   3           21.72    0.41    0.084
  13. BD (   2) C   5 - C   6        /352. BD*(   1) C   4 - C  12            2.65    0.20    0.021
  13. BD (   2) C   5 - C   6        /354. BD*(   2) C   5 - C   6            1.58    0.41    0.023
  13. BD (   2) C   5 - C   6        /358. BD*(   1) C  11 - C  14           44.18    0.41    0.127
  13. BD (   2) C   5 - C   6        /359. BD*(   1) C  12 - C  13          205.54    0.14    0.163
  13. BD (   2) C   5 - C   6        /360. BD*(   2) C  12 - C  13           17.85    0.37    0.074
  13. BD (   2) C   5 - C   6        /363. BD*(   1) C  14 - C  15         1079.32    0.04    0.190
  14. BD (   1) C   5 - H   8        /113. RY*(   1) C   4                    1.02    1.13    0.031
  14. BD (   1) C   5 - H   8        /133. RY*(   4) C   5                    2.47    0.10    0.014
  14. BD (   1) C   5 - H   8        /147. RY*(   1) C   6                    1.34    1.48    0.040
  14. BD (   1) C   5 - H   8        /148. RY*(   2) C   6                    0.70    1.95    0.033
  14. BD (   1) C   5 - H   8        /152. RY*(   6) C   6                    0.57    1.42    0.026
  14. BD (   1) C   5 - H   8        /343. BD*(   1) C   1 - C   4            3.46    1.15    0.057
  14. BD (   1) C   5 - H   8        /349. BD*(   1) C   3 - C   6            5.08    1.10    0.067
  14. BD (   1) C   5 - H   8        /352. BD*(   1) C   4 - C  12            4.44    0.47    0.043
  14. BD (   1) C   5 - H   8        /353. BD*(   1) C   5 - C   6            2.36    1.26    0.049
  14. BD (   1) C   5 - H   8        /358. BD*(   1) C  11 - C  14            0.50    0.68    0.017
  15. BD (   1) C   6 - C  11        / 55. LP (   1) C  16                    3.42    0.45    0.051
  15. BD (   1) C   6 - C  11        / 70. RY*(   9) C   1                    1.33    5.02    0.074
  15. BD (   1) C   6 - C  11        / 90. RY*(  12) C   2                    1.30    2.25    0.049
  15. BD (   1) C   6 - C  11        / 96. RY*(   1) C   3                    0.63    1.77    0.030
  15. BD (   1) C   6 - C  11        /101. RY*(   6) C   3                    0.60    2.89    0.038
  15. BD (   1) C   6 - C  11        /104. RY*(   9) C   3                    4.62    1.50    0.075
  15. BD (   1) C   6 - C  11        /105. RY*(  10) C   3                    4.44    1.77    0.080
  15. BD (   1) C   6 - C  11        /107. RY*(  12) C   3                   72.28    0.83    0.222
  15. BD (   1) C   6 - C  11        /118. RY*(   6) C   4                    0.65    2.76    0.038
  15. BD (   1) C   6 - C  11        /121. RY*(   9) C   4                    2.16    2.46    0.066
  15. BD (   1) C   6 - C  11        /122. RY*(  10) C   4                    0.80    2.10    0.037
  15. BD (   1) C   6 - C  11        /123. RY*(  11) C   4                    2.20    1.82    0.057
  15. BD (   1) C   6 - C  11        /133. RY*(   4) C   5                  161.24    0.20    0.162
  15. BD (   1) C   6 - C  11        /135. RY*(   6) C   5                    1.00    2.28    0.043
  15. BD (   1) C   6 - C  11        /136. RY*(   7) C   5                    0.54    2.57    0.034
  15. BD (   1) C   6 - C  11        /137. RY*(   8) C   5                    0.55    4.30    0.044
  15. BD (   1) C   6 - C  11        /145. RY*(  16) C   5                    2.56    1.95    0.064
  15. BD (   1) C   6 - C  11        /149. RY*(   3) C   6                    1.86    1.59    0.049
  15. BD (   1) C   6 - C  11        /151. RY*(   5) C   6                    1.73    1.04    0.038
  15. BD (   1) C   6 - C  11        /163. RY*(   1) H   7                   39.22    0.82    0.162
  15. BD (   1) C   6 - C  11        /165. RY*(   3) H   7                    0.52    2.29    0.031
  15. BD (   1) C   6 - C  11        /167. RY*(   5) H   7                    4.53    2.72    0.100
  15. BD (   1) C   6 - C  11        /174. RY*(   2) O   9                    1.05    1.27    0.033
  15. BD (   1) C   6 - C  11        /175. RY*(   3) O   9                    4.49    1.57    0.076
  15. BD (   1) C   6 - C  11        /178. RY*(   6) O   9                    1.68    3.41    0.068
  15. BD (   1) C   6 - C  11        /180. RY*(   8) O   9                    1.55    2.08    0.051
  15. BD (   1) C   6 - C  11        /183. RY*(  11) O   9                    7.90    1.39    0.094
  15. BD (   1) C   6 - C  11        /195. RY*(   1) C  11                    0.93    1.75    0.036
  15. BD (   1) C   6 - C  11        /196. RY*(   2) C  11                    1.50    1.43    0.042
  15. BD (   1) C   6 - C  11        /197. RY*(   3) C  11                    2.99    1.69    0.064
  15. BD (   1) C   6 - C  11        /199. RY*(   5) C  11                    0.54    2.07    0.030
  15. BD (   1) C   6 - C  11        /200. RY*(   6) C  11                   14.38    1.13    0.115
  15. BD (   1) C   6 - C  11        /201. RY*(   7) C  11                    2.17    1.98    0.059
  15. BD (   1) C   6 - C  11        /202. RY*(   8) C  11                    1.21    3.07    0.055
  15. BD (   1) C   6 - C  11        /204. RY*(  10) C  11                    4.49    4.39    0.127
  15. BD (   1) C   6 - C  11        /205. RY*(  11) C  11                    6.13    2.64    0.115
  15. BD (   1) C   6 - C  11        /207. RY*(  13) C  11                    0.54    5.22    0.048
  15. BD (   1) C   6 - C  11        /213. RY*(   2) C  12                    3.58    1.58    0.068
  15. BD (   1) C   6 - C  11        /214. RY*(   3) C  12                    0.55    3.09    0.037
  15. BD (   1) C   6 - C  11        /215. RY*(   4) C  12                    0.64    1.66    0.029
  15. BD (   1) C   6 - C  11        /219. RY*(   8) C  12                    1.05    1.98    0.041
  15. BD (   1) C   6 - C  11        /220. RY*(   9) C  12                    1.16    2.80    0.051
  15. BD (   1) C   6 - C  11        /222. RY*(  11) C  12                    4.59    2.84    0.103
  15. BD (   1) C   6 - C  11        /223. RY*(  12) C  12                    1.01    3.00    0.050
  15. BD (   1) C   6 - C  11        /225. RY*(  14) C  12                    0.64    3.14    0.041
  15. BD (   1) C   6 - C  11        /226. RY*(  15) C  12                    2.99    4.11    0.100
  15. BD (   1) C   6 - C  11        /235. RY*(   8) C  13                    0.72    3.95    0.048
  15. BD (   1) C   6 - C  11        /238. RY*(  11) C  13                    0.83    4.12    0.053
  15. BD (   1) C   6 - C  11        /240. RY*(  13) C  13                 3145.24    0.07    0.430
  15. BD (   1) C   6 - C  11        /243. RY*(  16) C  13                   23.49    1.55    0.172
  15. BD (   1) C   6 - C  11        /246. RY*(   2) C  14                   15.00    1.56    0.138
  15. BD (   1) C   6 - C  11        /249. RY*(   5) C  14                   36.60    1.41    0.205
  15. BD (   1) C   6 - C  11        /250. RY*(   6) C  14                    1.48    2.69    0.057
  15. BD (   1) C   6 - C  11        /257. RY*(  13) C  14                    0.80    3.62    0.049
  15. BD (   1) C   6 - C  11        /261. RY*(  17) C  14                   21.01    3.35    0.239
  15. BD (   1) C   6 - C  11        /262. RY*(   1) C  15                    8.58    1.52    0.103
  15. BD (   1) C   6 - C  11        /264. RY*(   3) C  15                    2.43    1.58    0.056
  15. BD (   1) C   6 - C  11        /266. RY*(   5) C  15                    2.02    2.22    0.060
  15. BD (   1) C   6 - C  11        /267. RY*(   6) C  15                   61.18    0.49    0.157
  15. BD (   1) C   6 - C  11        /268. RY*(   7) C  15                    1.13    3.39    0.056
  15. BD (   1) C   6 - C  11        /269. RY*(   8) C  15                    0.77    2.63    0.041
  15. BD (   1) C   6 - C  11        /270. RY*(   9) C  15                   70.88    0.63    0.190
  15. BD (   1) C   6 - C  11        /272. RY*(  11) C  15                    1.08    3.23    0.053
  15. BD (   1) C   6 - C  11        /273. RY*(  12) C  15                    6.55    2.18    0.108
  15. BD (   1) C   6 - C  11        /274. RY*(  13) C  15                    1.37    3.59    0.063
  15. BD (   1) C   6 - C  11        /278. RY*(  17) C  15                    1.79    2.96    0.066
  15. BD (   1) C   6 - C  11        /279. RY*(   1) C  16                    0.78    1.70    0.033
  15. BD (   1) C   6 - C  11        /299. RY*(   4)Cl  17                    0.75    1.16    0.027
  15. BD (   1) C   6 - C  11        /306. RY*(  11)Cl  17                    0.62    1.50    0.028
  15. BD (   1) C   6 - C  11        /332. RY*(   1) H  19                   10.60    1.16    0.100
  15. BD (   1) C   6 - C  11        /333. RY*(   2) H  19                    8.94    2.09    0.123
  15. BD (   1) C   6 - C  11        /336. RY*(   5) H  19                    5.10    1.93    0.089
  15. BD (   1) C   6 - C  11        /339. RY*(   3) H  20                    0.56    0.73    0.018
  15. BD (   1) C   6 - C  11        /340. RY*(   4) H  20                   21.16    0.56    0.098
  15. BD (   1) C   6 - C  11        /346. BD*(   1) C   2 - C   3            1.61    1.39    0.043
  15. BD (   1) C   6 - C  11        /349. BD*(   1) C   3 - C   6            1.66    1.20    0.040
  15. BD (   1) C   6 - C  11        /351. BD*(   1) C   4 - C   5            3.03    1.28    0.056
  15. BD (   1) C   6 - C  11        /353. BD*(   1) C   5 - C   6            3.20    1.36    0.059
  15. BD (   1) C   6 - C  11        /357. BD*(   1) C  11 - C  12            2.13    1.38    0.049
  15. BD (   1) C   6 - C  11        /358. BD*(   1) C  11 - C  14           35.20    0.77    0.148
  15. BD (   1) C   6 - C  11        /359. BD*(   1) C  12 - C  13           82.83    0.51    0.184
  15. BD (   1) C   6 - C  11        /360. BD*(   2) C  12 - C  13            3.74    0.73    0.051
  15. BD (   1) C   6 - C  11        /363. BD*(   1) C  14 - C  15            4.75    0.40    0.039
  16. BD (   1) C  11 - C  12        /104. RY*(   9) C   3                    2.13    1.54    0.052
  16. BD (   1) C  11 - C  12        /105. RY*(  10) C   3                    1.34    1.82    0.044
  16. BD (   1) C  11 - C  12        /107. RY*(  12) C   3                   13.22    0.88    0.097
  16. BD (   1) C  11 - C  12        /133. RY*(   4) C   5                    1.02    0.25    0.014
  16. BD (   1) C  11 - C  12        /148. RY*(   2) C   6                    1.42    2.10    0.049
  16. BD (   1) C  11 - C  12        /163. RY*(   1) H   7                    1.88    0.87    0.036
  16. BD (   1) C  11 - C  12        /175. RY*(   3) O   9                    2.05    1.62    0.052
  16. BD (   1) C  11 - C  12        /200. RY*(   6) C  11                    1.10    1.17    0.032
  16. BD (   1) C  11 - C  12        /204. RY*(  10) C  11                    0.64    4.44    0.048
  16. BD (   1) C  11 - C  12        /205. RY*(  11) C  11                    0.56    2.69    0.035
  16. BD (   1) C  11 - C  12        /207. RY*(  13) C  11                    1.28    5.27    0.074
  16. BD (   1) C  11 - C  12        /214. RY*(   3) C  12                    0.92    3.14    0.048
  16. BD (   1) C  11 - C  12        /222. RY*(  11) C  12                    0.68    2.89    0.040
  16. BD (   1) C  11 - C  12        /226. RY*(  15) C  12                    1.43    4.16    0.069
  16. BD (   1) C  11 - C  12        /229. RY*(   2) C  13                    2.30    1.69    0.056
  16. BD (   1) C  11 - C  12        /234. RY*(   7) C  13                    0.70    3.37    0.044
  16. BD (   1) C  11 - C  12        /237. RY*(  10) C  13                    0.73    4.17    0.050
  16. BD (   1) C  11 - C  12        /240. RY*(  13) C  13                  469.44    0.12    0.214
  16. BD (   1) C  11 - C  12        /249. RY*(   5) C  14                    6.68    1.46    0.089
  16. BD (   1) C  11 - C  12        /256. RY*(  12) C  14                    0.61    2.74    0.037
  16. BD (   1) C  11 - C  12        /257. RY*(  13) C  14                    0.59    3.67    0.042
  16. BD (   1) C  11 - C  12        /261. RY*(  17) C  14                    9.60    3.40    0.163
  16. BD (   1) C  11 - C  12        /267. RY*(   6) C  15                    2.91    0.54    0.036
  16. BD (   1) C  11 - C  12        /270. RY*(   9) C  15                    5.19    0.67    0.053
  16. BD (   1) C  11 - C  12        /333. RY*(   2) H  19                    0.51    2.13    0.030
  16. BD (   1) C  11 - C  12        /349. BD*(   1) C   3 - C   6            3.65    1.25    0.060
  16. BD (   1) C  11 - C  12        /356. BD*(   1) C   6 - C  11            4.50    1.25    0.067
  16. BD (   1) C  11 - C  12        /358. BD*(   1) C  11 - C  14           10.07    0.82    0.081
  16. BD (   1) C  11 - C  12        /359. BD*(   1) C  12 - C  13           14.18    0.56    0.079
  16. BD (   1) C  11 - C  12        /360. BD*(   2) C  12 - C  13            0.90    0.78    0.026
  16. BD (   1) C  11 - C  12        /362. BD*(   1) C  13 -Cl  18            1.66    2.81    0.061
  17. BD (   1) C  11 - C  14        / 55. LP (   1) C  16                   33.24    0.55    0.177
  17. BD (   1) C  11 - C  14        / 68. RY*(   7) C   1                    2.28    2.01    0.061
  17. BD (   1) C  11 - C  14        / 69. RY*(   8) C   1                    0.93    1.46    0.033
  17. BD (   1) C  11 - C  14        / 70. RY*(   9) C   1                   16.88    5.13    0.265
  17. BD (   1) C  11 - C  14        / 71. RY*(  10) C   1                    0.89    1.98    0.038
  17. BD (   1) C  11 - C  14        / 72. RY*(  11) C   1                    3.36    4.43    0.110
  17. BD (   1) C  11 - C  14        / 73. RY*(  12) C   1                    5.01    1.99    0.090
  17. BD (   1) C  11 - C  14        / 75. RY*(  14) C   1                    1.92    4.32    0.082
  17. BD (   1) C  11 - C  14        / 81. RY*(   3) C   2                    0.52    1.36    0.024
  17. BD (   1) C  11 - C  14        / 83. RY*(   5) C   2                    7.11    2.77    0.127
  17. BD (   1) C  11 - C  14        / 85. RY*(   7) C   2                    1.30    1.64    0.042
  17. BD (   1) C  11 - C  14        / 86. RY*(   8) C   2                    0.74    2.81    0.041
  17. BD (   1) C  11 - C  14        / 87. RY*(   9) C   2                    1.69    3.60    0.070
  17. BD (   1) C  11 - C  14        / 88. RY*(  10) C   2                    1.91    2.38    0.061
  17. BD (   1) C  11 - C  14        / 90. RY*(  12) C   2                   24.69    2.36    0.218
  17. BD (   1) C  11 - C  14        / 91. RY*(  13) C   2                    3.24    2.79    0.086
  17. BD (   1) C  11 - C  14        / 92. RY*(  14) C   2                    1.83    3.10    0.068
  17. BD (   1) C  11 - C  14        / 94. RY*(  16) C   2                    0.94    2.06    0.040
  17. BD (   1) C  11 - C  14        / 98. RY*(   3) C   3                    1.12    1.91    0.042
  17. BD (   1) C  11 - C  14        / 99. RY*(   4) C   3                    3.13    1.77    0.067
  17. BD (   1) C  11 - C  14        /101. RY*(   6) C   3                    6.61    2.99    0.127
  17. BD (   1) C  11 - C  14        /103. RY*(   8) C   3                    4.39    2.10    0.087
  17. BD (   1) C  11 - C  14        /104. RY*(   9) C   3                   13.74    1.60    0.134
  17. BD (   1) C  11 - C  14        /105. RY*(  10) C   3                   25.75    1.88    0.198
  17. BD (   1) C  11 - C  14        /106. RY*(  11) C   3                    2.84    3.89    0.095
  17. BD (   1) C  11 - C  14        /107. RY*(  12) C   3                  578.42    0.94    0.666
  17. BD (   1) C  11 - C  14        /108. RY*(  13) C   3                    2.25    5.27    0.098
  17. BD (   1) C  11 - C  14        /110. RY*(  15) C   3                    1.99    2.33    0.061
  17. BD (   1) C  11 - C  14        /111. RY*(  16) C   3                    3.43   19.95    0.236
  17. BD (   1) C  11 - C  14        /113. RY*(   1) C   4                    4.25    1.33    0.068
  17. BD (   1) C  11 - C  14        /114. RY*(   2) C   4                    3.74    1.62    0.070
  17. BD (   1) C  11 - C  14        /116. RY*(   4) C   4                    2.30    2.04    0.062
  17. BD (   1) C  11 - C  14        /117. RY*(   5) C   4                    7.13    2.16    0.112
  17. BD (   1) C  11 - C  14        /118. RY*(   6) C   4                    9.43    2.87    0.148
  17. BD (   1) C  11 - C  14        /121. RY*(   9) C   4                   33.16    2.56    0.263
  17. BD (   1) C  11 - C  14        /122. RY*(  10) C   4                    6.13    2.20    0.105
  17. BD (   1) C  11 - C  14        /123. RY*(  11) C   4                   28.13    1.93    0.210
  17. BD (   1) C  11 - C  14        /125. RY*(  13) C   4                    1.16    2.60    0.050
  17. BD (   1) C  11 - C  14        /130. RY*(   1) C   5                    4.39    1.81    0.080
  17. BD (   1) C  11 - C  14        /131. RY*(   2) C   5                    1.04    1.68    0.038
  17. BD (   1) C  11 - C  14        /132. RY*(   3) C   5                    1.04    2.25    0.044
  17. BD (   1) C  11 - C  14        /133. RY*(   4) C   5                 1631.39    0.31    0.639
  17. BD (   1) C  11 - C  14        /135. RY*(   6) C   5                   14.00    2.39    0.165
  17. BD (   1) C  11 - C  14        /136. RY*(   7) C   5                    7.10    2.68    0.124
  17. BD (   1) C  11 - C  14        /138. RY*(   9) C   5                    1.45    1.92    0.048
  17. BD (   1) C  11 - C  14        /139. RY*(  10) C   5                    2.25    2.27    0.065
  17. BD (   1) C  11 - C  14        /141. RY*(  12) C   5                    5.69    3.65    0.130
  17. BD (   1) C  11 - C  14        /142. RY*(  13) C   5                    2.59    3.65    0.088
  17. BD (   1) C  11 - C  14        /145. RY*(  16) C   5                   29.87    2.06    0.224
  17. BD (   1) C  11 - C  14        /149. RY*(   3) C   6                   35.31    1.70    0.221
  17. BD (   1) C  11 - C  14        /151. RY*(   5) C   6                   28.71    1.15    0.164
  17. BD (   1) C  11 - C  14        /152. RY*(   6) C   6                    3.68    1.63    0.070
  17. BD (   1) C  11 - C  14        /155. RY*(   9) C   6                    3.93    3.80    0.110
  17. BD (   1) C  11 - C  14        /156. RY*(  10) C   6                    0.81    3.54    0.048
  17. BD (   1) C  11 - C  14        /158. RY*(  12) C   6                    0.50    3.68    0.039
  17. BD (   1) C  11 - C  14        /159. RY*(  13) C   6                    0.71    3.93    0.048
  17. BD (   1) C  11 - C  14        /160. RY*(  14) C   6                    0.69    3.42    0.044
  17. BD (   1) C  11 - C  14        /163. RY*(   1) H   7                  397.19    0.93    0.547
  17. BD (   1) C  11 - C  14        /164. RY*(   2) H   7                13598.53    0.07    0.862
  17. BD (   1) C  11 - C  14        /165. RY*(   3) H   7                    5.56    2.40    0.104
  17. BD (   1) C  11 - C  14        /167. RY*(   5) H   7                   60.15    2.83    0.372
  17. BD (   1) C  11 - C  14        /169. RY*(   2) H   8                    7.11    2.57    0.122
  17. BD (   1) C  11 - C  14        /174. RY*(   2) O   9                   12.36    1.38    0.118
  17. BD (   1) C  11 - C  14        /175. RY*(   3) O   9                    8.26    1.68    0.106
  17. BD (   1) C  11 - C  14        /176. RY*(   4) O   9                    1.91    2.27    0.059
  17. BD (   1) C  11 - C  14        /178. RY*(   6) O   9                   40.15    3.51    0.339
  17. BD (   1) C  11 - C  14        /179. RY*(   7) O   9                    0.87    3.46    0.049
  17. BD (   1) C  11 - C  14        /180. RY*(   8) O   9                   27.44    2.19    0.221
  17. BD (   1) C  11 - C  14        /183. RY*(  11) O   9                  153.02    1.49    0.431
  17. BD (   1) C  11 - C  14        /184. RY*(  12) O   9                    0.75    5.39    0.057
  17. BD (   1) C  11 - C  14        /189. RY*(  17) O   9                    5.84    3.69    0.132
  17. BD (   1) C  11 - C  14        /192. RY*(   3) H  10                    4.57    2.40    0.095
  17. BD (   1) C  11 - C  14        /193. RY*(   4) H  10                    4.96    3.13    0.112
  17. BD (   1) C  11 - C  14        /194. RY*(   5) H  10                    0.64    3.08    0.040
  17. BD (   1) C  11 - C  14        /195. RY*(   1) C  11                   13.07    1.85    0.140
  17. BD (   1) C  11 - C  14        /196. RY*(   2) C  11                   49.62    1.53    0.249
  17. BD (   1) C  11 - C  14        /197. RY*(   3) C  11                   74.30    1.80    0.330
  17. BD (   1) C  11 - C  14        /199. RY*(   5) C  11                    7.82    2.17    0.118
  17. BD (   1) C  11 - C  14        /200. RY*(   6) C  11                  175.11    1.23    0.419
  17. BD (   1) C  11 - C  14        /201. RY*(   7) C  11                    7.10    2.08    0.110
  17. BD (   1) C  11 - C  14        /202. RY*(   8) C  11                    5.61    3.18    0.120
  17. BD (   1) C  11 - C  14        /204. RY*(  10) C  11                  116.66    4.49    0.653
  17. BD (   1) C  11 - C  14        /205. RY*(  11) C  11                  176.25    2.75    0.628
  17. BD (   1) C  11 - C  14        /207. RY*(  13) C  11                    0.89    5.33    0.062
  17. BD (   1) C  11 - C  14        /208. RY*(  14) C  11                   18.81    3.54    0.233
  17. BD (   1) C  11 - C  14        /209. RY*(  15) C  11                    6.21    3.58    0.134
  17. BD (   1) C  11 - C  14        /210. RY*(  16) C  11                    1.13    3.69    0.058
  17. BD (   1) C  11 - C  14        /211. RY*(  17) C  11                    1.11   19.70    0.133
  17. BD (   1) C  11 - C  14        /212. RY*(   1) C  12                    3.45    1.40    0.063
  17. BD (   1) C  11 - C  14        /213. RY*(   2) C  12                   26.47    1.68    0.190
  17. BD (   1) C  11 - C  14        /214. RY*(   3) C  12                    4.16    3.20    0.104
  17. BD (   1) C  11 - C  14        /215. RY*(   4) C  12                   42.30    1.76    0.246
  17. BD (   1) C  11 - C  14        /216. RY*(   5) C  12                    0.66    2.11    0.034
  17. BD (   1) C  11 - C  14        /217. RY*(   6) C  12                    1.34    1.57    0.041
  17. BD (   1) C  11 - C  14        /218. RY*(   7) C  12                    5.15    3.74    0.125
  17. BD (   1) C  11 - C  14        /219. RY*(   8) C  12                    9.45    2.08    0.127
  17. BD (   1) C  11 - C  14        /220. RY*(   9) C  12                    9.35    2.90    0.149
  17. BD (   1) C  11 - C  14        /221. RY*(  10) C  12                   34.17    1.68    0.216
  17. BD (   1) C  11 - C  14        /222. RY*(  11) C  12                   56.05    2.94    0.367
  17. BD (   1) C  11 - C  14        /223. RY*(  12) C  12                   17.80    3.11    0.212
  17. BD (   1) C  11 - C  14        /224. RY*(  13) C  12                    2.03    1.93    0.056
  17. BD (   1) C  11 - C  14        /225. RY*(  14) C  12                    7.06    3.25    0.137
  17. BD (   1) C  11 - C  14        /226. RY*(  15) C  12                   30.58    4.22    0.324
  17. BD (   1) C  11 - C  14        /228. RY*(   1) C  13                    0.57    1.83    0.029
  17. BD (   1) C  11 - C  14        /229. RY*(   2) C  13                    0.53    1.75    0.027
  17. BD (   1) C  11 - C  14        /230. RY*(   3) C  13                    0.96    1.40    0.033
  17. BD (   1) C  11 - C  14        /232. RY*(   5) C  13                    0.63    2.19    0.033
  17. BD (   1) C  11 - C  14        /234. RY*(   7) C  13                    3.54    3.43    0.099
  17. BD (   1) C  11 - C  14        /235. RY*(   8) C  13                   10.41    4.06    0.185
  17. BD (   1) C  11 - C  14        /236. RY*(   9) C  13                    1.10    1.99    0.042
  17. BD (   1) C  11 - C  14        /237. RY*(  10) C  13                    4.85    4.23    0.129
  17. BD (   1) C  11 - C  14        /238. RY*(  11) C  13                   15.17    4.23    0.228
  17. BD (   1) C  11 - C  14        /239. RY*(  12) C  13                    1.09    2.50    0.047
  17. BD (   1) C  11 - C  14        /240. RY*(  13) C  13                 9078.93    0.18    1.151
  17. BD (   1) C  11 - C  14        /241. RY*(  14) C  13                    0.81   22.35    0.121
  17. BD (   1) C  11 - C  14        /242. RY*(  15) C  13                    1.26    2.68    0.052
  17. BD (   1) C  11 - C  14        /243. RY*(  16) C  13                  370.77    1.66    0.707
  17. BD (   1) C  11 - C  14        /246. RY*(   2) C  14                   62.44    1.67    0.291
  17. BD (   1) C  11 - C  14        /249. RY*(   5) C  14                  284.08    1.52    0.592
  17. BD (   1) C  11 - C  14        /250. RY*(   6) C  14                    8.99    2.80    0.143
  17. BD (   1) C  11 - C  14        /252. RY*(   8) C  14                   13.74    4.31    0.220
  17. BD (   1) C  11 - C  14        /253. RY*(   9) C  14                    1.46    1.67    0.044
  17. BD (   1) C  11 - C  14        /256. RY*(  12) C  14                   24.73    2.80    0.237
  17. BD (   1) C  11 - C  14        /257. RY*(  13) C  14                   77.71    3.72    0.485
  17. BD (   1) C  11 - C  14        /258. RY*(  14) C  14                   15.38    2.19    0.165
  17. BD (   1) C  11 - C  14        /260. RY*(  16) C  14                    4.93   21.85    0.296
  17. BD (   1) C  11 - C  14        /261. RY*(  17) C  14                   55.72    3.45    0.396
  17. BD (   1) C  11 - C  14        /262. RY*(   1) C  15                   75.22    1.62    0.315
  17. BD (   1) C  11 - C  14        /264. RY*(   3) C  15                   37.21    1.69    0.226
  17. BD (   1) C  11 - C  14        /266. RY*(   5) C  15                   19.46    2.33    0.192
  17. BD (   1) C  11 - C  14        /267. RY*(   6) C  15                  641.97    0.60    0.561
  17. BD (   1) C  11 - C  14        /268. RY*(   7) C  15                   23.59    3.50    0.259
  17. BD (   1) C  11 - C  14        /269. RY*(   8) C  15                   46.22    2.74    0.321
  17. BD (   1) C  11 - C  14        /270. RY*(   9) C  15                  708.31    0.73    0.650
  17. BD (   1) C  11 - C  14        /271. RY*(  10) C  15                    2.67    3.24    0.084
  17. BD (   1) C  11 - C  14        /272. RY*(  11) C  15                    9.08    3.34    0.157
  17. BD (   1) C  11 - C  14        /273. RY*(  12) C  15                   64.53    2.28    0.346
  17. BD (   1) C  11 - C  14        /274. RY*(  13) C  15                   19.33    3.70    0.241
  17. BD (   1) C  11 - C  14        /276. RY*(  15) C  15                    0.70    3.99    0.048
  17. BD (   1) C  11 - C  14        /278. RY*(  17) C  15                   30.01    3.06    0.274
  17. BD (   1) C  11 - C  14        /279. RY*(   1) C  16                   29.46    1.81    0.208
  17. BD (   1) C  11 - C  14        /280. RY*(   2) C  16                    3.81    1.94    0.077
  17. BD (   1) C  11 - C  14        /283. RY*(   5) C  16                    5.61    1.85    0.092
  17. BD (   1) C  11 - C  14        /284. RY*(   6) C  16                    2.68    2.45    0.073
  17. BD (   1) C  11 - C  14        /287. RY*(   9) C  16                    4.35    3.18    0.106
  17. BD (   1) C  11 - C  14        /288. RY*(  10) C  16                    1.59    3.53    0.068
  17. BD (   1) C  11 - C  14        /292. RY*(  14) C  16                   15.92    2.83    0.192
  17. BD (   1) C  11 - C  14        /293. RY*(  15) C  16                    0.96    3.43    0.052
  17. BD (   1) C  11 - C  14        /294. RY*(  16) C  16                    1.57   21.54    0.166
  17. BD (   1) C  11 - C  14        /299. RY*(   4)Cl  17                   10.48    1.27    0.104
  17. BD (   1) C  11 - C  14        /300. RY*(   5)Cl  17                    1.30    2.57    0.052
  17. BD (   1) C  11 - C  14        /302. RY*(   7)Cl  17                    7.32    1.83    0.104
  17. BD (   1) C  11 - C  14        /303. RY*(   8)Cl  17                    0.96    5.99    0.068
  17. BD (   1) C  11 - C  14        /306. RY*(  11)Cl  17                    8.71    1.61    0.107
  17. BD (   1) C  11 - C  14        /307. RY*(  12)Cl  17                    1.27    4.26    0.066
  17. BD (   1) C  11 - C  14        /319. RY*(   6)Cl  18                    0.67    1.96    0.033
  17. BD (   1) C  11 - C  14        /322. RY*(   9)Cl  18                    0.82    1.80    0.035
  17. BD (   1) C  11 - C  14        /325. RY*(  12)Cl  18                    2.62    4.09    0.093
  17. BD (   1) C  11 - C  14        /328. RY*(  15)Cl  18                    1.34    1.69    0.043
  17. BD (   1) C  11 - C  14        /332. RY*(   1) H  19                  129.65    1.27    0.366
  17. BD (   1) C  11 - C  14        /333. RY*(   2) H  19                   97.09    2.19    0.416
  17. BD (   1) C  11 - C  14        /335. RY*(   4) H  19                    2.39    2.63    0.072
  17. BD (   1) C  11 - C  14        /336. RY*(   5) H  19                  102.60    2.04    0.412
  17. BD (   1) C  11 - C  14        /340. RY*(   4) H  20                  335.33    0.67    0.427
  17. BD (   1) C  11 - C  14        /345. BD*(   2) C   1 - O   9            0.59    0.86    0.023
  17. BD (   1) C  11 - C  14        /350. BD*(   1) C   3 - H   7            1.29    1.30    0.037
  17. BD (   1) C  11 - C  14        /352. BD*(   1) C   4 - C  12           12.62    0.67    0.087
  17. BD (   1) C  11 - C  14        /355. BD*(   1) C   5 - H   8            1.79    1.30    0.043
  17. BD (   1) C  11 - C  14        /357. BD*(   1) C  11 - C  12            9.16    1.48    0.104
  17. BD (   1) C  11 - C  14        /358. BD*(   1) C  11 - C  14          234.19    0.88    0.407
  17. BD (   1) C  11 - C  14        /359. BD*(   1) C  12 - C  13          521.19    0.62    0.507
  17. BD (   1) C  11 - C  14        /360. BD*(   2) C  12 - C  13           51.74    0.84    0.201
  17. BD (   1) C  11 - C  14        /361. BD*(   1) C  13 - C  16            9.57    6.06    0.216
  17. BD (   1) C  11 - C  14        /363. BD*(   1) C  14 - C  15          314.89    0.51    0.359
  17. BD (   1) C  11 - C  14        /368. BD*(   1) C  16 -Cl  17            1.30    2.86    0.054
  18. BD (   1) C  12 - C  13        /164. RY*(   2) H   7                    0.80    0.04    0.005
  18. BD (   1) C  12 - C  13        /195. RY*(   1) C  11                    0.87    1.83    0.036
  18. BD (   1) C  12 - C  13        /196. RY*(   2) C  11                    1.96    1.51    0.049
  18. BD (   1) C  12 - C  13        /204. RY*(  10) C  11                    1.00    4.47    0.060
  18. BD (   1) C  12 - C  13        /240. RY*(  13) C  13                    3.33    0.16    0.020
  18. BD (   1) C  12 - C  13        /279. RY*(   1) C  16                    0.95    1.79    0.037
  18. BD (   1) C  12 - C  13        /285. RY*(   7) C  16                    0.51    2.88    0.034
  18. BD (   1) C  12 - C  13        /315. RY*(   2)Cl  18                    0.78    1.52    0.031
  18. BD (   1) C  12 - C  13        /352. BD*(   1) C   4 - C  12            0.62    0.65    0.019
  18. BD (   1) C  12 - C  13        /356. BD*(   1) C   6 - C  11            3.00    1.29    0.056
  18. BD (   1) C  12 - C  13        /357. BD*(   1) C  11 - C  12            1.57    1.46    0.043
  18. BD (   1) C  12 - C  13        /361. BD*(   1) C  13 - C  16            1.39    6.04    0.082
  18. BD (   1) C  12 - C  13        /368. BD*(   1) C  16 -Cl  17            2.06    2.83    0.069
  19. BD (   2) C  12 - C  13        / 54. LP*(   1) C  11                   53.82    0.18    0.107
  19. BD (   2) C  12 - C  13        / 55. LP (   1) C  16                  520.31    0.02    0.124
  19. BD (   2) C  12 - C  13        /200. RY*(   6) C  11                    1.05    0.70    0.027
  19. BD (   2) C  12 - C  13        /282. RY*(   4) C  16                    1.32    1.40    0.042
  19. BD (   2) C  12 - C  13        /314. RY*(   1)Cl  18                    2.95    0.99    0.053
  19. BD (   2) C  12 - C  13        /359. BD*(   1) C  12 - C  13            0.92    0.09    0.009
  19. BD (   2) C  12 - C  13        /360. BD*(   2) C  12 - C  13            0.78    0.31    0.014
  20. BD (   1) C  13 - C  16        /164. RY*(   2) H   7                    1.62    0.08    0.010
  20. BD (   1) C  13 - C  16        /212. RY*(   1) C  12                    1.61    1.41    0.043
  20. BD (   1) C  13 - C  16        /213. RY*(   2) C  12                    0.56    1.70    0.028
  20. BD (   1) C  13 - C  16        /240. RY*(  13) C  13                    1.05    0.19    0.013
  20. BD (   1) C  13 - C  16        /262. RY*(   1) C  15                    1.36    1.64    0.042
  20. BD (   1) C  13 - C  16        /336. RY*(   5) H  19                    0.53    2.05    0.030
  20. BD (   1) C  13 - C  16        /352. BD*(   1) C   4 - C  12            1.17    0.69    0.027
  20. BD (   1) C  13 - C  16        /359. BD*(   1) C  12 - C  13           13.59    0.63    0.083
  21. BD (   1) C  13 -Cl  18        /107. RY*(  12) C   3                    4.71    0.94    0.060
  21. BD (   1) C  13 -Cl  18        /133. RY*(   4) C   5                   18.47    0.31    0.068
  21. BD (   1) C  13 -Cl  18        /151. RY*(   5) C   6                    0.56    1.15    0.023
  21. BD (   1) C  13 -Cl  18        /163. RY*(   1) H   7                    4.49    0.93    0.058
  21. BD (   1) C  13 -Cl  18        /164. RY*(   2) H   7                  127.60    0.07    0.084
  21. BD (   1) C  13 -Cl  18        /167. RY*(   5) H   7                    0.61    2.83    0.037
  21. BD (   1) C  13 -Cl  18        /178. RY*(   6) O   9                    0.62    3.52    0.042
  21. BD (   1) C  13 -Cl  18        /183. RY*(  11) O   9                    2.21    1.50    0.052
  21. BD (   1) C  13 -Cl  18        /196. RY*(   2) C  11                    1.71    1.54    0.046
  21. BD (   1) C  13 -Cl  18        /197. RY*(   3) C  11                    0.98    1.80    0.038
  21. BD (   1) C  13 -Cl  18        /200. RY*(   6) C  11                    2.06    1.23    0.045
  21. BD (   1) C  13 -Cl  18        /204. RY*(  10) C  11                    2.27    4.50    0.090
  21. BD (   1) C  13 -Cl  18        /205. RY*(  11) C  11                    2.95    2.75    0.081
  21. BD (   1) C  13 -Cl  18        /212. RY*(   1) C  12                    0.70    1.40    0.028
  21. BD (   1) C  13 -Cl  18        /215. RY*(   4) C  12                    0.66    1.77    0.031
  21. BD (   1) C  13 -Cl  18        /222. RY*(  11) C  12                    0.57    2.95    0.037
  21. BD (   1) C  13 -Cl  18        /240. RY*(  13) C  13                   58.17    0.18    0.092
  21. BD (   1) C  13 -Cl  18        /243. RY*(  16) C  13                    5.27    1.66    0.084
  21. BD (   1) C  13 -Cl  18        /246. RY*(   2) C  14                    0.73    1.67    0.031
  21. BD (   1) C  13 -Cl  18        /249. RY*(   5) C  14                    1.34    1.52    0.040
  21. BD (   1) C  13 -Cl  18        /256. RY*(  12) C  14                    0.79    2.80    0.042
  21. BD (   1) C  13 -Cl  18        /257. RY*(  13) C  14                    1.74    3.73    0.072
  21. BD (   1) C  13 -Cl  18        /258. RY*(  14) C  14                    0.58    2.19    0.032
  21. BD (   1) C  13 -Cl  18        /262. RY*(   1) C  15                    1.49    1.63    0.044
  21. BD (   1) C  13 -Cl  18        /267. RY*(   6) C  15                    7.24    0.60    0.059
  21. BD (   1) C  13 -Cl  18        /269. RY*(   8) C  15                    0.64    2.74    0.037
  21. BD (   1) C  13 -Cl  18        /270. RY*(   9) C  15                    7.41    0.73    0.066
  21. BD (   1) C  13 -Cl  18        /273. RY*(  12) C  15                    0.85    2.28    0.039
  21. BD (   1) C  13 -Cl  18        /280. RY*(   2) C  16                    0.66    1.94    0.032
  21. BD (   1) C  13 -Cl  18        /332. RY*(   1) H  19                    2.08    1.27    0.046
  21. BD (   1) C  13 -Cl  18        /333. RY*(   2) H  19                    1.09    2.19    0.044
  21. BD (   1) C  13 -Cl  18        /336. RY*(   5) H  19                    0.54    2.04    0.030
  21. BD (   1) C  13 -Cl  18        /340. RY*(   4) H  20                    3.81    0.67    0.045
  21. BD (   1) C  13 -Cl  18        /357. BD*(   1) C  11 - C  12            1.46    1.49    0.042
  21. BD (   1) C  13 -Cl  18        /358. BD*(   1) C  11 - C  14            2.99    0.88    0.046
  21. BD (   1) C  13 -Cl  18        /359. BD*(   1) C  12 - C  13            1.88    0.62    0.031
  21. BD (   1) C  13 -Cl  18        /363. BD*(   1) C  14 - C  15           11.68    0.51    0.069
  22. BD (   1) C  14 - C  15        / 55. LP (   1) C  16                   33.47    0.57    0.182
  22. BD (   1) C  14 - C  15        / 68. RY*(   7) C   1                    2.64    2.03    0.066
  22. BD (   1) C  14 - C  15        / 69. RY*(   8) C   1                    0.96    1.48    0.034
  22. BD (   1) C  14 - C  15        / 70. RY*(   9) C   1                   17.50    5.15    0.270
  22. BD (   1) C  14 - C  15        / 71. RY*(  10) C   1                    1.08    2.00    0.042
  22. BD (   1) C  14 - C  15        / 72. RY*(  11) C   1                    3.72    4.45    0.116
  22. BD (   1) C  14 - C  15        / 73. RY*(  12) C   1                    5.05    2.02    0.091
  22. BD (   1) C  14 - C  15        / 75. RY*(  14) C   1                    2.07    4.34    0.085
  22. BD (   1) C  14 - C  15        / 81. RY*(   3) C   2                    0.56    1.38    0.025
  22. BD (   1) C  14 - C  15        / 83. RY*(   5) C   2                    7.08    2.79    0.126
  22. BD (   1) C  14 - C  15        / 85. RY*(   7) C   2                    1.36    1.66    0.043
  22. BD (   1) C  14 - C  15        / 86. RY*(   8) C   2                    0.84    2.83    0.044
  22. BD (   1) C  14 - C  15        / 87. RY*(   9) C   2                    1.94    3.62    0.075
  22. BD (   1) C  14 - C  15        / 88. RY*(  10) C   2                    1.99    2.40    0.062
  22. BD (   1) C  14 - C  15        / 90. RY*(  12) C   2                   26.22    2.38    0.225
  22. BD (   1) C  14 - C  15        / 91. RY*(  13) C   2                    3.60    2.81    0.090
  22. BD (   1) C  14 - C  15        / 92. RY*(  14) C   2                    1.79    3.12    0.067
  22. BD (   1) C  14 - C  15        / 94. RY*(  16) C   2                    0.93    2.08    0.039
  22. BD (   1) C  14 - C  15        / 97. RY*(   2) C   3                    1.70    2.07    0.053
  22. BD (   1) C  14 - C  15        / 98. RY*(   3) C   3                    1.21    1.93    0.043
  22. BD (   1) C  14 - C  15        / 99. RY*(   4) C   3                    3.13    1.79    0.067
  22. BD (   1) C  14 - C  15        /101. RY*(   6) C   3                    7.66    3.01    0.137
  22. BD (   1) C  14 - C  15        /103. RY*(   8) C   3                    4.00    2.13    0.083
  22. BD (   1) C  14 - C  15        /104. RY*(   9) C   3                   15.13    1.62    0.141
  22. BD (   1) C  14 - C  15        /105. RY*(  10) C   3                   28.04    1.90    0.207
  22. BD (   1) C  14 - C  15        /106. RY*(  11) C   3                    3.15    3.91    0.100
  22. BD (   1) C  14 - C  15        /107. RY*(  12) C   3                  627.40    0.96    0.699
  22. BD (   1) C  14 - C  15        /108. RY*(  13) C   3                    3.43    5.29    0.121
  22. BD (   1) C  14 - C  15        /110. RY*(  15) C   3                    2.46    2.35    0.068
  22. BD (   1) C  14 - C  15        /111. RY*(  16) C   3                    2.71   19.97    0.209
  22. BD (   1) C  14 - C  15        /113. RY*(   1) C   4                    4.03    1.35    0.066
  22. BD (   1) C  14 - C  15        /114. RY*(   2) C   4                    3.93    1.64    0.072
  22. BD (   1) C  14 - C  15        /116. RY*(   4) C   4                    2.78    2.06    0.068
  22. BD (   1) C  14 - C  15        /117. RY*(   5) C   4                    7.74    2.18    0.117
  22. BD (   1) C  14 - C  15        /118. RY*(   6) C   4                    9.70    2.89    0.150
  22. BD (   1) C  14 - C  15        /121. RY*(   9) C   4                   34.31    2.58    0.268
  22. BD (   1) C  14 - C  15        /122. RY*(  10) C   4                    6.31    2.22    0.106
  22. BD (   1) C  14 - C  15        /123. RY*(  11) C   4                   29.36    1.95    0.215
  22. BD (   1) C  14 - C  15        /125. RY*(  13) C   4                    1.24    2.63    0.051
  22. BD (   1) C  14 - C  15        /130. RY*(   1) C   5                    4.17    1.83    0.078
  22. BD (   1) C  14 - C  15        /131. RY*(   2) C   5                    0.95    1.70    0.036
  22. BD (   1) C  14 - C  15        /132. RY*(   3) C   5                    1.11    2.27    0.045
  22. BD (   1) C  14 - C  15        /133. RY*(   4) C   5                 1598.90    0.33    0.651
  22. BD (   1) C  14 - C  15        /135. RY*(   6) C   5                   15.26    2.41    0.172
  22. BD (   1) C  14 - C  15        /136. RY*(   7) C   5                    7.93    2.70    0.131
  22. BD (   1) C  14 - C  15        /138. RY*(   9) C   5                    1.32    1.94    0.046
  22. BD (   1) C  14 - C  15        /139. RY*(  10) C   5                    2.88    2.29    0.073
  22. BD (   1) C  14 - C  15        /141. RY*(  12) C   5                    4.97    3.67    0.121
  22. BD (   1) C  14 - C  15        /142. RY*(  13) C   5                    2.27    3.67    0.082
  22. BD (   1) C  14 - C  15        /145. RY*(  16) C   5                   29.63    2.08    0.223
  22. BD (   1) C  14 - C  15        /147. RY*(   1) C   6                    0.53    1.71    0.027
  22. BD (   1) C  14 - C  15        /148. RY*(   2) C   6                    1.54    2.18    0.052
  22. BD (   1) C  14 - C  15        /149. RY*(   3) C   6                   27.66    1.72    0.196
  22. BD (   1) C  14 - C  15        /151. RY*(   5) C   6                   29.19    1.17    0.166
  22. BD (   1) C  14 - C  15        /152. RY*(   6) C   6                    5.00    1.65    0.082
  22. BD (   1) C  14 - C  15        /155. RY*(   9) C   6                    2.91    3.82    0.095
  22. BD (   1) C  14 - C  15        /156. RY*(  10) C   6                    1.05    3.56    0.055
  22. BD (   1) C  14 - C  15        /159. RY*(  13) C   6                    1.12    3.95    0.060
  22. BD (   1) C  14 - C  15        /160. RY*(  14) C   6                    0.93    3.44    0.051
  22. BD (   1) C  14 - C  15        /162. RY*(  16) C   6                    0.74   22.78    0.117
  22. BD (   1) C  14 - C  15        /163. RY*(   1) H   7                  426.59    0.95    0.571
  22. BD (   1) C  14 - C  15        /164. RY*(   2) H   7                11096.65    0.09    0.888
  22. BD (   1) C  14 - C  15        /165. RY*(   3) H   7                    5.93    2.42    0.108
  22. BD (   1) C  14 - C  15        /167. RY*(   5) H   7                   64.57    2.85    0.386
  22. BD (   1) C  14 - C  15        /169. RY*(   2) H   8                    7.03    2.59    0.121
  22. BD (   1) C  14 - C  15        /174. RY*(   2) O   9                   13.43    1.40    0.123
  22. BD (   1) C  14 - C  15        /175. RY*(   3) O   9                   10.14    1.70    0.118
  22. BD (   1) C  14 - C  15        /176. RY*(   4) O   9                    2.14    2.29    0.063
  22. BD (   1) C  14 - C  15        /178. RY*(   6) O   9                   43.67    3.54    0.353
  22. BD (   1) C  14 - C  15        /179. RY*(   7) O   9                    0.87    3.48    0.050
  22. BD (   1) C  14 - C  15        /180. RY*(   8) O   9                   29.43    2.21    0.229
  22. BD (   1) C  14 - C  15        /183. RY*(  11) O   9                  164.73    1.51    0.449
  22. BD (   1) C  14 - C  15        /184. RY*(  12) O   9                    0.69    5.41    0.055
  22. BD (   1) C  14 - C  15        /189. RY*(  17) O   9                    6.06    3.71    0.135
  22. BD (   1) C  14 - C  15        /192. RY*(   3) H  10                    5.97    2.42    0.108
  22. BD (   1) C  14 - C  15        /193. RY*(   4) H  10                    5.88    3.15    0.122
  22. BD (   1) C  14 - C  15        /194. RY*(   5) H  10                    0.75    3.10    0.043
  22. BD (   1) C  14 - C  15        /195. RY*(   1) C  11                   10.99    1.88    0.129
  22. BD (   1) C  14 - C  15        /196. RY*(   2) C  11                   36.64    1.55    0.214
  22. BD (   1) C  14 - C  15        /197. RY*(   3) C  11                   83.52    1.82    0.350
  22. BD (   1) C  14 - C  15        /199. RY*(   5) C  11                    8.42    2.19    0.122
  22. BD (   1) C  14 - C  15        /200. RY*(   6) C  11                  179.91    1.25    0.427
  22. BD (   1) C  14 - C  15        /201. RY*(   7) C  11                   10.17    2.10    0.131
  22. BD (   1) C  14 - C  15        /202. RY*(   8) C  11                    5.44    3.20    0.119
  22. BD (   1) C  14 - C  15        /204. RY*(  10) C  11                  102.36    4.52    0.611
  22. BD (   1) C  14 - C  15        /205. RY*(  11) C  11                  200.69    2.77    0.670
  22. BD (   1) C  14 - C  15        /207. RY*(  13) C  11                    0.97    5.35    0.065
  22. BD (   1) C  14 - C  15        /208. RY*(  14) C  11                   22.08    3.56    0.252
  22. BD (   1) C  14 - C  15        /209. RY*(  15) C  11                    8.10    3.60    0.153
  22. BD (   1) C  14 - C  15        /210. RY*(  16) C  11                    1.21    3.71    0.060
  22. BD (   1) C  14 - C  15        /212. RY*(   1) C  12                    1.95    1.42    0.047
  22. BD (   1) C  14 - C  15        /213. RY*(   2) C  12                   38.93    1.70    0.231
  22. BD (   1) C  14 - C  15        /214. RY*(   3) C  12                    5.76    3.22    0.122
  22. BD (   1) C  14 - C  15        /215. RY*(   4) C  12                   36.88    1.78    0.231
  22. BD (   1) C  14 - C  15        /216. RY*(   5) C  12                    0.79    2.13    0.037
  22. BD (   1) C  14 - C  15        /217. RY*(   6) C  12                    1.24    1.60    0.040
  22. BD (   1) C  14 - C  15        /218. RY*(   7) C  12                    4.34    3.76    0.115
  22. BD (   1) C  14 - C  15        /219. RY*(   8) C  12                   10.87    2.10    0.136
  22. BD (   1) C  14 - C  15        /220. RY*(   9) C  12                   11.13    2.93    0.162
  22. BD (   1) C  14 - C  15        /221. RY*(  10) C  12                   39.05    1.70    0.232
  22. BD (   1) C  14 - C  15        /222. RY*(  11) C  12                   54.56    2.97    0.362
  22. BD (   1) C  14 - C  15        /223. RY*(  12) C  12                   25.72    3.13    0.255
  22. BD (   1) C  14 - C  15        /224. RY*(  13) C  12                    2.33    1.95    0.061
  22. BD (   1) C  14 - C  15        /225. RY*(  14) C  12                    8.39    3.27    0.149
  22. BD (   1) C  14 - C  15        /226. RY*(  15) C  12                   34.38    4.24    0.343
  22. BD (   1) C  14 - C  15        /228. RY*(   1) C  13                    0.79    1.85    0.034
  22. BD (   1) C  14 - C  15        /229. RY*(   2) C  13                    0.96    1.77    0.037
  22. BD (   1) C  14 - C  15        /230. RY*(   3) C  13                    0.75    1.42    0.029
  22. BD (   1) C  14 - C  15        /232. RY*(   5) C  13                    0.76    2.21    0.037
  22. BD (   1) C  14 - C  15        /234. RY*(   7) C  13                    4.61    3.45    0.113
  22. BD (   1) C  14 - C  15        /235. RY*(   8) C  13                   11.53    4.08    0.195
  22. BD (   1) C  14 - C  15        /236. RY*(   9) C  13                    1.15    2.02    0.043
  22. BD (   1) C  14 - C  15        /237. RY*(  10) C  13                    5.84    4.25    0.142
  22. BD (   1) C  14 - C  15        /238. RY*(  11) C  13                   18.55    4.25    0.252
  22. BD (   1) C  14 - C  15        /239. RY*(  12) C  13                    1.22    2.52    0.050
  22. BD (   1) C  14 - C  15        /240. RY*(  13) C  13                 8761.83    0.20    1.191
  22. BD (   1) C  14 - C  15        /241. RY*(  14) C  13                    0.67   22.37    0.110
  22. BD (   1) C  14 - C  15        /242. RY*(  15) C  13                    1.41    2.70    0.055
  22. BD (   1) C  14 - C  15        /243. RY*(  16) C  13                  401.26    1.68    0.738
  22. BD (   1) C  14 - C  15        /246. RY*(   2) C  14                   79.30    1.69    0.329
  22. BD (   1) C  14 - C  15        /249. RY*(   5) C  14                  298.45    1.54    0.609
  22. BD (   1) C  14 - C  15        /250. RY*(   6) C  14                    8.97    2.82    0.143
  22. BD (   1) C  14 - C  15        /252. RY*(   8) C  14                   14.98    4.33    0.229
  22. BD (   1) C  14 - C  15        /253. RY*(   9) C  14                    1.67    1.69    0.048
  22. BD (   1) C  14 - C  15        /256. RY*(  12) C  14                   26.40    2.82    0.245
  22. BD (   1) C  14 - C  15        /257. RY*(  13) C  14                   85.03    3.75    0.507
  22. BD (   1) C  14 - C  15        /258. RY*(  14) C  14                   18.31    2.21    0.181
  22. BD (   1) C  14 - C  15        /260. RY*(  16) C  14                    4.56   21.88    0.284
  22. BD (   1) C  14 - C  15        /261. RY*(  17) C  14                   55.26    3.48    0.394
  22. BD (   1) C  14 - C  15        /262. RY*(   1) C  15                   83.02    1.64    0.332
  22. BD (   1) C  14 - C  15        /263. RY*(   2) C  15                    2.32    1.87    0.059
  22. BD (   1) C  14 - C  15        /264. RY*(   3) C  15                   38.36    1.71    0.230
  22. BD (   1) C  14 - C  15        /266. RY*(   5) C  15                   21.73    2.35    0.203
  22. BD (   1) C  14 - C  15        /267. RY*(   6) C  15                  701.90    0.62    0.594
  22. BD (   1) C  14 - C  15        /268. RY*(   7) C  15                   35.20    3.52    0.316
  22. BD (   1) C  14 - C  15        /269. RY*(   8) C  15                   34.27    2.76    0.277
  22. BD (   1) C  14 - C  15        /270. RY*(   9) C  15                  719.60    0.75    0.662
  22. BD (   1) C  14 - C  15        /272. RY*(  11) C  15                    6.52    3.36    0.133
  22. BD (   1) C  14 - C  15        /273. RY*(  12) C  15                   54.04    2.30    0.317
  22. BD (   1) C  14 - C  15        /274. RY*(  13) C  15                   10.11    3.72    0.174
  22. BD (   1) C  14 - C  15        /276. RY*(  15) C  15                    5.95    4.01    0.139
  22. BD (   1) C  14 - C  15        /278. RY*(  17) C  15                   43.56    3.09    0.330
  22. BD (   1) C  14 - C  15        /279. RY*(   1) C  16                   14.08    1.83    0.144
  22. BD (   1) C  14 - C  15        /280. RY*(   2) C  16                    3.45    1.96    0.074
  22. BD (   1) C  14 - C  15        /283. RY*(   5) C  16                    2.84    1.87    0.065
  22. BD (   1) C  14 - C  15        /284. RY*(   6) C  16                    2.89    2.47    0.076
  22. BD (   1) C  14 - C  15        /287. RY*(   9) C  16                    2.60    3.20    0.082
  22. BD (   1) C  14 - C  15        /288. RY*(  10) C  16                    1.70    3.55    0.070
  22. BD (   1) C  14 - C  15        /290. RY*(  12) C  16                    0.54    2.02    0.030
  22. BD (   1) C  14 - C  15        /292. RY*(  14) C  16                   16.27    2.85    0.194
  22. BD (   1) C  14 - C  15        /293. RY*(  15) C  16                    2.16    3.45    0.078
  22. BD (   1) C  14 - C  15        /294. RY*(  16) C  16                    1.28   21.56    0.149
  22. BD (   1) C  14 - C  15        /299. RY*(   4)Cl  17                    8.93    1.29    0.097
  22. BD (   1) C  14 - C  15        /300. RY*(   5)Cl  17                    1.33    2.59    0.053
  22. BD (   1) C  14 - C  15        /302. RY*(   7)Cl  17                    7.34    1.85    0.105
  22. BD (   1) C  14 - C  15        /303. RY*(   8)Cl  17                    1.08    6.01    0.072
  22. BD (   1) C  14 - C  15        /306. RY*(  11)Cl  17                    8.50    1.63    0.106
  22. BD (   1) C  14 - C  15        /307. RY*(  12)Cl  17                    1.24    4.28    0.066
  22. BD (   1) C  14 - C  15        /319. RY*(   6)Cl  18                    0.66    1.98    0.032
  22. BD (   1) C  14 - C  15        /322. RY*(   9)Cl  18                    0.96    1.82    0.038
  22. BD (   1) C  14 - C  15        /325. RY*(  12)Cl  18                    2.97    4.11    0.099
  22. BD (   1) C  14 - C  15        /328. RY*(  15)Cl  18                    1.89    1.71    0.051
  22. BD (   1) C  14 - C  15        /332. RY*(   1) H  19                  161.30    1.29    0.410
  22. BD (   1) C  14 - C  15        /333. RY*(   2) H  19                  134.38    2.21    0.490
  22. BD (   1) C  14 - C  15        /335. RY*(   4) H  19                    9.47    2.65    0.142
  22. BD (   1) C  14 - C  15        /336. RY*(   5) H  19                   19.10    2.06    0.178
  22. BD (   1) C  14 - C  15        /340. RY*(   4) H  20                  136.86    0.69    0.276
  22. BD (   1) C  14 - C  15        /345. BD*(   2) C   1 - O   9            0.73    0.88    0.026
  22. BD (   1) C  14 - C  15        /350. BD*(   1) C   3 - H   7            1.13    1.32    0.035
  22. BD (   1) C  14 - C  15        /352. BD*(   1) C   4 - C  12            4.56    0.69    0.053
  22. BD (   1) C  14 - C  15        /355. BD*(   1) C   5 - H   8            1.14    1.32    0.035
  22. BD (   1) C  14 - C  15        /357. BD*(   1) C  11 - C  12            0.86    1.50    0.032
  22. BD (   1) C  14 - C  15        /358. BD*(   1) C  11 - C  14          176.13    0.90    0.356
  22. BD (   1) C  14 - C  15        /359. BD*(   1) C  12 - C  13          525.58    0.64    0.517
  22. BD (   1) C  14 - C  15        /360. BD*(   2) C  12 - C  13           43.59    0.86    0.188
  22. BD (   1) C  14 - C  15        /361. BD*(   1) C  13 - C  16            0.60    6.08    0.054
  22. BD (   1) C  14 - C  15        /363. BD*(   1) C  14 - C  15          457.79    0.53    0.440
  22. BD (   1) C  14 - C  15        /368. BD*(   1) C  16 -Cl  17            5.45    2.88    0.112
  23. BD (   2) C  14 - C  15        / 54. LP*(   1) C  11                   51.39    0.20    0.113
  23. BD (   2) C  14 - C  15        / 55. LP (   1) C  16                  224.65    0.04    0.112
  23. BD (   2) C  14 - C  15        /200. RY*(   6) C  11                    0.69    0.72    0.021
  23. BD (   2) C  14 - C  15        /265. RY*(   4) C  15                    0.55    0.87    0.021
  23. BD (   2) C  14 - C  15        /270. RY*(   9) C  15                    0.54    0.22    0.011
  23. BD (   2) C  14 - C  15        /282. RY*(   4) C  16                    0.76    1.42    0.032
  23. BD (   2) C  14 - C  15        /334. RY*(   3) H  19                    6.43    0.32    0.044
  23. BD (   2) C  14 - C  15        /339. RY*(   3) H  20                    6.33    0.33    0.044
  23. BD (   2) C  14 - C  15        /362. BD*(   1) C  13 -Cl  18            2.06    2.36    0.066
  23. BD (   2) C  14 - C  15        /368. BD*(   1) C  16 -Cl  17            2.04    2.34    0.066
  24. BD (   1) C  14 - H  20        / 68. RY*(   7) C   1                    1.02    1.38    0.034
  24. BD (   1) C  14 - H  20        / 69. RY*(   8) C   1                    0.95    0.83    0.025
  24. BD (   1) C  14 - H  20        / 70. RY*(   9) C   1                    5.68    4.50    0.144
  24. BD (   1) C  14 - H  20        / 72. RY*(  11) C   1                    1.16    3.81    0.060
  24. BD (   1) C  14 - H  20        / 73. RY*(  12) C   1                    3.06    1.37    0.058
  24. BD (   1) C  14 - H  20        / 74. RY*(  13) C   1                    1.14    0.54    0.022
  24. BD (   1) C  14 - H  20        / 83. RY*(   5) C   2                    3.79    2.15    0.081
  24. BD (   1) C  14 - H  20        / 88. RY*(  10) C   2                    0.63    1.76    0.030
  24. BD (   1) C  14 - H  20        / 90. RY*(  12) C   2                   13.72    1.74    0.138
  24. BD (   1) C  14 - H  20        / 91. RY*(  13) C   2                    1.16    2.16    0.045
  24. BD (   1) C  14 - H  20        / 92. RY*(  14) C   2                    1.87    2.47    0.061
  24. BD (   1) C  14 - H  20        / 94. RY*(  16) C   2                    0.51    1.43    0.024
  24. BD (   1) C  14 - H  20        / 99. RY*(   4) C   3                    2.01    1.14    0.043
  24. BD (   1) C  14 - H  20        /101. RY*(   6) C   3                    2.33    2.37    0.067
  24. BD (   1) C  14 - H  20        /103. RY*(   8) C   3                    5.32    1.48    0.080
  24. BD (   1) C  14 - H  20        /105. RY*(  10) C   3                    2.21    1.25    0.047
  24. BD (   1) C  14 - H  20        /106. RY*(  11) C   3                    2.80    3.27    0.086
  24. BD (   1) C  14 - H  20        /107. RY*(  12) C   3                  305.55    0.32    0.280
  24. BD (   1) C  14 - H  20        /108. RY*(  13) C   3                    1.55    4.64    0.076
  24. BD (   1) C  14 - H  20        /110. RY*(  15) C   3                    1.45    1.70    0.045
  24. BD (   1) C  14 - H  20        /111. RY*(  16) C   3                    0.65   19.32    0.101
  24. BD (   1) C  14 - H  20        /113. RY*(   1) C   4                    4.34    0.71    0.050
  24. BD (   1) C  14 - H  20        /114. RY*(   2) C   4                    2.23    0.99    0.042
  24. BD (   1) C  14 - H  20        /116. RY*(   4) C   4                    1.08    1.42    0.035
  24. BD (   1) C  14 - H  20        /117. RY*(   5) C   4                    6.81    1.54    0.092
  24. BD (   1) C  14 - H  20        /118. RY*(   6) C   4                    4.09    2.24    0.086
  24. BD (   1) C  14 - H  20        /121. RY*(   9) C   4                   12.22    1.94    0.138
  24. BD (   1) C  14 - H  20        /122. RY*(  10) C   4                    1.82    1.58    0.048
  24. BD (   1) C  14 - H  20        /123. RY*(  11) C   4                   10.80    1.30    0.106
  24. BD (   1) C  14 - H  20        /130. RY*(   1) C   5                    2.97    1.18    0.053
  24. BD (   1) C  14 - H  20        /131. RY*(   2) C   5                    0.58    1.06    0.022
  24. BD (   1) C  14 - H  20        /135. RY*(   6) C   5                    5.94    1.76    0.092
  24. BD (   1) C  14 - H  20        /136. RY*(   7) C   5                    2.48    2.05    0.064
  24. BD (   1) C  14 - H  20        /139. RY*(  10) C   5                    0.88    1.65    0.034
  24. BD (   1) C  14 - H  20        /141. RY*(  12) C   5                    2.32    3.03    0.075
  24. BD (   1) C  14 - H  20        /142. RY*(  13) C   5                    1.32    3.03    0.057
  24. BD (   1) C  14 - H  20        /145. RY*(  16) C   5                   15.74    1.44    0.135
  24. BD (   1) C  14 - H  20        /147. RY*(   1) C   6                    0.56    1.06    0.022
  24. BD (   1) C  14 - H  20        /148. RY*(   2) C   6                    0.80    1.53    0.031
  24. BD (   1) C  14 - H  20        /149. RY*(   3) C   6                   22.46    1.07    0.139
  24. BD (   1) C  14 - H  20        /151. RY*(   5) C   6                   18.42    0.53    0.088
  24. BD (   1) C  14 - H  20        /152. RY*(   6) C   6                    3.03    1.00    0.049
  24. BD (   1) C  14 - H  20        /155. RY*(   9) C   6                    1.59    3.17    0.064
  24. BD (   1) C  14 - H  20        /159. RY*(  13) C   6                    0.51    3.30    0.037
  24. BD (   1) C  14 - H  20        /163. RY*(   1) H   7                  338.55    0.30    0.287
  24. BD (   1) C  14 - H  20        /165. RY*(   3) H   7                    1.82    1.78    0.051
  24. BD (   1) C  14 - H  20        /167. RY*(   5) H   7                   20.43    2.21    0.191
  24. BD (   1) C  14 - H  20        /169. RY*(   2) H   8                    2.77    1.95    0.066
  24. BD (   1) C  14 - H  20        /174. RY*(   2) O   9                    6.35    0.75    0.062
  24. BD (   1) C  14 - H  20        /175. RY*(   3) O   9                    0.65    1.05    0.023
  24. BD (   1) C  14 - H  20        /176. RY*(   4) O   9                    0.58    1.64    0.028
  24. BD (   1) C  14 - H  20        /178. RY*(   6) O   9                   27.07    2.89    0.251
  24. BD (   1) C  14 - H  20        /179. RY*(   7) O   9                    2.04    2.83    0.068
  24. BD (   1) C  14 - H  20        /180. RY*(   8) O   9                   15.48    1.56    0.140
  24. BD (   1) C  14 - H  20        /183. RY*(  11) O   9                  107.90    0.87    0.275
  24. BD (   1) C  14 - H  20        /184. RY*(  12) O   9                    1.39    4.77    0.073
  24. BD (   1) C  14 - H  20        /189. RY*(  17) O   9                    3.29    3.06    0.090
  24. BD (   1) C  14 - H  20        /192. RY*(   3) H  10                    3.82    1.78    0.074
  24. BD (   1) C  14 - H  20        /193. RY*(   4) H  10                    1.92    2.50    0.062
  24. BD (   1) C  14 - H  20        /195. RY*(   1) C  11                   11.50    1.23    0.106
  24. BD (   1) C  14 - H  20        /196. RY*(   2) C  11                   61.19    0.91    0.211
  24. BD (   1) C  14 - H  20        /197. RY*(   3) C  11                   50.78    1.17    0.219
  24. BD (   1) C  14 - H  20        /199. RY*(   5) C  11                    4.28    1.55    0.073
  24. BD (   1) C  14 - H  20        /200. RY*(   6) C  11                  105.24    0.61    0.227
  24. BD (   1) C  14 - H  20        /202. RY*(   8) C  11                    0.73    2.56    0.039
  24. BD (   1) C  14 - H  20        /204. RY*(  10) C  11                   60.83    3.87    0.435
  24. BD (   1) C  14 - H  20        /205. RY*(  11) C  11                  118.19    2.12    0.450
  24. BD (   1) C  14 - H  20        /208. RY*(  14) C  11                   14.63    2.92    0.185
  24. BD (   1) C  14 - H  20        /209. RY*(  15) C  11                    3.30    2.95    0.089
  24. BD (   1) C  14 - H  20        /212. RY*(   1) C  12                    0.92    0.78    0.024
  24. BD (   1) C  14 - H  20        /213. RY*(   2) C  12                   25.52    1.06    0.147
  24. BD (   1) C  14 - H  20        /214. RY*(   3) C  12                    1.32    2.58    0.052
  24. BD (   1) C  14 - H  20        /215. RY*(   4) C  12                   40.04    1.14    0.192
  24. BD (   1) C  14 - H  20        /217. RY*(   6) C  12                    1.90    0.95    0.038
  24. BD (   1) C  14 - H  20        /218. RY*(   7) C  12                    2.19    3.12    0.074
  24. BD (   1) C  14 - H  20        /219. RY*(   8) C  12                    2.98    1.46    0.059
  24. BD (   1) C  14 - H  20        /220. RY*(   9) C  12                    4.37    2.28    0.090
  24. BD (   1) C  14 - H  20        /221. RY*(  10) C  12                   38.41    1.05    0.181
  24. BD (   1) C  14 - H  20        /222. RY*(  11) C  12                   21.08    2.32    0.198
  24. BD (   1) C  14 - H  20        /223. RY*(  12) C  12                    8.29    2.48    0.129
  24. BD (   1) C  14 - H  20        /224. RY*(  13) C  12                    0.70    1.31    0.027
  24. BD (   1) C  14 - H  20        /225. RY*(  14) C  12                    3.25    2.62    0.083
  24. BD (   1) C  14 - H  20        /226. RY*(  15) C  12                    8.17    3.59    0.154
  24. BD (   1) C  14 - H  20        /229. RY*(   2) C  13                    0.93    1.12    0.029
  24. BD (   1) C  14 - H  20        /230. RY*(   3) C  13                    0.93    0.78    0.024
  24. BD (   1) C  14 - H  20        /234. RY*(   7) C  13                    1.52    2.80    0.059
  24. BD (   1) C  14 - H  20        /235. RY*(   8) C  13                    4.72    3.43    0.114
  24. BD (   1) C  14 - H  20        /236. RY*(   9) C  13                    0.56    1.37    0.025
  24. BD (   1) C  14 - H  20        /237. RY*(  10) C  13                    1.86    3.61    0.074
  24. BD (   1) C  14 - H  20        /238. RY*(  11) C  13                    9.81    3.60    0.169
  24. BD (   1) C  14 - H  20        /239. RY*(  12) C  13                    1.87    1.87    0.053
  24. BD (   1) C  14 - H  20        /241. RY*(  14) C  13                    0.64   21.72    0.106
  24. BD (   1) C  14 - H  20        /242. RY*(  15) C  13                    1.03    2.05    0.041
  24. BD (   1) C  14 - H  20        /243. RY*(  16) C  13                  255.03    1.03    0.461
  24. BD (   1) C  14 - H  20        /246. RY*(   2) C  14                    6.76    1.04    0.075
  24. BD (   1) C  14 - H  20        /249. RY*(   5) C  14                   69.66    0.89    0.224
  24. BD (   1) C  14 - H  20        /250. RY*(   6) C  14                    0.86    2.18    0.039
  24. BD (   1) C  14 - H  20        /252. RY*(   8) C  14                    6.86    3.69    0.143
  24. BD (   1) C  14 - H  20        /256. RY*(  12) C  14                   15.18    2.17    0.163
  24. BD (   1) C  14 - H  20        /257. RY*(  13) C  14                   81.93    3.10    0.452
  24. BD (   1) C  14 - H  20        /258. RY*(  14) C  14                   21.68    1.56    0.165
  24. BD (   1) C  14 - H  20        /260. RY*(  16) C  14                    1.54   21.23    0.162
  24. BD (   1) C  14 - H  20        /262. RY*(   1) C  15                   52.28    1.00    0.205
  24. BD (   1) C  14 - H  20        /263. RY*(   2) C  15                    7.41    1.22    0.085
  24. BD (   1) C  14 - H  20        /264. RY*(   3) C  15                   26.65    1.06    0.151
  24. BD (   1) C  14 - H  20        /265. RY*(   4) C  15                    0.65    0.75    0.020
  24. BD (   1) C  14 - H  20        /266. RY*(   5) C  15                    5.92    1.70    0.090
  24. BD (   1) C  14 - H  20        /268. RY*(   7) C  15                   11.41    2.88    0.163
  24. BD (   1) C  14 - H  20        /269. RY*(   8) C  15                   45.97    2.12    0.280
  24. BD (   1) C  14 - H  20        /270. RY*(   9) C  15                 1247.43    0.11    0.329
  24. BD (   1) C  14 - H  20        /271. RY*(  10) C  15                    1.44    2.62    0.055
  24. BD (   1) C  14 - H  20        /272. RY*(  11) C  15                    2.04    2.72    0.067
  24. BD (   1) C  14 - H  20        /273. RY*(  12) C  15                   21.64    1.66    0.170
  24. BD (   1) C  14 - H  20        /274. RY*(  13) C  15                    9.65    3.07    0.155
  24. BD (   1) C  14 - H  20        /278. RY*(  17) C  15                   13.95    2.44    0.166
  24. BD (   1) C  14 - H  20        /279. RY*(   1) C  16                   21.62    1.19    0.144
  24. BD (   1) C  14 - H  20        /280. RY*(   2) C  16                    3.18    1.32    0.058
  24. BD (   1) C  14 - H  20        /283. RY*(   5) C  16                    4.43    1.22    0.066
  24. BD (   1) C  14 - H  20        /284. RY*(   6) C  16                    1.77    1.82    0.051
  24. BD (   1) C  14 - H  20        /287. RY*(   9) C  16                    3.40    2.55    0.084
  24. BD (   1) C  14 - H  20        /288. RY*(  10) C  16                    0.67    2.90    0.040
  24. BD (   1) C  14 - H  20        /290. RY*(  12) C  16                    0.91    1.37    0.032
  24. BD (   1) C  14 - H  20        /292. RY*(  14) C  16                    9.99    2.21    0.133
  24. BD (   1) C  14 - H  20        /293. RY*(  15) C  16                    1.80    2.80    0.064
  24. BD (   1) C  14 - H  20        /299. RY*(   4)Cl  17                    6.86    0.65    0.060
  24. BD (   1) C  14 - H  20        /300. RY*(   5)Cl  17                    0.83    1.95    0.036
  24. BD (   1) C  14 - H  20        /302. RY*(   7)Cl  17                    4.76    1.21    0.068
  24. BD (   1) C  14 - H  20        /306. RY*(  11)Cl  17                    4.80    0.98    0.062
  24. BD (   1) C  14 - H  20        /307. RY*(  12)Cl  17                    0.51    3.64    0.039
  24. BD (   1) C  14 - H  20        /322. RY*(   9)Cl  18                    0.55    1.18    0.023
  24. BD (   1) C  14 - H  20        /325. RY*(  12)Cl  18                    1.16    3.46    0.057
  24. BD (   1) C  14 - H  20        /328. RY*(  15)Cl  18                    0.88    1.06    0.028
  24. BD (   1) C  14 - H  20        /332. RY*(   1) H  19                   99.64    0.64    0.227
  24. BD (   1) C  14 - H  20        /333. RY*(   2) H  19                   31.61    1.57    0.200
  24. BD (   1) C  14 - H  20        /335. RY*(   4) H  19                    2.74    2.01    0.066
  24. BD (   1) C  14 - H  20        /336. RY*(   5) H  19                   54.85    1.41    0.250
  24. BD (   1) C  14 - H  20        /339. RY*(   3) H  20                    0.59    0.21    0.010
  24. BD (   1) C  14 - H  20        /340. RY*(   4) H  20                 1212.70    0.04    0.204
  24. BD (   1) C  14 - H  20        /345. BD*(   2) C   1 - O   9            0.93    0.24    0.015
  24. BD (   1) C  14 - H  20        /350. BD*(   1) C   3 - H   7            0.62    0.68    0.018
  24. BD (   1) C  14 - H  20        /352. BD*(   1) C   4 - C  12           10.74    0.05    0.022
  24. BD (   1) C  14 - H  20        /355. BD*(   1) C   5 - H   8            0.52    0.68    0.017
  24. BD (   1) C  14 - H  20        /356. BD*(   1) C   6 - C  11            5.38    0.69    0.055
  24. BD (   1) C  14 - H  20        /357. BD*(   1) C  11 - C  12            6.58    0.86    0.067
  24. BD (   1) C  14 - H  20        /358. BD*(   1) C  11 - C  14          225.69    0.26    0.215
  24. BD (   1) C  14 - H  20        /360. BD*(   2) C  12 - C  13          106.01    0.22    0.147
  24. BD (   1) C  14 - H  20        /361. BD*(   1) C  13 - C  16            4.25    5.44    0.137
  25. BD (   1) C  15 - C  16        / 55. LP (   1) C  16                    1.58    0.55    0.039
  25. BD (   1) C  15 - C  16        / 70. RY*(   9) C   1                    0.79    5.12    0.057
  25. BD (   1) C  15 - C  16        / 90. RY*(  12) C   2                    0.56    2.36    0.033
  25. BD (   1) C  15 - C  16        /104. RY*(   9) C   3                    3.82    1.60    0.070
  25. BD (   1) C  15 - C  16        /105. RY*(  10) C   3                    3.80    1.87    0.076
  25. BD (   1) C  15 - C  16        /107. RY*(  12) C   3                   43.61    0.94    0.182
  25. BD (   1) C  15 - C  16        /121. RY*(   9) C   4                    1.05    2.56    0.047
  25. BD (   1) C  15 - C  16        /123. RY*(  11) C   4                    1.45    1.92    0.047
  25. BD (   1) C  15 - C  16        /133. RY*(   4) C   5                   62.46    0.30    0.124
  25. BD (   1) C  15 - C  16        /135. RY*(   6) C   5                    0.59    2.39    0.034
  25. BD (   1) C  15 - C  16        /145. RY*(  16) C   5                    0.85    2.06    0.038
  25. BD (   1) C  15 - C  16        /151. RY*(   5) C   6                    1.23    1.15    0.034
  25. BD (   1) C  15 - C  16        /163. RY*(   1) H   7                   18.64    0.92    0.118
  25. BD (   1) C  15 - C  16        /164. RY*(   2) H   7                  790.63    0.06    0.202
  25. BD (   1) C  15 - C  16        /167. RY*(   5) H   7                    2.82    2.83    0.080
  25. BD (   1) C  15 - C  16        /174. RY*(   2) O   9                    0.59    1.37    0.026
  25. BD (   1) C  15 - C  16        /175. RY*(   3) O   9                    3.74    1.68    0.071
  25. BD (   1) C  15 - C  16        /178. RY*(   6) O   9                    0.76    3.51    0.046
  25. BD (   1) C  15 - C  16        /180. RY*(   8) O   9                    0.77    2.18    0.037
  25. BD (   1) C  15 - C  16        /183. RY*(  11) O   9                    3.26    1.49    0.063
  25. BD (   1) C  15 - C  16        /195. RY*(   1) C  11                    0.65    1.85    0.031
  25. BD (   1) C  15 - C  16        /197. RY*(   3) C  11                    1.83    1.80    0.052
  25. BD (   1) C  15 - C  16        /200. RY*(   6) C  11                    8.35    1.23    0.091
  25. BD (   1) C  15 - C  16        /201. RY*(   7) C  11                    1.40    2.08    0.049
  25. BD (   1) C  15 - C  16        /204. RY*(  10) C  11                    0.91    4.49    0.057
  25. BD (   1) C  15 - C  16        /205. RY*(  11) C  11                    3.70    2.74    0.091
  25. BD (   1) C  15 - C  16        /213. RY*(   2) C  12                    1.12    1.68    0.039
  25. BD (   1) C  15 - C  16        /219. RY*(   8) C  12                    0.55    2.08    0.030
  25. BD (   1) C  15 - C  16        /222. RY*(  11) C  12                    2.31    2.94    0.074
  25. BD (   1) C  15 - C  16        /223. RY*(  12) C  12                    1.58    3.10    0.063
  25. BD (   1) C  15 - C  16        /226. RY*(  15) C  12                    1.62    4.21    0.074
  25. BD (   1) C  15 - C  16        /228. RY*(   1) C  13                    1.31    1.82    0.044
  25. BD (   1) C  15 - C  16        /235. RY*(   8) C  13                    1.00    4.05    0.057
  25. BD (   1) C  15 - C  16        /240. RY*(  13) C  13                  854.05    0.18    0.348
  25. BD (   1) C  15 - C  16        /243. RY*(  16) C  13                   11.94    1.65    0.126
  25. BD (   1) C  15 - C  16        /246. RY*(   2) C  14                   14.63    1.66    0.140
  25. BD (   1) C  15 - C  16        /249. RY*(   5) C  14                   19.28    1.51    0.153
  25. BD (   1) C  15 - C  16        /250. RY*(   6) C  14                    2.08    2.80    0.069
  25. BD (   1) C  15 - C  16        /252. RY*(   8) C  14                    1.53    4.31    0.073
  25. BD (   1) C  15 - C  16        /261. RY*(  17) C  14                   13.23    3.45    0.192
  25. BD (   1) C  15 - C  16        /262. RY*(   1) C  15                    0.71    1.62    0.030
  25. BD (   1) C  15 - C  16        /264. RY*(   3) C  15                    0.69    1.68    0.031
  25. BD (   1) C  15 - C  16        /266. RY*(   5) C  15                    1.16    2.32    0.047
  25. BD (   1) C  15 - C  16        /267. RY*(   6) C  15                   31.65    0.60    0.124
  25. BD (   1) C  15 - C  16        /268. RY*(   7) C  15                    2.93    3.50    0.091
  25. BD (   1) C  15 - C  16        /270. RY*(   9) C  15                   28.24    0.73    0.129
  25. BD (   1) C  15 - C  16        /271. RY*(  10) C  15                    2.11    3.24    0.074
  25. BD (   1) C  15 - C  16        /273. RY*(  12) C  15                    0.80    2.28    0.038
  25. BD (   1) C  15 - C  16        /274. RY*(  13) C  15                    1.26    3.70    0.061
  25. BD (   1) C  15 - C  16        /276. RY*(  15) C  15                    3.93    3.99    0.112
  25. BD (   1) C  15 - C  16        /278. RY*(  17) C  15                    6.55    3.06    0.127
  25. BD (   1) C  15 - C  16        /279. RY*(   1) C  16                    2.94    1.81    0.065
  25. BD (   1) C  15 - C  16        /280. RY*(   2) C  16                    3.09    1.94    0.069
  25. BD (   1) C  15 - C  16        /298. RY*(   3)Cl  17                    1.13    1.57    0.038
  25. BD (   1) C  15 - C  16        /332. RY*(   1) H  19                   11.88    1.26    0.110
  25. BD (   1) C  15 - C  16        /333. RY*(   2) H  19                   19.50    2.19    0.186
  25. BD (   1) C  15 - C  16        /335. RY*(   4) H  19                    1.18    2.63    0.050
  25. BD (   1) C  15 - C  16        /336. RY*(   5) H  19                   44.82    2.03    0.271
  25. BD (   1) C  15 - C  16        /340. RY*(   4) H  20                    2.70    0.66    0.038
  25. BD (   1) C  15 - C  16        /358. BD*(   1) C  11 - C  14            7.30    0.88    0.072
  25. BD (   1) C  15 - C  16        /359. BD*(   1) C  12 - C  13           23.94    0.61    0.108
  25. BD (   1) C  15 - C  16        /361. BD*(   1) C  13 - C  16           35.88    6.06    0.419
  25. BD (   1) C  15 - C  16        /362. BD*(   1) C  13 -Cl  18            2.39    2.86    0.075
  25. BD (   1) C  15 - C  16        /363. BD*(   1) C  14 - C  15           36.97    0.50    0.122
  26. BD (   1) C  15 - H  19        / 55. LP (   1) C  16                   27.00    0.45    0.146
  26. BD (   1) C  15 - H  19        / 68. RY*(   7) C   1                    1.84    1.91    0.053
  26. BD (   1) C  15 - H  19        / 69. RY*(   8) C   1                    0.61    1.36    0.026
  26. BD (   1) C  15 - H  19        / 70. RY*(   9) C   1                   12.40    5.03    0.224
  26. BD (   1) C  15 - H  19        / 71. RY*(  10) C   1                    0.83    1.88    0.036
  26. BD (   1) C  15 - H  19        / 72. RY*(  11) C   1                    2.45    4.33    0.093
  26. BD (   1) C  15 - H  19        / 73. RY*(  12) C   1                    3.31    1.90    0.071
  26. BD (   1) C  15 - H  19        / 75. RY*(  14) C   1                    1.59    4.23    0.073
  26. BD (   1) C  15 - H  19        / 83. RY*(   5) C   2                    4.82    2.67    0.102
  26. BD (   1) C  15 - H  19        / 85. RY*(   7) C   2                    0.99    1.54    0.035
  26. BD (   1) C  15 - H  19        / 86. RY*(   8) C   2                    0.86    2.71    0.043
  26. BD (   1) C  15 - H  19        / 87. RY*(   9) C   2                    1.24    3.50    0.059
  26. BD (   1) C  15 - H  19        / 88. RY*(  10) C   2                    1.44    2.28    0.052
  26. BD (   1) C  15 - H  19        / 90. RY*(  12) C   2                   16.63    2.26    0.174
  26. BD (   1) C  15 - H  19        / 91. RY*(  13) C   2                    2.63    2.69    0.076
  26. BD (   1) C  15 - H  19        / 92. RY*(  14) C   2                    0.92    3.00    0.047
  26. BD (   1) C  15 - H  19        / 94. RY*(  16) C   2                    0.63    1.96    0.032
  26. BD (   1) C  15 - H  19        / 97. RY*(   2) C   3                    1.72    1.95    0.052
  26. BD (   1) C  15 - H  19        / 98. RY*(   3) C   3                    0.92    1.81    0.037
  26. BD (   1) C  15 - H  19        / 99. RY*(   4) C   3                    2.17    1.67    0.054
  26. BD (   1) C  15 - H  19        /101. RY*(   6) C   3                    4.88    2.90    0.107
  26. BD (   1) C  15 - H  19        /103. RY*(   8) C   3                    2.93    2.01    0.069
  26. BD (   1) C  15 - H  19        /104. RY*(   9) C   3                   12.62    1.50    0.124
  26. BD (   1) C  15 - H  19        /105. RY*(  10) C   3                   22.44    1.78    0.179
  26. BD (   1) C  15 - H  19        /106. RY*(  11) C   3                    1.51    3.79    0.068
  26. BD (   1) C  15 - H  19        /107. RY*(  12) C   3                  503.77    0.84    0.585
  26. BD (   1) C  15 - H  19        /108. RY*(  13) C   3                    1.87    5.17    0.088
  26. BD (   1) C  15 - H  19        /110. RY*(  15) C   3                    1.47    2.23    0.051
  26. BD (   1) C  15 - H  19        /111. RY*(  16) C   3                    1.97   19.85    0.178
  26. BD (   1) C  15 - H  19        /113. RY*(   1) C   4                    4.11    1.23    0.064
  26. BD (   1) C  15 - H  19        /114. RY*(   2) C   4                    2.67    1.52    0.057
  26. BD (   1) C  15 - H  19        /116. RY*(   4) C   4                    1.60    1.94    0.050
  26. BD (   1) C  15 - H  19        /117. RY*(   5) C   4                    5.80    2.06    0.098
  26. BD (   1) C  15 - H  19        /118. RY*(   6) C   4                    6.60    2.77    0.121
  26. BD (   1) C  15 - H  19        /121. RY*(   9) C   4                   19.50    2.47    0.197
  26. BD (   1) C  15 - H  19        /122. RY*(  10) C   4                    4.28    2.10    0.085
  26. BD (   1) C  15 - H  19        /123. RY*(  11) C   4                   21.90    1.83    0.180
  26. BD (   1) C  15 - H  19        /125. RY*(  13) C   4                    0.99    2.51    0.045
  26. BD (   1) C  15 - H  19        /130. RY*(   1) C   5                    3.28    1.71    0.067
  26. BD (   1) C  15 - H  19        /131. RY*(   2) C   5                    0.69    1.59    0.030
  26. BD (   1) C  15 - H  19        /132. RY*(   3) C   5                    0.88    2.15    0.039
  26. BD (   1) C  15 - H  19        /133. RY*(   4) C   5                 1647.46    0.21    0.527
  26. BD (   1) C  15 - H  19        /135. RY*(   6) C   5                   10.58    2.29    0.140
  26. BD (   1) C  15 - H  19        /136. RY*(   7) C   5                    5.66    2.58    0.108
  26. BD (   1) C  15 - H  19        /138. RY*(   9) C   5                    0.95    1.82    0.037
  26. BD (   1) C  15 - H  19        /139. RY*(  10) C   5                    2.07    2.17    0.060
  26. BD (   1) C  15 - H  19        /141. RY*(  12) C   5                    3.54    3.56    0.101
  26. BD (   1) C  15 - H  19        /142. RY*(  13) C   5                    1.61    3.55    0.068
  26. BD (   1) C  15 - H  19        /145. RY*(  16) C   5                   21.26    1.96    0.183
  26. BD (   1) C  15 - H  19        /148. RY*(   2) C   6                    0.78    2.06    0.036
  26. BD (   1) C  15 - H  19        /149. RY*(   3) C   6                   20.60    1.60    0.163
  26. BD (   1) C  15 - H  19        /151. RY*(   5) C   6                   29.62    1.05    0.159
  26. BD (   1) C  15 - H  19        /152. RY*(   6) C   6                    3.53    1.53    0.066
  26. BD (   1) C  15 - H  19        /155. RY*(   9) C   6                    1.69    3.70    0.071
  26. BD (   1) C  15 - H  19        /156. RY*(  10) C   6                    0.61    3.44    0.041
  26. BD (   1) C  15 - H  19        /159. RY*(  13) C   6                    0.78    3.83    0.049
  26. BD (   1) C  15 - H  19        /160. RY*(  14) C   6                    0.59    3.32    0.040
  26. BD (   1) C  15 - H  19        /163. RY*(   1) H   7                  352.83    0.83    0.485
  26. BD (   1) C  15 - H  19        /165. RY*(   3) H   7                    4.29    2.30    0.089
  26. BD (   1) C  15 - H  19        /167. RY*(   5) H   7                   45.55    2.73    0.317
  26. BD (   1) C  15 - H  19        /169. RY*(   2) H   8                    4.60    2.47    0.096
  26. BD (   1) C  15 - H  19        /174. RY*(   2) O   9                    9.28    1.28    0.098
  26. BD (   1) C  15 - H  19        /175. RY*(   3) O   9                   10.50    1.58    0.116
  26. BD (   1) C  15 - H  19        /176. RY*(   4) O   9                    1.24    2.17    0.046
  26. BD (   1) C  15 - H  19        /178. RY*(   6) O   9                   30.56    3.42    0.290
  26. BD (   1) C  15 - H  19        /180. RY*(   8) O   9                   20.10    2.09    0.184
  26. BD (   1) C  15 - H  19        /183. RY*(  11) O   9                  117.92    1.40    0.364
  26. BD (   1) C  15 - H  19        /184. RY*(  12) O   9                    0.68    5.29    0.054
  26. BD (   1) C  15 - H  19        /189. RY*(  17) O   9                    4.44    3.59    0.113
  26. BD (   1) C  15 - H  19        /192. RY*(   3) H  10                    5.25    2.30    0.099
  26. BD (   1) C  15 - H  19        /193. RY*(   4) H  10                    3.90    3.03    0.098
  26. BD (   1) C  15 - H  19        /194. RY*(   5) H  10                    0.60    2.98    0.038
  26. BD (   1) C  15 - H  19        /195. RY*(   1) C  11                   12.90    1.76    0.135
  26. BD (   1) C  15 - H  19        /196. RY*(   2) C  11                   45.56    1.44    0.229
  26. BD (   1) C  15 - H  19        /197. RY*(   3) C  11                   49.01    1.70    0.259
  26. BD (   1) C  15 - H  19        /199. RY*(   5) C  11                    6.71    2.08    0.106
  26. BD (   1) C  15 - H  19        /200. RY*(   6) C  11                  141.48    1.13    0.359
  26. BD (   1) C  15 - H  19        /201. RY*(   7) C  11                    6.75    1.98    0.104
  26. BD (   1) C  15 - H  19        /202. RY*(   8) C  11                    2.56    3.08    0.080
  26. BD (   1) C  15 - H  19        /204. RY*(  10) C  11                   70.20    4.40    0.499
  26. BD (   1) C  15 - H  19        /205. RY*(  11) C  11                  128.69    2.65    0.524
  26. BD (   1) C  15 - H  19        /207. RY*(  13) C  11                    1.27    5.23    0.073
  26. BD (   1) C  15 - H  19        /208. RY*(  14) C  11                   13.78    3.44    0.196
  26. BD (   1) C  15 - H  19        /209. RY*(  15) C  11                    5.06    3.48    0.119
  26. BD (   1) C  15 - H  19        /210. RY*(  16) C  11                    0.86    3.59    0.050
  26. BD (   1) C  15 - H  19        /212. RY*(   1) C  12                    0.99    1.30    0.032
  26. BD (   1) C  15 - H  19        /213. RY*(   2) C  12                   28.42    1.58    0.190
  26. BD (   1) C  15 - H  19        /214. RY*(   3) C  12                    5.25    3.10    0.115
  26. BD (   1) C  15 - H  19        /215. RY*(   4) C  12                   24.91    1.67    0.183
  26. BD (   1) C  15 - H  19        /216. RY*(   5) C  12                    0.61    2.01    0.031
  26. BD (   1) C  15 - H  19        /217. RY*(   6) C  12                    0.55    1.48    0.026
  26. BD (   1) C  15 - H  19        /218. RY*(   7) C  12                    2.95    3.64    0.093
  26. BD (   1) C  15 - H  19        /219. RY*(   8) C  12                    8.06    1.99    0.114
  26. BD (   1) C  15 - H  19        /220. RY*(   9) C  12                    7.66    2.81    0.132
  26. BD (   1) C  15 - H  19        /221. RY*(  10) C  12                   27.06    1.58    0.186
  26. BD (   1) C  15 - H  19        /222. RY*(  11) C  12                   38.70    2.85    0.298
  26. BD (   1) C  15 - H  19        /223. RY*(  12) C  12                   20.82    3.01    0.225
  26. BD (   1) C  15 - H  19        /224. RY*(  13) C  12                    1.89    1.84    0.053
  26. BD (   1) C  15 - H  19        /225. RY*(  14) C  12                    6.12    3.15    0.125
  26. BD (   1) C  15 - H  19        /226. RY*(  15) C  12                   25.20    4.12    0.289
  26. BD (   1) C  15 - H  19        /229. RY*(   2) C  13                    1.14    1.65    0.039
  26. BD (   1) C  15 - H  19        /230. RY*(   3) C  13                    0.98    1.30    0.032
  26. BD (   1) C  15 - H  19        /232. RY*(   5) C  13                    0.62    2.09    0.032
  26. BD (   1) C  15 - H  19        /234. RY*(   7) C  13                    2.84    3.33    0.087
  26. BD (   1) C  15 - H  19        /235. RY*(   8) C  13                    7.82    3.96    0.158
  26. BD (   1) C  15 - H  19        /236. RY*(   9) C  13                    0.81    1.90    0.035
  26. BD (   1) C  15 - H  19        /237. RY*(  10) C  13                    3.07    4.14    0.101
  26. BD (   1) C  15 - H  19        /238. RY*(  11) C  13                   12.83    4.13    0.207
  26. BD (   1) C  15 - H  19        /239. RY*(  12) C  13                    1.53    2.40    0.054
  26. BD (   1) C  15 - H  19        /240. RY*(  13) C  13                15306.61    0.08    1.001
  26. BD (   1) C  15 - H  19        /241. RY*(  14) C  13                    0.84   22.25    0.123
  26. BD (   1) C  15 - H  19        /242. RY*(  15) C  13                    1.34    2.58    0.053
  26. BD (   1) C  15 - H  19        /243. RY*(  16) C  13                  298.57    1.56    0.612
  26. BD (   1) C  15 - H  19        /246. RY*(   2) C  14                   76.67    1.57    0.311
  26. BD (   1) C  15 - H  19        /249. RY*(   5) C  14                  174.26    1.42    0.446
  26. BD (   1) C  15 - H  19        /250. RY*(   6) C  14                    4.08    2.70    0.094
  26. BD (   1) C  15 - H  19        /252. RY*(   8) C  14                    8.59    4.22    0.171
  26. BD (   1) C  15 - H  19        /253. RY*(   9) C  14                    1.27    1.57    0.040
[truncated: 3,226,613 more chars]
