# Supplementary material for: Gas Phase Reactivity of Isomeric Hydroxylated Polychlorinated Biphenyls
Source: J Am Soc Mass Spectrom. 2024 Apr 19;35(5):1021–9. doi: 10.1021/jasms.4c00035 (PMC11066962; doi:10.1021/jasms.4c00035)
Supplement: Supplementary file 3 — js4c00035_si_003.zip [file js4c00035_si_003.zip › Claculated geometries/4-OH-CB35_c1.out]

 Entering Gaussian System, Link 0=/gpfs/software/gaussian16/sse4/tar/g16/g16
 Initial command:
 /gpfs/software/gaussian16/sse4/tar/g16/l1.exe "/tmp/Gau-52102.inp" -scrdir="/tmp/"
 Entering Link 1 = /gpfs/software/gaussian16/sse4/tar/g16/l1.exe PID=     52103.
  
 Copyright (c) 1988,1990,1992,1993,1995,1998,2003,2009,2016,
            Gaussian, Inc.  All Rights Reserved.
  
 This is part of the Gaussian(R) 16 program.  It is based on
 the Gaussian(R) 09 system (copyright 2009, Gaussian, Inc.),
 the Gaussian(R) 03 system (copyright 2003, Gaussian, Inc.),
 the Gaussian(R) 98 system (copyright 1998, Gaussian, Inc.),
 the Gaussian(R) 94 system (copyright 1995, Gaussian, Inc.),
 the Gaussian 92(TM) system (copyright 1992, Gaussian, Inc.),
 the Gaussian 90(TM) system (copyright 1990, Gaussian, Inc.),
 the Gaussian 88(TM) system (copyright 1988, Gaussian, Inc.),
 the Gaussian 86(TM) system (copyright 1986, Carnegie Mellon
 University), and the Gaussian 82(TM) system (copyright 1983,
 Carnegie Mellon University). Gaussian is a federally registered
 trademark of Gaussian, Inc.
  
 This software contains proprietary and confidential information,
 including trade secrets, belonging to Gaussian, Inc.
  
 This software is provided under written license and may be
 used, copied, transmitted, or stored only in accord with that
 written license.
  
 The following legend is applicable only to US Government
 contracts under FAR:
  
                    RESTRICTED RIGHTS LEGEND
  
 Use, reproduction and disclosure by the US Government is
 subject to restrictions as set forth in subparagraphs (a)
 and (c) of the Commercial Computer Software - Restricted
 Rights clause in FAR 52.227-19.
  
 Gaussian, Inc.
 340 Quinnipiac St., Bldg. 40, Wallingford CT 06492
  
  
 ---------------------------------------------------------------
 Warning -- This program may not be used in any manner that
 competes with the business of Gaussian, Inc. or will provide
 assistance to any competitor of Gaussian, Inc.  The licensee
 of this program is prohibited from giving any competitor of
 Gaussian, Inc. access to this program.  By using this program,
 the user acknowledges that Gaussian, Inc. is engaged in the
 business of creating and licensing software in the field of
 computational chemistry and represents and warrants to the
 licensee that it is not a competitor of Gaussian, Inc. and that
 it will not use this program in any manner prohibited above.
 ---------------------------------------------------------------
  

 Cite this work as:
 Gaussian 16, Revision A.03,
 M. J. Frisch, G. W. Trucks, H. B. Schlegel, G. E. Scuseria, 
 M. A. Robb, J. R. Cheeseman, G. Scalmani, V. Barone, 
 G. A. Petersson, H. Nakatsuji, X. Li, M. Caricato, A. V. Marenich, 
 J. Bloino, B. G. Janesko, R. Gomperts, B. Mennucci, H. P. Hratchian, 
 J. V. Ortiz, A. F. Izmaylov, J. L. Sonnenberg, D. Williams-Young, 
 F. Ding, F. Lipparini, F. Egidi, J. Goings, B. Peng, A. Petrone, 
 T. Henderson, D. Ranasinghe, V. G. Zakrzewski, J. Gao, N. Rega, 
 G. Zheng, W. Liang, M. Hada, M. Ehara, K. Toyota, R. Fukuda, 
 J. Hasegawa, M. Ishida, T. Nakajima, Y. Honda, O. Kitao, H. Nakai, 
 T. Vreven, K. Throssell, J. A. Montgomery, Jr., J. E. Peralta, 
 F. Ogliaro, M. J. Bearpark, J. J. Heyd, E. N. Brothers, K. N. Kudin, 
 V. N. Staroverov, T. A. Keith, R. Kobayashi, J. Normand, 
 K. Raghavachari, A. P. Rendell, J. C. Burant, S. S. Iyengar, 
 J. Tomasi, M. Cossi, J. M. Millam, M. Klene, C. Adamo, R. Cammi, 
 J. W. Ochterski, R. L. Martin, K. Morokuma, O. Farkas, 
 J. B. Foresman, and D. J. Fox, Gaussian, Inc., Wallingford CT, 2016.
 
 ******************************************
 Gaussian 16:  ES64L-G16RevA.03 25-Dec-2016
                 4-Apr-2022 
 ******************************************
 %Chk=checkpoint
 %Mem=14gb
 %NProc=7
 Will use up to    7 processors via shared memory.
 -----------------------------------------
 #p M062X/6-311+G** opt int=ultrafine freq
 -----------------------------------------
 1/18=20,19=15,26=4,38=1/1,3;
 2/9=110,12=2,17=6,18=5,40=1/2;
 3/5=4,6=6,7=111,11=2,25=1,30=1,71=1,74=-55,75=-5/1,2,3;
 4//1;
 5/5=2,38=5/2;
 6/7=2,8=2,9=2,10=2,28=1/1;
 7//1,2,3,16;
 1/18=20,19=15,26=4/3(2);
 2/9=110/2;
 99//99;
 2/9=110/2;
 3/5=4,6=6,7=111,11=2,25=1,30=1,71=1,74=-55,75=-5/1,2,3;
 4/5=5,16=3,69=1/1;
 5/5=2,38=5/2;
 7//1,2,3,16;
 1/18=20,19=15,26=4/3(-5);
 2/9=110/2;
 6/7=2,8=2,9=2,10=2,19=2,28=1/1;
 99/9=1/99;
 Leave Link    1 at Mon Apr  4 13:31:17 2022, MaxMem=  1879048192 cpu:               0.9 elap:               0.3
 (Enter /gpfs/software/gaussian16/sse4/tar/g16/l101.exe)
 ---
 ...
 ---
 Symbolic Z-matrix:
 Charge = -1 Multiplicity = 1
 C                    -8.03167  -1.62999   6.80424 
 C                    -7.14371  -2.68583   7.34135 
 C                    -5.93463  -2.90714   6.80448 
 C                    -7.47256  -0.87372   5.6607 
 C                    -6.15875  -1.17597   5.14175 
 C                    -5.38479  -2.15153   5.66759 
 H                    -5.3257   -3.69558   7.23993 
 H                    -5.84848  -0.56226   4.30484 
 Cl                   -8.40365   0.37762   4.94708 
 O                    -9.13438  -1.42918   7.295 
 H                    -7.52384  -3.2577    8.17893 
 C                    -4.02453  -2.44186   5.10676 
 C                    -3.26563  -3.46664   5.69311 
 C                    -1.99258  -3.80778   5.2406 
 C                    -3.44214  -1.75865   4.02504 
 C                    -2.16188  -2.09204   3.55987 
 C                    -1.44536  -3.1153    4.17154 
 Cl                    0.12265  -3.53284   3.61143 
 H                    -1.73476  -1.54739   2.72111 
 H                    -3.95682  -0.95216   3.5112 
 
 ITRead=  0  0  0  0  0  0  0  0  0  0  0  0  0  0  0  0  0  0  0  0
 MicOpt= -1 -1 -1 -1 -1 -1 -1 -1 -1 -1 -1 -1 -1 -1 -1 -1 -1 -1 -1 -1
 NAtoms=     20 NQM=       20 NQMF=       0 NMMI=      0 NMMIF=      0
                NMic=       0 NMicF=      0.
                    Isotopes and Nuclear Properties:
 (Nuclear quadrupole moments (NQMom) in fm**2, nuclear magnetic moments (NMagM)
  in nuclear magnetons)

  Atom         1           2           3           4           5           6           7           8           9          10
 IAtWgt=          12          12          12          12          12          12           1           1          35          16
 AtmWgt=  12.0000000  12.0000000  12.0000000  12.0000000  12.0000000  12.0000000   1.0078250   1.0078250  34.9688527  15.9949146
 NucSpn=           0           0           0           0           0           0           1           1           3           0
 AtZEff=  -0.0000000  -0.0000000  -0.0000000  -0.0000000  -0.0000000  -0.0000000  -0.0000000  -0.0000000  -0.0000000  -0.0000000
 NQMom=    0.0000000   0.0000000   0.0000000   0.0000000   0.0000000   0.0000000   0.0000000   0.0000000  -8.1650000   0.0000000
 NMagM=    0.0000000   0.0000000   0.0000000   0.0000000   0.0000000   0.0000000   2.7928460   2.7928460   0.8218740   0.0000000
 AtZNuc=   6.0000000   6.0000000   6.0000000   6.0000000   6.0000000   6.0000000   1.0000000   1.0000000  17.0000000   8.0000000

  Atom        11          12          13          14          15          16          17          18          19          20
 IAtWgt=           1          12          12          12          12          12          12          35           1           1
 AtmWgt=   1.0078250  12.0000000  12.0000000  12.0000000  12.0000000  12.0000000  12.0000000  34.9688527   1.0078250   1.0078250
 NucSpn=           1           0           0           0           0           0           0           3           1           1
 AtZEff=  -0.0000000  -0.0000000  -0.0000000  -0.0000000  -0.0000000  -0.0000000  -0.0000000  -0.0000000  -0.0000000  -0.0000000
 NQMom=    0.0000000   0.0000000   0.0000000   0.0000000   0.0000000   0.0000000   0.0000000  -8.1650000   0.0000000   0.0000000
 NMagM=    2.7928460   0.0000000   0.0000000   0.0000000   0.0000000   0.0000000   0.0000000   0.8218740   2.7928460   2.7928460
 AtZNuc=   1.0000000   6.0000000   6.0000000   6.0000000   6.0000000   6.0000000   6.0000000  17.0000000   1.0000000   1.0000000
 Leave Link  101 at Mon Apr  4 13:31:18 2022, MaxMem=  1879048192 cpu:               3.3 elap:               0.5
 (Enter /gpfs/software/gaussian16/sse4/tar/g16/l103.exe)

 GradGradGradGradGradGradGradGradGradGradGradGradGradGradGradGradGradGrad
 Berny optimization.
 Initialization pass.
                           ----------------------------
                           !    Initial Parameters    !
                           ! (Angstroms and Degrees)  !
 --------------------------                            --------------------------
 ! Name  Definition              Value          Derivative Info.                !
 --------------------------------------------------------------------------------
 ! R1    R(1,2)                  1.4805         estimate D2E/DX2                !
 ! R2    R(1,4)                  1.4806         estimate D2E/DX2                !
 ! R3    R(1,10)                 1.2236         estimate D2E/DX2                !
 ! R4    R(2,3)                  1.3413         estimate D2E/DX2                !
 ! R5    R(2,11)                 1.0831         estimate D2E/DX2                !
 ! R6    R(3,6)                  1.4717         estimate D2E/DX2                !
 ! R7    R(3,7)                  1.0872         estimate D2E/DX2                !
 ! R8    R(4,5)                  1.4446         estimate D2E/DX2                !
 ! R9    R(4,9)                  1.7152         estimate D2E/DX2                !
 ! R10   R(5,6)                  1.3518         estimate D2E/DX2                !
 ! R11   R(5,8)                  1.0832         estimate D2E/DX2                !
 ! R12   R(6,12)                 1.4997         estimate D2E/DX2                !
 ! R13   R(12,13)                1.4035         estimate D2E/DX2                !
 ! R14   R(12,15)                1.4057         estimate D2E/DX2                !
 ! R15   R(13,14)                1.3935         estimate D2E/DX2                !
 ! R16   R(14,17)                1.3863         estimate D2E/DX2                !
 ! R17   R(15,16)                1.4024         estimate D2E/DX2                !
 ! R18   R(15,20)                1.086          estimate D2E/DX2                !
 ! R19   R(16,17)                1.3909         estimate D2E/DX2                !
 ! R20   R(16,19)                1.0875         estimate D2E/DX2                !
 ! R21   R(17,18)                1.7166         estimate D2E/DX2                !
 ! A1    A(2,1,4)              114.708          estimate D2E/DX2                !
 ! A2    A(2,1,10)             120.8019         estimate D2E/DX2                !
 ! A3    A(4,1,10)             124.4901         estimate D2E/DX2                !
 ! A4    A(1,2,3)              120.872          estimate D2E/DX2                !
 ! A5    A(1,2,11)             116.5269         estimate D2E/DX2                !
 ! A6    A(3,2,11)             122.6011         estimate D2E/DX2                !
 ! A7    A(2,3,6)              124.1446         estimate D2E/DX2                !
 ! A8    A(2,3,7)              117.6592         estimate D2E/DX2                !
 ! A9    A(6,3,7)              118.1962         estimate D2E/DX2                !
 ! A10   A(1,4,5)              120.9323         estimate D2E/DX2                !
 ! A11   A(1,4,9)              119.2737         estimate D2E/DX2                !
 ! A12   A(5,4,9)              119.794          estimate D2E/DX2                !
 ! A13   A(4,5,6)              122.1401         estimate D2E/DX2                !
 ! A14   A(4,5,8)              114.8047         estimate D2E/DX2                !
 ! A15   A(6,5,8)              123.0552         estimate D2E/DX2                !
 ! A16   A(3,6,5)              117.2031         estimate D2E/DX2                !
 ! A17   A(3,6,12)             121.8955         estimate D2E/DX2                !
 ! A18   A(5,6,12)             120.9014         estimate D2E/DX2                !
 ! A19   A(6,12,13)            118.3952         estimate D2E/DX2                !
 ! A20   A(6,12,15)            124.7119         estimate D2E/DX2                !
 ! A21   A(13,12,15)           116.8929         estimate D2E/DX2                !
 ! A22   A(12,13,14)           122.4837         estimate D2E/DX2                !
 ! A23   A(13,14,17)           119.2583         estimate D2E/DX2                !
 ! A24   A(12,15,16)           121.1938         estimate D2E/DX2                !
 ! A25   A(12,15,20)           121.9167         estimate D2E/DX2                !
 ! A26   A(16,15,20)           116.8895         estimate D2E/DX2                !
 ! A27   A(15,16,17)           119.9552         estimate D2E/DX2                !
 ! A28   A(15,16,19)           119.6925         estimate D2E/DX2                !
 ! A29   A(17,16,19)           120.3523         estimate D2E/DX2                !
 ! A30   A(14,17,16)           120.2161         estimate D2E/DX2                !
 ! A31   A(14,17,18)           119.3854         estimate D2E/DX2                !
 ! A32   A(16,17,18)           120.3984         estimate D2E/DX2                !
 ! D1    D(4,1,2,3)              0.0017         estimate D2E/DX2                !
 ! D2    D(4,1,2,11)          -179.9981         estimate D2E/DX2                !
 ! D3    D(10,1,2,3)          -179.9984         estimate D2E/DX2                !
 ! D4    D(10,1,2,11)            0.0019         estimate D2E/DX2                !
 ! D5    D(2,1,4,5)             -0.0022         estimate D2E/DX2                !
 ! D6    D(2,1,4,9)            179.9988         estimate D2E/DX2                !
 ! D7    D(10,1,4,5)           179.9978         estimate D2E/DX2                !
 ! D8    D(10,1,4,9)            -0.0012         estimate D2E/DX2                !
 ! D9    D(1,2,3,6)              0.0004         estimate D2E/DX2                !
 ! D10   D(1,2,3,7)           -179.9997         estimate D2E/DX2                !
 ! D11   D(11,2,3,6)          -179.9998         estimate D2E/DX2                !
 ! D12   D(11,2,3,7)             0.0001         estimate D2E/DX2                !
 ! D13   D(2,3,6,5)             -0.0021         estimate D2E/DX2                !
 ! D14   D(2,3,6,12)           179.9983         estimate D2E/DX2                !
 ! D15   D(7,3,6,5)            179.9979         estimate D2E/DX2                !
 ! D16   D(7,3,6,12)            -0.0016         estimate D2E/DX2                !
 ! D17   D(1,4,5,6)              0.0006         estimate D2E/DX2                !
 ! D18   D(1,4,5,8)            179.9999         estimate D2E/DX2                !
 ! D19   D(9,4,5,6)            179.9996         estimate D2E/DX2                !
 ! D20   D(9,4,5,8)             -0.0011         estimate D2E/DX2                !
 ! D21   D(4,5,6,3)              0.0015         estimate D2E/DX2                !
 ! D22   D(4,5,6,12)          -179.9989         estimate D2E/DX2                !
 ! D23   D(8,5,6,3)           -179.9977         estimate D2E/DX2                !
 ! D24   D(8,5,6,12)             0.0018         estimate D2E/DX2                !
 ! D25   D(3,6,12,13)            0.0104         estimate D2E/DX2                !
 ! D26   D(3,6,12,15)         -179.9891         estimate D2E/DX2                !
 ! D27   D(5,6,12,13)         -179.9891         estimate D2E/DX2                !
 ! D28   D(5,6,12,15)            0.0114         estimate D2E/DX2                !
 ! D29   D(6,12,13,14)        -179.9998         estimate D2E/DX2                !
 ! D30   D(15,12,13,14)         -0.0002         estimate D2E/DX2                !
 ! D31   D(6,12,15,16)         179.9999         estimate D2E/DX2                !
 ! D32   D(6,12,15,20)           0.0002         estimate D2E/DX2                !
 ! D33   D(13,12,15,16)          0.0004         estimate D2E/DX2                !
 ! D34   D(13,12,15,20)       -179.9993         estimate D2E/DX2                !
 ! D35   D(12,13,14,17)          0.0001         estimate D2E/DX2                !
 ! D36   D(13,14,17,16)         -0.0002         estimate D2E/DX2                !
 ! D37   D(13,14,17,18)       -179.9999         estimate D2E/DX2                !
 ! D38   D(12,15,16,17)         -0.0005         estimate D2E/DX2                !
 ! D39   D(12,15,16,19)        179.9998         estimate D2E/DX2                !
 ! D40   D(20,15,16,17)        179.9992         estimate D2E/DX2                !
 ! D41   D(20,15,16,19)         -0.0005         estimate D2E/DX2                !
 ! D42   D(15,16,17,14)          0.0004         estimate D2E/DX2                !
 ! D43   D(15,16,17,18)       -179.9999         estimate D2E/DX2                !
 ! D44   D(19,16,17,14)       -179.9999         estimate D2E/DX2                !
 ! D45   D(19,16,17,18)         -0.0002         estimate D2E/DX2                !
 --------------------------------------------------------------------------------
 Trust Radius=3.00D-01 FncErr=1.00D-07 GrdErr=1.00D-06 EigMax=2.50D+02 EigMin=1.00D-04
 Number of steps in this run=    108 maximum allowed number of steps=    120.
 GradGradGradGradGradGradGradGradGradGradGradGradGradGradGradGradGradGrad

 Leave Link  103 at Mon Apr  4 13:31:23 2022, MaxMem=  1879048192 cpu:               0.4 elap:               0.1
 (Enter /gpfs/software/gaussian16/sse4/tar/g16/l202.exe)
                          Input orientation:                          
 ---------------------------------------------------------------------
 Center     Atomic      Atomic             Coordinates (Angstroms)
 Number     Number       Type             X           Y           Z
 ---------------------------------------------------------------------
      1          6           0       -8.031670   -1.629990    6.804240
      2          6           0       -7.143710   -2.685830    7.341350
      3          6           0       -5.934630   -2.907140    6.804480
      4          6           0       -7.472560   -0.873720    5.660700
      5          6           0       -6.158750   -1.175970    5.141750
      6          6           0       -5.384790   -2.151530    5.667590
      7          1           0       -5.325700   -3.695580    7.239930
      8          1           0       -5.848480   -0.562260    4.304840
      9         17           0       -8.403650    0.377620    4.947080
     10          8           0       -9.134380   -1.429180    7.295000
     11          1           0       -7.523840   -3.257700    8.178930
     12          6           0       -4.024530   -2.441860    5.106760
     13          6           0       -3.265630   -3.466640    5.693110
     14          6           0       -1.992580   -3.807780    5.240600
     15          6           0       -3.442140   -1.758650    4.025040
     16          6           0       -2.161880   -2.092040    3.559870
     17          6           0       -1.445360   -3.115300    4.171540
     18         17           0        0.122650   -3.532840    3.611430
     19          1           0       -1.734760   -1.547390    2.721110
     20          1           0       -3.956820   -0.952160    3.511200
 ---------------------------------------------------------------------
                    Distance matrix (angstroms):
                    1          2          3          4          5
     1  C    0.000000
     2  C    1.480459   0.000000
     3  C    2.455339   1.341299   0.000000
     4  C    1.480619   2.493285   2.794326   0.000000
     5  C    2.545159   2.843952   2.410778   1.444563   0.000000
     6  C    2.927448   2.486111   1.471662   2.447781   1.351754
     7  H    3.432020   2.082076   1.087221   3.881478   3.383011
     8  H    3.486168   3.925247   3.428423   2.138457   1.083202
     9  Cl   2.760056   4.087139   4.509506   1.715236   2.736990
    10  O    1.223576   2.354588   3.558564   2.396063   3.681708
    11  H    2.190229   1.083086   2.130163   3.468065   3.927026
    12  C    4.426934   3.844762   2.597541   3.828162   2.481652
    13  C    5.227144   4.285541   2.944783   4.941917   3.731127
    14  C    6.607446   5.675039   4.335508   6.230198   4.928810
    15  C    5.366963   5.055610   3.905998   4.438780   2.994416
    16  C    6.722638   6.282580   5.042373   5.839616   4.395054
    17  C    7.246843   6.534779   5.208575   6.600713   5.188290
    18  Cl   8.961462   8.211560   6.875879   8.304074   6.881330
    19  H    7.505321   7.204124   6.013463   6.482081   5.056594
    20  H    5.282799   5.275597   4.310380   4.121520   2.749051
                    6          7          8          9         10
     6  C    0.000000
     7  H    2.204503   0.000000
     8  H    2.144266   4.325014   0.000000
     9  Cl   4.003655   5.596597   2.797274   0.000000
    10  O    4.150865   4.432341   4.526560   3.051429   0.000000
    11  H    3.479364   2.430078   5.008074   4.943124   2.592037
    12  C    1.499710   2.795581   2.739118   5.210725   5.650175
    13  C    2.494194   2.586301   4.127206   6.460197   6.415569
    14  C    3.799023   3.888393   5.126111   7.661954   7.802795
    15  C    2.574143   4.199406   2.701871   5.479999   6.572883
    16  C    3.851386   5.111158   4.060323   6.854434   7.937653
    17  C    4.322745   4.980841   5.091488   7.824305   8.468768
    18  Cl   6.038850   6.548054   6.705189   9.474885  10.182666
    19  H    4.729635   6.158677   4.516788   7.289355   8.699932
    20  H    2.850895   4.827382   2.088125   4.858432   6.430538
                   11         12         13         14         15
    11  H    0.000000
    12  C    4.727472   0.000000
    13  C    4.935110   1.403535   0.000000
    14  C    6.287385   2.452034   1.393484   0.000000
    15  C    6.013504   1.405728   2.393918   2.788861   0.000000
    16  C    7.172524   2.446366   2.767400   2.407754   1.402354
    17  C    7.281990   2.824938   2.398332   1.386314   2.418490
    18  Cl   8.911036   4.541514   3.977212   2.684024   4.003318
    19  H    8.137961   3.425558   3.854850   3.394652   2.158706
    20  H    6.310852   2.183942   3.400159   3.873452   1.085980
                   16         17         18         19         20
    16  C    0.000000
    17  C    1.390900   0.000000
    18  Cl   2.701415   1.716601   0.000000
    19  H    1.087471   2.155421   2.860883   0.000000
    20  H    2.126853   3.379742   4.828253   2.432302   0.000000
 Stoichiometry    C12H5Cl2O(1-)
 Framework group  C1[X(C12H5Cl2O)]
 Deg. of freedom    54
 Full point group                 C1      NOp   1
 Largest Abelian subgroup         C1      NOp   1
 Largest concise Abelian subgroup C1      NOp   1
                         Standard orientation:                         
 ---------------------------------------------------------------------
 Center     Atomic      Atomic             Coordinates (Angstroms)
 Number     Number       Type             X           Y           Z
 ---------------------------------------------------------------------
      1          6           0        3.466402    0.895556    0.000054
      2          6           0        2.483271    2.002448    0.000069
      3          6           0        1.165464    1.752512    0.000038
      4          6           0        2.871723   -0.460390   -0.000037
      5          6           0        1.438715   -0.642730   -0.000055
      6          6           0        0.580869    0.401943   -0.000003
      7          1           0        0.490163    2.604579    0.000046
      8          1           0        1.112029   -1.675494   -0.000125
      9         17           0        3.905065   -1.829419   -0.000096
     10          8           0        4.668268    1.125026    0.000112
     11          1           0        2.886581    3.007643    0.000103
     12          6           0       -0.902405    0.180528    0.000001
     13          6           0       -1.744828    1.303130   -0.000179
     14          6           0       -3.134202    1.196183   -0.000185
     15          6           0       -1.523523   -1.080537    0.000182
     16          6           0       -2.920600   -1.202077    0.000174
     17          6           0       -3.716939   -0.061706   -0.000005
     18         17           0       -5.428180   -0.197247   -0.000014
     19          1           0       -3.375372   -2.189891    0.000312
     20          1           0       -0.950269   -2.002889    0.000339
 ---------------------------------------------------------------------
 Rotational constants (GHZ):           1.4888861           0.1832939           0.1632024
 Leave Link  202 at Mon Apr  4 13:31:23 2022, MaxMem=  1879048192 cpu:               0.4 elap:               0.1
 (Enter /gpfs/software/gaussian16/sse4/tar/g16/l301.exe)
 Standard basis: 6-311+G(d,p) (5D, 7F)
 Ernie: Thresh=  0.10000D-02 Tol=  0.10000D-05 Strict=F.
 There are   391 symmetry adapted cartesian basis functions of A   symmetry.
 There are   376 symmetry adapted basis functions of A   symmetry.
   376 basis functions,   614 primitive gaussians,   391 cartesian basis functions
    60 alpha electrons       60 beta electrons
       nuclear repulsion energy       998.0282178177 Hartrees.
 IExCor= 4336 DFT=T Ex+Corr=M062X ExCW=0 ScaHFX=  0.540000
 ScaDFX=  1.000000  1.000000  1.000000  1.000000 ScalE2=  1.000000  1.000000
 IRadAn=      5 IRanWt=     -1 IRanGd=            0 ICorTp=0 IEmpDi=  4
 NAtoms=   20 NActive=   20 NUniq=   20 SFac= 1.00D+00 NAtFMM=   60 NAOKFM=F Big=F
 Integral buffers will be    131072 words long.
 Raffenetti 2 integral format.
 Two-electron integral symmetry is turned on.
 Leave Link  301 at Mon Apr  4 13:31:23 2022, MaxMem=  1879048192 cpu:               0.6 elap:               0.1
 (Enter /gpfs/software/gaussian16/sse4/tar/g16/l302.exe)
 NPDir=0 NMtPBC=     1 NCelOv=     1 NCel=       1 NClECP=     1 NCelD=      1
         NCelK=      1 NCelE2=     1 NClLst=     1 CellRange=     0.0.
 One-electron integrals computed using PRISM.
 One-electron integral symmetry used in STVInt
 NBasis=   376 RedAO= T EigKep=  1.32D-06  NBF=   376
 NBsUse=   372 1.00D-06 EigRej=  7.14D-07 NBFU=   372
 Precomputing XC quadrature grid using
 IXCGrd= 4 IRadAn=           5 IRanWt=          -1 IRanGd=           0 AccXCQ= 0.00D+00.
 Generated NRdTot=       0 NPtTot=           0 NUsed=           0 NTot=          32
 NSgBfM=   383   383   383   383   383 MxSgAt=    20 MxSgA2=    20.
 Leave Link  302 at Mon Apr  4 13:31:24 2022, MaxMem=  1879048192 cpu:               5.8 elap:               0.9
 (Enter /gpfs/software/gaussian16/sse4/tar/g16/l303.exe)
 DipDrv:  MaxL=1.
 Leave Link  303 at Mon Apr  4 13:31:24 2022, MaxMem=  1879048192 cpu:               1.0 elap:               0.2
 (Enter /gpfs/software/gaussian16/sse4/tar/g16/l401.exe)
 ExpMin= 4.38D-02 ExpMax= 1.06D+05 ExpMxC= 3.62D+03 IAcc=3 IRadAn=         5 AccDes= 0.00D+00
 Harris functional with IExCor= 1009 and IRadAn=       5 diagonalized for initial guess.
 HarFok:  IExCor= 1009 AccDes= 0.00D+00 IRadAn=         5 IDoV= 1 UseB2=F ITyADJ=14
 ICtDFT=  3500011 ScaDFX=  1.000000  1.000000  1.000000  1.000000
 FoFCou: FMM=F IPFlag=           0 FMFlag=      100000 FMFlg1=           0
         NFxFlg=           0 DoJE=T BraDBF=F KetDBF=T FulRan=T
         wScrn=  0.000000 ICntrl=       500 IOpCl=  0 I1Cent=   200000004 NGrid=           0
         NMat0=    1 NMatS0=      1 NMatT0=    0 NMatD0=    1 NMtDS0=    0 NMtDT0=    0
 Petite list used in FoFCou.
 Harris En= -1455.12125439068    
 JPrj=0 DoOrth=F DoCkMO=F.
 Leave Link  401 at Mon Apr  4 13:31:28 2022, MaxMem=  1879048192 cpu:              27.5 elap:               4.0
 (Enter /gpfs/software/gaussian16/sse4/tar/g16/l502.exe)
 Integral symmetry usage will be decided dynamically.
 Closed shell SCF:
 Using DIIS extrapolation, IDIIS=  1040.
 NGot=  1879048192 LenX=  1878736095 LenY=  1878582773
 Requested convergence on RMS density matrix=1.00D-08 within 128 cycles.
 Requested convergence on MAX density matrix=1.00D-06.
 Requested convergence on             energy=1.00D-06.
 No special actions if energy rises.
 Fock matrices will be formed incrementally for  20 cycles.

 Cycle   1  Pass 1  IDiag  1:
 FoFJK:  IHMeth= 1 ICntrl=       0 DoSepK=F KAlg= 0 I1Cent=           0 FoldK=F
 IRaf= 820000000 NMat=       1 IRICut=       1 DoRegI=T DoRafI=F ISym2E= 0 IDoP0=0 IntGTp=1.
 FoFCou: FMM=F IPFlag=           0 FMFlag=      100000 FMFlg1=           0
         NFxFlg=           0 DoJE=F BraDBF=F KetDBF=F FulRan=T
         wScrn=  0.000000 ICntrl=         0 IOpCl=  0 I1Cent=           0 NGrid=           0
         NMat0=    1 NMatS0=      1 NMatT0=    0 NMatD0=    1 NMtDS0=    0 NMtDT0=    0
 Symmetry not used in FoFCou.
 E= -1455.23748957035    
 DIIS: error= 3.51D-02 at cycle   1 NSaved=   1.
 NSaved= 1 IEnMin= 1 EnMin= -1455.23748957035     IErMin= 1 ErrMin= 3.51D-02
 ErrMax= 3.51D-02  0.00D+00 EMaxC= 1.00D-01 BMatC= 5.94D-01 BMatP= 5.94D-01
 IDIUse=3 WtCom= 6.49D-01 WtEn= 3.51D-01
 Coeff-Com:  0.100D+01
 Coeff-En:   0.100D+01
 Coeff:      0.100D+01
 Gap=     0.063 Goal=   None    Shift=    0.000
 GapD=    0.063 DampG=0.500 DampE=0.500 DampFc=0.2500 IDamp=-1.
 Damping current iteration by 2.50D-01
 RMSDP=4.04D+00 MaxDP=2.63D+02              OVMax= 9.98D-01

 Cycle   2  Pass 1  IDiag  1:
 RMSU=  9.65D-01    CP:  3.00D+00
 E= -1455.19770308432     Delta-E=        0.039786486025 Rises=F Damp=T
 DIIS: error= 1.83D-02 at cycle   2 NSaved=   2.
 NSaved= 2 IEnMin= 1 EnMin= -1455.23748957035     IErMin= 2 ErrMin= 1.83D-02
 ErrMax= 1.83D-02  0.00D+00 EMaxC= 1.00D-01 BMatC= 1.82D-01 BMatP= 5.94D-01
 IDIUse=3 WtCom= 8.17D-01 WtEn= 1.83D-01
 Coeff-Com: -0.294D+00 0.129D+01
 Coeff-En:   0.567D+00 0.433D+00
 Coeff:     -0.137D+00 0.114D+01
 Gap=    -0.302 Goal=   None    Shift=    0.000
 RMSDP=1.00D+00 MaxDP=6.49D+01 DE= 3.98D-02 OVMax= 6.14D-01

 Cycle   3  Pass 1  IDiag  1:
 RMSU=  1.57D-02    CP:  1.03D+00  5.60D-03
 E= -1455.27459274831     Delta-E=       -0.076889663993 Rises=F Damp=F
 DIIS: error= 4.19D-02 at cycle   3 NSaved=   3.
 NSaved= 3 IEnMin= 3 EnMin= -1455.27459274831     IErMin= 2 ErrMin= 1.83D-02
 ErrMax= 4.19D-02  0.00D+00 EMaxC= 1.00D-01 BMatC= 3.65D-01 BMatP= 1.82D-01
 IDIUse=2 WtCom= 0.00D+00 WtEn= 1.00D+00
 EnCoef did     2 forward-backward iterations
 Coeff-En:   0.349D-01 0.424D+00 0.542D+00
 Coeff:      0.349D-01 0.424D+00 0.542D+00
 Gap=     0.422 Goal=   None    Shift=    0.000
 RMSDP=3.32D-02 MaxDP=2.47D+00 DE=-7.69D-02 OVMax= 9.84D-01

 Cycle   4  Pass 1  IDiag  1:
 RMSU=  3.17D-02    CP:  1.08D+00 -8.80D-04  5.96D-01
 E= -1453.77983966866     Delta-E=        1.494753079658 Rises=F Damp=F
 DIIS: error= 1.12D-01 at cycle   4 NSaved=   4.
 NSaved= 4 IEnMin= 3 EnMin= -1455.27459274831     IErMin= 2 ErrMin= 1.83D-02
 ErrMax= 1.12D-01  0.00D+00 EMaxC= 1.00D-01 BMatC= 1.18D+00 BMatP= 1.82D-01
 IDIUse=2 WtCom= 0.00D+00 WtEn= 1.00D+00
 Coeff-En:   0.000D+00 0.000D+00 0.731D+00 0.269D+00
 Coeff:      0.000D+00 0.000D+00 0.731D+00 0.269D+00
 Gap=    -0.009 Goal=   None    Shift=    0.000
 RMSDP=1.88D-02 MaxDP=1.08D+00 DE= 1.49D+00 OVMax= 9.80D-01

 Cycle   5  Pass 1  IDiag  1:
 RMSU=  1.43D-02    CP:  1.02D+00  5.92D-04  6.14D-01  6.46D-01
 E= -1455.67072132102     Delta-E=       -1.890881652367 Rises=F Damp=F
 DIIS: error= 1.35D-02 at cycle   5 NSaved=   5.
 NSaved= 5 IEnMin= 5 EnMin= -1455.67072132102     IErMin= 5 ErrMin= 1.35D-02
 ErrMax= 1.35D-02  0.00D+00 EMaxC= 1.00D-01 BMatC= 4.72D-02 BMatP= 1.82D-01
 IDIUse=3 WtCom= 8.65D-01 WtEn= 1.35D-01
 Coeff-Com: -0.260D+00 0.487D+00 0.275D+00 0.360D-01 0.462D+00
 Coeff-En:   0.000D+00 0.000D+00 0.000D+00 0.000D+00 0.100D+01
 Coeff:     -0.225D+00 0.421D+00 0.238D+00 0.311D-01 0.534D+00
 Gap=     0.097 Goal=   None    Shift=    0.000
 RMSDP=1.13D-02 MaxDP=8.43D-01 DE=-1.89D+00 OVMax= 1.44D-01

 Cycle   6  Pass 1  IDiag  1:
 RMSU=  6.12D-03    CP:  9.99D-01 -5.79D-04  6.04D-01  4.46D-01  5.27D-01
 E= -1455.65898716222     Delta-E=        0.011734158807 Rises=F Damp=F
 DIIS: error= 2.34D-02 at cycle   6 NSaved=   6.
 NSaved= 6 IEnMin= 5 EnMin= -1455.67072132102     IErMin= 5 ErrMin= 1.35D-02
 ErrMax= 2.34D-02  0.00D+00 EMaxC= 1.00D-01 BMatC= 4.96D-02 BMatP= 4.72D-02
 IDIUse=3 WtCom= 8.65D-01 WtEn= 1.35D-01
 Coeff-Com: -0.230D+00 0.338D+00 0.700D-01-0.380D-04 0.419D+00 0.404D+00
 Coeff-En:   0.000D+00 0.000D+00 0.000D+00 0.000D+00 0.559D+00 0.441D+00
 Coeff:     -0.199D+00 0.292D+00 0.605D-01-0.329D-04 0.438D+00 0.409D+00
 Gap=     0.079 Goal=   None    Shift=    0.000
 RMSDP=4.98D-03 MaxDP=3.71D-01 DE= 1.17D-02 OVMax= 1.11D-01

 Cycle   7  Pass 1  IDiag  1:
 RMSU=  2.24D-03    CP:  1.01D+00  1.01D-04  5.54D-01  5.59D-01  6.59D-01
                    CP:  7.71D-01
 E= -1455.71497185458     Delta-E=       -0.055984692364 Rises=F Damp=F
 DIIS: error= 6.29D-03 at cycle   7 NSaved=   7.
 NSaved= 7 IEnMin= 7 EnMin= -1455.71497185458     IErMin= 7 ErrMin= 6.29D-03
 ErrMax= 6.29D-03  0.00D+00 EMaxC= 1.00D-01 BMatC= 5.54D-03 BMatP= 4.72D-02
 IDIUse=3 WtCom= 9.37D-01 WtEn= 6.29D-02
 Coeff-Com: -0.131D+00 0.182D+00-0.143D-01 0.245D-02 0.178D+00 0.243D+00
 Coeff-Com:  0.539D+00
 Coeff-En:   0.000D+00 0.000D+00 0.000D+00 0.000D+00 0.000D+00 0.000D+00
 Coeff-En:   0.100D+01
 Coeff:     -0.123D+00 0.170D+00-0.134D-01 0.229D-02 0.167D+00 0.228D+00
 Coeff:      0.568D+00
 Gap=     0.084 Goal=   None    Shift=    0.000
 RMSDP=3.29D-03 MaxDP=2.67D-01 DE=-5.60D-02 OVMax= 3.51D-02

 Cycle   8  Pass 1  IDiag  1:
 RMSU=  1.50D-03    CP:  1.02D+00  7.70D-05  5.82D-01  6.27D-01  7.46D-01
                    CP:  8.56D-01  8.56D-01
 E= -1455.72055640804     Delta-E=       -0.005584553461 Rises=F Damp=F
 DIIS: error= 4.44D-03 at cycle   8 NSaved=   8.
 NSaved= 8 IEnMin= 8 EnMin= -1455.72055640804     IErMin= 8 ErrMin= 4.44D-03
 ErrMax= 4.44D-03  0.00D+00 EMaxC= 1.00D-01 BMatC= 1.87D-03 BMatP= 5.54D-03
 IDIUse=3 WtCom= 9.56D-01 WtEn= 4.44D-02
 Coeff-Com: -0.410D-01 0.603D-01-0.340D-01 0.554D-02-0.521D-01-0.145D-01
 Coeff-Com:  0.246D+00 0.830D+00
 Coeff-En:   0.000D+00 0.000D+00 0.000D+00 0.000D+00 0.000D+00 0.000D+00
 Coeff-En:   0.000D+00 0.100D+01
 Coeff:     -0.392D-01 0.576D-01-0.325D-01 0.530D-02-0.498D-01-0.138D-01
 Coeff:      0.235D+00 0.837D+00
 Gap=     0.083 Goal=   None    Shift=    0.000
 RMSDP=1.56D-03 MaxDP=1.61D-01 DE=-5.58D-03 OVMax= 2.61D-02

 Cycle   9  Pass 1  IDiag  1:
 RMSU=  1.21D-03    CP:  1.03D+00  3.11D-04  5.86D-01  6.35D-01  7.64D-01
                    CP:  8.73D-01  9.17D-01  1.11D+00
 E= -1455.72313701641     Delta-E=       -0.002580608369 Rises=F Damp=F
 DIIS: error= 2.09D-03 at cycle   9 NSaved=   9.
 NSaved= 9 IEnMin= 9 EnMin= -1455.72313701641     IErMin= 9 ErrMin= 2.09D-03
 ErrMax= 2.09D-03  0.00D+00 EMaxC= 1.00D-01 BMatC= 3.21D-04 BMatP= 1.87D-03
 IDIUse=3 WtCom= 9.79D-01 WtEn= 2.09D-02
 Coeff-Com: -0.128D-02 0.369D-02-0.119D-01 0.510D-02-0.462D-01-0.374D-01
 Coeff-Com: -0.925D-01 0.265D+00 0.916D+00
 Coeff-En:   0.000D+00 0.000D+00 0.000D+00 0.000D+00 0.000D+00 0.000D+00
 Coeff-En:   0.000D+00 0.000D+00 0.100D+01
 Coeff:     -0.125D-02 0.361D-02-0.117D-01 0.499D-02-0.453D-01-0.366D-01
 Coeff:     -0.906D-01 0.259D+00 0.918D+00
 Gap=     0.082 Goal=   None    Shift=    0.000
 RMSDP=6.96D-04 MaxDP=4.54D-02 DE=-2.58D-03 OVMax= 2.16D-02

 Cycle  10  Pass 1  IDiag  1:
 RMSU=  2.55D-04    CP:  1.04D+00  3.07D-04  5.82D-01  6.48D-01  7.73D-01
                    CP:  9.00D-01  9.42D-01  1.29D+00  1.09D+00
 E= -1455.72374045517     Delta-E=       -0.000603438758 Rises=F Damp=F
 DIIS: error= 6.07D-04 at cycle  10 NSaved=  10.
 NSaved=10 IEnMin=10 EnMin= -1455.72374045517     IErMin=10 ErrMin= 6.07D-04
 ErrMax= 6.07D-04  0.00D+00 EMaxC= 1.00D-01 BMatC= 3.48D-05 BMatP= 3.21D-04
 IDIUse=3 WtCom= 9.94D-01 WtEn= 6.07D-03
 Coeff-Com:  0.321D-02-0.402D-02 0.124D-02 0.192D-02-0.584D-02-0.568D-02
 Coeff-Com: -0.906D-01-0.742D-01 0.428D+00 0.746D+00
 Coeff-En:   0.000D+00 0.000D+00 0.000D+00 0.000D+00 0.000D+00 0.000D+00
 Coeff-En:   0.000D+00 0.000D+00 0.000D+00 0.100D+01
 Coeff:      0.319D-02-0.399D-02 0.123D-02 0.191D-02-0.580D-02-0.565D-02
 Coeff:     -0.900D-01-0.738D-01 0.425D+00 0.748D+00
 Gap=     0.082 Goal=   None    Shift=    0.000
 RMSDP=1.78D-04 MaxDP=1.11D-02 DE=-6.03D-04 OVMax= 7.76D-03

 Cycle  11  Pass 1  IDiag  1:
 RMSU=  1.09D-04    CP:  1.04D+00  3.34D-04  5.81D-01  6.49D-01  7.70D-01
                    CP:  9.06D-01  9.45D-01  1.32D+00  1.17D+00  1.15D+00
 E= -1455.72381213331     Delta-E=       -0.000071678140 Rises=F Damp=F
 DIIS: error= 1.33D-04 at cycle  11 NSaved=  11.
 NSaved=11 IEnMin=11 EnMin= -1455.72381213331     IErMin=11 ErrMin= 1.33D-04
 ErrMax= 1.33D-04  0.00D+00 EMaxC= 1.00D-01 BMatC= 2.88D-06 BMatP= 3.48D-05
 IDIUse=3 WtCom= 9.99D-01 WtEn= 1.33D-03
 Coeff-Com:  0.193D-02-0.279D-02 0.275D-02 0.256D-03 0.349D-02 0.284D-02
 Coeff-Com: -0.169D-01-0.625D-01 0.375D-01 0.233D+00 0.800D+00
 Coeff-En:   0.000D+00 0.000D+00 0.000D+00 0.000D+00 0.000D+00 0.000D+00
 Coeff-En:   0.000D+00 0.000D+00 0.000D+00 0.000D+00 0.100D+01
 Coeff:      0.193D-02-0.278D-02 0.274D-02 0.256D-03 0.348D-02 0.284D-02
 Coeff:     -0.169D-01-0.624D-01 0.375D-01 0.233D+00 0.801D+00
 Gap=     0.082 Goal=   None    Shift=    0.000
 RMSDP=8.50D-05 MaxDP=4.79D-03 DE=-7.17D-05 OVMax= 2.96D-03

 Cycle  12  Pass 1  IDiag  1:
 RMSU=  5.20D-05    CP:  1.04D+00  3.33D-04  5.82D-01  6.48D-01  7.68D-01
                    CP:  9.04D-01  9.33D-01  1.32D+00  1.18D+00  1.11D+00
                    CP:  1.03D+00
 E= -1455.72381824989     Delta-E=       -0.000006116579 Rises=F Damp=F
 DIIS: error= 7.69D-05 at cycle  12 NSaved=  12.
 NSaved=12 IEnMin=12 EnMin= -1455.72381824989     IErMin=12 ErrMin= 7.69D-05
 ErrMax= 7.69D-05  0.00D+00 EMaxC= 1.00D-01 BMatC= 1.89D-06 BMatP= 2.88D-06
 IDIUse=1 WtCom= 1.00D+00 WtEn= 0.00D+00
 Coeff-Com:  0.104D-02-0.153D-02 0.144D-02-0.159D-04 0.126D-02 0.118D-02
 Coeff-Com:  0.542D-02-0.803D-02-0.208D-01-0.358D-01 0.286D+00 0.770D+00
 Coeff:      0.104D-02-0.153D-02 0.144D-02-0.159D-04 0.126D-02 0.118D-02
 Coeff:      0.542D-02-0.803D-02-0.208D-01-0.358D-01 0.286D+00 0.770D+00
 Gap=     0.083 Goal=   None    Shift=    0.000
 RMSDP=8.96D-05 MaxDP=8.40D-03 DE=-6.12D-06 OVMax= 6.86D-04

 Cycle  13  Pass 1  IDiag  1:
 RMSU=  2.40D-05    CP:  1.04D+00  3.22D-04  5.83D-01  6.47D-01  7.66D-01
                    CP:  9.00D-01  9.25D-01  1.30D+00  1.17D+00  1.07D+00
                    CP:  1.01D+00  1.69D+00
 E= -1455.72382013595     Delta-E=       -0.000001886065 Rises=F Damp=F
 DIIS: error= 6.19D-05 at cycle  13 NSaved=  13.
 NSaved=13 IEnMin=13 EnMin= -1455.72382013595     IErMin=13 ErrMin= 6.19D-05
 ErrMax= 6.19D-05  0.00D+00 EMaxC= 1.00D-01 BMatC= 5.66D-07 BMatP= 1.89D-06
 IDIUse=1 WtCom= 1.00D+00 WtEn= 0.00D+00
 Coeff-Com:  0.546D-03-0.792D-03 0.202D-03-0.837D-04-0.514D-03 0.511D-04
 Coeff-Com:  0.602D-02 0.122D-01-0.109D-01-0.779D-01-0.752D-01 0.317D+00
 Coeff-Com:  0.830D+00
 Coeff:      0.546D-03-0.792D-03 0.202D-03-0.837D-04-0.514D-03 0.511D-04
 Coeff:      0.602D-02 0.122D-01-0.109D-01-0.779D-01-0.752D-01 0.317D+00
 Coeff:      0.830D+00
 Gap=     0.083 Goal=   None    Shift=    0.000
 RMSDP=3.90D-05 MaxDP=4.00D-03 DE=-1.89D-06 OVMax= 2.85D-04

 Cycle  14  Pass 1  IDiag  1:
 RMSU=  1.35D-05    CP:  1.04D+00  3.21D-04  5.83D-01  6.46D-01  7.64D-01
                    CP:  9.00D-01  9.23D-01  1.30D+00  1.17D+00  1.08D+00
                    CP:  1.12D+00  1.83D+00  9.33D-01
 E= -1455.72382079651     Delta-E=       -0.000000660557 Rises=F Damp=F
 DIIS: error= 2.50D-05 at cycle  14 NSaved=  14.
 NSaved=14 IEnMin=14 EnMin= -1455.72382079651     IErMin=14 ErrMin= 2.50D-05
 ErrMax= 2.50D-05  0.00D+00 EMaxC= 1.00D-01 BMatC= 1.40D-07 BMatP= 5.66D-07
 IDIUse=1 WtCom= 1.00D+00 WtEn= 0.00D+00
 Coeff-Com:  0.313D-03-0.421D-03-0.607D-04-0.876D-05-0.532D-03-0.108D-03
 Coeff-Com:  0.694D-03 0.612D-02 0.410D-02-0.160D-01-0.658D-01-0.477D-01
 Coeff-Com:  0.323D+00 0.796D+00
 Coeff:      0.313D-03-0.421D-03-0.607D-04-0.876D-05-0.532D-03-0.108D-03
 Coeff:      0.694D-03 0.612D-02 0.410D-02-0.160D-01-0.658D-01-0.477D-01
 Coeff:      0.323D+00 0.796D+00
 Gap=     0.083 Goal=   None    Shift=    0.000
 RMSDP=1.84D-05 MaxDP=1.41D-03 DE=-6.61D-07 OVMax= 1.04D-04

 Cycle  15  Pass 1  IDiag  1:
 RMSU=  4.32D-06    CP:  1.04D+00  3.17D-04  5.83D-01  6.46D-01  7.64D-01
                    CP:  9.00D-01  9.20D-01  1.30D+00  1.17D+00  1.07D+00
                    CP:  1.11D+00  2.00D+00  1.12D+00  9.82D-01
 E= -1455.72382092917     Delta-E=       -0.000000132664 Rises=F Damp=F
 DIIS: error= 1.09D-05 at cycle  15 NSaved=  15.
 NSaved=15 IEnMin=15 EnMin= -1455.72382092917     IErMin=15 ErrMin= 1.09D-05
 ErrMax= 1.09D-05  0.00D+00 EMaxC= 1.00D-01 BMatC= 1.97D-08 BMatP= 1.40D-07
 IDIUse=1 WtCom= 1.00D+00 WtEn= 0.00D+00
 Coeff-Com:  0.874D-04-0.112D-03-0.798D-04-0.179D-05-0.160D-03 0.502D-04
 Coeff-Com: -0.585D-03 0.971D-03 0.364D-02 0.807D-02-0.154D-01-0.972D-01
 Coeff-Com: -0.276D-02 0.391D+00 0.713D+00
 Coeff:      0.874D-04-0.112D-03-0.798D-04-0.179D-05-0.160D-03 0.502D-04
 Coeff:     -0.585D-03 0.971D-03 0.364D-02 0.807D-02-0.154D-01-0.972D-01
 Coeff:     -0.276D-02 0.391D+00 0.713D+00
 Gap=     0.083 Goal=   None    Shift=    0.000
 RMSDP=8.08D-06 MaxDP=7.12D-04 DE=-1.33D-07 OVMax= 8.31D-05

 Cycle  16  Pass 1  IDiag  1:
 RMSU=  1.54D-06    CP:  1.04D+00  3.17D-04  5.83D-01  6.45D-01  7.64D-01
                    CP:  9.00D-01  9.19D-01  1.30D+00  1.17D+00  1.07D+00
                    CP:  1.12D+00  2.03D+00  1.14D+00  1.10D+00  9.96D-01
 E= -1455.72382095796     Delta-E=       -0.000000028782 Rises=F Damp=F
 DIIS: error= 2.75D-06 at cycle  16 NSaved=  16.
 NSaved=16 IEnMin=16 EnMin= -1455.72382095796     IErMin=16 ErrMin= 2.75D-06
 ErrMax= 2.75D-06  0.00D+00 EMaxC= 1.00D-01 BMatC= 1.20D-09 BMatP= 1.97D-08
 IDIUse=1 WtCom= 1.00D+00 WtEn= 0.00D+00
 Coeff-Com: -0.118D-05 0.144D-05-0.821D-05 0.668D-07 0.113D-04 0.253D-04
 Coeff-Com: -0.235D-03-0.304D-03 0.375D-03 0.454D-02 0.591D-02-0.192D-01
 Coeff-Com: -0.375D-01-0.185D-01 0.214D+00 0.851D+00
 Coeff:     -0.118D-05 0.144D-05-0.821D-05 0.668D-07 0.113D-04 0.253D-04
 Coeff:     -0.235D-03-0.304D-03 0.375D-03 0.454D-02 0.591D-02-0.192D-01
 Coeff:     -0.375D-01-0.185D-01 0.214D+00 0.851D+00
 Gap=     0.083 Goal=   None    Shift=    0.000
 RMSDP=2.66D-06 MaxDP=2.40D-04 DE=-2.88D-08 OVMax= 3.83D-05

 Cycle  17  Pass 1  IDiag  1:
 RMSU=  6.21D-07    CP:  1.04D+00  3.17D-04  5.83D-01  6.45D-01  7.64D-01
                    CP:  9.00D-01  9.19D-01  1.30D+00  1.17D+00  1.07D+00
                    CP:  1.12D+00  2.03D+00  1.14D+00  1.12D+00  1.03D+00
                    CP:  1.09D+00
 E= -1455.72382095964     Delta-E=       -0.000000001684 Rises=F Damp=F
 DIIS: error= 5.68D-07 at cycle  17 NSaved=  17.
 NSaved=17 IEnMin=17 EnMin= -1455.72382095964     IErMin=17 ErrMin= 5.68D-07
 ErrMax= 5.68D-07  0.00D+00 EMaxC= 1.00D-01 BMatC= 1.52D-10 BMatP= 1.20D-09
 IDIUse=1 WtCom= 1.00D+00 WtEn= 0.00D+00
 Coeff-Com: -0.928D-05 0.126D-04 0.370D-05-0.144D-05 0.128D-04 0.403D-05
 Coeff-Com: -0.543D-04-0.150D-03-0.317D-03 0.809D-03 0.377D-02 0.391D-02
 Coeff-Com: -0.957D-02-0.545D-01 0.143D-01 0.345D+00 0.697D+00
 Coeff:     -0.928D-05 0.126D-04 0.370D-05-0.144D-05 0.128D-04 0.403D-05
 Coeff:     -0.543D-04-0.150D-03-0.317D-03 0.809D-03 0.377D-02 0.391D-02
 Coeff:     -0.957D-02-0.545D-01 0.143D-01 0.345D+00 0.697D+00
 Gap=     0.083 Goal=   None    Shift=    0.000
 RMSDP=6.52D-07 MaxDP=4.75D-05 DE=-1.68D-09 OVMax= 7.14D-06

 Cycle  18  Pass 1  IDiag  1:
 RMSU=  2.35D-07    CP:  1.04D+00  3.17D-04  5.83D-01  6.45D-01  7.64D-01
                    CP:  9.00D-01  9.19D-01  1.30D+00  1.17D+00  1.07D+00
                    CP:  1.12D+00  2.03D+00  1.14D+00  1.12D+00  1.03D+00
                    CP:  1.19D+00  1.29D+00
 E= -1455.72382095978     Delta-E=       -0.000000000141 Rises=F Damp=F
 DIIS: error= 3.43D-07 at cycle  18 NSaved=  18.
 NSaved=18 IEnMin=18 EnMin= -1455.72382095978     IErMin=18 ErrMin= 3.43D-07
 ErrMax= 3.43D-07  0.00D+00 EMaxC= 1.00D-01 BMatC= 3.66D-11 BMatP= 1.52D-10
 IDIUse=1 WtCom= 1.00D+00 WtEn= 0.00D+00
 Coeff-Com: -0.291D-05 0.389D-05 0.214D-05-0.240D-06 0.167D-05-0.242D-07
 Coeff-Com: -0.220D-04-0.505D-05-0.198D-03-0.293D-03 0.562D-03 0.424D-02
 Coeff-Com:  0.292D-02-0.214D-01-0.226D-01 0.205D-01 0.307D+00 0.709D+00
 Coeff:     -0.291D-05 0.389D-05 0.214D-05-0.240D-06 0.167D-05-0.242D-07
 Coeff:     -0.220D-04-0.505D-05-0.198D-03-0.293D-03 0.562D-03 0.424D-02
 Coeff:      0.292D-02-0.214D-01-0.226D-01 0.205D-01 0.307D+00 0.709D+00
 Gap=     0.083 Goal=   None    Shift=    0.000
 RMSDP=4.05D-07 MaxDP=3.76D-05 DE=-1.41D-10 OVMax= 3.21D-06

 Cycle  19  Pass 1  IDiag  1:
 RMSU=  9.14D-08    CP:  1.04D+00  3.17D-04  5.83D-01  6.45D-01  7.64D-01
                    CP:  9.00D-01  9.19D-01  1.30D+00  1.17D+00  1.07D+00
                    CP:  1.12D+00  2.03D+00  1.14D+00  1.12D+00  1.05D+00
                    CP:  1.20D+00  1.31D+00  9.23D-01
 E= -1455.72382095985     Delta-E=       -0.000000000074 Rises=F Damp=F
 DIIS: error= 1.59D-07 at cycle  19 NSaved=  19.
 NSaved=19 IEnMin=19 EnMin= -1455.72382095985     IErMin=19 ErrMin= 1.59D-07
 ErrMax= 1.59D-07  0.00D+00 EMaxC= 1.00D-01 BMatC= 5.11D-12 BMatP= 3.66D-11
 IDIUse=1 WtCom= 1.00D+00 WtEn= 0.00D+00
 Coeff-Com: -0.170D-07-0.167D-08 0.187D-06-0.110D-06 0.421D-06 0.458D-05
 Coeff-Com: -0.845D-05 0.106D-04-0.498D-04-0.167D-03-0.183D-03 0.589D-03
 Coeff-Com:  0.220D-02 0.526D-03-0.651D-02-0.340D-01-0.326D-01 0.193D+00
 Coeff-Com:  0.877D+00
 Coeff:     -0.170D-07-0.167D-08 0.187D-06-0.110D-06 0.421D-06 0.458D-05
 Coeff:     -0.845D-05 0.106D-04-0.498D-04-0.167D-03-0.183D-03 0.589D-03
 Coeff:      0.220D-02 0.526D-03-0.651D-02-0.340D-01-0.326D-01 0.193D+00
 Coeff:      0.877D+00
 Gap=     0.083 Goal=   None    Shift=    0.000
 RMSDP=9.65D-08 MaxDP=6.11D-06 DE=-7.37D-11 OVMax= 1.48D-06

 Cycle  20  Pass 1  IDiag  1:
 RMSU=  3.41D-08    CP:  1.04D+00  3.17D-04  5.83D-01  6.45D-01  7.64D-01
                    CP:  9.00D-01  9.19D-01  1.30D+00  1.17D+00  1.07D+00
                    CP:  1.12D+00  2.03D+00  1.14D+00  1.12D+00  1.05D+00
                    CP:  1.22D+00  1.34D+00  1.02D+00  1.15D+00
 E= -1455.72382095981     Delta-E=        0.000000000042 Rises=F Damp=F
 DIIS: error= 7.62D-08 at cycle  20 NSaved=  20.
 NSaved=20 IEnMin=19 EnMin= -1455.72382095985     IErMin=20 ErrMin= 7.62D-08
 ErrMax= 7.62D-08  0.00D+00 EMaxC= 1.00D-01 BMatC= 7.13D-13 BMatP= 5.11D-12
 IDIUse=1 WtCom= 1.00D+00 WtEn= 0.00D+00
 Coeff-Com:  0.243D-06-0.419D-06-0.364D-06 0.121D-07 0.180D-06 0.331D-05
 Coeff-Com: -0.637D-06 0.864D-05 0.215D-05-0.854D-06-0.498D-04-0.531D-03
 Coeff-Com:  0.111D-03 0.249D-02 0.220D-02-0.589D-02-0.582D-01-0.476D-01
 Coeff-Com:  0.227D+00 0.881D+00
 Coeff:      0.243D-06-0.419D-06-0.364D-06 0.121D-07 0.180D-06 0.331D-05
 Coeff:     -0.637D-06 0.864D-05 0.215D-05-0.854D-06-0.498D-04-0.531D-03
 Coeff:      0.111D-03 0.249D-02 0.220D-02-0.589D-02-0.582D-01-0.476D-01
 Coeff:      0.227D+00 0.881D+00
 Gap=     0.083 Goal=   None    Shift=    0.000
 RMSDP=4.10D-08 MaxDP=1.92D-06 DE= 4.23D-11 OVMax= 7.64D-07

 Cycle  21  Pass 1  IDiag  1:
 Restarting incremental Fock formation.
 E= -1455.72382095985     Delta-E=       -0.000000000034 Rises=F Damp=F
 DIIS: error= 4.50D-08 at cycle  21 NSaved=  20.
 NSaved=20 IEnMin=18 EnMin= -1455.72382095985     IErMin=20 ErrMin= 4.50D-08
 ErrMax= 4.50D-08  0.00D+00 EMaxC= 1.00D-01 BMatC= 1.75D-13 BMatP= 7.13D-13
 IDIUse=1 WtCom= 1.00D+00 WtEn= 0.00D+00
 Coeff-Com:  0.629D-07-0.375D-07-0.213D-06-0.354D-06 0.963D-06-0.196D-06
 Coeff-Com:  0.396D-05 0.973D-05 0.244D-04 0.136D-04-0.339D-03-0.313D-03
 Coeff-Com:  0.835D-03 0.166D-02 0.311D-02-0.224D-01-0.474D-01-0.581D-01
 Coeff-Com:  0.346D+00 0.777D+00
 Coeff:      0.629D-07-0.375D-07-0.213D-06-0.354D-06 0.963D-06-0.196D-06
 Coeff:      0.396D-05 0.973D-05 0.244D-04 0.136D-04-0.339D-03-0.313D-03
 Coeff:      0.835D-03 0.166D-02 0.311D-02-0.224D-01-0.474D-01-0.581D-01
 Coeff:      0.346D+00 0.777D+00
 Gap=     0.083 Goal=   None    Shift=    0.000
 RMSDP=1.84D-08 MaxDP=1.07D-06 DE=-3.41D-11 OVMax= 4.45D-07

 Cycle  22  Pass 1  IDiag  1:
 RMSU=  1.66D-08    CP:  1.00D+00
 E= -1455.72382095981     Delta-E=        0.000000000034 Rises=F Damp=F
 DIIS: error= 9.12D-09 at cycle  22 NSaved=  20.
 NSaved=20 IEnMin=17 EnMin= -1455.72382095985     IErMin=20 ErrMin= 9.12D-09
 ErrMax= 9.12D-09  0.00D+00 EMaxC= 1.00D-01 BMatC= 1.80D-14 BMatP= 1.75D-13
 IDIUse=1 WtCom= 1.00D+00 WtEn= 0.00D+00
 Coeff-Com: -0.821D-08-0.446D-07-0.130D-06 0.473D-07 0.104D-06 0.484D-06
 Coeff-Com:  0.844D-06 0.370D-05 0.119D-04-0.557D-05-0.915D-04-0.118D-03
 Coeff-Com:  0.358D-04 0.228D-02 0.110D-02-0.501D-02-0.546D-01-0.470D-01
 Coeff-Com:  0.228D+00 0.875D+00
 Coeff:     -0.821D-08-0.446D-07-0.130D-06 0.473D-07 0.104D-06 0.484D-06
 Coeff:      0.844D-06 0.370D-05 0.119D-04-0.557D-05-0.915D-04-0.118D-03
 Coeff:      0.358D-04 0.228D-02 0.110D-02-0.501D-02-0.546D-01-0.470D-01
 Coeff:      0.228D+00 0.875D+00
 Gap=     0.083 Goal=   None    Shift=    0.000
 RMSDP=9.30D-09 MaxDP=5.11D-07 DE= 3.37D-11 OVMax= 3.34D-07

 SCF Done:  E(RM062X) =  -1455.72382096     A.U. after   22 cycles
            NFock= 22  Conv=0.93D-08     -V/T= 2.0031
 KE= 1.451288790189D+03 PE=-5.445228427847D+03 EE= 1.540187598880D+03
 Leave Link  502 at Mon Apr  4 13:36:05 2022, MaxMem=  1879048192 cpu:            1930.6 elap:             276.3
 (Enter /gpfs/software/gaussian16/sse4/tar/g16/l601.exe)
 Copying SCF densities to generalized density rwf, IOpCl= 0 IROHF=0.

 **********************************************************************

            Population analysis using the SCF density.

 **********************************************************************

 Orbital symmetries:
       Occupied  (A) (A) (A) (A) (A) (A) (A) (A) (A) (A) (A) (A)
                 (A) (A) (A) (A) (A) (A) (A) (A) (A) (A) (A) (A)
                 (A) (A) (A) (A) (A) (A) (A) (A) (A) (A) (A) (A)
                 (A) (A) (A) (A) (A) (A) (A) (A) (A) (A) (A) (A)
                 (A) (A) (A) (A) (A) (A) (A) (A) (A) (A) (A) (A)
       Virtual   (A) (A) (A) (A) (A) (A) (A) (A) (A) (A) (A) (A)
                 (A) (A) (A) (A) (A) (A) (A) (A) (A) (A) (A) (A)
                 (A) (A) (A) (A) (A) (A) (A) (A) (A) (A) (A) (A)
                 (A) (A) (A) (A) (A) (A) (A) (A) (A) (A) (A) (A)
                 (A) (A) (A) (A) (A) (A) (A) (A) (A) (A) (A) (A)
                 (A) (A) (A) (A) (A) (A) (A) (A) (A) (A) (A) (A)
                 (A) (A) (A) (A) (A) (A) (A) (A) (A) (A) (A) (A)
                 (A) (A) (A) (A) (A) (A) (A) (A) (A) (A) (A) (A)
                 (A) (A) (A) (A) (A) (A) (A) (A) (A) (A) (A) (A)
                 (A) (A) (A) (A) (A) (A) (A) (A) (A) (A) (A) (A)
                 (A) (A) (A) (A) (A) (A) (A) (A) (A) (A) (A) (A)
                 (A) (A) (A) (A) (A) (A) (A) (A) (A) (A) (A) (A)
                 (A) (A) (A) (A) (A) (A) (A) (A) (A) (A) (A) (A)
                 (A) (A) (A) (A) (A) (A) (A) (A) (A) (A) (A) (A)
                 (A) (A) (A) (A) (A) (A) (A) (A) (A) (A) (A) (A)
                 (A) (A) (A) (A) (A) (A) (A) (A) (A) (A) (A) (A)
                 (A) (A) (A) (A) (A) (A) (A) (A) (A) (A) (A) (A)
                 (A) (A) (A) (A) (A) (A) (A) (A) (A) (A) (A) (A)
                 (A) (A) (A) (A) (A) (A) (A) (A) (A) (A) (A) (A)
                 (A) (A) (A) (A) (A) (A) (A) (A) (A) (A) (A) (A)
                 (A) (A) (A) (A) (A) (A) (A) (A) (A) (A) (A) (A)
                 (A) (A) (A) (A) (A) (A) (A) (A) (A) (A) (A) (A)
                 (A) (A) (A) (A) (A) (A) (A) (A) (A) (A) (A) (A)
                 (A) (A) (A) (A) (A) (A) (A) (A) (A) (A) (A) (A)
                 (A) (A) (A) (A) (A) (A) (A) (A) (A) (A) (A) (A)
                 (A) (A) (A) (A) (A) (A) (A) (A) (A) (A) (A) (A)
 The electronic state is 1-A.
 Alpha  occ. eigenvalues -- -102.58611-102.53802 -19.42194 -10.53110 -10.49897
 Alpha  occ. eigenvalues --  -10.49346 -10.49148 -10.47492 -10.46572 -10.46279
 Alpha  occ. eigenvalues --  -10.44617 -10.42417 -10.42158 -10.41782 -10.40069
 Alpha  occ. eigenvalues --   -9.72982  -9.68083  -7.45474  -7.44829  -7.44826
 Alpha  occ. eigenvalues --   -7.40577  -7.39949  -7.39940  -0.98430  -0.91273
 Alpha  occ. eigenvalues --   -0.85817  -0.83780  -0.79984  -0.74862  -0.74406
 Alpha  occ. eigenvalues --   -0.70217  -0.65030  -0.59708  -0.57638  -0.54414
 Alpha  occ. eigenvalues --   -0.52281  -0.48465  -0.45301  -0.43656  -0.40864
 Alpha  occ. eigenvalues --   -0.39623  -0.38615  -0.38607  -0.37704  -0.35599
 Alpha  occ. eigenvalues --   -0.34345  -0.34080  -0.32039  -0.30806  -0.29593
 Alpha  occ. eigenvalues --   -0.29106  -0.27339  -0.26517  -0.24017  -0.22660
 Alpha  occ. eigenvalues --   -0.22160  -0.20638  -0.17186  -0.15921  -0.08618
 Alpha virt. eigenvalues --   -0.00335   0.09099   0.09435   0.09951   0.10513
 Alpha virt. eigenvalues --    0.12054   0.12542   0.13849   0.14324   0.14559
 Alpha virt. eigenvalues --    0.14917   0.14971   0.15897   0.16293   0.17351
 Alpha virt. eigenvalues --    0.17544   0.17818   0.18129   0.18877   0.19342
 Alpha virt. eigenvalues --    0.19472   0.20418   0.20699   0.20877   0.21673
 Alpha virt. eigenvalues --    0.21868   0.22791   0.23521   0.23823   0.23936
 Alpha virt. eigenvalues --    0.24848   0.25113   0.25724   0.25829   0.26219
 Alpha virt. eigenvalues --    0.26501   0.27596   0.28417   0.28519   0.28789
 Alpha virt. eigenvalues --    0.29108   0.29142   0.29844   0.30243   0.30505
 Alpha virt. eigenvalues --    0.31379   0.31525   0.31946   0.32262   0.33187
 Alpha virt. eigenvalues --    0.33611   0.33809   0.34507   0.35212   0.35675
 Alpha virt. eigenvalues --    0.36797   0.36916   0.37655   0.38071   0.38364
 Alpha virt. eigenvalues --    0.39075   0.40411   0.41354   0.42380   0.42844
 Alpha virt. eigenvalues --    0.43454   0.44658   0.45217   0.45767   0.46591
 Alpha virt. eigenvalues --    0.46733   0.47342   0.48529   0.49468   0.50046
 Alpha virt. eigenvalues --    0.51098   0.52999   0.53311   0.55815   0.56433
 Alpha virt. eigenvalues --    0.56868   0.57861   0.60333   0.61762   0.62038
 Alpha virt. eigenvalues --    0.63601   0.63906   0.64777   0.65497   0.67357
 Alpha virt. eigenvalues --    0.67928   0.68764   0.69803   0.69831   0.71686
 Alpha virt. eigenvalues --    0.71808   0.72972   0.73645   0.73834   0.74712
 Alpha virt. eigenvalues --    0.74790   0.76956   0.77091   0.77638   0.78587
 Alpha virt. eigenvalues --    0.79015   0.80732   0.81207   0.81682   0.82860
 Alpha virt. eigenvalues --    0.83604   0.84174   0.84545   0.87402   0.87560
 Alpha virt. eigenvalues --    0.87818   0.88509   0.89213   0.92088   0.93127
 Alpha virt. eigenvalues --    0.96174   0.97295   0.97878   0.99395   1.00357
 Alpha virt. eigenvalues --    1.01035   1.01983   1.02137   1.03656   1.03916
 Alpha virt. eigenvalues --    1.04234   1.04724   1.05732   1.07062   1.07336
 Alpha virt. eigenvalues --    1.07559   1.08661   1.10090   1.11123   1.11996
 Alpha virt. eigenvalues --    1.12998   1.13465   1.13797   1.14639   1.16160
 Alpha virt. eigenvalues --    1.17787   1.19178   1.20325   1.20907   1.22217
 Alpha virt. eigenvalues --    1.23474   1.26287   1.26325   1.29296   1.30071
 Alpha virt. eigenvalues --    1.32535   1.32799   1.33162   1.33949   1.35932
 Alpha virt. eigenvalues --    1.39693   1.40579   1.42486   1.43926   1.44673
 Alpha virt. eigenvalues --    1.45963   1.47196   1.49346   1.52950   1.53782
 Alpha virt. eigenvalues --    1.60899   1.61169   1.62649   1.64224   1.66983
 Alpha virt. eigenvalues --    1.68378   1.70184   1.71661   1.73326   1.73970
 Alpha virt. eigenvalues --    1.76527   1.80201   1.80652   1.82325   1.84021
 Alpha virt. eigenvalues --    1.85064   1.87125   1.87974   1.90881   1.93212
 Alpha virt. eigenvalues --    1.94773   1.95071   1.96722   1.98573   1.98647
 Alpha virt. eigenvalues --    2.01227   2.01267   2.04828   2.06145   2.06772
 Alpha virt. eigenvalues --    2.06841   2.08500   2.09476   2.11347   2.12498
 Alpha virt. eigenvalues --    2.14344   2.16050   2.17659   2.19594   2.21955
 Alpha virt. eigenvalues --    2.23674   2.26894   2.31692   2.35032   2.38895
 Alpha virt. eigenvalues --    2.39383   2.40001   2.42465   2.42608   2.43190
 Alpha virt. eigenvalues --    2.44817   2.46227   2.50844   2.52197   2.52336
 Alpha virt. eigenvalues --    2.58607   2.58919   2.63474   2.67302   2.69525
 Alpha virt. eigenvalues --    2.70199   2.72451   2.73825   2.76998   2.78880
 Alpha virt. eigenvalues --    2.80414   2.82035   2.82742   2.84017   2.84291
 Alpha virt. eigenvalues --    2.85897   2.89960   2.91017   2.91976   2.95507
 Alpha virt. eigenvalues --    2.96604   2.99176   3.01617   3.01839   3.02690
 Alpha virt. eigenvalues --    3.09987   3.10543   3.14349   3.15618   3.18439
 Alpha virt. eigenvalues --    3.18496   3.21747   3.22962   3.25829   3.27656
 Alpha virt. eigenvalues --    3.29408   3.34462   3.37417   3.40222   3.42692
 Alpha virt. eigenvalues --    3.49209   3.54048   3.55458   3.59605   3.61749
 Alpha virt. eigenvalues --    3.71646   3.73515   3.78905   3.80375   3.82882
 Alpha virt. eigenvalues --    3.88040   3.97302   4.00743   4.12951   4.21015
 Alpha virt. eigenvalues --    4.23820   4.32675   4.36016   4.65283   4.88684
 Alpha virt. eigenvalues --    4.93593   5.36728   5.52777   6.02032  10.07076
 Alpha virt. eigenvalues --   10.12720  23.56700  23.84187  24.00628  24.02606
 Alpha virt. eigenvalues --   24.05194  24.05834  24.13136  24.17258  24.19439
 Alpha virt. eigenvalues --   24.27583  24.39471  24.45311  26.03038  26.08537
 Alpha virt. eigenvalues --   26.31464  26.41897  26.77327  26.86279  50.32889
 Alpha virt. eigenvalues --  216.17236 216.22954
          Condensed to atoms (all electrons):
               1          2          3          4          5          6
     1  C   16.655359  -1.125880   2.883033  -4.977675  -4.617850  -2.174147
     2  C   -1.125880  13.071667  -4.781948  -0.282058   1.044869   0.024542
     3  C    2.883033  -4.781948  15.764619  -2.305677  -3.526399  -2.246355
     4  C   -4.977675  -0.282058  -2.305677  17.350447   0.312753  -0.925867
     5  C   -4.617850   1.044869  -3.526399   0.312753  15.510255   1.746500
     6  C   -2.174147   0.024542  -2.246355  -0.925867   1.746500  10.867760
     7  H   -0.020399  -0.046025   0.241643  -0.016588   0.004541   0.065028
     8  H    0.040240  -0.039090   0.003304  -0.022221   0.171948  -0.006929
     9  Cl  -0.195074   0.464170  -0.077841  -1.511159   0.777694  -0.223129
    10  O    0.348208  -0.203702  -0.122595  -0.050079  -0.002345   0.019630
    11  H    0.089078   0.262226   0.040916  -0.020699  -0.036912   0.010858
    12  C   -0.063143  -0.699434   0.880057  -0.790185  -2.911200   2.259753
    13  C    0.409079  -1.882227   2.859770  -1.139794  -3.394060  -0.977944
    14  C   -0.171728   0.460955   0.092422  -0.226820  -1.356947  -1.168118
    15  C   -0.339012   0.314838  -3.271093  -0.706838   4.115407   0.521548
    16  C    0.115980  -0.109485   0.180627   0.712174  -0.841584  -1.301942
    17  C    0.008020  -0.325640  -0.177016  -0.313071  -0.072040  -0.733234
    18  Cl  -0.000077  -0.009123  -0.024492  -0.005498  -0.047160  -0.081615
    19  H   -0.000058   0.000343  -0.001476  -0.001421   0.009151   0.004344
    20  H   -0.006123   0.006387   0.016391  -0.002799  -0.000742   0.066483
               7          8          9         10         11         12
     1  C   -0.020399   0.040240  -0.195074   0.348208   0.089078  -0.063143
     2  C   -0.046025  -0.039090   0.464170  -0.203702   0.262226  -0.699434
     3  C    0.241643   0.003304  -0.077841  -0.122595   0.040916   0.880057
     4  C   -0.016588  -0.022221  -1.511159  -0.050079  -0.020699  -0.790185
     5  C    0.004541   0.171948   0.777694  -0.002345  -0.036912  -2.911200
     6  C    0.065028  -0.006929  -0.223129   0.019630   0.010858   2.259753
     7  H    0.548519  -0.000166   0.000565  -0.000428  -0.009279   0.053538
     8  H   -0.000166   0.557167  -0.041717  -0.000585   0.000059   0.128720
     9  Cl   0.000565  -0.041717  17.786979   0.072463   0.000012  -0.183585
    10  O   -0.000428  -0.000585   0.072463   8.343686  -0.008152   0.005969
    11  H   -0.009279   0.000059   0.000012  -0.008152   0.523821  -0.002112
    12  C    0.053538   0.128720  -0.183585   0.005969  -0.002112  12.704481
    13  C    0.002690   0.036920  -0.092468   0.001787   0.019319   0.585575
    14  C    0.001111   0.003167   0.002195   0.001539   0.001289   0.574549
    15  C    0.027799  -0.021202   0.011925   0.000784  -0.004611  -4.662012
    16  C    0.003909   0.048684  -0.011268   0.000573   0.000063   2.073126
    17  C   -0.005897  -0.001931  -0.003074  -0.000106   0.000310  -3.932960
    18  Cl   0.000040   0.000112  -0.000069   0.000001  -0.000001  -0.479419
    19  H    0.000003   0.000054   0.000021  -0.000000  -0.000000  -0.040872
    20  H   -0.000072   0.000323   0.000301   0.000002   0.000001   0.136479
              13         14         15         16         17         18
     1  C    0.409079  -0.171728  -0.339012   0.115980   0.008020  -0.000077
     2  C   -1.882227   0.460955   0.314838  -0.109485  -0.325640  -0.009123
     3  C    2.859770   0.092422  -3.271093   0.180627  -0.177016  -0.024492
     4  C   -1.139794  -0.226820  -0.706838   0.712174  -0.313071  -0.005498
     5  C   -3.394060  -1.356947   4.115407  -0.841584  -0.072040  -0.047160
     6  C   -0.977944  -1.168118   0.521548  -1.301942  -0.733234  -0.081615
     7  H    0.002690   0.001111   0.027799   0.003909  -0.005897   0.000040
     8  H    0.036920   0.003167  -0.021202   0.048684  -0.001931   0.000112
     9  Cl  -0.092468   0.002195   0.011925  -0.011268  -0.003074  -0.000069
    10  O    0.001787   0.001539   0.000784   0.000573  -0.000106   0.000001
    11  H    0.019319   0.001289  -0.004611   0.000063   0.000310  -0.000001
    12  C    0.585575   0.574549  -4.662012   2.073126  -3.932960  -0.479419
    13  C   15.168951  -0.857891  -1.849362  -2.489847   0.133858   0.102853
    14  C   -0.857891  15.761507  -2.985495  -4.426771   0.379443  -0.290707
    15  C   -1.849362  -2.985495  18.296709  -4.170331   0.735083   0.278562
    16  C   -2.489847  -4.426771  -4.170331  20.104633  -4.036953   0.761261
    17  C    0.133858   0.379443   0.735083  -4.036953  15.050057  -1.379008
    18  Cl   0.102853  -0.290707   0.278562   0.761261  -1.379008  17.840148
    19  H    0.019442   0.053854  -0.017928   0.111516   0.220921  -0.024534
    20  H   -0.048741   0.017283   0.271961  -0.062416  -0.065028   0.000293
              19         20
     1  C   -0.000058  -0.006123
     2  C    0.000343   0.006387
     3  C   -0.001476   0.016391
     4  C   -0.001421  -0.002799
     5  C    0.009151  -0.000742
     6  C    0.004344   0.066483
     7  H    0.000003  -0.000072
     8  H    0.000054   0.000323
     9  Cl   0.000021   0.000301
    10  O   -0.000000   0.000002
    11  H   -0.000000   0.000001
    12  C   -0.040872   0.136479
    13  C    0.019442  -0.048741
    14  C    0.053854   0.017283
    15  C   -0.017928   0.271961
    16  C    0.111516  -0.062416
    17  C    0.220921  -0.065028
    18  Cl  -0.024534   0.000293
    19  H    0.504148  -0.006329
    20  H   -0.006329   0.504863
 Mulliken charges:
               1
     1  C   -0.857832
     2  C   -0.145384
     3  C   -0.427891
     4  C    0.923075
     5  C   -0.885879
     6  C    0.252835
     7  H    0.149466
     8  H    0.143143
     9  Cl   0.223058
    10  O   -0.406650
    11  H    0.133811
    12  C    0.362674
    13  C   -0.607909
    14  C    0.135161
    15  C   -0.546733
    16  C   -0.661951
    17  C    0.518267
    18  Cl   0.358433
    19  H    0.168822
    20  H    0.171483
 Sum of Mulliken charges =  -1.00000
 Mulliken charges with hydrogens summed into heavy atoms:
               1
     1  C   -0.857832
     2  C   -0.011573
     3  C   -0.278425
     4  C    0.923075
     5  C   -0.742736
     6  C    0.252835
     9  Cl   0.223058
    10  O   -0.406650
    12  C    0.362674
    13  C   -0.607909
    14  C    0.135161
    15  C   -0.375250
    16  C   -0.493128
    17  C    0.518267
    18  Cl   0.358433
 Electronic spatial extent (au):  <R**2>=           5837.7481
 Charge=             -1.0000 electrons
 Dipole moment (field-independent basis, Debye):
    X=             -8.9707    Y=             -2.6776    Z=              0.0001  Tot=              9.3618
 Quadrupole moment (field-independent basis, Debye-Ang):
   XX=           -193.9395   YY=           -106.2549   ZZ=           -108.3910
   XY=             -1.1972   XZ=             -0.0016   YZ=             -0.0008
 Traceless Quadrupole moment (field-independent basis, Debye-Ang):
   XX=            -57.7443   YY=             29.9402   ZZ=             27.8041
   XY=             -1.1972   XZ=             -0.0016   YZ=             -0.0008
 Octapole moment (field-independent basis, Debye-Ang**2):
  XXX=           -168.9484  YYY=            -19.5140  ZZZ=              0.0004  XYY=            -20.4249
  XXY=            -47.9349  XXZ=             -0.0024  XZZ=              3.7084  YZZ=             -5.9018
  YYZ=              0.0023  XYZ=             -0.0009
 Hexadecapole moment (field-independent basis, Debye-Ang**3):
 XXXX=          -8892.4231 YYYY=          -1019.3166 ZZZZ=           -131.4750 XXXY=           -181.8283
 XXXZ=             -0.0351 YYYX=             37.2618 YYYZ=             -0.0009 ZZZX=             -0.0012
 ZZZY=              0.0028 XXYY=          -1417.6948 XXZZ=          -1194.5663 YYZZ=           -210.4345
 XXYZ=             -0.0105 YYXZ=             -0.0067 ZZXY=             -3.9521
 N-N= 9.980282178177D+02 E-N=-5.445228428695D+03  KE= 1.451288790189D+03
 No NMR shielding tensors so no spin-rotation constants.
 Leave Link  601 at Mon Apr  4 13:36:06 2022, MaxMem=  1879048192 cpu:               7.8 elap:               1.6
 (Enter /gpfs/software/gaussian16/sse4/tar/g16/l701.exe)
 ... and contract with generalized density number  0.
 Compute integral first derivatives.
 Leave Link  701 at Mon Apr  4 13:36:07 2022, MaxMem=  1879048192 cpu:               4.0 elap:               0.9
 (Enter /gpfs/software/gaussian16/sse4/tar/g16/l702.exe)
 L702 exits ... SP integral derivatives will be done elsewhere.
 Leave Link  702 at Mon Apr  4 13:36:07 2022, MaxMem=  1879048192 cpu:               0.6 elap:               0.1
 (Enter /gpfs/software/gaussian16/sse4/tar/g16/l703.exe)
 Integral derivatives from FoFJK, PRISM(SPDF).
 Compute integral first derivatives, UseDBF=F ICtDFT=           0.
 Calling FoFJK, ICntrl=      2127 FMM=F ISym2X=0 I1Cent= 0 IOpClX= 0 NMat=1 NMatS=1 NMatT=0.
 FoFJK:  IHMeth= 1 ICntrl=    2127 DoSepK=F KAlg= 0 I1Cent=           0 FoldK=F
 IRaf=         0 NMat=       1 IRICut=       1 DoRegI=T DoRafI=F ISym2E= 0 IDoP0=0 IntGTp=1.
 FoFCou: FMM=F IPFlag=           0 FMFlag=      100000 FMFlg1=         800
         NFxFlg=           0 DoJE=F BraDBF=F KetDBF=F FulRan=T
         wScrn=  0.000000 ICntrl=      2127 IOpCl=  0 I1Cent=           0 NGrid=           0
         NMat0=    1 NMatS0=      1 NMatT0=    0 NMatD0=    1 NMtDS0=    0 NMtDT0=    0
 Symmetry not used in FoFCou.
 Leave Link  703 at Mon Apr  4 13:36:43 2022, MaxMem=  1879048192 cpu:             230.6 elap:              35.2
 (Enter /gpfs/software/gaussian16/sse4/tar/g16/l716.exe)
 Dipole        =-3.52936432D+00-1.05345839D+00 5.40397959D-05
 ***** Axes restored to original set *****
 -------------------------------------------------------------------
 Center     Atomic                   Forces (Hartrees/Bohr)
 Number     Number              X              Y              Z
 -------------------------------------------------------------------
      1        6           0.022069744    0.000377510   -0.014405320
      2        6          -0.016687936    0.022491718   -0.012857517
      3        6           0.035806465    0.003934239   -0.026834412
      4        6           0.046654972   -0.038809389    0.010847084
      5        6          -0.070566973    0.039069713    0.004065118
      6        6           0.026156366   -0.035967751    0.020897177
      7        1           0.004717007   -0.000918712   -0.002035661
      8        1           0.002527401   -0.000329309   -0.001261020
      9       17          -0.008560384    0.009789954   -0.004773489
     10        8          -0.023189999    0.007193889    0.007221821
     11        1          -0.000472648    0.000254836    0.000034689
     12        6          -0.062208295   -0.008273473    0.048110226
     13        6           0.163922913   -0.019224453   -0.084011156
     14        6          -0.152940914    0.049878929    0.045093194
     15        6           0.028524079   -0.007519978   -0.010269173
     16        6          -0.022586057    0.006574287    0.007483983
     17        6           0.005346355   -0.020013114    0.017464150
     18       17           0.023908921   -0.002467519   -0.012604162
     19        1           0.001136966   -0.003091836    0.002500894
     20        1          -0.003557983   -0.002949541    0.005333574
 -------------------------------------------------------------------
 Cartesian Forces:  Max     0.163922913 RMS     0.038482660
 Leave Link  716 at Mon Apr  4 13:36:43 2022, MaxMem=  1879048192 cpu:               0.6 elap:               0.2
 (Enter /gpfs/software/gaussian16/sse4/tar/g16/l103.exe)

 GradGradGradGradGradGradGradGradGradGradGradGradGradGradGradGradGradGrad
 Berny optimization.
 FormGI is forming the generalized inverse of G from B-inverse, IUseBI=4.
 Internal  Forces:  Max     0.149332823 RMS     0.019561642
 Search for a local minimum.
 Step number   1 out of a maximum of  108
 All quantities printed in internal units (Hartrees-Bohrs-Radians)
 RMS Force = .19562D-01 SwitMx=.10000D-02 MixMth= 1
 Mixed Optimization -- RFO/linear search
 Second derivative matrix not updated -- first step.
 ITU=  0
     Eigenvalues ---    0.00770   0.01023   0.01147   0.01268   0.01486
     Eigenvalues ---    0.01542   0.01684   0.01899   0.02030   0.02038
     Eigenvalues ---    0.02071   0.02113   0.02133   0.02215   0.02230
     Eigenvalues ---    0.02232   0.02354   0.16000   0.16000   0.16000
     Eigenvalues ---    0.16000   0.16000   0.22314   0.22449   0.23468
     Eigenvalues ---    0.24466   0.24602   0.25000   0.25000   0.25000
     Eigenvalues ---    0.25000   0.25000   0.25000   0.32408   0.33364
     Eigenvalues ---    0.33884   0.33964   0.34117   0.35107   0.35136
     Eigenvalues ---    0.35173   0.35281   0.35610   0.35624   0.38071
     Eigenvalues ---    0.42319   0.42324   0.44998   0.46168   0.46494
     Eigenvalues ---    0.47505   0.52741   0.55408   0.93816
 RFO step:  Lambda=-7.82693649D-02 EMin= 7.69788162D-03
 Linear search not attempted -- first point.
 Maximum step size (   0.300) exceeded in Quadratic search.
    -- Step size scaled by   0.724
 Iteration  1 RMS(Cart)=  0.03540084 RMS(Int)=  0.00079548
 Iteration  2 RMS(Cart)=  0.00118524 RMS(Int)=  0.00020828
 Iteration  3 RMS(Cart)=  0.00000107 RMS(Int)=  0.00020828
 Iteration  4 RMS(Cart)=  0.00000000 RMS(Int)=  0.00020828
 ITry= 1 IFail=0 DXMaxC= 1.15D-01 DCOld= 1.00D+10 DXMaxT= 3.00D-01 DXLimC= 3.00D+00 Rises=F
 Variable       Old X    -DE/DX   Delta X   Delta X   Delta X     New X
                                 (Linear)    (Quad)   (Total)
    R1        2.79766  -0.00886   0.00000  -0.01595  -0.01599   2.78167
    R2        2.79796  -0.02315   0.00000  -0.04153  -0.04156   2.75640
    R3        2.31222   0.02498   0.00000   0.01778   0.01778   2.33001
    R4        2.53469   0.01943   0.00000   0.02243   0.02243   2.55711
    R5        2.04674   0.00006   0.00000   0.00010   0.00010   2.04683
    R6        2.78104  -0.03999   0.00000  -0.06483  -0.06480   2.71624
    R7        2.05455   0.00249   0.00000   0.00420   0.00420   2.05875
    R8        2.72983  -0.04302   0.00000  -0.06743  -0.06743   2.66240
    R9        3.24133   0.01378   0.00000   0.02377   0.02377   3.26509
   R10        2.55445   0.03891   0.00000   0.04567   0.04570   2.60015
   R11        2.04695   0.00151   0.00000   0.00252   0.00252   2.04947
   R12        2.83404  -0.02251   0.00000  -0.04048  -0.04048   2.79356
   R13        2.65230  -0.00470   0.00000  -0.00869  -0.00821   2.64408
   R14        2.65644   0.00196   0.00000   0.00495   0.00507   2.66152
   R15        2.63330  -0.14933   0.00000  -0.20229  -0.20195   2.43136
   R16        2.61975  -0.01095   0.00000  -0.01624  -0.01636   2.60339
   R17        2.65007  -0.01030   0.00000  -0.00977  -0.01011   2.63996
   R18        2.05221  -0.00303   0.00000  -0.00508  -0.00508   2.04712
   R19        2.62842   0.00585   0.00000   0.00975   0.00928   2.63770
   R20        2.05502  -0.00303   0.00000  -0.00511  -0.00511   2.04991
   R21        3.24391   0.02655   0.00000   0.04598   0.04598   3.28988
    A1        2.00203  -0.00757   0.00000  -0.02072  -0.02079   1.98124
    A2        2.10839   0.00867   0.00000   0.02113   0.02117   2.12956
    A3        2.17276  -0.00110   0.00000  -0.00042  -0.00038   2.17238
    A4        2.10961   0.01028   0.00000   0.02517   0.02513   2.13474
    A5        2.03378  -0.00569   0.00000  -0.01425  -0.01423   2.01955
    A6        2.13979  -0.00459   0.00000  -0.01092  -0.01090   2.12890
    A7        2.16673  -0.01125   0.00000  -0.02321  -0.02319   2.14354
    A8        2.05354   0.01034   0.00000   0.02591   0.02590   2.07944
    A9        2.06291   0.00092   0.00000  -0.00270  -0.00271   2.06020
   A10        2.11067   0.01024   0.00000   0.01855   0.01853   2.12920
   A11        2.08172  -0.00750   0.00000  -0.01452  -0.01451   2.06721
   A12        2.09080  -0.00274   0.00000  -0.00404  -0.00402   2.08678
   A13        2.13175   0.00163   0.00000   0.00385   0.00390   2.13564
   A14        2.00372   0.00165   0.00000   0.00556   0.00554   2.00926
   A15        2.14772  -0.00328   0.00000  -0.00942  -0.00944   2.13828
   A16        2.04558  -0.00334   0.00000  -0.00365  -0.00358   2.04200
   A17        2.12748  -0.01036   0.00000  -0.02469  -0.02472   2.10275
   A18        2.11013   0.01369   0.00000   0.02834   0.02830   2.13843
   A19        2.06639   0.02862   0.00000   0.06246   0.06217   2.12856
   A20        2.17663   0.00793   0.00000   0.01684   0.01655   2.19319
   A21        2.04017  -0.03654   0.00000  -0.07930  -0.07872   1.96144
   A22        2.13774   0.04468   0.00000   0.08479   0.08582   2.22356
   A23        2.08145   0.01994   0.00000   0.03000   0.03020   2.11165
   A24        2.11523  -0.00170   0.00000   0.00876   0.00851   2.12374
   A25        2.12785  -0.00569   0.00000  -0.02425  -0.02412   2.10373
   A26        2.04011   0.00739   0.00000   0.01548   0.01561   2.05572
   A27        2.09361  -0.00050   0.00000   0.01163   0.01076   2.10437
   A28        2.08903   0.00314   0.00000   0.00297   0.00341   2.09244
   A29        2.10054  -0.00264   0.00000  -0.01460  -0.01417   2.08638
   A30        2.09817  -0.02587   0.00000  -0.05588  -0.05656   2.04161
   A31        2.08367   0.02205   0.00000   0.04803   0.04836   2.13203
   A32        2.10135   0.00383   0.00000   0.00786   0.00820   2.10955
    D1        0.00003  -0.00000   0.00000  -0.00000  -0.00000   0.00003
    D2       -3.14156  -0.00000   0.00000  -0.00000  -0.00000  -3.14156
    D3       -3.14156  -0.00000   0.00000  -0.00000  -0.00000  -3.14157
    D4        0.00003  -0.00000   0.00000  -0.00000  -0.00000   0.00003
    D5       -0.00004   0.00000   0.00000   0.00000   0.00000  -0.00004
    D6        3.14157  -0.00000   0.00000  -0.00000  -0.00000   3.14157
    D7        3.14155   0.00000   0.00000   0.00000   0.00000   3.14156
    D8       -0.00002   0.00000   0.00000   0.00000   0.00000  -0.00002
    D9        0.00001  -0.00000   0.00000  -0.00000  -0.00000   0.00001
   D10       -3.14159  -0.00000   0.00000  -0.00000  -0.00000  -3.14159
   D11       -3.14159  -0.00000   0.00000  -0.00000  -0.00000  -3.14159
   D12        0.00000  -0.00000   0.00000  -0.00000  -0.00000   0.00000
   D13       -0.00004   0.00000   0.00000   0.00000   0.00000  -0.00003
   D14        3.14156   0.00000   0.00000   0.00000   0.00000   3.14157
   D15        3.14156   0.00000   0.00000   0.00000   0.00000   3.14156
   D16       -0.00003   0.00000   0.00000   0.00000   0.00000  -0.00002
   D17        0.00001   0.00000   0.00000   0.00000   0.00000   0.00001
   D18        3.14159   0.00000   0.00000  -0.00000  -0.00000   3.14159
   D19        3.14159   0.00000   0.00000   0.00000   0.00000   3.14159
   D20       -0.00002   0.00000   0.00000   0.00000   0.00000  -0.00002
   D21        0.00003  -0.00000   0.00000  -0.00000  -0.00000   0.00002
   D22       -3.14157  -0.00000   0.00000  -0.00000  -0.00000  -3.14158
   D23       -3.14155   0.00000   0.00000  -0.00000  -0.00000  -3.14155
   D24        0.00003   0.00000   0.00000  -0.00000  -0.00000   0.00003
   D25        0.00018  -0.00000   0.00000  -0.00000  -0.00000   0.00018
   D26       -3.14140  -0.00000   0.00000  -0.00000  -0.00000  -3.14140
   D27       -3.14140  -0.00000   0.00000  -0.00000  -0.00000  -3.14141
   D28        0.00020  -0.00000   0.00000  -0.00000  -0.00000   0.00020
   D29       -3.14159   0.00000   0.00000   0.00000   0.00000  -3.14159
   D30       -0.00000  -0.00000   0.00000  -0.00000  -0.00000  -0.00000
   D31        3.14159   0.00000   0.00000   0.00000   0.00000   3.14159
   D32        0.00000   0.00000   0.00000   0.00000   0.00000   0.00001
   D33        0.00001   0.00000   0.00000   0.00000   0.00000   0.00001
   D34       -3.14158   0.00000   0.00000   0.00000   0.00000  -3.14158
   D35        0.00000  -0.00000   0.00000  -0.00000  -0.00000   0.00000
   D36       -0.00000   0.00000   0.00000   0.00000   0.00000  -0.00000
   D37       -3.14159  -0.00000   0.00000  -0.00000  -0.00000  -3.14159
   D38       -0.00001  -0.00000   0.00000  -0.00000  -0.00000  -0.00001
   D39        3.14159   0.00000   0.00000   0.00000   0.00000   3.14159
   D40        3.14158  -0.00000   0.00000  -0.00000  -0.00000   3.14158
   D41       -0.00001  -0.00000   0.00000  -0.00000  -0.00000  -0.00001
   D42        0.00001  -0.00000   0.00000  -0.00000  -0.00000   0.00001
   D43       -3.14159   0.00000   0.00000   0.00000   0.00000  -3.14159
   D44       -3.14159  -0.00000   0.00000  -0.00000  -0.00000  -3.14159
   D45       -0.00000  -0.00000   0.00000  -0.00000  -0.00000  -0.00000
         Item               Value     Threshold  Converged?
 Maximum Force            0.149333     0.000450     NO 
 RMS     Force            0.019562     0.000300     NO 
 Maximum Displacement     0.115273     0.001800     NO 
 RMS     Displacement     0.035817     0.001200     NO 
 Predicted change in Energy=-3.968001D-02
 Lowest energy point so far.  Saving SCF results.
 GradGradGradGradGradGradGradGradGradGradGradGradGradGradGradGradGradGrad

 Leave Link  103 at Mon Apr  4 13:36:45 2022, MaxMem=  1879048192 cpu:               7.3 elap:               1.9
 (Enter /gpfs/software/gaussian16/sse4/tar/g16/l202.exe)
                          Input orientation:                          
 ---------------------------------------------------------------------
 Center     Atomic      Atomic             Coordinates (Angstroms)
 Number     Number       Type             X           Y           Z
 ---------------------------------------------------------------------
      1          6           0       -8.025772   -1.632152    6.802746
      2          6           0       -7.119655   -2.673736    7.313467
      3          6           0       -5.899427   -2.899063    6.773713
      4          6           0       -7.477719   -0.885302    5.676053
      5          6           0       -6.199705   -1.158908    5.149966
      6          6           0       -5.387875   -2.144612    5.662339
      7          1           0       -5.270636   -3.683860    7.192760
      8          1           0       -5.903469   -0.536371    4.312764
      9         17           0       -8.436863    0.369917    4.976192
     10          8           0       -9.136590   -1.431501    7.298809
     11          1           0       -7.491712   -3.250706    8.151239
     12          6           0       -4.046391   -2.434669    5.113143
     13          6           0       -3.230645   -3.440223    5.643377
     14          6           0       -2.053580   -3.779977    5.250350
     15          6           0       -3.439818   -1.766547    4.031797
     16          6           0       -2.163412   -2.110244    3.579815
     17          6           0       -1.445316   -3.137305    4.194449
     18         17           0        0.145826   -3.571998    3.637536
     19          1           0       -1.723884   -1.576152    2.744183
     20          1           0       -3.956570   -0.962532    3.521852
 ---------------------------------------------------------------------
                    Distance matrix (angstroms):
                    1          2          3          4          5
     1  C    0.000000
     2  C    1.471999   0.000000
     3  C    2.475328   1.353167   0.000000
     4  C    1.458624   2.451087   2.784078   0.000000
     5  C    2.508020   2.796738   2.398929   1.408882   0.000000
     6  C    2.919186   2.450562   1.437370   2.439979   1.375938
     7  H    3.457223   2.110401   1.089443   3.873440   3.378099
     8  H    3.450350   3.879646   3.411539   2.111533   1.084535
     9  Cl   2.741091   4.057304   4.511750   1.727813   2.715213
    10  O    1.232987   2.368837   3.592866   2.384014   3.649264
    11  H    2.173331   1.083136   2.134620   3.423722   3.879760
    12  C    4.397075   3.787285   2.531185   3.806760   2.503135
    13  C    5.254189   4.301290   2.948375   4.956443   3.776661
    14  C    6.533771   5.580800   4.229325   6.162925   4.906163
    15  C    5.359776   5.013337   3.853619   4.448013   3.039162
    16  C    6.706946   6.230732   4.978055   5.842650   4.434194
    17  C    7.236788   6.491632   5.152521   6.607311   5.237488
    18  Cl   8.975331   8.191859   6.843503   8.336206   6.955301
    19  H    7.495923   7.155235   5.951669   6.494594   5.098515
    20  H    5.269825   5.225865   4.254344   4.128563   2.778664
                    6          7          8          9         10
     6  C    0.000000
     7  H    2.173756   0.000000
     8  H    2.161858   4.312950   0.000000
     9  Cl   4.011232   5.601006   2.771205   0.000000
    10  O    4.152039   4.475485   4.491191   3.021469   0.000000
    11  H    3.441540   2.457537   4.962260   4.907458   2.596491
    12  C    1.478286   2.717363   2.773605   5.211593   5.629708
    13  C    2.516468   2.573229   4.164959   6.485909   6.454116
    14  C    3.736533   3.759208   5.120713   7.618601   7.738253
    15  C    2.568371   4.125490   2.768006   5.516051   6.575625
    16  C    3.838652   5.018414   4.123387   6.888923   7.932013
    17  C    4.322489   4.890977   5.162750   7.860881   8.467734
    18  Cl   6.062929   6.479983   6.801834   9.539038  10.205386
    19  H    4.718433   6.067266   4.583724   7.337106   8.701365
    20  H    2.833307   4.754782   2.144195   4.895257   6.427903
                   11         12         13         14         15
    11  H    0.000000
    12  C    4.665424   0.000000
    13  C    4.947927   1.399188   0.000000
    14  C    6.186159   2.408313   1.286618   0.000000
    15  C    5.965767   1.408413   2.332839   2.731379   0.000000
    16  C    7.112620   2.449889   2.676961   2.364479   1.397007
    17  C    7.226891   2.846627   2.319170   1.377657   2.425587
    18  Cl   8.877428   4.587550   3.929544   2.735290   4.033849
    19  H    8.081351   3.426815   3.761704   3.353568   2.153747
    20  H    6.258130   2.169669   3.341675   3.814063   1.083290
                   16         17         18         19         20
    16  C    0.000000
    17  C    1.395812   0.000000
    18  Cl   2.733613   1.740932   0.000000
    19  H    1.084767   2.148970   2.877030   0.000000
    20  H    2.129793   3.389458   4.863369   2.442578   0.000000
 Stoichiometry    C12H5Cl2O(1-)
 Framework group  C1[X(C12H5Cl2O)]
 Deg. of freedom    54
 Full point group                 C1      NOp   1
 RotChk:  IX=0 Diff= 6.38D-03
 Largest Abelian subgroup         C1      NOp   1
 Largest concise Abelian subgroup C1      NOp   1
                         Standard orientation:                         
 ---------------------------------------------------------------------
 Center     Atomic      Atomic             Coordinates (Angstroms)
 Number     Number       Type             X           Y           Z
 ---------------------------------------------------------------------
      1          6           0        3.452966    0.903524    0.000052
      2          6           0        2.445496    1.976736    0.000066
      3          6           0        1.116646    1.721359    0.000039
      4          6           0        2.876180   -0.436216   -0.000033
      5          6           0        1.483514   -0.649351   -0.000050
      6          6           0        0.579649    0.388067   -0.000001
      7          1           0        0.416053    2.555658    0.000047
      8          1           0        1.176921   -1.689648   -0.000119
      9         17           0        3.946205   -1.792825   -0.000094
     10          8           0        4.662573    1.142494    0.000104
     11          1           0        2.835392    2.987263    0.000098
     12          6           0       -0.882241    0.168506    0.000002
     13          6           0       -1.790915    1.232479   -0.000169
     14          6           0       -3.075653    1.162950   -0.000179
     15          6           0       -1.524252   -1.085068    0.000181
     16          6           0       -2.916832   -1.196189    0.000171
     17          6           0       -3.720105   -0.054679   -0.000008
     18         17           0       -5.456214   -0.184172   -0.000019
     19          1           0       -3.380853   -2.176702    0.000308
     20          1           0       -0.944655   -2.000265    0.000340
 ---------------------------------------------------------------------
 Rotational constants (GHZ):           1.5359692           0.1822826           0.1629450
 Leave Link  202 at Mon Apr  4 13:36:45 2022, MaxMem=  1879048192 cpu:               0.1 elap:               0.0
 (Enter /gpfs/software/gaussian16/sse4/tar/g16/l301.exe)
 Standard basis: 6-311+G(d,p) (5D, 7F)
 Ernie: Thresh=  0.10000D-02 Tol=  0.10000D-05 Strict=F.
 There are   391 symmetry adapted cartesian basis functions of A   symmetry.
 There are   376 symmetry adapted basis functions of A   symmetry.
   376 basis functions,   614 primitive gaussians,   391 cartesian basis functions
    60 alpha electrons       60 beta electrons
       nuclear repulsion energy      1001.0109917387 Hartrees.
 IExCor= 4336 DFT=T Ex+Corr=M062X ExCW=0 ScaHFX=  0.540000
 ScaDFX=  1.000000  1.000000  1.000000  1.000000 ScalE2=  1.000000  1.000000
 IRadAn=      5 IRanWt=     -1 IRanGd=            0 ICorTp=0 IEmpDi=  4
 NAtoms=   20 NActive=   20 NUniq=   20 SFac= 1.00D+00 NAtFMM=   60 NAOKFM=F Big=F
 Integral buffers will be    131072 words long.
 Raffenetti 2 integral format.
 Two-electron integral symmetry is turned on.
 Leave Link  301 at Mon Apr  4 13:36:45 2022, MaxMem=  1879048192 cpu:               0.6 elap:               0.1
 (Enter /gpfs/software/gaussian16/sse4/tar/g16/l302.exe)
 NPDir=0 NMtPBC=     1 NCelOv=     1 NCel=       1 NClECP=     1 NCelD=      1
         NCelK=      1 NCelE2=     1 NClLst=     1 CellRange=     0.0.
 One-electron integrals computed using PRISM.
 One-electron integral symmetry used in STVInt
 NBasis=   376 RedAO= T EigKep=  1.13D-06  NBF=   376
 NBsUse=   372 1.00D-06 EigRej=  5.88D-07 NBFU=   372
 Precomputing XC quadrature grid using
 IXCGrd= 4 IRadAn=           5 IRanWt=          -1 IRanGd=           0 AccXCQ= 0.00D+00.
 Generated NRdTot=       0 NPtTot=           0 NUsed=           0 NTot=          32
 NSgBfM=   383   383   383   383   383 MxSgAt=    20 MxSgA2=    20.
 Leave Link  302 at Mon Apr  4 13:36:45 2022, MaxMem=  1879048192 cpu:               4.0 elap:               0.6
 (Enter /gpfs/software/gaussian16/sse4/tar/g16/l303.exe)
 DipDrv:  MaxL=1.
 Leave Link  303 at Mon Apr  4 13:36:46 2022, MaxMem=  1879048192 cpu:               0.4 elap:               0.1
 (Enter /gpfs/software/gaussian16/sse4/tar/g16/l401.exe)
 Initial guess from the checkpoint file:  "checkpoint.chk"
 B after Tr=    -0.000000    0.000000    0.000000
         Rot=    0.999998    0.000000    0.000000   -0.001830 Ang=   0.21 deg.
 Guess basis will be translated and rotated to current coordinates.
 JPrj=2 DoOrth=T DoCkMO=T.
 Generating alternative initial guess.
 ExpMin= 4.38D-02 ExpMax= 1.06D+05 ExpMxC= 3.62D+03 IAcc=2 IRadAn=         4 AccDes= 0.00D+00
 Harris functional with IExCor= 1009 and IRadAn=       4 diagonalized for initial guess.
 HarFok:  IExCor= 1009 AccDes= 0.00D+00 IRadAn=         4 IDoV= 1 UseB2=F ITyADJ=14
 ICtDFT=  3500011 ScaDFX=  1.000000  1.000000  1.000000  1.000000
 FoFCou: FMM=F IPFlag=           0 FMFlag=      100000 FMFlg1=           0
         NFxFlg=           0 DoJE=T BraDBF=F KetDBF=T FulRan=T
         wScrn=  0.000000 ICntrl=       500 IOpCl=  0 I1Cent=   200000004 NGrid=           0
         NMat0=    1 NMatS0=      1 NMatT0=    0 NMatD0=    1 NMtDS0=    0 NMtDT0=    0
 Petite list used in FoFCou.
 Harris En= -1455.17795535378    
 Leave Link  401 at Mon Apr  4 13:36:48 2022, MaxMem=  1879048192 cpu:              14.9 elap:               2.2
 (Enter /gpfs/software/gaussian16/sse4/tar/g16/l502.exe)
 Integral symmetry usage will be decided dynamically.
 Closed shell SCF:
 Using DIIS extrapolation, IDIIS=  1040.
 NGot=  1879048192 LenX=  1878736095 LenY=  1878582773
 Requested convergence on RMS density matrix=1.00D-08 within 128 cycles.
 Requested convergence on MAX density matrix=1.00D-06.
 Requested convergence on             energy=1.00D-06.
 No special actions if energy rises.
 Fock matrices will be formed incrementally for  20 cycles.

 Cycle   1  Pass 1  IDiag  1:
 FoFJK:  IHMeth= 1 ICntrl=       0 DoSepK=F KAlg= 0 I1Cent=           0 FoldK=F
 IRaf= 820000000 NMat=       1 IRICut=       1 DoRegI=T DoRafI=F ISym2E= 0 IDoP0=0 IntGTp=1.
 FoFCou: FMM=F IPFlag=           0 FMFlag=      100000 FMFlg1=           0
         NFxFlg=           0 DoJE=F BraDBF=F KetDBF=F FulRan=T
         wScrn=  0.000000 ICntrl=         0 IOpCl=  0 I1Cent=           0 NGrid=           0
         NMat0=    1 NMatS0=      1 NMatT0=    0 NMatD0=    1 NMtDS0=    0 NMtDT0=    0
 Symmetry not used in FoFCou.
 E= -1455.74734107733    
 DIIS: error= 3.91D-03 at cycle   1 NSaved=   1.
 NSaved= 1 IEnMin= 1 EnMin= -1455.74734107733     IErMin= 1 ErrMin= 3.91D-03
 ErrMax= 3.91D-03  0.00D+00 EMaxC= 1.00D-01 BMatC= 1.31D-02 BMatP= 1.31D-02
 IDIUse=3 WtCom= 9.61D-01 WtEn= 3.91D-02
 Coeff-Com:  0.100D+01
 Coeff-En:   0.100D+01
 Coeff:      0.100D+01
 Gap=     0.380 Goal=   None    Shift=    0.000
 GapD=    0.380 DampG=1.000 DampE=1.000 DampFc=1.0000 IDamp=-1.
 RMSDP=2.08D-02 MaxDP=9.44D-01              OVMax= 4.53D-02

 Cycle   2  Pass 1  IDiag  1:
 RMSU=  1.94D-02    CP:  1.08D+00
 E= -1455.76460706082     Delta-E=       -0.017265983493 Rises=F Damp=F
 DIIS: error= 2.86D-03 at cycle   2 NSaved=   2.
 NSaved= 2 IEnMin= 2 EnMin= -1455.76460706082     IErMin= 2 ErrMin= 2.86D-03
 ErrMax= 2.86D-03  0.00D+00 EMaxC= 1.00D-01 BMatC= 1.58D-03 BMatP= 1.31D-02
 IDIUse=3 WtCom= 9.71D-01 WtEn= 2.86D-02
 Coeff-Com:  0.131D+00 0.869D+00
 Coeff-En:   0.000D+00 0.100D+01
 Coeff:      0.127D+00 0.873D+00
 Gap=     0.127 Goal=   None    Shift=    0.000
 RMSDP=2.82D-03 MaxDP=1.85D-01 DE=-1.73D-02 OVMax= 2.09D-02

 Cycle   3  Pass 1  IDiag  1:
 RMSU=  2.61D-03    CP:  1.08D+00  1.05D+00
 E= -1455.76503169094     Delta-E=       -0.000424630122 Rises=F Damp=F
 DIIS: error= 3.61D-03 at cycle   3 NSaved=   3.
 NSaved= 3 IEnMin= 3 EnMin= -1455.76503169094     IErMin= 2 ErrMin= 2.86D-03
 ErrMax= 3.61D-03  0.00D+00 EMaxC= 1.00D-01 BMatC= 1.29D-03 BMatP= 1.58D-03
 IDIUse=3 WtCom= 9.64D-01 WtEn= 3.61D-02
 Coeff-Com: -0.319D-01 0.477D+00 0.555D+00
 Coeff-En:   0.000D+00 0.430D+00 0.570D+00
 Coeff:     -0.308D-01 0.475D+00 0.555D+00
 Gap=     0.118 Goal=   None    Shift=    0.000
 RMSDP=1.30D-03 MaxDP=9.79D-02 DE=-4.25D-04 OVMax= 1.49D-02

 Cycle   4  Pass 1  IDiag  1:
 RMSU=  1.25D-03    CP:  1.08D+00  1.07D+00  1.04D+00
 E= -1455.76639362180     Delta-E=       -0.001361930856 Rises=F Damp=F
 DIIS: error= 8.17D-04 at cycle   4 NSaved=   4.
 NSaved= 4 IEnMin= 4 EnMin= -1455.76639362180     IErMin= 4 ErrMin= 8.17D-04
 ErrMax= 8.17D-04  0.00D+00 EMaxC= 1.00D-01 BMatC= 9.12D-05 BMatP= 1.29D-03
 IDIUse=3 WtCom= 9.92D-01 WtEn= 8.17D-03
 Coeff-Com: -0.215D-01 0.182D+00 0.289D+00 0.551D+00
 Coeff-En:   0.000D+00 0.000D+00 0.000D+00 0.100D+01
 Coeff:     -0.213D-01 0.180D+00 0.286D+00 0.554D+00
 Gap=     0.118 Goal=   None    Shift=    0.000
 RMSDP=3.71D-04 MaxDP=3.41D-02 DE=-1.36D-03 OVMax= 4.84D-03

 Cycle   5  Pass 1  IDiag  1:
 RMSU=  2.34D-04    CP:  1.08D+00  1.07D+00  1.12D+00  9.81D-01
 E= -1455.76647351640     Delta-E=       -0.000079894605 Rises=F Damp=F
 DIIS: error= 4.43D-04 at cycle   5 NSaved=   5.
 NSaved= 5 IEnMin= 5 EnMin= -1455.76647351640     IErMin= 5 ErrMin= 4.43D-04
 ErrMax= 4.43D-04  0.00D+00 EMaxC= 1.00D-01 BMatC= 2.58D-05 BMatP= 9.12D-05
 IDIUse=3 WtCom= 9.96D-01 WtEn= 4.43D-03
 Coeff-Com: -0.648D-02 0.148D-01 0.724D-01 0.368D+00 0.551D+00
 Coeff-En:   0.000D+00 0.000D+00 0.000D+00 0.180D+00 0.820D+00
 Coeff:     -0.645D-02 0.147D-01 0.720D-01 0.367D+00 0.552D+00
 Gap=     0.119 Goal=   None    Shift=    0.000
 RMSDP=1.48D-04 MaxDP=6.99D-03 DE=-7.99D-05 OVMax= 2.33D-03

 Cycle   6  Pass 1  IDiag  1:
 RMSU=  8.41D-05    CP:  1.08D+00  1.07D+00  1.15D+00  9.62D-01  9.86D-01
 E= -1455.76650028276     Delta-E=       -0.000026766363 Rises=F Damp=F
 DIIS: error= 1.97D-04 at cycle   6 NSaved=   6.
 NSaved= 6 IEnMin= 6 EnMin= -1455.76650028276     IErMin= 6 ErrMin= 1.97D-04
 ErrMax= 1.97D-04  0.00D+00 EMaxC= 1.00D-01 BMatC= 3.34D-06 BMatP= 2.58D-05
 IDIUse=3 WtCom= 9.98D-01 WtEn= 1.97D-03
 Coeff-Com: -0.729D-04-0.237D-01-0.945D-02 0.124D+00 0.327D+00 0.583D+00
 Coeff-En:   0.000D+00 0.000D+00 0.000D+00 0.000D+00 0.000D+00 0.100D+01
 Coeff:     -0.728D-04-0.236D-01-0.944D-02 0.123D+00 0.326D+00 0.584D+00
 Gap=     0.119 Goal=   None    Shift=    0.000
 RMSDP=1.06D-04 MaxDP=8.44D-03 DE=-2.68D-05 OVMax= 8.15D-04

 Cycle   7  Pass 1  IDiag  1:
 RMSU=  5.88D-05    CP:  1.08D+00  1.07D+00  1.17D+00  1.01D+00  9.90D-01
                    CP:  7.26D-01
 E= -1455.76650486173     Delta-E=       -0.000004578966 Rises=F Damp=F
 DIIS: error= 3.59D-05 at cycle   7 NSaved=   7.
 NSaved= 7 IEnMin= 7 EnMin= -1455.76650486173     IErMin= 7 ErrMin= 3.59D-05
 ErrMax= 3.59D-05  0.00D+00 EMaxC= 1.00D-01 BMatC= 2.36D-07 BMatP= 3.34D-06
 IDIUse=1 WtCom= 1.00D+00 WtEn= 0.00D+00
 Coeff-Com:  0.116D-02-0.129D-01-0.198D-01-0.130D-01 0.291D-01 0.195D+00
 Coeff-Com:  0.821D+00
 Coeff:      0.116D-02-0.129D-01-0.198D-01-0.130D-01 0.291D-01 0.195D+00
 Coeff:      0.821D+00
 Gap=     0.119 Goal=   None    Shift=    0.000
 RMSDP=3.50D-05 MaxDP=2.80D-03 DE=-4.58D-06 OVMax= 6.12D-04

 Cycle   8  Pass 1  IDiag  1:
 RMSU=  1.64D-05    CP:  1.08D+00  1.07D+00  1.17D+00  1.03D+00  1.01D+00
                    CP:  7.44D-01  9.46D-01
 E= -1455.76650551935     Delta-E=       -0.000000657619 Rises=F Damp=F
 DIIS: error= 2.26D-05 at cycle   8 NSaved=   8.
 NSaved= 8 IEnMin= 8 EnMin= -1455.76650551935     IErMin= 8 ErrMin= 2.26D-05
 ErrMax= 2.26D-05  0.00D+00 EMaxC= 1.00D-01 BMatC= 4.33D-08 BMatP= 2.36D-07
 IDIUse=1 WtCom= 1.00D+00 WtEn= 0.00D+00
 Coeff-Com:  0.475D-03-0.115D-02-0.677D-02-0.226D-01-0.375D-01-0.309D-01
 Coeff-Com:  0.282D+00 0.817D+00
 Coeff:      0.475D-03-0.115D-02-0.677D-02-0.226D-01-0.375D-01-0.309D-01
 Coeff:      0.282D+00 0.817D+00
 Gap=     0.119 Goal=   None    Shift=    0.000
 RMSDP=1.51D-05 MaxDP=1.52D-03 DE=-6.58D-07 OVMax= 3.03D-04

 Cycle   9  Pass 1  IDiag  1:
 RMSU=  9.85D-06    CP:  1.08D+00  1.07D+00  1.17D+00  1.03D+00  1.02D+00
                    CP:  7.46D-01  1.09D+00  8.46D-01
 E= -1455.76650563439     Delta-E=       -0.000000115038 Rises=F Damp=F
 DIIS: error= 6.62D-06 at cycle   9 NSaved=   9.
 NSaved= 9 IEnMin= 9 EnMin= -1455.76650563439     IErMin= 9 ErrMin= 6.62D-06
 ErrMax= 6.62D-06  0.00D+00 EMaxC= 1.00D-01 BMatC= 1.24D-08 BMatP= 4.33D-08
 IDIUse=1 WtCom= 1.00D+00 WtEn= 0.00D+00
 Coeff-Com:  0.487D-05 0.217D-02 0.561D-03-0.866D-02-0.245D-01-0.592D-01
 Coeff-Com: -0.249D-01 0.417D+00 0.698D+00
 Coeff:      0.487D-05 0.217D-02 0.561D-03-0.866D-02-0.245D-01-0.592D-01
 Coeff:     -0.249D-01 0.417D+00 0.698D+00
 Gap=     0.119 Goal=   None    Shift=    0.000
 RMSDP=5.68D-06 MaxDP=3.59D-04 DE=-1.15D-07 OVMax= 1.15D-04

 Cycle  10  Pass 1  IDiag  1:
 RMSU=  2.42D-06    CP:  1.08D+00  1.07D+00  1.17D+00  1.03D+00  1.02D+00
                    CP:  7.54D-01  1.08D+00  9.58D-01  9.06D-01
 E= -1455.76650565470     Delta-E=       -0.000000020308 Rises=F Damp=F
 DIIS: error= 2.31D-06 at cycle  10 NSaved=  10.
 NSaved=10 IEnMin=10 EnMin= -1455.76650565470     IErMin=10 ErrMin= 2.31D-06
 ErrMax= 2.31D-06  0.00D+00 EMaxC= 1.00D-01 BMatC= 1.17D-09 BMatP= 1.24D-08
 IDIUse=1 WtCom= 1.00D+00 WtEn= 0.00D+00
 Coeff-Com: -0.428D-04 0.105D-02 0.960D-03-0.128D-02-0.609D-02-0.224D-01
 Coeff-Com: -0.379D-01 0.898D-01 0.309D+00 0.667D+00
 Coeff:     -0.428D-04 0.105D-02 0.960D-03-0.128D-02-0.609D-02-0.224D-01
 Coeff:     -0.379D-01 0.898D-01 0.309D+00 0.667D+00
 Gap=     0.119 Goal=   None    Shift=    0.000
 RMSDP=2.31D-06 MaxDP=1.38D-04 DE=-2.03D-08 OVMax= 2.24D-05

 Cycle  11  Pass 1  IDiag  1:
 RMSU=  8.27D-07    CP:  1.08D+00  1.07D+00  1.17D+00  1.03D+00  1.02D+00
                    CP:  7.51D-01  1.09D+00  9.41D-01  1.00D+00  1.12D+00
 E= -1455.76650565614     Delta-E=       -0.000000001446 Rises=F Damp=F
 DIIS: error= 9.15D-07 at cycle  11 NSaved=  11.
 NSaved=11 IEnMin=11 EnMin= -1455.76650565614     IErMin=11 ErrMin= 9.15D-07
 ErrMax= 9.15D-07  0.00D+00 EMaxC= 1.00D-01 BMatC= 1.79D-10 BMatP= 1.17D-09
 IDIUse=1 WtCom= 1.00D+00 WtEn= 0.00D+00
 Coeff-Com: -0.223D-04 0.239D-03 0.396D-03 0.481D-03 0.185D-03-0.362D-02
 Coeff-Com: -0.134D-01-0.100D-01 0.582D-01 0.319D+00 0.649D+00
 Coeff:     -0.223D-04 0.239D-03 0.396D-03 0.481D-03 0.185D-03-0.362D-02
 Coeff:     -0.134D-01-0.100D-01 0.582D-01 0.319D+00 0.649D+00
 Gap=     0.119 Goal=   None    Shift=    0.000
 RMSDP=5.21D-07 MaxDP=2.75D-05 DE=-1.45D-09 OVMax= 8.96D-06

 Cycle  12  Pass 1  IDiag  1:
 RMSU=  2.82D-07    CP:  1.08D+00  1.07D+00  1.17D+00  1.03D+00  1.02D+00
                    CP:  7.50D-01  1.08D+00  9.37D-01  1.02D+00  1.18D+00
                    CP:  1.07D+00
 E= -1455.76650565632     Delta-E=       -0.000000000177 Rises=F Damp=F
 DIIS: error= 2.66D-07 at cycle  12 NSaved=  12.
 NSaved=12 IEnMin=12 EnMin= -1455.76650565632     IErMin=12 ErrMin= 2.66D-07
 ErrMax= 2.66D-07  0.00D+00 EMaxC= 1.00D-01 BMatC= 2.08D-11 BMatP= 1.79D-10
 IDIUse=1 WtCom= 1.00D+00 WtEn= 0.00D+00
 Coeff-Com: -0.228D-05-0.558D-04 0.192D-04 0.381D-03 0.101D-02 0.149D-02
 Coeff-Com: -0.361D-03-0.181D-01-0.192D-01 0.435D-01 0.281D+00 0.710D+00
 Coeff:     -0.228D-05-0.558D-04 0.192D-04 0.381D-03 0.101D-02 0.149D-02
 Coeff:     -0.361D-03-0.181D-01-0.192D-01 0.435D-01 0.281D+00 0.710D+00
 Gap=     0.119 Goal=   None    Shift=    0.000
 RMSDP=2.61D-07 MaxDP=1.96D-05 DE=-1.77D-10 OVMax= 2.49D-06

 Cycle  13  Pass 1  IDiag  1:
 RMSU=  1.51D-07    CP:  1.08D+00  1.07D+00  1.17D+00  1.03D+00  1.02D+00
                    CP:  7.51D-01  1.08D+00  9.33D-01  1.03D+00  1.20D+00
                    CP:  1.11D+00  1.10D+00
 E= -1455.76650565631     Delta-E=        0.000000000005 Rises=F Damp=F
 DIIS: error= 7.61D-08 at cycle  13 NSaved=  13.
 NSaved=13 IEnMin=12 EnMin= -1455.76650565632     IErMin=13 ErrMin= 7.61D-08
 ErrMax= 7.61D-08  0.00D+00 EMaxC= 1.00D-01 BMatC= 2.93D-12 BMatP= 2.08D-11
 IDIUse=1 WtCom= 1.00D+00 WtEn= 0.00D+00
 Coeff-Com:  0.103D-05-0.510D-04-0.343D-04 0.133D-03 0.480D-03 0.101D-02
 Coeff-Com:  0.130D-02-0.710D-02-0.152D-01-0.165D-01 0.656D-01 0.341D+00
 Coeff-Com:  0.629D+00
 Coeff:      0.103D-05-0.510D-04-0.343D-04 0.133D-03 0.480D-03 0.101D-02
 Coeff:      0.130D-02-0.710D-02-0.152D-01-0.165D-01 0.656D-01 0.341D+00
 Coeff:      0.629D+00
 Gap=     0.119 Goal=   None    Shift=    0.000
 RMSDP=9.16D-08 MaxDP=5.10D-06 DE= 4.55D-12 OVMax= 7.36D-07

 Cycle  14  Pass 1  IDiag  1:
 RMSU=  5.03D-08    CP:  1.08D+00  1.07D+00  1.17D+00  1.03D+00  1.02D+00
                    CP:  7.51D-01  1.08D+00  9.32D-01  1.03D+00  1.20D+00
                    CP:  1.14D+00  1.17D+00  1.04D+00
 E= -1455.76650565632     Delta-E=       -0.000000000005 Rises=F Damp=F
 DIIS: error= 2.18D-08 at cycle  14 NSaved=  14.
 NSaved=14 IEnMin=14 EnMin= -1455.76650565632     IErMin=14 ErrMin= 2.18D-08
 ErrMax= 2.18D-08  0.00D+00 EMaxC= 1.00D-01 BMatC= 1.92D-13 BMatP= 2.93D-12
 IDIUse=1 WtCom= 1.00D+00 WtEn= 0.00D+00
 Coeff-Com:  0.624D-06-0.926D-05-0.145D-04-0.474D-05 0.343D-04 0.101D-03
 Coeff-Com:  0.459D-03 0.158D-03-0.221D-02-0.118D-01-0.154D-01 0.946D-02
 Coeff-Com:  0.196D+00 0.823D+00
 Coeff:      0.624D-06-0.926D-05-0.145D-04-0.474D-05 0.343D-04 0.101D-03
 Coeff:      0.459D-03 0.158D-03-0.221D-02-0.118D-01-0.154D-01 0.946D-02
 Coeff:      0.196D+00 0.823D+00
 Gap=     0.119 Goal=   None    Shift=    0.000
 RMSDP=3.71D-08 MaxDP=2.55D-06 DE=-5.00D-12 OVMax= 3.26D-07

 Cycle  15  Pass 1  IDiag  1:
 RMSU=  1.34D-08    CP:  1.08D+00  1.07D+00  1.17D+00  1.03D+00  1.02D+00
                    CP:  7.51D-01  1.08D+00  9.32D-01  1.03D+00  1.20D+00
                    CP:  1.15D+00  1.19D+00  1.11D+00  1.04D+00
 E= -1455.76650565639     Delta-E=       -0.000000000075 Rises=F Damp=F
 DIIS: error= 1.07D-08 at cycle  15 NSaved=  15.
 NSaved=15 IEnMin=15 EnMin= -1455.76650565639     IErMin=15 ErrMin= 1.07D-08
 ErrMax= 1.07D-08  0.00D+00 EMaxC= 1.00D-01 BMatC= 2.89D-14 BMatP= 1.92D-13
 IDIUse=1 WtCom= 1.00D+00 WtEn= 0.00D+00
 Coeff-Com:  0.133D-06 0.117D-05-0.187D-05-0.136D-04-0.272D-04-0.677D-04
 Coeff-Com:  0.381D-04 0.652D-03 0.610D-03-0.296D-02-0.110D-01-0.302D-01
 Coeff-Com:  0.158D-01 0.309D+00 0.718D+00
 Coeff:      0.133D-06 0.117D-05-0.187D-05-0.136D-04-0.272D-04-0.677D-04
 Coeff:      0.381D-04 0.652D-03 0.610D-03-0.296D-02-0.110D-01-0.302D-01
 Coeff:      0.158D-01 0.309D+00 0.718D+00
 Gap=     0.119 Goal=   None    Shift=    0.000
 RMSDP=2.47D-08 MaxDP=2.23D-06 DE=-7.50D-11 OVMax= 9.34D-08

 Cycle  16  Pass 1  IDiag  1:
 RMSU=  5.89D-09    CP:  1.08D+00  1.07D+00  1.17D+00  1.03D+00  1.02D+00
                    CP:  7.51D-01  1.08D+00  9.32D-01  1.02D+00  1.20D+00
                    CP:  1.15D+00  1.20D+00  1.15D+00  1.01D+00  1.05D+00
 E= -1455.76650565635     Delta-E=        0.000000000044 Rises=F Damp=F
 DIIS: error= 6.47D-09 at cycle  16 NSaved=  16.
 NSaved=16 IEnMin=15 EnMin= -1455.76650565639     IErMin=16 ErrMin= 6.47D-09
 ErrMax= 6.47D-09  0.00D+00 EMaxC= 1.00D-01 BMatC= 8.03D-15 BMatP= 2.89D-14
 IDIUse=1 WtCom= 1.00D+00 WtEn= 0.00D+00
 Coeff-Com: -0.394D-07 0.241D-05 0.178D-05-0.697D-05-0.203D-04-0.596D-04
 Coeff-Com: -0.470D-04 0.365D-03 0.795D-03 0.507D-03-0.316D-02-0.196D-01
 Coeff-Com: -0.249D-01 0.214D-01 0.378D+00 0.646D+00
 Coeff:     -0.394D-07 0.241D-05 0.178D-05-0.697D-05-0.203D-04-0.596D-04
 Coeff:     -0.470D-04 0.365D-03 0.795D-03 0.507D-03-0.316D-02-0.196D-01
 Coeff:     -0.249D-01 0.214D-01 0.378D+00 0.646D+00
 Gap=     0.119 Goal=   None    Shift=    0.000
 RMSDP=5.68D-09 MaxDP=4.46D-07 DE= 4.37D-11 OVMax= 3.54D-08

 SCF Done:  E(RM062X) =  -1455.76650566     A.U. after   16 cycles
            NFock= 16  Conv=0.57D-08     -V/T= 2.0028
 KE= 1.451654317419D+03 PE=-5.451546826140D+03 EE= 1.543115011326D+03
 Leave Link  502 at Mon Apr  4 13:40:18 2022, MaxMem=  1879048192 cpu:            1463.8 elap:             210.3
 (Enter /gpfs/software/gaussian16/sse4/tar/g16/l701.exe)
 ... and contract with generalized density number  0.
 Compute integral first derivatives.
 Leave Link  701 at Mon Apr  4 13:40:19 2022, MaxMem=  1879048192 cpu:               3.0 elap:               0.6
 (Enter /gpfs/software/gaussian16/sse4/tar/g16/l702.exe)
 L702 exits ... SP integral derivatives will be done elsewhere.
 Leave Link  702 at Mon Apr  4 13:40:19 2022, MaxMem=  1879048192 cpu:               0.2 elap:               0.1
 (Enter /gpfs/software/gaussian16/sse4/tar/g16/l703.exe)
 Integral derivatives from FoFJK, PRISM(SPDF).
 Compute integral first derivatives, UseDBF=F ICtDFT=           0.
 Calling FoFJK, ICntrl=      2127 FMM=F ISym2X=0 I1Cent= 0 IOpClX= 0 NMat=1 NMatS=1 NMatT=0.
 FoFJK:  IHMeth= 1 ICntrl=    2127 DoSepK=F KAlg= 0 I1Cent=           0 FoldK=F
 IRaf=         0 NMat=       1 IRICut=       1 DoRegI=T DoRafI=F ISym2E= 0 IDoP0=0 IntGTp=1.
 FoFCou: FMM=F IPFlag=           0 FMFlag=      100000 FMFlg1=         800
         NFxFlg=           0 DoJE=F BraDBF=F KetDBF=F FulRan=T
         wScrn=  0.000000 ICntrl=      2127 IOpCl=  0 I1Cent=           0 NGrid=           0
         NMat0=    1 NMatS0=      1 NMatT0=    0 NMatD0=    1 NMtDS0=    0 NMtDT0=    0
 Symmetry not used in FoFCou.
 Leave Link  703 at Mon Apr  4 13:40:48 2022, MaxMem=  1879048192 cpu:             207.0 elap:              29.7
 (Enter /gpfs/software/gaussian16/sse4/tar/g16/l716.exe)
 Dipole        =-3.41193572D+00-1.07030167D+00 4.62640314D-05
 ***** Axes restored to original set *****
 -------------------------------------------------------------------
 Center     Atomic                   Forces (Hartrees/Bohr)
 Number     Number              X              Y              Z
 -------------------------------------------------------------------
      1        6           0.011024853   -0.003981558   -0.002847881
      2        6          -0.012529991    0.013397935   -0.006015415
      3        6           0.017868949    0.001484761   -0.012892980
      4        6           0.029872597   -0.021744048    0.003708158
      5        6          -0.038762370    0.023220440    0.000399152
      6        6           0.019241249   -0.019668605    0.008291602
      7        1           0.000952420    0.000260376   -0.000875156
      8        1           0.003093334   -0.001136276   -0.000778827
      9       17          -0.005900365    0.006891595   -0.003440156
     10        8          -0.010858445    0.003247860    0.003506791
     11        1          -0.000161038   -0.000319550    0.000435851
     12        6          -0.045280975   -0.001798432    0.030616081
     13        6           0.071834055   -0.004438637   -0.040968526
     14        6          -0.066067475    0.019670361    0.021434858
     15        6           0.015367185   -0.005169489   -0.004367707
     16        6          -0.006877344    0.000674396    0.003662218
     17        6           0.009304827   -0.008091233    0.002526470
     18       17           0.009731341   -0.000417909   -0.005741279
     19        1           0.000833094   -0.001193407    0.000715139
     20        1          -0.002685902   -0.000888581    0.002631606
 -------------------------------------------------------------------
 Cartesian Forces:  Max     0.071834055 RMS     0.018800890
 Leave Link  716 at Mon Apr  4 13:40:49 2022, MaxMem=  1879048192 cpu:               0.6 elap:               0.2
 (Enter /gpfs/software/gaussian16/sse4/tar/g16/l103.exe)

 GradGradGradGradGradGradGradGradGradGradGradGradGradGradGradGradGradGrad
 Berny optimization.
 Using GEDIIS/GDIIS optimizer.
 FormGI is forming the generalized inverse of G from B-inverse, IUseBI=4.
 GSVD:  received Info=                   1 from GESDD.
 Internal  Forces:  Max     0.059506392 RMS     0.009081014
 Search for a local minimum.
 Step number   2 out of a maximum of  108
 All quantities printed in internal units (Hartrees-Bohrs-Radians)
 RMS Force = .90810D-02 SwitMx=.10000D-02 MixMth= 1
 Mixed Optimization -- RFO/linear search
 Update second derivatives using D2CorX and points    1    2
 DE= -4.27D-02 DEPred=-3.97D-02 R= 1.08D+00
 TightC=F SS=  1.41D+00  RLast= 3.00D-01 DXNew= 5.0454D-01 8.9994D-01
 Trust test= 1.08D+00 RLast= 3.00D-01 DXMaxT set to 5.05D-01
 ITU=  1  0
 Use linear search instead of GDIIS.
     Eigenvalues ---    0.00770   0.01023   0.01151   0.01269   0.01499
     Eigenvalues ---    0.01507   0.01689   0.01905   0.02031   0.02039
     Eigenvalues ---    0.02072   0.02112   0.02132   0.02214   0.02229
     Eigenvalues ---    0.02232   0.02357   0.15874   0.16000   0.16000
     Eigenvalues ---    0.16000   0.16051   0.21213   0.22425   0.22542
     Eigenvalues ---    0.23502   0.24603   0.24916   0.25000   0.25000
     Eigenvalues ---    0.25000   0.25000   0.25229   0.31783   0.33349
     Eigenvalues ---    0.33714   0.34018   0.34102   0.35106   0.35128
     Eigenvalues ---    0.35276   0.35582   0.35610   0.35642   0.37210
     Eigenvalues ---    0.41695   0.42392   0.44981   0.46367   0.46996
     Eigenvalues ---    0.50437   0.52417   0.55191   0.93604
 RFO step:  Lambda=-3.29981372D-03 EMin= 7.69788162D-03
 Quartic linear search produced a step of  0.61135.
 Iteration  1 RMS(Cart)=  0.02212151 RMS(Int)=  0.00075081
 Iteration  2 RMS(Cart)=  0.00089536 RMS(Int)=  0.00029932
 Iteration  3 RMS(Cart)=  0.00000028 RMS(Int)=  0.00029932
 ITry= 1 IFail=0 DXMaxC= 8.54D-02 DCOld= 1.00D+10 DXMaxT= 5.05D-01 DXLimC= 3.00D+00 Rises=F
 Variable       Old X    -DE/DX   Delta X   Delta X   Delta X     New X
                                 (Linear)    (Quad)   (Total)
    R1        2.78167  -0.00844  -0.00977  -0.02076  -0.03053   2.75114
    R2        2.75640  -0.00692  -0.02541   0.01589  -0.00950   2.74690
    R3        2.33001   0.01172   0.01087   0.00337   0.01424   2.34425
    R4        2.55711   0.01092   0.01371   0.00813   0.02182   2.57894
    R5        2.04683   0.00056   0.00006   0.00241   0.00247   2.04930
    R6        2.71624  -0.01704  -0.03962   0.00336  -0.03628   2.67996
    R7        2.05875   0.00003   0.00257  -0.00492  -0.00235   2.05639
    R8        2.66240  -0.02373  -0.04122  -0.02003  -0.06123   2.60117
    R9        3.26509   0.00967   0.01453   0.01637   0.03090   3.29600
   R10        2.60015   0.01986   0.02794   0.01086   0.03880   2.63895
   R11        2.04947   0.00079   0.00154   0.00054   0.00208   2.05155
   R12        2.79356  -0.01614  -0.02475  -0.02933  -0.05409   2.73947
   R13        2.64408  -0.00107  -0.00502   0.00314  -0.00118   2.64290
   R14        2.66152   0.00473   0.00310   0.01304   0.01632   2.67783
   R15        2.43136  -0.05951  -0.12346   0.01430  -0.10866   2.32269
   R16        2.60339  -0.00018  -0.01000   0.01566   0.00550   2.60889
   R17        2.63996   0.00124  -0.00618   0.01932   0.01268   2.65264
   R18        2.04712  -0.00062  -0.00311   0.00332   0.00021   2.04733
   R19        2.63770   0.00128   0.00568  -0.00386   0.00113   2.63883
   R20        2.04991  -0.00080  -0.00312   0.00251  -0.00062   2.04930
   R21        3.28988   0.01084   0.02811  -0.00502   0.02309   3.31297
    A1        1.98124  -0.00353  -0.01271   0.00096  -0.01172   1.96952
    A2        2.12956   0.00389   0.01294  -0.00172   0.01121   2.14077
    A3        2.17238  -0.00036  -0.00023   0.00076   0.00052   2.17290
    A4        2.13474   0.00393   0.01536  -0.00770   0.00764   2.14239
    A5        2.01955  -0.00192  -0.00870   0.00709  -0.00160   2.01794
    A6        2.12890  -0.00200  -0.00666   0.00061  -0.00604   2.12286
    A7        2.14354  -0.00467  -0.01418   0.00572  -0.00850   2.13504
    A8        2.07944   0.00369   0.01583  -0.01372   0.00213   2.08157
    A9        2.06020   0.00098  -0.00166   0.00801   0.00637   2.06658
   A10        2.12920   0.00676   0.01133   0.01276   0.02414   2.15333
   A11        2.06721  -0.00457  -0.00887  -0.00677  -0.01566   2.05155
   A12        2.08678  -0.00219  -0.00246  -0.00599  -0.00847   2.07830
   A13        2.13564  -0.00114   0.00238  -0.01339  -0.01098   2.12466
   A14        2.00926   0.00394   0.00339   0.02724   0.03062   2.03988
   A15        2.13828  -0.00280  -0.00577  -0.01386  -0.01964   2.11864
   A16        2.04200  -0.00135  -0.00219   0.00164  -0.00057   2.04143
   A17        2.10275  -0.00224  -0.01511   0.01696   0.00186   2.10461
   A18        2.13843   0.00359   0.01730  -0.01860  -0.00129   2.13714
   A19        2.12856   0.01835   0.03801   0.03169   0.06925   2.19780
   A20        2.19319   0.00565   0.01012   0.01350   0.02317   2.21636
   A21        1.96144  -0.02400  -0.04813  -0.04519  -0.09242   1.86902
   A22        2.22356   0.02606   0.05247   0.03257   0.08646   2.31002
   A23        2.11165   0.00915   0.01846   0.00274   0.02146   2.13311
   A24        2.12374   0.00347   0.00520   0.02480   0.02968   2.15342
   A25        2.10373  -0.00564  -0.01475  -0.01720  -0.03179   2.07194
   A26        2.05572   0.00217   0.00954  -0.00760   0.00211   2.05782
   A27        2.10437   0.00151   0.00658   0.00874   0.01408   2.11845
   A28        2.09244   0.00069   0.00208  -0.00505  -0.00235   2.09009
   A29        2.08638  -0.00220  -0.00866  -0.00369  -0.01173   2.07465
   A30        2.04161  -0.01620  -0.03458  -0.02367  -0.05926   1.98234
   A31        2.13203   0.01342   0.02957   0.01814   0.04821   2.18025
   A32        2.10955   0.00278   0.00501   0.00553   0.01105   2.12060
    D1        0.00003  -0.00000  -0.00000  -0.00001  -0.00001   0.00002
    D2       -3.14156  -0.00000  -0.00000  -0.00001  -0.00001  -3.14157
    D3       -3.14157  -0.00000  -0.00000   0.00000  -0.00000  -3.14157
    D4        0.00003  -0.00000  -0.00000  -0.00000  -0.00000   0.00003
    D5       -0.00004   0.00000   0.00000   0.00001   0.00001  -0.00002
    D6        3.14157  -0.00000  -0.00000   0.00001   0.00001   3.14158
    D7        3.14156   0.00000   0.00000  -0.00000   0.00000   3.14156
    D8       -0.00002   0.00000   0.00000  -0.00000  -0.00000  -0.00002
    D9        0.00001  -0.00000  -0.00000   0.00000   0.00000   0.00001
   D10       -3.14159  -0.00000  -0.00000  -0.00000  -0.00000  -3.14159
   D11       -3.14159  -0.00000  -0.00000   0.00000   0.00000  -3.14159
   D12        0.00000  -0.00000  -0.00000   0.00000   0.00000   0.00000
   D13       -0.00003   0.00000   0.00000   0.00001   0.00001  -0.00002
   D14        3.14157   0.00000   0.00000  -0.00000  -0.00000   3.14157
   D15        3.14156   0.00000   0.00000   0.00001   0.00001   3.14157
   D16       -0.00002   0.00000   0.00000  -0.00000   0.00000  -0.00002
   D17        0.00001   0.00000   0.00000  -0.00000  -0.00000   0.00001
   D18        3.14159  -0.00000  -0.00000  -0.00000  -0.00000   3.14159
   D19        3.14159   0.00000   0.00000  -0.00000   0.00000   3.14159
   D20       -0.00002   0.00000   0.00000   0.00000   0.00000  -0.00001
   D21        0.00002  -0.00000  -0.00000  -0.00000  -0.00001   0.00002
   D22       -3.14158  -0.00000  -0.00000   0.00001   0.00000  -3.14157
   D23       -3.14155  -0.00000  -0.00000  -0.00001  -0.00001  -3.14156
   D24        0.00003   0.00000  -0.00000   0.00000   0.00000   0.00003
   D25        0.00018  -0.00000  -0.00000  -0.00004  -0.00004   0.00014
   D26       -3.14140  -0.00000  -0.00000  -0.00004  -0.00004  -3.14145
   D27       -3.14141  -0.00000  -0.00000  -0.00005  -0.00005  -3.14146
   D28        0.00020  -0.00000  -0.00000  -0.00005  -0.00005   0.00014
   D29       -3.14159  -0.00000   0.00000  -0.00001  -0.00000   3.14159
   D30       -0.00000  -0.00000  -0.00000  -0.00000  -0.00000  -0.00001
   D31        3.14159   0.00000   0.00000   0.00000   0.00000  -3.14159
   D32        0.00001   0.00000   0.00000  -0.00000  -0.00000   0.00001
   D33        0.00001   0.00000   0.00000  -0.00000  -0.00000   0.00001
   D34       -3.14158   0.00000   0.00000  -0.00001  -0.00000  -3.14158
   D35        0.00000   0.00000  -0.00000   0.00000   0.00000   0.00000
   D36       -0.00000   0.00000   0.00000  -0.00000  -0.00000  -0.00000
   D37       -3.14159  -0.00000  -0.00000   0.00000  -0.00000  -3.14159
   D38       -0.00001  -0.00000  -0.00000   0.00000   0.00000  -0.00001
   D39        3.14159   0.00000   0.00000  -0.00000  -0.00000   3.14159
   D40        3.14158  -0.00000  -0.00000   0.00001   0.00000   3.14158
   D41       -0.00001  -0.00000  -0.00000   0.00000   0.00000  -0.00001
   D42        0.00001  -0.00000  -0.00000   0.00000  -0.00000   0.00001
   D43       -3.14159   0.00000   0.00000  -0.00000  -0.00000  -3.14159
   D44       -3.14159  -0.00000  -0.00000   0.00000   0.00000  -3.14159
   D45       -0.00000  -0.00000  -0.00000  -0.00000  -0.00000  -0.00000
         Item               Value     Threshold  Converged?
 Maximum Force            0.059506     0.000450     NO 
 RMS     Force            0.009081     0.000300     NO 
 Maximum Displacement     0.085388     0.001800     NO 
 RMS     Displacement     0.022111     0.001200     NO 
 Predicted change in Energy=-1.293842D-02
 Lowest energy point so far.  Saving SCF results.
 GradGradGradGradGradGradGradGradGradGradGradGradGradGradGradGradGradGrad

 Leave Link  103 at Mon Apr  4 13:40:56 2022, MaxMem=  1879048192 cpu:              35.0 elap:               7.1
 (Enter /gpfs/software/gaussian16/sse4/tar/g16/l202.exe)
                          Input orientation:                          
 ---------------------------------------------------------------------
 Center     Atomic      Atomic             Coordinates (Angstroms)
 Number     Number       Type             X           Y           Z
 ---------------------------------------------------------------------
      1          6           0       -8.025196   -1.631486    6.801674
      2          6           0       -7.130489   -2.662182    7.308270
      3          6           0       -5.897931   -2.898531    6.772186
      4          6           0       -7.463045   -0.897789    5.679790
      5          6           0       -6.216357   -1.154174    5.155636
      6          6           0       -5.392466   -2.154618    5.675685
      7          1           0       -5.275283   -3.684021    7.195844
      8          1           0       -5.901200   -0.541447    4.316680
      9         17           0       -8.434379    0.368513    4.976150
     10          8           0       -9.145276   -1.418095    7.290328
     11          1           0       -7.505835   -3.238083    8.147001
     12          6           0       -4.077171   -2.437752    5.135906
     13          6           0       -3.194270   -3.418956    5.598192
     14          6           0       -2.069279   -3.757273    5.236726
     15          6           0       -3.441936   -1.783800    4.051081
     16          6           0       -2.160066   -2.121414    3.589299
     17          6           0       -1.418735   -3.144104    4.184688
     18         17           0        0.182477   -3.568437    3.610590
     19          1           0       -1.729698   -1.581319    2.753180
     20          1           0       -3.967076   -0.980971    3.547644
 ---------------------------------------------------------------------
                    Distance matrix (angstroms):
                    1          2          3          4          5
     1  C    0.000000
     2  C    1.455841   0.000000
     3  C    2.476192   1.364715   0.000000
     4  C    1.453599   2.423969   2.765119   0.000000
     5  C    2.491820   2.782725   2.399460   1.376482   0.000000
     6  C    2.910804   2.437966   1.418173   2.422175   1.396472
     7  H    3.454025   2.120987   1.088196   3.853286   3.383518
     8  H    3.445974   3.867593   3.403728   2.103427   1.085635
     9  Cl   2.738607   4.040300   4.509201   1.744167   2.696370
    10  O    1.240523   2.368003   3.606302   2.386305   3.633887
    11  H    2.158887   1.084443   2.142607   3.400873   3.867001
    12  C    4.360247   3.753970   2.490963   3.759181   2.494810
    13  C    5.289731   4.357854   2.993139   4.958365   3.802381
    14  C    6.514674   5.577309   4.213508   6.120921   4.897036
    15  C    5.347451   4.998626   3.831312   4.427983   3.051865
    16  C    6.705158   6.231235   4.970545   5.830009   4.454488
    17  C    7.265119   6.527875   5.178672   6.619286   5.283913
    18  Cl   9.016690   8.244611   6.885915   8.358706   7.011484
    19  H    7.485059   7.147423   5.938149   6.473293   5.107284
    20  H    5.242158   5.193838   4.219349   4.095701   2.770361
                    6          7          8          9         10
     6  C    0.000000
     7  H    2.159558   0.000000
     8  H    2.169798   4.307798   0.000000
     9  Cl   4.013573   5.597317   2.771268   0.000000
    10  O    4.151279   4.485554   4.487217   3.008781   0.000000
    11  H    3.427480   2.465547   4.951571   4.891219   2.594998
    12  C    1.449665   2.689239   2.755755   5.185162   5.600618
    13  C    2.537050   2.636923   4.153287   6.495429   6.502402
    14  C    3.715477   3.757921   5.086417   7.589764   7.730380
    15  C    2.565427   4.106281   2.768025   5.514770   6.569212
    16  C    3.847405   5.015326   4.125708   6.891306   7.936337
    17  C    4.358061   4.922553   5.184953   7.885693   8.504325
    18  Cl   6.110933   6.531045   6.831717   9.571549  10.255312
    19  H    4.720761   6.060511   4.574636   7.327768   8.695007
    20  H    2.817400   4.725172   2.127306   4.880423   6.404101
                   11         12         13         14         15
    11  H    0.000000
    12  C    4.632813   0.000000
    13  C    5.011858   1.398564   0.000000
    14  C    6.188328   2.404773   1.229115   0.000000
    15  C    5.950359   1.417047   2.264648   2.680399   0.000000
    16  C    7.113146   2.483416   2.605542   2.323423   1.403715
    17  C    7.263714   2.910503   2.286059   1.380567   2.441643
    18  Cl   8.932989   4.663651   3.921139   2.783951   4.063906
    19  H    8.074771   3.452751   3.689983   3.319351   2.158078
    20  H    6.226672   2.157987   3.278071   3.763308   1.083399
                   16         17         18         19         20
    16  C    0.000000
    17  C    1.396408   0.000000
    18  Cl   2.753513   1.753148   0.000000
    19  H    1.084441   2.142011   2.887941   0.000000
    20  H    2.137202   3.402795   4.890576   2.448969   0.000000
 Stoichiometry    C12H5Cl2O(1-)
 Framework group  C1[X(C12H5Cl2O)]
 Deg. of freedom    54
 Full point group                 C1      NOp   1
 RotChk:  IX=0 Diff= 2.75D-03
 Largest Abelian subgroup         C1      NOp   1
 Largest concise Abelian subgroup C1      NOp   1
                         Standard orientation:                         
 ---------------------------------------------------------------------
 Center     Atomic      Atomic             Coordinates (Angstroms)
 Number     Number       Type             X           Y           Z
 ---------------------------------------------------------------------
      1          6           0        3.459336    0.899460    0.000038
      2          6           0        2.466561    1.964293    0.000047
      3          6           0        1.123603    1.721578    0.000021
      4          6           0        2.864385   -0.426807   -0.000025
      5          6           0        1.505673   -0.647268   -0.000043
      6          6           0        0.590415    0.407453   -0.000010
      7          1           0        0.431283    2.561140    0.000028
      8          1           0        1.176325   -1.681741   -0.000097
      9         17           0        3.945249   -1.795694   -0.000069
     10          8           0        4.679724    1.122063    0.000088
     11          1           0        2.862005    2.974066    0.000075
     12          6           0       -0.843323    0.193148   -0.000003
     13          6           0       -1.822303    1.191937   -0.000124
     14          6           0       -3.050614    1.147504   -0.000134
     15          6           0       -1.519192   -1.052334    0.000134
     16          6           0       -2.917787   -1.172120    0.000129
     17          6           0       -3.743957   -0.046332   -0.000005
     18         17           0       -5.491027   -0.192186   -0.000011
     19          1           0       -3.373651   -2.156091    0.000235
     20          1           0       -0.932306   -1.963004    0.000254
 ---------------------------------------------------------------------
 Rotational constants (GHZ):           1.5559978           0.1810720           0.1621971
 Leave Link  202 at Mon Apr  4 13:40:56 2022, MaxMem=  1879048192 cpu:               0.5 elap:               0.1
 (Enter /gpfs/software/gaussian16/sse4/tar/g16/l301.exe)
 Standard basis: 6-311+G(d,p) (5D, 7F)
 Ernie: Thresh=  0.10000D-02 Tol=  0.10000D-05 Strict=F.
 There are   391 symmetry adapted cartesian basis functions of A   symmetry.
 There are   376 symmetry adapted basis functions of A   symmetry.
   376 basis functions,   614 primitive gaussians,   391 cartesian basis functions
    60 alpha electrons       60 beta electrons
       nuclear repulsion energy      1001.7057510008 Hartrees.
 IExCor= 4336 DFT=T Ex+Corr=M062X ExCW=0 ScaHFX=  0.540000
 ScaDFX=  1.000000  1.000000  1.000000  1.000000 ScalE2=  1.000000  1.000000
 IRadAn=      5 IRanWt=     -1 IRanGd=            0 ICorTp=0 IEmpDi=  4
 NAtoms=   20 NActive=   20 NUniq=   20 SFac= 1.00D+00 NAtFMM=   60 NAOKFM=F Big=F
 Integral buffers will be    131072 words long.
 Raffenetti 2 integral format.
 Two-electron integral symmetry is turned on.
 Leave Link  301 at Mon Apr  4 13:40:56 2022, MaxMem=  1879048192 cpu:               0.6 elap:               0.2
 (Enter /gpfs/software/gaussian16/sse4/tar/g16/l302.exe)
 NPDir=0 NMtPBC=     1 NCelOv=     1 NCel=       1 NClECP=     1 NCelD=      1
         NCelK=      1 NCelE2=     1 NClLst=     1 CellRange=     0.0.
 One-electron integrals computed using PRISM.
 One-electron integral symmetry used in STVInt
 NBasis=   376 RedAO= T EigKep=  1.12D-06  NBF=   376
 NBsUse=   372 1.00D-06 EigRej=  5.27D-07 NBFU=   372
 Precomputing XC quadrature grid using
 IXCGrd= 4 IRadAn=           5 IRanWt=          -1 IRanGd=           0 AccXCQ= 0.00D+00.
 Generated NRdTot=       0 NPtTot=           0 NUsed=           0 NTot=          32
 NSgBfM=   383   383   383   383   383 MxSgAt=    20 MxSgA2=    20.
 Leave Link  302 at Mon Apr  4 13:40:58 2022, MaxMem=  1879048192 cpu:              13.4 elap:               2.4
 (Enter /gpfs/software/gaussian16/sse4/tar/g16/l303.exe)
 DipDrv:  MaxL=1.
 Leave Link  303 at Mon Apr  4 13:40:59 2022, MaxMem=  1879048192 cpu:               2.0 elap:               0.4
 (Enter /gpfs/software/gaussian16/sse4/tar/g16/l401.exe)
 Initial guess from the checkpoint file:  "checkpoint.chk"
 B after Tr=     0.000000    0.000000    0.000000
         Rot=    1.000000    0.000001   -0.000000    0.000431 Ang=   0.05 deg.
 Guess basis will be translated and rotated to current coordinates.
 JPrj=2 DoOrth=T DoCkMO=T.
 Generating alternative initial guess.
 ExpMin= 4.38D-02 ExpMax= 1.06D+05 ExpMxC= 3.62D+03 IAcc=2 IRadAn=         4 AccDes= 0.00D+00
 Harris functional with IExCor= 1009 and IRadAn=       4 diagonalized for initial guess.
 HarFok:  IExCor= 1009 AccDes= 0.00D+00 IRadAn=         4 IDoV= 1 UseB2=F ITyADJ=14
 ICtDFT=  3500011 ScaDFX=  1.000000  1.000000  1.000000  1.000000
 FoFCou: FMM=F IPFlag=           0 FMFlag=      100000 FMFlg1=           0
         NFxFlg=           0 DoJE=T BraDBF=F KetDBF=T FulRan=T
         wScrn=  0.000000 ICntrl=       500 IOpCl=  0 I1Cent=   200000004 NGrid=           0
         NMat0=    1 NMatS0=      1 NMatT0=    0 NMatD0=    1 NMtDS0=    0 NMtDT0=    0
 Petite list used in FoFCou.
 Harris En= -1455.19809856867    
 Leave Link  401 at Mon Apr  4 13:41:01 2022, MaxMem=  1879048192 cpu:              14.1 elap:               2.1
 (Enter /gpfs/software/gaussian16/sse4/tar/g16/l502.exe)
 Integral symmetry usage will be decided dynamically.
 Closed shell SCF:
 Using DIIS extrapolation, IDIIS=  1040.
 NGot=  1879048192 LenX=  1878736095 LenY=  1878582773
 Requested convergence on RMS density matrix=1.00D-08 within 128 cycles.
 Requested convergence on MAX density matrix=1.00D-06.
 Requested convergence on             energy=1.00D-06.
 No special actions if energy rises.
 Fock matrices will be formed incrementally for  20 cycles.

 Cycle   1  Pass 1  IDiag  1:
 FoFJK:  IHMeth= 1 ICntrl=       0 DoSepK=F KAlg= 0 I1Cent=           0 FoldK=F
 IRaf= 820000000 NMat=       1 IRICut=       1 DoRegI=T DoRafI=F ISym2E= 0 IDoP0=0 IntGTp=1.
 FoFCou: FMM=F IPFlag=           0 FMFlag=      100000 FMFlg1=           0
         NFxFlg=           0 DoJE=F BraDBF=F KetDBF=F FulRan=T
         wScrn=  0.000000 ICntrl=         0 IOpCl=  0 I1Cent=           0 NGrid=           0
         NMat0=    1 NMatS0=      1 NMatT0=    0 NMatD0=    1 NMtDS0=    0 NMtDT0=    0
 Symmetry not used in FoFCou.
 E= -1455.76709895096    
 DIIS: error= 2.89D-03 at cycle   1 NSaved=   1.
 NSaved= 1 IEnMin= 1 EnMin= -1455.76709895096     IErMin= 1 ErrMin= 2.89D-03
 ErrMax= 2.89D-03  0.00D+00 EMaxC= 1.00D-01 BMatC= 7.30D-03 BMatP= 7.30D-03
 IDIUse=3 WtCom= 9.71D-01 WtEn= 2.89D-02
 Coeff-Com:  0.100D+01
 Coeff-En:   0.100D+01
 Coeff:      0.100D+01
 Gap=     0.382 Goal=   None    Shift=    0.000
 GapD=    0.382 DampG=1.000 DampE=1.000 DampFc=1.0000 IDamp=-1.
 RMSDP=1.28D-02 MaxDP=4.12D-01              OVMax= 2.81D-02

 Cycle   2  Pass 1  IDiag  1:
 RMSU=  1.27D-02    CP:  1.02D+00
 E= -1455.77679248772     Delta-E=       -0.009693536767 Rises=F Damp=F
 DIIS: error= 2.42D-03 at cycle   2 NSaved=   2.
 NSaved= 2 IEnMin= 2 EnMin= -1455.77679248772     IErMin= 2 ErrMin= 2.42D-03
 ErrMax= 2.42D-03  0.00D+00 EMaxC= 1.00D-01 BMatC= 8.87D-04 BMatP= 7.30D-03
 IDIUse=3 WtCom= 9.76D-01 WtEn= 2.42D-02
 Coeff-Com:  0.127D+00 0.873D+00
 Coeff-En:   0.000D+00 0.100D+01
 Coeff:      0.124D+00 0.876D+00
 Gap=     0.153 Goal=   None    Shift=    0.000
 RMSDP=2.54D-03 MaxDP=2.04D-01 DE=-9.69D-03 OVMax= 1.43D-02

 Cycle   3  Pass 1  IDiag  1:
 RMSU=  2.04D-03    CP:  1.01D+00  1.09D+00
 E= -1455.77717036368     Delta-E=       -0.000377875955 Rises=F Damp=F
 DIIS: error= 3.04D-03 at cycle   3 NSaved=   3.
 NSaved= 3 IEnMin= 3 EnMin= -1455.77717036368     IErMin= 2 ErrMin= 2.42D-03
 ErrMax= 3.04D-03  0.00D+00 EMaxC= 1.00D-01 BMatC= 6.16D-04 BMatP= 8.87D-04
 IDIUse=3 WtCom= 9.70D-01 WtEn= 3.04D-02
 Coeff-Com: -0.378D-01 0.456D+00 0.582D+00
 Coeff-En:   0.000D+00 0.374D+00 0.626D+00
 Coeff:     -0.366D-01 0.453D+00 0.583D+00
 Gap=     0.146 Goal=   None    Shift=    0.000
 RMSDP=1.07D-03 MaxDP=7.51D-02 DE=-3.78D-04 OVMax= 1.01D-02

 Cycle   4  Pass 1  IDiag  1:
 RMSU=  8.26D-04    CP:  1.01D+00  1.14D+00  9.40D-01
 E= -1455.77784972387     Delta-E=       -0.000679360189 Rises=F Damp=F
 DIIS: error= 3.97D-04 at cycle   4 NSaved=   4.
 NSaved= 4 IEnMin= 4 EnMin= -1455.77784972387     IErMin= 4 ErrMin= 3.97D-04
 ErrMax= 3.97D-04  0.00D+00 EMaxC= 1.00D-01 BMatC= 2.22D-05 BMatP= 6.16D-04
 IDIUse=3 WtCom= 9.96D-01 WtEn= 3.97D-03
 Coeff-Com: -0.176D-01 0.114D+00 0.224D+00 0.679D+00
 Coeff-En:   0.000D+00 0.000D+00 0.000D+00 0.100D+01
 Coeff:     -0.175D-01 0.114D+00 0.223D+00 0.680D+00
 Gap=     0.147 Goal=   None    Shift=    0.000
 RMSDP=3.17D-04 MaxDP=1.70D-02 DE=-6.79D-04 OVMax= 2.37D-03

 Cycle   5  Pass 1  IDiag  1:
 RMSU=  2.31D-04    CP:  1.01D+00  1.15D+00  1.01D+00  8.54D-01
 E= -1455.77787598461     Delta-E=       -0.000026260744 Rises=F Damp=F
 DIIS: error= 1.67D-04 at cycle   5 NSaved=   5.
 NSaved= 5 IEnMin= 5 EnMin= -1455.77787598461     IErMin= 5 ErrMin= 1.67D-04
 ErrMax= 1.67D-04  0.00D+00 EMaxC= 1.00D-01 BMatC= 5.23D-06 BMatP= 2.22D-05
 IDIUse=3 WtCom= 9.98D-01 WtEn= 1.67D-03
 Coeff-Com: -0.210D-02-0.218D-01 0.151D-01 0.351D+00 0.658D+00
 Coeff-En:   0.000D+00 0.000D+00 0.000D+00 0.000D+00 0.100D+01
 Coeff:     -0.210D-02-0.218D-01 0.150D-01 0.350D+00 0.659D+00
 Gap=     0.147 Goal=   None    Shift=    0.000
 RMSDP=1.41D-04 MaxDP=1.37D-02 DE=-2.63D-05 OVMax= 1.22D-03

 Cycle   6  Pass 1  IDiag  1:
 RMSU=  6.87D-05    CP:  1.01D+00  1.15D+00  1.04D+00  9.06D-01  9.17D-01
 E= -1455.77788264144     Delta-E=       -0.000006656823 Rises=F Damp=F
 DIIS: error= 1.15D-04 at cycle   6 NSaved=   6.
 NSaved= 6 IEnMin= 6 EnMin= -1455.77788264144     IErMin= 6 ErrMin= 1.15D-04
 ErrMax= 1.15D-04  0.00D+00 EMaxC= 1.00D-01 BMatC= 1.05D-06 BMatP= 5.23D-06
 IDIUse=3 WtCom= 9.99D-01 WtEn= 1.15D-03
 Coeff-Com:  0.781D-03-0.279D-01-0.204D-01 0.129D+00 0.373D+00 0.546D+00
 Coeff-En:   0.000D+00 0.000D+00 0.000D+00 0.000D+00 0.000D+00 0.100D+01
 Coeff:      0.781D-03-0.279D-01-0.204D-01 0.129D+00 0.372D+00 0.547D+00
 Gap=     0.147 Goal=   None    Shift=    0.000
 RMSDP=2.53D-05 MaxDP=1.23D-03 DE=-6.66D-06 OVMax= 5.29D-04

 Cycle   7  Pass 1  IDiag  1:
 RMSU=  1.79D-05    CP:  1.01D+00  1.15D+00  1.05D+00  9.19D-01  8.97D-01
                    CP:  9.23D-01
 E= -1455.77788393961     Delta-E=       -0.000001298180 Rises=F Damp=F
 DIIS: error= 3.47D-05 at cycle   7 NSaved=   7.
 NSaved= 7 IEnMin= 7 EnMin= -1455.77788393961     IErMin= 7 ErrMin= 3.47D-05
 ErrMax= 3.47D-05  0.00D+00 EMaxC= 1.00D-01 BMatC= 2.40D-07 BMatP= 1.05D-06
 IDIUse=1 WtCom= 1.00D+00 WtEn= 0.00D+00
 Coeff-Com:  0.134D-02-0.126D-01-0.207D-01-0.200D-01 0.383D-01 0.335D+00
 Coeff-Com:  0.679D+00
 Coeff:      0.134D-02-0.126D-01-0.207D-01-0.200D-01 0.383D-01 0.335D+00
 Coeff:      0.679D+00
 Gap=     0.147 Goal=   None    Shift=    0.000
 RMSDP=2.13D-05 MaxDP=2.07D-03 DE=-1.30D-06 OVMax= 4.08D-04

 Cycle   8  Pass 1  IDiag  1:
 RMSU=  1.09D-05    CP:  1.01D+00  1.15D+00  1.05D+00  9.33D-01  8.96D-01
                    CP:  1.04D+00  1.08D+00
 E= -1455.77788436909     Delta-E=       -0.000000429476 Rises=F Damp=F
 DIIS: error= 1.37D-05 at cycle   8 NSaved=   8.
 NSaved= 8 IEnMin= 8 EnMin= -1455.77788436909     IErMin= 8 ErrMin= 1.37D-05
 ErrMax= 1.37D-05  0.00D+00 EMaxC= 1.00D-01 BMatC= 2.49D-08 BMatP= 2.40D-07
 IDIUse=1 WtCom= 1.00D+00 WtEn= 0.00D+00
 Coeff-Com:  0.336D-03 0.537D-03-0.435D-02-0.286D-01-0.559D-01 0.885D-02
 Coeff-Com:  0.254D+00 0.825D+00
 Coeff:      0.336D-03 0.537D-03-0.435D-02-0.286D-01-0.559D-01 0.885D-02
 Coeff:      0.254D+00 0.825D+00
 Gap=     0.147 Goal=   None    Shift=    0.000
 RMSDP=8.52D-06 MaxDP=4.91D-04 DE=-4.29D-07 OVMax= 2.23D-04

 Cycle   9  Pass 1  IDiag  1:
 RMSU=  4.82D-06    CP:  1.01D+00  1.15D+00  1.05D+00  9.29D-01  8.98D-01
                    CP:  1.07D+00  1.04D+00  1.19D+00
 E= -1455.77788442605     Delta-E=       -0.000000056956 Rises=F Damp=F
 DIIS: error= 4.73D-06 at cycle   9 NSaved=   9.
 NSaved= 9 IEnMin= 9 EnMin= -1455.77788442605     IErMin= 9 ErrMin= 4.73D-06
 ErrMax= 4.73D-06  0.00D+00 EMaxC= 1.00D-01 BMatC= 5.23D-09 BMatP= 2.49D-08
 IDIUse=1 WtCom= 1.00D+00 WtEn= 0.00D+00
 Coeff-Com: -0.511D-04 0.239D-02 0.134D-02-0.979D-02-0.327D-01-0.497D-01
 Coeff-Com:  0.530D-02 0.407D+00 0.676D+00
 Coeff:     -0.511D-04 0.239D-02 0.134D-02-0.979D-02-0.327D-01-0.497D-01
 Coeff:      0.530D-02 0.407D+00 0.676D+00
 Gap=     0.147 Goal=   None    Shift=    0.000
 RMSDP=4.32D-06 MaxDP=3.60D-04 DE=-5.70D-08 OVMax= 5.15D-05

 Cycle  10  Pass 1  IDiag  1:
 RMSU=  1.73D-06    CP:  1.01D+00  1.15D+00  1.05D+00  9.27D-01  8.94D-01
                    CP:  1.07D+00  1.05D+00  1.21D+00  1.10D+00
 E= -1455.77788443347     Delta-E=       -0.000000007426 Rises=F Damp=F
 DIIS: error= 1.12D-06 at cycle  10 NSaved=  10.
 NSaved=10 IEnMin=10 EnMin= -1455.77788443347     IErMin=10 ErrMin= 1.12D-06
 ErrMax= 1.12D-06  0.00D+00 EMaxC= 1.00D-01 BMatC= 4.39D-10 BMatP= 5.23D-09
 IDIUse=1 WtCom= 1.00D+00 WtEn= 0.00D+00
 Coeff-Com: -0.538D-04 0.969D-03 0.101D-02-0.123D-02-0.870D-02-0.206D-01
 Coeff-Com: -0.245D-01 0.102D+00 0.279D+00 0.671D+00
 Coeff:     -0.538D-04 0.969D-03 0.101D-02-0.123D-02-0.870D-02-0.206D-01
 Coeff:     -0.245D-01 0.102D+00 0.279D+00 0.671D+00
 Gap=     0.147 Goal=   None    Shift=    0.000
 RMSDP=1.19D-06 MaxDP=7.92D-05 DE=-7.43D-09 OVMax= 1.46D-05

 Cycle  11  Pass 1  IDiag  1:
 RMSU=  5.90D-07    CP:  1.01D+00  1.15D+00  1.05D+00  9.27D-01  8.92D-01
                    CP:  1.06D+00  1.03D+00  1.21D+00  1.16D+00  1.13D+00
 E= -1455.77788443394     Delta-E=       -0.000000000462 Rises=F Damp=F
 DIIS: error= 5.22D-07 at cycle  11 NSaved=  11.
 NSaved=11 IEnMin=11 EnMin= -1455.77788443394     IErMin=11 ErrMin= 5.22D-07
 ErrMax= 5.22D-07  0.00D+00 EMaxC= 1.00D-01 BMatC= 9.15D-11 BMatP= 4.39D-10
 IDIUse=1 WtCom= 1.00D+00 WtEn= 0.00D+00
 Coeff-Com: -0.161D-04 0.914D-04 0.261D-03 0.889D-03 0.677D-03-0.163D-02
 Coeff-Com: -0.129D-01-0.121D-01 0.237D-01 0.336D+00 0.665D+00
 Coeff:     -0.161D-04 0.914D-04 0.261D-03 0.889D-03 0.677D-03-0.163D-02
 Coeff:     -0.129D-01-0.121D-01 0.237D-01 0.336D+00 0.665D+00
 Gap=     0.147 Goal=   None    Shift=    0.000
 RMSDP=7.64D-07 MaxDP=3.43D-05 DE=-4.62D-10 OVMax= 5.26D-06

 Cycle  12  Pass 1  IDiag  1:
 RMSU=  2.84D-07    CP:  1.01D+00  1.15D+00  1.05D+00  9.28D-01  8.91D-01
                    CP:  1.06D+00  1.01D+00  1.22D+00  1.23D+00  1.21D+00
                    CP:  1.06D+00
 E= -1455.77788443403     Delta-E=       -0.000000000094 Rises=F Damp=F
 DIIS: error= 1.53D-07 at cycle  12 NSaved=  12.
 NSaved=12 IEnMin=12 EnMin= -1455.77788443403     IErMin=12 ErrMin= 1.53D-07
 ErrMax= 1.53D-07  0.00D+00 EMaxC= 1.00D-01 BMatC= 8.61D-12 BMatP= 9.15D-11
 IDIUse=1 WtCom= 1.00D+00 WtEn= 0.00D+00
 Coeff-Com: -0.302D-06-0.856D-04-0.181D-04 0.574D-03 0.133D-02 0.188D-02
 Coeff-Com: -0.286D-02-0.174D-01-0.280D-01 0.660D-01 0.291D+00 0.688D+00
 Coeff:     -0.302D-06-0.856D-04-0.181D-04 0.574D-03 0.133D-02 0.188D-02
 Coeff:     -0.286D-02-0.174D-01-0.280D-01 0.660D-01 0.291D+00 0.688D+00
 Gap=     0.147 Goal=   None    Shift=    0.000
 RMSDP=1.81D-07 MaxDP=1.20D-05 DE=-9.41D-11 OVMax= 1.53D-06

 Cycle  13  Pass 1  IDiag  1:
 RMSU=  1.08D-07    CP:  1.01D+00  1.15D+00  1.05D+00  9.28D-01  8.91D-01
                    CP:  1.06D+00  1.01D+00  1.22D+00  1.24D+00  1.23D+00
                    CP:  1.06D+00  9.69D-01
 E= -1455.77788443404     Delta-E=       -0.000000000010 Rises=F Damp=F
 DIIS: error= 7.01D-08 at cycle  13 NSaved=  13.
 NSaved=13 IEnMin=13 EnMin= -1455.77788443404     IErMin=13 ErrMin= 7.01D-08
 ErrMax= 7.01D-08  0.00D+00 EMaxC= 1.00D-01 BMatC= 1.09D-12 BMatP= 8.61D-12
 IDIUse=1 WtCom= 1.00D+00 WtEn= 0.00D+00
 Coeff-Com:  0.176D-05-0.525D-04-0.413D-04 0.183D-03 0.548D-03 0.113D-02
 Coeff-Com:  0.242D-04-0.640D-02-0.167D-01-0.575D-02 0.584D-01 0.303D+00
 Coeff-Com:  0.666D+00
 Coeff:      0.176D-05-0.525D-04-0.413D-04 0.183D-03 0.548D-03 0.113D-02
 Coeff:      0.242D-04-0.640D-02-0.167D-01-0.575D-02 0.584D-01 0.303D+00
 Coeff:      0.666D+00
 Gap=     0.147 Goal=   None    Shift=    0.000
 RMSDP=8.81D-08 MaxDP=8.36D-06 DE=-9.55D-12 OVMax= 4.40D-07

 Cycle  14  Pass 1  IDiag  1:
 RMSU=  4.34D-08    CP:  1.01D+00  1.15D+00  1.05D+00  9.28D-01  8.91D-01
                    CP:  1.06D+00  1.01D+00  1.22D+00  1.24D+00  1.24D+00
                    CP:  1.10D+00  1.02D+00  1.03D+00
 E= -1455.77788443403     Delta-E=        0.000000000005 Rises=F Damp=F
 DIIS: error= 2.39D-08 at cycle  14 NSaved=  14.
 NSaved=14 IEnMin=13 EnMin= -1455.77788443404     IErMin=14 ErrMin= 2.39D-08
 ErrMax= 2.39D-08  0.00D+00 EMaxC= 1.00D-01 BMatC= 1.52D-13 BMatP= 1.09D-12
 IDIUse=1 WtCom= 1.00D+00 WtEn= 0.00D+00
 Coeff-Com:  0.710D-06-0.833D-05-0.139D-04-0.739D-05 0.126D-04 0.182D-03
 Coeff-Com:  0.349D-03 0.189D-03-0.306D-02-0.113D-01-0.180D-01 0.159D-01
 Coeff-Com:  0.281D+00 0.735D+00
 Coeff:      0.710D-06-0.833D-05-0.139D-04-0.739D-05 0.126D-04 0.182D-03
 Coeff:      0.349D-03 0.189D-03-0.306D-02-0.113D-01-0.180D-01 0.159D-01
 Coeff:      0.281D+00 0.735D+00
 Gap=     0.147 Goal=   None    Shift=    0.000
 RMSDP=2.90D-08 MaxDP=1.52D-06 DE= 4.55D-12 OVMax= 2.08D-07

 Cycle  15  Pass 1  IDiag  1:
 RMSU=  1.22D-08    CP:  1.01D+00  1.15D+00  1.05D+00  9.28D-01  8.91D-01
                    CP:  1.06D+00  1.01D+00  1.22D+00  1.24D+00  1.24D+00
                    CP:  1.10D+00  1.02D+00  1.13D+00  1.07D+00
 E= -1455.77788443400     Delta-E=        0.000000000030 Rises=F Damp=F
 DIIS: error= 7.21D-09 at cycle  15 NSaved=  15.
 NSaved=15 IEnMin=13 EnMin= -1455.77788443404     IErMin=15 ErrMin= 7.21D-09
 ErrMax= 7.21D-09  0.00D+00 EMaxC= 1.00D-01 BMatC= 1.72D-14 BMatP= 1.52D-13
 IDIUse=1 WtCom= 1.00D+00 WtEn= 0.00D+00
 Coeff-Com:  0.183D-07 0.388D-05 0.802D-06-0.255D-04-0.701D-04-0.709D-04
 Coeff-Com:  0.773D-04 0.984D-03 0.934D-03-0.274D-02-0.139D-01-0.359D-01
 Coeff-Com:  0.175D-01 0.260D+00 0.773D+00
 Coeff:      0.183D-07 0.388D-05 0.802D-06-0.255D-04-0.701D-04-0.709D-04
 Coeff:      0.773D-04 0.984D-03 0.934D-03-0.274D-02-0.139D-01-0.359D-01
 Coeff:      0.175D-01 0.260D+00 0.773D+00
 Gap=     0.147 Goal=   None    Shift=    0.000
 RMSDP=1.27D-08 MaxDP=8.58D-07 DE= 3.00D-11 OVMax= 7.85D-08

 Cycle  16  Pass 1  IDiag  1:
 RMSU=  3.16D-09    CP:  1.01D+00  1.15D+00  1.05D+00  9.28D-01  8.91D-01
                    CP:  1.06D+00  1.01D+00  1.22D+00  1.24D+00  1.24D+00
                    CP:  1.10D+00  1.03D+00  1.15D+00  1.07D+00  1.06D+00
 E= -1455.77788443398     Delta-E=        0.000000000027 Rises=F Damp=F
 DIIS: error= 6.21D-09 at cycle  16 NSaved=  16.
 NSaved=16 IEnMin=13 EnMin= -1455.77788443404     IErMin=16 ErrMin= 6.21D-09
 ErrMax= 6.21D-09  0.00D+00 EMaxC= 1.00D-01 BMatC= 3.32D-15 BMatP= 1.72D-14
 IDIUse=1 WtCom= 1.00D+00 WtEn= 0.00D+00
 Coeff-Com: -0.713D-07 0.282D-05 0.216D-05-0.109D-04-0.346D-04-0.472D-04
 Coeff-Com: -0.840D-05 0.466D-03 0.758D-03 0.101D-03-0.452D-02-0.196D-01
 Coeff-Com: -0.240D-01 0.273D-01 0.347D+00 0.672D+00
 Coeff:     -0.713D-07 0.282D-05 0.216D-05-0.109D-04-0.346D-04-0.472D-04
 Coeff:     -0.840D-05 0.466D-03 0.758D-03 0.101D-03-0.452D-02-0.196D-01
 Coeff:     -0.240D-01 0.273D-01 0.347D+00 0.672D+00
 Gap=     0.147 Goal=   None    Shift=    0.000
 RMSDP=3.34D-09 MaxDP=1.71D-07 DE= 2.73D-11 OVMax= 3.48D-08

 SCF Done:  E(RM062X) =  -1455.77788443     A.U. after   16 cycles
            NFock= 16  Conv=0.33D-08     -V/T= 2.0027
 KE= 1.451881675831D+03 PE=-5.453084198492D+03 EE= 1.543718887226D+03
 Leave Link  502 at Mon Apr  4 13:44:29 2022, MaxMem=  1879048192 cpu:            1442.3 elap:             207.8
 (Enter /gpfs/software/gaussian16/sse4/tar/g16/l701.exe)
 ... and contract with generalized density number  0.
 Compute integral first derivatives.
 Leave Link  701 at Mon Apr  4 13:44:30 2022, MaxMem=  1879048192 cpu:               6.3 elap:               1.3
 (Enter /gpfs/software/gaussian16/sse4/tar/g16/l702.exe)
 L702 exits ... SP integral derivatives will be done elsewhere.
 Leave Link  702 at Mon Apr  4 13:44:30 2022, MaxMem=  1879048192 cpu:               0.2 elap:               0.0
 (Enter /gpfs/software/gaussian16/sse4/tar/g16/l703.exe)
 Integral derivatives from FoFJK, PRISM(SPDF).
 Compute integral first derivatives, UseDBF=F ICtDFT=           0.
 Calling FoFJK, ICntrl=      2127 FMM=F ISym2X=0 I1Cent= 0 IOpClX= 0 NMat=1 NMatS=1 NMatT=0.
 FoFJK:  IHMeth= 1 ICntrl=    2127 DoSepK=F KAlg= 0 I1Cent=           0 FoldK=F
 IRaf=         0 NMat=       1 IRICut=       1 DoRegI=T DoRafI=F ISym2E= 0 IDoP0=0 IntGTp=1.
 FoFCou: FMM=F IPFlag=           0 FMFlag=      100000 FMFlg1=         800
         NFxFlg=           0 DoJE=F BraDBF=F KetDBF=F FulRan=T
         wScrn=  0.000000 ICntrl=      2127 IOpCl=  0 I1Cent=           0 NGrid=           0
         NMat0=    1 NMatS0=      1 NMatT0=    0 NMatD0=    1 NMtDS0=    0 NMtDT0=    0
 Symmetry not used in FoFCou.
 Leave Link  703 at Mon Apr  4 13:45:01 2022, MaxMem=  1879048192 cpu:             216.0 elap:              30.9
 (Enter /gpfs/software/gaussian16/sse4/tar/g16/l716.exe)
 Dipole        =-3.26066915D+00-1.02378747D+00 2.29032705D-05
 ***** Axes restored to original set *****
 -------------------------------------------------------------------
 Center     Atomic                   Forces (Hartrees/Bohr)
 Number     Number              X              Y              Z
 -------------------------------------------------------------------
      1        6          -0.000067781   -0.002574418    0.002729552
      2        6          -0.003417997    0.004468151   -0.002489897
      3        6           0.004687360   -0.000580672   -0.002370970
      4        6           0.006749112   -0.005943451    0.001912451
      5        6          -0.010403232    0.009034747   -0.002814409
      6        6           0.007386836   -0.006809730    0.002409903
      7        1           0.000732587    0.000019802   -0.000485010
      8        1           0.001135307   -0.001101371    0.000427874
      9       17          -0.002900519    0.003065266   -0.001354774
     10        8          -0.001168775    0.001632023   -0.000961052
     11        1           0.000476188   -0.000132442   -0.000163954
     12        6          -0.014258513   -0.002377718    0.011528246
     13        6          -0.011797999    0.010559763   -0.003516644
     14        6           0.014755814   -0.007115286   -0.001949519
     15        6           0.007593547   -0.001078507   -0.003696996
     16        6          -0.003888947    0.001082811    0.001339815
     17        6           0.004248376   -0.002715833    0.000133498
     18       17           0.001055950    0.000441612   -0.001130490
     19        1          -0.000344952    0.000160346    0.000051935
     20        1          -0.000572361   -0.000035095    0.000400441
 -------------------------------------------------------------------
 Cartesian Forces:  Max     0.014755814 RMS     0.004989286
 Leave Link  716 at Mon Apr  4 13:45:01 2022, MaxMem=  1879048192 cpu:               0.3 elap:               0.1
 (Enter /gpfs/software/gaussian16/sse4/tar/g16/l103.exe)

 GradGradGradGradGradGradGradGradGradGradGradGradGradGradGradGradGradGrad
 Berny optimization.
 Using GEDIIS/GDIIS optimizer.
 FormGI is forming the generalized inverse of G from B-inverse, IUseBI=4.
 Internal  Forces:  Max     0.017236972 RMS     0.002768611
 Search for a local minimum.
 Step number   3 out of a maximum of  108
 All quantities printed in internal units (Hartrees-Bohrs-Radians)
 RMS Force = .27686D-02 SwitMx=.10000D-02 MixMth= 1
 Mixed Optimization -- RFO/linear search
 Update second derivatives using D2CorX and points    1    2    3
 DE= -1.14D-02 DEPred=-1.29D-02 R= 8.79D-01
 TightC=F SS=  1.41D+00  RLast= 2.40D-01 DXNew= 8.4853D-01 7.2126D-01
 Trust test= 8.79D-01 RLast= 2.40D-01 DXMaxT set to 7.21D-01
 ITU=  1  1  0
 Use linear search instead of GDIIS.
     Eigenvalues ---    0.00770   0.01023   0.01153   0.01270   0.01468
     Eigenvalues ---    0.01498   0.01686   0.01905   0.02032   0.02040
     Eigenvalues ---    0.02066   0.02111   0.02132   0.02212   0.02219
     Eigenvalues ---    0.02232   0.02355   0.15717   0.16000   0.16000
     Eigenvalues ---    0.16017   0.16058   0.19624   0.22429   0.22516
     Eigenvalues ---    0.23494   0.24602   0.24909   0.25000   0.25000
     Eigenvalues ---    0.25000   0.25065   0.25213   0.31762   0.33343
     Eigenvalues ---    0.33640   0.33975   0.34101   0.35106   0.35132
     Eigenvalues ---    0.35272   0.35495   0.35614   0.35630   0.37410
     Eigenvalues ---    0.42211   0.42557   0.45111   0.46352   0.47550
     Eigenvalues ---    0.51658   0.54782   0.72133   0.93596
 RFO step:  Lambda=-2.13831634D-03 EMin= 7.69788161D-03
 Quartic linear search produced a step of  0.09355.
 Iteration  1 RMS(Cart)=  0.01519029 RMS(Int)=  0.00010795
 Iteration  2 RMS(Cart)=  0.00015402 RMS(Int)=  0.00003184
 Iteration  3 RMS(Cart)=  0.00000001 RMS(Int)=  0.00003184
 ITry= 1 IFail=0 DXMaxC= 5.05D-02 DCOld= 1.00D+10 DXMaxT= 7.21D-01 DXLimC= 3.00D+00 Rises=F
 Variable       Old X    -DE/DX   Delta X   Delta X   Delta X     New X
                                 (Linear)    (Quad)   (Total)
    R1        2.75114  -0.00188  -0.00286  -0.00598  -0.00883   2.74231
    R2        2.74690  -0.00074  -0.00089  -0.00412  -0.00500   2.74190
    R3        2.34425   0.00096   0.00133   0.00153   0.00286   2.34711
    R4        2.57894   0.00347   0.00204   0.00670   0.00874   2.58768
    R5        2.04930  -0.00022   0.00023  -0.00074  -0.00051   2.04879
    R6        2.67996  -0.00403  -0.00339  -0.01276  -0.01615   2.66381
    R7        2.05639   0.00022  -0.00022   0.00092   0.00070   2.05709
    R8        2.60117  -0.00325  -0.00573  -0.00928  -0.01501   2.58616
    R9        3.29600   0.00439   0.00289   0.01340   0.01629   3.31229
   R10        2.63895   0.00885   0.00363   0.01845   0.02208   2.66103
   R11        2.05155  -0.00062   0.00019  -0.00183  -0.00164   2.04991
   R12        2.73947  -0.00388  -0.00506  -0.01219  -0.01724   2.72223
   R13        2.64290  -0.00123  -0.00011  -0.00236  -0.00240   2.64050
   R14        2.67783   0.00464   0.00153   0.01008   0.01160   2.68944
   R15        2.32269   0.01724  -0.01017   0.03522   0.02512   2.34781
   R16        2.60889   0.00027   0.00051   0.00024   0.00076   2.60965
   R17        2.65264  -0.00008   0.00119  -0.00230  -0.00117   2.65146
   R18        2.04733   0.00007   0.00002  -0.00001   0.00001   2.04734
   R19        2.63883   0.00301   0.00011   0.00646   0.00650   2.64533
   R20        2.04930  -0.00010  -0.00006  -0.00047  -0.00053   2.04877
   R21        3.31297   0.00123   0.00216   0.00479   0.00695   3.31992
    A1        1.96952  -0.00121  -0.00110  -0.00735  -0.00843   1.96109
    A2        2.14077   0.00296   0.00105   0.01376   0.01480   2.15557
    A3        2.17290  -0.00174   0.00005  -0.00641  -0.00637   2.16653
    A4        2.14239   0.00219   0.00071   0.00951   0.01023   2.15262
    A5        2.01794  -0.00061  -0.00015  -0.00170  -0.00186   2.01609
    A6        2.12286  -0.00158  -0.00056  -0.00781  -0.00838   2.11448
    A7        2.13504  -0.00107  -0.00080  -0.00486  -0.00566   2.12938
    A8        2.08157   0.00141   0.00020   0.00862   0.00882   2.09039
    A9        2.06658  -0.00034   0.00060  -0.00376  -0.00317   2.06341
   A10        2.15333   0.00177   0.00226   0.00652   0.00878   2.16211
   A11        2.05155  -0.00193  -0.00147  -0.00770  -0.00916   2.04238
   A12        2.07830   0.00016  -0.00079   0.00118   0.00039   2.07869
   A13        2.12466  -0.00091  -0.00103  -0.00236  -0.00340   2.12127
   A14        2.03988   0.00201   0.00286   0.01031   0.01318   2.05306
   A15        2.11864  -0.00110  -0.00184  -0.00795  -0.00978   2.10886
   A16        2.04143  -0.00076  -0.00005  -0.00146  -0.00152   2.03991
   A17        2.10461  -0.00158   0.00017  -0.00853  -0.00835   2.09626
   A18        2.13714   0.00234  -0.00012   0.00999   0.00987   2.14701
   A19        2.19780   0.00527   0.00648   0.02178   0.02822   2.22603
   A20        2.21636   0.00231   0.00217   0.00965   0.01179   2.22814
   A21        1.86902  -0.00758  -0.00865  -0.03143  -0.04001   1.82901
   A22        2.31002   0.00645   0.00809   0.02992   0.03816   2.34818
   A23        2.13311  -0.00354   0.00201  -0.01168  -0.00960   2.12351
   A24        2.15342   0.00389   0.00278   0.01318   0.01589   2.16931
   A25        2.07194  -0.00266  -0.00297  -0.01088  -0.01382   2.05812
   A26        2.05782  -0.00123   0.00020  -0.00230  -0.00207   2.05576
   A27        2.11845   0.00416   0.00132   0.01491   0.01608   2.13453
   A28        2.09009  -0.00246  -0.00022  -0.01002  -0.01017   2.07992
   A29        2.07465  -0.00170  -0.00110  -0.00489  -0.00592   2.06874
   A30        1.98234  -0.00338  -0.00554  -0.01489  -0.02052   1.96182
   A31        2.18025   0.00342   0.00451   0.01468   0.01923   2.19948
   A32        2.12060  -0.00004   0.00103   0.00021   0.00129   2.12188
    D1        0.00002   0.00000  -0.00000   0.00000   0.00000   0.00002
    D2       -3.14157  -0.00000  -0.00000  -0.00000  -0.00000  -3.14158
    D3       -3.14157  -0.00000  -0.00000  -0.00004  -0.00004   3.14158
    D4        0.00003  -0.00000  -0.00000  -0.00004  -0.00004  -0.00002
    D5       -0.00002   0.00000   0.00000   0.00000   0.00000  -0.00002
    D6        3.14158  -0.00000   0.00000  -0.00002  -0.00001   3.14156
    D7        3.14156   0.00000   0.00000   0.00004   0.00004  -3.14158
    D8       -0.00002   0.00000  -0.00000   0.00003   0.00003   0.00000
    D9        0.00001  -0.00000   0.00000  -0.00001  -0.00001  -0.00001
   D10       -3.14159  -0.00000  -0.00000  -0.00001  -0.00001   3.14158
   D11       -3.14159  -0.00000   0.00000  -0.00001  -0.00001   3.14159
   D12        0.00000  -0.00000   0.00000  -0.00000  -0.00000  -0.00000
   D13       -0.00002   0.00000   0.00000   0.00001   0.00002  -0.00001
   D14        3.14157   0.00000  -0.00000   0.00002   0.00002   3.14158
   D15        3.14157   0.00000   0.00000   0.00001   0.00001   3.14159
   D16       -0.00002   0.00000   0.00000   0.00001   0.00001  -0.00001
   D17        0.00001   0.00000  -0.00000   0.00000   0.00000   0.00001
   D18        3.14159  -0.00000  -0.00000  -0.00000  -0.00001   3.14158
   D19        3.14159   0.00000   0.00000   0.00002   0.00002  -3.14157
   D20       -0.00001   0.00000   0.00000   0.00001   0.00001  -0.00000
   D21        0.00002  -0.00000  -0.00000  -0.00001  -0.00001   0.00001
   D22       -3.14157  -0.00000   0.00000  -0.00001  -0.00001  -3.14158
   D23       -3.14156  -0.00000  -0.00000  -0.00000  -0.00000  -3.14156
   D24        0.00003  -0.00000   0.00000  -0.00000  -0.00000   0.00003
   D25        0.00014  -0.00000  -0.00000  -0.00004  -0.00004   0.00010
   D26       -3.14145  -0.00000  -0.00000  -0.00003  -0.00003  -3.14148
   D27       -3.14146  -0.00000  -0.00000  -0.00004  -0.00004  -3.14150
   D28        0.00014  -0.00000  -0.00000  -0.00003  -0.00003   0.00011
   D29        3.14159   0.00000  -0.00000   0.00000   0.00000  -3.14159
   D30       -0.00001  -0.00000  -0.00000  -0.00001  -0.00001  -0.00001
   D31       -3.14159   0.00000   0.00000  -0.00000  -0.00000  -3.14159
   D32        0.00001   0.00000  -0.00000   0.00000   0.00000   0.00001
   D33        0.00001   0.00000  -0.00000   0.00001   0.00001   0.00001
   D34       -3.14158   0.00000  -0.00000   0.00001   0.00001  -3.14157
   D35        0.00000  -0.00000   0.00000  -0.00000  -0.00000   0.00000
   D36       -0.00000   0.00000  -0.00000   0.00001   0.00001   0.00000
   D37       -3.14159  -0.00000  -0.00000  -0.00000  -0.00000   3.14159
   D38       -0.00001  -0.00000   0.00000  -0.00000  -0.00000  -0.00001
   D39        3.14159   0.00000  -0.00000   0.00000   0.00000   3.14159
   D40        3.14158  -0.00000   0.00000  -0.00001  -0.00001   3.14157
   D41       -0.00001  -0.00000   0.00000  -0.00000  -0.00000  -0.00001
   D42        0.00001  -0.00000  -0.00000  -0.00001  -0.00001  -0.00000
   D43       -3.14159   0.00000  -0.00000   0.00000   0.00000  -3.14159
   D44       -3.14159  -0.00000   0.00000  -0.00001  -0.00001   3.14159
   D45       -0.00000   0.00000  -0.00000   0.00000   0.00000  -0.00000
         Item               Value     Threshold  Converged?
 Maximum Force            0.017237     0.000450     NO 
 RMS     Force            0.002769     0.000300     NO 
 Maximum Displacement     0.050514     0.001800     NO 
 RMS     Displacement     0.015150     0.001200     NO 
 Predicted change in Energy=-1.210398D-03
 Lowest energy point so far.  Saving SCF results.
 GradGradGradGradGradGradGradGradGradGradGradGradGradGradGradGradGradGrad

 Leave Link  103 at Mon Apr  4 13:45:02 2022, MaxMem=  1879048192 cpu:               3.5 elap:               0.9
 (Enter /gpfs/software/gaussian16/sse4/tar/g16/l202.exe)
                          Input orientation:                          
 ---------------------------------------------------------------------
 Center     Atomic      Atomic             Coordinates (Angstroms)
 Number     Number       Type             X           Y           Z
 ---------------------------------------------------------------------
      1          6           0       -8.034111   -1.630021    6.805808
      2          6           0       -7.134538   -2.654529    7.302841
      3          6           0       -5.897320   -2.894013    6.767087
      4          6           0       -7.472322   -0.898081    5.686023
      5          6           0       -6.234373   -1.144781    5.157330
      6          6           0       -5.398839   -2.152069    5.677095
      7          1           0       -5.269432   -3.678300    7.186163
      8          1           0       -5.914806   -0.535198    4.318875
      9         17           0       -8.459405    0.371548    4.988904
     10          8           0       -9.156853   -1.410138    7.289301
     11          1           0       -7.504243   -3.233757    8.141436
     12          6           0       -4.090957   -2.438678    5.145632
     13          6           0       -3.187600   -3.410051    5.584735
     14          6           0       -2.050199   -3.764975    5.232704
     15          6           0       -3.433964   -1.796174    4.058886
     16          6           0       -2.152579   -2.134570    3.598220
     17          6           0       -1.393676   -3.156145    4.181335
     18         17           0        0.209208   -3.564017    3.589019
     19          1           0       -1.730613   -1.589025    2.761721
     20          1           0       -3.956589   -0.992965    3.553434
 ---------------------------------------------------------------------
                    Distance matrix (angstroms):
                    1          2          3          4          5
     1  C    0.000000
     2  C    1.451169   0.000000
     3  C    2.482953   1.369341   0.000000
     4  C    1.450951   2.411080   2.762803   0.000000
     5  C    2.488372   2.773599   2.400987   1.368538   0.000000
     6  C    2.913964   2.430672   1.409626   2.423200   1.408156
     7  H    3.461729   2.130807   1.088564   3.851332   3.386147
     8  H    3.446002   3.857896   3.399714   2.103957   1.084768
     9  Cl   2.736474   4.033202   4.515541   1.752788   2.697849
    10  O    1.242039   2.374542   3.619274   2.381248   3.627203
    11  H    2.153285   1.084172   2.141603   3.389020   3.857626
    12  C    4.354145   3.736781   2.469695   3.754876   2.503705
    13  C    5.305487   4.370471   3.001138   4.967806   3.820595
    14  C    6.545219   5.600809   4.232404   6.150122   4.937450
    15  C    5.360460   4.995424   3.822005   4.445501   3.077853
    16  C    6.718304   6.230127   4.964026   5.847007   4.480128
    17  C    7.301527   6.553848   5.199773   6.656792   5.332026
    18  Cl   9.057615   8.279508   6.916553   8.397056   7.059182
    19  H    7.489354   7.138591   5.925150   6.480446   5.120562
    20  H    5.254518   5.188276   4.208086   4.113067   2.789952
                    6          7          8          9         10
     6  C    0.000000
     7  H    2.150212   0.000000
     8  H    2.173765   4.303131   0.000000
     9  Cl   4.026079   5.604029   2.783184   0.000000
    10  O    4.155999   4.501914   4.483282   2.992101   0.000000
    11  H    3.416979   2.470737   4.941711   4.883546   2.604389
    12  C    1.440540   2.662561   2.762822   5.196660   5.596116
    13  C    2.545707   2.640180   4.159907   6.515169   6.522052
    14  C    3.743306   3.766560   5.118762   7.632050   7.763979
    15  C    2.570213   4.085486   2.795036   5.551487   6.583012
    16  C    3.854897   4.997120   4.151106   6.927531   7.950391
    17  C    4.391674   4.931848   5.227704   7.938597   8.542535
    18  Cl   6.148484   6.554998   6.870952   9.622537  10.298270
    19  H    4.719355   6.038543   4.587238   7.353968   8.699426
    20  H    2.816655   4.704391   2.151758   4.919129   6.416656
                   11         12         13         14         15
    11  H    0.000000
    12  C    4.610587   0.000000
    13  C    5.020079   1.397294   0.000000
    14  C    6.203991   2.435434   1.242409   0.000000
    15  C    5.941466   1.423189   2.234616   2.677467   0.000000
    16  C    7.105584   2.498854   2.577667   2.310896   1.403094
    17  C    7.281995   2.952956   2.291761   1.380969   2.455054
    18  Cl   8.962751   4.709655   3.942702   2.801251   4.076610
    19  H    8.061097   3.460660   3.661743   3.307969   2.151036
    20  H    6.217456   2.154816   3.249589   3.760094   1.083403
                   16         17         18         19         20
    16  C    0.000000
    17  C    1.399847   0.000000
    18  Cl   2.760696   1.756825   0.000000
    19  H    1.084162   2.141191   2.889277   0.000000
    20  H    2.135350   3.412056   4.895451   2.436610   0.000000
 Stoichiometry    C12H5Cl2O(1-)
 Framework group  C1[X(C12H5Cl2O)]
 Deg. of freedom    54
 Full point group                 C1      NOp   1
 RotChk:  IX=0 Diff= 8.90D-04
 Largest Abelian subgroup         C1      NOp   1
 Largest concise Abelian subgroup C1      NOp   1
                         Standard orientation:                         
 ---------------------------------------------------------------------
 Center     Atomic      Atomic             Coordinates (Angstroms)
 Number     Number       Type             X           Y           Z
 ---------------------------------------------------------------------
      1          6           0        3.469396    0.900690    0.000039
      2          6           0        2.472124    1.954892    0.000037
      3          6           0        1.123896    1.715360    0.000022
      4          6           0        2.873978   -0.422464   -0.000003
      5          6           0        1.524812   -0.651917   -0.000016
      6          6           0        0.597431    0.407737    0.000000
      7          1           0        0.426438    2.551138    0.000029
      8          1           0        1.189967   -1.683712   -0.000059
      9         17           0        3.971145   -1.789391   -0.000056
     10          8           0        4.692920    1.114349    0.000038
     11          1           0        2.862006    2.966535    0.000053
     12          6           0       -0.828464    0.202851   -0.000000
     13          6           0       -1.828818    1.178414   -0.000087
     14          6           0       -3.070964    1.152870   -0.000098
     15          6           0       -1.528983   -1.035995    0.000105
     16          6           0       -2.927144   -1.153547    0.000094
     17          6           0       -3.771653   -0.037134   -0.000010
     18         17           0       -5.520300   -0.206453   -0.000015
     19          1           0       -3.374405   -2.141152    0.000176
     20          1           0       -0.945401   -1.948790    0.000208
 ---------------------------------------------------------------------
 Rotational constants (GHZ):           1.5697291           0.1792674           0.1608930
 Leave Link  202 at Mon Apr  4 13:45:02 2022, MaxMem=  1879048192 cpu:               0.2 elap:               0.1
 (Enter /gpfs/software/gaussian16/sse4/tar/g16/l301.exe)
 Standard basis: 6-311+G(d,p) (5D, 7F)
 Ernie: Thresh=  0.10000D-02 Tol=  0.10000D-05 Strict=F.
 There are   391 symmetry adapted cartesian basis functions of A   symmetry.
 There are   376 symmetry adapted basis functions of A   symmetry.
   376 basis functions,   614 primitive gaussians,   391 cartesian basis functions
    60 alpha electrons       60 beta electrons
       nuclear repulsion energy       999.9788769439 Hartrees.
 IExCor= 4336 DFT=T Ex+Corr=M062X ExCW=0 ScaHFX=  0.540000
 ScaDFX=  1.000000  1.000000  1.000000  1.000000 ScalE2=  1.000000  1.000000
 IRadAn=      5 IRanWt=     -1 IRanGd=            0 ICorTp=0 IEmpDi=  4
 NAtoms=   20 NActive=   20 NUniq=   20 SFac= 1.00D+00 NAtFMM=   60 NAOKFM=F Big=F
 Integral buffers will be    131072 words long.
 Raffenetti 2 integral format.
 Two-electron integral symmetry is turned on.
 Leave Link  301 at Mon Apr  4 13:45:02 2022, MaxMem=  1879048192 cpu:               0.6 elap:               0.1
 (Enter /gpfs/software/gaussian16/sse4/tar/g16/l302.exe)
 NPDir=0 NMtPBC=     1 NCelOv=     1 NCel=       1 NClECP=     1 NCelD=      1
         NCelK=      1 NCelE2=     1 NClLst=     1 CellRange=     0.0.
 One-electron integrals computed using PRISM.
 One-electron integral symmetry used in STVInt
 NBasis=   376 RedAO= T EigKep=  1.13D-06  NBF=   376
 NBsUse=   372 1.00D-06 EigRej=  5.65D-07 NBFU=   372
 Precomputing XC quadrature grid using
 IXCGrd= 4 IRadAn=           5 IRanWt=          -1 IRanGd=           0 AccXCQ= 0.00D+00.
 Generated NRdTot=       0 NPtTot=           0 NUsed=           0 NTot=          32
 NSgBfM=   383   383   383   383   383 MxSgAt=    20 MxSgA2=    20.
 Leave Link  302 at Mon Apr  4 13:45:03 2022, MaxMem=  1879048192 cpu:               5.1 elap:               0.8
 (Enter /gpfs/software/gaussian16/sse4/tar/g16/l303.exe)
 DipDrv:  MaxL=1.
 Leave Link  303 at Mon Apr  4 13:45:03 2022, MaxMem=  1879048192 cpu:               0.5 elap:               0.1
 (Enter /gpfs/software/gaussian16/sse4/tar/g16/l401.exe)
 Initial guess from the checkpoint file:  "checkpoint.chk"
 B after Tr=     0.000000   -0.000000   -0.000000
         Rot=    1.000000    0.000000    0.000000   -0.000367 Ang=   0.04 deg.
 Guess basis will be translated and rotated to current coordinates.
 JPrj=2 DoOrth=T DoCkMO=T.
 Generating alternative initial guess.
 ExpMin= 4.38D-02 ExpMax= 1.06D+05 ExpMxC= 3.62D+03 IAcc=2 IRadAn=         4 AccDes= 0.00D+00
 Harris functional with IExCor= 1009 and IRadAn=       4 diagonalized for initial guess.
 HarFok:  IExCor= 1009 AccDes= 0.00D+00 IRadAn=         4 IDoV= 1 UseB2=F ITyADJ=14
 ICtDFT=  3500011 ScaDFX=  1.000000  1.000000  1.000000  1.000000
 FoFCou: FMM=F IPFlag=           0 FMFlag=      100000 FMFlg1=           0
         NFxFlg=           0 DoJE=T BraDBF=F KetDBF=T FulRan=T
         wScrn=  0.000000 ICntrl=       500 IOpCl=  0 I1Cent=   200000004 NGrid=           0
         NMat0=    1 NMatS0=      1 NMatT0=    0 NMatD0=    1 NMtDS0=    0 NMtDT0=    0
 Petite list used in FoFCou.
 Harris En= -1455.19549395887    
 Leave Link  401 at Mon Apr  4 13:45:06 2022, MaxMem=  1879048192 cpu:              17.1 elap:               2.5
 (Enter /gpfs/software/gaussian16/sse4/tar/g16/l502.exe)
 Integral symmetry usage will be decided dynamically.
 Closed shell SCF:
 Using DIIS extrapolation, IDIIS=  1040.
 NGot=  1879048192 LenX=  1878736095 LenY=  1878582773
 Requested convergence on RMS density matrix=1.00D-08 within 128 cycles.
 Requested convergence on MAX density matrix=1.00D-06.
 Requested convergence on             energy=1.00D-06.
 No special actions if energy rises.
 Fock matrices will be formed incrementally for  20 cycles.

 Cycle   1  Pass 1  IDiag  1:
 FoFJK:  IHMeth= 1 ICntrl=       0 DoSepK=F KAlg= 0 I1Cent=           0 FoldK=F
 IRaf= 820000000 NMat=       1 IRICut=       1 DoRegI=T DoRafI=F ISym2E= 0 IDoP0=0 IntGTp=1.
 FoFCou: FMM=F IPFlag=           0 FMFlag=      100000 FMFlg1=           0
         NFxFlg=           0 DoJE=F BraDBF=F KetDBF=F FulRan=T
         wScrn=  0.000000 ICntrl=         0 IOpCl=  0 I1Cent=           0 NGrid=           0
         NMat0=    1 NMatS0=      1 NMatT0=    0 NMatD0=    1 NMtDS0=    0 NMtDT0=    0
 Symmetry not used in FoFCou.
 E= -1455.77633511139    
 DIIS: error= 1.79D-03 at cycle   1 NSaved=   1.
 NSaved= 1 IEnMin= 1 EnMin= -1455.77633511139     IErMin= 1 ErrMin= 1.79D-03
 ErrMax= 1.79D-03  0.00D+00 EMaxC= 1.00D-01 BMatC= 1.55D-03 BMatP= 1.55D-03
 IDIUse=3 WtCom= 9.82D-01 WtEn= 1.79D-02
 Coeff-Com:  0.100D+01
 Coeff-En:   0.100D+01
 Coeff:      0.100D+01
 Gap=     0.384 Goal=   None    Shift=    0.000
 GapD=    0.384 DampG=1.000 DampE=1.000 DampFc=1.0000 IDamp=-1.
 RMSDP=4.82D-03 MaxDP=2.50D-01              OVMax= 1.68D-02

 Cycle   2  Pass 1  IDiag  1:
 RMSU=  4.82D-03    CP:  1.00D+00
 E= -1455.77889354011     Delta-E=       -0.002558428724 Rises=F Damp=F
 DIIS: error= 3.61D-04 at cycle   2 NSaved=   2.
 NSaved= 2 IEnMin= 2 EnMin= -1455.77889354011     IErMin= 2 ErrMin= 3.61D-04
 ErrMax= 3.61D-04  0.00D+00 EMaxC= 1.00D-01 BMatC= 7.12D-05 BMatP= 1.55D-03
 IDIUse=3 WtCom= 9.96D-01 WtEn= 3.61D-03
 Coeff-Com: -0.632D-02 0.101D+01
 Coeff-En:   0.000D+00 0.100D+01
 Coeff:     -0.629D-02 0.101D+01
 Gap=     0.149 Goal=   None    Shift=    0.000
 RMSDP=1.43D-03 MaxDP=1.07D-01 DE=-2.56D-03 OVMax= 5.76D-03

 Cycle   3  Pass 1  IDiag  1:
 RMSU=  1.12D-03    CP:  9.92D-01  1.07D+00
 E= -1455.77894528674     Delta-E=       -0.000051746633 Rises=F Damp=F
 DIIS: error= 5.56D-04 at cycle   3 NSaved=   3.
 NSaved= 3 IEnMin= 3 EnMin= -1455.77894528674     IErMin= 2 ErrMin= 3.61D-04
 ErrMax= 5.56D-04  0.00D+00 EMaxC= 1.00D-01 BMatC= 6.62D-05 BMatP= 7.12D-05
 IDIUse=3 WtCom= 9.94D-01 WtEn= 5.56D-03
 Coeff-Com: -0.372D-01 0.512D+00 0.525D+00
 Coeff-En:   0.000D+00 0.222D+00 0.778D+00
 Coeff:     -0.370D-01 0.511D+00 0.526D+00
 Gap=     0.151 Goal=   None    Shift=    0.000
 RMSDP=2.99D-04 MaxDP=1.22D-02 DE=-5.17D-05 OVMax= 3.86D-03

 Cycle   4  Pass 1  IDiag  1:
 RMSU=  2.74D-04    CP:  9.91D-01  1.07D+00  9.23D-01
 E= -1455.77900292092     Delta-E=       -0.000057634172 Rises=F Damp=F
 DIIS: error= 3.42D-04 at cycle   4 NSaved=   4.
 NSaved= 4 IEnMin= 4 EnMin= -1455.77900292092     IErMin= 4 ErrMin= 3.42D-04
 ErrMax= 3.42D-04  0.00D+00 EMaxC= 1.00D-01 BMatC= 1.25D-05 BMatP= 6.62D-05
 IDIUse=3 WtCom= 9.97D-01 WtEn= 3.42D-03
 Coeff-Com: -0.207D-01 0.157D+00 0.321D+00 0.543D+00
 Coeff-En:   0.000D+00 0.000D+00 0.105D+00 0.895D+00
 Coeff:     -0.207D-01 0.157D+00 0.320D+00 0.544D+00
 Gap=     0.151 Goal=   None    Shift=    0.000
 RMSDP=8.08D-05 MaxDP=6.17D-03 DE=-5.76D-05 OVMax= 1.18D-03

 Cycle   5  Pass 1  IDiag  1:
 RMSU=  5.56D-05    CP:  9.91D-01  1.07D+00  9.63D-01  9.24D-01
 E= -1455.77901469895     Delta-E=       -0.000011778030 Rises=F Damp=F
 DIIS: error= 7.25D-05 at cycle   5 NSaved=   5.
 NSaved= 5 IEnMin= 5 EnMin= -1455.77901469895     IErMin= 5 ErrMin= 7.25D-05
 ErrMax= 7.25D-05  0.00D+00 EMaxC= 1.00D-01 BMatC= 1.41D-06 BMatP= 1.25D-05
 IDIUse=1 WtCom= 1.00D+00 WtEn= 0.00D+00
 Coeff-Com: -0.260D-02-0.239D-01 0.738D-01 0.281D+00 0.672D+00
 Coeff:     -0.260D-02-0.239D-01 0.738D-01 0.281D+00 0.672D+00
 Gap=     0.151 Goal=   None    Shift=    0.000
 RMSDP=8.02D-05 MaxDP=7.48D-03 DE=-1.18D-05 OVMax= 8.09D-04

 Cycle   6  Pass 1  IDiag  1:
 RMSU=  3.67D-05    CP:  9.91D-01  1.07D+00  1.02D+00  9.83D-01  9.86D-01
 E= -1455.77901651369     Delta-E=       -0.000001814742 Rises=F Damp=F
 DIIS: error= 5.94D-05 at cycle   6 NSaved=   6.
 NSaved= 6 IEnMin= 6 EnMin= -1455.77901651369     IErMin= 6 ErrMin= 5.94D-05
 ErrMax= 5.94D-05  0.00D+00 EMaxC= 1.00D-01 BMatC= 4.11D-07 BMatP= 1.41D-06
 IDIUse=1 WtCom= 1.00D+00 WtEn= 0.00D+00
 Coeff-Com:  0.219D-02-0.461D-01-0.127D-01 0.528D-01 0.407D+00 0.597D+00
 Coeff:      0.219D-02-0.461D-01-0.127D-01 0.528D-01 0.407D+00 0.597D+00
 Gap=     0.151 Goal=   None    Shift=    0.000
 RMSDP=2.73D-05 MaxDP=1.58D-03 DE=-1.81D-06 OVMax= 2.98D-04

 Cycle   7  Pass 1  IDiag  1:
 RMSU=  1.62D-05    CP:  9.91D-01  1.07D+00  1.03D+00  1.01D+00  9.93D-01
                    CP:  8.04D-01
 E= -1455.77901701700     Delta-E=       -0.000000503309 Rises=F Damp=F
 DIIS: error= 1.12D-05 at cycle   7 NSaved=   7.
 NSaved= 7 IEnMin= 7 EnMin= -1455.77901701700     IErMin= 7 ErrMin= 1.12D-05
 ErrMax= 1.12D-05  0.00D+00 EMaxC= 1.00D-01 BMatC= 2.50D-08 BMatP= 4.11D-07
 IDIUse=1 WtCom= 1.00D+00 WtEn= 0.00D+00
 Coeff-Com:  0.126D-02-0.143D-01-0.140D-01-0.264D-01 0.722D-01 0.198D+00
 Coeff-Com:  0.783D+00
 Coeff:      0.126D-02-0.143D-01-0.140D-01-0.264D-01 0.722D-01 0.198D+00
 Coeff:      0.783D+00
 Gap=     0.151 Goal=   None    Shift=    0.000
 RMSDP=6.09D-06 MaxDP=3.59D-04 DE=-5.03D-07 OVMax= 1.36D-04

 Cycle   8  Pass 1  IDiag  1:
 RMSU=  4.01D-06    CP:  9.91D-01  1.07D+00  1.03D+00  1.02D+00  1.00D+00
                    CP:  8.51D-01  1.19D+00
 E= -1455.77901706210     Delta-E=       -0.000000045105 Rises=F Damp=F
 DIIS: error= 8.25D-06 at cycle   8 NSaved=   8.
 NSaved= 8 IEnMin= 8 EnMin= -1455.77901706210     IErMin= 8 ErrMin= 8.25D-06
 ErrMax= 8.25D-06  0.00D+00 EMaxC= 1.00D-01 BMatC= 9.08D-09 BMatP= 2.50D-08
 IDIUse=1 WtCom= 1.00D+00 WtEn= 0.00D+00
 Coeff-Com:  0.204D-03 0.239D-02-0.501D-02-0.287D-01-0.521D-01-0.414D-01
 Coeff-Com:  0.424D+00 0.700D+00
 Coeff:      0.204D-03 0.239D-02-0.501D-02-0.287D-01-0.521D-01-0.414D-01
 Coeff:      0.424D+00 0.700D+00
 Gap=     0.151 Goal=   None    Shift=    0.000
 RMSDP=4.36D-06 MaxDP=2.57D-04 DE=-4.51D-08 OVMax= 5.66D-05

 Cycle   9  Pass 1  IDiag  1:
 RMSU=  2.10D-06    CP:  9.91D-01  1.07D+00  1.03D+00  1.02D+00  1.01D+00
                    CP:  8.45D-01  1.29D+00  1.11D+00
 E= -1455.77901707442     Delta-E=       -0.000000012322 Rises=F Damp=F
 DIIS: error= 1.83D-06 at cycle   9 NSaved=   9.
 NSaved= 9 IEnMin= 9 EnMin= -1455.77901707442     IErMin= 9 ErrMin= 1.83D-06
 ErrMax= 1.83D-06  0.00D+00 EMaxC= 1.00D-01 BMatC= 5.89D-10 BMatP= 9.08D-09
 IDIUse=1 WtCom= 1.00D+00 WtEn= 0.00D+00
 Coeff-Com: -0.653D-04 0.259D-02-0.199D-03-0.747D-02-0.258D-01-0.353D-01
 Coeff-Com:  0.796D-01 0.278D+00 0.709D+00
 Coeff:     -0.653D-04 0.259D-02-0.199D-03-0.747D-02-0.258D-01-0.353D-01
 Coeff:      0.796D-01 0.278D+00 0.709D+00
 Gap=     0.151 Goal=   None    Shift=    0.000
 RMSDP=2.12D-06 MaxDP=2.17D-04 DE=-1.23D-08 OVMax= 1.29D-05

 Cycle  10  Pass 1  IDiag  1:
 RMSU=  1.06D-06    CP:  9.91D-01  1.07D+00  1.03D+00  1.01D+00  1.01D+00
                    CP:  8.31D-01  1.28D+00  1.17D+00  1.14D+00
 E= -1455.77901707516     Delta-E=       -0.000000000737 Rises=F Damp=F
 DIIS: error= 8.65D-07 at cycle  10 NSaved=  10.
 NSaved=10 IEnMin=10 EnMin= -1455.77901707516     IErMin=10 ErrMin= 8.65D-07
 ErrMax= 8.65D-07  0.00D+00 EMaxC= 1.00D-01 BMatC= 1.27D-10 BMatP= 5.89D-10
 IDIUse=1 WtCom= 1.00D+00 WtEn= 0.00D+00
 Coeff-Com: -0.578D-04 0.101D-02 0.498D-03 0.125D-03-0.622D-02-0.123D-01
 Coeff-Com: -0.188D-01 0.506D-01 0.362D+00 0.623D+00
 Coeff:     -0.578D-04 0.101D-02 0.498D-03 0.125D-03-0.622D-02-0.123D-01
 Coeff:     -0.188D-01 0.506D-01 0.362D+00 0.623D+00
 Gap=     0.151 Goal=   None    Shift=    0.000
 RMSDP=6.76D-07 MaxDP=3.45D-05 DE=-7.37D-10 OVMax= 6.25D-06

 Cycle  11  Pass 1  IDiag  1:
 RMSU=  2.89D-07    CP:  9.91D-01  1.07D+00  1.03D+00  1.02D+00  1.01D+00
                    CP:  8.27D-01  1.27D+00  1.21D+00  1.27D+00  7.95D-01
 E= -1455.77901707525     Delta-E=       -0.000000000089 Rises=F Damp=F
 DIIS: error= 1.62D-07 at cycle  11 NSaved=  11.
 NSaved=11 IEnMin=11 EnMin= -1455.77901707525     IErMin=11 ErrMin= 1.62D-07
 ErrMax= 1.62D-07  0.00D+00 EMaxC= 1.00D-01 BMatC= 6.28D-12 BMatP= 1.27D-10
 IDIUse=1 WtCom= 1.00D+00 WtEn= 0.00D+00
 Coeff-Com: -0.724D-05-0.495D-04 0.107D-03 0.102D-02 0.137D-02 0.374D-03
 Coeff-Com: -0.171D-01-0.167D-01 0.215D-01 0.184D+00 0.825D+00
 Coeff:     -0.724D-05-0.495D-04 0.107D-03 0.102D-02 0.137D-02 0.374D-03
 Coeff:     -0.171D-01-0.167D-01 0.215D-01 0.184D+00 0.825D+00
 Gap=     0.151 Goal=   None    Shift=    0.000
 RMSDP=2.70D-07 MaxDP=1.61D-05 DE=-8.91D-11 OVMax= 1.42D-06

 Cycle  12  Pass 1  IDiag  1:
 RMSU=  1.35D-07    CP:  9.91D-01  1.07D+00  1.03D+00  1.02D+00  1.01D+00
                    CP:  8.23D-01  1.27D+00  1.23D+00  1.28D+00  8.10D-01
                    CP:  1.16D+00
 E= -1455.77901707522     Delta-E=        0.000000000026 Rises=F Damp=F
 DIIS: error= 5.92D-08 at cycle  12 NSaved=  12.
 NSaved=12 IEnMin=11 EnMin= -1455.77901707525     IErMin=12 ErrMin= 5.92D-08
 ErrMax= 5.92D-08  0.00D+00 EMaxC= 1.00D-01 BMatC= 1.05D-12 BMatP= 6.28D-12
 IDIUse=1 WtCom= 1.00D+00 WtEn= 0.00D+00
 Coeff-Com:  0.180D-05-0.109D-03-0.244D-05 0.458D-03 0.118D-02 0.113D-02
 Coeff-Com: -0.529D-02-0.989D-02-0.241D-01 0.204D-01 0.339D+00 0.677D+00
 Coeff:      0.180D-05-0.109D-03-0.244D-05 0.458D-03 0.118D-02 0.113D-02
 Coeff:     -0.529D-02-0.989D-02-0.241D-01 0.204D-01 0.339D+00 0.677D+00
 Gap=     0.151 Goal=   None    Shift=    0.000
 RMSDP=6.68D-08 MaxDP=4.77D-06 DE= 2.59D-11 OVMax= 5.64D-07

 Cycle  13  Pass 1  IDiag  1:
 RMSU=  3.75D-08    CP:  9.91D-01  1.07D+00  1.03D+00  1.02D+00  1.01D+00
                    CP:  8.23D-01  1.27D+00  1.23D+00  1.29D+00  8.18D-01
                    CP:  1.21D+00  8.87D-01
 E= -1455.77901707532     Delta-E=       -0.000000000097 Rises=F Damp=F
 DIIS: error= 2.56D-08 at cycle  13 NSaved=  13.
 NSaved=13 IEnMin=13 EnMin= -1455.77901707532     IErMin=13 ErrMin= 2.56D-08
 ErrMax= 2.56D-08  0.00D+00 EMaxC= 1.00D-01 BMatC= 1.70D-13 BMatP= 1.05D-12
 IDIUse=1 WtCom= 1.00D+00 WtEn= 0.00D+00
 Coeff-Com:  0.165D-05-0.376D-04-0.242D-04 0.549D-04 0.280D-03 0.309D-03
 Coeff-Com:  0.340D-06-0.141D-02-0.143D-01-0.173D-01 0.241D-01 0.301D+00
 Coeff-Com:  0.708D+00
 Coeff:      0.165D-05-0.376D-04-0.242D-04 0.549D-04 0.280D-03 0.309D-03
 Coeff:      0.340D-06-0.141D-02-0.143D-01-0.173D-01 0.241D-01 0.301D+00
 Coeff:      0.708D+00
 Gap=     0.151 Goal=   None    Shift=    0.000
 RMSDP=2.75D-08 MaxDP=2.30D-06 DE=-9.73D-11 OVMax= 1.74D-07

 Cycle  14  Pass 1  IDiag  1:
 RMSU=  6.98D-09    CP:  9.91D-01  1.07D+00  1.03D+00  1.02D+00  1.01D+00
                    CP:  8.23D-01  1.27D+00  1.23D+00  1.29D+00  8.13D-01
                    CP:  1.24D+00  9.54D-01  1.06D+00
 E= -1455.77901707526     Delta-E=        0.000000000059 Rises=F Damp=F
 DIIS: error= 7.61D-09 at cycle  14 NSaved=  14.
 NSaved=14 IEnMin=13 EnMin= -1455.77901707532     IErMin=14 ErrMin= 7.61D-09
 ErrMax= 7.61D-09  0.00D+00 EMaxC= 1.00D-01 BMatC= 1.90D-14 BMatP= 1.70D-13
 IDIUse=1 WtCom= 1.00D+00 WtEn= 0.00D+00
 Coeff-Com:  0.567D-06-0.479D-05-0.109D-04-0.166D-04 0.115D-04 0.187D-04
 Coeff-Com:  0.501D-03 0.609D-03-0.345D-02-0.800D-02-0.277D-01 0.449D-01
 Coeff-Com:  0.274D+00 0.719D+00
 Coeff:      0.567D-06-0.479D-05-0.109D-04-0.166D-04 0.115D-04 0.187D-04
 Coeff:      0.501D-03 0.609D-03-0.345D-02-0.800D-02-0.277D-01 0.449D-01
 Coeff:      0.274D+00 0.719D+00
 Gap=     0.151 Goal=   None    Shift=    0.000
 RMSDP=1.15D-08 MaxDP=1.28D-06 DE= 5.91D-11 OVMax= 6.95D-08

 Cycle  15  Pass 1  IDiag  1:
 RMSU=  2.75D-09    CP:  9.91D-01  1.07D+00  1.03D+00  1.02D+00  1.01D+00
                    CP:  8.23D-01  1.27D+00  1.23D+00  1.29D+00  8.10D-01
                    CP:  1.25D+00  9.80D-01  1.09D+00  1.13D+00
 E= -1455.77901707524     Delta-E=        0.000000000020 Rises=F Damp=F
 DIIS: error= 3.89D-09 at cycle  15 NSaved=  15.
 NSaved=15 IEnMin=13 EnMin= -1455.77901707532     IErMin=15 ErrMin= 3.89D-09
 ErrMax= 3.89D-09  0.00D+00 EMaxC= 1.00D-01 BMatC= 3.24D-15 BMatP= 1.90D-14
 IDIUse=1 WtCom= 1.00D+00 WtEn= 0.00D+00
 Coeff-Com: -0.717D-07 0.533D-05-0.182D-05-0.183D-04-0.541D-04-0.625D-04
 Coeff-Com:  0.246D-03 0.657D-03 0.828D-03-0.628D-03-0.192D-01-0.302D-01
 Coeff-Com:  0.924D-02 0.315D+00 0.724D+00
 Coeff:     -0.717D-07 0.533D-05-0.182D-05-0.183D-04-0.541D-04-0.625D-04
 Coeff:      0.246D-03 0.657D-03 0.828D-03-0.628D-03-0.192D-01-0.302D-01
 Coeff:      0.924D-02 0.315D+00 0.724D+00
 Gap=     0.151 Goal=   None    Shift=    0.000
 RMSDP=5.83D-09 MaxDP=5.51D-07 DE= 2.00D-11 OVMax= 3.41D-08

 SCF Done:  E(RM062X) =  -1455.77901708     A.U. after   15 cycles
            NFock= 15  Conv=0.58D-08     -V/T= 2.0027
 KE= 1.451816607846D+03 PE=-5.449490568888D+03 EE= 1.541916067023D+03
 Leave Link  502 at Mon Apr  4 13:48:18 2022, MaxMem=  1879048192 cpu:            1343.0 elap:             192.7
 (Enter /gpfs/software/gaussian16/sse4/tar/g16/l701.exe)
 ... and contract with generalized density number  0.
 Compute integral first derivatives.
 Leave Link  701 at Mon Apr  4 13:48:19 2022, MaxMem=  1879048192 cpu:               2.2 elap:               0.4
 (Enter /gpfs/software/gaussian16/sse4/tar/g16/l702.exe)
 L702 exits ... SP integral derivatives will be done elsewhere.
 Leave Link  702 at Mon Apr  4 13:48:19 2022, MaxMem=  1879048192 cpu:               0.5 elap:               0.2
 (Enter /gpfs/software/gaussian16/sse4/tar/g16/l703.exe)
 Integral derivatives from FoFJK, PRISM(SPDF).
 Compute integral first derivatives, UseDBF=F ICtDFT=           0.
 Calling FoFJK, ICntrl=      2127 FMM=F ISym2X=0 I1Cent= 0 IOpClX= 0 NMat=1 NMatS=1 NMatT=0.
 FoFJK:  IHMeth= 1 ICntrl=    2127 DoSepK=F KAlg= 0 I1Cent=           0 FoldK=F
 IRaf=         0 NMat=       1 IRICut=       1 DoRegI=T DoRafI=F ISym2E= 0 IDoP0=0 IntGTp=1.
 FoFCou: FMM=F IPFlag=           0 FMFlag=      100000 FMFlg1=         800
         NFxFlg=           0 DoJE=F BraDBF=F KetDBF=F FulRan=T
         wScrn=  0.000000 ICntrl=      2127 IOpCl=  0 I1Cent=           0 NGrid=           0
         NMat0=    1 NMatS0=      1 NMatT0=    0 NMatD0=    1 NMtDS0=    0 NMtDT0=    0
 Symmetry not used in FoFCou.
 Leave Link  703 at Mon Apr  4 13:48:51 2022, MaxMem=  1879048192 cpu:             215.8 elap:              32.1
 (Enter /gpfs/software/gaussian16/sse4/tar/g16/l716.exe)
 Dipole        =-3.18525718D+00-1.02903831D+00 4.49778683D-05
 ***** Axes restored to original set *****
 -------------------------------------------------------------------
 Center     Atomic                   Forces (Hartrees/Bohr)
 Number     Number              X              Y              Z
 -------------------------------------------------------------------
      1        6          -0.001996952   -0.001467771    0.002791362
      2        6          -0.001092410    0.000191086    0.000496525
      3        6          -0.001101384   -0.000889586    0.001626300
      4        6           0.000739580   -0.000105880   -0.000357644
      5        6           0.000317038    0.002270634   -0.002568772
      6        6           0.001570427   -0.000147594   -0.000842730
      7        1          -0.000389360    0.000152921    0.000087598
      8        1           0.000609713   -0.000427143    0.000058451
      9       17          -0.000521326    0.000838705   -0.000543072
     10        8           0.001630190   -0.000288543   -0.000731494
     11        1           0.000284307   -0.000344614    0.000178789
     12        6          -0.000559118   -0.003971272    0.004495484
     13        6           0.003811132    0.002827933   -0.005366933
     14        6          -0.002427370   -0.002713870    0.004369231
     15        6           0.004849505    0.000325128   -0.003418115
     16        6          -0.002136132    0.002550171   -0.001302062
     17        6          -0.001280309   -0.000541026    0.001377238
     18       17          -0.001741601    0.000570850    0.000510372
     19        1          -0.000347920    0.000649786   -0.000456553
     20        1          -0.000218010    0.000520085   -0.000403976
 -------------------------------------------------------------------
 Cartesian Forces:  Max     0.005366933 RMS     0.001906273
 Leave Link  716 at Mon Apr  4 13:48:51 2022, MaxMem=  1879048192 cpu:               0.7 elap:               0.1
 (Enter /gpfs/software/gaussian16/sse4/tar/g16/l103.exe)

 GradGradGradGradGradGradGradGradGradGradGradGradGradGradGradGradGradGrad
 Berny optimization.
 Using GEDIIS/GDIIS optimizer.
 FormGI is forming the generalized inverse of G from B-inverse, IUseBI=4.
 GSVD:  received Info=                   1 from GESDD.
 Internal  Forces:  Max     0.004735735 RMS     0.001207662
 Search for a local minimum.
 Step number   4 out of a maximum of  108
 All quantities printed in internal units (Hartrees-Bohrs-Radians)
 RMS Force = .12077D-02 SwitMx=.10000D-02 MixMth= 1
 Mixed Optimization -- RFO/linear search
 Update second derivatives using D2CorX and points    1    2    3    4
 DE= -1.13D-03 DEPred=-1.21D-03 R= 9.36D-01
 TightC=F SS=  1.41D+00  RLast= 9.77D-02 DXNew= 1.2130D+00 2.9324D-01
 Trust test= 9.36D-01 RLast= 9.77D-02 DXMaxT set to 7.21D-01
 ITU=  1  1  1  0
 Use linear search instead of GDIIS.
     Eigenvalues ---    0.00770   0.01023   0.01155   0.01271   0.01452
     Eigenvalues ---    0.01503   0.01686   0.01908   0.02033   0.02040
     Eigenvalues ---    0.02061   0.02110   0.02132   0.02211   0.02215
     Eigenvalues ---    0.02233   0.02357   0.13469   0.16000   0.16001
     Eigenvalues ---    0.16016   0.16102   0.17416   0.22433   0.22575
     Eigenvalues ---    0.23535   0.24606   0.24985   0.25000   0.25000
     Eigenvalues ---    0.25024   0.25082   0.27758   0.31754   0.33357
     Eigenvalues ---    0.33537   0.33948   0.34229   0.35105   0.35136
     Eigenvalues ---    0.35273   0.35610   0.35624   0.37085   0.39480
     Eigenvalues ---    0.42151   0.42649   0.46132   0.47003   0.47783
     Eigenvalues ---    0.51789   0.54784   0.73453   0.94044
 RFO step:  Lambda=-4.12113826D-04 EMin= 7.69788145D-03
 Quartic linear search produced a step of -0.03211.
 Iteration  1 RMS(Cart)=  0.00539491 RMS(Int)=  0.00002211
 Iteration  2 RMS(Cart)=  0.00004073 RMS(Int)=  0.00000633
 Iteration  3 RMS(Cart)=  0.00000000 RMS(Int)=  0.00000633
 ITry= 1 IFail=0 DXMaxC= 2.18D-02 DCOld= 1.00D+10 DXMaxT= 7.21D-01 DXLimC= 3.00D+00 Rises=F
 Variable       Old X    -DE/DX   Delta X   Delta X   Delta X     New X
                                 (Linear)    (Quad)   (Total)
    R1        2.74231  -0.00056   0.00028  -0.00417  -0.00388   2.73843
    R2        2.74190   0.00297   0.00016   0.00735   0.00751   2.74941
    R3        2.34711  -0.00181  -0.00009  -0.00103  -0.00113   2.34599
    R4        2.58768   0.00015  -0.00028   0.00237   0.00209   2.58976
    R5        2.04879   0.00023   0.00002   0.00056   0.00058   2.04936
    R6        2.66381   0.00282   0.00052   0.00387   0.00439   2.66819
    R7        2.05709  -0.00030  -0.00002  -0.00074  -0.00076   2.05633
    R8        2.58616   0.00121   0.00048  -0.00088  -0.00040   2.58576
    R9        3.31229   0.00111  -0.00052   0.00716   0.00664   3.31893
   R10        2.66103   0.00115  -0.00071   0.00754   0.00683   2.66786
   R11        2.04991  -0.00011   0.00005  -0.00062  -0.00056   2.04935
   R12        2.72223  -0.00002   0.00055  -0.00455  -0.00400   2.71823
   R13        2.64050  -0.00243   0.00008  -0.00614  -0.00605   2.63445
   R14        2.68944   0.00352  -0.00037   0.01061   0.01024   2.69967
   R15        2.34781  -0.00474  -0.00081  -0.00660  -0.00739   2.34042
   R16        2.60965   0.00070  -0.00002   0.00160   0.00157   2.61123
   R17        2.65146  -0.00394   0.00004  -0.00823  -0.00820   2.64326
   R18        2.04734   0.00068  -0.00000   0.00192   0.00192   2.04925
   R19        2.64533   0.00201  -0.00021   0.00587   0.00565   2.65097
   R20        2.04877   0.00055   0.00002   0.00142   0.00144   2.05020
   R21        3.31992  -0.00189  -0.00022  -0.00372  -0.00394   3.31598
    A1        1.96109   0.00038   0.00027  -0.00063  -0.00035   1.96073
    A2        2.15557  -0.00015  -0.00048   0.00279   0.00231   2.15788
    A3        2.16653  -0.00023   0.00020  -0.00216  -0.00196   2.16458
    A4        2.15262  -0.00045  -0.00033  -0.00037  -0.00071   2.15192
    A5        2.01609   0.00067   0.00006   0.00363   0.00370   2.01978
    A6        2.11448  -0.00021   0.00027  -0.00326  -0.00299   2.11149
    A7        2.12938   0.00065   0.00018   0.00143   0.00161   2.13099
    A8        2.09039  -0.00063  -0.00028  -0.00149  -0.00177   2.08863
    A9        2.06341  -0.00001   0.00010   0.00006   0.00016   2.06357
   A10        2.16211   0.00049  -0.00028   0.00453   0.00425   2.16636
   A11        2.04238  -0.00001   0.00029  -0.00238  -0.00209   2.04029
   A12        2.07869  -0.00048  -0.00001  -0.00214  -0.00216   2.07654
   A13        2.12127  -0.00124   0.00011  -0.00571  -0.00560   2.11566
   A14        2.05306   0.00138  -0.00042   0.01032   0.00989   2.06295
   A15        2.10886  -0.00014   0.00031  -0.00460  -0.00429   2.10457
   A16        2.03991   0.00018   0.00005   0.00076   0.00081   2.04072
   A17        2.09626   0.00122   0.00027   0.00298   0.00324   2.09951
   A18        2.14701  -0.00140  -0.00032  -0.00373  -0.00405   2.14296
   A19        2.22603   0.00090  -0.00091   0.01056   0.00965   2.23568
   A20        2.22814  -0.00083  -0.00038  -0.00037  -0.00075   2.22739
   A21        1.82901  -0.00007   0.00128  -0.01020  -0.00890   1.82011
   A22        2.34818   0.00336  -0.00123   0.02130   0.02011   2.36829
   A23        2.12351  -0.00350   0.00031  -0.01634  -0.01602   2.10749
   A24        2.16931  -0.00080  -0.00051   0.00150   0.00097   2.17028
   A25        2.05812   0.00054   0.00044  -0.00126  -0.00081   2.05731
   A26        2.05576   0.00025   0.00007  -0.00024  -0.00016   2.05560
   A27        2.13453  -0.00181  -0.00052  -0.00285  -0.00339   2.13114
   A28        2.07992   0.00021   0.00033  -0.00329  -0.00295   2.07697
   A29        2.06874   0.00160   0.00019   0.00614   0.00634   2.07508
   A30        1.96182   0.00282   0.00066   0.00659   0.00723   1.96906
   A31        2.19948  -0.00109  -0.00062   0.00010  -0.00051   2.19897
   A32        2.12188  -0.00173  -0.00004  -0.00669  -0.00672   2.11516
    D1        0.00002  -0.00000  -0.00000  -0.00005  -0.00005  -0.00003
    D2       -3.14158  -0.00000   0.00000  -0.00004  -0.00004   3.14157
    D3        3.14158   0.00000   0.00000   0.00007   0.00007  -3.14154
    D4       -0.00002   0.00000   0.00000   0.00007   0.00007   0.00006
    D5       -0.00002   0.00000  -0.00000   0.00005   0.00005   0.00003
    D6        3.14156   0.00000   0.00000   0.00005   0.00006  -3.14157
    D7       -3.14158  -0.00000  -0.00000  -0.00006  -0.00006   3.14154
    D8        0.00000  -0.00000  -0.00000  -0.00006  -0.00006  -0.00006
    D9       -0.00001   0.00000   0.00000   0.00002   0.00002   0.00001
   D10        3.14158   0.00000   0.00000   0.00001   0.00001  -3.14159
   D11        3.14159   0.00000   0.00000   0.00001   0.00001  -3.14158
   D12       -0.00000   0.00000   0.00000   0.00000   0.00000   0.00000
   D13       -0.00001   0.00000  -0.00000   0.00001   0.00001   0.00001
   D14        3.14158  -0.00000  -0.00000   0.00001   0.00000   3.14159
   D15        3.14159   0.00000  -0.00000   0.00002   0.00002  -3.14158
   D16       -0.00001   0.00000  -0.00000   0.00001   0.00001   0.00000
   D17        0.00001  -0.00000  -0.00000  -0.00003  -0.00003  -0.00002
   D18        3.14158  -0.00000   0.00000  -0.00002  -0.00002   3.14156
   D19       -3.14157  -0.00000  -0.00000  -0.00003  -0.00003   3.14158
   D20       -0.00000  -0.00000  -0.00000  -0.00002  -0.00002  -0.00002
   D21        0.00001  -0.00000   0.00000  -0.00001  -0.00001  -0.00000
   D22       -3.14158   0.00000   0.00000   0.00000   0.00000  -3.14158
   D23       -3.14156  -0.00000   0.00000  -0.00002  -0.00002  -3.14158
   D24        0.00003  -0.00000   0.00000  -0.00001  -0.00001   0.00002
   D25        0.00010  -0.00000   0.00000  -0.00004  -0.00004   0.00006
   D26       -3.14148  -0.00000   0.00000  -0.00005  -0.00005  -3.14153
   D27       -3.14150  -0.00000   0.00000  -0.00005  -0.00005  -3.14155
   D28        0.00011  -0.00000   0.00000  -0.00006  -0.00006   0.00005
   D29       -3.14159  -0.00000  -0.00000  -0.00000  -0.00001   3.14159
   D30       -0.00001   0.00000   0.00000   0.00001   0.00001  -0.00000
   D31       -3.14159   0.00000   0.00000   0.00000   0.00000  -3.14159
   D32        0.00001   0.00000  -0.00000   0.00000   0.00000   0.00001
   D33        0.00001  -0.00000  -0.00000  -0.00001  -0.00001   0.00000
   D34       -3.14157  -0.00000  -0.00000  -0.00001  -0.00001  -3.14158
   D35        0.00000   0.00000   0.00000   0.00000   0.00000   0.00000
   D36        0.00000  -0.00000  -0.00000  -0.00001  -0.00001  -0.00000
   D37        3.14159   0.00000   0.00000   0.00000   0.00000  -3.14159
   D38       -0.00001   0.00000   0.00000   0.00000   0.00000  -0.00001
   D39        3.14159   0.00000  -0.00000   0.00000   0.00000   3.14159
   D40        3.14157   0.00000   0.00000   0.00000   0.00000   3.14158
   D41       -0.00001   0.00000   0.00000   0.00000   0.00000  -0.00001
   D42       -0.00000   0.00000   0.00000   0.00001   0.00001   0.00001
   D43       -3.14159  -0.00000  -0.00000  -0.00000  -0.00000  -3.14159
   D44        3.14159   0.00000   0.00000   0.00001   0.00001  -3.14159
   D45       -0.00000  -0.00000  -0.00000  -0.00000  -0.00000  -0.00000
         Item               Value     Threshold  Converged?
 Maximum Force            0.004736     0.000450     NO 
 RMS     Force            0.001208     0.000300     NO 
 Maximum Displacement     0.021810     0.001800     NO 
 RMS     Displacement     0.005389     0.001200     NO 
 Predicted change in Energy=-2.078676D-04
 Lowest energy point so far.  Saving SCF results.
 GradGradGradGradGradGradGradGradGradGradGradGradGradGradGradGradGradGrad

 Leave Link  103 at Mon Apr  4 13:48:53 2022, MaxMem=  1879048192 cpu:               7.8 elap:               1.6
 (Enter /gpfs/software/gaussian16/sse4/tar/g16/l202.exe)
                          Input orientation:                          
 ---------------------------------------------------------------------
 Center     Atomic      Atomic             Coordinates (Angstroms)
 Number     Number       Type             X           Y           Z
 ---------------------------------------------------------------------
      1          6           0       -8.034823   -1.630874    6.807071
      2          6           0       -7.138876   -2.654807    7.305841
      3          6           0       -5.900311   -2.896185    6.771228
      4          6           0       -7.468130   -0.899134    5.684476
      5          6           0       -6.230655   -1.144319    5.154515
      6          6           0       -5.397051   -2.155520    5.679559
      7          1           0       -5.275347   -3.680970    7.192689
      8          1           0       -5.903264   -0.539447    4.316053
      9         17           0       -8.456300    0.373319    4.985210
     10          8           0       -9.157841   -1.406782    7.286442
     11          1           0       -7.507506   -3.234932    8.144684
     12          6           0       -4.091071   -2.441779    5.148954
     13          6           0       -3.181158   -3.407074    5.577617
     14          6           0       -2.047315   -3.769910    5.236104
     15          6           0       -3.432361   -1.796279    4.057924
     16          6           0       -2.155086   -2.131983    3.597075
     17          6           0       -1.396350   -3.156135    4.183061
     18         17           0        0.203954   -3.557283    3.585378
     19          1           0       -1.736976   -1.583306    2.759703
     20          1           0       -3.956746   -0.992539    3.552966
 ---------------------------------------------------------------------
                    Distance matrix (angstroms):
                    1          2          3          4          5
     1  C    0.000000
     2  C    1.449113   0.000000
     3  C    2.481620   1.370444   0.000000
     4  C    1.454925   2.412389   2.761756   0.000000
     5  C    2.494535   2.781122   2.406641   1.368327   0.000000
     6  C    2.916227   2.434755   1.411947   2.422375   1.411770
     7  H    3.459235   2.130389   1.088163   3.849885   3.391367
     8  H    3.455420   3.865270   3.403249   2.109683   1.084469
     9  Cl   2.741097   4.036146   4.518030   1.756300   2.699145
    10  O    1.241444   2.373638   3.618738   2.383092   3.630760
    11  H    2.154129   1.084477   2.141076   3.392657   3.865504
    12  C    4.354320   3.739874   2.472166   3.751142   2.502249
    13  C    5.312675   4.383629   3.013223   4.967828   3.820799
    14  C    6.549326   5.608142   4.238582   6.150417   4.939708
    15  C    5.363565   5.002428   3.829176   4.442744   3.075388
    16  C    6.717626   6.234297   4.968497   5.840000   4.473406
    17  C    7.299396   6.555890   5.201139   6.649422   5.325564
    18  Cl   9.053608   8.280909   6.917279   8.386468   7.049027
    19  H    7.486410   7.141149   5.928689   6.470589   5.110870
    20  H    5.256176   5.193569   4.214086   4.108756   2.785437
                    6          7          8          9         10
     6  C    0.000000
     7  H    2.152062   0.000000
     8  H    2.174188   4.305634   0.000000
     9  Cl   4.029411   5.606129   2.792652   0.000000
    10  O    4.157670   4.500498   4.490852   2.992756   0.000000
    11  H    3.419940   2.467342   4.949509   4.888962   2.608125
    12  C    1.438426   2.667388   2.756199   5.196808   5.595733
    13  C    2.546951   2.658780   4.150264   6.516858   6.530084
    14  C    3.744814   3.775755   5.113778   7.635730   7.768387
    15  C    2.572695   4.095780   2.784173   5.550404   6.584539
    16  C    3.853263   5.006380   4.135449   6.921615   7.948329
    17  C    4.387066   4.937604   5.213158   7.933687   8.540021
    18  Cl   6.141807   6.561306   6.851228   9.612968  10.293966
    19  H    4.716900   6.047449   4.568351   7.343745   8.694353
    20  H    2.819469   4.713169   2.139282   4.915575   6.415749
                   11         12         13         14         15
    11  H    0.000000
    12  C    4.612539   0.000000
    13  C    5.033563   1.394090   0.000000
    14  C    6.209648   2.438947   1.238499   0.000000
    15  C    5.947952   1.428606   2.228727   2.683594   0.000000
    16  C    7.109546   2.500469   2.569285   2.319662   1.398753
    17  C    7.283330   2.950386   2.278880   1.381801   2.451572
    18  Cl   8.964251   4.704929   3.930720   2.799700   4.067827
    19  H    8.063802   3.462263   3.654098   3.318148   2.145942
    20  H    6.222547   2.159981   3.245108   3.767316   1.084417
                   16         17         18         19         20
    16  C    0.000000
    17  C    1.402835   0.000000
    18  Cl   2.756208   1.754741   0.000000
    19  H    1.084922   2.148433   2.888863   0.000000
    20  H    2.132196   3.410835   4.887779   2.430155   0.000000
 Stoichiometry    C12H5Cl2O(1-)
 Framework group  C1[X(C12H5Cl2O)]
 Deg. of freedom    54
 Full point group                 C1      NOp   1
 RotChk:  IX=0 Diff= 5.67D-04
 Largest Abelian subgroup         C1      NOp   1
 Largest concise Abelian subgroup C1      NOp   1
                         Standard orientation:                         
 ---------------------------------------------------------------------
 Center     Atomic      Atomic             Coordinates (Angstroms)
 Number     Number       Type             X           Y           Z
 ---------------------------------------------------------------------
      1          6           0        3.470423    0.902111   -0.000016
      2          6           0        2.477533    1.957619    0.000016
      3          6           0        1.127716    1.720743    0.000013
      4          6           0        2.869170   -0.422767   -0.000015
      5          6           0        1.520460   -0.653636   -0.000022
      6          6           0        0.595517    0.412936   -0.000009
      7          1           0        0.433761    2.558911    0.000036
      8          1           0        1.176627   -1.682155   -0.000048
      9         17           0        3.967053   -1.793621   -0.000016
     10          8           0        4.694440    1.109394    0.000041
     11          1           0        2.866635    2.969890    0.000041
     12          6           0       -0.828383    0.209028   -0.000003
     13          6           0       -1.835333    1.173154   -0.000041
     14          6           0       -3.073774    1.161226   -0.000044
     15          6           0       -1.531225   -1.034728    0.000043
     16          6           0       -2.924913   -1.153655    0.000041
     17          6           0       -3.768821   -0.033045   -0.000000
     18         17           0       -5.514602   -0.210153   -0.000002
     19          1           0       -3.368336   -2.143822    0.000076
     20          1           0       -0.946105   -1.947743    0.000092
 ---------------------------------------------------------------------
 Rotational constants (GHZ):           1.5648085           0.1794577           0.1609943
 Leave Link  202 at Mon Apr  4 13:48:53 2022, MaxMem=  1879048192 cpu:               0.6 elap:               0.2
 (Enter /gpfs/software/gaussian16/sse4/tar/g16/l301.exe)
 Standard basis: 6-311+G(d,p) (5D, 7F)
 Ernie: Thresh=  0.10000D-02 Tol=  0.10000D-05 Strict=F.
 There are   391 symmetry adapted cartesian basis functions of A   symmetry.
 There are   376 symmetry adapted basis functions of A   symmetry.
   376 basis functions,   614 primitive gaussians,   391 cartesian basis functions
    60 alpha electrons       60 beta electrons
       nuclear repulsion energy       999.8992860115 Hartrees.
 IExCor= 4336 DFT=T Ex+Corr=M062X ExCW=0 ScaHFX=  0.540000
 ScaDFX=  1.000000  1.000000  1.000000  1.000000 ScalE2=  1.000000  1.000000
 IRadAn=      5 IRanWt=     -1 IRanGd=            0 ICorTp=0 IEmpDi=  4
 NAtoms=   20 NActive=   20 NUniq=   20 SFac= 1.00D+00 NAtFMM=   60 NAOKFM=F Big=F
 Integral buffers will be    131072 words long.
 Raffenetti 2 integral format.
 Two-electron integral symmetry is turned on.
 Leave Link  301 at Mon Apr  4 13:48:53 2022, MaxMem=  1879048192 cpu:               0.7 elap:               0.2
 (Enter /gpfs/software/gaussian16/sse4/tar/g16/l302.exe)
 NPDir=0 NMtPBC=     1 NCelOv=     1 NCel=       1 NClECP=     1 NCelD=      1
         NCelK=      1 NCelE2=     1 NClLst=     1 CellRange=     0.0.
 One-electron integrals computed using PRISM.
 One-electron integral symmetry used in STVInt
 NBasis=   376 RedAO= T EigKep=  1.14D-06  NBF=   376
 NBsUse=   372 1.00D-06 EigRej=  5.81D-07 NBFU=   372
 Precomputing XC quadrature grid using
 IXCGrd= 4 IRadAn=           5 IRanWt=          -1 IRanGd=           0 AccXCQ= 0.00D+00.
 Generated NRdTot=       0 NPtTot=           0 NUsed=           0 NTot=          32
 NSgBfM=   383   383   383   383   383 MxSgAt=    20 MxSgA2=    20.
 Leave Link  302 at Mon Apr  4 13:48:57 2022, MaxMem=  1879048192 cpu:              19.4 elap:               4.0
 (Enter /gpfs/software/gaussian16/sse4/tar/g16/l303.exe)
 DipDrv:  MaxL=1.
 Leave Link  303 at Mon Apr  4 13:48:57 2022, MaxMem=  1879048192 cpu:               0.4 elap:               0.1
 (Enter /gpfs/software/gaussian16/sse4/tar/g16/l401.exe)
 Initial guess from the checkpoint file:  "checkpoint.chk"
 B after Tr=    -0.000000   -0.000000   -0.000000
         Rot=    1.000000    0.000000   -0.000000    0.000144 Ang=   0.02 deg.
 Guess basis will be translated and rotated to current coordinates.
 JPrj=2 DoOrth=T DoCkMO=T.
 Generating alternative initial guess.
 ExpMin= 4.38D-02 ExpMax= 1.06D+05 ExpMxC= 3.62D+03 IAcc=2 IRadAn=         4 AccDes= 0.00D+00
 Harris functional with IExCor= 1009 and IRadAn=       4 diagonalized for initial guess.
 HarFok:  IExCor= 1009 AccDes= 0.00D+00 IRadAn=         4 IDoV= 1 UseB2=F ITyADJ=14
 ICtDFT=  3500011 ScaDFX=  1.000000  1.000000  1.000000  1.000000
 FoFCou: FMM=F IPFlag=           0 FMFlag=      100000 FMFlg1=           0
         NFxFlg=           0 DoJE=T BraDBF=F KetDBF=T FulRan=T
         wScrn=  0.000000 ICntrl=       500 IOpCl=  0 I1Cent=   200000004 NGrid=           0
         NMat0=    1 NMatS0=      1 NMatT0=    0 NMatD0=    1 NMtDS0=    0 NMtDT0=    0
 Petite list used in FoFCou.
 Harris En= -1455.19516405587    
 Leave Link  401 at Mon Apr  4 13:48:59 2022, MaxMem=  1879048192 cpu:              13.7 elap:               2.0
 (Enter /gpfs/software/gaussian16/sse4/tar/g16/l502.exe)
 Integral symmetry usage will be decided dynamically.
 Closed shell SCF:
 Using DIIS extrapolation, IDIIS=  1040.
 NGot=  1879048192 LenX=  1878736095 LenY=  1878582773
 Requested convergence on RMS density matrix=1.00D-08 within 128 cycles.
 Requested convergence on MAX density matrix=1.00D-06.
 Requested convergence on             energy=1.00D-06.
 No special actions if energy rises.
 Fock matrices will be formed incrementally for  20 cycles.

 Cycle   1  Pass 1  IDiag  1:
 FoFJK:  IHMeth= 1 ICntrl=       0 DoSepK=F KAlg= 0 I1Cent=           0 FoldK=F
 IRaf= 820000000 NMat=       1 IRICut=       1 DoRegI=T DoRafI=F ISym2E= 0 IDoP0=0 IntGTp=1.
 FoFCou: FMM=F IPFlag=           0 FMFlag=      100000 FMFlg1=           0
         NFxFlg=           0 DoJE=F BraDBF=F KetDBF=F FulRan=T
         wScrn=  0.000000 ICntrl=         0 IOpCl=  0 I1Cent=           0 NGrid=           0
         NMat0=    1 NMatS0=      1 NMatT0=    0 NMatD0=    1 NMtDS0=    0 NMtDT0=    0
 Symmetry not used in FoFCou.
 E= -1455.77884668099    
 DIIS: error= 4.31D-04 at cycle   1 NSaved=   1.
 NSaved= 1 IEnMin= 1 EnMin= -1455.77884668099     IErMin= 1 ErrMin= 4.31D-04
 ErrMax= 4.31D-04  0.00D+00 EMaxC= 1.00D-01 BMatC= 2.36D-04 BMatP= 2.36D-04
 IDIUse=3 WtCom= 9.96D-01 WtEn= 4.31D-03
 Coeff-Com:  0.100D+01
 Coeff-En:   0.100D+01
 Coeff:      0.100D+01
 Gap=     0.384 Goal=   None    Shift=    0.000
 RMSDP=3.23D-03 MaxDP=1.16D-01              OVMax= 7.22D-03

 Cycle   2  Pass 1  IDiag  1:
 RMSU=  3.17D-03    CP:  9.93D-01
 E= -1455.77924425567     Delta-E=       -0.000397574686 Rises=F Damp=F
 DIIS: error= 2.50D-04 at cycle   2 NSaved=   2.
 NSaved= 2 IEnMin= 2 EnMin= -1455.77924425567     IErMin= 2 ErrMin= 2.50D-04
 ErrMax= 2.50D-04  0.00D+00 EMaxC= 1.00D-01 BMatC= 2.07D-05 BMatP= 2.36D-04
 IDIUse=3 WtCom= 9.97D-01 WtEn= 2.50D-03
 Coeff-Com:  0.376D-01 0.962D+00
 Coeff-En:   0.000D+00 0.100D+01
 Coeff:      0.375D-01 0.963D+00
 Gap=     0.154 Goal=   None    Shift=    0.000
 RMSDP=5.57D-04 MaxDP=5.46D-02 DE=-3.98D-04 OVMax= 2.44D-03

 Cycle   3  Pass 1  IDiag  1:
 RMSU=  4.31D-04    CP:  9.96D-01  1.09D+00
 E= -1455.77925130544     Delta-E=       -0.000007049763 Rises=F Damp=F
 DIIS: error= 3.25D-04 at cycle   3 NSaved=   3.
 NSaved= 3 IEnMin= 3 EnMin= -1455.77925130544     IErMin= 2 ErrMin= 2.50D-04
 ErrMax= 3.25D-04  0.00D+00 EMaxC= 1.00D-01 BMatC= 2.14D-05 BMatP= 2.07D-05
 IDIUse=3 WtCom= 9.97D-01 WtEn= 3.25D-03
 Coeff-Com: -0.458D-01 0.528D+00 0.518D+00
 Coeff-En:   0.000D+00 0.405D+00 0.595D+00
 Coeff:     -0.456D-01 0.527D+00 0.518D+00
 Gap=     0.153 Goal=   None    Shift=    0.000
 RMSDP=1.79D-04 MaxDP=1.12D-02 DE=-7.05D-06 OVMax= 2.44D-03

 Cycle   4  Pass 1  IDiag  1:
 RMSU=  1.67D-04    CP:  9.96D-01  1.09D+00  9.22D-01
 E= -1455.77927224046     Delta-E=       -0.000020935028 Rises=F Damp=F
 DIIS: error= 2.08D-04 at cycle   4 NSaved=   4.
 NSaved= 4 IEnMin= 4 EnMin= -1455.77927224046     IErMin= 4 ErrMin= 2.08D-04
 ErrMax= 2.08D-04  0.00D+00 EMaxC= 1.00D-01 BMatC= 3.78D-06 BMatP= 2.07D-05
 IDIUse=3 WtCom= 9.98D-01 WtEn= 2.08D-03
 Coeff-Com: -0.328D-01 0.216D+00 0.332D+00 0.484D+00
 Coeff-En:   0.000D+00 0.000D+00 0.778D-01 0.922D+00
 Coeff:     -0.327D-01 0.215D+00 0.332D+00 0.485D+00
 Gap=     0.153 Goal=   None    Shift=    0.000
 RMSDP=6.56D-05 MaxDP=7.44D-03 DE=-2.09D-05 OVMax= 6.11D-04

 Cycle   5  Pass 1  IDiag  1:
 RMSU=  5.03D-05    CP:  9.96D-01  1.10D+00  9.75D-01  8.87D-01
 E= -1455.77927593333     Delta-E=       -0.000003692866 Rises=F Damp=F
 DIIS: error= 3.61D-05 at cycle   5 NSaved=   5.
 NSaved= 5 IEnMin= 5 EnMin= -1455.77927593333     IErMin= 5 ErrMin= 3.61D-05
 ErrMax= 3.61D-05  0.00D+00 EMaxC= 1.00D-01 BMatC= 2.59D-07 BMatP= 3.78D-06
 IDIUse=1 WtCom= 1.00D+00 WtEn= 0.00D+00
 Coeff-Com: -0.313D-02-0.335D-01 0.471D-01 0.195D+00 0.795D+00
 Coeff:     -0.313D-02-0.335D-01 0.471D-01 0.195D+00 0.795D+00
 Gap=     0.153 Goal=   None    Shift=    0.000
 RMSDP=3.25D-05 MaxDP=3.21D-03 DE=-3.69D-06 OVMax= 4.74D-04

 Cycle   6  Pass 1  IDiag  1:
 RMSU=  1.83D-05    CP:  9.96D-01  1.10D+00  1.03D+00  8.35D-01  1.21D+00
 E= -1455.77927632242     Delta-E=       -0.000000389094 Rises=F Damp=F
 DIIS: error= 2.85D-05 at cycle   6 NSaved=   6.
 NSaved= 6 IEnMin= 6 EnMin= -1455.77927632242     IErMin= 6 ErrMin= 2.85D-05
 ErrMax= 2.85D-05  0.00D+00 EMaxC= 1.00D-01 BMatC= 8.67D-08 BMatP= 2.59D-07
 IDIUse=1 WtCom= 1.00D+00 WtEn= 0.00D+00
 Coeff-Com:  0.278D-02-0.502D-01-0.215D-01 0.837D-02 0.432D+00 0.629D+00
 Coeff:      0.278D-02-0.502D-01-0.215D-01 0.837D-02 0.432D+00 0.629D+00
 Gap=     0.153 Goal=   None    Shift=    0.000
 RMSDP=2.14D-05 MaxDP=2.02D-03 DE=-3.89D-07 OVMax= 1.22D-04

 Cycle   7  Pass 1  IDiag  1:
 RMSU=  7.09D-06    CP:  9.97D-01  1.10D+00  1.05D+00  9.06D-01  1.26D+00
                    CP:  8.81D-01
 E= -1455.77927643231     Delta-E=       -0.000000109889 Rises=F Damp=F
 DIIS: error= 5.06D-06 at cycle   7 NSaved=   7.
 NSaved= 7 IEnMin= 7 EnMin= -1455.77927643231     IErMin= 7 ErrMin= 5.06D-06
 ErrMax= 5.06D-06  0.00D+00 EMaxC= 1.00D-01 BMatC= 7.41D-09 BMatP= 8.67D-08
 IDIUse=1 WtCom= 1.00D+00 WtEn= 0.00D+00
 Coeff-Com:  0.184D-02-0.183D-01-0.151D-01-0.288D-01 0.877D-01 0.251D+00
 Coeff-Com:  0.722D+00
 Coeff:      0.184D-02-0.183D-01-0.151D-01-0.288D-01 0.877D-01 0.251D+00
 Coeff:      0.722D+00
 Gap=     0.153 Goal=   None    Shift=    0.000
 RMSDP=4.04D-06 MaxDP=4.14D-04 DE=-1.10D-07 OVMax= 6.59D-05

 Cycle   8  Pass 1  IDiag  1:
 RMSU=  2.04D-06    CP:  9.97D-01  1.10D+00  1.05D+00  9.01D-01  1.31D+00
                    CP:  9.19D-01  1.14D+00
 E= -1455.77927644237     Delta-E=       -0.000000010054 Rises=F Damp=F
 DIIS: error= 2.83D-06 at cycle   8 NSaved=   8.
 NSaved= 8 IEnMin= 8 EnMin= -1455.77927644237     IErMin= 8 ErrMin= 2.83D-06
 ErrMax= 2.83D-06  0.00D+00 EMaxC= 1.00D-01 BMatC= 2.00D-09 BMatP= 7.41D-09
 IDIUse=1 WtCom= 1.00D+00 WtEn= 0.00D+00
 Coeff-Com:  0.341D-03 0.790D-03-0.317D-02-0.194D-01-0.444D-01-0.916D-02
 Coeff-Com:  0.369D+00 0.706D+00
 Coeff:      0.341D-03 0.790D-03-0.317D-02-0.194D-01-0.444D-01-0.916D-02
 Coeff:      0.369D+00 0.706D+00
 Gap=     0.153 Goal=   None    Shift=    0.000
 RMSDP=2.70D-06 MaxDP=1.93D-04 DE=-1.01D-08 OVMax= 2.43D-05

 Cycle   9  Pass 1  IDiag  1:
 RMSU=  1.46D-06    CP:  9.97D-01  1.10D+00  1.05D+00  9.01D-01  1.31D+00
                    CP:  9.36D-01  1.32D+00  1.04D+00
 E= -1455.77927644477     Delta-E=       -0.000000002403 Rises=F Damp=F
 DIIS: error= 7.84D-07 at cycle   9 NSaved=   9.
 NSaved= 9 IEnMin= 9 EnMin= -1455.77927644477     IErMin= 9 ErrMin= 7.84D-07
 ErrMax= 7.84D-07  0.00D+00 EMaxC= 1.00D-01 BMatC= 1.47D-10 BMatP= 2.00D-09
 IDIUse=1 WtCom= 1.00D+00 WtEn= 0.00D+00
 Coeff-Com: -0.437D-04 0.228D-02 0.372D-03-0.535D-02-0.250D-01-0.253D-01
 Coeff-Com:  0.774D-01 0.296D+00 0.679D+00
 Coeff:     -0.437D-04 0.228D-02 0.372D-03-0.535D-02-0.250D-01-0.253D-01
 Coeff:      0.774D-01 0.296D+00 0.679D+00
 Gap=     0.153 Goal=   None    Shift=    0.000
 RMSDP=1.02D-06 MaxDP=1.28D-04 DE=-2.40D-09 OVMax= 6.73D-06

 Cycle  10  Pass 1  IDiag  1:
 RMSU=  3.28D-07    CP:  9.97D-01  1.10D+00  1.05D+00  8.99D-01  1.30D+00
                    CP:  9.38D-01  1.30D+00  1.08D+00  1.06D+00
 E= -1455.77927644486     Delta-E=       -0.000000000093 Rises=F Damp=F
 DIIS: error= 4.83D-07 at cycle  10 NSaved=  10.
 NSaved=10 IEnMin=10 EnMin= -1455.77927644486     IErMin=10 ErrMin= 4.83D-07
 ErrMax= 4.83D-07  0.00D+00 EMaxC= 1.00D-01 BMatC= 2.60D-11 BMatP= 1.47D-10
 IDIUse=1 WtCom= 1.00D+00 WtEn= 0.00D+00
 Coeff-Com: -0.765D-04 0.105D-02 0.630D-03 0.280D-03-0.566D-02-0.992D-02
 Coeff-Com: -0.225D-01 0.309D-01 0.327D+00 0.678D+00
 Coeff:     -0.765D-04 0.105D-02 0.630D-03 0.280D-03-0.566D-02-0.992D-02
 Coeff:     -0.225D-01 0.309D-01 0.327D+00 0.678D+00
 Gap=     0.153 Goal=   None    Shift=    0.000
 RMSDP=4.27D-07 MaxDP=4.69D-05 DE=-9.32D-11 OVMax= 2.96D-06

 Cycle  11  Pass 1  IDiag  1:
 RMSU=  1.16D-07    CP:  9.97D-01  1.10D+00  1.05D+00  8.98D-01  1.30D+00
                    CP:  9.35D-01  1.31D+00  1.13D+00  1.18D+00  1.13D+00
 E= -1455.77927644490     Delta-E=       -0.000000000035 Rises=F Damp=F
 DIIS: error= 1.11D-07 at cycle  11 NSaved=  11.
 NSaved=11 IEnMin=11 EnMin= -1455.77927644490     IErMin=11 ErrMin= 1.11D-07
 ErrMax= 1.11D-07  0.00D+00 EMaxC= 1.00D-01 BMatC= 1.88D-12 BMatP= 2.60D-11
 IDIUse=1 WtCom= 1.00D+00 WtEn= 0.00D+00
 Coeff-Com: -0.216D-04 0.120D-03 0.160D-03 0.673D-03 0.596D-03-0.665D-03
 Coeff-Com: -0.172D-01-0.197D-01 0.514D-01 0.248D+00 0.737D+00
 Coeff:     -0.216D-04 0.120D-03 0.160D-03 0.673D-03 0.596D-03-0.665D-03
 Coeff:     -0.172D-01-0.197D-01 0.514D-01 0.248D+00 0.737D+00
 Gap=     0.153 Goal=   None    Shift=    0.000
 RMSDP=1.58D-07 MaxDP=1.98D-05 DE=-3.46D-11 OVMax= 9.24D-07

 Cycle  12  Pass 1  IDiag  1:
 RMSU=  5.80D-08    CP:  9.97D-01  1.10D+00  1.05D+00  8.98D-01  1.30D+00
                    CP:  9.34D-01  1.31D+00  1.13D+00  1.23D+00  1.23D+00
                    CP:  1.11D+00
 E= -1455.77927644491     Delta-E=       -0.000000000017 Rises=F Damp=F
 DIIS: error= 5.19D-08 at cycle  12 NSaved=  12.
 NSaved=12 IEnMin=12 EnMin= -1455.77927644491     IErMin=12 ErrMin= 5.19D-08
 ErrMax= 5.19D-08  0.00D+00 EMaxC= 1.00D-01 BMatC= 4.07D-13 BMatP= 1.88D-12
 IDIUse=1 WtCom= 1.00D+00 WtEn= 0.00D+00
 Coeff-Com:  0.328D-05-0.132D-03-0.347D-04 0.261D-03 0.126D-02 0.143D-02
 Coeff-Com: -0.385D-02-0.135D-01-0.346D-01-0.887D-02 0.342D+00 0.716D+00
 Coeff:      0.328D-05-0.132D-03-0.347D-04 0.261D-03 0.126D-02 0.143D-02
 Coeff:     -0.385D-02-0.135D-01-0.346D-01-0.887D-02 0.342D+00 0.716D+00
 Gap=     0.153 Goal=   None    Shift=    0.000
 RMSDP=4.25D-08 MaxDP=5.98D-06 DE=-1.73D-11 OVMax= 3.99D-07

 Cycle  13  Pass 1  IDiag  1:
 RMSU=  1.54D-08    CP:  9.97D-01  1.10D+00  1.05D+00  8.98D-01  1.30D+00
                    CP:  9.34D-01  1.31D+00  1.13D+00  1.24D+00  1.27D+00
                    CP:  1.15D+00  1.11D+00
 E= -1455.77927644500     Delta-E=       -0.000000000085 Rises=F Damp=F
 DIIS: error= 9.51D-09 at cycle  13 NSaved=  13.
 NSaved=13 IEnMin=13 EnMin= -1455.77927644500     IErMin=13 ErrMin= 9.51D-09
 ErrMax= 9.51D-09  0.00D+00 EMaxC= 1.00D-01 BMatC= 2.33D-14 BMatP= 4.07D-13
 IDIUse=1 WtCom= 1.00D+00 WtEn= 0.00D+00
 Coeff-Com:  0.274D-05-0.562D-04-0.223D-04 0.451D-04 0.393D-03 0.512D-03
 Coeff-Com: -0.645D-04-0.297D-02-0.170D-01-0.260D-01 0.672D-01 0.238D+00
 Coeff-Com:  0.740D+00
 Coeff:      0.274D-05-0.562D-04-0.223D-04 0.451D-04 0.393D-03 0.512D-03
 Coeff:     -0.645D-04-0.297D-02-0.170D-01-0.260D-01 0.672D-01 0.238D+00
 Coeff:      0.740D+00
 Gap=     0.153 Goal=   None    Shift=    0.000
 RMSDP=1.79D-08 MaxDP=7.79D-07 DE=-8.46D-11 OVMax= 1.13D-07

 Cycle  14  Pass 1  IDiag  1:
 RMSU=  7.36D-09    CP:  9.97D-01  1.10D+00  1.05D+00  8.98D-01  1.30D+00
                    CP:  9.34D-01  1.31D+00  1.13D+00  1.24D+00  1.29D+00
                    CP:  1.17D+00  1.15D+00  1.08D+00
 E= -1455.77927644488     Delta-E=        0.000000000121 Rises=F Damp=F
 DIIS: error= 6.54D-09 at cycle  14 NSaved=  14.
 NSaved=14 IEnMin=13 EnMin= -1455.77927644500     IErMin=14 ErrMin= 6.54D-09
 ErrMax= 6.54D-09  0.00D+00 EMaxC= 1.00D-01 BMatC= 6.12D-15 BMatP= 2.33D-14
 IDIUse=1 WtCom= 1.00D+00 WtEn= 0.00D+00
 Coeff-Com:  0.878D-06-0.827D-05-0.638D-05-0.159D-04 0.103D-04 0.571D-04
 Coeff-Com:  0.502D-03 0.561D-03-0.303D-02-0.110D-01-0.137D-01 0.249D-02
 Coeff-Com:  0.355D+00 0.669D+00
 Coeff:      0.878D-06-0.827D-05-0.638D-05-0.159D-04 0.103D-04 0.571D-04
 Coeff:      0.502D-03 0.561D-03-0.303D-02-0.110D-01-0.137D-01 0.249D-02
 Coeff:      0.355D+00 0.669D+00
 Gap=     0.153 Goal=   None    Shift=    0.000
 RMSDP=5.64D-09 MaxDP=5.34D-07 DE= 1.21D-10 OVMax= 3.63D-08

 SCF Done:  E(RM062X) =  -1455.77927644     A.U. after   14 cycles
            NFock= 14  Conv=0.56D-08     -V/T= 2.0027
 KE= 1.451813248823D+03 PE=-5.449323704139D+03 EE= 1.541831892859D+03
 Leave Link  502 at Mon Apr  4 13:51:57 2022, MaxMem=  1879048192 cpu:            1229.0 elap:             177.7
 (Enter /gpfs/software/gaussian16/sse4/tar/g16/l701.exe)
 ... and contract with generalized density number  0.
 Compute integral first derivatives.
 Leave Link  701 at Mon Apr  4 13:51:58 2022, MaxMem=  1879048192 cpu:               6.5 elap:               1.4
 (Enter /gpfs/software/gaussian16/sse4/tar/g16/l702.exe)
 L702 exits ... SP integral derivatives will be done elsewhere.
 Leave Link  702 at Mon Apr  4 13:51:59 2022, MaxMem=  1879048192 cpu:               0.5 elap:               0.2
 (Enter /gpfs/software/gaussian16/sse4/tar/g16/l703.exe)
 Integral derivatives from FoFJK, PRISM(SPDF).
 Compute integral first derivatives, UseDBF=F ICtDFT=           0.
 Calling FoFJK, ICntrl=      2127 FMM=F ISym2X=0 I1Cent= 0 IOpClX= 0 NMat=1 NMatS=1 NMatT=0.
 FoFJK:  IHMeth= 1 ICntrl=    2127 DoSepK=F KAlg= 0 I1Cent=           0 FoldK=F
 IRaf=         0 NMat=       1 IRICut=       1 DoRegI=T DoRafI=F ISym2E= 0 IDoP0=0 IntGTp=1.
 FoFCou: FMM=F IPFlag=           0 FMFlag=      100000 FMFlg1=         800
         NFxFlg=           0 DoJE=F BraDBF=F KetDBF=F FulRan=T
         wScrn=  0.000000 ICntrl=      2127 IOpCl=  0 I1Cent=           0 NGrid=           0
         NMat0=    1 NMatS0=      1 NMatT0=    0 NMatD0=    1 NMtDS0=    0 NMtDT0=    0
 Symmetry not used in FoFCou.
 Leave Link  703 at Mon Apr  4 13:52:34 2022, MaxMem=  1879048192 cpu:             228.2 elap:              34.9
 (Enter /gpfs/software/gaussian16/sse4/tar/g16/l716.exe)
 Dipole        =-3.13553038D+00-1.01448987D+00-2.86034124D-07
 ***** Axes restored to original set *****
 -------------------------------------------------------------------
 Center     Atomic                   Forces (Hartrees/Bohr)
 Number     Number              X              Y              Z
 -------------------------------------------------------------------
      1        6          -0.001511952    0.000197891    0.000771388
      2        6           0.000555918   -0.000710258    0.000382750
      3        6          -0.000968528    0.000399417    0.000197495
      4        6          -0.000506851    0.000667827   -0.000379645
      5        6           0.001215006   -0.000501888   -0.000249158
      6        6          -0.001128765    0.000637153    0.000052986
      7        1          -0.000130580    0.000010494    0.000072189
      8        1          -0.000112507   -0.000055026    0.000129933
      9       17           0.000196474   -0.000176233    0.000058867
     10        8           0.001453360   -0.000290051   -0.000627557
     11        1           0.000148515   -0.000086643   -0.000003805
     12        6           0.001698843   -0.002340647    0.001360622
     13        6          -0.003875964    0.003826817   -0.001528422
     14        6           0.004537992   -0.003641220    0.000915318
     15        6           0.000493230    0.000626620   -0.000966112
     16        6           0.000413821    0.000561760   -0.000847685
     17        6          -0.001986610    0.000942625    0.000277729
     18       17          -0.000442942    0.000032623    0.000247212
     19        1          -0.000055708   -0.000066509    0.000104768
     20        1           0.000007247   -0.000034751    0.000031129
 -------------------------------------------------------------------
 Cartesian Forces:  Max     0.004537992 RMS     0.001271221
 Leave Link  716 at Mon Apr  4 13:52:34 2022, MaxMem=  1879048192 cpu:               0.6 elap:               0.2
 (Enter /gpfs/software/gaussian16/sse4/tar/g16/l103.exe)

 GradGradGradGradGradGradGradGradGradGradGradGradGradGradGradGradGradGrad
 Berny optimization.
 Using GEDIIS/GDIIS optimizer.
 FormGI is forming the generalized inverse of G from B-inverse, IUseBI=4.
 Internal  Forces:  Max     0.003095706 RMS     0.000628382
 Search for a local minimum.
 Step number   5 out of a maximum of  108
 All quantities printed in internal units (Hartrees-Bohrs-Radians)
 RMS Force = .62838D-03 SwitMx=.10000D-02 MixMth= 2
 Mixed Optimization -- En-DIIS/RFO-DIIS
 Update second derivatives using D2CorX and points    2    3    4    5
 DE= -2.59D-04 DEPred=-2.08D-04 R= 1.25D+00
 TightC=F SS=  1.41D+00  RLast= 4.19D-02 DXNew= 1.2130D+00 1.2576D-01
 Trust test= 1.25D+00 RLast= 4.19D-02 DXMaxT set to 7.21D-01
 ITU=  1  1  1  1  0
 Use linear search instead of GDIIS.
     Eigenvalues ---    0.00770   0.01023   0.01155   0.01271   0.01448
     Eigenvalues ---    0.01501   0.01683   0.01908   0.02033   0.02040
     Eigenvalues ---    0.02057   0.02110   0.02133   0.02211   0.02211
     Eigenvalues ---    0.02233   0.02357   0.10157   0.15997   0.16004
     Eigenvalues ---    0.16033   0.16130   0.16670   0.22444   0.22581
     Eigenvalues ---    0.23591   0.24570   0.24809   0.24999   0.25000
     Eigenvalues ---    0.25034   0.25299   0.26712   0.32425   0.33387
     Eigenvalues ---    0.33775   0.34071   0.34180   0.35122   0.35138
     Eigenvalues ---    0.35287   0.35604   0.35623   0.37058   0.38740
     Eigenvalues ---    0.41391   0.42751   0.43471   0.47081   0.47880
     Eigenvalues ---    0.52419   0.55544   0.85325   0.93743
 RFO step:  Lambda=-1.25238296D-04 EMin= 7.69787967D-03
 Quartic linear search produced a step of  0.32380.
 Iteration  1 RMS(Cart)=  0.00295838 RMS(Int)=  0.00001940
 Iteration  2 RMS(Cart)=  0.00003717 RMS(Int)=  0.00000789
 Iteration  3 RMS(Cart)=  0.00000000 RMS(Int)=  0.00000789
 ITry= 1 IFail=0 DXMaxC= 1.23D-02 DCOld= 1.00D+10 DXMaxT= 7.21D-01 DXLimC= 3.00D+00 Rises=F
 Variable       Old X    -DE/DX   Delta X   Delta X   Delta X     New X
                                 (Linear)    (Quad)   (Total)
    R1        2.73843   0.00032  -0.00126   0.00093  -0.00033   2.73810
    R2        2.74941   0.00064   0.00243   0.00100   0.00343   2.75284
    R3        2.34599  -0.00161  -0.00036  -0.00186  -0.00223   2.34376
    R4        2.58976  -0.00075   0.00068  -0.00122  -0.00054   2.58922
    R5        2.04936  -0.00001   0.00019  -0.00009   0.00010   2.04946
    R6        2.66819   0.00039   0.00142  -0.00091   0.00051   2.66871
    R7        2.05633  -0.00005  -0.00025  -0.00000  -0.00025   2.05608
    R8        2.58576   0.00046  -0.00013  -0.00008  -0.00021   2.58555
    R9        3.31893  -0.00026   0.00215  -0.00028   0.00187   3.32080
   R10        2.66786  -0.00079   0.00221  -0.00066   0.00156   2.66941
   R11        2.04935  -0.00017  -0.00018  -0.00061  -0.00080   2.04855
   R12        2.71823   0.00088  -0.00129   0.00239   0.00110   2.71933
   R13        2.63445  -0.00210  -0.00196  -0.00603  -0.00798   2.62647
   R14        2.69967   0.00096   0.00332   0.00271   0.00601   2.70569
   R15        2.34042   0.00310  -0.00239   0.00690   0.00452   2.34495
   R16        2.61123   0.00011   0.00051  -0.00007   0.00045   2.61167
   R17        2.64326  -0.00040  -0.00266  -0.00113  -0.00381   2.63945
   R18        2.04925  -0.00004   0.00062  -0.00037   0.00025   2.04950
   R19        2.65097   0.00030   0.00183   0.00105   0.00287   2.65385
   R20        2.05020  -0.00013   0.00046  -0.00071  -0.00024   2.04996
   R21        3.31598  -0.00050  -0.00128  -0.00044  -0.00172   3.31426
    A1        1.96073   0.00012  -0.00011   0.00006  -0.00006   1.96067
    A2        2.15788  -0.00006   0.00075   0.00061   0.00135   2.15923
    A3        2.16458  -0.00006  -0.00063  -0.00066  -0.00130   2.16328
    A4        2.15192  -0.00041  -0.00023  -0.00118  -0.00141   2.15050
    A5        2.01978   0.00038   0.00120   0.00193   0.00313   2.02291
    A6        2.11149   0.00002  -0.00097  -0.00075  -0.00172   2.10977
    A7        2.13099   0.00045   0.00052   0.00132   0.00184   2.13283
    A8        2.08863  -0.00037  -0.00057  -0.00090  -0.00147   2.08716
    A9        2.06357  -0.00008   0.00005  -0.00042  -0.00037   2.06320
   A10        2.16636  -0.00014   0.00138   0.00009   0.00146   2.16782
   A11        2.04029   0.00018  -0.00068   0.00016  -0.00052   2.03977
   A12        2.07654  -0.00003  -0.00070  -0.00024  -0.00094   2.07559
   A13        2.11566  -0.00016  -0.00181  -0.00053  -0.00235   2.11332
   A14        2.06295   0.00000   0.00320  -0.00015   0.00305   2.06600
   A15        2.10457   0.00016  -0.00139   0.00069  -0.00070   2.10387
   A16        2.04072   0.00014   0.00026   0.00025   0.00051   2.04123
   A17        2.09951   0.00025   0.00105   0.00016   0.00121   2.10072
   A18        2.14296  -0.00040  -0.00131  -0.00041  -0.00173   2.14124
   A19        2.23568   0.00000   0.00313   0.00205   0.00518   2.24086
   A20        2.22739  -0.00025  -0.00024  -0.00036  -0.00060   2.22679
   A21        1.82011   0.00024  -0.00288  -0.00169  -0.00458   1.81553
   A22        2.36829   0.00156   0.00651   0.01069   0.01723   2.38552
   A23        2.10749  -0.00291  -0.00519  -0.01360  -0.01875   2.08874
   A24        2.17028  -0.00039   0.00031  -0.00178  -0.00150   2.16878
   A25        2.05731   0.00018  -0.00026  -0.00014  -0.00038   2.05692
   A26        2.05560   0.00022  -0.00005   0.00192   0.00188   2.05748
   A27        2.13114  -0.00036  -0.00110  -0.00097  -0.00210   2.12904
   A28        2.07697   0.00017  -0.00096   0.00087  -0.00007   2.07690
   A29        2.07508   0.00019   0.00205   0.00010   0.00217   2.07724
   A30        1.96906   0.00186   0.00234   0.00735   0.00969   1.97875
   A31        2.19897  -0.00110  -0.00017  -0.00391  -0.00408   2.19489
   A32        2.11516  -0.00075  -0.00218  -0.00343  -0.00561   2.10955
    D1       -0.00003   0.00000  -0.00002   0.00016   0.00015   0.00012
    D2        3.14157   0.00000  -0.00001   0.00014   0.00013  -3.14149
    D3       -3.14154  -0.00000   0.00002  -0.00029  -0.00027   3.14138
    D4        0.00006  -0.00000   0.00002  -0.00031  -0.00028  -0.00023
    D5        0.00003  -0.00000   0.00002  -0.00019  -0.00017  -0.00014
    D6       -3.14157  -0.00000   0.00002  -0.00015  -0.00014   3.14148
    D7        3.14154   0.00000  -0.00002   0.00027   0.00025  -3.14140
    D8       -0.00006   0.00000  -0.00002   0.00030   0.00028   0.00022
    D9        0.00001  -0.00000   0.00001  -0.00005  -0.00005  -0.00004
   D10       -3.14159  -0.00000   0.00000  -0.00004  -0.00003   3.14156
   D11       -3.14158  -0.00000   0.00000  -0.00003  -0.00003   3.14157
   D12        0.00000  -0.00000   0.00000  -0.00002  -0.00002  -0.00001
   D13        0.00001  -0.00000   0.00000  -0.00005  -0.00005  -0.00004
   D14        3.14159  -0.00000   0.00000  -0.00001  -0.00001   3.14158
   D15       -3.14158  -0.00000   0.00001  -0.00007  -0.00006   3.14154
   D16        0.00000  -0.00000   0.00000  -0.00003  -0.00002  -0.00002
   D17       -0.00002   0.00000  -0.00001   0.00010   0.00009   0.00007
   D18        3.14156   0.00000  -0.00001   0.00010   0.00009  -3.14153
   D19        3.14158   0.00000  -0.00001   0.00007   0.00006  -3.14155
   D20       -0.00002   0.00000  -0.00001   0.00006   0.00005   0.00004
   D21       -0.00000   0.00000  -0.00000   0.00003   0.00003   0.00002
   D22       -3.14158  -0.00000   0.00000  -0.00002  -0.00001   3.14159
   D23       -3.14158   0.00000  -0.00001   0.00003   0.00003  -3.14156
   D24        0.00002  -0.00000  -0.00000  -0.00001  -0.00001   0.00001
   D25        0.00006  -0.00000  -0.00001  -0.00005  -0.00007  -0.00001
   D26       -3.14153  -0.00000  -0.00002  -0.00004  -0.00006  -3.14159
   D27       -3.14155  -0.00000  -0.00001  -0.00001  -0.00002  -3.14157
   D28        0.00005   0.00000  -0.00002   0.00000  -0.00002   0.00003
   D29        3.14159   0.00000  -0.00000   0.00000   0.00000   3.14159
   D30       -0.00000  -0.00000   0.00000  -0.00001  -0.00000  -0.00001
   D31       -3.14159  -0.00000   0.00000  -0.00001  -0.00001   3.14159
   D32        0.00001  -0.00000   0.00000  -0.00001  -0.00001   0.00000
   D33        0.00000   0.00000  -0.00000   0.00000  -0.00000   0.00000
   D34       -3.14158  -0.00000  -0.00000  -0.00000  -0.00001  -3.14158
   D35        0.00000   0.00000   0.00000   0.00000   0.00000   0.00000
   D36       -0.00000   0.00000  -0.00000   0.00001   0.00001   0.00000
   D37       -3.14159  -0.00000   0.00000  -0.00000  -0.00000  -3.14159
   D38       -0.00001   0.00000   0.00000   0.00001   0.00001   0.00000
   D39        3.14159   0.00000   0.00000  -0.00000   0.00000   3.14159
   D40        3.14158   0.00000   0.00000   0.00001   0.00001   3.14159
   D41       -0.00001   0.00000   0.00000   0.00001   0.00001  -0.00001
   D42        0.00001  -0.00000   0.00000  -0.00001  -0.00001  -0.00000
   D43       -3.14159  -0.00000  -0.00000  -0.00000  -0.00000   3.14159
   D44       -3.14159  -0.00000   0.00000  -0.00001  -0.00000   3.14159
   D45       -0.00000   0.00000  -0.00000   0.00000   0.00000  -0.00000
         Item               Value     Threshold  Converged?
 Maximum Force            0.003096     0.000450     NO 
 RMS     Force            0.000628     0.000300     NO 
 Maximum Displacement     0.012310     0.001800     NO 
 RMS     Displacement     0.002958     0.001200     NO 
 Predicted change in Energy=-8.009069D-05
 Lowest energy point so far.  Saving SCF results.
 GradGradGradGradGradGradGradGradGradGradGradGradGradGradGradGradGradGrad

 Leave Link  103 at Mon Apr  4 13:52:36 2022, MaxMem=  1879048192 cpu:               8.8 elap:               2.3
 (Enter /gpfs/software/gaussian16/sse4/tar/g16/l202.exe)
                          Input orientation:                          
 ---------------------------------------------------------------------
 Center     Atomic      Atomic             Coordinates (Angstroms)
 Number     Number       Type             X           Y           Z
 ---------------------------------------------------------------------
      1          6           0       -8.035268   -1.631389    6.808109
      2          6           0       -7.140149   -2.655532    7.307433
      3          6           0       -5.901997   -2.896151    6.772255
      4          6           0       -7.467013   -0.899409    5.684109
      5          6           0       -6.229778   -1.143854    5.153535
      6          6           0       -5.397299   -2.156163    5.680441
      7          1           0       -5.277712   -3.681053    7.194168
      8          1           0       -5.900331   -0.540486    4.315340
      9         17           0       -8.455489    0.373784    4.984138
     10          8           0       -9.157676   -1.405835    7.285166
     11          1           0       -7.506569   -3.237115    8.146300
     12          6           0       -4.090815   -2.442444    5.149516
     13          6           0       -3.178949   -3.402660    5.571676
     14          6           0       -2.043050   -3.776424    5.240241
     15          6           0       -3.431446   -1.794925    4.055912
     16          6           0       -2.155940   -2.130938    3.596500
     17          6           0       -1.399379   -3.156894    4.185773
     18         17           0        0.199703   -3.554430    3.585084
     19          1           0       -1.737235   -1.582779    2.759251
     20          1           0       -3.956818   -0.991244    3.551603
 ---------------------------------------------------------------------
                    Distance matrix (angstroms):
                    1          2          3          4          5
     1  C    0.000000
     2  C    1.448941   0.000000
     3  C    2.480272   1.370158   0.000000
     4  C    1.456738   2.413708   2.760491   0.000000
     5  C    2.497018   2.784460   2.407953   1.368215   0.000000
     6  C    2.916488   2.435980   1.412218   2.421396   1.412593
     7  H    3.457496   2.129130   1.088032   3.848488   3.392343
     8  H    3.458602   3.868228   3.403761   2.111124   1.084048
     9  Cl   2.743023   4.037892   4.517760   1.757289   2.699205
    10  O    1.240265   2.373321   3.617121   2.382896   3.631125
    11  H    2.156068   1.084528   2.139838   3.395411   3.868924
    12  C    4.355163   3.741717   2.473765   3.750394   2.502302
    13  C    5.315073   4.388868   3.018764   4.966528   3.818980
    14  C    6.554850   5.613386   4.244222   6.155778   4.946376
    15  C    5.366238   5.006747   3.833385   4.442834   3.075603
    16  C    6.717922   6.236070   4.970303   5.838002   4.471560
    17  C    7.296494   6.553821   5.199177   6.645105   5.321809
    18  Cl   9.049901   8.278727   6.915355   8.380547   7.043375
    19  H    7.487378   7.143405   5.930800   6.469323   5.109618
    20  H    5.258172   5.197087   4.217226   4.108221   2.784928
                    6          7          8          9         10
     6  C    0.000000
     7  H    2.151967   0.000000
     8  H    2.174156   4.305632   0.000000
     9  Cl   4.029640   5.605729   2.794998   0.000000
    10  O    4.156750   4.498780   4.492103   2.992463   0.000000
    11  H    3.420225   2.464030   4.952582   4.892679   2.611760
    12  C    1.439006   2.668984   2.754568   5.197006   5.595412
    13  C    2.546893   2.667356   4.144436   6.515260   6.532116
    14  C    3.751001   3.780207   5.119117   7.642591   7.772986
    15  C    2.575688   4.100589   2.781423   5.550307   6.585528
    16  C    3.853551   5.009144   4.131190   6.919790   7.947096
    17  C    4.383932   4.936258   5.207778   7.930433   8.536018
    18  Cl   6.137760   6.560761   6.843065   9.607318  10.289198
    19  H    4.717858   6.050307   4.564992   7.342561   8.693570
    20  H    2.822051   4.716791   2.136287   4.914621   6.415629
                   11         12         13         14         15
    11  H    0.000000
    12  C    4.612981   0.000000
    13  C    5.038293   1.389869   0.000000
    14  C    6.211770   2.445624   1.240893   0.000000
    15  C    5.951287   1.431789   2.223985   2.693811   0.000000
    16  C    7.110101   2.500527   2.562254   2.328572   1.396739
    17  C    7.279422   2.946704   2.268919   1.382038   2.449718
    18  Cl   8.960581   4.700266   3.922355   2.796205   4.062361
    19  H    8.064883   3.462908   3.646950   3.325795   2.143988
    20  H    6.225425   2.162698   3.240479   3.777728   1.084549
                   16         17         18         19         20
    16  C    0.000000
    17  C    1.404355   0.000000
    18  Cl   2.752364   1.753832   0.000000
    19  H    1.084794   2.151035   2.884638   0.000000
    20  H    2.131685   3.410675   4.883411   2.429873   0.000000
 Stoichiometry    C12H5Cl2O(1-)
 Framework group  C1[X(C12H5Cl2O)]
 Deg. of freedom    54
 Full point group                 C1      NOp   1
 RotChk:  IX=0 Diff= 6.96D-05
 Largest Abelian subgroup         C1      NOp   1
 Largest concise Abelian subgroup C1      NOp   1
                         Standard orientation:                         
 ---------------------------------------------------------------------
 Center     Atomic      Atomic             Coordinates (Angstroms)
 Number     Number       Type             X           Y           Z
 ---------------------------------------------------------------------
      1          6           0        3.470596    0.903441    0.000122
      2          6           0        2.478601    1.959555    0.000020
      3          6           0        1.129226    1.721816   -0.000006
      4          6           0        2.867543   -0.422611    0.000032
      5          6           0        1.519099   -0.654365    0.000027
      6          6           0        0.595406    0.414377    0.000023
      7          1           0        0.436019    2.560433   -0.000056
      8          1           0        1.172955   -1.681665    0.000015
      9         17           0        3.965673   -1.794535   -0.000035
     10          8           0        4.693880    1.107972   -0.000075
     11          1           0        2.865298    2.972800   -0.000022
     12          6           0       -0.829058    0.210315    0.000014
     13          6           0       -1.837976    1.166254   -0.000014
     14          6           0       -3.078865    1.169191   -0.000027
     15          6           0       -1.532650   -1.036673    0.000039
     16          6           0       -2.924431   -1.154255    0.000030
     17          6           0       -3.765951   -0.029952   -0.000007
     18         17           0       -5.510347   -0.211627   -0.000021
     19          1           0       -3.368569   -2.143962    0.000049
     20          1           0       -0.946514   -1.949192    0.000072
 ---------------------------------------------------------------------
 Rotational constants (GHZ):           1.5628642           0.1795788           0.1610711
 Leave Link  202 at Mon Apr  4 13:52:36 2022, MaxMem=  1879048192 cpu:               0.1 elap:               0.0
 (Enter /gpfs/software/gaussian16/sse4/tar/g16/l301.exe)
 Standard basis: 6-311+G(d,p) (5D, 7F)
 Ernie: Thresh=  0.10000D-02 Tol=  0.10000D-05 Strict=F.
 There are   391 symmetry adapted cartesian basis functions of A   symmetry.
 There are   376 symmetry adapted basis functions of A   symmetry.
   376 basis functions,   614 primitive gaussians,   391 cartesian basis functions
    60 alpha electrons       60 beta electrons
       nuclear repulsion energy       999.9319439758 Hartrees.
 IExCor= 4336 DFT=T Ex+Corr=M062X ExCW=0 ScaHFX=  0.540000
 ScaDFX=  1.000000  1.000000  1.000000  1.000000 ScalE2=  1.000000  1.000000
 IRadAn=      5 IRanWt=     -1 IRanGd=            0 ICorTp=0 IEmpDi=  4
 NAtoms=   20 NActive=   20 NUniq=   20 SFac= 1.00D+00 NAtFMM=   60 NAOKFM=F Big=F
 Integral buffers will be    131072 words long.
 Raffenetti 2 integral format.
 Two-electron integral symmetry is turned on.
 Leave Link  301 at Mon Apr  4 13:52:36 2022, MaxMem=  1879048192 cpu:               0.5 elap:               0.1
 (Enter /gpfs/software/gaussian16/sse4/tar/g16/l302.exe)
 NPDir=0 NMtPBC=     1 NCelOv=     1 NCel=       1 NClECP=     1 NCelD=      1
         NCelK=      1 NCelE2=     1 NClLst=     1 CellRange=     0.0.
 One-electron integrals computed using PRISM.
 One-electron integral symmetry used in STVInt
 NBasis=   376 RedAO= T EigKep=  1.14D-06  NBF=   376
 NBsUse=   372 1.00D-06 EigRej=  6.06D-07 NBFU=   372
 Precomputing XC quadrature grid using
 IXCGrd= 4 IRadAn=           5 IRanWt=          -1 IRanGd=           0 AccXCQ= 0.00D+00.
 Generated NRdTot=       0 NPtTot=           0 NUsed=           0 NTot=          32
 NSgBfM=   383   383   383   383   383 MxSgAt=    20 MxSgA2=    20.
 Leave Link  302 at Mon Apr  4 13:52:37 2022, MaxMem=  1879048192 cpu:               3.9 elap:               0.6
 (Enter /gpfs/software/gaussian16/sse4/tar/g16/l303.exe)
 DipDrv:  MaxL=1.
 Leave Link  303 at Mon Apr  4 13:52:37 2022, MaxMem=  1879048192 cpu:               1.7 elap:               0.4
 (Enter /gpfs/software/gaussian16/sse4/tar/g16/l401.exe)
 Initial guess from the checkpoint file:  "checkpoint.chk"
 B after Tr=     0.000000    0.000000    0.000000
         Rot=    1.000000    0.000000   -0.000000    0.000012 Ang=   0.00 deg.
 Guess basis will be translated and rotated to current coordinates.
 JPrj=2 DoOrth=T DoCkMO=T.
 Leave Link  401 at Mon Apr  4 13:52:40 2022, MaxMem=  1879048192 cpu:              11.1 elap:               2.2
 (Enter /gpfs/software/gaussian16/sse4/tar/g16/l502.exe)
 Integral symmetry usage will be decided dynamically.
 Closed shell SCF:
 Using DIIS extrapolation, IDIIS=  1040.
 NGot=  1879048192 LenX=  1878736095 LenY=  1878582773
 Requested convergence on RMS density matrix=1.00D-08 within 128 cycles.
 Requested convergence on MAX density matrix=1.00D-06.
 Requested convergence on             energy=1.00D-06.
 No special actions if energy rises.
 Fock matrices will be formed incrementally for  20 cycles.

 Cycle   1  Pass 1  IDiag  1:
 FoFJK:  IHMeth= 1 ICntrl=       0 DoSepK=F KAlg= 0 I1Cent=           0 FoldK=F
 IRaf= 820000000 NMat=       1 IRICut=       1 DoRegI=T DoRafI=F ISym2E= 0 IDoP0=0 IntGTp=1.
 FoFCou: FMM=F IPFlag=           0 FMFlag=      100000 FMFlg1=           0
         NFxFlg=           0 DoJE=F BraDBF=F KetDBF=F FulRan=T
         wScrn=  0.000000 ICntrl=         0 IOpCl=  0 I1Cent=           0 NGrid=           0
         NMat0=    1 NMatS0=      1 NMatT0=    0 NMatD0=    1 NMtDS0=    0 NMtDT0=    0
 Symmetry not used in FoFCou.
 E= -1455.77910861114    
 DIIS: error= 3.47D-04 at cycle   1 NSaved=   1.
 NSaved= 1 IEnMin= 1 EnMin= -1455.77910861114     IErMin= 1 ErrMin= 3.47D-04
 ErrMax= 3.47D-04  0.00D+00 EMaxC= 1.00D-01 BMatC= 1.34D-04 BMatP= 1.34D-04
 IDIUse=3 WtCom= 9.97D-01 WtEn= 3.47D-03
 Coeff-Com:  0.100D+01
 Coeff-En:   0.100D+01
 Coeff:      0.100D+01
 Gap=     0.384 Goal=   None    Shift=    0.000
 RMSDP=2.92D-03 MaxDP=1.26D-01              OVMax= 7.21D-03

 Cycle   2  Pass 1  IDiag  1:
 RMSU=  2.92D-03    CP:  1.00D+00
 E= -1455.77936052556     Delta-E=       -0.000251914420 Rises=F Damp=F
 DIIS: error= 1.91D-04 at cycle   2 NSaved=   2.
 NSaved= 2 IEnMin= 2 EnMin= -1455.77936052556     IErMin= 2 ErrMin= 1.91D-04
 ErrMax= 1.91D-04  0.00D+00 EMaxC= 1.00D-01 BMatC= 1.21D-05 BMatP= 1.34D-04
 IDIUse=3 WtCom= 9.98D-01 WtEn= 1.91D-03
 Coeff-Com:  0.168D-01 0.983D+00
 Coeff-En:   0.000D+00 0.100D+01
 Coeff:      0.167D-01 0.983D+00
 Gap=     0.153 Goal=   None    Shift=    0.000
 RMSDP=5.01D-04 MaxDP=4.98D-02 DE=-2.52D-04 OVMax= 1.71D-03

 Cycle   3  Pass 1  IDiag  1:
 RMSU=  3.44D-04    CP:  1.00D+00  1.09D+00
 E= -1455.77937016566     Delta-E=       -0.000009640101 Rises=F Damp=F
 DIIS: error= 2.83D-04 at cycle   3 NSaved=   3.
 NSaved= 3 IEnMin= 3 EnMin= -1455.77937016566     IErMin= 2 ErrMin= 1.91D-04
 ErrMax= 2.83D-04  0.00D+00 EMaxC= 1.00D-01 BMatC= 1.05D-05 BMatP= 1.21D-05
 IDIUse=3 WtCom= 9.97D-01 WtEn= 2.83D-03
 Coeff-Com: -0.498D-01 0.508D+00 0.542D+00
 Coeff-En:   0.000D+00 0.199D+00 0.801D+00
 Coeff:     -0.497D-01 0.507D+00 0.543D+00
 Gap=     0.153 Goal=   None    Shift=    0.000
 RMSDP=9.99D-05 MaxDP=4.66D-03 DE=-9.64D-06 OVMax= 2.24D-03

 Cycle   4  Pass 1  IDiag  1:
 RMSU=  9.79D-05    CP:  1.00D+00  1.10D+00  9.72D-01
 E= -1455.77938019774     Delta-E=       -0.000010032078 Rises=F Damp=F
 DIIS: error= 1.91D-04 at cycle   4 NSaved=   4.
 NSaved= 4 IEnMin= 4 EnMin= -1455.77938019774     IErMin= 4 ErrMin= 1.91D-04
 ErrMax= 1.91D-04  0.00D+00 EMaxC= 1.00D-01 BMatC= 3.04D-06 BMatP= 1.05D-05
 IDIUse=3 WtCom= 9.98D-01 WtEn= 1.91D-03
 Coeff-Com: -0.365D-01 0.188D+00 0.369D+00 0.480D+00
 Coeff-En:   0.000D+00 0.000D+00 0.148D+00 0.852D+00
 Coeff:     -0.364D-01 0.187D+00 0.368D+00 0.480D+00
 Gap=     0.153 Goal=   None    Shift=    0.000
 RMSDP=5.12D-05 MaxDP=5.99D-03 DE=-1.00D-05 OVMax= 5.59D-04

 Cycle   5  Pass 1  IDiag  1:
 RMSU=  4.12D-05    CP:  1.00D+00  1.10D+00  1.01D+00  1.04D+00
 E= -1455.77938329939     Delta-E=       -0.000003101652 Rises=F Damp=F
 DIIS: error= 1.81D-05 at cycle   5 NSaved=   5.
 NSaved= 5 IEnMin= 5 EnMin= -1455.77938329939     IErMin= 5 ErrMin= 1.81D-05
 ErrMax= 1.81D-05  0.00D+00 EMaxC= 1.00D-01 BMatC= 1.58D-07 BMatP= 3.04D-06
 IDIUse=1 WtCom= 1.00D+00 WtEn= 0.00D+00
 Coeff-Com:  0.176D-02-0.890D-01 0.156D-01 0.141D+00 0.931D+00
 Coeff:      0.176D-02-0.890D-01 0.156D-01 0.141D+00 0.931D+00
 Gap=     0.153 Goal=   None    Shift=    0.000
 RMSDP=2.43D-05 MaxDP=2.53D-03 DE=-3.10D-06 OVMax= 4.84D-04

 Cycle   6  Pass 1  IDiag  1:
 RMSU=  1.35D-05    CP:  1.00D+00  1.11D+00  1.06D+00  1.07D+00  1.10D+00
 E= -1455.77938363263     Delta-E=       -0.000000333232 Rises=F Damp=F
 DIIS: error= 1.84D-05 at cycle   6 NSaved=   6.
 NSaved= 6 IEnMin= 6 EnMin= -1455.77938363263     IErMin= 5 ErrMin= 1.81D-05
 ErrMax= 1.84D-05  0.00D+00 EMaxC= 1.00D-01 BMatC= 4.28D-08 BMatP= 1.58D-07
 IDIUse=1 WtCom= 1.00D+00 WtEn= 0.00D+00
 Coeff-Com:  0.405D-02-0.601D-01-0.205D-01 0.563D-02 0.456D+00 0.615D+00
 Coeff:      0.405D-02-0.601D-01-0.205D-01 0.563D-02 0.456D+00 0.615D+00
 Gap=     0.153 Goal=   None    Shift=    0.000
 RMSDP=1.30D-05 MaxDP=1.25D-03 DE=-3.33D-07 OVMax= 1.10D-04

 Cycle   7  Pass 1  IDiag  1:
 RMSU=  5.50D-06    CP:  1.00D+00  1.11D+00  1.08D+00  1.12D+00  1.19D+00
                    CP:  6.82D-01
 E= -1455.77938368812     Delta-E=       -0.000000055498 Rises=F Damp=F
 DIIS: error= 3.96D-06 at cycle   7 NSaved=   7.
 NSaved= 7 IEnMin= 7 EnMin= -1455.77938368812     IErMin= 7 ErrMin= 3.96D-06
 ErrMax= 3.96D-06  0.00D+00 EMaxC= 1.00D-01 BMatC= 4.96D-09 BMatP= 4.28D-08
 IDIUse=1 WtCom= 1.00D+00 WtEn= 0.00D+00
 Coeff-Com:  0.182D-02-0.160D-01-0.114D-01-0.261D-01 0.640D-01 0.268D+00
 Coeff-Com:  0.719D+00
 Coeff:      0.182D-02-0.160D-01-0.114D-01-0.261D-01 0.640D-01 0.268D+00
 Coeff:      0.719D+00
 Gap=     0.153 Goal=   None    Shift=    0.000
 RMSDP=2.74D-06 MaxDP=1.31D-04 DE=-5.55D-08 OVMax= 4.04D-05

 Cycle   8  Pass 1  IDiag  1:
 RMSU=  1.85D-06    CP:  1.00D+00  1.11D+00  1.08D+00  1.12D+00  1.22D+00
                    CP:  6.75D-01  1.22D+00
 E= -1455.77938369453     Delta-E=       -0.000000006405 Rises=F Damp=F
 DIIS: error= 2.03D-06 at cycle   8 NSaved=   8.
 NSaved= 8 IEnMin= 8 EnMin= -1455.77938369453     IErMin= 8 ErrMin= 2.03D-06
 ErrMax= 2.03D-06  0.00D+00 EMaxC= 1.00D-01 BMatC= 7.66D-10 BMatP= 4.96D-09
 IDIUse=1 WtCom= 1.00D+00 WtEn= 0.00D+00
 Coeff-Com:  0.156D-03 0.264D-02-0.148D-02-0.148D-01-0.476D-01 0.231D-01
 Coeff-Com:  0.334D+00 0.703D+00
 Coeff:      0.156D-03 0.264D-02-0.148D-02-0.148D-01-0.476D-01 0.231D-01
 Coeff:      0.334D+00 0.703D+00
 Gap=     0.153 Goal=   None    Shift=    0.000
 RMSDP=2.03D-06 MaxDP=2.46D-04 DE=-6.40D-09 OVMax= 1.68D-05

 Cycle   9  Pass 1  IDiag  1:
 RMSU=  8.81D-07    CP:  1.00D+00  1.11D+00  1.08D+00  1.12D+00  1.21D+00
                    CP:  6.84D-01  1.28D+00  1.21D+00
 E= -1455.77938369534     Delta-E=       -0.000000000815 Rises=F Damp=F
 DIIS: error= 5.26D-07 at cycle   9 NSaved=   9.
 NSaved= 9 IEnMin= 9 EnMin= -1455.77938369534     IErMin= 9 ErrMin= 5.26D-07
 ErrMax= 5.26D-07  0.00D+00 EMaxC= 1.00D-01 BMatC= 9.51D-11 BMatP= 7.66D-10
 IDIUse=1 WtCom= 1.00D+00 WtEn= 0.00D+00
 Coeff-Com: -0.103D-03 0.284D-02 0.622D-03-0.348D-02-0.244D-01-0.145D-01
 Coeff-Com:  0.748D-01 0.323D+00 0.641D+00
 Coeff:     -0.103D-03 0.284D-02 0.622D-03-0.348D-02-0.244D-01-0.145D-01
 Coeff:      0.748D-01 0.323D+00 0.641D+00
 Gap=     0.153 Goal=   None    Shift=    0.000
 RMSDP=7.19D-07 MaxDP=8.13D-05 DE=-8.15D-10 OVMax= 3.10D-06

 Cycle  10  Pass 1  IDiag  1:
 RMSU=  3.25D-07    CP:  1.00D+00  1.11D+00  1.08D+00  1.12D+00  1.21D+00
                    CP:  6.86D-01  1.27D+00  1.31D+00  1.11D+00
 E= -1455.77938369554     Delta-E=       -0.000000000200 Rises=F Damp=F
 DIIS: error= 2.44D-07 at cycle  10 NSaved=  10.
 NSaved=10 IEnMin=10 EnMin= -1455.77938369554     IErMin=10 ErrMin= 2.44D-07
 ErrMax= 2.44D-07  0.00D+00 EMaxC= 1.00D-01 BMatC= 1.28D-11 BMatP= 9.51D-11
 IDIUse=1 WtCom= 1.00D+00 WtEn= 0.00D+00
 Coeff-Com: -0.829D-04 0.944D-03 0.400D-03 0.782D-03-0.402D-02-0.119D-01
 Coeff-Com: -0.226D-01 0.316D-01 0.291D+00 0.714D+00
 Coeff:     -0.829D-04 0.944D-03 0.400D-03 0.782D-03-0.402D-02-0.119D-01
 Coeff:     -0.226D-01 0.316D-01 0.291D+00 0.714D+00
 Gap=     0.153 Goal=   None    Shift=    0.000
 RMSDP=2.94D-07 MaxDP=3.61D-05 DE=-2.00D-10 OVMax= 2.36D-06

 Cycle  11  Pass 1  IDiag  1:
 RMSU=  6.14D-08    CP:  1.00D+00  1.11D+00  1.08D+00  1.12D+00  1.21D+00
                    CP:  6.80D-01  1.27D+00  1.39D+00  1.22D+00  1.08D+00
 E= -1455.77938369551     Delta-E=        0.000000000033 Rises=F Damp=F
 DIIS: error= 1.10D-07 at cycle  11 NSaved=  11.
 NSaved=11 IEnMin=10 EnMin= -1455.77938369554     IErMin=11 ErrMin= 1.10D-07
 ErrMax= 1.10D-07  0.00D+00 EMaxC= 1.00D-01 BMatC= 1.06D-12 BMatP= 1.28D-11
 IDIUse=1 WtCom= 1.00D+00 WtEn= 0.00D+00
 Coeff-Com: -0.587D-05-0.128D-03 0.114D-04 0.669D-03 0.212D-02-0.209D-02
 Coeff-Com: -0.149D-01-0.280D-01 0.208D-03 0.217D+00 0.825D+00
 Coeff:     -0.587D-05-0.128D-03 0.114D-04 0.669D-03 0.212D-02-0.209D-02
 Coeff:     -0.149D-01-0.280D-01 0.208D-03 0.217D+00 0.825D+00
 Gap=     0.153 Goal=   None    Shift=    0.000
 RMSDP=8.31D-08 MaxDP=6.12D-06 DE= 3.27D-11 OVMax= 8.42D-07

 Cycle  12  Pass 1  IDiag  1:
 RMSU=  2.75D-08    CP:  1.00D+00  1.11D+00  1.08D+00  1.12D+00  1.21D+00
                    CP:  6.79D-01  1.27D+00  1.41D+00  1.25D+00  1.22D+00
                    CP:  1.19D+00
 E= -1455.77938369550     Delta-E=        0.000000000015 Rises=F Damp=F
 DIIS: error= 3.65D-08 at cycle  12 NSaved=  12.
 NSaved=12 IEnMin=10 EnMin= -1455.77938369554     IErMin=12 ErrMin= 3.65D-08
 ErrMax= 3.65D-08  0.00D+00 EMaxC= 1.00D-01 BMatC= 2.90D-13 BMatP= 1.06D-12
 IDIUse=1 WtCom= 1.00D+00 WtEn= 0.00D+00
 Coeff-Com:  0.752D-05-0.196D-03-0.479D-04 0.233D-03 0.157D-02 0.303D-03
 Coeff-Com: -0.432D-02-0.191D-01-0.446D-01 0.201D-01 0.441D+00 0.605D+00
 Coeff:      0.752D-05-0.196D-03-0.479D-04 0.233D-03 0.157D-02 0.303D-03
 Coeff:     -0.432D-02-0.191D-01-0.446D-01 0.201D-01 0.441D+00 0.605D+00
 Gap=     0.153 Goal=   None    Shift=    0.000
 RMSDP=2.51D-08 MaxDP=1.55D-06 DE= 1.46D-11 OVMax= 3.54D-07

 Cycle  13  Pass 1  IDiag  1:
 RMSU=  1.14D-08    CP:  1.00D+00  1.11D+00  1.08D+00  1.12D+00  1.21D+00
                    CP:  6.79D-01  1.27D+00  1.41D+00  1.26D+00  1.20D+00
                    CP:  1.20D+00  8.74D-01
 E= -1455.77938369556     Delta-E=       -0.000000000061 Rises=F Damp=F
 DIIS: error= 1.62D-08 at cycle  13 NSaved=  13.
 NSaved=13 IEnMin=13 EnMin= -1455.77938369556     IErMin=13 ErrMin= 1.62D-08
 ErrMax= 1.62D-08  0.00D+00 EMaxC= 1.00D-01 BMatC= 1.50D-14 BMatP= 2.90D-13
 IDIUse=1 WtCom= 1.00D+00 WtEn= 0.00D+00
 Coeff-Com:  0.278D-05-0.447D-04-0.103D-04 0.818D-05 0.254D-03 0.216D-03
 Coeff-Com:  0.501D-03-0.241D-02-0.141D-01-0.146D-01 0.317D-01 0.178D+00
 Coeff-Com:  0.821D+00
 Coeff:      0.278D-05-0.447D-04-0.103D-04 0.818D-05 0.254D-03 0.216D-03
 Coeff:      0.501D-03-0.241D-02-0.141D-01-0.146D-01 0.317D-01 0.178D+00
 Coeff:      0.821D+00
 Gap=     0.153 Goal=   None    Shift=    0.000
 RMSDP=1.29D-08 MaxDP=7.05D-07 DE=-6.09D-11 OVMax= 9.12D-08

 Cycle  14  Pass 1  IDiag  1:
 RMSU=  3.86D-09    CP:  1.00D+00  1.11D+00  1.08D+00  1.12D+00  1.21D+00
                    CP:  6.79D-01  1.27D+00  1.41D+00  1.25D+00  1.21D+00
                    CP:  1.22D+00  9.20D-01  9.46D-01
 E= -1455.77938369553     Delta-E=        0.000000000025 Rises=F Damp=F
 DIIS: error= 3.64D-09 at cycle  14 NSaved=  14.
 NSaved=14 IEnMin=13 EnMin= -1455.77938369556     IErMin=14 ErrMin= 3.64D-09
 ErrMax= 3.64D-09  0.00D+00 EMaxC= 1.00D-01 BMatC= 2.64D-15 BMatP= 1.50D-14
 IDIUse=1 WtCom= 1.00D+00 WtEn= 0.00D+00
 Coeff-Com:  0.128D-06 0.741D-05 0.922D-06-0.238D-04-0.920D-04 0.241D-04
 Coeff-Com:  0.734D-03 0.148D-02 0.971D-04-0.623D-02-0.451D-01-0.830D-02
 Coeff-Com:  0.316D+00 0.741D+00
 Coeff:      0.128D-06 0.741D-05 0.922D-06-0.238D-04-0.920D-04 0.241D-04
 Coeff:      0.734D-03 0.148D-02 0.971D-04-0.623D-02-0.451D-01-0.830D-02
 Coeff:      0.316D+00 0.741D+00
 Gap=     0.153 Goal=   None    Shift=    0.000
 RMSDP=6.14D-09 MaxDP=7.45D-07 DE= 2.50D-11 OVMax= 3.36D-08

 SCF Done:  E(RM062X) =  -1455.77938370     A.U. after   14 cycles
            NFock= 14  Conv=0.61D-08     -V/T= 2.0027
 KE= 1.451809589619D+03 PE=-5.449376771280D+03 EE= 1.541855853989D+03
 Leave Link  502 at Mon Apr  4 13:55:35 2022, MaxMem=  1879048192 cpu:            1219.5 elap:             175.1
 (Enter /gpfs/software/gaussian16/sse4/tar/g16/l701.exe)
 ... and contract with generalized density number  0.
 Compute integral first derivatives.
 Leave Link  701 at Mon Apr  4 13:55:35 2022, MaxMem=  1879048192 cpu:               4.2 elap:               0.8
 (Enter /gpfs/software/gaussian16/sse4/tar/g16/l702.exe)
 L702 exits ... SP integral derivatives will be done elsewhere.
 Leave Link  702 at Mon Apr  4 13:55:36 2022, MaxMem=  1879048192 cpu:               0.2 elap:               0.0
 (Enter /gpfs/software/gaussian16/sse4/tar/g16/l703.exe)
 Integral derivatives from FoFJK, PRISM(SPDF).
 Compute integral first derivatives, UseDBF=F ICtDFT=           0.
 Calling FoFJK, ICntrl=      2127 FMM=F ISym2X=0 I1Cent= 0 IOpClX= 0 NMat=1 NMatS=1 NMatT=0.
 FoFJK:  IHMeth= 1 ICntrl=    2127 DoSepK=F KAlg= 0 I1Cent=           0 FoldK=F
 IRaf=         0 NMat=       1 IRICut=       1 DoRegI=T DoRafI=F ISym2E= 0 IDoP0=0 IntGTp=1.
 FoFCou: FMM=F IPFlag=           0 FMFlag=      100000 FMFlg1=         800
         NFxFlg=           0 DoJE=F BraDBF=F KetDBF=F FulRan=T
         wScrn=  0.000000 ICntrl=      2127 IOpCl=  0 I1Cent=           0 NGrid=           0
         NMat0=    1 NMatS0=      1 NMatT0=    0 NMatD0=    1 NMtDS0=    0 NMtDT0=    0
 Symmetry not used in FoFCou.
 Leave Link  703 at Mon Apr  4 13:56:07 2022, MaxMem=  1879048192 cpu:             221.8 elap:              31.7
 (Enter /gpfs/software/gaussian16/sse4/tar/g16/l716.exe)
 Dipole        =-3.09859115D+00-1.01278222D+00 8.75007342D-05
 ***** Axes restored to original set *****
 -------------------------------------------------------------------
 Center     Atomic                   Forces (Hartrees/Bohr)
 Number     Number              X              Y              Z
 -------------------------------------------------------------------
      1        6          -0.000336212    0.000510331   -0.000390436
      2        6           0.000577253   -0.000578279    0.000255694
      3        6          -0.000275054    0.000342621   -0.000177821
      4        6          -0.000914737    0.000765812   -0.000196560
      5        6           0.001349956   -0.001423373    0.000629971
      6        6          -0.001192364    0.000901180   -0.000183947
      7        1           0.000003629   -0.000079817    0.000079425
      8        1          -0.000236872    0.000171694   -0.000031059
      9       17           0.000358285   -0.000469347    0.000261910
     10        8           0.000313021   -0.000117883   -0.000046537
     11        1          -0.000031975    0.000075627   -0.000059313
     12        6           0.001068504   -0.000604580   -0.000047178
     13        6          -0.001318019    0.001700789   -0.000936852
     14        6           0.001794949   -0.001871895    0.000811881
     15        6          -0.000946649    0.000207142    0.000385289
     16        6           0.001089722   -0.000367056   -0.000309944
     17        6          -0.001975626    0.001427510   -0.000233596
     18       17           0.000549078   -0.000258431   -0.000079039
     19        1           0.000100860   -0.000193543    0.000137751
     20        1           0.000022252   -0.000138503    0.000130364
 -------------------------------------------------------------------
 Cartesian Forces:  Max     0.001975626 RMS     0.000746996
 Leave Link  716 at Mon Apr  4 13:56:07 2022, MaxMem=  1879048192 cpu:               0.6 elap:               0.2
 (Enter /gpfs/software/gaussian16/sse4/tar/g16/l103.exe)

 GradGradGradGradGradGradGradGradGradGradGradGradGradGradGradGradGradGrad
 Berny optimization.
 Using GEDIIS/GDIIS optimizer.
 FormGI is forming the generalized inverse of G from B-inverse, IUseBI=4.
 GSVD:  received Info=                   1 from GESDD.
 Internal  Forces:  Max     0.001532202 RMS     0.000339447
 Search for a local minimum.
 Step number   6 out of a maximum of  108
 All quantities printed in internal units (Hartrees-Bohrs-Radians)
 RMS Force = .33945D-03 SwitMx=.10000D-02 MixMth= 2
 Mixed Optimization -- En-DIIS/RFO-DIIS
 Swapping is turned off.
 Update second derivatives using D2CorX and points    2    3    4    5    6
 DE= -1.07D-04 DEPred=-8.01D-05 R= 1.34D+00
 TightC=F SS=  1.41D+00  RLast= 3.28D-02 DXNew= 1.2130D+00 9.8268D-02
 Trust test= 1.34D+00 RLast= 3.28D-02 DXMaxT set to 7.21D-01
 ITU=  1  1  1  1  1  0
     Eigenvalues ---    0.00770   0.01024   0.01155   0.01271   0.01446
     Eigenvalues ---    0.01501   0.01682   0.01907   0.02033   0.02040
     Eigenvalues ---    0.02055   0.02109   0.02133   0.02210   0.02210
     Eigenvalues ---    0.02232   0.02357   0.07421   0.15984   0.16008
     Eigenvalues ---    0.16036   0.16123   0.16447   0.22032   0.22462
     Eigenvalues ---    0.22864   0.23706   0.24634   0.25000   0.25004
     Eigenvalues ---    0.25039   0.25167   0.25801   0.31822   0.33328
     Eigenvalues ---    0.33673   0.34015   0.34558   0.35104   0.35143
     Eigenvalues ---    0.35275   0.35623   0.35630   0.37456   0.39447
     Eigenvalues ---    0.41746   0.42577   0.45019   0.47731   0.50010
     Eigenvalues ---    0.54426   0.56979   0.81022   0.93395
 En-DIIS/RFO-DIIS/Sim-DIIS IScMMF=       -3 using points:     6    5
 RFO step:  Lambda=-5.89134324D-05.
 NNeg= 0 NGDIIS= 2 SimSw=  2.50D-01 Rises=F DC= -1.07D-04 SmlDif=  1.00D-05
 NRisDI= 0 DoIntr=F SqrtH=F CThrHd= 10.0 CDAdj=  3.0
 RMS Error=  0.2389156723D-02 NUsed= 2 OKEnD=T EnDIS=F
 InvSVX:  RCond= 2.68D-04 Info=           0 Equed=N FErr=  3.23D-15 BErr=  1.03D-16
 DidBck=F Rises=F RFO-DIIS coefs:    1.66062   -0.66062
 Iteration  1 RMS(Cart)=  0.00227603 RMS(Int)=  0.00001406
 Iteration  2 RMS(Cart)=  0.00002128 RMS(Int)=  0.00000774
 Iteration  3 RMS(Cart)=  0.00000000 RMS(Int)=  0.00000774
 ITry= 1 IFail=0 DXMaxC= 9.11D-03 DCOld= 1.00D+10 DXMaxT= 7.21D-01 DXLimC= 3.00D+00 Rises=F
 Variable       Old X    -DE/DX   Delta X   Delta X   Delta X     New X
                                 (Linear)    (Quad)   (Total)
    R1        2.73810   0.00040  -0.00022   0.00126   0.00104   2.73915
    R2        2.75284  -0.00027   0.00226  -0.00151   0.00075   2.75359
    R3        2.34376  -0.00032  -0.00147   0.00037  -0.00110   2.34266
    R4        2.58922  -0.00037  -0.00036  -0.00019  -0.00054   2.58868
    R5        2.04946  -0.00007   0.00006  -0.00025  -0.00019   2.04927
    R6        2.66871  -0.00015   0.00034  -0.00044  -0.00011   2.66860
    R7        2.05608   0.00009  -0.00016   0.00041   0.00025   2.05633
    R8        2.58555   0.00037  -0.00014   0.00124   0.00110   2.58665
    R9        3.32080  -0.00065   0.00124  -0.00220  -0.00097   3.31983
   R10        2.66941  -0.00122   0.00103  -0.00253  -0.00150   2.66791
   R11        2.04855   0.00005  -0.00053   0.00044  -0.00008   2.04847
   R12        2.71933   0.00042   0.00072   0.00045   0.00117   2.72050
   R13        2.62647  -0.00082  -0.00527   0.00008  -0.00518   2.62129
   R14        2.70569  -0.00047   0.00397  -0.00245   0.00151   2.70720
   R15        2.34495   0.00106   0.00299  -0.00037   0.00264   2.34759
   R16        2.61167   0.00022   0.00030   0.00064   0.00095   2.61263
   R17        2.63945   0.00065  -0.00251   0.00211  -0.00042   2.63903
   R18        2.04950  -0.00017   0.00016  -0.00047  -0.00031   2.04919
   R19        2.65385  -0.00058   0.00190  -0.00189   0.00001   2.65385
   R20        2.04996  -0.00016  -0.00016  -0.00029  -0.00045   2.04952
   R21        3.31426   0.00059  -0.00114   0.00275   0.00161   3.31587
    A1        1.96067  -0.00002  -0.00004   0.00006   0.00002   1.96069
    A2        2.15923  -0.00011   0.00089  -0.00076   0.00013   2.15936
    A3        2.16328   0.00013  -0.00086   0.00071  -0.00015   2.16313
    A4        2.15050  -0.00016  -0.00093   0.00018  -0.00076   2.14975
    A5        2.02291   0.00002   0.00207  -0.00121   0.00086   2.02377
    A6        2.10977   0.00015  -0.00113   0.00103  -0.00010   2.10967
    A7        2.13283   0.00009   0.00121  -0.00043   0.00078   2.13361
    A8        2.08716  -0.00011  -0.00097   0.00001  -0.00096   2.08620
    A9        2.06320   0.00002  -0.00024   0.00042   0.00018   2.06338
   A10        2.16782  -0.00026   0.00097  -0.00120  -0.00024   2.16758
   A11        2.03977   0.00011  -0.00034   0.00031  -0.00003   2.03974
   A12        2.07559   0.00015  -0.00062   0.00089   0.00027   2.07587
   A13        2.11332   0.00026  -0.00155   0.00147  -0.00008   2.11324
   A14        2.06600  -0.00043   0.00201  -0.00289  -0.00088   2.06512
   A15        2.10387   0.00017  -0.00046   0.00142   0.00096   2.10483
   A16        2.04123   0.00009   0.00034  -0.00007   0.00027   2.04150
   A17        2.10072  -0.00011   0.00080  -0.00071   0.00009   2.10081
   A18        2.14124   0.00002  -0.00114   0.00078  -0.00036   2.14088
   A19        2.24086  -0.00012   0.00342  -0.00098   0.00245   2.24331
   A20        2.22679   0.00003  -0.00040   0.00047   0.00008   2.22687
   A21        1.81553   0.00009  -0.00303   0.00051  -0.00253   1.81300
   A22        2.38552   0.00096   0.01138   0.00137   0.01278   2.39830
   A23        2.08874  -0.00153  -0.01239  -0.00237  -0.01471   2.07403
   A24        2.16878  -0.00028  -0.00099  -0.00089  -0.00191   2.16688
   A25        2.05692   0.00006  -0.00025  -0.00001  -0.00024   2.05668
   A26        2.05748   0.00022   0.00124   0.00089   0.00215   2.05963
   A27        2.12904  -0.00011  -0.00139  -0.00005  -0.00146   2.12759
   A28        2.07690   0.00025  -0.00005   0.00148   0.00145   2.07835
   A29        2.07724  -0.00014   0.00143  -0.00143   0.00001   2.07725
   A30        1.97875   0.00087   0.00640   0.00142   0.00783   1.98658
   A31        2.19489  -0.00072  -0.00270  -0.00191  -0.00462   2.19027
   A32        2.10955  -0.00016  -0.00371   0.00050  -0.00321   2.10634
    D1        0.00012  -0.00001   0.00010  -0.00077  -0.00068  -0.00056
    D2       -3.14149  -0.00001   0.00009  -0.00068  -0.00060   3.14110
    D3        3.14138   0.00001  -0.00018   0.00138   0.00120  -3.14061
    D4       -0.00023   0.00001  -0.00019   0.00147   0.00128   0.00105
    D5       -0.00014   0.00001  -0.00011   0.00090   0.00079   0.00065
    D6        3.14148   0.00001  -0.00009   0.00070   0.00061  -3.14109
    D7       -3.14140  -0.00001   0.00016  -0.00125  -0.00109   3.14070
    D8        0.00022  -0.00001   0.00018  -0.00145  -0.00126  -0.00104
    D9       -0.00004   0.00000  -0.00003   0.00023   0.00020   0.00016
   D10        3.14156   0.00000  -0.00002   0.00018   0.00016  -3.14146
   D11        3.14157   0.00000  -0.00002   0.00014   0.00012  -3.14150
   D12       -0.00001   0.00000  -0.00001   0.00009   0.00008   0.00006
   D13       -0.00004   0.00000  -0.00003   0.00027   0.00024   0.00020
   D14        3.14158   0.00000  -0.00001   0.00008   0.00008  -3.14153
   D15        3.14154   0.00000  -0.00004   0.00032   0.00028  -3.14136
   D16       -0.00002   0.00000  -0.00002   0.00013   0.00012   0.00009
   D17        0.00007  -0.00000   0.00006  -0.00048  -0.00042  -0.00035
   D18       -3.14153  -0.00000   0.00006  -0.00044  -0.00038   3.14128
   D19       -3.14155  -0.00000   0.00004  -0.00028  -0.00024   3.14140
   D20        0.00004  -0.00000   0.00004  -0.00024  -0.00020  -0.00016
   D21        0.00002  -0.00000   0.00002  -0.00015  -0.00014  -0.00011
   D22        3.14159  -0.00000  -0.00001   0.00004   0.00004  -3.14156
   D23       -3.14156  -0.00000   0.00002  -0.00019  -0.00018   3.14145
   D24        0.00001  -0.00000  -0.00001   0.00000  -0.00001   0.00000
   D25       -0.00001   0.00000  -0.00004   0.00014   0.00009   0.00009
   D26       -3.14159   0.00000  -0.00004   0.00012   0.00008  -3.14151
   D27       -3.14157  -0.00000  -0.00002  -0.00007  -0.00008   3.14153
   D28        0.00003  -0.00000  -0.00001  -0.00009  -0.00010  -0.00007
   D29        3.14159   0.00000   0.00000  -0.00000  -0.00000   3.14159
   D30       -0.00001   0.00000  -0.00000   0.00001   0.00001   0.00000
   D31        3.14159   0.00000  -0.00000   0.00001   0.00001  -3.14159
   D32        0.00000   0.00000  -0.00001   0.00001   0.00001   0.00001
   D33        0.00000  -0.00000  -0.00000  -0.00000  -0.00000   0.00000
   D34       -3.14158  -0.00000  -0.00000  -0.00000  -0.00001  -3.14159
   D35        0.00000  -0.00000   0.00000  -0.00001  -0.00001  -0.00000
   D36        0.00000  -0.00000   0.00000  -0.00001  -0.00001  -0.00000
   D37       -3.14159  -0.00000  -0.00000  -0.00000  -0.00000   3.14159
   D38        0.00000  -0.00000   0.00000  -0.00001  -0.00001  -0.00001
   D39        3.14159   0.00000   0.00000   0.00000   0.00000  -3.14159
   D40        3.14159  -0.00000   0.00001  -0.00001  -0.00000   3.14158
   D41       -0.00001   0.00000   0.00000  -0.00000   0.00000  -0.00000
   D42       -0.00000   0.00000  -0.00001   0.00002   0.00001   0.00001
   D43        3.14159   0.00000  -0.00000   0.00001   0.00001  -3.14159
   D44        3.14159   0.00000  -0.00000   0.00001   0.00000  -3.14159
   D45       -0.00000  -0.00000   0.00000  -0.00000   0.00000   0.00000
         Item               Value     Threshold  Converged?
 Maximum Force            0.001532     0.000450     NO 
 RMS     Force            0.000339     0.000300     NO 
 Maximum Displacement     0.009108     0.001800     NO 
 RMS     Displacement     0.002286     0.001200     NO 
 Predicted change in Energy=-2.946820D-05
 Lowest energy point so far.  Saving SCF results.
 GradGradGradGradGradGradGradGradGradGradGradGradGradGradGradGradGradGrad

 Leave Link  103 at Mon Apr  4 13:56:11 2022, MaxMem=  1879048192 cpu:              15.5 elap:               3.1
 (Enter /gpfs/software/gaussian16/sse4/tar/g16/l202.exe)
                          Input orientation:                          
 ---------------------------------------------------------------------
 Center     Atomic      Atomic             Coordinates (Angstroms)
 Number     Number       Type             X           Y           Z
 ---------------------------------------------------------------------
      1          6           0       -8.035705   -1.632228    6.808231
      2          6           0       -7.139691   -2.656296    7.307707
      3          6           0       -5.901969   -2.895659    6.771709
      4          6           0       -7.467520   -0.899366    5.684255
      5          6           0       -6.229780   -1.143766    5.153339
      6          6           0       -5.397729   -2.155518    5.679860
      7          1           0       -5.277392   -3.680463    7.193708
      8          1           0       -5.901265   -0.539807    4.315259
      9         17           0       -8.456055    0.373598    4.985238
     10          8           0       -9.157100   -1.406255    7.285954
     11          1           0       -7.504878   -3.238387    8.146628
     12          6           0       -4.090729   -2.441447    5.148331
     13          6           0       -3.178101   -3.398562    5.566857
     14          6           0       -2.041138   -3.781157    5.244031
     15          6           0       -3.431378   -1.793274    4.054056
     16          6           0       -2.155918   -2.130757    3.596282
     17          6           0       -1.402475   -3.157401    4.188351
     18         17           0        0.197386   -3.554842    3.587182
     19          1           0       -1.734594   -1.584536    2.759387
     20          1           0       -3.957179   -0.989818    3.550186
 ---------------------------------------------------------------------
                    Distance matrix (angstroms):
                    1          2          3          4          5
     1  C    0.000000
     2  C    1.449494   0.000000
     3  C    2.480004   1.369870   0.000000
     4  C    1.457136   2.414513   2.760198   0.000000
     5  C    2.497725   2.785137   2.407428   1.368796   0.000000
     6  C    2.916500   2.436206   1.412162   2.421151   1.411798
     7  H    3.457188   2.128397   1.088162   3.848326   3.391899
     8  H    3.458920   3.868846   3.403555   2.111063   1.084005
     9  Cl   2.742870   4.038184   4.516954   1.756777   2.699436
    10  O    1.239682   2.373397   3.616442   2.382658   3.631274
    11  H    2.157042   1.084426   2.139435   3.396425   3.869508
    12  C    4.355794   3.742357   2.474319   3.750726   2.501907
    13  C    5.315756   4.390412   3.020602   4.965770   3.816785
    14  C    6.557397   5.614207   4.245460   6.159881   4.950634
    15  C    5.367611   5.008257   3.834672   4.443766   3.075929
    16  C    6.718411   6.236094   4.970042   5.838585   4.471569
    17  C    7.293125   6.549591   5.194968   6.642380   5.318722
    18  Cl   9.047397   8.275409   6.912154   8.378547   7.040923
    19  H    7.489955   7.144996   5.931677   6.472306   5.111945
    20  H    5.259460   5.198509   4.218133   4.109126   2.785411
                    6          7          8          9         10
     6  C    0.000000
     7  H    2.152133   0.000000
     8  H    2.173984   4.305625   0.000000
     9  Cl   4.028931   5.605056   2.794662   0.000000
    10  O    4.156177   4.498074   4.491796   2.992096   0.000000
    11  H    3.420180   2.462759   4.953110   4.893421   2.612912
    12  C    1.439627   2.669625   2.754684   5.196840   5.595460
    13  C    2.546503   2.670793   4.141811   6.513392   6.532459
    14  C    3.754911   3.779513   5.125383   7.647230   7.774737
    15  C    2.577013   4.102032   2.782040   5.550659   6.586262
    16  C    3.853732   5.008659   4.132272   6.920457   7.947021
    17  C    4.380688   4.931607   5.206440   7.928176   8.532050
    18  Cl   6.135367   6.557135   6.842081   9.605688  10.286096
    19  H    4.719507   6.050416   4.568736   7.346206   8.695700
    20  H    2.823039   4.717816   2.137128   4.915095   6.416273
                   11         12         13         14         15
    11  H    0.000000
    12  C    4.613167   0.000000
    13  C    5.040027   1.387128   0.000000
    14  C    6.210646   2.450471   1.242289   0.000000
    15  C    5.952386   1.432588   2.220285   2.701941   0.000000
    16  C    7.109421   2.499776   2.556434   2.334967   1.396514
    17  C    7.274190   2.942934   2.260815   1.382542   2.448536
    18  Cl   8.956203   4.697315   3.916306   2.794165   4.060668
    19  H    8.065592   3.463051   3.640919   3.330551   2.144485
    20  H    6.226517   2.163129   3.236660   3.785749   1.084386
                   16         17         18         19         20
    16  C    0.000000
    17  C    1.404358   0.000000
    18  Cl   2.750662   1.754685   0.000000
    19  H    1.084557   2.150848   2.880954   0.000000
    20  H    2.132700   3.410599   4.882738   2.432887   0.000000
 Stoichiometry    C12H5Cl2O(1-)
 Framework group  C1[X(C12H5Cl2O)]
 Deg. of freedom    54
 Full point group                 C1      NOp   1
 RotChk:  IX=2 Diff= 2.29D-04
 Largest Abelian subgroup         C1      NOp   1
 Largest concise Abelian subgroup C1      NOp   1
                         Standard orientation:                         
 ---------------------------------------------------------------------
 Center     Atomic      Atomic             Coordinates (Angstroms)
 Number     Number       Type             X           Y           Z
 ---------------------------------------------------------------------
      1          6           0        3.470193    0.904324   -0.000544
      2          6           0        2.477284    1.960337   -0.000067
      3          6           0        1.128494    1.720942    0.000039
      4          6           0        2.867673   -0.422407   -0.000141
      5          6           0        1.518723   -0.654648   -0.000135
      6          6           0        0.595325    0.413298   -0.000115
      7          1           0        0.434947    2.559447    0.000281
      8          1           0        1.173794   -1.682311   -0.000119
      9         17           0        3.966250   -1.793316    0.000130
     10          8           0        4.692824    1.109222    0.000370
     11          1           0        2.862562    2.974014    0.000144
     12          6           0       -0.829637    0.208336   -0.000069
     13          6           0       -1.839443    1.159344    0.000021
     14          6           0       -3.081640    1.174406    0.000068
     15          6           0       -1.533010   -1.039693   -0.000115
     16          6           0       -2.924733   -1.155283   -0.000074
     17          6           0       -3.763021   -0.028566    0.000027
     18         17           0       -5.508205   -0.210925    0.000086
     19          1           0       -3.371605   -2.143499   -0.000114
     20          1           0       -0.946295   -1.951646   -0.000185
 ---------------------------------------------------------------------
 Rotational constants (GHZ):           1.5630995           0.1796365           0.1611201
 Leave Link  202 at Mon Apr  4 13:56:11 2022, MaxMem=  1879048192 cpu:               0.5 elap:               0.2
 (Enter /gpfs/software/gaussian16/sse4/tar/g16/l301.exe)
 Standard basis: 6-311+G(d,p) (5D, 7F)
 Ernie: Thresh=  0.10000D-02 Tol=  0.10000D-05 Strict=F.
 There are   391 symmetry adapted cartesian basis functions of A   symmetry.
 There are   376 symmetry adapted basis functions of A   symmetry.
   376 basis functions,   614 primitive gaussians,   391 cartesian basis functions
    60 alpha electrons       60 beta electrons
       nuclear repulsion energy      1000.0121945114 Hartrees.
 IExCor= 4336 DFT=T Ex+Corr=M062X ExCW=0 ScaHFX=  0.540000
 ScaDFX=  1.000000  1.000000  1.000000  1.000000 ScalE2=  1.000000  1.000000
 IRadAn=      5 IRanWt=     -1 IRanGd=            0 ICorTp=0 IEmpDi=  4
 NAtoms=   20 NActive=   20 NUniq=   20 SFac= 1.00D+00 NAtFMM=   60 NAOKFM=F Big=F
 Integral buffers will be    131072 words long.
 Raffenetti 2 integral format.
 Two-electron integral symmetry is turned on.
 Leave Link  301 at Mon Apr  4 13:56:11 2022, MaxMem=  1879048192 cpu:               0.8 elap:               0.2
 (Enter /gpfs/software/gaussian16/sse4/tar/g16/l302.exe)
 NPDir=0 NMtPBC=     1 NCelOv=     1 NCel=       1 NClECP=     1 NCelD=      1
         NCelK=      1 NCelE2=     1 NClLst=     1 CellRange=     0.0.
 One-electron integrals computed using PRISM.
 One-electron integral symmetry used in STVInt
 NBasis=   376 RedAO= T EigKep=  1.14D-06  NBF=   376
 NBsUse=   372 1.00D-06 EigRej=  6.25D-07 NBFU=   372
 Precomputing XC quadrature grid using
 IXCGrd= 4 IRadAn=           5 IRanWt=          -1 IRanGd=           0 AccXCQ= 0.00D+00.
 Generated NRdTot=       0 NPtTot=           0 NUsed=           0 NTot=          32
 NSgBfM=   383   383   383   383   383 MxSgAt=    20 MxSgA2=    20.
 Leave Link  302 at Mon Apr  4 13:56:15 2022, MaxMem=  1879048192 cpu:              20.5 elap:               4.1
 (Enter /gpfs/software/gaussian16/sse4/tar/g16/l303.exe)
 DipDrv:  MaxL=1.
 Leave Link  303 at Mon Apr  4 13:56:16 2022, MaxMem=  1879048192 cpu:               2.6 elap:               0.7
 (Enter /gpfs/software/gaussian16/sse4/tar/g16/l401.exe)
 Initial guess from the checkpoint file:  "checkpoint.chk"
 B after Tr=    -0.000000   -0.000000   -0.000000
         Rot=    1.000000    0.000000   -0.000000   -0.000059 Ang=   0.01 deg.
 Guess basis will be translated and rotated to current coordinates.
 JPrj=2 DoOrth=T DoCkMO=T.
 Leave Link  401 at Mon Apr  4 13:56:18 2022, MaxMem=  1879048192 cpu:              11.4 elap:               2.5
 (Enter /gpfs/software/gaussian16/sse4/tar/g16/l502.exe)
 Integral symmetry usage will be decided dynamically.
 Closed shell SCF:
 Using DIIS extrapolation, IDIIS=  1040.
 NGot=  1879048192 LenX=  1878736095 LenY=  1878582773
 Requested convergence on RMS density matrix=1.00D-08 within 128 cycles.
 Requested convergence on MAX density matrix=1.00D-06.
 Requested convergence on             energy=1.00D-06.
 No special actions if energy rises.
 Fock matrices will be formed incrementally for  20 cycles.

 Cycle   1  Pass 1  IDiag  1:
 FoFJK:  IHMeth= 1 ICntrl=       0 DoSepK=F KAlg= 0 I1Cent=           0 FoldK=F
 IRaf= 820000000 NMat=       1 IRICut=       1 DoRegI=T DoRafI=F ISym2E= 0 IDoP0=0 IntGTp=1.
 FoFCou: FMM=F IPFlag=           0 FMFlag=      100000 FMFlg1=           0
         NFxFlg=           0 DoJE=F BraDBF=F KetDBF=F FulRan=T
         wScrn=  0.000000 ICntrl=         0 IOpCl=  0 I1Cent=           0 NGrid=           0
         NMat0=    1 NMatS0=      1 NMatT0=    0 NMatD0=    1 NMtDS0=    0 NMtDT0=    0
 Symmetry not used in FoFCou.
 E= -1455.77925763322    
 DIIS: error= 2.90D-04 at cycle   1 NSaved=   1.
 NSaved= 1 IEnMin= 1 EnMin= -1455.77925763322     IErMin= 1 ErrMin= 2.90D-04
 ErrMax= 2.90D-04  0.00D+00 EMaxC= 1.00D-01 BMatC= 8.12D-05 BMatP= 8.12D-05
 IDIUse=3 WtCom= 9.97D-01 WtEn= 2.90D-03
 Coeff-Com:  0.100D+01
 Coeff-En:   0.100D+01
 Coeff:      0.100D+01
 Gap=     0.384 Goal=   None    Shift=    0.000
 RMSDP=2.20D-03 MaxDP=9.65D-02              OVMax= 5.43D-03

 Cycle   2  Pass 1  IDiag  1:
 RMSU=  2.16D-03    CP:  1.00D+00
 E= -1455.77940933683     Delta-E=       -0.000151703610 Rises=F Damp=F
 DIIS: error= 1.19D-04 at cycle   2 NSaved=   2.
 NSaved= 2 IEnMin= 2 EnMin= -1455.77940933683     IErMin= 2 ErrMin= 1.19D-04
 ErrMax= 1.19D-04  0.00D+00 EMaxC= 1.00D-01 BMatC= 6.33D-06 BMatP= 8.12D-05
 IDIUse=3 WtCom= 9.99D-01 WtEn= 1.19D-03
 Coeff-Com:  0.149D-02 0.999D+00
 Coeff-En:   0.000D+00 0.100D+01
 Coeff:      0.149D-02 0.999D+00
 Gap=     0.153 Goal=   None    Shift=    0.000
 RMSDP=3.64D-04 MaxDP=2.94D-02 DE=-1.52D-04 OVMax= 1.05D-03

 Cycle   3  Pass 1  IDiag  1:
 RMSU=  2.40D-04    CP:  1.01D+00  1.09D+00
 E= -1455.77941568453     Delta-E=       -0.000006347697 Rises=F Damp=F
 DIIS: error= 1.46D-04 at cycle   3 NSaved=   3.
 NSaved= 3 IEnMin= 3 EnMin= -1455.77941568453     IErMin= 2 ErrMin= 1.19D-04
 ErrMax= 1.46D-04  0.00D+00 EMaxC= 1.00D-01 BMatC= 4.59D-06 BMatP= 6.33D-06
 IDIUse=3 WtCom= 9.99D-01 WtEn= 1.46D-03
 Coeff-Com: -0.500D-01 0.483D+00 0.567D+00
 Coeff-En:   0.000D+00 0.205D-01 0.979D+00
 Coeff:     -0.499D-01 0.482D+00 0.568D+00
 Gap=     0.153 Goal=   None    Shift=    0.000
 RMSDP=6.72D-05 MaxDP=3.23D-03 DE=-6.35D-06 OVMax= 1.51D-03

 Cycle   4  Pass 1  IDiag  1:
 RMSU=  6.49D-05    CP:  1.01D+00  1.10D+00  9.93D-01
 E= -1455.77942021365     Delta-E=       -0.000004529122 Rises=F Damp=F
 DIIS: error= 1.18D-04 at cycle   4 NSaved=   4.
 NSaved= 4 IEnMin= 4 EnMin= -1455.77942021365     IErMin= 4 ErrMin= 1.18D-04
 ErrMax= 1.18D-04  0.00D+00 EMaxC= 1.00D-01 BMatC= 1.23D-06 BMatP= 4.59D-06
 IDIUse=3 WtCom= 9.99D-01 WtEn= 1.18D-03
 Coeff-Com: -0.329D-01 0.178D+00 0.368D+00 0.487D+00
 Coeff-En:   0.000D+00 0.000D+00 0.874D-01 0.913D+00
 Coeff:     -0.329D-01 0.178D+00 0.368D+00 0.487D+00
 Gap=     0.153 Goal=   None    Shift=    0.000
 RMSDP=3.00D-05 MaxDP=2.85D-03 DE=-4.53D-06 OVMax= 3.66D-04

 Cycle   5  Pass 1  IDiag  1:
 RMSU=  2.24D-05    CP:  1.01D+00  1.10D+00  1.03D+00  1.12D+00
 E= -1455.77942141695     Delta-E=       -0.000001203301 Rises=F Damp=F
 DIIS: error= 1.62D-05 at cycle   5 NSaved=   5.
 NSaved= 5 IEnMin= 5 EnMin= -1455.77942141695     IErMin= 5 ErrMin= 1.62D-05
 ErrMax= 1.62D-05  0.00D+00 EMaxC= 1.00D-01 BMatC= 1.06D-07 BMatP= 1.23D-06
 IDIUse=1 WtCom= 1.00D+00 WtEn= 0.00D+00
 Coeff-Com:  0.242D-02-0.952D-01 0.179D-01 0.200D+00 0.875D+00
 Coeff:      0.242D-02-0.952D-01 0.179D-01 0.200D+00 0.875D+00
 Gap=     0.153 Goal=   None    Shift=    0.000
 RMSDP=1.70D-05 MaxDP=7.89D-04 DE=-1.20D-06 OVMax= 3.94D-04

 Cycle   6  Pass 1  IDiag  1:
 RMSU=  1.04D-05    CP:  1.01D+00  1.10D+00  1.07D+00  1.22D+00  9.87D-01
 E= -1455.77942160227     Delta-E=       -0.000000185314 Rises=F Damp=F
 DIIS: error= 1.86D-05 at cycle   6 NSaved=   6.
 NSaved= 6 IEnMin= 6 EnMin= -1455.77942160227     IErMin= 5 ErrMin= 1.62D-05
 ErrMax= 1.86D-05  0.00D+00 EMaxC= 1.00D-01 BMatC= 3.29D-08 BMatP= 1.06D-07
 IDIUse=1 WtCom= 1.00D+00 WtEn= 0.00D+00
 Coeff-Com:  0.443D-02-0.667D-01-0.206D-01 0.310D-01 0.480D+00 0.572D+00
 Coeff:      0.443D-02-0.667D-01-0.206D-01 0.310D-01 0.480D+00 0.572D+00
 Gap=     0.153 Goal=   None    Shift=    0.000
 RMSDP=9.08D-06 MaxDP=1.03D-03 DE=-1.85D-07 OVMax= 7.65D-05

 Cycle   7  Pass 1  IDiag  1:
 RMSU=  4.43D-06    CP:  1.01D+00  1.10D+00  1.09D+00  1.24D+00  1.11D+00
                    CP:  5.79D-01
 E= -1455.77942164303     Delta-E=       -0.000000040766 Rises=F Damp=F
 DIIS: error= 3.11D-06 at cycle   7 NSaved=   7.
 NSaved= 7 IEnMin= 7 EnMin= -1455.77942164303     IErMin= 7 ErrMin= 3.11D-06
 ErrMax= 3.11D-06  0.00D+00 EMaxC= 1.00D-01 BMatC= 2.36D-09 BMatP= 3.29D-08
 IDIUse=1 WtCom= 1.00D+00 WtEn= 0.00D+00
 Coeff-Com:  0.160D-02-0.149D-01-0.986D-02-0.279D-01 0.647D-01 0.209D+00
 Coeff-Com:  0.777D+00
 Coeff:      0.160D-02-0.149D-01-0.986D-02-0.279D-01 0.647D-01 0.209D+00
 Coeff:      0.777D+00
 Gap=     0.153 Goal=   None    Shift=    0.000
 RMSDP=2.39D-06 MaxDP=9.96D-05 DE=-4.08D-08 OVMax= 3.01D-05

 Cycle   8  Pass 1  IDiag  1:
 RMSU=  1.81D-06    CP:  1.01D+00  1.10D+00  1.09D+00  1.26D+00  1.15D+00
                    CP:  5.90D-01  1.12D+00
 E= -1455.77942164623     Delta-E=       -0.000000003194 Rises=F Damp=F
 DIIS: error= 1.62D-06 at cycle   8 NSaved=   8.
 NSaved= 8 IEnMin= 8 EnMin= -1455.77942164623     IErMin= 8 ErrMin= 1.62D-06
 ErrMax= 1.62D-06  0.00D+00 EMaxC= 1.00D-01 BMatC= 3.54D-10 BMatP= 2.36D-09
 IDIUse=1 WtCom= 1.00D+00 WtEn= 0.00D+00
 Coeff-Com:  0.440D-04 0.367D-02-0.775D-03-0.194D-01-0.443D-01 0.604D-02
 Coeff-Com:  0.346D+00 0.708D+00
 Coeff:      0.440D-04 0.367D-02-0.775D-03-0.194D-01-0.443D-01 0.604D-02
 Coeff:      0.346D+00 0.708D+00
 Gap=     0.153 Goal=   None    Shift=    0.000
 RMSDP=1.22D-06 MaxDP=1.39D-04 DE=-3.19D-09 OVMax= 1.15D-05

 Cycle   9  Pass 1  IDiag  1:
 RMSU=  6.16D-07    CP:  1.01D+00  1.10D+00  1.09D+00  1.25D+00  1.16D+00
                    CP:  6.08D-01  1.11D+00  1.16D+00
 E= -1455.77942164671     Delta-E=       -0.000000000484 Rises=F Damp=F
 DIIS: error= 3.49D-07 at cycle   9 NSaved=   9.
 NSaved= 9 IEnMin= 9 EnMin= -1455.77942164671     IErMin= 9 ErrMin= 3.49D-07
 ErrMax= 3.49D-07  0.00D+00 EMaxC= 1.00D-01 BMatC= 3.92D-11 BMatP= 3.54D-10
 IDIUse=1 WtCom= 1.00D+00 WtEn= 0.00D+00
 Coeff-Com: -0.119D-03 0.293D-02 0.644D-03-0.525D-02-0.217D-01-0.132D-01
 Coeff-Com:  0.769D-01 0.305D+00 0.655D+00
 Coeff:     -0.119D-03 0.293D-02 0.644D-03-0.525D-02-0.217D-01-0.132D-01
 Coeff:      0.769D-01 0.305D+00 0.655D+00
 Gap=     0.153 Goal=   None    Shift=    0.000
 RMSDP=4.39D-07 MaxDP=3.91D-05 DE=-4.84D-10 OVMax= 2.03D-06

 Cycle  10  Pass 1  IDiag  1:
 RMSU=  2.29D-07    CP:  1.01D+00  1.10D+00  1.09D+00  1.25D+00  1.16D+00
                    CP:  6.06D-01  1.10D+00  1.18D+00  1.23D+00
 E= -1455.77942164676     Delta-E=       -0.000000000046 Rises=F Damp=F
 DIIS: error= 2.05D-07 at cycle  10 NSaved=  10.
 NSaved=10 IEnMin=10 EnMin= -1455.77942164676     IErMin=10 ErrMin= 2.05D-07
 ErrMax= 2.05D-07  0.00D+00 EMaxC= 1.00D-01 BMatC= 7.75D-12 BMatP= 3.92D-11
 IDIUse=1 WtCom= 1.00D+00 WtEn= 0.00D+00
 Coeff-Com: -0.771D-04 0.926D-03 0.318D-03 0.532D-03-0.414D-02-0.893D-02
 Coeff-Com: -0.217D-01 0.289D-01 0.329D+00 0.675D+00
 Coeff:     -0.771D-04 0.926D-03 0.318D-03 0.532D-03-0.414D-02-0.893D-02
 Coeff:     -0.217D-01 0.289D-01 0.329D+00 0.675D+00
 Gap=     0.153 Goal=   None    Shift=    0.000
 RMSDP=1.67D-07 MaxDP=1.76D-05 DE=-4.64D-11 OVMax= 1.50D-06

 Cycle  11  Pass 1  IDiag  1:
 RMSU=  3.88D-08    CP:  1.01D+00  1.10D+00  1.09D+00  1.25D+00  1.15D+00
                    CP:  6.06D-01  1.09D+00  1.25D+00  1.34D+00  9.70D-01
 E= -1455.77942164675     Delta-E=        0.000000000002 Rises=F Damp=F
 DIIS: error= 6.26D-08 at cycle  11 NSaved=  11.
 NSaved=11 IEnMin=10 EnMin= -1455.77942164676     IErMin=11 ErrMin= 6.26D-08
 ErrMax= 6.26D-08  0.00D+00 EMaxC= 1.00D-01 BMatC= 7.09D-13 BMatP= 7.75D-12
 IDIUse=1 WtCom= 1.00D+00 WtEn= 0.00D+00
 Coeff-Com: -0.738D-05-0.105D-03 0.123D-04 0.900D-03 0.175D-02-0.175D-02
 Coeff-Com: -0.174D-01-0.294D-01 0.231D-01 0.248D+00 0.775D+00
 Coeff:     -0.738D-05-0.105D-03 0.123D-04 0.900D-03 0.175D-02-0.175D-02
 Coeff:     -0.174D-01-0.294D-01 0.231D-01 0.248D+00 0.775D+00
 Gap=     0.153 Goal=   None    Shift=    0.000
 RMSDP=7.35D-08 MaxDP=3.44D-06 DE= 1.82D-12 OVMax= 5.57D-07

 Cycle  12  Pass 1  IDiag  1:
 RMSU=  2.98D-08    CP:  1.01D+00  1.10D+00  1.09D+00  1.25D+00  1.16D+00
                    CP:  6.05D-01  1.09D+00  1.26D+00  1.39D+00  1.15D+00
                    CP:  1.06D+00
 E= -1455.77942164674     Delta-E=        0.000000000017 Rises=F Damp=F
 DIIS: error= 2.67D-08 at cycle  12 NSaved=  12.
 NSaved=12 IEnMin=10 EnMin= -1455.77942164676     IErMin=12 ErrMin= 2.67D-08
 ErrMax= 2.67D-08  0.00D+00 EMaxC= 1.00D-01 BMatC= 1.62D-13 BMatP= 7.09D-13
 IDIUse=1 WtCom= 1.00D+00 WtEn= 0.00D+00
 Coeff-Com:  0.768D-05-0.200D-03-0.399D-04 0.364D-03 0.150D-02 0.221D-03
 Coeff-Com: -0.539D-02-0.199D-01-0.448D-01 0.271D-01 0.402D+00 0.639D+00
 Coeff:      0.768D-05-0.200D-03-0.399D-04 0.364D-03 0.150D-02 0.221D-03
 Coeff:     -0.539D-02-0.199D-01-0.448D-01 0.271D-01 0.402D+00 0.639D+00
 Gap=     0.153 Goal=   None    Shift=    0.000
 RMSDP=1.62D-08 MaxDP=9.07D-07 DE= 1.73D-11 OVMax= 2.64D-07

 Cycle  13  Pass 1  IDiag  1:
 RMSU=  5.03D-09    CP:  1.01D+00  1.10D+00  1.09D+00  1.25D+00  1.16D+00
                    CP:  6.05D-01  1.09D+00  1.26D+00  1.39D+00  1.14D+00
                    CP:  1.14D+00  7.80D-01
 E= -1455.77942164676     Delta-E=       -0.000000000025 Rises=F Damp=F
 DIIS: error= 1.05D-08 at cycle  13 NSaved=  13.
 NSaved=13 IEnMin=13 EnMin= -1455.77942164676     IErMin=13 ErrMin= 1.05D-08
 ErrMax= 1.05D-08  0.00D+00 EMaxC= 1.00D-01 BMatC= 6.43D-15 BMatP= 1.62D-13
 IDIUse=1 WtCom= 1.00D+00 WtEn= 0.00D+00
 Coeff-Com:  0.272D-05-0.488D-04-0.889D-05 0.336D-04 0.283D-03 0.136D-03
 Coeff-Com:  0.619D-04-0.302D-02-0.159D-01-0.112D-01 0.490D-01 0.175D+00
 Coeff-Com:  0.805D+00
 Coeff:      0.272D-05-0.488D-04-0.889D-05 0.336D-04 0.283D-03 0.136D-03
 Coeff:      0.619D-04-0.302D-02-0.159D-01-0.112D-01 0.490D-01 0.175D+00
 Coeff:      0.805D+00
 Gap=     0.153 Goal=   None    Shift=    0.000
 RMSDP=6.43D-09 MaxDP=3.18D-07 DE=-2.46D-11 OVMax= 6.24D-08

 SCF Done:  E(RM062X) =  -1455.77942165     A.U. after   13 cycles
            NFock= 13  Conv=0.64D-08     -V/T= 2.0027
 KE= 1.451811243569D+03 PE=-5.449530682931D+03 EE= 1.541927823204D+03
 Leave Link  502 at Mon Apr  4 13:59:01 2022, MaxMem=  1879048192 cpu:            1128.2 elap:             162.6
 (Enter /gpfs/software/gaussian16/sse4/tar/g16/l701.exe)
 ... and contract with generalized density number  0.
 Compute integral first derivatives.
 Leave Link  701 at Mon Apr  4 13:59:02 2022, MaxMem=  1879048192 cpu:               4.1 elap:               0.8
 (Enter /gpfs/software/gaussian16/sse4/tar/g16/l702.exe)
 L702 exits ... SP integral derivatives will be done elsewhere.
 Leave Link  702 at Mon Apr  4 13:59:02 2022, MaxMem=  1879048192 cpu:               0.3 elap:               0.1
 (Enter /gpfs/software/gaussian16/sse4/tar/g16/l703.exe)
 Integral derivatives from FoFJK, PRISM(SPDF).
 Compute integral first derivatives, UseDBF=F ICtDFT=           0.
 Calling FoFJK, ICntrl=      2127 FMM=F ISym2X=0 I1Cent= 0 IOpClX= 0 NMat=1 NMatS=1 NMatT=0.
 FoFJK:  IHMeth= 1 ICntrl=    2127 DoSepK=F KAlg= 0 I1Cent=           0 FoldK=F
 IRaf=         0 NMat=       1 IRICut=       1 DoRegI=T DoRafI=F ISym2E= 0 IDoP0=0 IntGTp=1.
 FoFCou: FMM=F IPFlag=           0 FMFlag=      100000 FMFlg1=         800
         NFxFlg=           0 DoJE=F BraDBF=F KetDBF=F FulRan=T
         wScrn=  0.000000 ICntrl=      2127 IOpCl=  0 I1Cent=           0 NGrid=           0
         NMat0=    1 NMatS0=      1 NMatT0=    0 NMatD0=    1 NMtDS0=    0 NMtDT0=    0
 Symmetry not used in FoFCou.
 Leave Link  703 at Mon Apr  4 13:59:35 2022, MaxMem=  1879048192 cpu:             227.0 elap:              32.9
 (Enter /gpfs/software/gaussian16/sse4/tar/g16/l716.exe)
 Dipole        =-3.07481163D+00-1.01594242D+00-3.72619201D-04
 ***** Axes restored to original set *****
 -------------------------------------------------------------------
 Center     Atomic                   Forces (Hartrees/Bohr)
 Number     Number              X              Y              Z
 -------------------------------------------------------------------
      1        6           0.000524558    0.000504859   -0.000526578
      2        6           0.000277747   -0.000229952   -0.000025676
      3        6           0.000051736    0.000034910   -0.000091482
      4        6          -0.000534005    0.000339874   -0.000115467
      5        6           0.000577519   -0.000999971    0.000660347
      6        6          -0.000694380    0.000624682   -0.000202426
      7        1           0.000021488   -0.000033278    0.000027658
      8        1          -0.000156221    0.000166621   -0.000062411
      9       17           0.000276520   -0.000347112    0.000186977
     10        8          -0.000354830   -0.000078856    0.000172669
     11        1          -0.000095727    0.000079652   -0.000018808
     12        6           0.000227422    0.000340556   -0.000501338
     13        6           0.000117865    0.000254843   -0.000339644
     14        6           0.000171349   -0.000661809    0.000580801
     15        6          -0.000903016   -0.000137100    0.000715758
     16        6           0.000938394   -0.000546392   -0.000023239
     17        6          -0.001257808    0.001133516   -0.000383682
     18       17           0.000723041   -0.000254576   -0.000194182
     19        1           0.000078631   -0.000115299    0.000070387
     20        1           0.000009718   -0.000075169    0.000070334
 -------------------------------------------------------------------
 Cartesian Forces:  Max     0.001257808 RMS     0.000449703
 Leave Link  716 at Mon Apr  4 13:59:35 2022, MaxMem=  1879048192 cpu:               0.6 elap:               0.2
 (Enter /gpfs/software/gaussian16/sse4/tar/g16/l103.exe)

 GradGradGradGradGradGradGradGradGradGradGradGradGradGradGradGradGradGrad
 Berny optimization.
 Using GEDIIS/GDIIS optimizer.
 FormGI is forming the generalized inverse of G from B-inverse, IUseBI=4.
 GSVD:  received Info=                   1 from GESDD.
 Internal  Forces:  Max     0.000788771 RMS     0.000215470
 Search for a local minimum.
 Step number   7 out of a maximum of  108
 All quantities printed in internal units (Hartrees-Bohrs-Radians)
 RMS Force = .21547D-03 SwitMx=.10000D-02 MixMth= 2
 Mixed Optimization -- En-DIIS/RFO-DIIS
 Swapping is turned off.
 Update second derivatives using D2CorX and points    2    3    4    5    6
                                                      7
 DE= -3.80D-05 DEPred=-2.95D-05 R= 1.29D+00
 TightC=F SS=  1.41D+00  RLast= 2.37D-02 DXNew= 1.2130D+00 7.1001D-02
 Trust test= 1.29D+00 RLast= 2.37D-02 DXMaxT set to 7.21D-01
 ITU=  1  1  1  1  1  1  0
     Eigenvalues ---    0.00770   0.01029   0.01157   0.01271   0.01445
     Eigenvalues ---    0.01501   0.01682   0.01907   0.02033   0.02040
     Eigenvalues ---    0.02055   0.02109   0.02133   0.02210   0.02210
     Eigenvalues ---    0.02232   0.02357   0.06336   0.15346   0.16009
     Eigenvalues ---    0.16022   0.16046   0.16173   0.20152   0.22533
     Eigenvalues ---    0.22765   0.23744   0.24649   0.24999   0.25011
     Eigenvalues ---    0.25034   0.25105   0.26021   0.31588   0.33325
     Eigenvalues ---    0.33597   0.33967   0.34706   0.35119   0.35146
     Eigenvalues ---    0.35281   0.35625   0.35645   0.37290   0.39827
     Eigenvalues ---    0.42354   0.42542   0.45542   0.48035   0.50883
     Eigenvalues ---    0.54939   0.56094   0.81256   0.95272
 En-DIIS/RFO-DIIS/Sim-DIIS IScMMF=       -3 using points:     7    6    5
 RFO step:  Lambda=-1.84188827D-05.
 NNeg= 0 NGDIIS= 3 SimSw=  2.50D-01 Rises=F DC= -3.80D-05 SmlDif=  1.00D-05
 NRisDI= 0 DoIntr=F SqrtH=F CThrHd= 10.0 CDAdj=  3.0
 RMS Error=  0.1722376375D-02 NUsed= 3 OKEnD=T EnDIS=F
 InvSVX:  RCond= 1.28D-05 Info=           0 Equed=N FErr=  5.60D-14 BErr=  8.10D-17
 DidBck=T Rises=F RFO-DIIS coefs:    0.76724    0.72141   -0.48865
 Iteration  1 RMS(Cart)=  0.00110509 RMS(Int)=  0.00000773
 Iteration  2 RMS(Cart)=  0.00000359 RMS(Int)=  0.00000744
 Iteration  3 RMS(Cart)=  0.00000000 RMS(Int)=  0.00000744
 ITry= 1 IFail=0 DXMaxC= 3.76D-03 DCOld= 1.00D+10 DXMaxT= 7.21D-01 DXLimC= 3.00D+00 Rises=F
 Variable       Old X    -DE/DX   Delta X   Delta X   Delta X     New X
                                 (Linear)    (Quad)   (Total)
    R1        2.73915   0.00016  -0.00040   0.00107   0.00067   2.73982
    R2        2.75359  -0.00047   0.00150  -0.00165  -0.00015   2.75344
    R3        2.34266   0.00037  -0.00083   0.00056  -0.00027   2.34239
    R4        2.58868  -0.00013  -0.00014  -0.00024  -0.00038   2.58830
    R5        2.04927  -0.00002   0.00009  -0.00017  -0.00008   2.04919
    R6        2.66860  -0.00017   0.00027  -0.00019   0.00009   2.66869
    R7        2.05633   0.00005  -0.00018   0.00030   0.00012   2.05645
    R8        2.58665  -0.00003  -0.00036   0.00093   0.00057   2.58722
    R9        3.31983  -0.00048   0.00114  -0.00221  -0.00107   3.31875
   R10        2.66791  -0.00079   0.00111  -0.00247  -0.00136   2.66655
   R11        2.04847   0.00009  -0.00037   0.00046   0.00009   2.04856
   R12        2.72050   0.00011   0.00026   0.00051   0.00077   2.72127
   R13        2.62129   0.00008  -0.00269   0.00094  -0.00175   2.61954
   R14        2.70720  -0.00071   0.00259  -0.00274  -0.00017   2.70703
   R15        2.34759   0.00003   0.00160  -0.00063   0.00098   2.34856
   R16        2.61263   0.00034  -0.00000   0.00070   0.00071   2.61334
   R17        2.63903   0.00069  -0.00176   0.00215   0.00037   2.63940
   R18        2.04919  -0.00009   0.00019  -0.00037  -0.00017   2.04902
   R19        2.65385  -0.00069   0.00140  -0.00203  -0.00063   2.65322
   R20        2.04952  -0.00008  -0.00001  -0.00020  -0.00022   2.04930
   R21        3.31587   0.00078  -0.00122   0.00264   0.00142   3.31730
    A1        1.96069  -0.00001  -0.00003   0.00020   0.00017   1.96086
    A2        2.15936  -0.00015   0.00063  -0.00103  -0.00039   2.15897
    A3        2.16313   0.00016  -0.00060   0.00083   0.00022   2.16336
    A4        2.14975  -0.00001  -0.00051   0.00022  -0.00029   2.14945
    A5        2.02377  -0.00012   0.00133  -0.00134  -0.00001   2.02376
    A6        2.10967   0.00012  -0.00082   0.00112   0.00031   2.10998
    A7        2.13361  -0.00014   0.00072  -0.00064   0.00008   2.13369
    A8        2.08620   0.00006  -0.00049   0.00018  -0.00032   2.08588
    A9        2.06338   0.00008  -0.00022   0.00046   0.00024   2.06362
   A10        2.16758  -0.00017   0.00077  -0.00126  -0.00049   2.16709
   A11        2.03974   0.00009  -0.00025   0.00051   0.00027   2.04001
   A12        2.07587   0.00008  -0.00052   0.00075   0.00022   2.07609
   A13        2.11324   0.00028  -0.00113   0.00151   0.00038   2.11362
   A14        2.06512  -0.00036   0.00169  -0.00286  -0.00117   2.06395
   A15        2.10483   0.00009  -0.00057   0.00135   0.00078   2.10561
   A16        2.04150   0.00005   0.00019  -0.00004   0.00015   2.04165
   A17        2.10081  -0.00016   0.00057  -0.00067  -0.00010   2.10071
   A18        2.14088   0.00011  -0.00076   0.00071  -0.00005   2.14083
   A19        2.24331  -0.00008   0.00196  -0.00150   0.00047   2.24378
   A20        2.22687   0.00014  -0.00031   0.00044   0.00014   2.22701
   A21        1.81300  -0.00006  -0.00165   0.00106  -0.00061   1.81240
   A22        2.39830   0.00037   0.00545  -0.00057   0.00489   2.40319
   A23        2.07403  -0.00052  -0.00574  -0.00053  -0.00623   2.06780
   A24        2.16688  -0.00003  -0.00029  -0.00059  -0.00091   2.16597
   A25        2.05668  -0.00003  -0.00013   0.00012   0.00000   2.05669
   A26        2.05963   0.00006   0.00042   0.00047   0.00090   2.06053
   A27        2.12759   0.00000  -0.00069  -0.00004  -0.00075   2.12684
   A28        2.07835   0.00013  -0.00037   0.00125   0.00089   2.07924
   A29        2.07725  -0.00013   0.00106  -0.00121  -0.00015   2.07711
   A30        1.98658   0.00023   0.00291   0.00067   0.00360   1.99018
   A31        2.19027  -0.00028  -0.00092  -0.00148  -0.00240   2.18787
   A32        2.10634   0.00005  -0.00199   0.00080  -0.00119   2.10514
    D1       -0.00056   0.00003   0.00023   0.00079   0.00102   0.00046
    D2        3.14110   0.00003   0.00020   0.00070   0.00090  -3.14118
    D3       -3.14061  -0.00004  -0.00041  -0.00139  -0.00180   3.14078
    D4        0.00105  -0.00004  -0.00044  -0.00148  -0.00192  -0.00087
    D5        0.00065  -0.00003  -0.00027  -0.00093  -0.00119  -0.00054
    D6       -3.14109  -0.00003  -0.00021  -0.00069  -0.00090   3.14119
    D7        3.14070   0.00004   0.00037   0.00126   0.00163  -3.14085
    D8       -0.00104   0.00004   0.00043   0.00149   0.00192   0.00088
    D9        0.00016  -0.00001  -0.00007  -0.00023  -0.00030  -0.00013
   D10       -3.14146  -0.00001  -0.00005  -0.00019  -0.00024   3.14149
   D11       -3.14150  -0.00001  -0.00004  -0.00013  -0.00017   3.14151
   D12        0.00006  -0.00001  -0.00003  -0.00009  -0.00011  -0.00005
   D13        0.00020  -0.00001  -0.00008  -0.00029  -0.00037  -0.00017
   D14       -3.14153  -0.00000  -0.00002  -0.00009  -0.00011   3.14154
   D15       -3.14136  -0.00001  -0.00010  -0.00033  -0.00043   3.14140
   D16        0.00009  -0.00000  -0.00004  -0.00013  -0.00017  -0.00008
   D17       -0.00035   0.00001   0.00014   0.00049   0.00063   0.00029
   D18        3.14128   0.00001   0.00013   0.00045   0.00059  -3.14132
   D19        3.14140   0.00001   0.00008   0.00025   0.00034  -3.14145
   D20       -0.00016   0.00001   0.00007   0.00022   0.00029   0.00013
   D21       -0.00011   0.00001   0.00004   0.00016   0.00021   0.00010
   D22       -3.14156   0.00000  -0.00002  -0.00004  -0.00006   3.14157
   D23        3.14145   0.00001   0.00005   0.00020   0.00025  -3.14148
   D24        0.00000   0.00000  -0.00000  -0.00001  -0.00001  -0.00001
   D25        0.00009  -0.00000  -0.00005  -0.00011  -0.00017  -0.00008
   D26       -3.14151  -0.00000  -0.00005  -0.00012  -0.00017   3.14150
   D27        3.14153   0.00000   0.00001   0.00010   0.00010  -3.14155
   D28       -0.00007   0.00000   0.00001   0.00009   0.00010   0.00003
   D29        3.14159  -0.00000   0.00000  -0.00000  -0.00000   3.14159
   D30        0.00000  -0.00000  -0.00000   0.00000  -0.00000   0.00000
   D31       -3.14159  -0.00000  -0.00001  -0.00000  -0.00001   3.14159
   D32        0.00001  -0.00000  -0.00001  -0.00001  -0.00001  -0.00000
   D33        0.00000  -0.00000   0.00000  -0.00001  -0.00001  -0.00001
   D34       -3.14159  -0.00000  -0.00000  -0.00001  -0.00002   3.14158
   D35       -0.00000   0.00000   0.00000   0.00000   0.00001   0.00000
   D36       -0.00000  -0.00000   0.00000  -0.00001  -0.00000  -0.00001
   D37        3.14159   0.00000   0.00000   0.00001   0.00001  -3.14159
   D38       -0.00001   0.00000   0.00000   0.00001   0.00001   0.00001
   D39       -3.14159  -0.00000  -0.00000   0.00000   0.00000  -3.14159
   D40        3.14158   0.00000   0.00001   0.00001   0.00002  -3.14158
   D41       -0.00000   0.00000   0.00000   0.00000   0.00001   0.00000
   D42        0.00001  -0.00000  -0.00001   0.00000  -0.00001   0.00000
   D43       -3.14159  -0.00000  -0.00000  -0.00001  -0.00002   3.14158
   D44       -3.14159   0.00000  -0.00000   0.00001   0.00001  -3.14158
   D45        0.00000  -0.00000   0.00000  -0.00000  -0.00000  -0.00000
         Item               Value     Threshold  Converged?
 Maximum Force            0.000789     0.000450     NO 
 RMS     Force            0.000215     0.000300     YES
 Maximum Displacement     0.003765     0.001800     NO 
 RMS     Displacement     0.001107     0.001200     YES
 Predicted change in Energy=-7.369656D-06
 Lowest energy point so far.  Saving SCF results.
 GradGradGradGradGradGradGradGradGradGradGradGradGradGradGradGradGradGrad

 Leave Link  103 at Mon Apr  4 13:59:37 2022, MaxMem=  1879048192 cpu:               7.2 elap:               2.0
 (Enter /gpfs/software/gaussian16/sse4/tar/g16/l202.exe)
                          Input orientation:                          
 ---------------------------------------------------------------------
 Center     Atomic      Atomic             Coordinates (Angstroms)
 Number     Number       Type             X           Y           Z
 ---------------------------------------------------------------------
      1          6           0       -8.035208   -1.631720    6.808923
      2          6           0       -7.139106   -2.656481    7.307852
      3          6           0       -5.901742   -2.895465    6.771372
      4          6           0       -7.467815   -0.899170    5.684444
      5          6           0       -6.229782   -1.143770    5.153528
      6          6           0       -5.397885   -2.154882    5.679586
      7          1           0       -5.277153   -3.680520    7.193052
      8          1           0       -5.902259   -0.539296    4.315372
      9         17           0       -8.456382    0.372953    4.985369
     10          8           0       -9.157044   -1.407396    7.286011
     11          1           0       -7.504245   -3.238849    8.146550
     12          6           0       -4.090597   -2.440635    5.147563
     13          6           0       -3.177927   -3.396837    5.565015
     14          6           0       -2.040649   -3.783149    5.245751
     15          6           0       -3.431484   -1.792390    4.053304
     16          6           0       -2.155806   -2.130709    3.596152
     17          6           0       -1.404123   -3.157501    4.189407
     18         17           0        0.196425   -3.555563    3.588277
     19          1           0       -1.733062   -1.585553    2.759427
     20          1           0       -3.957363   -0.989009    3.549594
 ---------------------------------------------------------------------
                    Distance matrix (angstroms):
                    1          2          3          4          5
     1  C    0.000000
     2  C    1.449849   0.000000
     3  C    2.479947   1.369669   0.000000
     4  C    1.457058   2.414881   2.760288   0.000000
     5  C    2.497596   2.785010   2.406962   1.369097   0.000000
     6  C    2.916260   2.436125   1.412209   2.421043   1.411076
     7  H    3.457167   2.128075   1.088227   3.848482   3.391498
     8  H    3.458418   3.868747   3.403450   2.110648   1.084051
     9  Cl   2.742526   4.038145   4.516475   1.756208   2.699347
    10  O    1.239537   2.373345   3.616102   2.382605   3.631232
    11  H    2.157320   1.084385   2.139402   3.396673   3.869340
    12  C    4.355962   3.742572   2.474646   3.750994   2.501601
    13  C    5.315648   4.390506   3.020900   4.965455   3.815685
    14  C    6.557963   5.613903   4.245414   6.161487   4.952137
    15  C    5.367823   5.008513   3.834951   4.444145   3.075983
    16  C    6.718500   6.235899   4.969800   5.839100   4.471772
    17  C    7.291169   6.547194   5.192666   6.641051   5.317107
    18  Cl   9.046187   8.273669   6.910533   8.378002   7.040092
    19  H    7.491167   7.145654   5.932071   6.474121   5.113451
    20  H    5.259764   5.198890   4.218417   4.109614   2.785757
                    6          7          8          9         10
     6  C    0.000000
     7  H    2.152378   0.000000
     8  H    2.173842   4.305704   0.000000
     9  Cl   4.028187   5.604641   2.793679   0.000000
    10  O    4.155793   4.497698   4.491316   2.992244   0.000000
    11  H    3.420183   2.462553   4.952966   4.893336   2.612756
    12  C    1.440036   2.670066   2.754950   5.196409   5.595483
    13  C    2.546329   2.671653   4.141151   6.512249   6.532193
    14  C    3.756394   3.778554   5.128373   7.648700   7.774956
    15  C    2.577387   4.102383   2.782742   5.550410   6.586399
    16  C    3.853875   5.008234   4.133495   6.920658   7.947048
    17  C    4.379042   4.929076   5.206159   7.926665   8.529924
    18  Cl   6.134475   6.555156   6.842549   9.605007  10.284709
    19  H    4.720423   6.050331   4.571413   7.348034   8.696966
    20  H    2.823336   4.718142   2.138054   4.915034   6.416583
                   11         12         13         14         15
    11  H    0.000000
    12  C    4.613464   0.000000
    13  C    5.040467   1.386202   0.000000
    14  C    6.209813   2.452401   1.242806   0.000000
    15  C    5.952670   1.432500   2.218967   2.705452   0.000000
    16  C    7.109141   2.499270   2.554258   2.337733   1.396711
    17  C    7.271662   2.940936   2.257423   1.382918   2.447906
    18  Cl   8.954243   4.696062   3.913942   2.793477   4.060388
    19  H    8.066042   3.462995   3.638642   3.332543   2.145119
    20  H    6.226889   2.162979   3.235287   3.789189   1.084294
                   16         17         18         19         20
    16  C    0.000000
    17  C    1.404023   0.000000
    18  Cl   2.750138   1.755439   0.000000
    19  H    1.084443   2.150364   2.879383   0.000000
    20  H    2.133367   3.410389   4.882893   2.434696   0.000000
 Stoichiometry    C12H5Cl2O(1-)
 Framework group  C1[X(C12H5Cl2O)]
 Deg. of freedom    54
 Full point group                 C1      NOp   1
 RotChk:  IX=0 Diff= 1.70D-04
 Largest Abelian subgroup         C1      NOp   1
 Largest concise Abelian subgroup C1      NOp   1
                         Standard orientation:                         
 ---------------------------------------------------------------------
 Center     Atomic      Atomic             Coordinates (Angstroms)
 Number     Number       Type             X           Y           Z
 ---------------------------------------------------------------------
      1          6           0        3.469841    0.904547    0.000444
      2          6           0        2.476408    1.960556    0.000051
      3          6           0        1.127950    1.720442   -0.000035
      4          6           0        2.867930   -0.422375    0.000110
      5          6           0        1.518671   -0.654595    0.000109
      6          6           0        0.595391    0.412499    0.000096
      7          1           0        0.434161    2.558829   -0.000236
      8          1           0        1.174870   -1.682685    0.000101
      9         17           0        3.966384   -1.792654   -0.000094
     10          8           0        4.692194    1.110227   -0.000315
     11          1           0        2.861415    2.974293   -0.000126
     12          6           0       -0.829897    0.206934    0.000062
     13          6           0       -1.839835    1.156450   -0.000001
     14          6           0       -3.082479    1.176544   -0.000041
     15          6           0       -1.532921   -1.041190    0.000077
     16          6           0       -2.924916   -1.155873    0.000043
     17          6           0       -3.761414   -0.028241   -0.000016
     18         17           0       -5.507387   -0.210301   -0.000069
     19          1           0       -3.373280   -2.143287    0.000058
     20          1           0       -0.946037   -1.952924    0.000112
 ---------------------------------------------------------------------
 Rotational constants (GHZ):           1.5632967           0.1796682           0.1611477
 Leave Link  202 at Mon Apr  4 13:59:37 2022, MaxMem=  1879048192 cpu:               0.5 elap:               0.1
 (Enter /gpfs/software/gaussian16/sse4/tar/g16/l301.exe)
 Standard basis: 6-311+G(d,p) (5D, 7F)
 Ernie: Thresh=  0.10000D-02 Tol=  0.10000D-05 Strict=F.
 There are   391 symmetry adapted cartesian basis functions of A   symmetry.
 There are   376 symmetry adapted basis functions of A   symmetry.
   376 basis functions,   614 primitive gaussians,   391 cartesian basis functions
    60 alpha electrons       60 beta electrons
       nuclear repulsion energy      1000.0631156423 Hartrees.
 IExCor= 4336 DFT=T Ex+Corr=M062X ExCW=0 ScaHFX=  0.540000
 ScaDFX=  1.000000  1.000000  1.000000  1.000000 ScalE2=  1.000000  1.000000
 IRadAn=      5 IRanWt=     -1 IRanGd=            0 ICorTp=0 IEmpDi=  4
 NAtoms=   20 NActive=   20 NUniq=   20 SFac= 1.00D+00 NAtFMM=   60 NAOKFM=F Big=F
 Integral buffers will be    131072 words long.
 Raffenetti 2 integral format.
 Two-electron integral symmetry is turned on.
 Leave Link  301 at Mon Apr  4 13:59:37 2022, MaxMem=  1879048192 cpu:               0.5 elap:               0.1
 (Enter /gpfs/software/gaussian16/sse4/tar/g16/l302.exe)
 NPDir=0 NMtPBC=     1 NCelOv=     1 NCel=       1 NClECP=     1 NCelD=      1
         NCelK=      1 NCelE2=     1 NClLst=     1 CellRange=     0.0.
 One-electron integrals computed using PRISM.
 One-electron integral symmetry used in STVInt
 NBasis=   376 RedAO= T EigKep=  1.14D-06  NBF=   376
 NBsUse=   372 1.00D-06 EigRej=  6.32D-07 NBFU=   372
 Precomputing XC quadrature grid using
 IXCGrd= 4 IRadAn=           5 IRanWt=          -1 IRanGd=           0 AccXCQ= 0.00D+00.
 Generated NRdTot=       0 NPtTot=           0 NUsed=           0 NTot=          32
 NSgBfM=   383   383   383   383   383 MxSgAt=    20 MxSgA2=    20.
 Leave Link  302 at Mon Apr  4 13:59:40 2022, MaxMem=  1879048192 cpu:              12.6 elap:               2.6
 (Enter /gpfs/software/gaussian16/sse4/tar/g16/l303.exe)
 DipDrv:  MaxL=1.
 Leave Link  303 at Mon Apr  4 13:59:40 2022, MaxMem=  1879048192 cpu:               2.1 elap:               0.6
 (Enter /gpfs/software/gaussian16/sse4/tar/g16/l401.exe)
 Initial guess from the checkpoint file:  "checkpoint.chk"
 B after Tr=    -0.000000    0.000000    0.000000
         Rot=    1.000000    0.000000   -0.000000   -0.000028 Ang=  -0.00 deg.
 Guess basis will be translated and rotated to current coordinates.
 JPrj=2 DoOrth=T DoCkMO=T.
 Leave Link  401 at Mon Apr  4 13:59:42 2022, MaxMem=  1879048192 cpu:               9.0 elap:               1.8
 (Enter /gpfs/software/gaussian16/sse4/tar/g16/l502.exe)
 Integral symmetry usage will be decided dynamically.
 Closed shell SCF:
 Using DIIS extrapolation, IDIIS=  1040.
 NGot=  1879048192 LenX=  1878736095 LenY=  1878582773
 Requested convergence on RMS density matrix=1.00D-08 within 128 cycles.
 Requested convergence on MAX density matrix=1.00D-06.
 Requested convergence on             energy=1.00D-06.
 No special actions if energy rises.
 Fock matrices will be formed incrementally for  20 cycles.

 Cycle   1  Pass 1  IDiag  1:
 FoFJK:  IHMeth= 1 ICntrl=       0 DoSepK=F KAlg= 0 I1Cent=           0 FoldK=F
 IRaf= 820000000 NMat=       1 IRICut=       1 DoRegI=T DoRafI=F ISym2E= 0 IDoP0=0 IntGTp=1.
 FoFCou: FMM=F IPFlag=           0 FMFlag=      100000 FMFlg1=           0
         NFxFlg=           0 DoJE=F BraDBF=F KetDBF=F FulRan=T
         wScrn=  0.000000 ICntrl=         0 IOpCl=  0 I1Cent=           0 NGrid=           0
         NMat0=    1 NMatS0=      1 NMatT0=    0 NMatD0=    1 NMtDS0=    0 NMtDT0=    0
 Symmetry not used in FoFCou.
 E= -1455.77939555390    
 DIIS: error= 1.25D-04 at cycle   1 NSaved=   1.
 NSaved= 1 IEnMin= 1 EnMin= -1455.77939555390     IErMin= 1 ErrMin= 1.25D-04
 ErrMax= 1.25D-04  0.00D+00 EMaxC= 1.00D-01 BMatC= 1.71D-05 BMatP= 1.71D-05
 IDIUse=3 WtCom= 9.99D-01 WtEn= 1.25D-03
 Coeff-Com:  0.100D+01
 Coeff-En:   0.100D+01
 Coeff:      0.100D+01
 Gap=     0.384 Goal=   None    Shift=    0.000
 RMSDP=9.36D-04 MaxDP=4.10D-02              OVMax= 2.21D-03

 Cycle   2  Pass 1  IDiag  1:
 RMSU=  9.00D-04    CP:  1.00D+00
 E= -1455.77942673306     Delta-E=       -0.000031179163 Rises=F Damp=F
 DIIS: error= 4.41D-05 at cycle   2 NSaved=   2.
 NSaved= 2 IEnMin= 2 EnMin= -1455.77942673306     IErMin= 2 ErrMin= 4.41D-05
 ErrMax= 4.41D-05  0.00D+00 EMaxC= 1.00D-01 BMatC= 1.22D-06 BMatP= 1.71D-05
 IDIUse=1 WtCom= 1.00D+00 WtEn= 0.00D+00
 Coeff-Com: -0.454D-02 0.100D+01
 Coeff:     -0.454D-02 0.100D+01
 Gap=     0.153 Goal=   None    Shift=    0.000
 RMSDP=1.59D-04 MaxDP=1.11D-02 DE=-3.12D-05 OVMax= 4.55D-04

 Cycle   3  Pass 1  IDiag  1:
 RMSU=  1.09D-04    CP:  1.00D+00  1.09D+00
 E= -1455.77942800814     Delta-E=       -0.000001275077 Rises=F Damp=F
 DIIS: error= 4.30D-05 at cycle   3 NSaved=   3.
 NSaved= 3 IEnMin= 3 EnMin= -1455.77942800814     IErMin= 3 ErrMin= 4.30D-05
 ErrMax= 4.30D-05  0.00D+00 EMaxC= 1.00D-01 BMatC= 7.96D-07 BMatP= 1.22D-06
 IDIUse=1 WtCom= 1.00D+00 WtEn= 0.00D+00
 Coeff-Com: -0.509D-01 0.468D+00 0.583D+00
 Coeff:     -0.509D-01 0.468D+00 0.583D+00
 Gap=     0.153 Goal=   None    Shift=    0.000
 RMSDP=2.98D-05 MaxDP=1.85D-03 DE=-1.28D-06 OVMax= 5.70D-04

 Cycle   4  Pass 1  IDiag  1:
 RMSU=  2.81D-05    CP:  1.00D+00  1.10D+00  1.01D+00
 E= -1455.77942883958     Delta-E=       -0.000000831446 Rises=F Damp=F
 DIIS: error= 3.92D-05 at cycle   4 NSaved=   4.
 NSaved= 4 IEnMin= 4 EnMin= -1455.77942883958     IErMin= 4 ErrMin= 3.92D-05
 ErrMax= 3.92D-05  0.00D+00 EMaxC= 1.00D-01 BMatC= 1.58D-07 BMatP= 7.96D-07
 IDIUse=1 WtCom= 1.00D+00 WtEn= 0.00D+00
 Coeff-Com: -0.291D-01 0.154D+00 0.340D+00 0.535D+00
 Coeff:     -0.291D-01 0.154D+00 0.340D+00 0.535D+00
 Gap=     0.153 Goal=   None    Shift=    0.000
 RMSDP=1.16D-05 MaxDP=7.43D-04 DE=-8.31D-07 OVMax= 1.43D-04

 Cycle   5  Pass 1  IDiag  1:
 RMSU=  8.09D-06    CP:  1.00D+00  1.10D+00  1.04D+00  1.14D+00
 E= -1455.77942898957     Delta-E=       -0.000000149991 Rises=F Damp=F
 DIIS: error= 8.73D-06 at cycle   5 NSaved=   5.
 NSaved= 5 IEnMin= 5 EnMin= -1455.77942898957     IErMin= 5 ErrMin= 8.73D-06
 ErrMax= 8.73D-06  0.00D+00 EMaxC= 1.00D-01 BMatC= 2.33D-08 BMatP= 1.58D-07
 IDIUse=1 WtCom= 1.00D+00 WtEn= 0.00D+00
 Coeff-Com:  0.200D-02-0.826D-01 0.236D-01 0.281D+00 0.776D+00
 Coeff:      0.200D-02-0.826D-01 0.236D-01 0.281D+00 0.776D+00
 Gap=     0.153 Goal=   None    Shift=    0.000
 RMSDP=7.19D-06 MaxDP=3.29D-04 DE=-1.50D-07 OVMax= 1.70D-04

 Cycle   6  Pass 1  IDiag  1:
 RMSU=  5.05D-06    CP:  1.00D+00  1.10D+00  1.08D+00  1.18D+00  1.16D+00
 E= -1455.77942902286     Delta-E=       -0.000000033289 Rises=F Damp=F
 DIIS: error= 9.78D-06 at cycle   6 NSaved=   6.
 NSaved= 6 IEnMin= 6 EnMin= -1455.77942902286     IErMin= 5 ErrMin= 8.73D-06
 ErrMax= 9.78D-06  0.00D+00 EMaxC= 1.00D-01 BMatC= 7.63D-09 BMatP= 2.33D-08
 IDIUse=1 WtCom= 1.00D+00 WtEn= 0.00D+00
 Coeff-Com:  0.423D-02-0.627D-01-0.204D-01 0.628D-01 0.464D+00 0.552D+00
 Coeff:      0.423D-02-0.627D-01-0.204D-01 0.628D-01 0.464D+00 0.552D+00
 Gap=     0.153 Goal=   None    Shift=    0.000
 RMSDP=4.31D-06 MaxDP=4.67D-04 DE=-3.33D-08 OVMax= 3.54D-05

 Cycle   7  Pass 1  IDiag  1:
 RMSU=  2.00D-06    CP:  1.00D+00  1.10D+00  1.10D+00  1.24D+00  1.12D+00
                    CP:  4.88D-01
 E= -1455.77942903209     Delta-E=       -0.000000009229 Rises=F Damp=F
 DIIS: error= 1.56D-06 at cycle   7 NSaved=   7.
 NSaved= 7 IEnMin= 7 EnMin= -1455.77942903209     IErMin= 7 ErrMin= 1.56D-06
 ErrMax= 1.56D-06  0.00D+00 EMaxC= 1.00D-01 BMatC= 4.55D-10 BMatP= 7.63D-09
 IDIUse=1 WtCom= 1.00D+00 WtEn= 0.00D+00
 Coeff-Com:  0.149D-02-0.130D-01-0.105D-01-0.362D-01 0.605D-01 0.184D+00
 Coeff-Com:  0.813D+00
 Coeff:      0.149D-02-0.130D-01-0.105D-01-0.362D-01 0.605D-01 0.184D+00
 Coeff:      0.813D+00
 Gap=     0.153 Goal=   None    Shift=    0.000
 RMSDP=1.22D-06 MaxDP=7.47D-05 DE=-9.23D-09 OVMax= 1.44D-05

 Cycle   8  Pass 1  IDiag  1:
 RMSU=  8.67D-07    CP:  1.00D+00  1.10D+00  1.10D+00  1.25D+00  1.20D+00
                    CP:  5.42D-01  1.05D+00
 E= -1455.77942903275     Delta-E=       -0.000000000660 Rises=F Damp=F
 DIIS: error= 6.82D-07 at cycle   8 NSaved=   8.
 NSaved= 8 IEnMin= 8 EnMin= -1455.77942903275     IErMin= 8 ErrMin= 6.82D-07
 ErrMax= 6.82D-07  0.00D+00 EMaxC= 1.00D-01 BMatC= 6.26D-11 BMatP= 4.55D-10
 IDIUse=1 WtCom= 1.00D+00 WtEn= 0.00D+00
 Coeff-Com:  0.436D-04 0.359D-02-0.797D-03-0.268D-01-0.368D-01 0.174D-02
 Coeff-Com:  0.348D+00 0.711D+00
 Coeff:      0.436D-04 0.359D-02-0.797D-03-0.268D-01-0.368D-01 0.174D-02
 Coeff:      0.348D+00 0.711D+00
 Gap=     0.153 Goal=   None    Shift=    0.000
 RMSDP=5.23D-07 MaxDP=4.30D-05 DE=-6.60D-10 OVMax= 4.36D-06

 Cycle   9  Pass 1  IDiag  1:
 RMSU=  3.59D-07    CP:  1.00D+00  1.10D+00  1.09D+00  1.25D+00  1.20D+00
                    CP:  5.27D-01  1.07D+00  9.74D-01
 E= -1455.77942903294     Delta-E=       -0.000000000188 Rises=F Damp=F
 DIIS: error= 1.25D-07 at cycle   9 NSaved=   9.
 NSaved= 9 IEnMin= 9 EnMin= -1455.77942903294     IErMin= 9 ErrMin= 1.25D-07
 ErrMax= 1.25D-07  0.00D+00 EMaxC= 1.00D-01 BMatC= 4.89D-12 BMatP= 6.26D-11
 IDIUse=1 WtCom= 1.00D+00 WtEn= 0.00D+00
 Coeff-Com: -0.128D-03 0.267D-02 0.680D-03-0.669D-02-0.180D-01-0.142D-01
 Coeff-Com:  0.553D-01 0.256D+00 0.725D+00
 Coeff:     -0.128D-03 0.267D-02 0.680D-03-0.669D-02-0.180D-01-0.142D-01
 Coeff:      0.553D-01 0.256D+00 0.725D+00
 Gap=     0.153 Goal=   None    Shift=    0.000
 RMSDP=1.62D-07 MaxDP=1.64D-05 DE=-1.88D-10 OVMax= 1.49D-06

 Cycle  10  Pass 1  IDiag  1:
 RMSU=  7.22D-08    CP:  1.00D+00  1.10D+00  1.09D+00  1.25D+00  1.20D+00
                    CP:  5.38D-01  1.05D+00  1.02D+00  1.04D+00
 E= -1455.77942903295     Delta-E=       -0.000000000010 Rises=F Damp=F
 DIIS: error= 6.30D-08 at cycle  10 NSaved=  10.
 NSaved=10 IEnMin=10 EnMin= -1455.77942903295     IErMin=10 ErrMin= 6.30D-08
 ErrMax= 6.30D-08  0.00D+00 EMaxC= 1.00D-01 BMatC= 1.36D-12 BMatP= 4.89D-12
 IDIUse=1 WtCom= 1.00D+00 WtEn= 0.00D+00
 Coeff-Com: -0.722D-04 0.871D-03 0.393D-03 0.322D-03-0.398D-02-0.764D-02
 Coeff-Com: -0.211D-01 0.274D-01 0.375D+00 0.629D+00
 Coeff:     -0.722D-04 0.871D-03 0.393D-03 0.322D-03-0.398D-02-0.764D-02
 Coeff:     -0.211D-01 0.274D-01 0.375D+00 0.629D+00
 Gap=     0.153 Goal=   None    Shift=    0.000
 RMSDP=7.51D-08 MaxDP=3.66D-06 DE=-1.05D-11 OVMax= 4.26D-07

 Cycle  11  Pass 1  IDiag  1:
 RMSU=  2.31D-08    CP:  1.00D+00  1.10D+00  1.09D+00  1.25D+00  1.20D+00
                    CP:  5.33D-01  1.04D+00  1.04D+00  1.20D+00  7.51D-01
 E= -1455.77942903286     Delta-E=        0.000000000088 Rises=F Damp=F
 DIIS: error= 2.88D-08 at cycle  11 NSaved=  11.
 NSaved=11 IEnMin=10 EnMin= -1455.77942903295     IErMin=11 ErrMin= 2.88D-08
 ErrMax= 2.88D-08  0.00D+00 EMaxC= 1.00D-01 BMatC= 1.10D-13 BMatP= 1.36D-12
 IDIUse=1 WtCom= 1.00D+00 WtEn= 0.00D+00
 Coeff-Com: -0.542D-05-0.109D-03 0.166D-04 0.108D-02 0.136D-02-0.105D-02
 Coeff-Com: -0.151D-01-0.300D-01 0.278D-01 0.226D+00 0.790D+00
 Coeff:     -0.542D-05-0.109D-03 0.166D-04 0.108D-02 0.136D-02-0.105D-02
 Coeff:     -0.151D-01-0.300D-01 0.278D-01 0.226D+00 0.790D+00
 Gap=     0.153 Goal=   None    Shift=    0.000
 RMSDP=2.17D-08 MaxDP=1.32D-06 DE= 8.82D-11 OVMax= 2.41D-07

 Cycle  12  Pass 1  IDiag  1:
 RMSU=  7.08D-09    CP:  1.00D+00  1.10D+00  1.09D+00  1.25D+00  1.20D+00
                    CP:  5.32D-01  1.04D+00  1.05D+00  1.23D+00  7.48D-01
                    CP:  1.11D+00
 E= -1455.77942903288     Delta-E=       -0.000000000015 Rises=F Damp=F
 DIIS: error= 1.19D-08 at cycle  12 NSaved=  12.
 NSaved=12 IEnMin=10 EnMin= -1455.77942903295     IErMin=12 ErrMin= 1.19D-08
 ErrMax= 1.19D-08  0.00D+00 EMaxC= 1.00D-01 BMatC= 3.49D-14 BMatP= 1.10D-13
 IDIUse=1 WtCom= 1.00D+00 WtEn= 0.00D+00
 Coeff-Com:  0.797D-05-0.201D-03-0.435D-04 0.589D-03 0.142D-02 0.386D-03
 Coeff-Com: -0.547D-02-0.218D-01-0.423D-01 0.275D-01 0.442D+00 0.598D+00
 Coeff:      0.797D-05-0.201D-03-0.435D-04 0.589D-03 0.142D-02 0.386D-03
 Coeff:     -0.547D-02-0.218D-01-0.423D-01 0.275D-01 0.442D+00 0.598D+00
 Gap=     0.153 Goal=   None    Shift=    0.000
 RMSDP=5.32D-09 MaxDP=2.21D-07 DE=-1.46D-11 OVMax= 8.02D-08

 SCF Done:  E(RM062X) =  -1455.77942903     A.U. after   12 cycles
            NFock= 12  Conv=0.53D-08     -V/T= 2.0027
 KE= 1.451812654582D+03 PE=-5.449630535628D+03 EE= 1.541975336370D+03
 Leave Link  502 at Mon Apr  4 14:02:10 2022, MaxMem=  1879048192 cpu:            1027.0 elap:             148.0
 (Enter /gpfs/software/gaussian16/sse4/tar/g16/l701.exe)
 ... and contract with generalized density number  0.
 Compute integral first derivatives.
 Leave Link  701 at Mon Apr  4 14:02:12 2022, MaxMem=  1879048192 cpu:               6.8 elap:               1.6
 (Enter /gpfs/software/gaussian16/sse4/tar/g16/l702.exe)
 L702 exits ... SP integral derivatives will be done elsewhere.
 Leave Link  702 at Mon Apr  4 14:02:12 2022, MaxMem=  1879048192 cpu:               0.5 elap:               0.1
 (Enter /gpfs/software/gaussian16/sse4/tar/g16/l703.exe)
 Integral derivatives from FoFJK, PRISM(SPDF).
 Compute integral first derivatives, UseDBF=F ICtDFT=           0.
 Calling FoFJK, ICntrl=      2127 FMM=F ISym2X=0 I1Cent= 0 IOpClX= 0 NMat=1 NMatS=1 NMatT=0.
 FoFJK:  IHMeth= 1 ICntrl=    2127 DoSepK=F KAlg= 0 I1Cent=           0 FoldK=F
 IRaf=         0 NMat=       1 IRICut=       1 DoRegI=T DoRafI=F ISym2E= 0 IDoP0=0 IntGTp=1.
 FoFCou: FMM=F IPFlag=           0 FMFlag=      100000 FMFlg1=         800
         NFxFlg=           0 DoJE=F BraDBF=F KetDBF=F FulRan=T
         wScrn=  0.000000 ICntrl=      2127 IOpCl=  0 I1Cent=           0 NGrid=           0
         NMat0=    1 NMatS0=      1 NMatT0=    0 NMatD0=    1 NMtDS0=    0 NMtDT0=    0
 Symmetry not used in FoFCou.
 Leave Link  703 at Mon Apr  4 14:02:48 2022, MaxMem=  1879048192 cpu:             231.2 elap:              36.4
 (Enter /gpfs/software/gaussian16/sse4/tar/g16/l716.exe)
 Dipole        =-3.06589516D+00-1.01825453D+00 3.01274703D-04
 ***** Axes restored to original set *****
 -------------------------------------------------------------------
 Center     Atomic                   Forces (Hartrees/Bohr)
 Number     Number              X              Y              Z
 -------------------------------------------------------------------
      1        6           0.000579564    0.000086338   -0.000734085
      2        6           0.000127443    0.000060565   -0.000070525
      3        6           0.000218652   -0.000067812   -0.000049046
      4        6          -0.000210003    0.000152383    0.000058693
      5        6           0.000122964   -0.000547535    0.000506212
      6        6          -0.000289413    0.000309590   -0.000146051
      7        1           0.000026591   -0.000012472   -0.000009300
      8        1          -0.000082871    0.000105746   -0.000067642
      9       17           0.000159174   -0.000200578    0.000106761
     10        8          -0.000485574    0.000087331    0.000328955
     11        1          -0.000099825    0.000063544   -0.000005753
     12        6          -0.000266908    0.000613684   -0.000471028
     13        6           0.000649673   -0.000258189   -0.000143431
     14        6          -0.000442627   -0.000122510    0.000410142
     15        6          -0.000649640   -0.000254392    0.000678465
     16        6           0.000681108   -0.000506041    0.000093420
     17        6          -0.000743012    0.000787636   -0.000350843
     18       17           0.000659545   -0.000201501   -0.000207918
     19        1           0.000046293   -0.000061878    0.000035195
     20        1          -0.000001134   -0.000033910    0.000037780
 -------------------------------------------------------------------
 Cartesian Forces:  Max     0.000787636 RMS     0.000349502
 Leave Link  716 at Mon Apr  4 14:02:48 2022, MaxMem=  1879048192 cpu:               0.6 elap:               0.2
 (Enter /gpfs/software/gaussian16/sse4/tar/g16/l103.exe)

 GradGradGradGradGradGradGradGradGradGradGradGradGradGradGradGradGradGrad
 Berny optimization.
 Using GEDIIS/GDIIS optimizer.
 FormGI is forming the generalized inverse of G from B-inverse, IUseBI=4.
 GSVD:  received Info=                   1 from GESDD.
 Internal  Forces:  Max     0.000718527 RMS     0.000181676
 Search for a local minimum.
 Step number   8 out of a maximum of  108
 All quantities printed in internal units (Hartrees-Bohrs-Radians)
 RMS Force = .18168D-03 SwitMx=.10000D-02 MixMth= 2
 Mixed Optimization -- En-DIIS/RFO-DIIS
 Swapping is turned off.
 Update second derivatives using D2CorX and points    2    3    4    5    6
                                                      7    8
 DE= -7.39D-06 DEPred=-7.37D-06 R= 1.00D+00
 TightC=F SS=  1.41D+00  RLast= 1.10D-02 DXNew= 1.2130D+00 3.2936D-02
 Trust test= 1.00D+00 RLast= 1.10D-02 DXMaxT set to 7.21D-01
 ITU=  1  1  1  1  1  1  1  0
     Eigenvalues ---    0.00770   0.01076   0.01212   0.01280   0.01445
     Eigenvalues ---    0.01502   0.01682   0.01908   0.02033   0.02040
     Eigenvalues ---    0.02056   0.02109   0.02133   0.02210   0.02211
     Eigenvalues ---    0.02232   0.02357   0.06114   0.14406   0.16001
     Eigenvalues ---    0.16024   0.16057   0.16176   0.19441   0.22576
     Eigenvalues ---    0.22837   0.23731   0.24660   0.24970   0.25009
     Eigenvalues ---    0.25024   0.25074   0.26167   0.31426   0.33272
     Eigenvalues ---    0.33526   0.33928   0.34732   0.35138   0.35152
     Eigenvalues ---    0.35310   0.35626   0.35644   0.37206   0.39855
     Eigenvalues ---    0.42380   0.42741   0.45708   0.47113   0.48457
     Eigenvalues ---    0.51383   0.55205   0.80416   0.95125
 En-DIIS/RFO-DIIS/Sim-DIIS IScMMF=       -3 using points:     8    7    6    5
 RFO step:  Lambda=-9.64167482D-06.
 NNeg= 0 NGDIIS= 4 SimSw=  2.50D-01 Rises=F DC= -7.39D-06 SmlDif=  1.00D-05
 NRisDI= 0 DoIntr=F SqrtH=F CThrHd= 10.0 CDAdj=  3.0
 RMS Error=  0.1164783458D-02 NUsed= 4 OKEnD=F EnDIS=F
 InvSVX:  RCond= 5.08D-06 Info=           0 Equed=N FErr=  2.40D-13 BErr=  6.66D-17
 DidBck=F Rises=F RFO-DIIS coefs:    1.07802    0.51010   -0.99089    0.40278
 Iteration  1 RMS(Cart)=  0.00090827 RMS(Int)=  0.00000392
 Iteration  2 RMS(Cart)=  0.00000075 RMS(Int)=  0.00000389
 ITry= 1 IFail=0 DXMaxC= 3.76D-03 DCOld= 1.00D+10 DXMaxT= 7.21D-01 DXLimC= 3.00D+00 Rises=F
 Variable       Old X    -DE/DX   Delta X   Delta X   Delta X     New X
                                 (Linear)    (Quad)   (Total)
    R1        2.73982   0.00003   0.00080  -0.00045   0.00035   2.74017
    R2        2.75344  -0.00046  -0.00095  -0.00048  -0.00143   2.75201
    R3        2.34239   0.00058   0.00023   0.00045   0.00068   2.34306
    R4        2.58830   0.00002  -0.00013   0.00001  -0.00012   2.58818
    R5        2.04919  -0.00000  -0.00016   0.00016   0.00000   2.04919
    R6        2.66869  -0.00019  -0.00026   0.00018  -0.00008   2.66861
    R7        2.05645   0.00002   0.00025  -0.00019   0.00006   2.05651
    R8        2.58722  -0.00016   0.00078  -0.00091  -0.00013   2.58709
    R9        3.31875  -0.00028  -0.00141  -0.00002  -0.00143   3.31732
   R10        2.66655  -0.00039  -0.00162   0.00013  -0.00149   2.66506
   R11        2.04856   0.00008   0.00028   0.00005   0.00033   2.04889
   R12        2.72127  -0.00009   0.00031  -0.00022   0.00009   2.72136
   R13        2.61954   0.00038   0.00003   0.00082   0.00084   2.62039
   R14        2.70703  -0.00063  -0.00155  -0.00034  -0.00188   2.70516
   R15        2.34856  -0.00034  -0.00019  -0.00020  -0.00041   2.34816
   R16        2.61334   0.00031   0.00043   0.00068   0.00111   2.61444
   R17        2.63940   0.00057   0.00131   0.00025   0.00157   2.64097
   R18        2.04902  -0.00004  -0.00029   0.00019  -0.00011   2.04891
   R19        2.65322  -0.00058  -0.00120  -0.00054  -0.00174   2.65148
   R20        2.04930  -0.00004  -0.00018   0.00008  -0.00010   2.04920
   R21        3.31730   0.00072   0.00175   0.00095   0.00271   3.32000
    A1        1.96086  -0.00001   0.00005   0.00019   0.00024   1.96110
    A2        2.15897  -0.00011  -0.00050  -0.00041  -0.00091   2.15805
    A3        2.16336   0.00012   0.00045   0.00022   0.00067   2.16403
    A4        2.14945   0.00007   0.00010   0.00024   0.00034   2.14979
    A5        2.02376  -0.00015  -0.00076  -0.00037  -0.00113   2.02263
    A6        2.10998   0.00008   0.00066   0.00013   0.00078   2.11076
    A7        2.13369  -0.00020  -0.00027  -0.00063  -0.00090   2.13279
    A8        2.08588   0.00013   0.00000   0.00043   0.00043   2.08631
    A9        2.06362   0.00008   0.00027   0.00020   0.00047   2.06408
   A10        2.16709  -0.00010  -0.00077  -0.00007  -0.00083   2.16626
   A11        2.04001   0.00005   0.00021   0.00030   0.00051   2.04052
   A12        2.07609   0.00005   0.00056  -0.00024   0.00032   2.07641
   A13        2.11362   0.00021   0.00093   0.00011   0.00104   2.11467
   A14        2.06395  -0.00023  -0.00184   0.00005  -0.00179   2.06216
   A15        2.10561   0.00002   0.00091  -0.00016   0.00075   2.10636
   A16        2.04165   0.00002  -0.00004   0.00015   0.00011   2.04176
   A17        2.10071  -0.00016  -0.00044  -0.00012  -0.00056   2.10015
   A18        2.14083   0.00014   0.00048  -0.00003   0.00045   2.14128
   A19        2.24378  -0.00001  -0.00061   0.00023  -0.00038   2.24340
   A20        2.22701   0.00018   0.00030   0.00047   0.00077   2.22777
   A21        1.81240  -0.00017   0.00031  -0.00070  -0.00039   1.81201
   A22        2.40319   0.00018   0.00096   0.00032   0.00127   2.40446
   A23        2.06780  -0.00008  -0.00159  -0.00010  -0.00171   2.06609
   A24        2.16597   0.00009  -0.00059   0.00068   0.00011   2.16608
   A25        2.05669  -0.00007   0.00001  -0.00019  -0.00018   2.05650
   A26        2.06053  -0.00001   0.00058  -0.00049   0.00008   2.06061
   A27        2.12684   0.00006  -0.00007  -0.00008  -0.00014   2.12670
   A28        2.07924   0.00004   0.00095  -0.00033   0.00061   2.07985
   A29        2.07711  -0.00010  -0.00088   0.00041  -0.00047   2.07663
   A30        1.99018  -0.00007   0.00098  -0.00012   0.00086   1.99103
   A31        2.18787  -0.00004  -0.00126   0.00018  -0.00107   2.18680
   A32        2.10514   0.00011   0.00028  -0.00006   0.00022   2.10536
    D1        0.00046  -0.00002  -0.00038  -0.00001  -0.00039   0.00007
    D2       -3.14118  -0.00002  -0.00033  -0.00001  -0.00034  -3.14153
    D3        3.14078   0.00003   0.00067   0.00000   0.00068   3.14145
    D4       -0.00087   0.00004   0.00072   0.00000   0.00072  -0.00015
    D5       -0.00054   0.00003   0.00044   0.00002   0.00046  -0.00009
    D6        3.14119   0.00002   0.00035  -0.00003   0.00032   3.14151
    D7       -3.14085  -0.00003  -0.00061   0.00000  -0.00061  -3.14146
    D8        0.00088  -0.00004  -0.00071  -0.00004  -0.00075   0.00013
    D9       -0.00013   0.00001   0.00011  -0.00000   0.00011  -0.00003
   D10        3.14149   0.00001   0.00009   0.00000   0.00009   3.14158
   D11        3.14151   0.00001   0.00007  -0.00000   0.00006   3.14158
   D12       -0.00005   0.00001   0.00004   0.00000   0.00004  -0.00001
   D13       -0.00017   0.00001   0.00013   0.00002   0.00015  -0.00002
   D14        3.14154   0.00000   0.00004   0.00001   0.00005   3.14159
   D15        3.14140   0.00001   0.00016   0.00001   0.00017   3.14156
   D16       -0.00008   0.00000   0.00006   0.00000   0.00007  -0.00001
   D17        0.00029  -0.00001  -0.00023  -0.00000  -0.00024   0.00005
   D18       -3.14132  -0.00001  -0.00021  -0.00002  -0.00023  -3.14155
   D19       -3.14145  -0.00001  -0.00014   0.00004  -0.00010  -3.14155
   D20        0.00013  -0.00001  -0.00012   0.00003  -0.00009   0.00004
   D21        0.00010  -0.00001  -0.00007  -0.00001  -0.00009   0.00001
   D22        3.14157  -0.00000   0.00002  -0.00001   0.00002   3.14158
   D23       -3.14148  -0.00001  -0.00010  -0.00000  -0.00010  -3.14158
   D24       -0.00001  -0.00000   0.00000   0.00001   0.00001  -0.00000
   D25       -0.00008   0.00000   0.00007  -0.00002   0.00005  -0.00003
   D26        3.14150   0.00000   0.00006   0.00002   0.00008   3.14158
   D27       -3.14155  -0.00000  -0.00003  -0.00003  -0.00006   3.14158
   D28        0.00003  -0.00000  -0.00004   0.00001  -0.00003   0.00001
   D29        3.14159   0.00000  -0.00000   0.00001   0.00001  -3.14159
   D30        0.00000  -0.00000   0.00001  -0.00002  -0.00002  -0.00001
   D31        3.14159   0.00000   0.00001  -0.00001  -0.00001   3.14159
   D32       -0.00000   0.00000   0.00001  -0.00001  -0.00000  -0.00001
   D33       -0.00001   0.00000  -0.00000   0.00002   0.00002   0.00001
   D34        3.14158   0.00000  -0.00000   0.00002   0.00002  -3.14159
   D35        0.00000  -0.00000  -0.00000  -0.00000  -0.00000  -0.00000
   D36       -0.00001   0.00000  -0.00001   0.00003   0.00002   0.00001
   D37       -3.14159  -0.00000  -0.00000  -0.00001  -0.00001   3.14159
   D38        0.00001  -0.00000  -0.00001  -0.00000  -0.00001   0.00000
   D39       -3.14159  -0.00000   0.00000  -0.00000  -0.00000   3.14159
   D40       -3.14158  -0.00000  -0.00001  -0.00000  -0.00001  -3.14159
   D41        0.00000  -0.00000   0.00000  -0.00000  -0.00000   0.00000
   D42        0.00000  -0.00000   0.00001  -0.00003  -0.00002  -0.00001
   D43        3.14158   0.00000   0.00000   0.00001   0.00001  -3.14159
   D44       -3.14158  -0.00000   0.00000  -0.00002  -0.00002   3.14158
   D45       -0.00000   0.00000  -0.00000   0.00001   0.00001   0.00000
         Item               Value     Threshold  Converged?
 Maximum Force            0.000719     0.000450     NO 
 RMS     Force            0.000182     0.000300     YES
 Maximum Displacement     0.003762     0.001800     NO 
 RMS     Displacement     0.000908     0.001200     YES
 Predicted change in Energy=-4.223872D-06
 Lowest energy point so far.  Saving SCF results.
 GradGradGradGradGradGradGradGradGradGradGradGradGradGradGradGradGradGrad

 Leave Link  103 at Mon Apr  4 14:02:56 2022, MaxMem=  1879048192 cpu:              30.4 elap:               8.0
 (Enter /gpfs/software/gaussian16/sse4/tar/g16/l202.exe)
                          Input orientation:                          
 ---------------------------------------------------------------------
 Center     Atomic      Atomic             Coordinates (Angstroms)
 Number     Number       Type             X           Y           Z
 ---------------------------------------------------------------------
      1          6           0       -8.035037   -1.631869    6.808394
      2          6           0       -7.138409   -2.656458    7.307265
      3          6           0       -5.901064   -2.895420    6.770894
      4          6           0       -7.468464   -0.899045    5.684663
      5          6           0       -6.230436   -1.143921    5.154043
      6          6           0       -5.398276   -2.154253    5.679066
      7          1           0       -5.276096   -3.680320    7.192385
      8          1           0       -5.904250   -0.538507    4.315817
      9         17           0       -8.456562    0.372649    4.986048
     10          8           0       -9.156736   -1.408163    7.287029
     11          1           0       -7.504262   -3.238282    8.146030
     12          6           0       -4.090988   -2.439689    5.146745
     13          6           0       -3.178081   -3.396209    5.564433
     14          6           0       -2.041035   -3.783578    5.246464
     15          6           0       -3.431792   -1.792275    4.053342
     16          6           0       -2.155313   -2.131135    3.596287
     17          6           0       -1.404635   -3.157367    4.189611
     18         17           0        0.197341   -3.556615    3.588888
     19          1           0       -1.731712   -1.586584    2.759674
     20          1           0       -3.957406   -0.988899    3.549470
 ---------------------------------------------------------------------
                    Distance matrix (angstroms):
                    1          2          3          4          5
     1  C    0.000000
     2  C    1.450034   0.000000
     3  C    2.480285   1.369606   0.000000
     4  C    1.456299   2.414596   2.760825   0.000000
     5  C    2.496309   2.783622   2.406334   1.369028   0.000000
     6  C    2.915610   2.435427   1.412166   2.421004   1.410287
     7  H    3.457653   2.128310   1.088259   3.849051   3.391006
     8  H    3.456680   3.867509   3.403300   2.109619   1.084226
     9  Cl   2.741663   4.037457   4.516250   1.755450   2.698860
    10  O    1.239896   2.373245   3.616314   2.382654   3.630797
    11  H    2.156747   1.084387   2.139813   3.395826   3.867941
    12  C    4.355362   3.741873   2.474252   3.751038   2.501260
    13  C    5.315107   4.389635   3.020095   4.965649   3.815506
    14  C    6.557251   5.612533   4.244117   6.161942   4.952515
    15  C    5.367114   5.007378   3.833969   4.444524   3.076412
    16  C    6.718487   6.235268   4.969196   5.840286   4.473011
    17  C    7.290227   6.545750   5.191292   6.641177   5.317185
    18  Cl   9.046653   8.273442   6.910346   8.379709   7.041812
    19  H    7.491736   7.145460   5.931815   6.476002   5.115415
    20  H    5.259380   5.198130   4.217843   4.110311   2.786638
                    6          7          8          9         10
     6  C    0.000000
     7  H    2.152659   0.000000
     8  H    2.173728   4.305834   0.000000
     9  Cl   4.027235   5.604449   2.791722   0.000000
    10  O    4.155504   4.497891   4.490330   2.992666   0.000000
    11  H    3.419972   2.463648   4.951702   4.891951   2.611108
    12  C    1.440083   2.669885   2.755513   5.195508   5.595235
    13  C    2.546539   2.670695   4.142161   6.511619   6.531766
    14  C    3.756715   3.776624   5.130401   7.648596   7.774297
    15  C    2.577026   4.101190   2.784578   5.550238   6.586293
    16  C    3.854259   5.007113   4.136269   6.921424   7.947590
    17  C    4.378799   4.927306   5.207772   7.926223   8.529290
    18  Cl   6.135666   6.554312   6.845934   9.606311  10.285468
    19  H    4.721101   6.049406   4.574945   7.349758   8.698262
    20  H    2.823001   4.717364   2.140173   4.915280   6.417021
                   11         12         13         14         15
    11  H    0.000000
    12  C    4.613448   0.000000
    13  C    5.040379   1.386648   0.000000
    14  C    6.208999   2.453220   1.242591   0.000000
    15  C    5.951978   1.431508   2.218190   2.706110   0.000000
    16  C    7.108951   2.499193   2.553442   2.338099   1.397543
    17  C    7.270849   2.940691   2.256611   1.383504   2.447736
    18  Cl   8.954528   4.697256   3.914331   2.794531   4.061923
    19  H    8.066181   3.462959   3.637774   3.332655   2.146197
    20  H    6.226418   2.161926   3.234589   3.789788   1.084237
                   16         17         18         19         20
    16  C    0.000000
    17  C    1.403105   0.000000
    18  Cl   2.750823   1.756870   0.000000
    19  H    1.084387   2.149200   2.879212   0.000000
    20  H    2.134113   3.410085   4.884326   2.436128   0.000000
 Stoichiometry    C12H5Cl2O(1-)
 Framework group  C1[X(C12H5Cl2O)]
 Deg. of freedom    54
 Full point group                 C1      NOp   1
 RotChk:  IX=0 Diff= 8.44D-05
 Largest Abelian subgroup         C1      NOp   1
 Largest concise Abelian subgroup C1      NOp   1
                         Standard orientation:                         
 ---------------------------------------------------------------------
 Center     Atomic      Atomic             Coordinates (Angstroms)
 Number     Number       Type             X           Y           Z
 ---------------------------------------------------------------------
      1          6           0        3.469510    0.904214    0.000076
      2          6           0        2.475576    1.960004    0.000005
      3          6           0        1.127184    1.719884   -0.000008
      4          6           0        2.868702   -0.422374    0.000031
      5          6           0        1.519456   -0.654261    0.000031
      6          6           0        0.595836    0.411495    0.000016
      7          1           0        0.432999    2.557987   -0.000047
      8          1           0        1.177196   -1.683048    0.000034
      9         17           0        3.966792   -1.791973   -0.000020
     10          8           0        4.691956    1.111505   -0.000055
     11          1           0        2.861364    2.973445   -0.000029
     12          6           0       -0.829427    0.205420    0.000004
     13          6           0       -1.839664    1.155270    0.000005
     14          6           0       -3.082065    1.176970    0.000000
     15          6           0       -1.532481   -1.041547    0.000011
     16          6           0       -2.925340   -1.155871    0.000006
     17          6           0       -3.760791   -0.028607   -0.000009
     18         17           0       -5.508307   -0.209663   -0.000012
     19          1           0       -3.374587   -2.142822    0.000010
     20          1           0       -0.945837   -1.953369    0.000019
 ---------------------------------------------------------------------
 Rotational constants (GHZ):           1.5640127           0.1796462           0.1611376
 Leave Link  202 at Mon Apr  4 14:02:57 2022, MaxMem=  1879048192 cpu:               0.1 elap:               0.0
 (Enter /gpfs/software/gaussian16/sse4/tar/g16/l301.exe)
 Standard basis: 6-311+G(d,p) (5D, 7F)
 Ernie: Thresh=  0.10000D-02 Tol=  0.10000D-05 Strict=F.
 There are   391 symmetry adapted cartesian basis functions of A   symmetry.
 There are   376 symmetry adapted basis functions of A   symmetry.
   376 basis functions,   614 primitive gaussians,   391 cartesian basis functions
    60 alpha electrons       60 beta electrons
       nuclear repulsion energy      1000.0795619561 Hartrees.
 IExCor= 4336 DFT=T Ex+Corr=M062X ExCW=0 ScaHFX=  0.540000
 ScaDFX=  1.000000  1.000000  1.000000  1.000000 ScalE2=  1.000000  1.000000
 IRadAn=      5 IRanWt=     -1 IRanGd=            0 ICorTp=0 IEmpDi=  4
 NAtoms=   20 NActive=   20 NUniq=   20 SFac= 1.00D+00 NAtFMM=   60 NAOKFM=F Big=F
 Integral buffers will be    131072 words long.
 Raffenetti 2 integral format.
 Two-electron integral symmetry is turned on.
 Leave Link  301 at Mon Apr  4 14:02:57 2022, MaxMem=  1879048192 cpu:               0.5 elap:               0.1
 (Enter /gpfs/software/gaussian16/sse4/tar/g16/l302.exe)
 NPDir=0 NMtPBC=     1 NCelOv=     1 NCel=       1 NClECP=     1 NCelD=      1
         NCelK=      1 NCelE2=     1 NClLst=     1 CellRange=     0.0.
 One-electron integrals computed using PRISM.
 One-electron integral symmetry used in STVInt
 NBasis=   376 RedAO= T EigKep=  1.14D-06  NBF=   376
 NBsUse=   372 1.00D-06 EigRej=  6.32D-07 NBFU=   372
 Precomputing XC quadrature grid using
 IXCGrd= 4 IRadAn=           5 IRanWt=          -1 IRanGd=           0 AccXCQ= 0.00D+00.
 Generated NRdTot=       0 NPtTot=           0 NUsed=           0 NTot=          32
 NSgBfM=   383   383   383   383   383 MxSgAt=    20 MxSgA2=    20.
 Leave Link  302 at Mon Apr  4 14:02:57 2022, MaxMem=  1879048192 cpu:               3.3 elap:               0.5
 (Enter /gpfs/software/gaussian16/sse4/tar/g16/l303.exe)
 DipDrv:  MaxL=1.
 Leave Link  303 at Mon Apr  4 14:02:58 2022, MaxMem=  1879048192 cpu:               2.7 elap:               0.7
 (Enter /gpfs/software/gaussian16/sse4/tar/g16/l401.exe)
 Initial guess from the checkpoint file:  "checkpoint.chk"
 B after Tr=    -0.000000   -0.000000   -0.000000
         Rot=    1.000000   -0.000000   -0.000000   -0.000022 Ang=  -0.00 deg.
 Guess basis will be translated and rotated to current coordinates.
 JPrj=2 DoOrth=T DoCkMO=T.
 Leave Link  401 at Mon Apr  4 14:03:02 2022, MaxMem=  1879048192 cpu:              16.1 elap:               4.0
 (Enter /gpfs/software/gaussian16/sse4/tar/g16/l502.exe)
 Integral symmetry usage will be decided dynamically.
 Closed shell SCF:
 Using DIIS extrapolation, IDIIS=  1040.
 NGot=  1879048192 LenX=  1878736095 LenY=  1878582773
 Requested convergence on RMS density matrix=1.00D-08 within 128 cycles.
 Requested convergence on MAX density matrix=1.00D-06.
 Requested convergence on             energy=1.00D-06.
 No special actions if energy rises.
 Fock matrices will be formed incrementally for  20 cycles.

 Cycle   1  Pass 1  IDiag  1:
 FoFJK:  IHMeth= 1 ICntrl=       0 DoSepK=F KAlg= 0 I1Cent=           0 FoldK=F
 IRaf= 820000000 NMat=       1 IRICut=       1 DoRegI=T DoRafI=F ISym2E= 0 IDoP0=0 IntGTp=1.
 FoFCou: FMM=F IPFlag=           0 FMFlag=      100000 FMFlg1=           0
         NFxFlg=           0 DoJE=F BraDBF=F KetDBF=F FulRan=T
         wScrn=  0.000000 ICntrl=         0 IOpCl=  0 I1Cent=           0 NGrid=           0
         NMat0=    1 NMatS0=      1 NMatT0=    0 NMatD0=    1 NMtDS0=    0 NMtDT0=    0
 Symmetry not used in FoFCou.
 E= -1455.77942218827    
 DIIS: error= 8.47D-05 at cycle   1 NSaved=   1.
 NSaved= 1 IEnMin= 1 EnMin= -1455.77942218827     IErMin= 1 ErrMin= 8.47D-05
 ErrMax= 8.47D-05  0.00D+00 EMaxC= 1.00D-01 BMatC= 7.40D-06 BMatP= 7.40D-06
 IDIUse=1 WtCom= 1.00D+00 WtEn= 0.00D+00
 Coeff-Com:  0.100D+01
 Coeff:      0.100D+01
 Gap=     0.384 Goal=   None    Shift=    0.000
 RMSDP=4.25D-04 MaxDP=2.65D-02              OVMax= 9.88D-04

 Cycle   2  Pass 1  IDiag  1:
 RMSU=  3.72D-04    CP:  1.00D+00
 E= -1455.77943442757     Delta-E=       -0.000012239302 Rises=F Damp=F
 DIIS: error= 3.19D-05 at cycle   2 NSaved=   2.
 NSaved= 2 IEnMin= 2 EnMin= -1455.77943442757     IErMin= 2 ErrMin= 3.19D-05
 ErrMax= 3.19D-05  0.00D+00 EMaxC= 1.00D-01 BMatC= 4.67D-07 BMatP= 7.40D-06
 IDIUse=1 WtCom= 1.00D+00 WtEn= 0.00D+00
 Coeff-Com: -0.140D-02 0.100D+01
 Coeff:     -0.140D-02 0.100D+01
 Gap=     0.153 Goal=   None    Shift=    0.000
 RMSDP=6.91D-05 MaxDP=4.37D-03 DE=-1.22D-05 OVMax= 2.88D-04

 Cycle   3  Pass 1  IDiag  1:
 RMSU=  5.89D-05    CP:  1.00D+00  1.10D+00
 E= -1455.77943459845     Delta-E=       -0.000000170876 Rises=F Damp=F
 DIIS: error= 4.42D-05 at cycle   3 NSaved=   3.
 NSaved= 3 IEnMin= 3 EnMin= -1455.77943459845     IErMin= 2 ErrMin= 3.19D-05
 ErrMax= 4.42D-05  0.00D+00 EMaxC= 1.00D-01 BMatC= 5.21D-07 BMatP= 4.67D-07
 IDIUse=1 WtCom= 1.00D+00 WtEn= 0.00D+00
 Coeff-Com: -0.523D-01 0.547D+00 0.506D+00
 Coeff:     -0.523D-01 0.547D+00 0.506D+00
 Gap=     0.153 Goal=   None    Shift=    0.000
 RMSDP=3.25D-05 MaxDP=2.33D-03 DE=-1.71D-07 OVMax= 2.90D-04

 Cycle   4  Pass 1  IDiag  1:
 RMSU=  3.12D-05    CP:  1.00D+00  1.11D+00  8.96D-01
 E= -1455.77943511305     Delta-E=       -0.000000514606 Rises=F Damp=F
 DIIS: error= 1.28D-05 at cycle   4 NSaved=   4.
 NSaved= 4 IEnMin= 4 EnMin= -1455.77943511305     IErMin= 4 ErrMin= 1.28D-05
 ErrMax= 1.28D-05  0.00D+00 EMaxC= 1.00D-01 BMatC= 2.97D-08 BMatP= 4.67D-07
 IDIUse=1 WtCom= 1.00D+00 WtEn= 0.00D+00
 Coeff-Com: -0.150D-01 0.821D-01 0.209D+00 0.723D+00
 Coeff:     -0.150D-01 0.821D-01 0.209D+00 0.723D+00
 Gap=     0.153 Goal=   None    Shift=    0.000
 RMSDP=1.15D-05 MaxDP=1.02D-03 DE=-5.15D-07 OVMax= 9.01D-05

 Cycle   5  Pass 1  IDiag  1:
 RMSU=  6.52D-06    CP:  1.00D+00  1.11D+00  1.01D+00  8.31D-01
 E= -1455.77943514271     Delta-E=       -0.000000029655 Rises=F Damp=F
 DIIS: error= 1.15D-05 at cycle   5 NSaved=   5.
 NSaved= 5 IEnMin= 5 EnMin= -1455.77943514271     IErMin= 5 ErrMin= 1.15D-05
 ErrMax= 1.15D-05  0.00D+00 EMaxC= 1.00D-01 BMatC= 1.16D-08 BMatP= 2.97D-08
 IDIUse=1 WtCom= 1.00D+00 WtEn= 0.00D+00
 Coeff-Com: -0.198D-02-0.366D-01 0.605D-01 0.469D+00 0.509D+00
 Coeff:     -0.198D-02-0.366D-01 0.605D-01 0.469D+00 0.509D+00
 Gap=     0.153 Goal=   None    Shift=    0.000
 RMSDP=2.90D-06 MaxDP=1.55D-04 DE=-2.97D-08 OVMax= 4.13D-05

 Cycle   6  Pass 1  IDiag  1:
 RMSU=  1.77D-06    CP:  1.00D+00  1.11D+00  1.05D+00  8.60D-01  9.95D-01
 E= -1455.77943515512     Delta-E=       -0.000000012407 Rises=F Damp=F
 DIIS: error= 1.99D-06 at cycle   6 NSaved=   6.
 NSaved= 6 IEnMin= 6 EnMin= -1455.77943515512     IErMin= 6 ErrMin= 1.99D-06
 ErrMax= 1.99D-06  0.00D+00 EMaxC= 1.00D-01 BMatC= 9.79D-10 BMatP= 1.16D-08
 IDIUse=1 WtCom= 1.00D+00 WtEn= 0.00D+00
 Coeff-Com:  0.242D-02-0.414D-01-0.107D-01 0.114D+00 0.239D+00 0.696D+00
 Coeff:      0.242D-02-0.414D-01-0.107D-01 0.114D+00 0.239D+00 0.696D+00
 Gap=     0.153 Goal=   None    Shift=    0.000
 RMSDP=2.15D-06 MaxDP=1.38D-04 DE=-1.24D-08 OVMax= 2.39D-05

 Cycle   7  Pass 1  IDiag  1:
 RMSU=  9.52D-07    CP:  1.00D+00  1.11D+00  1.06D+00  9.01D-01  9.35D-01
                    CP:  8.55D-01
 E= -1455.77943515685     Delta-E=       -0.000000001732 Rises=F Damp=F
 DIIS: error= 1.67D-06 at cycle   7 NSaved=   7.
 NSaved= 7 IEnMin= 7 EnMin= -1455.77943515685     IErMin= 7 ErrMin= 1.67D-06
 ErrMax= 1.67D-06  0.00D+00 EMaxC= 1.00D-01 BMatC= 3.00D-10 BMatP= 9.79D-10
 IDIUse=1 WtCom= 1.00D+00 WtEn= 0.00D+00
 Coeff-Com:  0.174D-02-0.169D-01-0.164D-01-0.216D-01 0.121D-01 0.381D+00
 Coeff-Com:  0.660D+00
 Coeff:      0.174D-02-0.169D-01-0.164D-01-0.216D-01 0.121D-01 0.381D+00
 Coeff:      0.660D+00
 Gap=     0.153 Goal=   None    Shift=    0.000
 RMSDP=5.61D-07 MaxDP=2.35D-05 DE=-1.73D-09 OVMax= 1.03D-05

 Cycle   8  Pass 1  IDiag  1:
 RMSU=  3.74D-07    CP:  1.00D+00  1.11D+00  1.06D+00  9.09D-01  9.50D-01
                    CP:  1.02D+00  1.06D+00
 E= -1455.77943515720     Delta-E=       -0.000000000350 Rises=F Damp=F
 DIIS: error= 4.63D-07 at cycle   8 NSaved=   8.
 NSaved= 8 IEnMin= 8 EnMin= -1455.77943515720     IErMin= 8 ErrMin= 4.63D-07
 ErrMax= 4.63D-07  0.00D+00 EMaxC= 1.00D-01 BMatC= 4.13D-11 BMatP= 3.00D-10
 IDIUse=1 WtCom= 1.00D+00 WtEn= 0.00D+00
 Coeff-Com:  0.367D-03 0.440D-03-0.566D-02-0.371D-01-0.534D-01 0.527D-01
 Coeff-Com:  0.332D+00 0.711D+00
 Coeff:      0.367D-03 0.440D-03-0.566D-02-0.371D-01-0.534D-01 0.527D-01
 Coeff:      0.332D+00 0.711D+00
 Gap=     0.153 Goal=   None    Shift=    0.000
 RMSDP=4.10D-07 MaxDP=4.02D-05 DE=-3.50D-10 OVMax= 4.47D-06

 Cycle   9  Pass 1  IDiag  1:
 RMSU=  2.89D-07    CP:  1.00D+00  1.11D+00  1.06D+00  9.04D-01  9.57D-01
                    CP:  1.11D+00  1.05D+00  1.26D+00
 E= -1455.77943515731     Delta-E=       -0.000000000116 Rises=F Damp=F
 DIIS: error= 1.52D-07 at cycle   9 NSaved=   9.
 NSaved= 9 IEnMin= 9 EnMin= -1455.77943515731     IErMin= 9 ErrMin= 1.52D-07
 ErrMax= 1.52D-07  0.00D+00 EMaxC= 1.00D-01 BMatC= 3.41D-12 BMatP= 4.13D-11
 IDIUse=1 WtCom= 1.00D+00 WtEn= 0.00D+00
 Coeff-Com: -0.937D-04 0.246D-02 0.338D-03-0.983D-02-0.201D-01-0.233D-01
 Coeff-Com:  0.386D-01 0.278D+00 0.734D+00
 Coeff:     -0.937D-04 0.246D-02 0.338D-03-0.983D-02-0.201D-01-0.233D-01
 Coeff:      0.386D-01 0.278D+00 0.734D+00
 Gap=     0.153 Goal=   None    Shift=    0.000
 RMSDP=1.42D-07 MaxDP=1.45D-05 DE=-1.16D-10 OVMax= 1.31D-06

 Cycle  10  Pass 1  IDiag  1:
 RMSU=  6.99D-08    CP:  1.00D+00  1.11D+00  1.06D+00  9.03D-01  9.59D-01
                    CP:  1.10D+00  1.03D+00  1.16D+00  7.83D-01
 E= -1455.77943515733     Delta-E=       -0.000000000017 Rises=F Damp=F
 DIIS: error= 6.74D-08 at cycle  10 NSaved=  10.
 NSaved=10 IEnMin=10 EnMin= -1455.77943515733     IErMin=10 ErrMin= 6.74D-08
 ErrMax= 6.74D-08  0.00D+00 EMaxC= 1.00D-01 BMatC= 5.53D-13 BMatP= 3.41D-12
 IDIUse=1 WtCom= 1.00D+00 WtEn= 0.00D+00
 Coeff-Com: -0.794D-04 0.120D-02 0.632D-03-0.182D-02-0.532D-02-0.171D-01
 Coeff-Com: -0.115D-01 0.726D-01 0.359D+00 0.602D+00
 Coeff:     -0.794D-04 0.120D-02 0.632D-03-0.182D-02-0.532D-02-0.171D-01
 Coeff:     -0.115D-01 0.726D-01 0.359D+00 0.602D+00
 Gap=     0.153 Goal=   None    Shift=    0.000
 RMSDP=4.42D-08 MaxDP=3.51D-06 DE=-1.73D-11 OVMax= 3.89D-07

 Cycle  11  Pass 1  IDiag  1:
 RMSU=  1.36D-08    CP:  1.00D+00  1.11D+00  1.06D+00  9.04D-01  9.55D-01
                    CP:  1.10D+00  1.02D+00  1.19D+00  8.46D-01  1.01D+00
 E= -1455.77943515731     Delta-E=        0.000000000020 Rises=F Damp=F
 DIIS: error= 1.27D-08 at cycle  11 NSaved=  11.
 NSaved=11 IEnMin=10 EnMin= -1455.77943515733     IErMin=11 ErrMin= 1.27D-08
 ErrMax= 1.27D-08  0.00D+00 EMaxC= 1.00D-01 BMatC= 3.75D-14 BMatP= 5.53D-13
 IDIUse=1 WtCom= 1.00D+00 WtEn= 0.00D+00
 Coeff-Com: -0.831D-05-0.516D-04 0.136D-03 0.118D-02 0.200D-02-0.202D-02
 Coeff-Com: -0.114D-01-0.248D-01 0.127D-02 0.185D+00 0.849D+00
 Coeff:     -0.831D-05-0.516D-04 0.136D-03 0.118D-02 0.200D-02-0.202D-02
 Coeff:     -0.114D-01-0.248D-01 0.127D-02 0.185D+00 0.849D+00
 Gap=     0.153 Goal=   None    Shift=    0.000
 RMSDP=2.52D-08 MaxDP=2.66D-06 DE= 1.96D-11 OVMax= 1.69D-07

 Cycle  12  Pass 1  IDiag  1:
 RMSU=  7.08D-09    CP:  1.00D+00  1.11D+00  1.06D+00  9.04D-01  9.54D-01
                    CP:  1.10D+00  1.02D+00  1.20D+00  8.77D-01  1.06D+00
                    CP:  1.24D+00
 E= -1455.77943515733     Delta-E=       -0.000000000021 Rises=F Damp=F
 DIIS: error= 7.61D-09 at cycle  12 NSaved=  12.
 NSaved=12 IEnMin=12 EnMin= -1455.77943515733     IErMin=12 ErrMin= 7.61D-09
 ErrMax= 7.61D-09  0.00D+00 EMaxC= 1.00D-01 BMatC= 1.03D-14 BMatP= 3.75D-14
 IDIUse=1 WtCom= 1.00D+00 WtEn= 0.00D+00
 Coeff-Com:  0.476D-05-0.159D-03-0.623D-05 0.806D-03 0.158D-02 0.842D-03
 Coeff-Com: -0.404D-02-0.194D-01-0.365D-01 0.184D-01 0.425D+00 0.613D+00
 Coeff:      0.476D-05-0.159D-03-0.623D-05 0.806D-03 0.158D-02 0.842D-03
 Coeff:     -0.404D-02-0.194D-01-0.365D-01 0.184D-01 0.425D+00 0.613D+00
 Gap=     0.153 Goal=   None    Shift=    0.000
 RMSDP=5.58D-09 MaxDP=6.49D-07 DE=-2.14D-11 OVMax= 4.18D-08

 SCF Done:  E(RM062X) =  -1455.77943516     A.U. after   12 cycles
            NFock= 12  Conv=0.56D-08     -V/T= 2.0027
 KE= 1.451814565161D+03 PE=-5.449662698144D+03 EE= 1.541989135869D+03
 Leave Link  502 at Mon Apr  4 14:05:47 2022, MaxMem=  1879048192 cpu:            1133.7 elap:             164.7
 (Enter /gpfs/software/gaussian16/sse4/tar/g16/l701.exe)
 ... and contract with generalized density number  0.
 Compute integral first derivatives.
 Leave Link  701 at Mon Apr  4 14:05:48 2022, MaxMem=  1879048192 cpu:               7.9 elap:               1.8
 (Enter /gpfs/software/gaussian16/sse4/tar/g16/l702.exe)
 L702 exits ... SP integral derivatives will be done elsewhere.
 Leave Link  702 at Mon Apr  4 14:05:49 2022, MaxMem=  1879048192 cpu:               0.6 elap:               0.2
 (Enter /gpfs/software/gaussian16/sse4/tar/g16/l703.exe)
 Integral derivatives from FoFJK, PRISM(SPDF).
 Compute integral first derivatives, UseDBF=F ICtDFT=           0.
 Calling FoFJK, ICntrl=      2127 FMM=F ISym2X=0 I1Cent= 0 IOpClX= 0 NMat=1 NMatS=1 NMatT=0.
 FoFJK:  IHMeth= 1 ICntrl=    2127 DoSepK=F KAlg= 0 I1Cent=           0 FoldK=F
 IRaf=         0 NMat=       1 IRICut=       1 DoRegI=T DoRafI=F ISym2E= 0 IDoP0=0 IntGTp=1.
 FoFCou: FMM=F IPFlag=           0 FMFlag=      100000 FMFlg1=         800
         NFxFlg=           0 DoJE=F BraDBF=F KetDBF=F FulRan=T
         wScrn=  0.000000 ICntrl=      2127 IOpCl=  0 I1Cent=           0 NGrid=           0
         NMat0=    1 NMatS0=      1 NMatT0=    0 NMatD0=    1 NMtDS0=    0 NMtDT0=    0
 Symmetry not used in FoFCou.
 Leave Link  703 at Mon Apr  4 14:06:22 2022, MaxMem=  1879048192 cpu:             225.9 elap:              33.0
 (Enter /gpfs/software/gaussian16/sse4/tar/g16/l716.exe)
 Dipole        =-3.06415098D+00-1.02101180D+00 5.17715966D-05
 ***** Axes restored to original set *****
 -------------------------------------------------------------------
 Center     Atomic                   Forces (Hartrees/Bohr)
 Number     Number              X              Y              Z
 -------------------------------------------------------------------
      1        6           0.000237026   -0.000029938   -0.000165048
      2        6          -0.000005883    0.000061067   -0.000047062
      3        6           0.000064567   -0.000066762    0.000031061
      4        6          -0.000120192   -0.000011150    0.000100444
      5        6           0.000012117    0.000007523   -0.000014192
      6        6           0.000079020   -0.000044917   -0.000003942
      7        1           0.000007005    0.000013884   -0.000019901
      8        1           0.000025881   -0.000009106   -0.000008769
      9       17          -0.000007778    0.000013454   -0.000008343
     10        8          -0.000197445    0.000046075    0.000095935
     11        1          -0.000029645    0.000017698   -0.000000151
     12        6          -0.000181178    0.000235097   -0.000126870
     13        6           0.000222144   -0.000105852   -0.000031819
     14        6          -0.000134412   -0.000019961    0.000104961
     15        6          -0.000102621   -0.000118441    0.000188088
     16        6           0.000188293   -0.000143408    0.000028813
     17        6          -0.000187983    0.000178623   -0.000064636
     18       17           0.000151052   -0.000045528   -0.000048624
     19        1          -0.000022161    0.000008754    0.000004773
     20        1           0.000002192    0.000012887   -0.000014718
 -------------------------------------------------------------------
 Cartesian Forces:  Max     0.000237026 RMS     0.000099849
 Leave Link  716 at Mon Apr  4 14:06:22 2022, MaxMem=  1879048192 cpu:               0.2 elap:               0.1
 (Enter /gpfs/software/gaussian16/sse4/tar/g16/l103.exe)

 GradGradGradGradGradGradGradGradGradGradGradGradGradGradGradGradGradGrad
 Berny optimization.
 Using GEDIIS/GDIIS optimizer.
 FormGI is forming the generalized inverse of G from B-inverse, IUseBI=4.
 GSVD:  received Info=                   1 from GESDD.
 Internal  Forces:  Max     0.000223742 RMS     0.000049232
 Search for a local minimum.
 Step number   9 out of a maximum of  108
 All quantities printed in internal units (Hartrees-Bohrs-Radians)
 RMS Force = .49232D-04 SwitMx=.10000D-02 MixMth= 2
 Mixed Optimization -- En-DIIS/RFO-DIIS
 Swapping is turned off.
 Update second derivatives using D2CorX and points    2    3    4    5    6
                                                      7    8    9
 DE= -6.12D-06 DEPred=-4.22D-06 R= 1.45D+00
 TightC=F SS=  1.41D+00  RLast= 6.87D-03 DXNew= 1.2130D+00 2.0621D-02
 Trust test= 1.45D+00 RLast= 6.87D-03 DXMaxT set to 7.21D-01
 ITU=  1  1  1  1  1  1  1  1  0
     Eigenvalues ---    0.00770   0.01090   0.01252   0.01329   0.01445
     Eigenvalues ---    0.01503   0.01684   0.01909   0.02033   0.02040
     Eigenvalues ---    0.02057   0.02109   0.02133   0.02210   0.02213
     Eigenvalues ---    0.02232   0.02363   0.06297   0.14190   0.15993
     Eigenvalues ---    0.16023   0.16078   0.16429   0.18725   0.22469
     Eigenvalues ---    0.22903   0.23711   0.24198   0.24759   0.25005
     Eigenvalues ---    0.25033   0.25074   0.25954   0.30365   0.32074
     Eigenvalues ---    0.33415   0.33719   0.34055   0.35109   0.35157
     Eigenvalues ---    0.35285   0.35586   0.35629   0.36661   0.39319
     Eigenvalues ---    0.39899   0.42599   0.43706   0.45925   0.48913
     Eigenvalues ---    0.51933   0.55358   0.80156   0.92867
 En-DIIS/RFO-DIIS/Sim-DIIS IScMMF=       -3 using points:     9    8    7    6    5
 RFO step:  Lambda=-7.90018526D-07.
 NNeg= 0 NGDIIS= 5 SimSw=  2.50D-01 Rises=F DC= -6.12D-06 SmlDif=  1.00D-05
 NRisDI= 0 DoIntr=F SqrtH=F CThrHd= 10.0 CDAdj=  3.0
 RMS Error=  0.1982696270D-03 NUsed= 5 OKEnD=F EnDIS=F
 InvSVX:  RCond= 2.52D-07 Info=           0 Equed=N FErr=  1.55D-13 BErr=  8.28D-17
 DidBck=F Rises=F RFO-DIIS coefs:    1.36028   -0.35930   -0.10310    0.17355   -0.07143
 Iteration  1 RMS(Cart)=  0.00031660 RMS(Int)=  0.00000073
 Iteration  2 RMS(Cart)=  0.00000008 RMS(Int)=  0.00000073
 ITry= 1 IFail=0 DXMaxC= 1.03D-03 DCOld= 1.00D+10 DXMaxT= 7.21D-01 DXLimC= 3.00D+00 Rises=F
 Variable       Old X    -DE/DX   Delta X   Delta X   Delta X     New X
                                 (Linear)    (Quad)   (Total)
    R1        2.74017  -0.00002  -0.00000  -0.00001  -0.00002   2.74015
    R2        2.75201  -0.00010  -0.00035  -0.00006  -0.00041   2.75159
    R3        2.34306   0.00022   0.00020   0.00012   0.00032   2.34339
    R4        2.58818   0.00004  -0.00003   0.00006   0.00004   2.58822
    R5        2.04919   0.00000   0.00003  -0.00002   0.00001   2.04920
    R6        2.66861  -0.00002   0.00002  -0.00003  -0.00001   2.66859
    R7        2.05651  -0.00001  -0.00002  -0.00002  -0.00004   2.05647
    R8        2.58709   0.00008  -0.00017   0.00050   0.00033   2.58741
    R9        3.31732   0.00002  -0.00028   0.00020  -0.00009   3.31723
   R10        2.66506   0.00004  -0.00027   0.00021  -0.00006   2.66500
   R11        2.04889   0.00001   0.00007  -0.00003   0.00005   2.04893
   R12        2.72136  -0.00008  -0.00001  -0.00022  -0.00023   2.72114
   R13        2.62039   0.00015   0.00026   0.00012   0.00039   2.62077
   R14        2.70516  -0.00016  -0.00040  -0.00017  -0.00057   2.70459
   R15        2.34816  -0.00011  -0.00009  -0.00011  -0.00020   2.34795
   R16        2.61444   0.00007   0.00033  -0.00004   0.00030   2.61474
   R17        2.64097   0.00010   0.00034   0.00006   0.00039   2.64137
   R18        2.04891   0.00002   0.00001   0.00005   0.00006   2.04897
   R19        2.65148  -0.00015  -0.00042  -0.00012  -0.00055   2.65094
   R20        2.04920  -0.00001  -0.00001  -0.00002  -0.00003   2.04916
   R21        3.32000   0.00016   0.00069   0.00010   0.00079   3.32080
    A1        1.96110   0.00002   0.00008   0.00003   0.00011   1.96121
    A2        2.15805  -0.00002  -0.00025   0.00005  -0.00019   2.15786
    A3        2.16403   0.00000   0.00017  -0.00009   0.00008   2.16411
    A4        2.14979   0.00005   0.00010   0.00014   0.00023   2.15003
    A5        2.02263  -0.00006  -0.00027  -0.00014  -0.00041   2.02222
    A6        2.11076   0.00000   0.00017   0.00001   0.00018   2.11094
    A7        2.13279  -0.00005  -0.00027  -0.00004  -0.00032   2.13247
    A8        2.08631   0.00005   0.00015   0.00016   0.00030   2.08662
    A9        2.06408   0.00000   0.00012  -0.00011   0.00001   2.06410
   A10        2.16626  -0.00003  -0.00017  -0.00009  -0.00026   2.16600
   A11        2.04052   0.00001   0.00015  -0.00002   0.00013   2.04065
   A12        2.07641   0.00002   0.00002   0.00011   0.00013   2.07654
   A13        2.11467   0.00001   0.00022  -0.00005   0.00016   2.11483
   A14        2.06216   0.00002  -0.00034   0.00035   0.00001   2.06218
   A15        2.10636  -0.00003   0.00012  -0.00030  -0.00018   2.10618
   A16        2.04176   0.00000   0.00005   0.00002   0.00007   2.04183
   A17        2.10015  -0.00003  -0.00012  -0.00001  -0.00014   2.10001
   A18        2.14128   0.00002   0.00008  -0.00001   0.00007   2.14134
   A19        2.24340  -0.00001  -0.00002  -0.00009  -0.00011   2.24330
   A20        2.22777   0.00008   0.00023   0.00022   0.00044   2.22822
   A21        1.81201  -0.00007  -0.00021  -0.00013  -0.00034   1.81167
   A22        2.40446   0.00005   0.00039   0.00011   0.00050   2.40496
   A23        2.06609  -0.00002  -0.00046  -0.00004  -0.00050   2.06560
   A24        2.16608   0.00005   0.00013   0.00006   0.00018   2.16625
   A25        2.05650  -0.00001  -0.00007   0.00007   0.00000   2.05650
   A26        2.06061  -0.00003  -0.00006  -0.00012  -0.00018   2.06043
   A27        2.12670   0.00002  -0.00005   0.00003  -0.00003   2.12668
   A28        2.07985  -0.00004   0.00007  -0.00024  -0.00018   2.07967
   A29        2.07663   0.00002  -0.00002   0.00022   0.00020   2.07684
   A30        1.99103  -0.00002   0.00020  -0.00003   0.00018   1.99121
   A31        2.18680   0.00000  -0.00021   0.00000  -0.00021   2.18659
   A32        2.10536   0.00002   0.00000   0.00002   0.00003   2.10538
    D1        0.00007  -0.00000  -0.00006   0.00001  -0.00005   0.00002
    D2       -3.14153  -0.00000  -0.00005   0.00001  -0.00004  -3.14157
    D3        3.14145   0.00001   0.00010   0.00001   0.00011   3.14157
    D4       -0.00015   0.00001   0.00011   0.00001   0.00012  -0.00003
    D5       -0.00009   0.00000   0.00007  -0.00001   0.00006  -0.00003
    D6        3.14151   0.00000   0.00004   0.00005   0.00009  -3.14158
    D7       -3.14146  -0.00001  -0.00009  -0.00002  -0.00011  -3.14157
    D8        0.00013  -0.00001  -0.00012   0.00005  -0.00007   0.00006
    D9       -0.00003   0.00000   0.00001   0.00001   0.00002  -0.00000
   D10        3.14158   0.00000   0.00001  -0.00000   0.00001   3.14159
   D11        3.14158   0.00000   0.00001   0.00001   0.00002  -3.14159
   D12       -0.00001   0.00000   0.00001  -0.00000   0.00000  -0.00000
   D13       -0.00002   0.00000   0.00003  -0.00002   0.00000  -0.00002
   D14        3.14159   0.00000   0.00001  -0.00002  -0.00001   3.14158
   D15        3.14156   0.00000   0.00003  -0.00001   0.00001   3.14158
   D16       -0.00001   0.00000   0.00001  -0.00001   0.00000  -0.00001
   D17        0.00005  -0.00000  -0.00004  -0.00000  -0.00004   0.00001
   D18       -3.14155  -0.00000  -0.00004   0.00002  -0.00002  -3.14157
   D19       -3.14155  -0.00000  -0.00001  -0.00006  -0.00007   3.14157
   D20        0.00004  -0.00000  -0.00001  -0.00005  -0.00005  -0.00002
   D21        0.00001  -0.00000  -0.00002   0.00002   0.00000   0.00001
   D22        3.14158   0.00000   0.00000   0.00001   0.00001  -3.14159
   D23       -3.14158  -0.00000  -0.00001   0.00000  -0.00001  -3.14159
   D24       -0.00000  -0.00000   0.00000  -0.00001  -0.00000  -0.00001
   D25       -0.00003   0.00000   0.00000   0.00004   0.00005   0.00001
   D26        3.14158   0.00000   0.00002  -0.00002  -0.00001   3.14157
   D27        3.14158   0.00000  -0.00001   0.00005   0.00004  -3.14157
   D28        0.00001  -0.00000  -0.00000  -0.00002  -0.00002  -0.00001
   D29       -3.14159  -0.00000   0.00000  -0.00002  -0.00001   3.14158
   D30       -0.00001   0.00000  -0.00001   0.00004   0.00003   0.00002
   D31        3.14159   0.00000  -0.00000   0.00002   0.00001  -3.14158
   D32       -0.00001   0.00000  -0.00000   0.00002   0.00002   0.00001
   D33        0.00001  -0.00000   0.00001  -0.00004  -0.00003  -0.00002
   D34       -3.14159  -0.00000   0.00001  -0.00003  -0.00003   3.14157
   D35       -0.00000   0.00000  -0.00000   0.00000   0.00000   0.00000
   D36        0.00001  -0.00000   0.00001  -0.00004  -0.00004  -0.00002
   D37        3.14159   0.00000  -0.00000   0.00001   0.00001  -3.14159
   D38        0.00000  -0.00000  -0.00000   0.00000   0.00000   0.00000
   D39        3.14159   0.00000  -0.00000   0.00001   0.00000  -3.14159
   D40       -3.14159  -0.00000  -0.00000  -0.00000  -0.00000  -3.14159
   D41        0.00000  -0.00000  -0.00000   0.00000   0.00000   0.00000
   D42       -0.00001   0.00000  -0.00001   0.00004   0.00003   0.00002
   D43       -3.14159  -0.00000   0.00000  -0.00001  -0.00001   3.14159
   D44        3.14158   0.00000  -0.00001   0.00004   0.00003  -3.14157
   D45        0.00000  -0.00000   0.00000  -0.00001  -0.00001  -0.00001
         Item               Value     Threshold  Converged?
 Maximum Force            0.000224     0.000450     YES
 RMS     Force            0.000049     0.000300     YES
 Maximum Displacement     0.001031     0.001800     YES
 RMS     Displacement     0.000317     0.001200     YES
 Predicted change in Energy=-3.915125D-07
 Optimization completed.
    -- Stationary point found.
                           ----------------------------
                           !   Optimized Parameters   !
                           ! (Angstroms and Degrees)  !
 --------------------------                            --------------------------
 ! Name  Definition              Value          Derivative Info.                !
 --------------------------------------------------------------------------------
 ! R1    R(1,2)                  1.45           -DE/DX =    0.0                 !
 ! R2    R(1,4)                  1.4563         -DE/DX =   -0.0001              !
 ! R3    R(1,10)                 1.2399         -DE/DX =    0.0002              !
 ! R4    R(2,3)                  1.3696         -DE/DX =    0.0                 !
 ! R5    R(2,11)                 1.0844         -DE/DX =    0.0                 !
 ! R6    R(3,6)                  1.4122         -DE/DX =    0.0                 !
 ! R7    R(3,7)                  1.0883         -DE/DX =    0.0                 !
 ! R8    R(4,5)                  1.369          -DE/DX =    0.0001              !
 ! R9    R(4,9)                  1.7555         -DE/DX =    0.0                 !
 ! R10   R(5,6)                  1.4103         -DE/DX =    0.0                 !
 ! R11   R(5,8)                  1.0842         -DE/DX =    0.0                 !
 ! R12   R(6,12)                 1.4401         -DE/DX =   -0.0001              !
 ! R13   R(12,13)                1.3866         -DE/DX =    0.0001              !
 ! R14   R(12,15)                1.4315         -DE/DX =   -0.0002              !
 ! R15   R(13,14)                1.2426         -DE/DX =   -0.0001              !
 ! R16   R(14,17)                1.3835         -DE/DX =    0.0001              !
 ! R17   R(15,16)                1.3975         -DE/DX =    0.0001              !
 ! R18   R(15,20)                1.0842         -DE/DX =    0.0                 !
 ! R19   R(16,17)                1.4031         -DE/DX =   -0.0001              !
 ! R20   R(16,19)                1.0844         -DE/DX =    0.0                 !
 ! R21   R(17,18)                1.7569         -DE/DX =    0.0002              !
 ! A1    A(2,1,4)              112.3629         -DE/DX =    0.0                 !
 ! A2    A(2,1,10)             123.6473         -DE/DX =    0.0                 !
 ! A3    A(4,1,10)             123.9898         -DE/DX =    0.0                 !
 ! A4    A(1,2,3)              123.1741         -DE/DX =    0.0001              !
 ! A5    A(1,2,11)             115.8881         -DE/DX =   -0.0001              !
 ! A6    A(3,2,11)             120.9377         -DE/DX =    0.0                 !
 ! A7    A(2,3,6)              122.1998         -DE/DX =   -0.0001              !
 ! A8    A(2,3,7)              119.537          -DE/DX =    0.0001              !
 ! A9    A(6,3,7)              118.2632         -DE/DX =    0.0                 !
 ! A10   A(1,4,5)              124.1175         -DE/DX =    0.0                 !
 ! A11   A(1,4,9)              116.9131         -DE/DX =    0.0                 !
 ! A12   A(5,4,9)              118.9694         -DE/DX =    0.0                 !
 ! A13   A(4,5,6)              121.1615         -DE/DX =    0.0                 !
 ! A14   A(4,5,8)              118.1532         -DE/DX =    0.0                 !
 ! A15   A(6,5,8)              120.6853         -DE/DX =    0.0                 !
 ! A16   A(3,6,5)              116.9842         -DE/DX =    0.0                 !
 ! A17   A(3,6,12)             120.3297         -DE/DX =    0.0                 !
 ! A18   A(5,6,12)             122.6861         -DE/DX =    0.0                 !
 ! A19   A(6,12,13)            128.5374         -DE/DX =    0.0                 !
 ! A20   A(6,12,15)            127.642          -DE/DX =    0.0001              !
 ! A21   A(13,12,15)           103.8206         -DE/DX =   -0.0001              !
 ! A22   A(12,13,14)           137.7653         -DE/DX =    0.0                 !
 ! A23   A(13,14,17)           118.3784         -DE/DX =    0.0                 !
 ! A24   A(12,15,16)           124.107          -DE/DX =    0.0                 !
 ! A25   A(12,15,20)           117.829          -DE/DX =    0.0                 !
 ! A26   A(16,15,20)           118.0641         -DE/DX =    0.0                 !
 ! A27   A(15,16,17)           121.8511         -DE/DX =    0.0                 !
 ! A28   A(15,16,19)           119.1666         -DE/DX =    0.0                 !
 ! A29   A(17,16,19)           118.9823         -DE/DX =    0.0                 !
 ! A30   A(14,17,16)           114.0777         -DE/DX =    0.0                 !
 ! A31   A(14,17,18)           125.2942         -DE/DX =    0.0                 !
 ! A32   A(16,17,18)           120.6281         -DE/DX =    0.0                 !
 ! D1    D(4,1,2,3)              0.0042         -DE/DX =    0.0                 !
 ! D2    D(4,1,2,11)          -179.9963         -DE/DX =    0.0                 !
 ! D3    D(10,1,2,3)           179.992          -DE/DX =    0.0                 !
 ! D4    D(10,1,2,11)           -0.0085         -DE/DX =    0.0                 !
 ! D5    D(2,1,4,5)             -0.0049         -DE/DX =    0.0                 !
 ! D6    D(2,1,4,9)           -180.0048         -DE/DX =    0.0                 !
 ! D7    D(10,1,4,5)          -179.9926         -DE/DX =    0.0                 !
 ! D8    D(10,1,4,9)             0.0075         -DE/DX =    0.0                 !
 ! D9    D(1,2,3,6)             -0.0015         -DE/DX =    0.0                 !
 ! D10   D(1,2,3,7)            179.999          -DE/DX =    0.0                 !
 ! D11   D(11,2,3,6)          -180.0009         -DE/DX =    0.0                 !
 ! D12   D(11,2,3,7)            -0.0004         -DE/DX =    0.0                 !
 ! D13   D(2,3,6,5)             -0.0011         -DE/DX =    0.0                 !
 ! D14   D(2,3,6,12)           179.9999         -DE/DX =    0.0                 !
 ! D15   D(7,3,6,5)            179.9984         -DE/DX =    0.0                 !
 ! D16   D(7,3,6,12)            -0.0006         -DE/DX =    0.0                 !
 ! D17   D(1,4,5,6)              0.0028         -DE/DX =    0.0                 !
 ! D18   D(1,4,5,8)           -179.9977         -DE/DX =    0.0                 !
 ! D19   D(9,4,5,6)            180.0026         -DE/DX =    0.0                 !
 ! D20   D(9,4,5,8)              0.0021         -DE/DX =    0.0                 !
 ! D21   D(4,5,6,3)              0.0005         -DE/DX =    0.0                 !
 ! D22   D(4,5,6,12)          -180.0005         -DE/DX =    0.0                 !
 ! D23   D(8,5,6,3)           -179.999          -DE/DX =    0.0                 !
 ! D24   D(8,5,6,12)            -0.0001         -DE/DX =    0.0                 !
 ! D25   D(3,6,12,13)           -0.0019         -DE/DX =    0.0                 !
 ! D26   D(3,6,12,15)          179.9993         -DE/DX =    0.0                 !
 ! D27   D(5,6,12,13)         -180.0008         -DE/DX =    0.0                 !
 ! D28   D(5,6,12,15)            0.0004         -DE/DX =    0.0                 !
 ! D29   D(6,12,13,14)         180.0003         -DE/DX =    0.0                 !
 ! D30   D(15,12,13,14)         -0.0006         -DE/DX =    0.0                 !
 ! D31   D(6,12,15,16)        -180.0004         -DE/DX =    0.0                 !
 ! D32   D(6,12,15,20)          -0.0005         -DE/DX =    0.0                 !
 ! D33   D(13,12,15,16)          0.0006         -DE/DX =    0.0                 !
 ! D34   D(13,12,15,20)        180.0004         -DE/DX =    0.0                 !
 ! D35   D(12,13,14,17)          0.0            -DE/DX =    0.0                 !
 ! D36   D(13,14,17,16)          0.0008         -DE/DX =    0.0                 !
 ! D37   D(13,14,17,18)       -180.0002         -DE/DX =    0.0                 !
 ! D38   D(12,15,16,17)          0.0001         -DE/DX =    0.0                 !
 ! D39   D(12,15,16,19)       -180.0001         -DE/DX =    0.0                 !
 ! D40   D(20,15,16,17)       -179.9998         -DE/DX =    0.0                 !
 ! D41   D(20,15,16,19)          0.0            -DE/DX =    0.0                 !
 ! D42   D(15,16,17,14)         -0.0008         -DE/DX =    0.0                 !
 ! D43   D(15,16,17,18)        180.0001         -DE/DX =    0.0                 !
 ! D44   D(19,16,17,14)       -180.0006         -DE/DX =    0.0                 !
 ! D45   D(19,16,17,18)          0.0003         -DE/DX =    0.0                 !
 --------------------------------------------------------------------------------
 Lowest energy point so far.  Saving SCF results.
 Largest change from initial coordinates is atom   13       0.050 Angstoms.
 GradGradGradGradGradGradGradGradGradGradGradGradGradGradGradGradGradGrad

 Leave Link  103 at Mon Apr  4 14:06:22 2022, MaxMem=  1879048192 cpu:               0.2 elap:               0.1
 (Enter /gpfs/software/gaussian16/sse4/tar/g16/l202.exe)
                          Input orientation:                          
 ---------------------------------------------------------------------
 Center     Atomic      Atomic             Coordinates (Angstroms)
 Number     Number       Type             X           Y           Z
 ---------------------------------------------------------------------
      1          6           0       -8.035037   -1.631869    6.808394
      2          6           0       -7.138409   -2.656458    7.307265
      3          6           0       -5.901064   -2.895420    6.770894
      4          6           0       -7.468464   -0.899045    5.684663
      5          6           0       -6.230436   -1.143921    5.154043
      6          6           0       -5.398276   -2.154253    5.679066
      7          1           0       -5.276096   -3.680320    7.192385
      8          1           0       -5.904250   -0.538507    4.315817
      9         17           0       -8.456562    0.372649    4.986048
     10          8           0       -9.156736   -1.408163    7.287029
     11          1           0       -7.504262   -3.238282    8.146030
     12          6           0       -4.090988   -2.439689    5.146745
     13          6           0       -3.178081   -3.396209    5.564433
     14          6           0       -2.041035   -3.783578    5.246464
     15          6           0       -3.431792   -1.792275    4.053342
     16          6           0       -2.155313   -2.131135    3.596287
     17          6           0       -1.404635   -3.157367    4.189611
     18         17           0        0.197341   -3.556615    3.588888
     19          1           0       -1.731712   -1.586584    2.759674
     20          1           0       -3.957406   -0.988899    3.549470
 ---------------------------------------------------------------------
                    Distance matrix (angstroms):
                    1          2          3          4          5
     1  C    0.000000
     2  C    1.450034   0.000000
     3  C    2.480285   1.369606   0.000000
     4  C    1.456299   2.414596   2.760825   0.000000
     5  C    2.496309   2.783622   2.406334   1.369028   0.000000
     6  C    2.915610   2.435427   1.412166   2.421004   1.410287
     7  H    3.457653   2.128310   1.088259   3.849051   3.391006
     8  H    3.456680   3.867509   3.403300   2.109619   1.084226
     9  Cl   2.741663   4.037457   4.516250   1.755450   2.698860
    10  O    1.239896   2.373245   3.616314   2.382654   3.630797
    11  H    2.156747   1.084387   2.139813   3.395826   3.867941
    12  C    4.355362   3.741873   2.474252   3.751038   2.501260
    13  C    5.315107   4.389635   3.020095   4.965649   3.815506
    14  C    6.557251   5.612533   4.244117   6.161942   4.952515
    15  C    5.367114   5.007378   3.833969   4.444524   3.076412
    16  C    6.718487   6.235268   4.969196   5.840286   4.473011
    17  C    7.290227   6.545750   5.191292   6.641177   5.317185
    18  Cl   9.046653   8.273442   6.910346   8.379709   7.041812
    19  H    7.491736   7.145460   5.931815   6.476002   5.115415
    20  H    5.259380   5.198130   4.217843   4.110311   2.786638
                    6          7          8          9         10
     6  C    0.000000
     7  H    2.152659   0.000000
     8  H    2.173728   4.305834   0.000000
     9  Cl   4.027235   5.604449   2.791722   0.000000
    10  O    4.155504   4.497891   4.490330   2.992666   0.000000
    11  H    3.419972   2.463648   4.951702   4.891951   2.611108
    12  C    1.440083   2.669885   2.755513   5.195508   5.595235
    13  C    2.546539   2.670695   4.142161   6.511619   6.531766
    14  C    3.756715   3.776624   5.130401   7.648596   7.774297
    15  C    2.577026   4.101190   2.784578   5.550238   6.586293
    16  C    3.854259   5.007113   4.136269   6.921424   7.947590
    17  C    4.378799   4.927306   5.207772   7.926223   8.529290
    18  Cl   6.135666   6.554312   6.845934   9.606311  10.285468
    19  H    4.721101   6.049406   4.574945   7.349758   8.698262
    20  H    2.823001   4.717364   2.140173   4.915280   6.417021
                   11         12         13         14         15
    11  H    0.000000
    12  C    4.613448   0.000000
    13  C    5.040379   1.386648   0.000000
    14  C    6.208999   2.453220   1.242591   0.000000
    15  C    5.951978   1.431508   2.218190   2.706110   0.000000
    16  C    7.108951   2.499193   2.553442   2.338099   1.397543
    17  C    7.270849   2.940691   2.256611   1.383504   2.447736
    18  Cl   8.954528   4.697256   3.914331   2.794531   4.061923
    19  H    8.066181   3.462959   3.637774   3.332655   2.146197
    20  H    6.226418   2.161926   3.234589   3.789788   1.084237
                   16         17         18         19         20
    16  C    0.000000
    17  C    1.403105   0.000000
    18  Cl   2.750823   1.756870   0.000000
    19  H    1.084387   2.149200   2.879212   0.000000
    20  H    2.134113   3.410085   4.884326   2.436128   0.000000
 Stoichiometry    C12H5Cl2O(1-)
 Framework group  C1[X(C12H5Cl2O)]
 Deg. of freedom    54
 Full point group                 C1      NOp   1
 RotChk:  IX=0 Diff= 3.63D-15
 Largest Abelian subgroup         C1      NOp   1
 Largest concise Abelian subgroup C1      NOp   1
                         Standard orientation:                         
 ---------------------------------------------------------------------
 Center     Atomic      Atomic             Coordinates (Angstroms)
 Number     Number       Type             X           Y           Z
 ---------------------------------------------------------------------
      1          6           0        3.469510    0.904214    0.000076
      2          6           0        2.475576    1.960004    0.000005
      3          6           0        1.127184    1.719884   -0.000008
      4          6           0        2.868702   -0.422374    0.000031
      5          6           0        1.519456   -0.654261    0.000031
      6          6           0        0.595836    0.411495    0.000016
      7          1           0        0.432999    2.557987   -0.000047
      8          1           0        1.177196   -1.683048    0.000034
      9         17           0        3.966792   -1.791973   -0.000020
     10          8           0        4.691956    1.111505   -0.000055
     11          1           0        2.861364    2.973445   -0.000029
     12          6           0       -0.829427    0.205420    0.000004
     13          6           0       -1.839664    1.155270    0.000005
     14          6           0       -3.082065    1.176970    0.000000
     15          6           0       -1.532481   -1.041547    0.000011
     16          6           0       -2.925340   -1.155871    0.000006
     17          6           0       -3.760791   -0.028607   -0.000009
     18         17           0       -5.508307   -0.209663   -0.000012
     19          1           0       -3.374587   -2.142822    0.000010
     20          1           0       -0.945837   -1.953369    0.000019
 ---------------------------------------------------------------------
 Rotational constants (GHZ):           1.5640127           0.1796462           0.1611376
 Leave Link  202 at Mon Apr  4 14:06:22 2022, MaxMem=  1879048192 cpu:               0.1 elap:               0.0
 (Enter /gpfs/software/gaussian16/sse4/tar/g16/l601.exe)
 Copying SCF densities to generalized density rwf, IOpCl= 0 IROHF=0.

 **********************************************************************

            Population analysis using the SCF density.

 **********************************************************************

 Orbital symmetries:
       Occupied  (A) (A) (A) (A) (A) (A) (A) (A) (A) (A) (A) (A)
                 (A) (A) (A) (A) (A) (A) (A) (A) (A) (A) (A) (A)
                 (A) (A) (A) (A) (A) (A) (A) (A) (A) (A) (A) (A)
                 (A) (A) (A) (A) (A) (A) (A) (A) (A) (A) (A) (A)
                 (A) (A) (A) (A) (A) (A) (A) (A) (A) (A) (A) (A)
       Virtual   (A) (A) (A) (A) (A) (A) (A) (A) (A) (A) (A) (A)
                 (A) (A) (A) (A) (A) (A) (A) (A) (A) (A) (A) (A)
                 (A) (A) (A) (A) (A) (A) (A) (A) (A) (A) (A) (A)
                 (A) (A) (A) (A) (A) (A) (A) (A) (A) (A) (A) (A)
                 (A) (A) (A) (A) (A) (A) (A) (A) (A) (A) (A) (A)
                 (A) (A) (A) (A) (A) (A) (A) (A) (A) (A) (A) (A)
                 (A) (A) (A) (A) (A) (A) (A) (A) (A) (A) (A) (A)
                 (A) (A) (A) (A) (A) (A) (A) (A) (A) (A) (A) (A)
                 (A) (A) (A) (A) (A) (A) (A) (A) (A) (A) (A) (A)
                 (A) (A) (A) (A) (A) (A) (A) (A) (A) (A) (A) (A)
                 (A) (A) (A) (A) (A) (A) (A) (A) (A) (A) (A) (A)
                 (A) (A) (A) (A) (A) (A) (A) (A) (A) (A) (A) (A)
                 (A) (A) (A) (A) (A) (A) (A) (A) (A) (A) (A) (A)
                 (A) (A) (A) (A) (A) (A) (A) (A) (A) (A) (A) (A)
                 (A) (A) (A) (A) (A) (A) (A) (A) (A) (A) (A) (A)
                 (A) (A) (A) (A) (A) (A) (A) (A) (A) (A) (A) (A)
                 (A) (A) (A) (A) (A) (A) (A) (A) (A) (A) (A) (A)
                 (A) (A) (A) (A) (A) (A) (A) (A) (A) (A) (A) (A)
                 (A) (A) (A) (A) (A) (A) (A) (A) (A) (A) (A) (A)
                 (A) (A) (A) (A) (A) (A) (A) (A) (A) (A) (A) (A)
                 (A) (A) (A) (A) (A) (A) (A) (A) (A) (A) (A) (A)
                 (A) (A) (A) (A) (A) (A) (A) (A) (A) (A) (A) (A)
                 (A) (A) (A) (A) (A) (A) (A) (A) (A) (A) (A) (A)
                 (A) (A) (A) (A) (A) (A) (A) (A) (A) (A) (A) (A)
                 (A) (A) (A) (A) (A) (A) (A) (A) (A) (A) (A) (A)
                 (A) (A) (A) (A) (A) (A) (A) (A) (A) (A) (A) (A)
 The electronic state is 1-A.
 Alpha  occ. eigenvalues -- -102.58443-102.54187 -19.42916 -10.52521 -10.48875
 Alpha  occ. eigenvalues --  -10.46964 -10.46878 -10.46625 -10.46035 -10.45837
 Alpha  occ. eigenvalues --  -10.45247 -10.43291 -10.42691 -10.42421 -10.40277
 Alpha  occ. eigenvalues --   -9.72698  -9.68435  -7.45192  -7.44551  -7.44549
 Alpha  occ. eigenvalues --   -7.40928  -7.40303  -7.40283  -0.98292  -0.90745
 Alpha  occ. eigenvalues --   -0.86147  -0.84467  -0.80821  -0.75531  -0.74653
 Alpha  occ. eigenvalues --   -0.70833  -0.67254  -0.59525  -0.58162  -0.55158
 Alpha  occ. eigenvalues --   -0.53915  -0.48454  -0.45235  -0.44386  -0.40911
 Alpha  occ. eigenvalues --   -0.40770  -0.38612  -0.38063  -0.36783  -0.35975
 Alpha  occ. eigenvalues --   -0.35209  -0.34954  -0.32116  -0.31825  -0.29367
 Alpha  occ. eigenvalues --   -0.29099  -0.27536  -0.27166  -0.24549  -0.23513
 Alpha  occ. eigenvalues --   -0.22918  -0.20391  -0.18064  -0.16927  -0.09794
 Alpha virt. eigenvalues --    0.05519   0.08941   0.09449   0.10685   0.11905
 Alpha virt. eigenvalues --    0.11974   0.12431   0.14018   0.14230   0.14512
 Alpha virt. eigenvalues --    0.14998   0.15224   0.16088   0.16203   0.17181
 Alpha virt. eigenvalues --    0.17352   0.17835   0.18021   0.18745   0.19198
 Alpha virt. eigenvalues --    0.19285   0.20374   0.20558   0.20704   0.21634
 Alpha virt. eigenvalues --    0.21640   0.22873   0.22957   0.23470   0.24041
 Alpha virt. eigenvalues --    0.24778   0.25022   0.25377   0.25780   0.25790
 Alpha virt. eigenvalues --    0.26519   0.27607   0.28229   0.28836   0.28855
 Alpha virt. eigenvalues --    0.29179   0.29212   0.30046   0.30572   0.31117
 Alpha virt. eigenvalues --    0.31473   0.31746   0.31895   0.32403   0.33143
 Alpha virt. eigenvalues --    0.33685   0.33808   0.34335   0.35025   0.35627
 Alpha virt. eigenvalues --    0.37316   0.37650   0.37984   0.38410   0.38805
 Alpha virt. eigenvalues --    0.39920   0.40295   0.41110   0.42728   0.43146
 Alpha virt. eigenvalues --    0.43674   0.44039   0.45254   0.46622   0.46723
 Alpha virt. eigenvalues --    0.47201   0.47280   0.48322   0.50473   0.51064
 Alpha virt. eigenvalues --    0.51894   0.53417   0.53886   0.55708   0.56246
 Alpha virt. eigenvalues --    0.57361   0.57590   0.60818   0.61498   0.62112
 Alpha virt. eigenvalues --    0.64565   0.65099   0.65517   0.65560   0.66622
 Alpha virt. eigenvalues --    0.67593   0.68464   0.69494   0.69738   0.71320
 Alpha virt. eigenvalues --    0.72163   0.73603   0.73636   0.73794   0.75043
 Alpha virt. eigenvalues --    0.76036   0.76516   0.76956   0.78120   0.80567
 Alpha virt. eigenvalues --    0.80900   0.80972   0.82840   0.82895   0.83444
 Alpha virt. eigenvalues --    0.84200   0.84992   0.85767   0.87677   0.87868
 Alpha virt. eigenvalues --    0.88423   0.89421   0.90042   0.92767   0.93558
 Alpha virt. eigenvalues --    0.96088   0.97495   0.98837   0.99483   1.00081
 Alpha virt. eigenvalues --    1.00949   1.02533   1.02745   1.03454   1.04145
 Alpha virt. eigenvalues --    1.04285   1.04976   1.05534   1.07001   1.07165
 Alpha virt. eigenvalues --    1.08852   1.09125   1.09843   1.10751   1.11591
 Alpha virt. eigenvalues --    1.12517   1.14403   1.14612   1.14629   1.16492
 Alpha virt. eigenvalues --    1.18942   1.18986   1.20803   1.21890   1.22163
 Alpha virt. eigenvalues --    1.25187   1.25773   1.26636   1.29336   1.29686
 Alpha virt. eigenvalues --    1.32410   1.33951   1.35023   1.36669   1.37080
 Alpha virt. eigenvalues --    1.39239   1.41246   1.42539   1.44054   1.44161
 Alpha virt. eigenvalues --    1.45954   1.47904   1.48532   1.51625   1.53050
 Alpha virt. eigenvalues --    1.60803   1.60829   1.65311   1.66272   1.67467
 Alpha virt. eigenvalues --    1.70227   1.70803   1.71438   1.73628   1.73660
 Alpha virt. eigenvalues --    1.76892   1.80068   1.80587   1.83156   1.84313
 Alpha virt. eigenvalues --    1.86057   1.87427   1.89229   1.90232   1.93364
 Alpha virt. eigenvalues --    1.94018   1.96103   1.97440   1.97843   2.00265
 Alpha virt. eigenvalues --    2.02143   2.05129   2.07172   2.08325   2.09009
 Alpha virt. eigenvalues --    2.10134   2.10522   2.11506   2.12626   2.14823
 Alpha virt. eigenvalues --    2.16349   2.18573   2.18622   2.20270   2.22263
 Alpha virt. eigenvalues --    2.26847   2.27837   2.33271   2.35113   2.39881
 Alpha virt. eigenvalues --    2.40051   2.41137   2.44232   2.44621   2.45280
 Alpha virt. eigenvalues --    2.46988   2.48296   2.53392   2.55707   2.59051
 Alpha virt. eigenvalues --    2.59846   2.61688   2.64999   2.66593   2.69906
 Alpha virt. eigenvalues --    2.72908   2.73979   2.76544   2.78232   2.80719
 Alpha virt. eigenvalues --    2.82276   2.84237   2.84373   2.85245   2.86656
 Alpha virt. eigenvalues --    2.89858   2.91221   2.91388   2.93585   2.96440
 Alpha virt. eigenvalues --    2.96815   3.00296   3.02428   3.02902   3.05259
 Alpha virt. eigenvalues --    3.09963   3.12627   3.16598   3.17411   3.17731
 Alpha virt. eigenvalues --    3.19116   3.21668   3.23715   3.26123   3.30925
 Alpha virt. eigenvalues --    3.32156   3.35879   3.40097   3.44549   3.45932
 Alpha virt. eigenvalues --    3.48663   3.56387   3.57651   3.63639   3.65813
 Alpha virt. eigenvalues --    3.68370   3.70241   3.75978   3.77944   3.84367
 Alpha virt. eigenvalues --    3.90794   3.98997   4.01268   4.18848   4.19881
 Alpha virt. eigenvalues --    4.25124   4.31906   4.37327   4.72416   4.79939
 Alpha virt. eigenvalues --    4.95929   5.36316   5.52327   6.01353  10.06110
 Alpha virt. eigenvalues --   10.11064  23.56033  23.85123  24.02951  24.06141
 Alpha virt. eigenvalues --   24.10743  24.15727  24.18401  24.22311  24.26475
 Alpha virt. eigenvalues --   24.32013  24.38718  24.78810  26.02661  26.07827
 Alpha virt. eigenvalues --   26.28380  26.41087  26.75623  26.83542  50.32229
 Alpha virt. eigenvalues --  216.16188 216.21275
          Condensed to atoms (all electrons):
               1          2          3          4          5          6
     1  C   19.440733  -2.842411   3.559890  -6.171654  -3.609257  -3.263790
     2  C   -2.842411  17.785440  -6.020008   1.828311  -2.843801  -0.161891
     3  C    3.559890  -6.020008  18.599662  -5.081895  -3.158705  -3.530693
     4  C   -6.171654   1.828311  -5.081895  20.867298   0.453083  -0.787334
     5  C   -3.609257  -2.843801  -3.158705   0.453083  18.265434   2.413307
     6  C   -3.263790  -0.161891  -3.530693  -0.787334   2.413307  15.111404
     7  H   -0.014096  -0.092099   0.267359  -0.016316   0.017992   0.077617
     8  H    0.047921  -0.023658  -0.007203  -0.007922   0.127288   0.022729
     9  Cl  -0.096259   0.461404  -0.025838  -1.267858   0.559582  -0.229089
    10  O    0.224456  -0.051122  -0.258811   0.039610   0.009911   0.034067
    11  H    0.098563   0.279119   0.022484  -0.029686  -0.029704   0.001580
    12  C   -0.472071  -0.087109  -0.050813  -1.227701  -1.050090   4.190935
    13  C    0.435257  -1.539140   3.662100  -2.083051  -4.011284  -2.036678
    14  C   -0.186236   0.836469   1.235034  -0.631447  -1.966335  -2.867890
    15  C   -0.267039  -0.845444  -3.268404  -1.504077   3.267475  -1.202764
    16  C    0.103131   0.116736   0.587133   0.820747  -1.575063  -0.939440
    17  C    0.029360  -0.388454  -0.137293  -0.330555   0.130411  -1.420205
    18  Cl  -0.000023  -0.010728  -0.026979  -0.007299  -0.036098  -0.089058
    19  H    0.000129  -0.000335  -0.004654   0.000294   0.017708   0.000304
    20  H   -0.009315   0.012798   0.008143   0.008960  -0.001851   0.077374
               7          8          9         10         11         12
     1  C   -0.014096   0.047921  -0.096259   0.224456   0.098563  -0.472071
     2  C   -0.092099  -0.023658   0.461404  -0.051122   0.279119  -0.087109
     3  C    0.267359  -0.007203  -0.025838  -0.258811   0.022484  -0.050813
     4  C   -0.016316  -0.007922  -1.267858   0.039610  -0.029686  -1.227701
     5  C    0.017992   0.127288   0.559582   0.009911  -0.029704  -1.050090
     6  C    0.077617   0.022729  -0.229089   0.034067   0.001580   4.190935
     7  H    0.537234  -0.000180   0.000623  -0.000324  -0.007757   0.059423
     8  H   -0.000180   0.543214  -0.047369  -0.000745   0.000070   0.099187
     9  Cl   0.000623  -0.047369  17.662403   0.064992  -0.000083  -0.164352
    10  O   -0.000324  -0.000745   0.064992   8.340227  -0.007529   0.007816
    11  H   -0.007757   0.000070  -0.000083  -0.007529   0.521617  -0.002271
    12  C    0.059423   0.099187  -0.164352   0.007816  -0.002271  13.902759
    13  C    0.010159   0.042833  -0.106066  -0.002288   0.018710   0.447215
    14  C   -0.025078   0.000894  -0.004901   0.001138   0.001645  -1.426676
    15  C    0.036022  -0.007924  -0.030952   0.002119  -0.002407  -4.199714
    16  C   -0.000543   0.060001  -0.010550   0.000494   0.000211  -0.089061
    17  C   -0.005042  -0.002688  -0.004013  -0.000102   0.000297  -3.798701
    18  Cl   0.000051   0.000080  -0.000038   0.000000  -0.000000  -0.565458
    19  H    0.000003   0.000028   0.000016  -0.000000   0.000000   0.026866
    20  H   -0.000048  -0.000224   0.000457   0.000007   0.000000   0.125456
              13         14         15         16         17         18
     1  C    0.435257  -0.186236  -0.267039   0.103131   0.029360  -0.000023
     2  C   -1.539140   0.836469  -0.845444   0.116736  -0.388454  -0.010728
     3  C    3.662100   1.235034  -3.268404   0.587133  -0.137293  -0.026979
     4  C   -2.083051  -0.631447  -1.504077   0.820747  -0.330555  -0.007299
     5  C   -4.011284  -1.966335   3.267475  -1.575063   0.130411  -0.036098
     6  C   -2.036678  -2.867890  -1.202764  -0.939440  -1.420205  -0.089058
     7  H    0.010159  -0.025078   0.036022  -0.000543  -0.005042   0.000051
     8  H    0.042833   0.000894  -0.007924   0.060001  -0.002688   0.000080
     9  Cl  -0.106066  -0.004901  -0.030952  -0.010550  -0.004013  -0.000038
    10  O   -0.002288   0.001138   0.002119   0.000494  -0.000102   0.000000
    11  H    0.018710   0.001645  -0.002407   0.000211   0.000297  -0.000000
    12  C    0.447215  -1.426676  -4.199714  -0.089061  -3.798701  -0.565458
    13  C   15.345725   1.139988  -2.337020  -0.519260  -2.008581   0.018459
    14  C    1.139988  13.717619  -0.157413  -5.098878   1.412409  -0.034682
    15  C   -2.337020  -0.157413  20.147191  -5.444369   1.661921   0.337587
    16  C   -0.519260  -5.098878  -5.444369  21.191020  -2.971809   0.581978
    17  C   -2.008581   1.412409   1.661921  -2.971809  14.397273  -1.236727
    18  Cl   0.018459  -0.034682   0.337587   0.581978  -1.236727  17.752526
    19  H   -0.007909   0.054986  -0.035608   0.136241   0.163345  -0.016749
    20  H   -0.047915  -0.001806   0.239704  -0.045719  -0.040687   0.000066
              19         20
     1  C    0.000129  -0.009315
     2  C   -0.000335   0.012798
     3  C   -0.004654   0.008143
     4  C    0.000294   0.008960
     5  C    0.017708  -0.001851
     6  C    0.000304   0.077374
     7  H    0.000003  -0.000048
     8  H    0.000028  -0.000224
     9  Cl   0.000016   0.000457
    10  O   -0.000000   0.000007
    11  H    0.000000   0.000000
    12  C    0.026866   0.125456
    13  C   -0.007909  -0.047915
    14  C    0.054986  -0.001806
    15  C   -0.035608   0.239704
    16  C    0.136241  -0.045719
    17  C    0.163345  -0.040687
    18  Cl  -0.016749   0.000066
    19  H    0.510290  -0.005918
    20  H   -0.005918   0.520717
 Mulliken charges:
               1
     1  C   -1.007289
     2  C   -0.414077
     3  C   -0.370508
     4  C    1.128491
     5  C   -0.980001
     6  C    0.599516
     7  H    0.155000
     8  H    0.153669
     9  Cl   0.237891
    10  O   -0.403914
    11  H    0.135141
    12  C    0.274360
    13  C   -0.421256
    14  C    0.001161
    15  C   -0.388884
    16  C   -0.902996
    17  C    0.549841
    18  Cl   0.333090
    19  H    0.160964
    20  H    0.159800
 Sum of Mulliken charges =  -1.00000
 Mulliken charges with hydrogens summed into heavy atoms:
               1
     1  C   -1.007289
     2  C   -0.278935
     3  C   -0.215508
     4  C    1.128491
     5  C   -0.826332
     6  C    0.599516
     9  Cl   0.237891
    10  O   -0.403914
    12  C    0.274360
    13  C   -0.421256
    14  C    0.001161
    15  C   -0.229083
    16  C   -0.742033
    17  C    0.549841
    18  Cl   0.333090
 Electronic spatial extent (au):  <R**2>=           5907.1663
 Charge=             -1.0000 electrons
 Dipole moment (field-independent basis, Debye):
    X=             -7.7883    Y=             -2.5952    Z=              0.0001  Tot=              8.2093
 Quadrupole moment (field-independent basis, Debye-Ang):
   XX=           -197.0529   YY=           -106.8493   ZZ=           -107.7233
   XY=             -2.1411   XZ=              0.0006   YZ=             -0.0000
 Traceless Quadrupole moment (field-independent basis, Debye-Ang):
   XX=            -59.8444   YY=             30.3592   ZZ=             29.4852
   XY=             -2.1411   XZ=              0.0006   YZ=             -0.0000
 Octapole moment (field-independent basis, Debye-Ang**2):
  XXX=           -155.1123  YYY=            -17.6158  ZZZ=             -0.0007  XYY=            -18.5686
  XXY=            -49.8168  XXZ=              0.0034  XZZ=              4.2922  YZZ=             -5.1117
  YYZ=             -0.0005  XYZ=              0.0008
 Hexadecapole moment (field-independent basis, Debye-Ang**3):
 XXXX=          -9108.8235 YYYY=           -979.2352 ZZZZ=           -129.4658 XXXY=           -189.1003
 XXXZ=              0.0115 YYYX=             25.2744 YYYZ=             -0.0017 ZZZX=             -0.0018
 ZZZY=             -0.0002 XXYY=          -1441.2383 XXZZ=          -1214.8506 YYZZ=           -201.6237
 XXYZ=              0.0041 YYXZ=             -0.0013 ZZXY=             -6.8641
 N-N= 1.000079561956D+03 E-N=-5.449662698113D+03  KE= 1.451814565161D+03
 No NMR shielding tensors so no spin-rotation constants.
 Leave Link  601 at Mon Apr  4 14:06:22 2022, MaxMem=  1879048192 cpu:               1.9 elap:               0.3
 (Enter /gpfs/software/gaussian16/sse4/tar/g16/l9999.exe)
 1\1\GINC-STAGE66\FOpt\RM062X\6-311+G(d,p)\C12H5Cl2O1(1-)\SOFJA89\04-Ap
 r-2022\0\\#p M062X/6-311+G** opt int=ultrafine freq\\...\\-1,1\C,-8.03
 50374717,-1.6318685663,6.8083939564\C,-7.1384091136,-2.6564575588,7.30
 72653567\C,-5.9010638498,-2.8954198172,6.7708938615\C,-7.4684641349,-0
 .8990451484,5.6846632765\C,-6.2304356413,-1.1439208988,5.154042988\C,-
 5.3982757554,-2.1542532646,5.6790660571\H,-5.2760957869,-3.6803202121,
 7.1923847449\H,-5.904249729,-0.5385073456,4.3158171647\Cl,-8.456561744
 3,0.3726489462,4.9860480214\O,-9.1567355885,-1.4081632425,7.2870291517
 \H,-7.5042616601,-3.2382819058,8.1460302801\C,-4.0909879047,-2.4396885
 225,5.1467454726\C,-3.1780812979,-3.3962092604,5.5644327641\C,-2.04103
 51295,-3.7835776371,5.2464643939\C,-3.4317920859,-1.7922752322,4.05334
 19977\C,-2.1553125329,-2.1311354898,3.5962872908\C,-1.404634541,-3.157
 3673437,4.1896111975\Cl,0.197341242,-3.5566150463,3.5888878504\H,-1.73
 17115173,-1.5865835653,2.759674111\H,-3.9574057572,-0.9888988889,3.549
 4700629\\Version=ES64L-G16RevA.03\State=1-A\HF=-1455.7794352\RMSD=5.57
 8e-09\RMSF=9.985e-05\Dipole=2.8177825,-0.2158396,-1.56365\Quadrupole=-
 33.7700686,16.9182315,16.8518371,17.233486,17.3862942,-5.7236008\PG=C0
 1 [X(C12H5Cl2O1)]\\@


 When cryptography is outlawed, bayl bhgynjf jvyy unir cevinpl.
 Leave Link 9999 at Mon Apr  4 14:06:22 2022, MaxMem=  1879048192 cpu:               0.3 elap:               0.1
 Job cpu time:       0 days  3 hours 59 minutes 10.1 seconds.
 Elapsed time:       0 days  0 hours 34 minutes 58.9 seconds.
 File lengths (MBytes):  RWF=     89 Int=      0 D2E=      0 Chk=     32 Scr=      1
 Normal termination of Gaussian 16 at Mon Apr  4 14:06:22 2022.
 (Enter /gpfs/software/gaussian16/sse4/tar/g16/l1.exe)
 Link1:  Proceeding to internal job step number  2.
 ----------------------------------------------------------------------
 #P Geom=AllCheck Guess=TCheck SCRF=Check GenChk RM062X/6-311+G(d,p) Fr
 eq
 ----------------------------------------------------------------------
 1/10=4,29=7,30=1,38=1,40=1/1,3;
 2/12=2,40=1/2;
 3/5=4,6=6,7=111,11=2,14=-4,25=1,30=1,70=2,71=2,74=-55,75=-5,116=1,140=1/1,2,3;
 4/5=101/1;
 5/5=2,38=6,98=1/2;
 8/6=4,10=90,11=11/1;
 11/6=1,8=1,9=11,15=111,16=1/1,2,10;
 10/6=1/2;
 6/7=2,8=2,9=2,10=2,28=1/1;
 7/8=1,10=1,25=1/1,2,3,16;
 1/10=4,30=1/3;
 99//99;
 Leave Link    1 at Mon Apr  4 14:06:23 2022, MaxMem=  1879048192 cpu:               0.2 elap:               0.0
 (Enter /gpfs/software/gaussian16/sse4/tar/g16/l101.exe)
 Structure from the checkpoint file:  "checkpoint.chk"
 ---
 ...
 ---
 Charge = -1 Multiplicity = 1
 Redundant internal coordinates found in file.  (old form).
 C,0,-8.0350374717,-1.6318685663,6.8083939564
 C,0,-7.1384091136,-2.6564575588,7.3072653567
 C,0,-5.9010638498,-2.8954198172,6.7708938615
 C,0,-7.4684641349,-0.8990451484,5.6846632765
 C,0,-6.2304356413,-1.1439208988,5.154042988
 C,0,-5.3982757554,-2.1542532646,5.6790660571
[truncated: 148,860 more chars]
