# Supplementary material for: Gas Phase Reactivity of Isomeric Hydroxylated Polychlorinated Biphenyls
Source: J Am Soc Mass Spectrom. 2024 Apr 19;35(5):1021–9. doi: 10.1021/jasms.4c00035 (PMC11066962; doi:10.1021/jasms.4c00035)
Supplement: Supplementary file 3 — js4c00035_si_003.zip [file js4c00035_si_003.zip › Claculated geometries/4-OH-CB79_a1.out]

 Entering Gaussian System, Link 0=/gpfs/software/gaussian16/sse4/tar/g16/g16
 Initial command:
 /gpfs/software/gaussian16/sse4/tar/g16/l1.exe "/tmp/Gau-22273.inp" -scrdir="/tmp/"
 Entering Link 1 = /gpfs/software/gaussian16/sse4/tar/g16/l1.exe PID=     22274.
  
 Copyright (c) 1988,1990,1992,1993,1995,1998,2003,2009,2016,
            Gaussian, Inc.  All Rights Reserved.
  
 This is part of the Gaussian(R) 16 program.  It is based on
 the Gaussian(R) 09 system (copyright 2009, Gaussian, Inc.),
 the Gaussian(R) 03 system (copyright 2003, Gaussian, Inc.),
 the Gaussian(R) 98 system (copyright 1998, Gaussian, Inc.),
 the Gaussian(R) 94 system (copyright 1995, Gaussian, Inc.),
 the Gaussian 92(TM) system (copyright 1992, Gaussian, Inc.),
 the Gaussian 90(TM) system (copyright 1990, Gaussian, Inc.),
 the Gaussian 88(TM) system (copyright 1988, Gaussian, Inc.),
 the Gaussian 86(TM) system (copyright 1986, Carnegie Mellon
 University), and the Gaussian 82(TM) system (copyright 1983,
 Carnegie Mellon University). Gaussian is a federally registered
 trademark of Gaussian, Inc.
  
 This software contains proprietary and confidential information,
 including trade secrets, belonging to Gaussian, Inc.
  
 This software is provided under written license and may be
 used, copied, transmitted, or stored only in accord with that
 written license.
  
 The following legend is applicable only to US Government
 contracts under FAR:
  
                    RESTRICTED RIGHTS LEGEND
  
 Use, reproduction and disclosure by the US Government is
 subject to restrictions as set forth in subparagraphs (a)
 and (c) of the Commercial Computer Software - Restricted
 Rights clause in FAR 52.227-19.
  
 Gaussian, Inc.
 340 Quinnipiac St., Bldg. 40, Wallingford CT 06492
  
  
 ---------------------------------------------------------------
 Warning -- This program may not be used in any manner that
 competes with the business of Gaussian, Inc. or will provide
 assistance to any competitor of Gaussian, Inc.  The licensee
 of this program is prohibited from giving any competitor of
 Gaussian, Inc. access to this program.  By using this program,
 the user acknowledges that Gaussian, Inc. is engaged in the
 business of creating and licensing software in the field of
 computational chemistry and represents and warrants to the
 licensee that it is not a competitor of Gaussian, Inc. and that
 it will not use this program in any manner prohibited above.
 ---------------------------------------------------------------
  

 Cite this work as:
 Gaussian 16, Revision A.03,
 M. J. Frisch, G. W. Trucks, H. B. Schlegel, G. E. Scuseria, 
 M. A. Robb, J. R. Cheeseman, G. Scalmani, V. Barone, 
 G. A. Petersson, H. Nakatsuji, X. Li, M. Caricato, A. V. Marenich, 
 J. Bloino, B. G. Janesko, R. Gomperts, B. Mennucci, H. P. Hratchian, 
 J. V. Ortiz, A. F. Izmaylov, J. L. Sonnenberg, D. Williams-Young, 
 F. Ding, F. Lipparini, F. Egidi, J. Goings, B. Peng, A. Petrone, 
 T. Henderson, D. Ranasinghe, V. G. Zakrzewski, J. Gao, N. Rega, 
 G. Zheng, W. Liang, M. Hada, M. Ehara, K. Toyota, R. Fukuda, 
 J. Hasegawa, M. Ishida, T. Nakajima, Y. Honda, O. Kitao, H. Nakai, 
 T. Vreven, K. Throssell, J. A. Montgomery, Jr., J. E. Peralta, 
 F. Ogliaro, M. J. Bearpark, J. J. Heyd, E. N. Brothers, K. N. Kudin, 
 V. N. Staroverov, T. A. Keith, R. Kobayashi, J. Normand, 
 K. Raghavachari, A. P. Rendell, J. C. Burant, S. S. Iyengar, 
 J. Tomasi, M. Cossi, J. M. Millam, M. Klene, C. Adamo, R. Cammi, 
 J. W. Ochterski, R. L. Martin, K. Morokuma, O. Farkas, 
 J. B. Foresman, and D. J. Fox, Gaussian, Inc., Wallingford CT, 2016.
 
 ******************************************
 Gaussian 16:  ES64L-G16RevA.03 25-Dec-2016
                 6-Jul-2022 
 ******************************************
 %Chk=checkpoint
 %Mem=5gb
 %NProc=5
 Will use up to    5 processors via shared memory.
 -------------------------------------------------
 #p M062X/6-311+G** opt int=ultrafine freq pop=nbo
 -------------------------------------------------
 1/18=20,19=15,26=4,38=1/1,3;
 2/9=110,12=2,17=6,18=5,40=1/2;
 3/5=4,6=6,7=111,11=2,25=1,30=1,71=1,74=-55,75=-5/1,2,3;
 4//1;
 5/5=2,38=5/2;
 6/7=2,8=2,9=2,10=2,28=1,40=1/1,7;
 7//1,2,3,16;
 1/18=20,19=15,26=4/3(2);
 2/9=110/2;
 99//99;
 2/9=110/2;
 3/5=4,6=6,7=111,11=2,25=1,30=1,71=1,74=-55,75=-5/1,2,3;
 4/5=5,16=3,69=1/1;
 5/5=2,38=5/2;
 7//1,2,3,16;
 1/18=20,19=15,26=4/3(-5);
 2/9=110/2;
 6/7=2,8=2,9=2,10=2,19=2,28=1,40=1/1,7;
 99/9=1/99;
 Leave Link    1 at Wed Jul  6 07:45:37 2022, MaxMem=   671088640 cpu:             224.6 elap:              56.2
 (Enter /gpfs/software/gaussian16/sse4/tar/g16/l101.exe)
 ---
 ...
 ---
 Symbolic Z-matrix:
 Charge = -1 Multiplicity = 1
 C                    -8.03917  -1.58223   6.75925 
 C                    -7.16907  -2.65101   7.3211 
 C                    -5.95288  -2.90031   6.80891 
 C                    -7.43287  -0.8574    5.61859 
 C                    -6.11526  -1.19136   5.13034 
 C                    -5.36     -2.17302   5.67433 
 H                    -5.79001  -0.58619   4.29294 
 Cl                   -8.31858   0.40537   4.86423 
 O                    -9.15313  -1.32466   7.19798 
 C                    -3.98594  -2.47978   5.12191 
 C                    -3.18795  -3.49946   5.67848 
 C                    -1.90777  -3.80395   5.18327 
 C                    -3.42543  -1.77904   4.0355 
 C                    -2.14852  -2.077     3.53557 
 C                    -1.38584  -3.09005   4.10762 
 Cl                    0.17541  -3.40425   3.4441 
 Cl                   -1.03215  -5.07903   5.95682 
 H                    -1.7598   -1.50667   2.69417 
 H                    -3.95406  -0.97452   3.53229 
 H                    -3.53534  -4.0932    6.51806 
 
 ITRead=  0  0  0  0  0  0  0  0  0  0  0  0  0  0  0  0  0  0  0  0
 MicOpt= -1 -1 -1 -1 -1 -1 -1 -1 -1 -1 -1 -1 -1 -1 -1 -1 -1 -1 -1 -1
 NAtoms=     20 NQM=       20 NQMF=       0 NMMI=      0 NMMIF=      0
                NMic=       0 NMicF=      0.
                    Isotopes and Nuclear Properties:
 (Nuclear quadrupole moments (NQMom) in fm**2, nuclear magnetic moments (NMagM)
  in nuclear magnetons)

  Atom         1           2           3           4           5           6           7           8           9          10
 IAtWgt=          12          12          12          12          12          12           1          35          16          12
 AtmWgt=  12.0000000  12.0000000  12.0000000  12.0000000  12.0000000  12.0000000   1.0078250  34.9688527  15.9949146  12.0000000
 NucSpn=           0           0           0           0           0           0           1           3           0           0
 AtZEff=  -0.0000000  -0.0000000  -0.0000000  -0.0000000  -0.0000000  -0.0000000  -0.0000000  -0.0000000  -0.0000000  -0.0000000
 NQMom=    0.0000000   0.0000000   0.0000000   0.0000000   0.0000000   0.0000000   0.0000000  -8.1650000   0.0000000   0.0000000
 NMagM=    0.0000000   0.0000000   0.0000000   0.0000000   0.0000000   0.0000000   2.7928460   0.8218740   0.0000000   0.0000000
 AtZNuc=   6.0000000   6.0000000   6.0000000   6.0000000   6.0000000   6.0000000   1.0000000  17.0000000   8.0000000   6.0000000

  Atom        11          12          13          14          15          16          17          18          19          20
 IAtWgt=          12          12          12          12          12          35          35           1           1           1
 AtmWgt=  12.0000000  12.0000000  12.0000000  12.0000000  12.0000000  34.9688527  34.9688527   1.0078250   1.0078250   1.0078250
 NucSpn=           0           0           0           0           0           3           3           1           1           1
 AtZEff=  -0.0000000  -0.0000000  -0.0000000  -0.0000000  -0.0000000  -0.0000000  -0.0000000  -0.0000000  -0.0000000  -0.0000000
 NQMom=    0.0000000   0.0000000   0.0000000   0.0000000   0.0000000  -8.1650000  -8.1650000   0.0000000   0.0000000   0.0000000
 NMagM=    0.0000000   0.0000000   0.0000000   0.0000000   0.0000000   0.8218740   0.8218740   2.7928460   2.7928460   2.7928460
 AtZNuc=   6.0000000   6.0000000   6.0000000   6.0000000   6.0000000  17.0000000  17.0000000   1.0000000   1.0000000   1.0000000
 Leave Link  101 at Wed Jul  6 07:46:52 2022, MaxMem=   671088640 cpu:               1.2 elap:              30.7
 (Enter /gpfs/software/gaussian16/sse4/tar/g16/l103.exe)

 GradGradGradGradGradGradGradGradGradGradGradGradGradGradGradGradGradGrad
 Berny optimization.
 Initialization pass.
                           ----------------------------
                           !    Initial Parameters    !
                           ! (Angstroms and Degrees)  !
 --------------------------                            --------------------------
 ! Name  Definition              Value          Derivative Info.                !
 --------------------------------------------------------------------------------
 ! R1    R(1,2)                  1.4883         estimate D2E/DX2                !
 ! R2    R(1,4)                  1.4812         estimate D2E/DX2                !
 ! R3    R(1,9)                  1.2246         estimate D2E/DX2                !
 ! R4    R(2,3)                  1.343          estimate D2E/DX2                !
 ! R5    R(3,6)                  1.4723         estimate D2E/DX2                !
 ! R6    R(4,5)                  1.4443         estimate D2E/DX2                !
 ! R7    R(4,8)                  1.717          estimate D2E/DX2                !
 ! R8    R(5,6)                  1.3528         estimate D2E/DX2                !
 ! R9    R(5,7)                  1.0832         estimate D2E/DX2                !
 ! R10   R(6,10)                 1.5124         estimate D2E/DX2                !
 ! R11   R(10,11)                1.4094         estimate D2E/DX2                !
 ! R12   R(10,13)                1.4091         estimate D2E/DX2                !
 ! R13   R(11,12)                1.406          estimate D2E/DX2                !
 ! R14   R(11,20)                1.0854         estimate D2E/DX2                !
 ! R15   R(12,15)                1.3925         estimate D2E/DX2                !
 ! R16   R(12,17)                1.7294         estimate D2E/DX2                !
 ! R17   R(13,14)                1.4033         estimate D2E/DX2                !
 ! R18   R(13,19)                1.0862         estimate D2E/DX2                !
 ! R19   R(14,15)                1.3911         estimate D2E/DX2                !
 ! R20   R(14,18)                1.0883         estimate D2E/DX2                !
 ! R21   R(15,16)                1.7252         estimate D2E/DX2                !
 ! A1    A(2,1,4)              113.7543         estimate D2E/DX2                !
 ! A2    A(2,1,9)              123.2014         estimate D2E/DX2                !
 ! A3    A(4,1,9)              123.0442         estimate D2E/DX2                !
 ! A4    A(1,2,3)              121.2491         estimate D2E/DX2                !
 ! A5    A(2,3,6)              124.5318         estimate D2E/DX2                !
 ! A6    A(1,4,5)              121.3718         estimate D2E/DX2                !
 ! A7    A(1,4,8)              119.1478         estimate D2E/DX2                !
 ! A8    A(5,4,8)              119.4805         estimate D2E/DX2                !
 ! A9    A(4,5,6)              122.7641         estimate D2E/DX2                !
 ! A10   A(4,5,7)              113.96           estimate D2E/DX2                !
 ! A11   A(6,5,7)              123.2759         estimate D2E/DX2                !
 ! A12   A(3,6,5)              116.3289         estimate D2E/DX2                !
 ! A13   A(3,6,10)             123.1707         estimate D2E/DX2                !
 ! A14   A(5,6,10)             120.5005         estimate D2E/DX2                !
 ! A15   A(6,10,11)            121.1261         estimate D2E/DX2                !
 ! A16   A(6,10,13)            122.8305         estimate D2E/DX2                !
 ! A17   A(11,10,13)           116.0434         estimate D2E/DX2                !
 ! A18   A(10,11,12)           122.2175         estimate D2E/DX2                !
 ! A19   A(10,11,20)           121.3339         estimate D2E/DX2                !
 ! A20   A(12,11,20)           116.4486         estimate D2E/DX2                !
 ! A21   A(11,12,15)           120.1533         estimate D2E/DX2                !
 ! A22   A(11,12,17)           117.5894         estimate D2E/DX2                !
 ! A23   A(15,12,17)           122.2573         estimate D2E/DX2                !
 ! A24   A(10,13,14)           122.0762         estimate D2E/DX2                !
 ! A25   A(10,13,19)           122.135          estimate D2E/DX2                !
 ! A26   A(14,13,19)           115.7888         estimate D2E/DX2                !
 ! A27   A(13,14,15)           120.4645         estimate D2E/DX2                !
 ! A28   A(13,14,18)           119.2872         estimate D2E/DX2                !
 ! A29   A(15,14,18)           120.2482         estimate D2E/DX2                !
 ! A30   A(12,15,14)           119.0451         estimate D2E/DX2                !
 ! A31   A(12,15,16)           122.8811         estimate D2E/DX2                !
 ! A32   A(14,15,16)           118.0738         estimate D2E/DX2                !
 ! D1    D(4,1,2,3)              0.0027         estimate D2E/DX2                !
 ! D2    D(9,1,2,3)           -179.9978         estimate D2E/DX2                !
 ! D3    D(2,1,4,5)             -0.0046         estimate D2E/DX2                !
 ! D4    D(2,1,4,8)            179.9959         estimate D2E/DX2                !
 ! D5    D(9,1,4,5)            179.996          estimate D2E/DX2                !
 ! D6    D(9,1,4,8)             -0.0035         estimate D2E/DX2                !
 ! D7    D(1,2,3,6)              0.0007         estimate D2E/DX2                !
 ! D8    D(2,3,6,5)             -0.0024         estimate D2E/DX2                !
 ! D9    D(2,3,6,10)           179.9974         estimate D2E/DX2                !
 ! D10   D(1,4,5,6)              0.0031         estimate D2E/DX2                !
 ! D11   D(1,4,5,7)           -179.9973         estimate D2E/DX2                !
 ! D12   D(8,4,5,6)           -179.9974         estimate D2E/DX2                !
 ! D13   D(8,4,5,7)              0.0022         estimate D2E/DX2                !
 ! D14   D(4,5,6,3)              0.0005         estimate D2E/DX2                !
 ! D15   D(4,5,6,10)          -179.9994         estimate D2E/DX2                !
 ! D16   D(7,5,6,3)           -179.9991         estimate D2E/DX2                !
 ! D17   D(7,5,6,10)             0.001          estimate D2E/DX2                !
 ! D18   D(3,6,10,11)           -0.0019         estimate D2E/DX2                !
 ! D19   D(3,6,10,13)          179.9982         estimate D2E/DX2                !
 ! D20   D(5,6,10,11)          179.998          estimate D2E/DX2                !
 ! D21   D(5,6,10,13)           -0.0019         estimate D2E/DX2                !
 ! D22   D(6,10,11,12)         179.9994         estimate D2E/DX2                !
 ! D23   D(6,10,11,20)          -0.0006         estimate D2E/DX2                !
 ! D24   D(13,10,11,12)         -0.0007         estimate D2E/DX2                !
 ! D25   D(13,10,11,20)        179.9993         estimate D2E/DX2                !
 ! D26   D(6,10,13,14)        -179.9998         estimate D2E/DX2                !
 ! D27   D(6,10,13,19)           0.0007         estimate D2E/DX2                !
 ! D28   D(11,10,13,14)          0.0003         estimate D2E/DX2                !
 ! D29   D(11,10,13,19)       -179.9992         estimate D2E/DX2                !
 ! D30   D(10,11,12,15)          0.0004         estimate D2E/DX2                !
 ! D31   D(10,11,12,17)       -179.9994         estimate D2E/DX2                !
 ! D32   D(20,11,12,15)       -179.9996         estimate D2E/DX2                !
 ! D33   D(20,11,12,17)          0.0006         estimate D2E/DX2                !
 ! D34   D(11,12,15,14)          0.0003         estimate D2E/DX2                !
 ! D35   D(11,12,15,16)       -179.9998         estimate D2E/DX2                !
 ! D36   D(17,12,15,14)       -180.0            estimate D2E/DX2                !
 ! D37   D(17,12,15,16)         -0.0001         estimate D2E/DX2                !
 ! D38   D(10,13,14,15)          0.0004         estimate D2E/DX2                !
 ! D39   D(10,13,14,18)        179.9996         estimate D2E/DX2                !
 ! D40   D(19,13,14,15)        179.9999         estimate D2E/DX2                !
 ! D41   D(19,13,14,18)         -0.0008         estimate D2E/DX2                !
 ! D42   D(13,14,15,12)         -0.0007         estimate D2E/DX2                !
 ! D43   D(13,14,15,16)        179.9995         estimate D2E/DX2                !
 ! D44   D(18,14,15,12)       -179.9999         estimate D2E/DX2                !
 ! D45   D(18,14,15,16)          0.0002         estimate D2E/DX2                !
 --------------------------------------------------------------------------------
 Trust Radius=3.00D-01 FncErr=1.00D-07 GrdErr=1.00D-06 EigMax=2.50D+02 EigMin=1.00D-04
 Number of steps in this run=    108 maximum allowed number of steps=    120.
 GradGradGradGradGradGradGradGradGradGradGradGradGradGradGradGradGradGrad

 Leave Link  103 at Wed Jul  6 07:46:52 2022, MaxMem=   671088640 cpu:               0.1 elap:               0.0
 (Enter /gpfs/software/gaussian16/sse4/tar/g16/l202.exe)
                          Input orientation:                          
 ---------------------------------------------------------------------
 Center     Atomic      Atomic             Coordinates (Angstroms)
 Number     Number       Type             X           Y           Z
 ---------------------------------------------------------------------
      1          6           0       -8.039170   -1.582230    6.759250
      2          6           0       -7.169070   -2.651010    7.321100
      3          6           0       -5.952880   -2.900310    6.808910
      4          6           0       -7.432870   -0.857400    5.618590
      5          6           0       -6.115260   -1.191360    5.130340
      6          6           0       -5.360000   -2.173020    5.674330
      7          1           0       -5.790010   -0.586190    4.292940
      8         17           0       -8.318580    0.405370    4.864230
      9          8           0       -9.153130   -1.324660    7.197980
     10          6           0       -3.985940   -2.479780    5.121910
     11          6           0       -3.187950   -3.499460    5.678480
     12          6           0       -1.907770   -3.803950    5.183270
     13          6           0       -3.425430   -1.779040    4.035500
     14          6           0       -2.148520   -2.077000    3.535570
     15          6           0       -1.385840   -3.090050    4.107620
     16         17           0        0.175410   -3.404250    3.444100
     17         17           0       -1.032150   -5.079030    5.956820
     18          1           0       -1.759800   -1.506670    2.694170
     19          1           0       -3.954060   -0.974520    3.532290
     20          1           0       -3.535340   -4.093200    6.518060
 ---------------------------------------------------------------------
                    Distance matrix (angstroms):
                    1          2          3          4          5
     1  C    0.000000
     2  C    1.488301   0.000000
     3  C    2.468280   1.342984   0.000000
     4  C    1.481244   2.487000   2.789393   0.000000
     5  C    2.550991   2.835582   2.400932   1.444304   0.000000
     6  C    2.950260   2.492601   1.472321   2.455759   1.352775
     7  H    3.483318   3.915998   3.422248   2.128354   1.083170
     8  Cl   2.760385   4.086446   4.506200   1.717012   2.734041
     9  O    1.224636   2.389740   3.588265   2.381617   3.677167
    10  C    4.462640   3.872735   2.625199   3.841892   2.488795
    11  C    5.327116   4.389463   3.046587   5.000341   3.767881
    12  C    6.709234   5.794900   4.452211   6.276814   4.952918
    13  C    5.361357   5.056712   3.916255   4.406265   2.962976
    14  C    6.733251   6.313925   5.085838   5.809540   4.366082
    15  C    7.319253   6.630608   5.309503   6.620750   5.197922
    16  Cl   9.043744   8.339058   7.009411   8.312688   6.878431
    17  Cl   7.872092   6.739312   5.448528   7.675010   6.452523
    18  H    7.480713   7.209591   6.037817   6.415412   5.000438
    19  H    5.241250   5.244234   4.294204   4.058138   2.696585
    20  H    5.162134   3.991087   2.711472   5.144919   4.123400
                    6          7          8          9         10
     6  C    0.000000
     7  H    2.147365   0.000000
     8  Cl   4.007188   2.775469   0.000000
     9  O    4.174812   4.505016   3.022560   0.000000
    10  C    1.512386   2.743637   5.211742   5.687198   0.000000
    11  C    2.545046   4.144584   6.498774   6.528553   1.409364
    12  C    3.849541   5.120396   7.675848   7.918407   2.464951
    13  C    2.565842   2.660903   5.422302   6.558528   1.409076
    14  C    3.859678   4.007065   6.782119   7.940014   2.460654
    15  C    4.369150   5.069553   7.800853   8.543870   2.856875
    16  Cl   6.093490   6.651934   9.416891  10.268299   4.581105
    17  Cl   5.220630   6.752136   9.185013   9.032502   4.022195
    18  H    4.720891   4.432374   7.168169   8.659028   3.434613
    19  H    2.828675   2.024871   4.767305   6.371045   2.189456
    20  H    2.779992   4.725867   6.771386   6.299736   2.180688
                   11         12         13         14         15
    11  C    0.000000
    12  C    1.405990   0.000000
    13  C    2.390737   2.778656   0.000000
    14  C    2.774143   2.399006   1.403285   0.000000
    15  C    2.425452   1.392511   2.425670   1.391112   0.000000
    16  Cl   4.039023   2.743011   3.994635   2.677799   1.725248
    17  Cl   2.687004   1.729427   4.506572   4.015086   2.738737
    18  H    3.862244   3.390429   2.155847   1.088271   2.155175
    19  H    3.401232   3.862475   1.086242   2.115525   3.376718
    20  H    1.085404   2.124692   3.395662   3.857924   3.381846
                   16         17         18         19         20
    16  Cl   0.000000
    17  Cl   3.252207   0.000000
    18  H    2.812160   4.892455   0.000000
    19  H    4.792065   5.591324   2.408403   0.000000
    20  H    4.867602   2.748238   4.946192   4.337778   0.000000
 Stoichiometry    C12H4Cl3O(1-)
 Framework group  C1[X(C12H4Cl3O)]
 Deg. of freedom    54
 Full point group                 C1      NOp   1
 Largest Abelian subgroup         C1      NOp   1
 Largest concise Abelian subgroup C1      NOp   1
                         Standard orientation:                         
 ---------------------------------------------------------------------
 Center     Atomic      Atomic             Coordinates (Angstroms)
 Number     Number       Type             X           Y           Z
 ---------------------------------------------------------------------
      1          6           0        3.974002    1.071203    0.000031
      2          6           0        2.880081    2.080350   -0.000046
      3          6           0        1.589505    1.708841   -0.000078
      4          6           0        3.493287   -0.329867    0.000001
      5          6           0        2.082862   -0.640856    0.000003
      6          6           0        1.122998    0.312381   -0.000029
      7          1           0        1.866439   -1.702184    0.000027
      8         17           0        4.640294   -1.607561   -0.000025
      9          8           0        5.161706    1.369685    0.000101
     10          6           0       -0.339897   -0.071349   -0.000010
     11          6           0       -1.350699    0.910785   -0.000001
     12          6           0       -2.717228    0.580020    0.000004
     13          6           0       -0.778424   -1.410449    0.000001
     14          6           0       -2.140358   -1.748596    0.000014
     15          6           0       -3.113811   -0.754824    0.000009
     16         17           0       -4.769422   -1.240038    0.000011
     17         17           0       -3.856292    1.881347   -0.000001
     18          1           0       -2.428321   -2.798078    0.000017
     19          1           0       -0.084093   -2.245809    0.000008
     20          1           0       -1.109453    1.969039    0.000002
 ---------------------------------------------------------------------
 Rotational constants (GHZ):           0.9963451           0.1518210           0.1317459
 Leave Link  202 at Wed Jul  6 07:46:53 2022, MaxMem=   671088640 cpu:               0.1 elap:               0.0
 (Enter /gpfs/software/gaussian16/sse4/tar/g16/l301.exe)
 Standard basis: 6-311+G(d,p) (5D, 7F)
 Ernie: Thresh=  0.10000D-02 Tol=  0.10000D-05 Strict=F.
 There are   416 symmetry adapted cartesian basis functions of A   symmetry.
 There are   400 symmetry adapted basis functions of A   symmetry.
   400 basis functions,   659 primitive gaussians,   416 cartesian basis functions
    68 alpha electrons       68 beta electrons
       nuclear repulsion energy      1218.4565079006 Hartrees.
 IExCor= 4336 DFT=T Ex+Corr=M062X ExCW=0 ScaHFX=  0.540000
 ScaDFX=  1.000000  1.000000  1.000000  1.000000 ScalE2=  1.000000  1.000000
 IRadAn=      5 IRanWt=     -1 IRanGd=            0 ICorTp=0 IEmpDi=  4
 NAtoms=   20 NActive=   20 NUniq=   20 SFac= 1.00D+00 NAtFMM=   60 NAOKFM=F Big=F
 Integral buffers will be    131072 words long.
 Raffenetti 2 integral format.
 Two-electron integral symmetry is turned on.
 Leave Link  301 at Wed Jul  6 07:46:53 2022, MaxMem=   671088640 cpu:               0.4 elap:               0.1
 (Enter /gpfs/software/gaussian16/sse4/tar/g16/l302.exe)
 NPDir=0 NMtPBC=     1 NCelOv=     1 NCel=       1 NClECP=     1 NCelD=      1
         NCelK=      1 NCelE2=     1 NClLst=     1 CellRange=     0.0.
 One-electron integrals computed using PRISM.
 One-electron integral symmetry used in STVInt
 NBasis=   400 RedAO= T EigKep=  1.10D-06  NBF=   400
 NBsUse=   396 1.00D-06 EigRej=  5.47D-07 NBFU=   396
 Precomputing XC quadrature grid using
 IXCGrd= 4 IRadAn=           5 IRanWt=          -1 IRanGd=           0 AccXCQ= 0.00D+00.
 Generated NRdTot=       0 NPtTot=           0 NUsed=           0 NTot=          32
 NSgBfM=   408   408   408   408   408 MxSgAt=    20 MxSgA2=    20.
 Leave Link  302 at Wed Jul  6 07:46:53 2022, MaxMem=   671088640 cpu:               2.8 elap:               0.6
 (Enter /gpfs/software/gaussian16/sse4/tar/g16/l303.exe)
 DipDrv:  MaxL=1.
 Leave Link  303 at Wed Jul  6 07:46:53 2022, MaxMem=   671088640 cpu:               0.3 elap:               0.1
 (Enter /gpfs/software/gaussian16/sse4/tar/g16/l401.exe)
 ExpMin= 4.38D-02 ExpMax= 1.06D+05 ExpMxC= 3.62D+03 IAcc=3 IRadAn=         5 AccDes= 0.00D+00
 Harris functional with IExCor= 1009 and IRadAn=       5 diagonalized for initial guess.
 HarFok:  IExCor= 1009 AccDes= 0.00D+00 IRadAn=         5 IDoV= 1 UseB2=F ITyADJ=14
 ICtDFT=  3500011 ScaDFX=  1.000000  1.000000  1.000000  1.000000
 FoFCou: FMM=F IPFlag=           0 FMFlag=      100000 FMFlg1=           0
         NFxFlg=           0 DoJE=T BraDBF=F KetDBF=T FulRan=T
         wScrn=  0.000000 ICntrl=       500 IOpCl=  0 I1Cent=   200000004 NGrid=           0
         NMat0=    1 NMatS0=      1 NMatT0=    0 NMatD0=    1 NMtDS0=    0 NMtDT0=    0
 Petite list used in FoFCou.
 Harris En= -1914.47999147159    
 JPrj=0 DoOrth=F DoCkMO=F.
 Leave Link  401 at Wed Jul  6 07:46:58 2022, MaxMem=   671088640 cpu:              22.1 elap:               4.4
 (Enter /gpfs/software/gaussian16/sse4/tar/g16/l502.exe)
 Integral symmetry usage will be decided dynamically.
 Closed shell SCF:
 Using DIIS extrapolation, IDIIS=  1040.
 NGot=   671088640 LenX=   670736251 LenY=   670562754
 Requested convergence on RMS density matrix=1.00D-08 within 128 cycles.
 Requested convergence on MAX density matrix=1.00D-06.
 Requested convergence on             energy=1.00D-06.
 No special actions if energy rises.
 Fock matrices will be formed incrementally for  20 cycles.

 Cycle   1  Pass 1  IDiag  1:
 FoFJK:  IHMeth= 1 ICntrl=       0 DoSepK=F KAlg= 0 I1Cent=           0 FoldK=F
 IRaf= 800000000 NMat=       1 IRICut=       1 DoRegI=T DoRafI=F ISym2E= 0 IDoP0=0 IntGTp=1.
 FoFCou: FMM=F IPFlag=           0 FMFlag=      100000 FMFlg1=           0
         NFxFlg=           0 DoJE=F BraDBF=F KetDBF=F FulRan=T
         wScrn=  0.000000 ICntrl=         0 IOpCl=  0 I1Cent=           0 NGrid=           0
         NMat0=    1 NMatS0=      1 NMatT0=    0 NMatD0=    1 NMtDS0=    0 NMtDT0=    0
 Symmetry not used in FoFCou.
 E= -1914.84958808346    
 DIIS: error= 3.46D-02 at cycle   1 NSaved=   1.
 NSaved= 1 IEnMin= 1 EnMin= -1914.84958808346     IErMin= 1 ErrMin= 3.46D-02
 ErrMax= 3.46D-02  0.00D+00 EMaxC= 1.00D-01 BMatC= 6.47D-01 BMatP= 6.47D-01
 IDIUse=3 WtCom= 6.54D-01 WtEn= 3.46D-01
 Coeff-Com:  0.100D+01
 Coeff-En:   0.100D+01
 Coeff:      0.100D+01
 Gap=     0.226 Goal=   None    Shift=    0.000
 GapD=    0.226 DampG=1.000 DampE=0.500 DampFc=0.5000 IDamp=-1.
 Damping current iteration by 5.00D-01
 RMSDP=1.54D+00 MaxDP=1.10D+02              OVMax= 9.96D-01

 Cycle   2  Pass 1  IDiag  1:
 RMSU=  7.45D-01    CP:  2.64D+00
 E= -1914.78276758884     Delta-E=        0.066820494621 Rises=F Damp=T
 DIIS: error= 1.42D-02 at cycle   2 NSaved=   2.
 NSaved= 2 IEnMin= 1 EnMin= -1914.84958808346     IErMin= 2 ErrMin= 1.42D-02
 ErrMax= 1.42D-02  0.00D+00 EMaxC= 1.00D-01 BMatC= 1.05D-01 BMatP= 6.47D-01
 IDIUse=3 WtCom= 8.58D-01 WtEn= 1.42D-01
 Coeff-Com:  0.133D+00 0.867D+00
 Coeff-En:   0.560D+00 0.440D+00
 Coeff:      0.194D+00 0.806D+00
 Gap=    -0.286 Goal=   None    Shift=    0.000
 RMSDP=7.68D-01 MaxDP=5.37D+01 DE= 6.68D-02 OVMax= 7.21D-01

 Cycle   3  Pass 1  IDiag  1:
 RMSU=  2.38D-02    CP:  8.25D-01  1.20D-02
 E= -1915.22355619814     Delta-E=       -0.440788609306 Rises=F Damp=F
 DIIS: error= 1.69D-02 at cycle   3 NSaved=   3.
 NSaved= 3 IEnMin= 3 EnMin= -1915.22355619814     IErMin= 2 ErrMin= 1.42D-02
 ErrMax= 1.69D-02  0.00D+00 EMaxC= 1.00D-01 BMatC= 1.08D-01 BMatP= 1.05D-01
 IDIUse=3 WtCom= 8.31D-01 WtEn= 1.69D-01
 Coeff-Com: -0.514D-01 0.517D+00 0.534D+00
 Coeff-En:   0.000D+00 0.000D+00 0.100D+01
 Coeff:     -0.427D-01 0.430D+00 0.613D+00
 Gap=     0.159 Goal=   None    Shift=    0.000
 RMSDP=1.93D-02 MaxDP=1.27D+00 DE=-4.41D-01 OVMax= 1.90D-01

 Cycle   4  Pass 1  IDiag  1:
 RMSU=  1.87D-02    CP:  8.57D-01  9.38D-03  1.04D+00
 E= -1915.32038993843     Delta-E=       -0.096833740287 Rises=F Damp=F
 DIIS: error= 9.77D-03 at cycle   4 NSaved=   4.
 NSaved= 4 IEnMin= 4 EnMin= -1915.32038993843     IErMin= 4 ErrMin= 9.77D-03
 ErrMax= 9.77D-03  0.00D+00 EMaxC= 1.00D-01 BMatC= 2.51D-02 BMatP= 1.05D-01
 IDIUse=3 WtCom= 9.02D-01 WtEn= 9.77D-02
 Coeff-Com: -0.694D-01 0.217D+00 0.344D+00 0.509D+00
 Coeff-En:   0.000D+00 0.000D+00 0.692D-01 0.931D+00
 Coeff:     -0.626D-01 0.195D+00 0.317D+00 0.550D+00
 Gap=     0.149 Goal=   None    Shift=    0.000
 RMSDP=1.69D-02 MaxDP=1.39D+00 DE=-9.68D-02 OVMax= 6.42D-02

 Cycle   5  Pass 1  IDiag  1:
 RMSU=  1.15D-02    CP:  9.41D-01  6.96D-03  8.49D-01  1.28D+00
 E= -1915.34052142598     Delta-E=       -0.020131487552 Rises=F Damp=F
 DIIS: error= 7.19D-03 at cycle   5 NSaved=   5.
 NSaved= 5 IEnMin= 5 EnMin= -1915.34052142598     IErMin= 5 ErrMin= 7.19D-03
 ErrMax= 7.19D-03  0.00D+00 EMaxC= 1.00D-01 BMatC= 7.44D-03 BMatP= 2.51D-02
 IDIUse=3 WtCom= 9.28D-01 WtEn= 7.19D-02
 Coeff-Com: -0.439D-01 0.100D+00 0.124D+00 0.354D+00 0.465D+00
 Coeff-En:   0.000D+00 0.000D+00 0.000D+00 0.207D+00 0.793D+00
 Coeff:     -0.407D-01 0.932D-01 0.115D+00 0.344D+00 0.488D+00
 Gap=     0.147 Goal=   None    Shift=    0.000
 RMSDP=4.65D-03 MaxDP=4.29D-01 DE=-2.01D-02 OVMax= 4.77D-02

 Cycle   6  Pass 1  IDiag  1:
 RMSU=  2.05D-03    CP:  9.63D-01  7.02D-03  8.50D-01  1.44D+00  1.09D+00
 E= -1915.34775018922     Delta-E=       -0.007228763240 Rises=F Damp=F
 DIIS: error= 2.63D-03 at cycle   6 NSaved=   6.
 NSaved= 6 IEnMin= 6 EnMin= -1915.34775018922     IErMin= 6 ErrMin= 2.63D-03
 ErrMax= 2.63D-03  0.00D+00 EMaxC= 1.00D-01 BMatC= 1.49D-03 BMatP= 7.44D-03
 IDIUse=3 WtCom= 9.74D-01 WtEn= 2.63D-02
 Coeff-Com: -0.898D-02 0.141D-01-0.431D-01 0.488D-01 0.355D+00 0.634D+00
 Coeff-En:   0.000D+00 0.000D+00 0.000D+00 0.000D+00 0.114D+00 0.886D+00
 Coeff:     -0.875D-02 0.138D-01-0.419D-01 0.475D-01 0.349D+00 0.640D+00
 Gap=     0.149 Goal=   None    Shift=    0.000
 RMSDP=2.45D-03 MaxDP=1.95D-01 DE=-7.23D-03 OVMax= 1.35D-02

 Cycle   7  Pass 1  IDiag  1:
 RMSU=  7.49D-04    CP:  9.77D-01  6.59D-03  8.27D-01  1.49D+00  1.18D+00
                    CP:  1.04D+00
 E= -1915.34941582143     Delta-E=       -0.001665632208 Rises=F Damp=F
 DIIS: error= 4.35D-04 at cycle   7 NSaved=   7.
 NSaved= 7 IEnMin= 7 EnMin= -1915.34941582143     IErMin= 7 ErrMin= 4.35D-04
 ErrMax= 4.35D-04  0.00D+00 EMaxC= 1.00D-01 BMatC= 1.04D-04 BMatP= 1.49D-03
 IDIUse=3 WtCom= 9.96D-01 WtEn= 4.35D-03
 Coeff-Com:  0.203D-02-0.668D-02-0.329D-01-0.292D-01 0.988D-01 0.302D+00
 Coeff-Com:  0.666D+00
 Coeff-En:   0.000D+00 0.000D+00 0.000D+00 0.000D+00 0.000D+00 0.000D+00
 Coeff-En:   0.100D+01
 Coeff:      0.202D-02-0.665D-02-0.328D-01-0.291D-01 0.984D-01 0.301D+00
 Coeff:      0.667D+00
 Gap=     0.151 Goal=   None    Shift=    0.000
 RMSDP=1.27D-03 MaxDP=1.07D-01 DE=-1.67D-03 OVMax= 6.32D-03

 Cycle   8  Pass 1  IDiag  1:
 RMSU=  2.22D-04    CP:  9.84D-01  6.44D-03  8.15D-01  1.52D+00  1.24D+00
                    CP:  1.16D+00  1.08D+00
 E= -1915.34953080527     Delta-E=       -0.000114983844 Rises=F Damp=F
 DIIS: error= 2.58D-04 at cycle   8 NSaved=   8.
 NSaved= 8 IEnMin= 8 EnMin= -1915.34953080527     IErMin= 8 ErrMin= 2.58D-04
 ErrMax= 2.58D-04  0.00D+00 EMaxC= 1.00D-01 BMatC= 1.93D-05 BMatP= 1.04D-04
 IDIUse=3 WtCom= 9.97D-01 WtEn= 2.58D-03
 Coeff-Com:  0.174D-02-0.374D-02-0.231D-02-0.165D-01-0.200D-02 0.365D-01
 Coeff-Com:  0.286D+00 0.700D+00
 Coeff-En:   0.000D+00 0.000D+00 0.000D+00 0.000D+00 0.000D+00 0.000D+00
 Coeff-En:   0.000D+00 0.100D+01
 Coeff:      0.173D-02-0.373D-02-0.230D-02-0.165D-01-0.200D-02 0.364D-01
 Coeff:      0.286D+00 0.701D+00
 Gap=     0.151 Goal=   None    Shift=    0.000
 RMSDP=2.65D-04 MaxDP=2.11D-02 DE=-1.15D-04 OVMax= 2.00D-03

 Cycle   9  Pass 1  IDiag  1:
 RMSU=  1.09D-04    CP:  9.84D-01  6.41D-03  8.13D-01  1.51D+00  1.24D+00
                    CP:  1.12D+00  1.12D+00  9.02D-01
 E= -1915.34955610217     Delta-E=       -0.000025296896 Rises=F Damp=F
 DIIS: error= 9.60D-05 at cycle   9 NSaved=   9.
 NSaved= 9 IEnMin= 9 EnMin= -1915.34955610217     IErMin= 9 ErrMin= 9.60D-05
 ErrMax= 9.60D-05  0.00D+00 EMaxC= 1.00D-01 BMatC= 3.27D-06 BMatP= 1.93D-05
 IDIUse=1 WtCom= 1.00D+00 WtEn= 0.00D+00
 Coeff-Com:  0.434D-03-0.762D-03 0.515D-02-0.601D-03-0.100D-01-0.245D-01
 Coeff-Com:  0.752D-02 0.273D+00 0.750D+00
 Coeff:      0.434D-03-0.762D-03 0.515D-02-0.601D-03-0.100D-01-0.245D-01
 Coeff:      0.752D-02 0.273D+00 0.750D+00
 Gap=     0.150 Goal=   None    Shift=    0.000
 RMSDP=3.44D-04 MaxDP=2.91D-02 DE=-2.53D-05 OVMax= 1.10D-03

 Cycle  10  Pass 1  IDiag  1:
 RMSU=  5.50D-05    CP:  9.82D-01  6.44D-03  8.14D-01  1.50D+00  1.23D+00
                    CP:  1.09D+00  1.14D+00  9.33D-01  1.06D+00
 E= -1915.34956050724     Delta-E=       -0.000004405069 Rises=F Damp=F
 DIIS: error= 5.86D-05 at cycle  10 NSaved=  10.
 NSaved=10 IEnMin=10 EnMin= -1915.34956050724     IErMin=10 ErrMin= 5.86D-05
 ErrMax= 5.86D-05  0.00D+00 EMaxC= 1.00D-01 BMatC= 7.62D-07 BMatP= 3.27D-06
 IDIUse=1 WtCom= 1.00D+00 WtEn= 0.00D+00
 Coeff-Com:  0.122D-03-0.384D-03 0.204D-02 0.187D-02-0.338D-02-0.157D-01
 Coeff-Com: -0.546D-01-0.171D-01 0.369D+00 0.718D+00
 Coeff:      0.122D-03-0.384D-03 0.204D-02 0.187D-02-0.338D-02-0.157D-01
 Coeff:     -0.546D-01-0.171D-01 0.369D+00 0.718D+00
 Gap=     0.150 Goal=   None    Shift=    0.000
 RMSDP=8.40D-05 MaxDP=8.67D-03 DE=-4.41D-06 OVMax= 7.94D-04

 Cycle  11  Pass 1  IDiag  1:
 RMSU=  2.53D-05    CP:  9.82D-01  6.45D-03  8.15D-01  1.50D+00  1.23D+00
                    CP:  1.10D+00  1.15D+00  9.86D-01  1.12D+00  1.11D+00
 E= -1915.34956184715     Delta-E=       -0.000001339906 Rises=F Damp=F
 DIIS: error= 1.88D-05 at cycle  11 NSaved=  11.
 NSaved=11 IEnMin=11 EnMin= -1915.34956184715     IErMin=11 ErrMin= 1.88D-05
 ErrMax= 1.88D-05  0.00D+00 EMaxC= 1.00D-01 BMatC= 1.32D-07 BMatP= 7.62D-07
 IDIUse=1 WtCom= 1.00D+00 WtEn= 0.00D+00
 Coeff-Com:  0.313D-05-0.125D-03-0.945D-04 0.107D-02 0.120D-02-0.121D-02
 Coeff-Com: -0.241D-01-0.620D-01-0.740D-02 0.326D+00 0.767D+00
 Coeff:      0.313D-05-0.125D-03-0.945D-04 0.107D-02 0.120D-02-0.121D-02
 Coeff:     -0.241D-01-0.620D-01-0.740D-02 0.326D+00 0.767D+00
 Gap=     0.150 Goal=   None    Shift=    0.000
 RMSDP=3.80D-05 MaxDP=4.07D-03 DE=-1.34D-06 OVMax= 3.15D-04

 Cycle  12  Pass 1  IDiag  1:
 RMSU=  9.59D-06    CP:  9.81D-01  6.45D-03  8.15D-01  1.49D+00  1.23D+00
                    CP:  1.09D+00  1.15D+00  9.78D-01  1.20D+00  1.21D+00
                    CP:  8.69D-01
 E= -1915.34956208465     Delta-E=       -0.000000237504 Rises=F Damp=F
 DIIS: error= 7.27D-06 at cycle  12 NSaved=  12.
 NSaved=12 IEnMin=12 EnMin= -1915.34956208465     IErMin=12 ErrMin= 7.27D-06
 ErrMax= 7.27D-06  0.00D+00 EMaxC= 1.00D-01 BMatC= 1.24D-08 BMatP= 1.32D-07
 IDIUse=1 WtCom= 1.00D+00 WtEn= 0.00D+00
 Coeff-Com:  0.543D-05-0.344D-04-0.192D-03 0.369D-04 0.816D-03 0.133D-02
 Coeff-Com: -0.569D-03-0.144D-01-0.495D-01 0.251D-01 0.219D+00 0.818D+00
 Coeff:      0.543D-05-0.344D-04-0.192D-03 0.369D-04 0.816D-03 0.133D-02
 Coeff:     -0.569D-03-0.144D-01-0.495D-01 0.251D-01 0.219D+00 0.818D+00
 Gap=     0.150 Goal=   None    Shift=    0.000
 RMSDP=9.26D-06 MaxDP=6.78D-04 DE=-2.38D-07 OVMax= 1.17D-04

 Cycle  13  Pass 1  IDiag  1:
 RMSU=  3.78D-06    CP:  9.81D-01  6.45D-03  8.15D-01  1.49D+00  1.23D+00
                    CP:  1.09D+00  1.14D+00  9.80D-01  1.19D+00  1.26D+00
                    CP:  8.62D-01  1.10D+00
 E= -1915.34956211254     Delta-E=       -0.000000027892 Rises=F Damp=F
 DIIS: error= 3.57D-06 at cycle  13 NSaved=  13.
 NSaved=13 IEnMin=13 EnMin= -1915.34956211254     IErMin=13 ErrMin= 3.57D-06
 ErrMax= 3.57D-06  0.00D+00 EMaxC= 1.00D-01 BMatC= 3.78D-09 BMatP= 1.24D-08
 IDIUse=1 WtCom= 1.00D+00 WtEn= 0.00D+00
 Coeff-Com:  0.644D-05-0.667D-05-0.737D-04-0.174D-03 0.182D-03 0.787D-03
 Coeff-Com:  0.399D-02 0.367D-02-0.280D-01-0.438D-01-0.301D-01 0.425D+00
 Coeff-Com:  0.669D+00
 Coeff:      0.644D-05-0.667D-05-0.737D-04-0.174D-03 0.182D-03 0.787D-03
 Coeff:      0.399D-02 0.367D-02-0.280D-01-0.438D-01-0.301D-01 0.425D+00
 Coeff:      0.669D+00
 Gap=     0.150 Goal=   None    Shift=    0.000
 RMSDP=2.96D-06 MaxDP=2.37D-04 DE=-2.79D-08 OVMax= 5.99D-05

 Cycle  14  Pass 1  IDiag  1:
 RMSU=  1.50D-06    CP:  9.81D-01  6.45D-03  8.15D-01  1.49D+00  1.23D+00
                    CP:  1.09D+00  1.15D+00  9.77D-01  1.20D+00  1.27D+00
                    CP:  8.87D-01  1.22D+00  8.18D-01
 E= -1915.34956211946     Delta-E=       -0.000000006919 Rises=F Damp=F
 DIIS: error= 9.16D-07 at cycle  14 NSaved=  14.
 NSaved=14 IEnMin=14 EnMin= -1915.34956211946     IErMin=14 ErrMin= 9.16D-07
 ErrMax= 9.16D-07  0.00D+00 EMaxC= 1.00D-01 BMatC= 3.67D-10 BMatP= 3.78D-09
 IDIUse=1 WtCom= 1.00D+00 WtEn= 0.00D+00
 Coeff-Com: -0.534D-06 0.299D-05-0.783D-05-0.476D-04-0.338D-04 0.863D-04
 Coeff-Com:  0.146D-02 0.317D-02-0.324D-02-0.171D-01-0.448D-01 0.237D-01
 Coeff-Com:  0.246D+00 0.791D+00
 Coeff:     -0.534D-06 0.299D-05-0.783D-05-0.476D-04-0.338D-04 0.863D-04
 Coeff:      0.146D-02 0.317D-02-0.324D-02-0.171D-01-0.448D-01 0.237D-01
 Coeff:      0.246D+00 0.791D+00
 Gap=     0.150 Goal=   None    Shift=    0.000
 RMSDP=1.43D-06 MaxDP=8.52D-05 DE=-6.92D-09 OVMax= 2.80D-05

 Cycle  15  Pass 1  IDiag  1:
 RMSU=  6.64D-07    CP:  9.81D-01  6.45D-03  8.15D-01  1.49D+00  1.23D+00
                    CP:  1.09D+00  1.15D+00  9.79D-01  1.19D+00  1.28D+00
                    CP:  8.81D-01  1.25D+00  9.56D-01  9.44D-01
 E= -1915.34956212036     Delta-E=       -0.000000000901 Rises=F Damp=F
 DIIS: error= 7.68D-07 at cycle  15 NSaved=  15.
 NSaved=15 IEnMin=15 EnMin= -1915.34956212036     IErMin=15 ErrMin= 7.68D-07
 ErrMax= 7.68D-07  0.00D+00 EMaxC= 1.00D-01 BMatC= 8.44D-11 BMatP= 3.67D-10
 IDIUse=1 WtCom= 1.00D+00 WtEn= 0.00D+00
 Coeff-Com: -0.257D-05 0.406D-05 0.336D-05 0.154D-04-0.403D-04-0.903D-04
 Coeff-Com: -0.123D-04 0.785D-03 0.367D-02 0.409D-03-0.139D-01-0.685D-01
 Coeff-Com: -0.150D-01 0.318D+00 0.775D+00
 Coeff:     -0.257D-05 0.406D-05 0.336D-05 0.154D-04-0.403D-04-0.903D-04
 Coeff:     -0.123D-04 0.785D-03 0.367D-02 0.409D-03-0.139D-01-0.685D-01
 Coeff:     -0.150D-01 0.318D+00 0.775D+00
 Gap=     0.150 Goal=   None    Shift=    0.000
 RMSDP=1.03D-06 MaxDP=7.22D-05 DE=-9.01D-10 OVMax= 9.71D-06

 Cycle  16  Pass 1  IDiag  1:
 RMSU=  2.28D-07    CP:  9.81D-01  6.45D-03  8.15D-01  1.49D+00  1.23D+00
                    CP:  1.09D+00  1.15D+00  9.78D-01  1.20D+00  1.27D+00
                    CP:  8.78D-01  1.27D+00  9.29D-01  1.11D+00  9.69D-01
 E= -1915.34956212049     Delta-E=       -0.000000000126 Rises=F Damp=F
 DIIS: error= 2.66D-07 at cycle  16 NSaved=  16.
 NSaved=16 IEnMin=16 EnMin= -1915.34956212049     IErMin=16 ErrMin= 2.66D-07
 ErrMax= 2.66D-07  0.00D+00 EMaxC= 1.00D-01 BMatC= 1.49D-11 BMatP= 8.44D-11
 IDIUse=1 WtCom= 1.00D+00 WtEn= 0.00D+00
 Coeff-Com: -0.110D-05 0.138D-05-0.124D-05 0.122D-04-0.943D-05-0.440D-04
 Coeff-Com: -0.235D-03-0.194D-03 0.207D-02 0.304D-02 0.304D-02-0.320D-01
 Coeff-Com: -0.483D-01-0.181D-01 0.322D+00 0.769D+00
 Coeff:     -0.110D-05 0.138D-05-0.124D-05 0.122D-04-0.943D-05-0.440D-04
 Coeff:     -0.235D-03-0.194D-03 0.207D-02 0.304D-02 0.304D-02-0.320D-01
 Coeff:     -0.483D-01-0.181D-01 0.322D+00 0.769D+00
 Gap=     0.150 Goal=   None    Shift=    0.000
 RMSDP=4.43D-07 MaxDP=3.90D-05 DE=-1.26D-10 OVMax= 4.15D-06

 Cycle  17  Pass 1  IDiag  1:
 RMSU=  7.80D-08    CP:  9.81D-01  6.45D-03  8.15D-01  1.49D+00  1.23D+00
                    CP:  1.09D+00  1.15D+00  9.79D-01  1.20D+00  1.27D+00
                    CP:  8.76D-01  1.26D+00  9.38D-01  1.13D+00  1.06D+00
                    CP:  1.08D+00
 E= -1915.34956212053     Delta-E=       -0.000000000038 Rises=F Damp=F
 DIIS: error= 8.98D-08 at cycle  17 NSaved=  17.
 NSaved=17 IEnMin=17 EnMin= -1915.34956212053     IErMin=17 ErrMin= 8.98D-08
 ErrMax= 8.98D-08  0.00D+00 EMaxC= 1.00D-01 BMatC= 1.58D-12 BMatP= 1.49D-11
 IDIUse=1 WtCom= 1.00D+00 WtEn= 0.00D+00
 Coeff-Com: -0.188D-06 0.252D-06-0.122D-05 0.201D-05-0.215D-05-0.102D-04
 Coeff-Com: -0.943D-04-0.143D-03 0.373D-03 0.850D-03 0.249D-02-0.545D-02
 Coeff-Com: -0.154D-01-0.371D-01 0.397D-01 0.297D+00 0.718D+00
 Coeff:     -0.188D-06 0.252D-06-0.122D-05 0.201D-05-0.215D-05-0.102D-04
 Coeff:     -0.943D-04-0.143D-03 0.373D-03 0.850D-03 0.249D-02-0.545D-02
 Coeff:     -0.154D-01-0.371D-01 0.397D-01 0.297D+00 0.718D+00
 Gap=     0.150 Goal=   None    Shift=    0.000
 RMSDP=1.40D-07 MaxDP=9.46D-06 DE=-3.77D-11 OVMax= 1.35D-06

 Cycle  18  Pass 1  IDiag  1:
 RMSU=  4.65D-08    CP:  9.81D-01  6.45D-03  8.15D-01  1.49D+00  1.23D+00
                    CP:  1.09D+00  1.15D+00  9.79D-01  1.20D+00  1.27D+00
                    CP:  8.77D-01  1.27D+00  9.32D-01  1.13D+00  1.05D+00
                    CP:  1.21D+00  7.44D-01
 E= -1915.34956212061     Delta-E=       -0.000000000086 Rises=F Damp=F
 DIIS: error= 2.97D-08 at cycle  18 NSaved=  18.
 NSaved=18 IEnMin=18 EnMin= -1915.34956212061     IErMin=18 ErrMin= 2.97D-08
 ErrMax= 2.97D-08  0.00D+00 EMaxC= 1.00D-01 BMatC= 3.84D-13 BMatP= 1.58D-12
 IDIUse=1 WtCom= 1.00D+00 WtEn= 0.00D+00
 Coeff-Com:  0.213D-07 0.598D-07 0.491D-07-0.731D-06 0.350D-06 0.224D-05
 Coeff-Com: -0.149D-04-0.299D-04-0.945D-04-0.522D-04 0.853D-03 0.223D-02
 Coeff-Com:  0.149D-03-0.164D-01-0.354D-01 0.130D-01 0.356D+00 0.680D+00
 Coeff:      0.213D-07 0.598D-07 0.491D-07-0.731D-06 0.350D-06 0.224D-05
 Coeff:     -0.149D-04-0.299D-04-0.945D-04-0.522D-04 0.853D-03 0.223D-02
 Coeff:      0.149D-03-0.164D-01-0.354D-01 0.130D-01 0.356D+00 0.680D+00
 Gap=     0.150 Goal=   None    Shift=    0.000
 RMSDP=6.86D-08 MaxDP=7.80D-06 DE=-8.59D-11 OVMax= 3.43D-07

 Cycle  19  Pass 1  IDiag  1:
 RMSU=  1.35D-08    CP:  9.81D-01  6.45D-03  8.15D-01  1.49D+00  1.23D+00
                    CP:  1.09D+00  1.15D+00  9.79D-01  1.20D+00  1.27D+00
                    CP:  8.77D-01  1.27D+00  9.29D-01  1.14D+00  1.05D+00
                    CP:  1.22D+00  8.98D-01  9.59D-01
 E= -1915.34956212054     Delta-E=        0.000000000075 Rises=F Damp=F
 DIIS: error= 9.74D-09 at cycle  19 NSaved=  19.
 NSaved=19 IEnMin=18 EnMin= -1915.34956212061     IErMin=19 ErrMin= 9.74D-09
 ErrMax= 9.74D-09  0.00D+00 EMaxC= 1.00D-01 BMatC= 2.55D-14 BMatP= 3.84D-13
 IDIUse=1 WtCom= 1.00D+00 WtEn= 0.00D+00
 Coeff-Com:  0.164D-07 0.525D-08 0.317D-06-0.442D-06 0.204D-06 0.240D-05
 Coeff-Com:  0.648D-05 0.138D-04-0.756D-04-0.163D-03-0.813D-04 0.133D-02
 Coeff-Com:  0.234D-02 0.200D-03-0.157D-01-0.417D-01 0.198D-01 0.197D+00
 Coeff-Com:  0.837D+00
 Coeff:      0.164D-07 0.525D-08 0.317D-06-0.442D-06 0.204D-06 0.240D-05
 Coeff:      0.648D-05 0.138D-04-0.756D-04-0.163D-03-0.813D-04 0.133D-02
 Coeff:      0.234D-02 0.200D-03-0.157D-01-0.417D-01 0.198D-01 0.197D+00
 Coeff:      0.837D+00
 Gap=     0.150 Goal=   None    Shift=    0.000
 RMSDP=1.26D-08 MaxDP=1.36D-06 DE= 7.46D-11 OVMax= 2.17D-07

 Cycle  20  Pass 1  IDiag  1:
 RMSU=  3.82D-09    CP:  9.81D-01  6.45D-03  8.15D-01  1.49D+00  1.23D+00
                    CP:  1.09D+00  1.15D+00  9.79D-01  1.20D+00  1.27D+00
                    CP:  8.77D-01  1.27D+00  9.30D-01  1.14D+00  1.04D+00
                    CP:  1.23D+00  9.23D-01  9.87D-01  1.09D+00
 E= -1915.34956212058     Delta-E=       -0.000000000046 Rises=F Damp=F
 DIIS: error= 3.92D-09 at cycle  20 NSaved=  20.
 NSaved=20 IEnMin=18 EnMin= -1915.34956212061     IErMin=20 ErrMin= 3.92D-09
 ErrMax= 3.92D-09  0.00D+00 EMaxC= 1.00D-01 BMatC= 6.10D-15 BMatP= 2.55D-14
 IDIUse=1 WtCom= 1.00D+00 WtEn= 0.00D+00
 Coeff-Com:  0.235D-08 0.885D-08 0.139D-06-0.120D-06-0.744D-08 0.906D-06
 Coeff-Com:  0.392D-05 0.864D-05-0.267D-04-0.695D-04-0.126D-03 0.341D-03
 Coeff-Com:  0.106D-02 0.199D-02-0.194D-02-0.208D-01-0.313D-01-0.276D-02
 Coeff-Com:  0.369D+00 0.685D+00
 Coeff:      0.235D-08 0.885D-08 0.139D-06-0.120D-06-0.744D-08 0.906D-06
 Coeff:      0.392D-05 0.864D-05-0.267D-04-0.695D-04-0.126D-03 0.341D-03
 Coeff:      0.106D-02 0.199D-02-0.194D-02-0.208D-01-0.313D-01-0.276D-02
 Coeff:      0.369D+00 0.685D+00
 Gap=     0.150 Goal=   None    Shift=    0.000
 RMSDP=4.81D-09 MaxDP=3.89D-07 DE=-4.59D-11 OVMax= 5.03D-08

 SCF Done:  E(RM062X) =  -1915.34956212     A.U. after   20 cycles
            NFock= 20  Conv=0.48D-08     -V/T= 2.0029
 KE= 1.909817052333D+03 PE=-6.979585299099D+03 EE= 1.935962176745D+03
 Leave Link  502 at Wed Jul  6 07:55:14 2022, MaxMem=   671088640 cpu:            2367.0 elap:             496.2
 (Enter /gpfs/software/gaussian16/sse4/tar/g16/l601.exe)
 Copying SCF densities to generalized density rwf, IOpCl= 0 IROHF=0.

 **********************************************************************

            Population analysis using the SCF density.

 **********************************************************************

 Orbital symmetries:
       Occupied  (A) (A) (A) (A) (A) (A) (A) (A) (A) (A) (A) (A)
                 (A) (A) (A) (A) (A) (A) (A) (A) (A) (A) (A) (A)
                 (A) (A) (A) (A) (A) (A) (A) (A) (A) (A) (A) (A)
                 (A) (A) (A) (A) (A) (A) (A) (A) (A) (A) (A) (A)
                 (A) (A) (A) (A) (A) (A) (A) (A) (A) (A) (A) (A)
                 (A) (A) (A) (A) (A) (A) (A) (A)
       Virtual   (A) (A) (A) (A) (A) (A) (A) (A) (A) (A) (A) (A)
                 (A) (A) (A) (A) (A) (A) (A) (A) (A) (A) (A) (A)
                 (A) (A) (A) (A) (A) (A) (A) (A) (A) (A) (A) (A)
                 (A) (A) (A) (A) (A) (A) (A) (A) (A) (A) (A) (A)
                 (A) (A) (A) (A) (A) (A) (A) (A) (A) (A) (A) (A)
                 (A) (A) (A) (A) (A) (A) (A) (A) (A) (A) (A) (A)
                 (A) (A) (A) (A) (A) (A) (A) (A) (A) (A) (A) (A)
                 (A) (A) (A) (A) (A) (A) (A) (A) (A) (A) (A) (A)
                 (A) (A) (A) (A) (A) (A) (A) (A) (A) (A) (A) (A)
                 (A) (A) (A) (A) (A) (A) (A) (A) (A) (A) (A) (A)
                 (A) (A) (A) (A) (A) (A) (A) (A) (A) (A) (A) (A)
                 (A) (A) (A) (A) (A) (A) (A) (A) (A) (A) (A) (A)
                 (A) (A) (A) (A) (A) (A) (A) (A) (A) (A) (A) (A)
                 (A) (A) (A) (A) (A) (A) (A) (A) (A) (A) (A) (A)
                 (A) (A) (A) (A) (A) (A) (A) (A) (A) (A) (A) (A)
                 (A) (A) (A) (A) (A) (A) (A) (A) (A) (A) (A) (A)
                 (A) (A) (A) (A) (A) (A) (A) (A) (A) (A) (A) (A)
                 (A) (A) (A) (A) (A) (A) (A) (A) (A) (A) (A) (A)
                 (A) (A) (A) (A) (A) (A) (A) (A) (A) (A) (A) (A)
                 (A) (A) (A) (A) (A) (A) (A) (A) (A) (A) (A) (A)
                 (A) (A) (A) (A) (A) (A) (A) (A) (A) (A) (A) (A)
                 (A) (A) (A) (A) (A) (A) (A) (A) (A) (A) (A) (A)
                 (A) (A) (A) (A) (A) (A) (A) (A) (A) (A) (A) (A)
                 (A) (A) (A) (A) (A) (A) (A) (A) (A) (A) (A) (A)
                 (A) (A) (A) (A) (A) (A) (A) (A) (A) (A) (A) (A)
                 (A) (A) (A) (A) (A) (A) (A) (A) (A) (A) (A) (A)
                 (A) (A) (A) (A) (A) (A) (A) (A) (A) (A) (A) (A)
                 (A) (A) (A) (A)
 The electronic state is 1-A.
 Alpha  occ. eigenvalues -- -102.59912-102.59781-102.55095 -19.43827 -10.52893
 Alpha  occ. eigenvalues --  -10.52237 -10.50143 -10.47591 -10.47475 -10.46501
 Alpha  occ. eigenvalues --  -10.46400 -10.46251 -10.45084 -10.44555 -10.43796
 Alpha  occ. eigenvalues --  -10.43213  -9.74214  -9.74075  -9.69359  -7.46722
 Alpha  occ. eigenvalues --   -7.46586  -7.46058  -7.46050  -7.45920  -7.45903
 Alpha  occ. eigenvalues --   -7.41868  -7.41212  -7.41209  -0.99946  -0.93516
 Alpha  occ. eigenvalues --   -0.87886  -0.85961  -0.84696  -0.80317  -0.75217
 Alpha  occ. eigenvalues --   -0.73888  -0.69399  -0.65715  -0.61595  -0.59138
 Alpha  occ. eigenvalues --   -0.53476  -0.51872  -0.49446  -0.46536  -0.44995
 Alpha  occ. eigenvalues --   -0.42861  -0.41499  -0.40437  -0.40311  -0.38050
 Alpha  occ. eigenvalues --   -0.36943  -0.35471  -0.34765  -0.33690  -0.33423
 Alpha  occ. eigenvalues --   -0.32207  -0.32072  -0.30520  -0.29138  -0.28476
 Alpha  occ. eigenvalues --   -0.27188  -0.25576  -0.21848  -0.20724  -0.19112
 Alpha  occ. eigenvalues --   -0.17955  -0.17474  -0.09950
 Alpha virt. eigenvalues --    0.05082   0.08702   0.09009   0.09095   0.09487
 Alpha virt. eigenvalues --    0.10829   0.12151   0.13198   0.14110   0.14133
 Alpha virt. eigenvalues --    0.14367   0.14993   0.15460   0.15558   0.16238
 Alpha virt. eigenvalues --    0.16660   0.17088   0.17708   0.17903   0.18273
 Alpha virt. eigenvalues --    0.18450   0.18997   0.19827   0.20021   0.20196
 Alpha virt. eigenvalues --    0.20726   0.21245   0.21305   0.22495   0.22656
 Alpha virt. eigenvalues --    0.23152   0.23466   0.24762   0.24994   0.25165
 Alpha virt. eigenvalues --    0.25561   0.26158   0.26669   0.27422   0.27595
 Alpha virt. eigenvalues --    0.27991   0.28126   0.28397   0.28864   0.29492
 Alpha virt. eigenvalues --    0.29658   0.29816   0.30235   0.31191   0.31841
 Alpha virt. eigenvalues --    0.32026   0.32176   0.32854   0.33321   0.33467
 Alpha virt. eigenvalues --    0.34292   0.34611   0.35297   0.35437   0.36465
 Alpha virt. eigenvalues --    0.36643   0.37447   0.37568   0.38781   0.39865
 Alpha virt. eigenvalues --    0.40194   0.41372   0.42376   0.43044   0.43318
 Alpha virt. eigenvalues --    0.43526   0.44178   0.45209   0.45987   0.46244
 Alpha virt. eigenvalues --    0.47813   0.48116   0.49174   0.49192   0.50426
 Alpha virt. eigenvalues --    0.51446   0.53032   0.54783   0.55113   0.56162
 Alpha virt. eigenvalues --    0.57236   0.57942   0.58489   0.59016   0.60145
 Alpha virt. eigenvalues --    0.60968   0.61178   0.62652   0.64300   0.64583
 Alpha virt. eigenvalues --    0.65161   0.67556   0.67970   0.69174   0.69465
 Alpha virt. eigenvalues --    0.71400   0.71485   0.73045   0.73258   0.74463
 Alpha virt. eigenvalues --    0.74971   0.75232   0.76118   0.76374   0.78429
 Alpha virt. eigenvalues --    0.78986   0.80143   0.80187   0.80973   0.81254
 Alpha virt. eigenvalues --    0.81476   0.82001   0.83612   0.84254   0.84476
 Alpha virt. eigenvalues --    0.86757   0.87182   0.87838   0.90474   0.91679
 Alpha virt. eigenvalues --    0.92440   0.92727   0.96063   0.97323   0.97859
 Alpha virt. eigenvalues --    0.99402   1.00282   1.00973   1.01339   1.01380
 Alpha virt. eigenvalues --    1.02248   1.02891   1.03258   1.04299   1.05049
 Alpha virt. eigenvalues --    1.05828   1.05923   1.06319   1.06580   1.07520
 Alpha virt. eigenvalues --    1.08061   1.09282   1.10344   1.10915   1.11015
 Alpha virt. eigenvalues --    1.13056   1.13144   1.14340   1.14868   1.16096
 Alpha virt. eigenvalues --    1.17628   1.18126   1.18674   1.22014   1.22101
 Alpha virt. eigenvalues --    1.23902   1.25637   1.26072   1.28960   1.30282
 Alpha virt. eigenvalues --    1.32202   1.34406   1.34894   1.38056   1.38228
 Alpha virt. eigenvalues --    1.38940   1.39544   1.40700   1.41922   1.42475
 Alpha virt. eigenvalues --    1.44095   1.44449   1.44803   1.46885   1.48594
 Alpha virt. eigenvalues --    1.52054   1.52964   1.60300   1.60992   1.62888
 Alpha virt. eigenvalues --    1.65279   1.67454   1.69392   1.69975   1.70639
 Alpha virt. eigenvalues --    1.73158   1.75208   1.78658   1.81798   1.82403
 Alpha virt. eigenvalues --    1.83048   1.83351   1.84368   1.88881   1.91990
 Alpha virt. eigenvalues --    1.92376   1.92603   1.94820   1.95197   1.95931
 Alpha virt. eigenvalues --    1.99508   2.01445   2.02220   2.02768   2.03967
 Alpha virt. eigenvalues --    2.05215   2.06102   2.08858   2.09825   2.09998
 Alpha virt. eigenvalues --    2.13252   2.15289   2.17027   2.17329   2.21146
 Alpha virt. eigenvalues --    2.24613   2.27281   2.30040   2.30675   2.36577
 Alpha virt. eigenvalues --    2.37909   2.38892   2.39447   2.40482   2.42163
 Alpha virt. eigenvalues --    2.43307   2.45433   2.45618   2.48467   2.49129
 Alpha virt. eigenvalues --    2.52436   2.55086   2.55778   2.59215   2.60279
 Alpha virt. eigenvalues --    2.64050   2.65338   2.69998   2.71732   2.72533
 Alpha virt. eigenvalues --    2.74092   2.76678   2.78868   2.81834   2.81964
 Alpha virt. eigenvalues --    2.84752   2.85360   2.88977   2.90988   2.91806
 Alpha virt. eigenvalues --    2.93914   2.94953   2.97160   2.98299   3.01406
 Alpha virt. eigenvalues --    3.02788   3.02915   3.08869   3.13138   3.13666
 Alpha virt. eigenvalues --    3.16640   3.16653   3.20557   3.22504   3.23843
 Alpha virt. eigenvalues --    3.25573   3.29781   3.33067   3.35443   3.36536
 Alpha virt. eigenvalues --    3.39672   3.40205   3.50211   3.55390   3.57094
 Alpha virt. eigenvalues --    3.57750   3.63410   3.66239   3.74954   3.76523
 Alpha virt. eigenvalues --    3.78362   3.85788   3.92612   4.01110   4.01510
 Alpha virt. eigenvalues --    4.15231   4.23605   4.27230   4.33775   4.64305
 Alpha virt. eigenvalues --    4.85591   4.93661   5.35275   5.50143   5.98938
 Alpha virt. eigenvalues --   10.04621  10.08381  10.11378  23.59964  23.73460
 Alpha virt. eigenvalues --   23.90357  24.02139  24.04417  24.07445  24.08219
 Alpha virt. eigenvalues --   24.17081  24.20821  24.28734  24.34894  24.36704
 Alpha virt. eigenvalues --   25.97764  26.06680  26.07412  26.27211  26.39432
 Alpha virt. eigenvalues --   26.43331  26.70331  26.84513  26.99082  50.29508
 Alpha virt. eigenvalues --  216.14630 216.18961 216.21589
          Condensed to atoms (all electrons):
               1          2          3          4          5          6
     1  C   17.690251  -3.027382   3.739488  -6.407996  -2.522523  -2.548533
     2  C   -3.027382  16.673984  -6.945961   2.970412  -2.998668   0.806934
     3  C    3.739488  -6.945961  17.776836  -4.994250  -1.340457  -2.638874
     4  C   -6.407996   2.970412  -4.994250  20.200018  -2.880920   0.057848
     5  C   -2.522523  -2.998668  -1.340457  -2.880920  22.001726  -0.281866
     6  C   -2.548533   0.806934  -2.638874   0.057848  -0.281866  12.478123
     7  H    0.031161   0.013110  -0.026955   0.014134   0.078979   0.065534
     8  Cl  -0.371335   0.394814  -0.080838  -1.367040   0.873180  -0.187355
     9  O    0.263375   0.014266  -0.216951  -0.008304  -0.062103  -0.024688
    10  C   -0.067344  -1.303953   0.865431  -1.009734  -3.385167   2.974129
    11  C    0.351816  -1.258405   2.797129  -1.244721  -4.774605  -1.735845
    12  C   -0.242561   1.095547  -0.320223  -0.240581  -1.797097  -1.082813
    13  C    0.101643  -0.994027  -2.384248  -1.009123   5.240418  -0.501549
    14  C    0.116429   0.069690   0.456316   1.004073  -1.627153  -1.104185
    15  C    0.080731  -0.263971   0.040007  -0.338808   0.793124  -0.720081
    16  Cl   0.000706  -0.014291  -0.036773  -0.005026  -0.010706  -0.058124
    17  Cl  -0.005472   0.046010  -0.000309  -0.003766  -0.133654  -0.197444
    18  H    0.000079  -0.000136  -0.002781  -0.000921   0.021326   0.003994
    19  H   -0.007859   0.012863   0.011296  -0.002274  -0.010260   0.089043
    20  H   -0.004214   0.024721  -0.021505   0.010781   0.047430   0.152513
               7          8          9         10         11         12
     1  C    0.031161  -0.371335   0.263375  -0.067344   0.351816  -0.242561
     2  C    0.013110   0.394814   0.014266  -1.303953  -1.258405   1.095547
     3  C   -0.026955  -0.080838  -0.216951   0.865431   2.797129  -0.320223
     4  C    0.014134  -1.367040  -0.008304  -1.009734  -1.244721  -0.240581
     5  C    0.078979   0.873180  -0.062103  -3.385167  -4.774605  -1.797097
     6  C    0.065534  -0.187355  -0.024688   2.974129  -1.735845  -1.082813
     7  H    0.540047  -0.042441  -0.000158   0.129728   0.044538   0.001561
     8  Cl  -0.042441  17.726074   0.067947  -0.173965  -0.086196  -0.001288
     9  O   -0.000158   0.067947   8.304487  -0.005508  -0.002219   0.000927
    10  C    0.129728  -0.173965  -0.005508  13.701152   3.163208  -0.994027
    11  C    0.044538  -0.086196  -0.002219   3.163208  16.010366   4.577612
    12  C    0.001561  -0.001288   0.000927  -0.994027   4.577612  32.757490
    13  C   -0.040894   0.017143  -0.003393  -2.818764  -3.712789  -3.079645
    14  C    0.035795  -0.011455   0.000414  -0.464535  -1.189462 -12.687804
    15  C   -0.005232  -0.000343  -0.000199  -4.254995  -6.593793 -11.557458
    16  Cl   0.000079  -0.000045   0.000001  -0.172383   0.260135   0.996449
    17  Cl   0.000054  -0.000189   0.000003  -0.527208   0.174677  -1.497338
    18  H    0.000031   0.000048  -0.000000   0.014340  -0.031102   0.056424
    19  H    0.000711  -0.000182   0.000010   0.079656  -0.017145  -0.020567
    20  H   -0.000024   0.000080  -0.000002   0.053055   0.224043  -0.165979
              13         14         15         16         17         18
     1  C    0.101643   0.116429   0.080731   0.000706  -0.005472   0.000079
     2  C   -0.994027   0.069690  -0.263971  -0.014291   0.046010  -0.000136
     3  C   -2.384248   0.456316   0.040007  -0.036773  -0.000309  -0.002781
     4  C   -1.009123   1.004073  -0.338808  -0.005026  -0.003766  -0.000921
     5  C    5.240418  -1.627153   0.793124  -0.010706  -0.133654   0.021326
     6  C   -0.501549  -1.104185  -0.720081  -0.058124  -0.197444   0.003994
     7  H   -0.040894   0.035795  -0.005232   0.000079   0.000054   0.000031
     8  Cl   0.017143  -0.011455  -0.000343  -0.000045  -0.000189   0.000048
     9  O   -0.003393   0.000414  -0.000199   0.000001   0.000003  -0.000000
    10  C   -2.818764  -0.464535  -4.254995  -0.172383  -0.527208   0.014340
    11  C   -3.712789  -1.189462  -6.593793   0.260135   0.174677  -0.031102
    12  C   -3.079645 -12.687804 -11.557458   0.996449  -1.497338   0.056424
    13  C   18.410559  -2.897111  -0.145428  -0.000546   0.145115  -0.015341
    14  C   -2.897111  24.769480  -0.441573  -0.123549   0.837456   0.161324
    15  C   -0.145428  -0.441573  30.553501  -1.782127   0.244351   0.146511
    16  Cl  -0.000546  -0.123549  -1.782127  17.789877  -0.217510  -0.016117
    17  Cl   0.145115   0.837456   0.244351  -0.217510  17.721964  -0.000987
    18  H   -0.015341   0.161324   0.146511  -0.016117  -0.000987   0.508888
    19  H    0.326690  -0.100932  -0.033753  -0.001331   0.000661  -0.008173
    20  H    0.008806  -0.014481   0.023858  -0.001944  -0.016874   0.000062
              19         20
     1  C   -0.007859  -0.004214
     2  C    0.012863   0.024721
     3  C    0.011296  -0.021505
     4  C   -0.002274   0.010781
     5  C   -0.010260   0.047430
     6  C    0.089043   0.152513
     7  H    0.000711  -0.000024
     8  Cl  -0.000182   0.000080
     9  O    0.000010  -0.000002
    10  C    0.079656   0.053055
    11  C   -0.017145   0.224043
    12  C   -0.020567  -0.165979
    13  C    0.326690   0.008806
    14  C   -0.100932  -0.014481
    15  C   -0.033753   0.023858
    16  Cl  -0.001331  -0.001944
    17  Cl   0.000661  -0.016874
    18  H   -0.008173   0.000062
    19  H    0.523686  -0.000124
    20  H   -0.000124   0.476195
 Mulliken charges:
               1
     1  C   -1.170461
     2  C    0.684442
     3  C   -0.676379
     4  C    1.256197
     5  C   -1.231004
     6  C    0.453239
     7  H    0.160245
     8  Cl   0.243387
     9  O   -0.327904
    10  C    0.196885
    11  C   -0.957243
    12  C    0.201369
    13  C   -0.647515
    14  C   -0.788736
    15  C    0.255679
    16  Cl   0.393225
    17  Cl   0.430459
    18  H    0.162530
    19  H    0.157983
    20  H    0.203602
 Sum of Mulliken charges =  -1.00000
 Mulliken charges with hydrogens summed into heavy atoms:
               1
     1  C   -1.170461
     2  C    0.684442
     3  C   -0.676379
     4  C    1.256197
     5  C   -1.070759
     6  C    0.453239
     8  Cl   0.243387
     9  O   -0.327904
    10  C    0.196885
    11  C   -0.753641
    12  C    0.201369
    13  C   -0.489532
    14  C   -0.626206
    15  C    0.255679
    16  Cl   0.393225
    17  Cl   0.430459
 Electronic spatial extent (au):  <R**2>=           7127.3087
 Charge=             -1.0000 electrons
 Dipole moment (field-independent basis, Debye):
    X=            -10.9616    Y=             -4.4973    Z=             -0.0001  Tot=             11.8483
 Quadrupole moment (field-independent basis, Debye-Ang):
   XX=           -212.0880   YY=           -124.5356   ZZ=           -120.0925
   XY=            -13.5336   XZ=             -0.0008   YZ=             -0.0002
 Traceless Quadrupole moment (field-independent basis, Debye-Ang):
   XX=            -59.8493   YY=             27.7031   ZZ=             32.1462
   XY=            -13.5336   XZ=             -0.0008   YZ=             -0.0002
 Octapole moment (field-independent basis, Debye-Ang**2):
  XXX=           -321.7814  YYY=            -41.0675  ZZZ=              0.0009  XYY=            -47.0676
  XXY=            -66.6531  XXZ=             -0.0059  XZZ=             -7.7945  YZZ=             -2.7468
  YYZ=              0.0003  XYZ=             -0.0014
 Hexadecapole moment (field-independent basis, Debye-Ang**3):
 XXXX=         -10422.1219 YYYY=          -1449.4705 ZZZZ=           -144.2992 XXXY=           -418.3435
 XXXZ=             -0.0328 YYYX=           -109.1677 YYYZ=              0.0014 ZZZX=              0.0023
 ZZZY=              0.0018 XXYY=          -1774.2454 XXZZ=          -1400.2951 YYZZ=           -277.3339
 XXYZ=             -0.0079 YYXZ=             -0.0011 ZZXY=            -18.7601
 N-N= 1.218456507901D+03 E-N=-6.979585299194D+03  KE= 1.909817052333D+03
 No NMR shielding tensors so no spin-rotation constants.
 Leave Link  601 at Wed Jul  6 07:55:14 2022, MaxMem=   671088640 cpu:               1.1 elap:               0.3
 (Enter /gpfs/software/gaussian16/sse4/tar/g16/l607.exe)
 ******************************Gaussian NBO Version 3.1******************************
             N A T U R A L   A T O M I C   O R B I T A L   A N D
          N A T U R A L   B O N D   O R B I T A L   A N A L Y S I S
 ******************************Gaussian NBO Version 3.1******************************
       /RESON  / : Allow strongly delocalized NBO set

 Analyzing the SCF density

 Job title: ...                                                             

 Storage needed:    481810 in NPA,    641630 in NBO ( 671086480 available)
 GSVD:  LWork=       48616 too small for GESVD, short by      172046 words or      172046 for optimal perf.
 Remove ICRem=  193 ICRemI=  114 L=0 PNAO number  193 atom   10 type  51 NPNAO=  400
   due to symmetric orthogonalization 2, value= 0.00D+00.
 GSVD:  LWork=       49558 too small for GESVD, short by      169229 words or      169229 for optimal perf.
 Remove ICRem=  355 ICRemI=  215 L=0 PNAO number  355 atom   17 type  51 NPNAO=  399
   due to symmetric orthogonalization 2, value= 0.00D+00.
 GSVD:  LWork=       50496 too small for GESVD, short by      166424 words or      166424 for optimal perf.
 Remove ICRem=  214 ICRemI=  215 L=0 PNAO number  214 atom   11 type  51 NPNAO=  398
   due to symmetric orthogonalization 2, value= 0.00D+00.
 GSVD:  LWork=       51430 too small for GESVD, short by      163631 words or      163631 for optimal perf.
 Remove ICRem=   74 ICRemI=   92 L=1 PNAO number   82 atom    4 type 153 NPNAO=  397
   due to symmetric orthogonalization 2, value= 0.00D+00.
 Remove ICRem=   74 ICRemI=   92 L=1 PNAO number   78 atom    4 type 152 NPNAO=  396
   due to symmetric orthogonalization 2, value= 0.00D+00.
 Remove ICRem=   74 ICRemI=   92 L=1 PNAO number   74 atom    4 type 151 NPNAO=  395
   due to symmetric orthogonalization 2, value= 0.00D+00.
 GSVD:  LWork=       54208 too small for GESVD, short by      155324 words or      155324 for optimal perf.
 Remove ICRem=   74 ICRemI=   89 L=1 PNAO number   80 atom    4 type 153 NPNAO=  394
   due to symmetric orthogonalization 2, value= 0.00D+00.
 Remove ICRem=   74 ICRemI=   89 L=1 PNAO number   77 atom    4 type 152 NPNAO=  393
   due to symmetric orthogonalization 2, value= 0.00D+00.
 Remove ICRem=   74 ICRemI=   89 L=1 PNAO number   74 atom    4 type 151 NPNAO=  392
   due to symmetric orthogonalization 2, value= 0.00D+00.
 GSVD:  LWork=       56950 too small for GESVD, short by      147125 words or      147125 for optimal perf.
 Remove ICRem=  381 ICRemI=   86 L=0 PNAO number  381 atom   19 type  51 NPNAO=  391
   due to symmetric orthogonalization 2, value= 0.00D+00.
 GSVD:  LWork=       57856 too small for GESVD, short by      144416 words or      144416 for optimal perf.
 Remove ICRem=  128 ICRemI=   86 L=0 PNAO number  128 atom    7 type  51 NPNAO=  390
   due to symmetric orthogonalization 2, value= 0.00D+00.
 GSVD:  LWork=       58758 too small for GESVD, short by      141719 words or      141719 for optimal perf.
 Remove ICRem=   89 ICRemI=   86 L=1 PNAO number   97 atom    5 type 153 NPNAO=  389
   due to symmetric orthogonalization 2, value= 0.00D+00.
 Remove ICRem=   89 ICRemI=   86 L=1 PNAO number   93 atom    5 type 152 NPNAO=  388
   due to symmetric orthogonalization 2, value= 0.00D+00.
 Remove ICRem=   89 ICRemI=   86 L=1 PNAO number   89 atom    5 type 151 NPNAO=  387
   due to symmetric orthogonalization 2, value= 0.00D+00.
 GSVD:  LWork=       61440 too small for GESVD, short by      133700 words or      133700 for optimal perf.

 Computed number of electrons  135.97232069 does not match expected value of   136.


 NATURAL POPULATIONS:  Natural atomic orbital occupancies 
                                                          
   NAO  Atom  No  lang   Type(AO)    Occupancy      Energy
 ----------------------------------------------------------
     1    C    1  S      Cor( 1S)     1.99908     -10.36675
     2    C    1  S      Val( 2S)     0.84473      -0.00889
     3    C    1  S      Ryd( 4S)     0.01066       0.90696
     4    C    1  S      Ryd( 3S)     0.00431       0.85722
     5    C    1  S      Ryd( 5S)     0.00004      23.41211
     6    C    1  px     Val( 2p)     0.85161       0.11257
     7    C    1  px     Ryd( 3p)     0.02391       0.93688
     8    C    1  px     Ryd( 4p)     0.00117       1.17351
     9    C    1  px     Ryd( 5p)     0.00076       3.17302
    10    C    1  py     Val( 2p)     1.02693       0.03800
    11    C    1  py     Ryd( 4p)     0.01031       1.02979
    12    C    1  py     Ryd( 3p)     0.00071       1.00113
    13    C    1  py     Ryd( 5p)     0.00068       3.25083
    14    C    1  pz     Val( 2p)     0.89543       0.02150
    15    C    1  pz     Ryd( 3p)     0.00187       0.73394
    16    C    1  pz     Ryd( 4p)     0.00270       0.83147
    17    C    1  pz     Ryd( 5p)     0.00016       2.73158
    18    C    1  dxy    Ryd( 3d)     0.00352       2.62778
    19    C    1  dxz    Ryd( 3d)     0.00445       1.81813
    20    C    1  dyz    Ryd( 3d)     0.00038       1.73328
    21    C    1  dx2y2  Ryd( 3d)     0.00187       2.63950
    22    C    1  dz2    Ryd( 3d)     0.00059       2.12296

    23    C    2  S      Cor( 1S)     1.99830     -10.30752
    24    C    2  S      Val( 2S)     1.08154      -0.10049
    25    C    2  S      Ryd( 3S)     0.00656       0.99440
    26    C    2  S      Ryd( 4S)     0.00011       1.06692
    27    C    2  S      Ryd( 5S)     0.00001      23.24518
    28    C    2  px     Val( 2p)     1.06528       0.09236
    29    C    2  px     Ryd( 4p)     0.00504       0.87105
    30    C    2  px     Ryd( 3p)     0.00067       0.63074
    31    C    2  px     Ryd( 5p)     0.00016       3.43014
    32    C    2  py     Val( 2p)     0.88631       0.05166
    33    C    2  py     Ryd( 4p)     0.00431       0.70219
    34    C    2  py     Ryd( 3p)     0.00033       0.49967
    35    C    2  py     Ryd( 5p)     0.00020       3.07968
    36    C    2  pz     Val( 2p)     1.02863       0.03020
    37    C    2  pz     Ryd( 4p)     0.00193       0.64817
    38    C    2  pz     Ryd( 3p)     0.00017       0.46966
    39    C    2  pz     Ryd( 5p)     0.00002       2.88622
    40    C    2  dxy    Ryd( 3d)     0.00123       2.50646
    41    C    2  dxz    Ryd( 3d)     0.00076       1.85176
    42    C    2  dyz    Ryd( 3d)     0.00105       1.67601
    43    C    2  dx2y2  Ryd( 3d)     0.00081       2.32489
    44    C    2  dz2    Ryd( 3d)     0.00043       2.11570

    45    C    3  S      Cor( 1S)     1.99846     -10.31721
    46    C    3  S      Val( 2S)     1.01769      -0.09091
    47    C    3  S      Ryd( 3S)     0.00538       0.88386
    48    C    3  S      Ryd( 4S)     0.00018       1.07468
    49    C    3  S      Ryd( 5S)     0.00002      23.27840
    50    C    3  px     Val( 2p)     1.09176       0.03912
    51    C    3  px     Ryd( 4p)     0.00349       0.92790
    52    C    3  px     Ryd( 3p)     0.00063       0.84274
    53    C    3  px     Ryd( 5p)     0.00011       3.34705
    54    C    3  py     Val( 2p)     0.92117       0.08503
    55    C    3  py     Ryd( 4p)     0.00780       0.75450
    56    C    3  py     Ryd( 3p)     0.00086       0.64778
    57    C    3  py     Ryd( 5p)     0.00007       3.27714
    58    C    3  pz     Val( 2p)     0.97119       0.02552
    59    C    3  pz     Ryd( 4p)     0.00091       0.66044
    60    C    3  pz     Ryd( 3p)     0.00021       0.51100
    61    C    3  pz     Ryd( 5p)     0.00004       2.85709
    62    C    3  dxy    Ryd( 3d)     0.00092       2.25198
    63    C    3  dxz    Ryd( 3d)     0.00108       1.78400
    64    C    3  dyz    Ryd( 3d)     0.00059       1.73539
    65    C    3  dx2y2  Ryd( 3d)     0.00063       2.62277
    66    C    3  dz2    Ryd( 3d)     0.00037       2.08231

    67    C    4  S      Cor( 1S)     1.99886     -10.34780
    68    C    4  S      Val( 2S)     0.97255      -0.13580
    69    C    4  S      Ryd( 3S)     0.00573       0.73908
    70    C    4  S      Ryd( 4S)     0.00183       0.95960
    71    C    4  S      Ryd( 5S)     0.00002      23.49983
    72    C    4  px     Val( 2p)     0.93553       0.05156
    73    C    4  px     Ryd( 3p)     0.00524       1.03524
    74    C    4  py     Val( 2p)     0.93193       0.03511
    75    C    4  py     Ryd( 3p)     0.00838       0.89799
    76    C    4  pz     Val( 2p)     1.21219      -0.01234
    77    C    4  pz     Ryd( 3p)     0.00262       0.47844
    78    C    4  dxy    Ryd( 3d)     0.00209       2.30582
    79    C    4  dxz    Ryd( 3d)     0.00094       1.71706
    80    C    4  dyz    Ryd( 3d)     0.00078       1.69836
    81    C    4  dx2y2  Ryd( 3d)     0.00258       2.35446
    82    C    4  dz2    Ryd( 3d)     0.00096       2.06161

    83    C    5  S      Cor( 1S)     1.99904     -10.27598
    84    C    5  S      Val( 2S)     0.93599      -0.04439
    85    C    5  S      Ryd( 3S)     0.00468       1.00527
    86    C    5  S      Ryd( 4S)     0.00038       1.23885
    87    C    5  S      Ryd( 5S)     0.00003      23.30098
    88    C    5  px     Val( 2p)     1.07835       0.02545
    89    C    5  px     Ryd( 3p)     0.00613       0.86298
    90    C    5  px     Ryd( 4p)     0.00032       3.58800
    91    C    5  py     Val( 2p)     1.15563       0.04664
    92    C    5  py     Ryd( 3p)     0.01033       0.72176
    93    C    5  py     Ryd( 4p)     0.00021       3.36000
    94    C    5  pz     Val( 2p)     0.99853      -0.00512
    95    C    5  pz     Ryd( 3p)     0.00128       0.68711
    96    C    5  pz     Ryd( 4p)     0.00016       2.95764
    97    C    5  dxy    Ryd( 3d)     0.00050       2.70751
    98    C    5  dxz    Ryd( 3d)     0.00063       1.80361
    99    C    5  dyz    Ryd( 3d)     0.00039       1.78399
   100    C    5  dx2y2  Ryd( 3d)     0.00080       2.61151
   101    C    5  dz2    Ryd( 3d)     0.00046       2.11683

   102    C    6  S      Cor( 1S)     1.99888     -10.30071
   103    C    6  S      Val( 2S)     0.87479      -0.02562
   104    C    6  S      Ryd( 3S)     0.00331       0.79199
   105    C    6  S      Ryd( 4S)     0.00040       1.00899
   106    C    6  S      Ryd( 5S)     0.00002      23.50489
   107    C    6  px     Val( 2p)     1.06679       0.03157
   108    C    6  px     Ryd( 3p)     0.00986       0.96803
   109    C    6  px     Ryd( 4p)     0.00034       0.99669
   110    C    6  px     Ryd( 5p)     0.00016       3.63069
   111    C    6  py     Val( 2p)     1.08154       0.00922
   112    C    6  py     Ryd( 4p)     0.00852       1.09513
   113    C    6  py     Ryd( 3p)     0.00089       0.77887
   114    C    6  py     Ryd( 5p)     0.00019       3.56497
   115    C    6  pz     Val( 2p)     1.20598      -0.01396
   116    C    6  pz     Ryd( 4p)     0.00167       0.68033
   117    C    6  pz     Ryd( 3p)     0.00113       0.66625
   118    C    6  pz     Ryd( 5p)     0.00001       2.97038
   119    C    6  dxy    Ryd( 3d)     0.00077       2.74325
   120    C    6  dxz    Ryd( 3d)     0.00059       1.79608
   121    C    6  dyz    Ryd( 3d)     0.00076       1.79227
   122    C    6  dx2y2  Ryd( 3d)     0.00102       2.53838
   123    C    6  dz2    Ryd( 3d)     0.00049       2.19559

   124    H    7  S      Val( 1S)     0.78402       0.16649
   125    H    7  S      Ryd( 2S)     0.00061       2.33971
   126    H    7  px     Ryd( 2p)     0.00051       2.06441
   127    H    7  py     Ryd( 2p)     0.00046       2.78756
   128    H    7  pz     Ryd( 2p)     0.00055       1.73765

   129   Cl    8  S      Cor( 1S)     2.00000    -101.10668
   130   Cl    8  S      Cor( 2S)     1.99969     -10.79434
   131   Cl    8  S      Val( 3S)     1.81076      -0.95719
   132   Cl    8  S      Ryd( 4S)     0.00831       1.37511
   133   Cl    8  S      Ryd( 5S)     0.00012       1.38626
   134   Cl    8  S      Ryd( 6S)     0.00000      18.04121
   135   Cl    8  S      Ryd( 7S)     0.00000     207.74417
   136   Cl    8  px     Cor( 2p)     1.99996      -7.40791
   137   Cl    8  px     Val( 3p)     1.66696      -0.21936
   138   Cl    8  px     Ryd( 4p)     0.00755       0.68627
   139   Cl    8  px     Ryd( 5p)     0.00069       0.77972
   140   Cl    8  px     Ryd( 6p)     0.00012       3.78771
   141   Cl    8  px     Ryd( 7p)     0.00000      24.73483
   142   Cl    8  py     Cor( 2p)     1.99994      -7.40867
   143   Cl    8  py     Val( 3p)     1.56291      -0.20755
   144   Cl    8  py     Ryd( 5p)     0.00772       0.67433
   145   Cl    8  py     Ryd( 4p)     0.00030       0.65828
   146   Cl    8  py     Ryd( 6p)     0.00016       3.82722
   147   Cl    8  py     Ryd( 7p)     0.00000      24.73927
   148   Cl    8  pz     Cor( 2p)     1.99999      -7.40619
   149   Cl    8  pz     Val( 3p)     1.94583      -0.25810
   150   Cl    8  pz     Ryd( 5p)     0.00859       0.66386
   151   Cl    8  pz     Ryd( 4p)     0.00228       0.61535
   152   Cl    8  pz     Ryd( 6p)     0.00003       3.46198
   153   Cl    8  pz     Ryd( 7p)     0.00000      24.70543
   154   Cl    8  dxy    Ryd( 3d)     0.00361       1.36464
   155   Cl    8  dxz    Ryd( 3d)     0.00104       1.09181
   156   Cl    8  dyz    Ryd( 3d)     0.00091       1.09613
   157   Cl    8  dx2y2  Ryd( 3d)     0.00072       1.21074
   158   Cl    8  dz2    Ryd( 3d)     0.00128       1.17407

   159    O    9  S      Cor( 1S)     1.99977     -19.17122
   160    O    9  S      Val( 2S)     1.68368      -0.80202
   161    O    9  S      Ryd( 4S)     0.00368       1.68346
   162    O    9  S      Ryd( 3S)     0.00051       1.27277
   163    O    9  S      Ryd( 5S)     0.00000      49.90867
   164    O    9  px     Val( 2p)     1.60050      -0.19210
   165    O    9  px     Ryd( 3p)     0.00103       0.80822
   166    O    9  px     Ryd( 4p)     0.00028       1.30743
   167    O    9  px     Ryd( 5p)     0.00015       5.43394
   168    O    9  py     Val( 2p)     1.82170      -0.16904
   169    O    9  py     Ryd( 3p)     0.00305       0.79100
   170    O    9  py     Ryd( 4p)     0.00024       1.55742
   171    O    9  py     Ryd( 5p)     0.00007       5.08528
   172    O    9  pz     Val( 2p)     1.55285      -0.13170
   173    O    9  pz     Ryd( 3p)     0.00258       0.67153
   174    O    9  pz     Ryd( 4p)     0.00010       1.34009
   175    O    9  pz     Ryd( 5p)     0.00002       5.04257
   176    O    9  dxy    Ryd( 3d)     0.00145       3.50683
   177    O    9  dxz    Ryd( 3d)     0.00162       3.32251
   178    O    9  dyz    Ryd( 3d)     0.00011       3.10716
   179    O    9  dx2y2  Ryd( 3d)     0.00154       3.69996
   180    O    9  dz2    Ryd( 3d)     0.00044       3.32005

   181    C   10  S      Cor( 1S)     1.99889     -10.32578
   182    C   10  S      Val( 2S)     0.86940      -0.05704
   183    C   10  S      Ryd( 3S)     0.00226       0.87072
   184    C   10  S      Ryd( 4S)     0.00002      23.46706
   185    C   10  px     Val( 2p)     1.07687       0.02744
   186    C   10  px     Ryd( 4p)     0.00619       1.18792
   187    C   10  px     Ryd( 3p)     0.00063       0.79613
   188    C   10  px     Ryd( 5p)     0.00011       3.56984
   189    C   10  py     Val( 2p)     1.07787       0.01933
   190    C   10  py     Ryd( 4p)     0.00524       1.13071
   191    C   10  py     Ryd( 3p)     0.00053       0.82042
   192    C   10  py     Ryd( 5p)     0.00016       3.55713
   193    C   10  pz     Val( 2p)     0.95447      -0.00960
   194    C   10  pz     Ryd( 4p)     0.00056       0.68571
   195    C   10  pz     Ryd( 3p)     0.00071       0.46459
   196    C   10  pz     Ryd( 5p)     0.00003       2.92820
   197    C   10  dxy    Ryd( 3d)     0.00058       2.69092
   198    C   10  dxz    Ryd( 3d)     0.00124       1.76703
   199    C   10  dyz    Ryd( 3d)     0.00049       1.78385
   200    C   10  dx2y2  Ryd( 3d)     0.00051       2.59347
   201    C   10  dz2    Ryd( 3d)     0.00057       2.17583

   202    C   11  S      Cor( 1S)     1.99888     -10.31111
   203    C   11  S      Val( 2S)     0.92852      -0.08855
   204    C   11  S      Ryd( 3S)     0.00132       1.00106
   205    C   11  S      Ryd( 4S)     0.00002      23.40241
   206    C   11  px     Val( 2p)     1.05570       0.01839
   207    C   11  px     Ryd( 4p)     0.00394       1.01605
   208    C   11  px     Ryd( 3p)     0.00076       0.69503
   209    C   11  px     Ryd( 5p)     0.00015       3.41866
   210    C   11  py     Val( 2p)     1.18952       0.00444
   211    C   11  py     Ryd( 4p)     0.00706       1.08455
   212    C   11  py     Ryd( 3p)     0.00060       0.59353
   213    C   11  py     Ryd( 5p)     0.00009       3.37398
   214    C   11  pz     Val( 2p)     1.01674      -0.02999
   215    C   11  pz     Ryd( 4p)     0.00106       0.65080
   216    C   11  pz     Ryd( 3p)     0.00071       0.38839
   217    C   11  pz     Ryd( 5p)     0.00001       2.89951
   218    C   11  dxy    Ryd( 3d)     0.00052       2.64281
   219    C   11  dxz    Ryd( 3d)     0.00050       1.78729
   220    C   11  dyz    Ryd( 3d)     0.00047       1.74090
   221    C   11  dx2y2  Ryd( 3d)     0.00071       2.62689
   222    C   11  dz2    Ryd( 3d)     0.00051       2.13164

   223    C   12  S      Cor( 1S)     1.99847     -10.39056
   224    C   12  S      Val( 2S)     0.92015      -0.14375
   225    C   12  S      Ryd( 4S)     0.00102       0.99071
   226    C   12  S      Ryd( 3S)     0.00057       0.67709
   227    C   12  S      Ryd( 5S)     0.00002      23.40164
   228    C   12  px     Val( 2p)     1.03801      -0.05502
   229    C   12  px     Ryd( 4p)     0.00763       0.96395
   230    C   12  px     Ryd( 3p)     0.00054       0.80827
   231    C   12  px     Ryd( 5p)     0.00020       3.09417
   232    C   12  py     Val( 2p)     1.01245      -0.06503
   233    C   12  py     Ryd( 4p)     0.00650       1.00020
   234    C   12  py     Ryd( 3p)     0.00053       0.75797
   235    C   12  py     Ryd( 5p)     0.00028       3.08065
   236    C   12  pz     Val( 2p)     1.08514      -0.07433
   237    C   12  pz     Ryd( 4p)     0.00141       0.71164
   238    C   12  pz     Ryd( 3p)     0.00073       0.51687
   239    C   12  pz     Ryd( 5p)     0.00008       2.70092
   240    C   12  dxy    Ryd( 3d)     0.00157       2.29837
   241    C   12  dxz    Ryd( 3d)     0.00115       1.67696
   242    C   12  dyz    Ryd( 3d)     0.00116       1.68065
   243    C   12  dx2y2  Ryd( 3d)     0.00100       2.52757
   244    C   12  dz2    Ryd( 3d)     0.00090       2.08794

   245    C   13  S      Cor( 1S)     1.99917     -10.31156
   246    C   13  S      Val( 2S)     0.93814      -0.08854
   247    C   13  S      Ryd( 4S)     0.00211       0.93267
   248    C   13  S      Ryd( 3S)     0.00049       0.82830
   249    C   13  S      Ryd( 5S)     0.00002      23.36659
   250    C   13  px     Val( 2p)     1.10053       0.01731
   251    C   13  px     Ryd( 4p)     0.00471       0.99431
   252    C   13  px     Ryd( 3p)     0.00091       0.77006
   253    C   13  px     Ryd( 5p)     0.00019       3.35697
   254    C   13  py     Val( 2p)     1.13631       0.01352
   255    C   13  py     Ryd( 4p)     0.00571       0.83289
   256    C   13  py     Ryd( 3p)     0.00087       0.65408
   257    C   13  py     Ryd( 5p)     0.00017       3.32615
   258    C   13  pz     Val( 2p)     1.02465      -0.03060
   259    C   13  pz     Ryd( 4p)     0.00144       0.57339
   260    C   13  pz     Ryd( 3p)     0.00048       0.44404
   261    C   13  pz     Ryd( 5p)     0.00001       2.88985
   262    C   13  dxy    Ryd( 3d)     0.00072       2.59397
   263    C   13  dxz    Ryd( 3d)     0.00048       1.75472
   264    C   13  dyz    Ryd( 3d)     0.00043       1.77665
   265    C   13  dx2y2  Ryd( 3d)     0.00050       2.67679
   266    C   13  dz2    Ryd( 3d)     0.00048       2.11542

   267    C   14  S      Cor( 1S)     1.99906     -10.32056
   268    C   14  S      Val( 2S)     0.94171      -0.09542
   269    C   14  S      Ryd( 3S)     0.00207       0.90112
   270    C   14  S      Ryd( 4S)     0.00043       1.06357
   271    C   14  S      Ryd( 5S)     0.00001      23.05574
   272    C   14  px     Val( 2p)     1.07477       0.01121
   273    C   14  px     Ryd( 4p)     0.00581       0.91622
   274    C   14  px     Ryd( 3p)     0.00065       0.55561
   275    C   14  px     Ryd( 5p)     0.00016       3.23754
   276    C   14  py     Val( 2p)     1.16730      -0.00528
   277    C   14  py     Ryd( 4p)     0.00543       1.12873
   278    C   14  py     Ryd( 3p)     0.00041       0.38140
   279    C   14  py     Ryd( 5p)     0.00008       3.32697
   280    C   14  pz     Val( 2p)     1.00936      -0.03972
   281    C   14  pz     Ryd( 4p)     0.00110       0.64535
   282    C   14  pz     Ryd( 3p)     0.00052       0.38267
   283    C   14  pz     Ryd( 5p)     0.00001       2.81482
   284    C   14  dxy    Ryd( 3d)     0.00062       2.64455
   285    C   14  dxz    Ryd( 3d)     0.00062       1.78105
   286    C   14  dyz    Ryd( 3d)     0.00041       1.72935
   287    C   14  dx2y2  Ryd( 3d)     0.00050       2.61287
   288    C   14  dz2    Ryd( 3d)     0.00040       2.13280

   289    C   15  S      Cor( 1S)     1.99840     -10.38271
   290    C   15  S      Val( 2S)     0.91136      -0.13449
   291    C   15  S      Ryd( 4S)     0.00107       0.98902
   292    C   15  S      Ryd( 3S)     0.00040       0.62292
   293    C   15  S      Ryd( 5S)     0.00001      23.43644
   294    C   15  px     Val( 2p)     0.95329      -0.08643
   295    C   15  px     Ryd( 4p)     0.00695       1.08447
   296    C   15  px     Ryd( 3p)     0.00038       0.73610
   297    C   15  px     Ryd( 5p)     0.00039       3.00363
   298    C   15  py     Val( 2p)     1.10527      -0.04062
   299    C   15  py     Ryd( 4p)     0.00684       0.92505
   300    C   15  py     Ryd( 3p)     0.00024       0.60703
   301    C   15  py     Ryd( 5p)     0.00027       3.29680
   302    C   15  pz     Val( 2p)     1.13232      -0.07806
   303    C   15  pz     Ryd( 4p)     0.00177       0.71510
   304    C   15  pz     Ryd( 3p)     0.00044       0.42219
   305    C   15  pz     Ryd( 5p)     0.00004       2.77424
   306    C   15  dxy    Ryd( 3d)     0.00114       2.51246
   307    C   15  dxz    Ryd( 3d)     0.00140       1.61900
   308    C   15  dyz    Ryd( 3d)     0.00068       1.74611
   309    C   15  dx2y2  Ryd( 3d)     0.00152       2.34159
   310    C   15  dz2    Ryd( 3d)     0.00090       2.09473

   311   Cl   16  S      Cor( 1S)     2.00000    -101.16229
   312   Cl   16  S      Cor( 2S)     1.99972     -10.84893
   313   Cl   16  S      Val( 3S)     1.81917      -0.99967
   314   Cl   16  S      Ryd( 4S)     0.00256       0.75871
   315   Cl   16  S      Ryd( 5S)     0.00011       1.45299
   316   Cl   16  S      Ryd( 6S)     0.00000      17.88696
   317   Cl   16  S      Ryd( 7S)     0.00000     207.66134
   318   Cl   16  px     Cor( 2p)     1.99992      -7.45899
   319   Cl   16  px     Val( 3p)     1.31416      -0.22058
   320   Cl   16  px     Ryd( 5p)     0.00361       0.48835
   321   Cl   16  px     Ryd( 4p)     0.00020       0.42576
   322   Cl   16  px     Ryd( 6p)     0.00002       4.60425
   323   Cl   16  px     Ryd( 7p)     0.00000      24.43642
   324   Cl   16  py     Cor( 2p)     1.99999      -7.45542
   325   Cl   16  py     Val( 3p)     1.90635      -0.30065
   326   Cl   16  py     Ryd( 5p)     0.00198       0.50894
   327   Cl   16  py     Ryd( 4p)     0.00015       0.47386
   328   Cl   16  py     Ryd( 6p)     0.00001       4.01552
   329   Cl   16  py     Ryd( 7p)     0.00000      24.48103
   330   Cl   16  pz     Cor( 2p)     1.99999      -7.45506
   331   Cl   16  pz     Val( 3p)     1.93780      -0.30546
   332   Cl   16  pz     Ryd( 5p)     0.00262       0.50743
   333   Cl   16  pz     Ryd( 4p)     0.00016       0.42583
   334   Cl   16  pz     Ryd( 6p)     0.00001       3.71283
   335   Cl   16  pz     Ryd( 7p)     0.00000      24.47688
   336   Cl   16  dxy    Ryd( 3d)     0.00228       1.32373
   337   Cl   16  dxz    Ryd( 3d)     0.00263       1.08691
   338   Cl   16  dyz    Ryd( 3d)     0.00022       1.02282
   339   Cl   16  dx2y2  Ryd( 3d)     0.00342       1.35238
   340   Cl   16  dz2    Ryd( 3d)     0.00145       1.14111

   341   Cl   17  S      Cor( 1S)     2.00000    -101.16359
   342   Cl   17  S      Cor( 2S)     1.99971     -10.84309
   343   Cl   17  S      Val( 3S)     1.82022      -1.00020
   344   Cl   17  S      Ryd( 4S)     0.00105       1.51919
   345   Cl   17  S      Ryd( 5S)     0.00000      17.86879
   346   Cl   17  S      Ryd( 6S)     0.00000     207.73710
   347   Cl   17  px     Cor( 2p)     1.99996      -7.45548
   348   Cl   17  px     Val( 3p)     1.66543      -0.26508
   349   Cl   17  px     Ryd( 5p)     0.00231       0.51187
   350   Cl   17  px     Ryd( 4p)     0.00013       0.46415
   351   Cl   17  px     Ryd( 6p)     0.00002       4.28720
   352   Cl   17  px     Ryd( 7p)     0.00000      24.48143
   353   Cl   17  py     Cor( 2p)     1.99995      -7.45637
   354   Cl   17  py     Val( 3p)     1.55035      -0.25159
   355   Cl   17  py     Ryd( 5p)     0.00256       0.50588
   356   Cl   17  py     Ryd( 4p)     0.00007       0.42188
   357   Cl   17  py     Ryd( 6p)     0.00001       4.33130
   358   Cl   17  py     Ryd( 7p)     0.00000      24.47655
   359   Cl   17  pz     Cor( 2p)     1.99999      -7.45381
   360   Cl   17  pz     Val( 3p)     1.93188      -0.30281
   361   Cl   17  pz     Ryd( 5p)     0.00236       0.53716
   362   Cl   17  pz     Ryd( 4p)     0.00013       0.39344
   363   Cl   17  pz     Ryd( 6p)     0.00001       3.70577
   364   Cl   17  pz     Ryd( 7p)     0.00000      24.50023
   365   Cl   17  dxy    Ryd( 3d)     0.00464       1.37360
   366   Cl   17  dxz    Ryd( 3d)     0.00119       1.05107
   367   Cl   17  dyz    Ryd( 3d)     0.00142       1.06066
   368   Cl   17  dx2y2  Ryd( 3d)     0.00128       1.30048
   369   Cl   17  dz2    Ryd( 3d)     0.00153       1.14132

   370    H   18  S      Val( 1S)     0.77844       0.13226
   371    H   18  S      Ryd( 2S)     0.00076       0.89653
   372    H   18  S      Ryd( 3S)     0.00021       2.04174
   373    H   18  px     Ryd( 2p)     0.00013       2.14436
   374    H   18  py     Ryd( 2p)     0.00037       2.73030
   375    H   18  pz     Ryd( 2p)     0.00013       1.71278

   376    H   19  S      Val( 1S)     0.78416       0.13807
   377    H   19  S      Ryd( 2S)     0.00030       2.46415
   378    H   19  px     Ryd( 2p)     0.00023       2.40104
   379    H   19  py     Ryd( 2p)     0.00032       2.53272
   380    H   19  pz     Ryd( 2p)     0.00012       1.72647

   381    H   20  S      Val( 1S)     0.76232       0.16260
   382    H   20  S      Ryd( 2S)     0.00110       1.16526
   383    H   20  S      Ryd( 3S)     0.00023       1.89439
   384    H   20  px     Ryd( 2p)     0.00012       2.16179
   385    H   20  py     Ryd( 2p)     0.00040       2.79792
   386    H   20  pz     Ryd( 2p)     0.00010       1.73963

 WARNING:  1 low occupancy (<1.9990e) core orbital  found on  C    2
           1 low occupancy (<1.9990e) core orbital  found on  C    3
           1 low occupancy (<1.9990e) core orbital  found on  C    4
           1 low occupancy (<1.9990e) core orbital  found on  C    6
           1 low occupancy (<1.9990e) core orbital  found on  C   10
           1 low occupancy (<1.9990e) core orbital  found on  C   11
           1 low occupancy (<1.9990e) core orbital  found on  C   12
           1 low occupancy (<1.9990e) core orbital  found on  C   15

 WARNING:  Population inversion found on atom  C    1
           Population inversion found on atom  C    2
           Population inversion found on atom  C    3
           Population inversion found on atom  C    6
           Population inversion found on atom Cl    8
           Population inversion found on atom  O    9
           Population inversion found on atom  C   10
           Population inversion found on atom  C   11
           Population inversion found on atom  C   12
           Population inversion found on atom  C   13
           Population inversion found on atom  C   14
           Population inversion found on atom  C   15
           Population inversion found on atom Cl   16
           Population inversion found on atom Cl   17


 Summary of Natural Population Analysis:                  
                                                          
                                       Natural Population 
                Natural  -----------------------------------------------
    Atom  No    Charge         Core      Valence    Rydberg      Total
 -----------------------------------------------------------------------
      C    1    0.31412      1.99908     3.61870    0.06809     5.68588
      C    2   -0.08386      1.99830     4.06176    0.02380     6.08386
      C    3   -0.02355      1.99846     4.00181    0.02328     6.02355
      C    4   -0.08224      1.99886     4.05221    0.03118     6.08224
      C    5   -0.19386      1.99904     4.16850    0.02632     6.19386
      C    6   -0.25810      1.99888     4.22910    0.03012     6.25810
      H    7    0.21384      0.00000     0.78402    0.00213     0.78616
     Cl    8   -0.02951      9.99959     6.98646    0.04346    17.02951
      O    9   -0.67537      1.99977     6.65872    0.01687     8.67537
      C   10    0.00269      1.99889     3.97860    0.01983     5.99731
      C   11   -0.20780      1.99888     4.19048    0.01844     6.20780
      C   12   -0.07950      1.99847     4.05576    0.02527     6.07950
      C   13   -0.21853      1.99917     4.19963    0.01973     6.21853
      C   14   -0.21144      1.99906     4.19314    0.01923     6.21144
      C   15   -0.12508      1.99840     4.10223    0.02445     6.12508
     Cl   16    0.00149      9.99962     6.97748    0.02141    16.99851
     Cl   17    0.01379      9.99961     6.96789    0.01871    16.98621
      H   18    0.21997      0.00000     0.77844    0.00159     0.78003
      H   19    0.21487      0.00000     0.78416    0.00097     0.78513
      H   20    0.23573      0.00000     0.76232    0.00195     0.76427
 =======================================================================
   * Total *   -0.97232     55.98408    79.55141    0.43684   135.97232

                                 Natural Population      
 --------------------------------------------------------
   Core                      55.98408 ( 99.9716% of  56)
   Valence                   79.55141 ( 99.4393% of  80)
   Natural Minimal Basis    135.53548 ( 99.6584% of 136)
   Natural Rydberg Basis      0.43684 (  0.3212% of 136)
 --------------------------------------------------------

    Atom  No          Natural Electron Configuration
 ----------------------------------------------------------------------------
      C    1      [core]2S( 0.84)2p( 2.77)3p( 0.03)4S( 0.01)3d( 0.01)4p( 0.01)
      C    2      [core]2S( 1.08)2p( 2.98)3S( 0.01)4p( 0.01)
      C    3      [core]2S( 1.02)2p( 2.98)3S( 0.01)4p( 0.01)
      C    4      [core]2S( 0.97)2p( 3.08)3S( 0.01)3p( 0.02)3d( 0.01)
      C    5      [core]2S( 0.94)2p( 3.23)3p( 0.02)
      C    6      [core]2S( 0.87)2p( 3.35)3p( 0.01)4p( 0.01)
      H    7            1S( 0.78)
     Cl    8      [core]3S( 1.81)3p( 5.18)4S( 0.01)3d( 0.01)4p( 0.01)5p( 0.02)
      O    9      [core]2S( 1.68)2p( 4.98)3p( 0.01)3d( 0.01)
      C   10      [core]2S( 0.87)2p( 3.11)4p( 0.01)
      C   11      [core]2S( 0.93)2p( 3.26)4p( 0.01)
      C   12      [core]2S( 0.92)2p( 3.14)3d( 0.01)4p( 0.02)
      C   13      [core]2S( 0.94)2p( 3.26)4p( 0.01)
      C   14      [core]2S( 0.94)2p( 3.25)4p( 0.01)
      C   15      [core]2S( 0.91)2p( 3.19)3d( 0.01)4p( 0.02)
     Cl   16      [core]3S( 1.82)3p( 5.16)3d( 0.01)5p( 0.01)
     Cl   17      [core]3S( 1.82)3p( 5.15)3d( 0.01)5p( 0.01)
      H   18            1S( 0.78)
      H   19            1S( 0.78)
      H   20            1S( 0.76)


 NATURAL BOND ORBITAL ANALYSIS:

                       Occupancies       Lewis Structure    Low   High
           Occ.    -------------------  -----------------   occ   occ
  Cycle   Thresh.   Lewis   Non-Lewis     CR  BD  3C  LP    (L)   (NL)   Dev
 =============================================================================
   1(1)    1.90   129.53410   6.46590     28  23   0  17     7      6    0.47
   2(2)    1.90   129.53410   6.46590     28  23   0  17     7      6    0.47
   3(1)    1.80   130.32336   5.67664     28  24   0  16     5      6    0.46
   4(2)    1.80   130.32336   5.67664     28  24   0  16     5      6    0.46
   5(1)    1.70   132.18865   3.81135     28  27   0  13     2      6    0.39
   6(2)    1.70   132.17558   3.82442     28  27   0  13     2      6    0.41
   7(3)    1.70   132.18865   3.81135     28  27   0  13     2      6    0.39
   8(1)    1.60   132.67859   3.32141     28  28   0  12     1      6    0.41
   9(2)    1.60   132.18865   3.81135     28  27   0  13     2      6    0.39
  10(3)    1.60   132.17558   3.82442     28  27   0  13     2      6    0.41
  11(4)    1.60   132.18865   3.81135     28  27   0  13     2      6    0.39
  12(5)    1.60   132.17558   3.82442     28  27   0  13     2      6    0.41
  13(6)    1.60   132.18865   3.81135     28  27   0  13     2      6    0.39
  14(7)    1.60   132.17558   3.82442     28  27   0  13     2      6    0.41
  15(8)    1.60   132.18865   3.81135     28  27   0  13     2      6    0.39
  16(9)    1.60   132.17558   3.82442     28  27   0  13     2      6    0.41
  17(1)    1.50   132.60751   3.39249     28  28   0  12     0      6    0.54
  18(2)    1.50   132.60751   3.39249     28  28   0  12     0      6    0.54
  19(1)    1.60   132.67859   3.32141     28  28   0  12     1      6    0.41
 -----------------------------------------------------------------------------

 Structure accepted: RESONANCE keyword permits strongly delocalized structure

 WARNING:  1 low occupancy (<1.9990e) core orbital  found on  C    2
           1 low occupancy (<1.9990e) core orbital  found on  C    3
           1 low occupancy (<1.9990e) core orbital  found on  C    4
           1 low occupancy (<1.9990e) core orbital  found on  C    6
           1 low occupancy (<1.9990e) core orbital  found on  C   10
           1 low occupancy (<1.9990e) core orbital  found on  C   11
           1 low occupancy (<1.9990e) core orbital  found on  C   12
           1 low occupancy (<1.9990e) core orbital  found on  C   15

 --------------------------------------------------------
   Core                     55.98411 ( 99.972% of  56)
   Valence Lewis            76.69448 ( 95.868% of  80)
  ==================       ============================
   Total Lewis             132.67859 ( 97.558% of 136)
  -----------------------------------------------------
   Valence non-Lewis         2.99170 (  2.200% of 136)
   Rydberg non-Lewis         0.32971 (  0.242% of 136)
  ==================       ============================
   Total non-Lewis           3.32141 (  2.442% of 136)
 --------------------------------------------------------


       (Occupancy)   Bond orbital/ Coefficients/ Hybrids
 ---------------------------------------------------------------------------------
     1. (1.96886) BD ( 1) C   1 - C   2  
                ( 47.68%)   0.6905* C   1 s( 31.12%)p 2.21( 68.82%)d 0.00(  0.06%)
                                           -0.0002  0.5568  0.0163  0.0294  0.0016
                                           -0.5282 -0.0401  0.0112  0.0029  0.6382
                                           -0.0112 -0.0053 -0.0030 -0.0000 -0.0000
                                            0.0000  0.0000 -0.0225  0.0000 -0.0000
                                           -0.0072 -0.0094
                ( 52.32%)   0.7233* C   2 s( 50.18%)p 0.99( 49.78%)d 0.00(  0.04%)
                                           -0.0002  0.7083  0.0059 -0.0030  0.0003
                                            0.6568 -0.0220 -0.0048 -0.0003 -0.2565
                                            0.0064  0.0084  0.0007  0.0000 -0.0000
                                           -0.0000 -0.0000 -0.0177  0.0000 -0.0000
                                           -0.0048 -0.0104
     2. (1.94937) BD ( 1) C   1 - C   4  
                ( 50.54%)   0.7109* C   1 s( 38.45%)p 1.60( 61.55%)d 0.00(  0.00%)
                                           -0.0004  0.6194  0.0222 -0.0180 -0.0018
                                           -0.2449 -0.0263  0.0116  0.0002 -0.7441
                                            0.0245  0.0089  0.0188 -0.0000 -0.0000
                                            0.0000  0.0000  0.0031 -0.0000 -0.0000
                                           -0.0062  0.0009
                ( 49.46%)   0.7033* C   4 s( 35.59%)p 1.81( 64.29%)d 0.00(  0.12%)
                                            0.0000  0.5950  0.0433  0.0023  0.0004
                                            0.2913  0.0192  0.7467  0.0113  0.0000
                                           -0.0000  0.0146  0.0000  0.0000 -0.0249
                                           -0.0194
     3. (1.99655) BD ( 1) C   1 - O   9  
                ( 35.57%)   0.5964* C   1 s( 30.37%)p 2.29( 69.48%)d 0.00(  0.15%)
                                           -0.0001  0.5491 -0.0460 -0.0099  0.0000
                                            0.8095 -0.0484 -0.0248  0.0128  0.1902
                                           -0.0166 -0.0043  0.0021  0.0000 -0.0000
                                           -0.0000  0.0000  0.0157  0.0000  0.0000
                                            0.0286 -0.0203
                ( 64.43%)   0.8027* O   9 s( 43.07%)p 1.32( 56.81%)d 0.00(  0.12%)
                                            0.0000  0.6558 -0.0257 -0.0071 -0.0002
                                           -0.7271  0.0211 -0.0041 -0.0033 -0.1973
                                            0.0044 -0.0000 -0.0009 -0.0001  0.0000
                                           -0.0000 -0.0000  0.0144  0.0000  0.0000
                                            0.0269 -0.0160
     4. (1.98743) BD ( 2) C   1 - O   9  
                ( 28.37%)   0.5326* C   1 s(  0.00%)p 1.00( 99.49%)d 0.01(  0.51%)
                                           -0.0000  0.0000  0.0000 -0.0000 -0.0000
                                           -0.0001 -0.0000 -0.0000 -0.0000  0.0000
                                            0.0000  0.0000  0.0000  0.9962  0.0430
                                            0.0198  0.0149  0.0000  0.0691  0.0189
                                           -0.0000  0.0000
                ( 71.63%)   0.8463* O   9 s(  0.00%)p 1.00( 99.88%)d 0.00(  0.12%)
                                           -0.0000  0.0000  0.0000 -0.0000  0.0000
                                           -0.0001  0.0000  0.0000  0.0000  0.0000
                                           -0.0000 -0.0000 -0.0000  0.9994 -0.0012
                                            0.0077 -0.0027  0.0000 -0.0335 -0.0086
                                            0.0000 -0.0000
     5. (1.99089) BD ( 1) C   2 - C   3  
                ( 48.85%)   0.6990* C   2 s( 49.62%)p 1.01( 50.33%)d 0.00(  0.05%)
                                           -0.0001  0.7038 -0.0292  0.0020 -0.0003
                                           -0.6805  0.0276  0.0032 -0.0036  0.1978
                                           -0.0170  0.0075 -0.0042 -0.0000  0.0000
                                            0.0000  0.0000  0.0022  0.0000  0.0000
                                            0.0190 -0.0093
                ( 51.15%)   0.7152* C   3 s( 50.42%)p 0.98( 49.55%)d 0.00(  0.04%)
                                           -0.0001  0.7098 -0.0185  0.0010 -0.0005
                                            0.4627 -0.0177 -0.0064  0.0043  0.5292
                                           -0.0298  0.0026 -0.0019 -0.0000  0.0000
                                           -0.0000  0.0000  0.0139  0.0000  0.0000
                                            0.0108 -0.0079
     6. (1.91139) BD ( 2) C   2 - C   3  
                ( 48.91%)   0.6994* C   2 s(  0.64%)p99.99( 99.25%)d 0.17(  0.11%)
                                           -0.0002  0.0457  0.0656  0.0024 -0.0011
                                            0.3165 -0.0297 -0.0142  0.0055  0.9431
                                            0.0407  0.0082 -0.0006  0.0000 -0.0000
                                           -0.0000  0.0000 -0.0252 -0.0000 -0.0000
                                            0.0164  0.0140
                ( 51.09%)   0.7148* C   3 s(  0.45%)p99.99( 99.46%)d 0.18(  0.08%)
                                           -0.0001  0.0214  0.0638  0.0017 -0.0014
                                           -0.7607  0.0053  0.0052 -0.0042  0.6421
                                            0.0602  0.0082 -0.0028 -0.0000 -0.0000
                                            0.0000 -0.0000  0.0218 -0.0000  0.0000
                                           -0.0123  0.0140
     7. (1.81847) BD ( 3) C   2 - C   3  
                ( 51.78%)   0.7196* C   2 s(  0.00%)p 1.00( 99.87%)d 0.00(  0.13%)
                                            0.0000 -0.0000 -0.0000 -0.0000  0.0000
                                           -0.0000  0.0000 -0.0000 -0.0000 -0.0000
                                           -0.0000 -0.0000 -0.0000  0.9993  0.0092
                                            0.0055 -0.0025  0.0000 -0.0243 -0.0259
                                            0.0000 -0.0000
                ( 48.22%)   0.6944* C   3 s(  0.00%)p 1.00( 99.89%)d 0.00(  0.11%)
                                           -0.0000 -0.0000 -0.0000 -0.0000  0.0000
                                            0.0000 -0.0000 -0.0000  0.0000  0.0000
                                           -0.0000 -0.0000 -0.0000  0.9993  0.0081
                                            0.0118 -0.0018  0.0000  0.0326 -0.0052
                                           -0.0000  0.0000
     8. (1.97161) BD ( 1) C   3 - C   6  
                ( 49.13%)   0.7009* C   3 s( 49.50%)p 1.02( 50.46%)d 0.00(  0.03%)
                                            0.0001 -0.7035 -0.0073 -0.0005 -0.0009
                                            0.4450 -0.0024 -0.0061 -0.0003  0.5534
                                           -0.0149 -0.0121  0.0001 -0.0000  0.0000
                                            0.0000  0.0000 -0.0065  0.0000  0.0000
                                            0.0138  0.0100
                ( 50.87%)   0.7132* C   6 s( 30.33%)p 2.30( 69.63%)d 0.00(  0.04%)
                                            0.0002 -0.5506  0.0116  0.0018  0.0004
                                           -0.1718 -0.0200 -0.0002 -0.0001 -0.8163
                                           -0.0078 -0.0032  0.0027  0.0000 -0.0000
                                            0.0000 -0.0000 -0.0053  0.0000  0.0000
                                            0.0157  0.0122
     9. (1.95683) BD ( 1) C   4 - C   5  
                ( 48.62%)   0.6973* C   4 s( 38.80%)p 1.57( 61.08%)d 0.00(  0.11%)
                                           -0.0000  0.6225 -0.0217 -0.0060  0.0018
                                           -0.7543 -0.0474 -0.1992  0.0052 -0.0000
                                           -0.0000  0.0061 -0.0000 -0.0000  0.0261
                                           -0.0197
                ( 51.38%)   0.7168* C   5 s( 33.98%)p 1.94( 66.01%)d 0.00(  0.01%)
                                            0.0002  0.5815  0.0408  0.0040 -0.0013
                                            0.7945 -0.0316 -0.0068  0.1635  0.0331
                                           -0.0015 -0.0000 -0.0000  0.0000  0.0047
                                            0.0000  0.0000  0.0057 -0.0047
    10. (1.97266) BD ( 1) C   4 -Cl   8  
                ( 44.36%)   0.6660* C   4 s( 25.74%)p 2.88( 74.05%)d 0.01(  0.21%)
                                           -0.0007  0.5063 -0.0313  0.0105 -0.0029
                                            0.5852 -0.0016 -0.6301  0.0328 -0.0000
                                            0.0000 -0.0432 -0.0000  0.0000 -0.0055
                                           -0.0125
                ( 55.64%)   0.7459*Cl   8 s( 20.99%)p 3.74( 78.62%)d 0.02(  0.38%)
                                            0.0000  0.0005  0.4521  0.0747  0.0024
                                            0.0003 -0.0000 -0.0001 -0.5786  0.0526
                                           -0.0192  0.0003 -0.0000  0.0002  0.6670
                                           -0.0571  0.0115  0.0030  0.0003  0.0000
                                            0.0000 -0.0000  0.0000  0.0000 -0.0000
                                           -0.0529 -0.0000  0.0000 -0.0034 -0.0321
    11. (1.95892) BD ( 1) C   5 - C   6  
                ( 48.97%)   0.6998* C   5 s( 38.23%)p 1.61( 61.73%)d 0.00(  0.04%)
                                           -0.0000  0.6181 -0.0134  0.0089  0.0019
                                           -0.5648 -0.0025 -0.0091  0.5458  0.0152
                                            0.0102 -0.0000 -0.0000 -0.0000 -0.0146
                                            0.0000 -0.0000  0.0010 -0.0133
                ( 51.03%)   0.7143* C   6 s( 39.13%)p 1.55( 60.83%)d 0.00(  0.04%)
                                           -0.0004  0.6253  0.0166  0.0004 -0.0002
                                            0.5620 -0.0028  0.0050  0.0041 -0.5401
                                            0.0260 -0.0038 -0.0027  0.0000 -0.0000
                                            0.0000  0.0000 -0.0149  0.0000 -0.0000
                                           -0.0011 -0.0142
    12. (1.76732) BD ( 2) C   5 - C   6  
                ( 42.20%)   0.6497* C   5 s(  0.00%)p 1.00( 99.92%)d 0.00(  0.08%)
                                           -0.0000  0.0000  0.0000  0.0000  0.0000
                                            0.0000 -0.0000 -0.0000  0.0000  0.0000
                                           -0.0000  0.9996 -0.0064  0.0018 -0.0000
                                           -0.0201  0.0189 -0.0000 -0.0000
                ( 57.80%)   0.7602* C   6 s(  0.00%)p 1.00( 99.96%)d 0.00(  0.04%)
                                           -0.0000  0.0000  0.0000  0.0000 -0.0000
                                            0.0000 -0.0000  0.0000 -0.0000  0.0000
                                            0.0000  0.0000  0.0000  0.9998  0.0049
                                            0.0087 -0.0011  0.0000  0.0147 -0.0124
                                            0.0000  0.0000
    13. (1.95761) BD ( 1) C   5 - H   7  
                ( 60.36%)   0.7769* C   5 s( 27.93%)p 2.58( 72.01%)d 0.00(  0.06%)
                                            0.0006 -0.5278  0.0231  0.0119  0.0003
                                            0.2154  0.0090 -0.0037  0.8203  0.0267
                                            0.0003 -0.0000 -0.0000 -0.0000 -0.0086
                                            0.0000  0.0000  0.0199  0.0119
                ( 39.64%)   0.6296* H   7 s( 99.95%)p 0.00(  0.05%)
                                           -0.9998 -0.0023 -0.0000 -0.0214  0.0000
    14. (1.97286) BD ( 1) C   6 - C  10  
                ( 49.20%)   0.7014* C   6 s( 30.51%)p 2.28( 69.47%)d 0.00(  0.02%)
                                           -0.0001  0.5522 -0.0103  0.0000  0.0009
                                           -0.8085 -0.0114  0.0013 -0.0007 -0.2022
                                           -0.0036  0.0003  0.0012  0.0000 -0.0000
                                           -0.0000 -0.0000  0.0070 -0.0000 -0.0000
                                            0.0091 -0.0107
                ( 50.80%)   0.7128* C  10 s( 33.77%)p 1.96( 66.22%)d 0.00(  0.02%)
                                           -0.0000  0.5811  0.0021  0.0001  0.7872
                                            0.0243  0.0058  0.0013  0.2048  0.0020
                                            0.0013 -0.0001 -0.0000  0.0000 -0.0000
                                           -0.0000  0.0052 -0.0000 -0.0000  0.0083
                                           -0.0079
    15. (1.96575) BD ( 1) C  10 - C  11  
                ( 50.29%)   0.7092* C  10 s( 32.61%)p 2.07( 67.35%)d 0.00(  0.04%)
                                            0.0003  0.5711 -0.0015  0.0001 -0.5740
                                            0.0029 -0.0087 -0.0006  0.5860 -0.0243
                                            0.0029  0.0017  0.0000 -0.0000  0.0000
                                            0.0000 -0.0128 -0.0000  0.0000  0.0036
                                           -0.0132
                ( 49.71%)   0.7050* C  11 s( 36.76%)p 1.72( 63.20%)d 0.00(  0.04%)
                                           -0.0000  0.6063 -0.0006  0.0023  0.5777
                                           -0.0230 -0.0038  0.0005 -0.5452 -0.0212
                                            0.0103 -0.0032 -0.0000  0.0000  0.0000
                                            0.0000 -0.0138 -0.0000  0.0000 -0.0028
                                           -0.0147
    16. (1.60708) BD ( 2) C  10 - C  11  
                ( 47.47%)   0.6890* C  10 s(  0.00%)p 1.00( 99.94%)d 0.00(  0.06%)
                                           -0.0000  0.0000  0.0000 -0.0000  0.0000
                                            0.0000 -0.0000  0.0000  0.0000 -0.0000
                                           -0.0000 -0.0000  0.9996  0.0045 -0.0172
                                           -0.0042  0.0000 -0.0234  0.0041 -0.0000
                                            0.0000
                ( 52.53%)   0.7247* C  11 s(  0.00%)p 1.00( 99.95%)d 0.00(  0.05%)
                                            0.0000  0.0000  0.0000 -0.0000  0.0000
                                           -0.0000  0.0000  0.0000 -0.0000 -0.0000
                                            0.0000 -0.0000  0.9996  0.0078  0.0172
                                           -0.0014 -0.0000 -0.0001 -0.0216 -0.0000
                                           -0.0000
    17. (1.97136) BD ( 1) C  10 - C  13  
                ( 50.35%)   0.7096* C  10 s( 33.56%)p 1.98( 66.40%)d 0.00(  0.04%)
                                            0.0001  0.5793  0.0032 -0.0000 -0.2237
                                           -0.0080 -0.0037  0.0010 -0.7835  0.0057
                                           -0.0022 -0.0050  0.0000  0.0000  0.0000
                                            0.0000  0.0110 -0.0000 -0.0000 -0.0101
                                           -0.0131
                ( 49.65%)   0.7046* C  13 s( 36.64%)p 1.73( 63.33%)d 0.00(  0.03%)
                                            0.0001  0.6052  0.0069  0.0061  0.0012
                                            0.2721 -0.0292  0.0016 -0.0008  0.7472
                                           -0.0006 -0.0112  0.0038 -0.0000  0.0000
                                            0.0000 -0.0000  0.0055 -0.0000 -0.0000
                                           -0.0119 -0.0123
    18. (1.97148) BD ( 1) C  11 - C  12  
                ( 48.18%)   0.6941* C  11 s( 34.25%)p 1.92( 65.71%)d 0.00(  0.04%)
                                            0.0002  0.5850  0.0155  0.0004 -0.7881
                                            0.0256  0.0119 -0.0015 -0.1841 -0.0370
                                            0.0048 -0.0004  0.0000 -0.0000 -0.0000
                                           -0.0000  0.0083 -0.0000  0.0000  0.0121
                                           -0.0135
                ( 51.82%)   0.7199* C  12 s( 38.60%)p 1.59( 61.37%)d 0.00(  0.03%)
                                           -0.0002  0.6212  0.0042 -0.0028  0.0005
                                            0.7516  0.0011 -0.0025  0.0104  0.2192
                                           -0.0261 -0.0008  0.0001 -0.0000 -0.0000
                                            0.0000 -0.0000  0.0036 -0.0000 -0.0000
                                            0.0101 -0.0135
    19. (1.97528) BD ( 1) C  11 - H  20  
                ( 61.82%)   0.7863* C  11 s( 28.89%)p 2.46( 71.08%)d 0.00(  0.04%)
                                           -0.0003  0.5374 -0.0092 -0.0023  0.2071
                                           -0.0066 -0.0023 -0.0019  0.8171  0.0104
                                            0.0004 -0.0001  0.0000 -0.0000  0.0000
                                            0.0000  0.0068  0.0000  0.0000 -0.0150
                                           -0.0094
                ( 38.18%)   0.6179* H  20 s( 99.96%)p 0.00(  0.04%)
                                            0.9998  0.0014  0.0012 -0.0030 -0.0200
                                           -0.0000
    20. (1.97890) BD ( 1) C  12 - C  15  
                ( 49.85%)   0.7060* C  12 s( 38.18%)p 1.62( 61.80%)d 0.00(  0.03%)
                                            0.0000  0.6177  0.0082  0.0121 -0.0002
                                           -0.2989  0.0245 -0.0026  0.0003 -0.7265
                                           -0.0019  0.0017 -0.0114  0.0000 -0.0000
                                           -0.0000  0.0000  0.0067  0.0000 -0.0000
                                           -0.0098 -0.0118
                ( 50.15%)   0.7082* C  15 s( 38.31%)p 1.61( 61.67%)d 0.00(  0.03%)
                                           -0.0000  0.6188  0.0106  0.0071  0.0000
                                            0.1437  0.0190  0.0059  0.0062  0.7716
                                           -0.0098  0.0039  0.0098 -0.0000 -0.0000
                                           -0.0000 -0.0000  0.0069 -0.0000 -0.0000
                                           -0.0100 -0.0118
    21. (1.72401) BD ( 2) C  12 - C  15  
                ( 48.09%)   0.6934* C  12 s(  0.00%)p 1.00( 99.98%)d 0.00(  0.02%)
                                            0.0000  0.0000  0.0000  0.0000  0.0000
                                            0.0000 -0.0000 -0.0000  0.0000  0.0000
                                            0.0000  0.0000 -0.0000  0.9996 -0.0032
                                            0.0244 -0.0081 -0.0000 -0.0049 -0.0135
                                            0.0000  0.0000
                ( 51.91%)   0.7205* C  15 s(  0.00%)p 1.00( 99.99%)d 0.00(  0.01%)
                                            0.0000 -0.0000 -0.0000  0.0000 -0.0000
                                            0.0000  0.0000 -0.0000 -0.0000  0.0000
                                            0.0000 -0.0000 -0.0000  0.9997  0.0012
                                           -0.0200 -0.0042  0.0000  0.0039  0.0115
                                           -0.0000  0.0000
    22. (1.98823) BD ( 1) C  12 -Cl  17  
                ( 46.15%)   0.6793* C  12 s( 23.10%)p 3.32( 76.71%)d 0.01(  0.18%)
                                           -0.0001  0.4804 -0.0126 -0.0111 -0.0008
                                           -0.5869 -0.0045  0.0200  0.0047  0.6495
                                           -0.0054 -0.0202 -0.0071 -0.0000  0.0000
                                            0.0000 -0.0000 -0.0353  0.0000 -0.0000
                                           -0.0035 -0.0234
                ( 53.85%)   0.7338*Cl  17 s( 19.03%)p 4.23( 80.44%)d 0.03(  0.53%)
                                            0.0000  0.0002  0.4353  0.0285  0.0001
                                           -0.0000  0.0001  0.5808 -0.0284  0.0036
                                            0.0002 -0.0003 -0.0001 -0.6819  0.0348
                                           -0.0037 -0.0008  0.0003  0.0000  0.0000
                                           -0.0000  0.0000 -0.0000 -0.0000 -0.0626
                                            0.0000 -0.0000 -0.0092 -0.0364
    23. (1.97115) BD ( 1) C  13 - C  14  
                ( 49.36%)   0.7026* C  13 s( 35.19%)p 1.84( 64.77%)d 0.00(  0.04%)
                                            0.0001  0.5930  0.0143  0.0032  0.0003
                                           -0.7791  0.0024  0.0071 -0.0049 -0.1968
                                            0.0432 -0.0050 -0.0001  0.0000 -0.0000
                                            0.0000 -0.0000  0.0034 -0.0000 -0.0000
                                            0.0134 -0.0129
                ( 50.64%)   0.7116* C  14 s( 36.11%)p 1.77( 63.85%)d 0.00(  0.03%)
                                           -0.0002  0.6007 -0.0160 -0.0035  0.0002
                                            0.7776 -0.0223 -0.0110  0.0013  0.1784
                                            0.0360 -0.0083  0.0002 -0.0000  0.0000
                                            0.0000 -0.0000  0.0099 -0.0000 -0.0000
                                            0.0095 -0.0122
    24. (1.70778) BD ( 2) C  13 - C  14  
                ( 50.57%)   0.7111* C  13 s(  0.00%)p 1.00( 99.95%)d 0.00(  0.05%)
                                           -0.0000 -0.0000 -0.0000 -0.0000  0.0000
                                            0.0000 -0.0000 -0.0000 -0.0000  0.0000
                                            0.0000  0.0000  0.0000  0.9993  0.0203
                                            0.0219 -0.0001 -0.0000 -0.0209  0.0058
                                           -0.0000  0.0000
                ( 49.43%)   0.7031* C  14 s(  0.00%)p 1.00( 99.96%)d 0.00(  0.04%)
                                            0.0000  0.0000  0.0000  0.0000 -0.0000
                                            0.0000 -0.0000  0.0000  0.0000  0.0000
                                            0.0000  0.0000 -0.0000  0.9994  0.0202
                                            0.0166  0.0001  0.0000  0.0150  0.0148
                                           -0.0000 -0.0000
    25. (1.97936) BD ( 1) C  13 - H  19  
                ( 60.79%)   0.7797* C  13 s( 28.09%)p 2.56( 71.86%)d 0.00(  0.04%)
                                            0.0003 -0.5297  0.0179  0.0083  0.0012
                                           -0.5630 -0.0045  0.0064  0.0028  0.6337
                                           -0.0027 -0.0035 -0.0043 -0.0000  0.0000
                                            0.0000  0.0000  0.0165 -0.0000  0.0000
                                            0.0044  0.0116
                ( 39.21%)   0.6262* H  19 s( 99.96%)p 0.00(  0.04%)
                                           -0.9998 -0.0016  0.0131 -0.0150  0.0000
    26. (1.97242) BD ( 1) C  14 - C  15  
                ( 48.54%)   0.6967* C  14 s( 35.10%)p 1.85( 64.86%)d 0.00(  0.03%)
                                            0.0001  0.5923 -0.0159  0.0026  0.0004
                                           -0.5841  0.0404  0.0051  0.0001  0.5527
                                            0.0128 -0.0138  0.0012 -0.0000 -0.0000
                                            0.0000 -0.0000 -0.0144  0.0000 -0.0000
                                           -0.0024 -0.0114
                ( 51.46%)   0.7174* C  15 s( 38.50%)p 1.60( 61.47%)d 0.00(  0.03%)
                                           -0.0002  0.6205  0.0045 -0.0017  0.0002
                                            0.5118  0.0128  0.0076  0.0103 -0.5932
                                            0.0226  0.0003 -0.0050  0.0000 -0.0000
                                            0.0000  0.0000 -0.0114  0.0000 -0.0000
                                            0.0008 -0.0137
    27. (1.97878) BD ( 1) C  14 - H  18  
                ( 61.02%)   0.7812* C  14 s( 28.77%)p 2.47( 71.20%)d 0.00(  0.03%)
                                            0.0003 -0.5358 -0.0240 -0.0023  0.0005
                                            0.2271  0.0127 -0.0008  0.0004  0.8125
                                            0.0098  0.0036 -0.0005 -0.0000 -0.0000
                                           -0.0000  0.0000 -0.0086 -0.0000 -0.0000
                                            0.0136  0.0091
                ( 38.98%)   0.6243* H  18 s( 99.96%)p 0.00(  0.04%)
                                           -0.9998 -0.0013 -0.0011 -0.0073 -0.0192
                                            0.0000
    28. (1.98935) BD ( 1) C  15 -Cl  16  
                ( 45.99%)   0.6781* C  15 s( 23.07%)p 3.33( 76.75%)d 0.01(  0.18%)
                                           -0.0001  0.4800 -0.0156 -0.0068 -0.0007
                                           -0.8458  0.0027 -0.0140  0.0134 -0.2273
                                            0.0041 -0.0038  0.0042  0.0000  0.0000
                                           -0.0000 -0.0000  0.0182 -0.0000 -0.0000
                                            0.0307 -0.0235
                ( 54.01%)   0.7349*Cl  16 s( 19.36%)p 4.14( 80.14%)d 0.03(  0.50%)
                                            0.0000  0.0001  0.4379  0.0419  0.0021
                                            0.0001 -0.0000  0.0001  0.8537 -0.0482
                                            0.0089  0.0003 -0.0002  0.0000  0.2647
                                           -0.0139  0.0016  0.0002 -0.0000 -0.0000
                                           -0.0000  0.0000  0.0000 -0.0000 -0.0000
                                            0.0342 -0.0000 -0.0000  0.0509 -0.0352
    29. (1.99907) CR ( 1) C   1           s(100.00%)p 0.00(  0.00%)
                                            1.0000  0.0005  0.0000 -0.0000 -0.0000
                                           -0.0001 -0.0000  0.0000  0.0000 -0.0001
                                            0.0000  0.0000  0.0000  0.0000  0.0000
                                            0.0000  0.0000 -0.0000  0.0000  0.0000
                                           -0.0000 -0.0000
    30. (1.99830) CR ( 1) C   2           s(100.00%)p 0.00(  0.00%)
                                            1.0000  0.0003  0.0000  0.0000 -0.0000
                                            0.0001 -0.0000 -0.0000  0.0000  0.0001
                                            0.0000  0.0000 -0.0000 -0.0000 -0.0000
                                           -0.0000  0.0000 -0.0000  0.0000  0.0000
                                            0.0000 -0.0000
    31. (1.99847) CR ( 1) C   3           s(100.00%)p 0.00(  0.00%)
                                            1.0000  0.0001  0.0000  0.0000 -0.0000
                                           -0.0001 -0.0000  0.0000 -0.0000  0.0001
                                            0.0000  0.0000 -0.0000  0.0000 -0.0000
                                           -0.0000 -0.0000  0.0000 -0.0000  0.0000
                                           -0.0000  0.0000
    32. (1.99888) CR ( 1) C   4           s(100.00%)p 0.00(  0.00%)
                                            1.0000  0.0004 -0.0000  0.0000 -0.0000
                                            0.0004 -0.0000 -0.0005  0.0000 -0.0000
                                            0.0000 -0.0000 -0.0000  0.0000 -0.0000
                                           -0.0000
    33. (1.99905) CR ( 1) C   5           s(100.00%)p 0.00(  0.00%)
                                            1.0000  0.0002 -0.0000 -0.0000  0.0000
                                           -0.0003  0.0000  0.0000 -0.0005 -0.0000
                                            0.0000  0.0000  0.0000 -0.0000  0.0000
                                           -0.0000 -0.0000 -0.0000 -0.0000
    34. (1.99887) CR ( 1) C   6           s(100.00%)p 0.00(  0.00%)
                                            1.0000  0.0004  0.0000 -0.0000 -0.0000
                                            0.0002  0.0000  0.0000  0.0000 -0.0000
                                            0.0000 -0.0000 -0.0000  0.0000  0.0000
                                            0.0000 -0.0000 -0.0000  0.0000 -0.0000
                                           -0.0000 -0.0000
    35. (2.00000) CR ( 1)Cl   8           s(100.00%)
                                            1.0000 -0.0000  0.0000 -0.0000  0.0000
                                           -0.0000  0.0000  0.0000  0.0000 -0.0000
                                            0.0000 -0.0000  0.0000 -0.0000 -0.0000
                                            0.0000 -0.0000 -0.0000 -0.0000 -0.0000
                                           -0.0000 -0.0000  0.0000 -0.0000  0.0000
                                            0.0000  0.0000 -0.0000  0.0000  0.0000
    36. (1.99969) CR ( 2)Cl   8           s(100.00%)p 0.00(  0.00%)
                                           -0.0000  1.0000  0.0001 -0.0000 -0.0000
                                           -0.0000  0.0000  0.0000  0.0003 -0.0000
                                            0.0000 -0.0000  0.0000 -0.0000 -0.0005
                                            0.0000 -0.0000 -0.0000 -0.0000 -0.0000
                                           -0.0000  0.0000 -0.0000 -0.0000  0.0000
                                            0.0000  0.0000 -0.0000  0.0000  0.0000
    37. (1.99996) CR ( 3)Cl   8           s(  0.00%)p 1.00(100.00%)
                                            0.0000  0.0000 -0.0000  0.0000  0.0000
                                            0.0000 -0.0000  1.0000 -0.0001  0.0000
                                           -0.0000  0.0000 -0.0000  0.0000  0.0002
                                           -0.0000  0.0000  0.0000  0.0000  0.0000
                                            0.0000 -0.0000  0.0000  0.0000 -0.0000
                                           -0.0000 -0.0000  0.0000 -0.0000 -0.0000
    38. (1.99994) CR ( 4)Cl   8           s(  0.00%)p 1.00(100.00%)
                                           -0.0000 -0.0000  0.0000 -0.0000 -0.0000
                                           -0.0000  0.0000  0.0000  0.0001 -0.0000
                                            0.0000 -0.0000  0.0000  1.0000 -0.0002
                                            0.0000 -0.0000 -0.0000 -0.0000 -0.0000
                                           -0.0000  0.0000 -0.0000 -0.0000  0.0000
                                            0.0000  0.0000 -0.0000  0.0000  0.0000
    39. (1.99999) CR ( 5)Cl   8           s(  0.00%)p 1.00(100.00%)
                                           -0.0000 -0.0000 -0.0000 -0.0000 -0.0000
                                           -0.0000  0.0000  0.0000  0.0000 -0.0000
                                            0.0000 -0.0000  0.0000 -0.0000 -0.0000
                                            0.0000 -0.0000 -0.0000 -0.0000  1.0000
                                           -0.0000 -0.0000  0.0000 -0.0000  0.0000
                                            0.0000  0.0000 -0.0000  0.0000  0.0000
    40. (1.99977) CR ( 1) O   9           s(100.00%)p 0.00(  0.00%)
                                            1.0000  0.0003  0.0000  0.0000  0.0000
                                            0.0003 -0.0000 -0.0000  0.0000  0.0000
                                           -0.0000 -0.0000  0.0000  0.0000 -0.0000
                                            0.0000  0.0000 -0.0000 -0.0000 -0.0000
                                           -0.0000  0.0000
    41. (1.99889) CR ( 1) C  10           s(100.00%)p 0.00(  0.00%)
                                            1.0000 -0.0002  0.0000 -0.0000  0.0002
                                            0.0000  0.0000  0.0000 -0.0001  0.0000
                                           -0.0000  0.0000  0.0000  0.0000 -0.0000
                                           -0.0000  0.0000 -0.0000  0.0000  0.0000
                                            0.0000
    42. (1.99888) CR ( 1) C  11           s(100.00%)p 0.00(  0.00%)
                                            1.0000  0.0001 -0.0000 -0.0000  0.0002
                                           -0.0000 -0.0000 -0.0000  0.0003  0.0000
                                           -0.0000 -0.0000 -0.0000 -0.0000 -0.0000
                                            0.0000  0.0000  0.0000  0.0000 -0.0000
                                           -0.0000
    43. (1.99847) CR ( 1) C  12           s(100.00%)p 0.00(  0.00%)
                                            1.0000  0.0001 -0.0000 -0.0000  0.0000
                                            0.0001 -0.0000  0.0000  0.0000  0.0001
                                           -0.0000 -0.0000 -0.0000 -0.0000  0.0000
                                           -0.0000  0.0000 -0.0000  0.0000  0.0000
                                            0.0000 -0.0000
    44. (1.99918) CR ( 1) C  13           s(100.00%)p 0.00(  0.00%)
                                            1.0000  0.0001 -0.0000 -0.0000 -0.0000
                                            0.0002  0.0000 -0.0000 -0.0000 -0.0003
                                           -0.0000  0.0000  0.0000  0.0000  0.0000
                                            0.0000  0.0000 -0.0000 -0.0000  0.0000
                                           -0.0000 -0.0000
    45. (1.99906) CR ( 1) C  14           s(100.00%)p 0.00(  0.00%)
                                            1.0000  0.0002  0.0000 -0.0000 -0.0000
                                            0.0001 -0.0000 -0.0000  0.0000 -0.0003
                                            0.0000 -0.0000  0.0000 -0.0000 -0.0000
                                           -0.0000 -0.0000  0.0000 -0.0000 -0.0000
                                           -0.0000 -0.0000
    46. (1.99840) CR ( 1) C  15           s(100.00%)p 0.00(  0.00%)
                                            1.0000  0.0002  0.0000 -0.0000  0.0000
                                            0.0001  0.0000  0.0000  0.0000 -0.0001
                                            0.0000 -0.0000 -0.0000 -0.0000 -0.0000
                                            0.0000  0.0000 -0.0000 -0.0000 -0.0000
                                            0.0000 -0.0000
    47. (2.00000) CR ( 1)Cl  16           s(100.00%)
                                            1.0000 -0.0000  0.0000 -0.0000 -0.0000
                                           -0.0000  0.0000 -0.0000 -0.0000  0.0000
                                           -0.0000 -0.0000 -0.0000 -0.0000 -0.0000
                                            0.0000 -0.0000 -0.0000 -0.0000  0.0000
                                           -0.0000 -0.0000  0.0000  0.0000  0.0000
                                           -0.0000  0.0000  0.0000 -0.0000  0.0000
    48. (1.99972) CR ( 2)Cl  16           s(100.00%)p 0.00(  0.00%)
                                           -0.0000  1.0000  0.0002 -0.0000 -0.0000
                                           -0.0000  0.0000 -0.0000 -0.0002  0.0000
                                           -0.0000 -0.0000 -0.0000 -0.0000 -0.0001
                                            0.0000  0.0000  0.0000 -0.0000  0.0000
                                            0.0000 -0.0000 -0.0000  0.0000  0.0000
                                           -0.0000  0.0000  0.0000 -0.0000  0.0000
    49. (1.99992) CR ( 3)Cl  16           s(  0.00%)p 1.00(100.00%)
                                           -0.0000 -0.0000  0.0001 -0.0000 -0.0000
                                           -0.0000  0.0000  1.0000 -0.0001  0.0000
                                           -0.0000 -0.0000 -0.0000 -0.0000 -0.0001
                                            0.0000  0.0000 -0.0000 -0.0000  0.0000
                                            0.0000 -0.0000 -0.0000  0.0000  0.0000
                                           -0.0000  0.0000  0.0000 -0.0000  0.0000
    50. (1.99999) CR ( 4)Cl  16           s(  0.00%)p 1.00(100.00%)
                                           -0.0000 -0.0000  0.0000 -0.0000 -0.0000
                                           -0.0000  0.0000 -0.0000 -0.0001  0.0000
                                           -0.0000 -0.0000 -0.0000  1.0000  0.0000
                                            0.0000 -0.0000  0.0000  0.0000  0.0000
                                           -0.0000 -0.0000 -0.0000  0.0000  0.0000
                                           -0.0000  0.0000  0.0000 -0.0000  0.0000
    51. (1.99999) CR ( 5)Cl  16           s(  0.00%)p 1.00(100.00%)
                                            0.0000  0.0000 -0.0000  0.0000  0.0000
                                            0.0000  0.0000  0.0000  0.0000 -0.0000
                                            0.0000  0.0000  0.0000  0.0000 -0.0000
                                           -0.0000 -0.0000  0.0000  0.0000  1.0000
                                           -0.0000 -0.0000  0.0000  0.0000  0.0000
                                            0.0000 -0.0000 -0.0000  0.0000 -0.0000
    52. (2.00000) CR ( 1)Cl  17           s(100.00%)
                                            1.0000 -0.0000  0.0000 -0.0000 -0.0000
                                            0.0000 -0.0000 -0.0000  0.0000 -0.0000
                                           -0.0000 -0.0000  0.0000  0.0000 -0.0000
                                            0.0000  0.0000  0.0000 -0.0000 -0.0000
                                           -0.0000 -0.0000  0.0000  0.0000  0.0000
                                           -0.0000  0.0000  0.0000  0.0000
    53. (1.99971) CR ( 2)Cl  17           s(100.00%)p 0.00(  0.00%)
                                           -0.0000  1.0000  0.0002 -0.0000 -0.0000
                                            0.0000 -0.0000 -0.0002  0.0000 -0.0000
                                           -0.0000 -0.0000  0.0000  0.0002 -0.0000
                                            0.0000  0.0000  0.0000 -0.0000 -0.0000
                                            0.0000 -0.0000  0.0000  0.0000  0.0000
                                           -0.0000  0.0000  0.0000  0.0000
    54. (1.99996) CR ( 3)Cl  17           s(  0.00%)p 1.00(100.00%)
                                           -0.0000 -0.0000  0.0001 -0.0000 -0.0000
                                            0.0000  1.0000 -0.0000  0.0000 -0.0000
                                            0.0000 -0.0000  0.0000  0.0001 -0.0000
                                            0.0000  0.0000  0.0000 -0.0000 -0.0000
                                           -0.0000 -0.0000  0.0000  0.0000  0.0000
                                           -0.0000  0.0000  0.0000  0.0000
    55. (1.99995) CR ( 4)Cl  17           s(  0.00%)p 1.00(100.00%)
                                            0.0000  0.0000 -0.0001  0.0000  0.0000
                                           -0.0000  0.0000  0.0001 -0.0000  0.0000
                                            0.0000  0.0000  1.0000 -0.0001  0.0000
                                           -0.0000 -0.0000 -0.0000  0.0000  0.0000
                                           -0.0000  0.0000 -0.0000 -0.0000 -0.0000
                                            0.0000 -0.0000 -0.0000 -0.0000
    56. (1.99999) CR ( 5)Cl  17           s(  0.00%)p 1.00(100.00%)
                                           -0.0000 -0.0000  0.0000 -0.0000  0.0000
                                           -0.0000 -0.0000 -0.0000  0.0000 -0.0000
                                           -0.0000 -0.0000  0.0000  0.0000 -0.0000
                                            0.0000  0.0000  0.0000  1.0000 -0.0000
                                           -0.0000  0.0000  0.0000  0.0000  0.0000
                                           -0.0000  0.0000 -0.0000  0.0000
    57. (1.21280) LP ( 1) C   4           s(  0.00%)p 1.00( 99.99%)d 0.00(  0.01%)
                                            0.0000  0.0000  0.0000 -0.0000  0.0000
                                           -0.0000 -0.0000 -0.0000  0.0000  0.9997
                                           -0.0211  0.0000 -0.0073  0.0021  0.0000
                                           -0.0000
    58. (1.99284) LP ( 1)Cl   8           s( 78.94%)p 0.27( 21.05%)d 0.00(  0.01%)
                                           -0.0000 -0.0003  0.8882 -0.0205 -0.0010
                                           -0.0001  0.0000  0.0001  0.3589 -0.0122
                                            0.0017 -0.0013  0.0004 -0.0001 -0.2853
                                            0.0122 -0.0006  0.0006 -0.0004 -0.0000
                                            0.0000  0.0000 -0.0000  0.0000 -0.0000
                                            0.0094  0.0000 -0.0000 -0.0013  0.0055
    59. (1.96282) LP ( 2)Cl   8           s(  0.57%)p99.99( 99.40%)d 0.05(  0.03%)
                                           -0.0000 -0.0001  0.0752 -0.0085  0.0043
                                           -0.0002  0.0000  0.0001 -0.7279 -0.0174
                                            0.0031  0.0016 -0.0000 -0.0000 -0.6809
                                           -0.0115  0.0014  0.0013 -0.0003 -0.0000
                                           -0.0000 -0.0000  0.0000  0.0000 -0.0000
                                            0.0017  0.0000 -0.0000  0.0168 -0.0024
    60. (1.94754) LP ( 3)Cl   8           s(  0.00%)p 1.00( 99.98%)d 0.00(  0.02%)
                                            0.0000  0.0000 -0.0000  0.0000  0.0000
                                           -0.0000  0.0000 -0.0000 -0.0000 -0.0000
                                            0.0000 -0.0000 -0.0000  0.0000 -0.0000
                                           -0.0000  0.0000  0.0000  0.0000  0.0000
                                            0.9996  0.0255 -0.0080  0.0015 -0.0005
                                            0.0000 -0.0098  0.0080  0.0000  0.0000
    61. (1.97909) LP ( 1) O   9           s( 56.96%)p 0.76( 43.02%)d 0.00(  0.02%)
                                           -0.0005  0.7546  0.0149  0.0036  0.0001
                                            0.6266 -0.0069 -0.0018  0.0057  0.1938
                                            0.0006 -0.0024  0.0013  0.0000 -0.0000
                                           -0.0000  0.0000 -0.0059 -0.0000 -0.0000
                                           -0.0092  0.0070
    62. (1.83966) LP ( 2) O   9           s(  0.03%)p99.99( 99.89%)d 2.11(  0.07%)
                                           -0.0000  0.0174 -0.0055  0.0034  0.0000
                                            0.2763  0.0010  0.0009 -0.0013 -0.9604
                                           -0.0086  0.0063  0.0031  0.0000  0.0000
                                            0.0000 -0.0000  0.0227 -0.0000  0.0000
                                           -0.0144  0.0004
    63. (1.99303) LP ( 1)Cl  16           s( 80.75%)p 0.24( 19.23%)d 0.00(  0.01%)
                                           -0.0000 -0.0003  0.8986 -0.0111 -0.0004
                                           -0.0001  0.0000 -0.0002 -0.4230  0.0159
                                            0.0015 -0.0002 -0.0006 -0.0001 -0.1146
                                            0.0037  0.0009  0.0002 -0.0002  0.0000
                                            0.0000 -0.0000 -0.0000  0.0000  0.0000
                                           -0.0053  0.0000  0.0000 -0.0087  0.0053
    64. (1.97028) LP ( 2)Cl  16           s(  0.02%)p99.99( 99.96%)d 0.93(  0.02%)
                                           -0.0000 -0.0000  0.0143 -0.0032  0.0008
                                            0.0002 -0.0000 -0.0000  0.2895  0.0036
                                           -0.0005  0.0000 -0.0000  0.0000 -0.9569
                                           -0.0129  0.0026 -0.0001 -0.0004 -0.0000
                                            0.0000  0.0000 -0.0000 -0.0000  0.0000
                                           -0.0123  0.0000  0.0000  0.0069 -0.0005
    65. (1.93897) LP ( 3)Cl  16           s(  0.00%)p 1.00( 99.97%)d 0.00(  0.03%)
                                            0.0000  0.0000 -0.0000 -0.0000  0.0000
                                            0.0000 -0.0000  0.0000  0.0000  0.0000
                                            0.0000 -0.0000 -0.0000  0.0000  0.0000
                                            0.0000  0.0000 -0.0000 -0.0000  0.0000
                                            0.9997  0.0181 -0.0011 -0.0003 -0.0005
                                            0.0000  0.0160  0.0044 -0.0000 -0.0000
    66. (1.99258) LP ( 1)Cl  17           s( 80.99%)p 0.23( 18.99%)d 0.00(  0.01%)
                                           -0.0000 -0.0003  0.8999 -0.0074 -0.0000
                                            0.0000 -0.0001 -0.2916  0.0102  0.0006
                                            0.0001 -0.0004  0.0001  0.3235 -0.0117
                                           -0.0011 -0.0001  0.0004 -0.0000 -0.0000
                                            0.0000 -0.0000  0.0000 -0.0000  0.0104
                                           -0.0000  0.0000  0.0011  0.0055
    67. (1.97015) LP ( 2)Cl  17           s(  0.01%)p99.99( 99.97%)d 1.54(  0.02%)
                                           -0.0000 -0.0000  0.0110 -0.0002  0.0002
                                            0.0000 -0.0001  0.7576  0.0089  0.0001
                                            0.0001  0.0003 -0.0000  0.6523  0.0072
                                           -0.0012  0.0001  0.0004  0.0000 -0.0000
                                           -0.0000  0.0000 -0.0000 -0.0000 -0.0018
                                           -0.0000  0.0000  0.0135 -0.0001
    68. (1.93305) LP ( 3)Cl  17           s(  0.00%)p 1.00( 99.97%)d 0.00(  0.03%)
                                            0.0000  0.0000 -0.0000  0.0000 -0.0000
                                            0.0000  0.0000  0.0000 -0.0000 -0.0000
                                            0.0000  0.0000 -0.0000  0.0000  0.0000
                                           -0.0000 -0.0000 -0.0000  0.0000  0.9997
                                            0.0171 -0.0014 -0.0003 -0.0005  0.0000
                                            0.0114 -0.0134  0.0000  0.0000
    69. (0.02118) RY*( 1) C   1           s(  4.43%)p21.44( 94.97%)d 0.13(  0.60%)
                                            0.0000  0.0631  0.1002  0.1720 -0.0260
                                            0.0163  0.9543  0.0194 -0.0142  0.0052
                                           -0.1666  0.0636 -0.0803  0.0000  0.0000
                                            0.0000 -0.0000 -0.0165 -0.0000  0.0000
                                            0.0751 -0.0068
    70. (0.01438) RY*( 2) C   1           s( 44.53%)p 1.07( 47.44%)d 0.18(  8.03%)
                                           -0.0000  0.0122  0.6478 -0.1596 -0.0085
                                            0.0454  0.0902  0.0108 -0.1460  0.0408
                                            0.6622  0.0480  0.0168 -0.0000  0.0000
                                           -0.0000 -0.0000  0.1654 -0.0000  0.0000
                                           -0.2105  0.0928
    71. (0.00859) RY*( 3) C   1           s(  0.00%)p 1.00( 26.22%)d 2.81( 73.78%)
                                           -0.0000 -0.0000  0.0000 -0.0000  0.0000
                                            0.0000 -0.0000 -0.0000  0.0000 -0.0000
                                           -0.0001  0.0000 -0.0000 -0.0714  0.3731
                                           -0.3415  0.0362  0.0000  0.8458  0.1499
                                           -0.0000  0.0001
    72. (0.00729) RY*( 4) C   1           s( 50.15%)p 0.79( 39.52%)d 0.21( 10.32%)
                                            0.0000 -0.0102  0.6735  0.2164  0.0305
                                            0.0384 -0.2029 -0.0807 -0.0469 -0.0190
                                           -0.5850  0.0349 -0.0066  0.0000 -0.0000
                                            0.0000 -0.0000 -0.2631 -0.0001 -0.0000
                                           -0.1844  0.0053
    73. (0.00455) RY*( 5) C   1           s( 28.37%)p 1.01( 28.72%)d 1.51( 42.90%)
                                            0.0000 -0.0040 -0.0454  0.5304 -0.0161
                                            0.0276 -0.0368  0.1504 -0.1930 -0.0184
                                            0.3696 -0.2971 -0.0003 -0.0000  0.0000
                                            0.0000 -0.0000 -0.6328  0.0001 -0.0000
                                            0.1580 -0.0600
    74. (0.00195) RY*( 6) C   1           s( 49.60%)p 0.06(  3.17%)d 0.95( 47.23%)
                                            0.0000 -0.0047 -0.0461  0.7027  0.0060
                                            0.0042 -0.0932  0.1342 -0.0255 -0.0150
                                            0.0143 -0.0505 -0.0370  0.0000  0.0001
                                           -0.0001 -0.0000  0.6250 -0.0001  0.0001
                                           -0.2395 -0.1558
    75. (0.00159) RY*( 7) C   1           s(  0.00%)p 1.00( 70.31%)d 0.42( 29.69%)
                                           -0.0000 -0.0000  0.0000  0.0001 -0.0000
                                            0.0000  0.0000 -0.0000  0.0000 -0.0000
                                            0.0000 -0.0000 -0.0000 -0.0248 -0.5083
                                            0.6644  0.0522  0.0001  0.5181 -0.1688
                                           -0.0001  0.0000
    76. (0.00054) RY*( 8) C   1           s(  1.01%)p77.49( 78.28%)d20.51( 20.71%)
                                            0.0000 -0.0007 -0.0529  0.0778 -0.0355
                                           -0.0050 -0.0007 -0.4059  0.4970 -0.0135
                                            0.1799  0.1522 -0.5614  0.0000 -0.0001
                                           -0.0001  0.0000 -0.1949  0.0000  0.0001
                                           -0.3074 -0.2732
    77. (0.00022) RY*( 9) C   1           s(  0.00%)p 1.00( 49.68%)d 1.01( 50.32%)
                                           -0.0000 -0.0000  0.0000  0.0000  0.0000
                                            0.0000 -0.0000  0.0004 -0.0000  0.0000
                                            0.0000  0.0003 -0.0000  0.0188 -0.6278
                                           -0.3169 -0.0438 -0.0001  0.0268  0.7089
                                            0.0001 -0.0000
    78. (0.00021) RY*(10) C   1           s( 12.26%)p 2.19( 26.91%)d 4.96( 60.83%)
                                           -0.0000 -0.0094  0.1768  0.2704  0.1347
                                           -0.0159 -0.1041 -0.3078  0.2714 -0.0033
                                            0.1024  0.2813  0.0039  0.0000 -0.0000
                                           -0.0000  0.0000  0.1358 -0.0000 -0.0000
                                            0.7065  0.3012
    79. (0.00020) RY*(11) C   1           s(  0.32%)p99.99( 96.69%)d 9.40(  3.00%)
                                           -0.0000 -0.0070  0.0450 -0.0082  0.0324
                                            0.0228 -0.0696  0.7545  0.2037  0.0050
                                            0.0226  0.5718 -0.1524 -0.0000  0.0003
                                            0.0001 -0.0000 -0.1174  0.0000 -0.0004
                                            0.0653 -0.1091
    80. (0.00002) RY*(12) C   1           s( 14.61%)p 5.19( 75.75%)d 0.66(  9.64%)
    81. (0.00000) RY*(13) C   1           s( 90.88%)p 0.10(  8.70%)d 0.00(  0.42%)
    82. (0.00000) RY*(14) C   1           s(  0.00%)p 1.00( 54.75%)d 0.83( 45.25%)
    83. (0.00001) RY*(15) C   1           s(  0.70%)p99.99( 93.25%)d 8.71(  6.06%)
    84. (0.00001) RY*(16) C   1           s(  0.00%)p 1.00( 99.55%)d 0.00(  0.45%)
    85. (0.00001) RY*(17) C   1           s(  3.20%)p 2.11(  6.76%)d28.13( 90.04%)
    86. (0.00370) RY*( 1) C   2           s( 11.04%)p 8.04( 88.73%)d 0.02(  0.23%)
                                           -0.0000  0.0104  0.3279  0.0497 -0.0177
                                           -0.0613 -0.6852  0.1314  0.0547 -0.0484
                                            0.6180 -0.0584  0.0782 -0.0000 -0.0001
                                            0.0000 -0.0000 -0.0173 -0.0000 -0.0000
                                           -0.0191 -0.0402
    87. (0.00284) RY*( 2) C   2           s(  7.09%)p12.24( 86.79%)d 0.86(  6.12%)
                                           -0.0000  0.0062  0.2645 -0.0271  0.0133
                                           -0.0051  0.6663 -0.1595 -0.0831 -0.0191
                                            0.6113  0.0109  0.1320 -0.0000  0.0001
                                           -0.0000 -0.0000 -0.0078 -0.0000 -0.0000
                                           -0.2303 -0.0900
    88. (0.00199) RY*( 3) C   2           s(  0.00%)p 1.00( 85.11%)d 0.17( 14.89%)
                                            0.0000 -0.0000 -0.0000  0.0000  0.0000
                                            0.0000 -0.0001  0.0001  0.0000  0.0000
                                            0.0000  0.0000 -0.0000 -0.0058  0.9014
                                           -0.1701  0.0977  0.0000  0.3052 -0.2362
                                            0.0000  0.0000
    89. (0.00145) RY*( 4) C   2           s( 64.52%)p 0.51( 32.95%)d 0.04(  2.53%)
                                           -0.0000  0.0053  0.8007 -0.0478  0.0417
                                           -0.0322 -0.0557 -0.2814 -0.1133 -0.0342
                                           -0.4426  0.0653  0.1789 -0.0000  0.0001
                                           -0.0000 -0.0000 -0.1468  0.0000 -0.0000
                                           -0.0405 -0.0458
    90. (0.00033) RY*( 5) C   2           s(  0.00%)p 1.00( 22.52%)d 3.44( 77.48%)
                                            0.0000 -0.0000 -0.0001  0.0002  0.0001
                                            0.0000 -0.0000  0.0003 -0.0002  0.0000
                                           -0.0000  0.0003  0.0003 -0.0121  0.2957
                                           -0.3699 -0.0286 -0.0003 -0.8170  0.3276
                                           -0.0001 -0.0002
    91. (0.00031) RY*( 6) C   2           s(  9.45%)p 7.02( 66.38%)d 2.56( 24.17%)
                                            0.0000 -0.0114 -0.1279  0.2635  0.0927
                                            0.0015 -0.0044  0.4507 -0.2742  0.0127
                                           -0.0657  0.4625  0.4086  0.0000 -0.0002
                                            0.0002  0.0000 -0.3800  0.0005 -0.0003
                                           -0.2181 -0.2230
    92. (0.00015) RY*( 7) C   2           s(  0.00%)p 1.00( 37.57%)d 1.66( 62.43%)
                                           -0.0000  0.0000  0.0000 -0.0000 -0.0000
                                           -0.0000 -0.0000  0.0001  0.0000 -0.0000
                                           -0.0000  0.0000 -0.0000  0.0183  0.2618
                                            0.5441 -0.1035 -0.0001  0.1618  0.7734
                                           -0.0001 -0.0000
    93. (0.00013) RY*( 8) C   2           s( 40.54%)p 1.42( 57.38%)d 0.05(  2.08%)
                                            0.0000  0.0018 -0.1490  0.6190  0.0062
                                            0.0034 -0.0930 -0.4062 -0.5612  0.0015
                                            0.0364 -0.2748  0.0914  0.0000  0.0000
                                           -0.0000 -0.0000  0.0599  0.0000  0.0001
                                            0.0594  0.1171
    94. (0.00008) RY*( 9) C   2           s(  5.42%)p 7.71( 41.78%)d 9.75( 52.81%)
    95. (0.00003) RY*(10) C   2           s( 13.18%)p 2.56( 33.69%)d 4.03( 53.13%)
    96. (0.00000) RY*(11) C   2           s(  0.00%)p 1.00( 56.41%)d 0.77( 43.59%)
    97. (0.00001) RY*(12) C   2           s(  3.50%)p 7.22( 25.29%)d20.33( 71.21%)
    98. (0.00000) RY*(13) C   2           s( 89.08%)p 0.01(  0.75%)d 0.11( 10.17%)
    99. (0.00000) RY*(14) C   2           s(  0.00%)p 1.00( 98.51%)d 0.02(  1.49%)
   100. (0.00001) RY*(15) C   2           s(  8.13%)p 9.94( 80.77%)d 1.37( 11.10%)
   101. (0.00001) RY*(16) C   2           s( 13.96%)p 3.27( 45.61%)d 2.90( 40.43%)
   102. (0.00001) RY*(17) C   2           s( 33.65%)p 1.20( 40.53%)d 0.77( 25.82%)
   103. (0.00460) RY*( 1) C   3           s(  3.92%)p24.48( 95.98%)d 0.02(  0.10%)
                                           -0.0000  0.0145  0.1427  0.1351 -0.0193
                                            0.0705  0.4178 -0.1311 -0.0857 -0.0142
                                            0.8619 -0.1118 -0.0137  0.0000 -0.0000
                                           -0.0000 -0.0000  0.0082 -0.0000 -0.0000
                                           -0.0224 -0.0196
   104. (0.00366) RY*( 2) C   3           s(  3.89%)p23.74( 92.42%)d 0.95(  3.69%)
                                            0.0000  0.0052  0.1851  0.0630  0.0264
                                           -0.0148  0.7681 -0.2578  0.0598  0.0029
                                           -0.4693 -0.2044 -0.0437  0.0000  0.0000
                                            0.0000 -0.0000  0.1496 -0.0000  0.0000
                                            0.1171  0.0278
   105. (0.00140) RY*( 3) C   3           s(  0.00%)p 1.00( 49.83%)d 1.01( 50.17%)
                                           -0.0000  0.0000 -0.0000 -0.0000 -0.0000
                                           -0.0000 -0.0000 -0.0000 -0.0000 -0.0000
                                            0.0000 -0.0000 -0.0000 -0.0184  0.6964
                                            0.0870  0.0736  0.0000  0.4499  0.5471
                                           -0.0000 -0.0000
   106. (0.00115) RY*( 4) C   3           s( 70.46%)p 0.40( 28.04%)d 0.02(  1.50%)
                                           -0.0000  0.0061  0.8336 -0.0893  0.0400
                                            0.0363 -0.3593 -0.1640  0.0067 -0.0249
                                           -0.0194 -0.3485 -0.0246  0.0000 -0.0000
                                            0.0000 -0.0000 -0.0605  0.0000  0.0000
                                            0.1052 -0.0163
   107. (0.00048) RY*( 5) C   3           s(  0.00%)p 1.00( 49.43%)d 1.02( 50.57%)
                                            0.0000 -0.0000  0.0002  0.0000  0.0000
                                            0.0000  0.0001  0.0003  0.0001 -0.0000
                                            0.0000  0.0002  0.0000  0.0115  0.6596
                                            0.0696  0.2328  0.0000 -0.5909 -0.3957
                                            0.0000  0.0000
   108. (0.00031) RY*( 6) C   3           s( 23.86%)p 2.92( 69.63%)d 0.27(  6.51%)
                                           -0.0000 -0.0056  0.4868  0.0397 -0.0090
                                            0.0476  0.1688  0.3627  0.0381 -0.0132
                                           -0.0241  0.7279  0.0446 -0.0000 -0.0002
                                           -0.0000 -0.0001  0.1872  0.0002  0.0002
                                           -0.1685  0.0404
   109. (0.00018) RY*( 7) C   3           s(  4.13%)p17.72( 73.13%)d 5.51( 22.74%)
                                           -0.0000  0.0016 -0.0135  0.2022  0.0146
                                            0.0077 -0.0042  0.6664  0.1808 -0.0090
                                            0.0437 -0.3854 -0.3225 -0.0000 -0.0001
                                            0.0000 -0.0000  0.3533  0.0001  0.0001
                                            0.1812  0.2641
   110. (0.00010) RY*( 8) C   3           s( 43.15%)p 0.55( 23.91%)d 0.76( 32.94%)
   111. (0.00007) RY*( 9) C   3           s( 21.42%)p 0.58( 12.38%)d 3.09( 66.20%)
   112. (0.00008) RY*(10) C   3           s(  0.00%)p 1.00( 97.72%)d 0.02(  2.28%)
   113. (0.00007) RY*(11) C   3           s( 29.39%)p 1.24( 36.55%)d 1.16( 34.06%)
   114. (0.00002) RY*(12) C   3           s(  3.94%)p21.99( 86.61%)d 2.40(  9.46%)
   115. (0.00002) RY*(13) C   3           s(  1.35%)p20.59( 27.75%)d52.63( 70.91%)
   116. (0.00001) RY*(14) C   3           s(  0.77%)p63.70( 48.87%)d65.65( 50.36%)
   117. (0.00001) RY*(15) C   3           s(  0.00%)p 1.00(  4.47%)d21.38( 95.53%)
   118. (0.00000) RY*(16) C   3           s(  0.00%)p 1.00( 98.67%)d 0.01(  1.33%)
   119. (0.00000) RY*(17) C   3           s( 93.35%)p 0.06(  5.25%)d 0.01(  1.40%)
   120. (0.00731) RY*( 1) C   4           s(  2.02%)p46.76( 94.61%)d 1.66(  3.37%)
                                            0.0000  0.0232  0.0485  0.1305 -0.0175
                                            0.0100 -0.0292 -0.0131 -0.9721  0.0000
                                            0.0000 -0.1155  0.0000 -0.0000 -0.1410
                                           -0.0209
   121. (0.00311) RY*( 2) C   4           s( 73.96%)p 0.24( 17.75%)d 0.11(  8.29%)
                                            0.0000 -0.0030  0.8582  0.0557 -0.0049
                                            0.0062 -0.4140 -0.0490  0.0608 -0.0000
                                           -0.0003  0.2242 -0.0001  0.0000 -0.1729
                                            0.0525
   122. (0.00284) RY*( 3) C   4           s( 19.46%)p 4.10( 79.78%)d 0.04(  0.76%)
                                            0.0000  0.0185  0.4248  0.1151 -0.0238
                                           -0.0386  0.8912 -0.0460 -0.0050  0.0000
                                            0.0002  0.0429  0.0001 -0.0000  0.0758
                                           -0.0056
   123. (0.00261) RY*( 4) C   4           s(  0.00%)p 1.00( 73.54%)d 0.36( 26.46%)
                                            0.0000 -0.0000  0.0001 -0.0000  0.0000
                                            0.0000 -0.0004 -0.0000  0.0001  0.0220
                                            0.8572  0.0001  0.4931 -0.1467 -0.0001
                                            0.0000
   124. (0.00165) RY*( 5) C   4           s( 82.20%)p 0.02(  2.03%)d 0.19( 15.77%)
                                           -0.0000 -0.0046 -0.0447  0.9049  0.0336
                                            0.0057 -0.1254  0.0184  0.0652  0.0000
                                           -0.0000 -0.0108 -0.0000  0.0000  0.3919
                                            0.0629
   125. (0.00132) RY*( 6) C   4           s( 17.72%)p 0.20(  3.57%)d 4.44( 78.71%)
                                           -0.0000 -0.0023 -0.1930  0.3735  0.0214
                                           -0.0328  0.1121 -0.0110  0.1480 -0.0000
                                            0.0000  0.1253 -0.0000  0.0001 -0.8773
                                            0.0417
   126. (0.00098) RY*( 7) C   4           s(  0.00%)p 1.00( 14.18%)d 6.05( 85.82%)
                                            0.0000 -0.0000  0.0000 -0.0000 -0.0000
                                            0.0000 -0.0000 -0.0000 -0.0000  0.0032
                                            0.3766 -0.0000 -0.4074  0.8320  0.0000
                                            0.0000
   127. (0.00015) RY*( 8) C   4           s(  4.13%)p 0.65(  2.69%)d22.55( 93.17%)
                                           -0.0000 -0.0188  0.1939  0.0551 -0.0187
                                           -0.0319 -0.0429  0.0238  0.1534  0.0000
                                            0.0001 -0.9381 -0.0001 -0.0001 -0.1408
                                           -0.1786
   128. (0.00014) RY*( 9) C   4           s(  0.00%)p 1.00( 12.29%)d 7.14( 87.71%)
                                           -0.0000 -0.0000  0.0000  0.0000 -0.0000
                                           -0.0000  0.0000  0.0000  0.0000 -0.0029
                                           -0.3505 -0.0001  0.7687  0.5351 -0.0000
                                           -0.0000
   129. (0.00004) RY*(10) C   4           s(  6.90%)p 0.01(  0.09%)d13.48( 93.01%)
   130. (0.00000) RY*(11) C   4           s( 93.47%)p 0.00(  0.05%)d 0.07(  6.48%)
   131. (0.00996) RY*( 1) C   5           s(  2.84%)p33.94( 96.35%)d 0.29(  0.81%)
                                            0.0000 -0.0240  0.1582 -0.0351  0.0393
                                           -0.0368 -0.4192 -0.0500 -0.0356  0.8835
                                           -0.0460  0.0000  0.0000 -0.0000 -0.0835
                                            0.0000 -0.0000  0.0327 -0.0089
   132. (0.00449) RY*( 2) C   5           s(  9.08%)p 9.60( 87.12%)d 0.42(  3.81%)
                                           -0.0000 -0.0132  0.2961 -0.0536 -0.0027
                                           -0.0198 -0.8199  0.0923  0.0143 -0.4351
                                            0.0233 -0.0000  0.0000  0.0000 -0.0374
                                           -0.0000  0.0000 -0.1509  0.1179
   133. (0.00183) RY*( 3) C   5           s(  0.00%)p 1.00( 58.22%)d 0.72( 41.78%)
                                            0.0000  0.0000  0.0014 -0.0001  0.0000
                                           -0.0001  0.0005 -0.0001 -0.0000 -0.0000
                                            0.0001  0.0137 -0.7024 -0.2979 -0.0001
                                            0.5207 -0.3829 -0.0001  0.0001
   134. (0.00182) RY*( 4) C   5           s( 85.18%)p 0.16( 13.71%)d 0.01(  1.11%)
                                            0.0000  0.0061  0.9114 -0.1445  0.0156
                                           -0.0325  0.3582 -0.0728 -0.0151 -0.0025
                                            0.0463 -0.0000  0.0011  0.0005 -0.0282
                                           -0.0008  0.0006 -0.0691  0.0747
   135. (0.00051) RY*( 5) C   5           s(  0.00%)p 1.00( 48.35%)d 1.07( 51.65%)
                                            0.0000  0.0000  0.0000  0.0000  0.0000
                                            0.0000  0.0000 -0.0000 -0.0000 -0.0000
                                            0.0000  0.0228  0.6852 -0.1159  0.0000
                                            0.6741 -0.2493 -0.0000  0.0000
   136. (0.00025) RY*( 6) C   5           s(  1.04%)p22.58( 23.45%)d72.71( 75.51%)
                                           -0.0000 -0.0039 -0.0275  0.0885 -0.0423
                                            0.0081  0.0983  0.4395  0.0160  0.1079
                                           -0.1404  0.0000 -0.0000 -0.0000  0.0329
                                            0.0000 -0.0000 -0.8453 -0.1988
   137. (0.00016) RY*( 7) C   5           s(  6.65%)p10.57( 70.30%)d 3.47( 23.05%)
                                           -0.0000 -0.0086 -0.0962  0.1348  0.1975
                                            0.0084 -0.0163 -0.6349 -0.0011  0.0268
                                            0.5466 -0.0000 -0.0000 -0.0000  0.1087
                                           -0.0001 -0.0000 -0.4430  0.1498
   138. (0.00012) RY*( 8) C   5           s(  9.50%)p 3.70( 35.20%)d 5.82( 55.30%)
                                            0.0000 -0.0046  0.0359  0.2977  0.0715
                                            0.0108  0.0270  0.2793 -0.0167 -0.0150
                                            0.5221 -0.0000  0.0000  0.0000 -0.7017
                                           -0.0000  0.0001  0.1104 -0.2201
   139. (0.00008) RY*( 9) C   5           s(  0.00%)p 1.00(  1.89%)d51.97( 98.11%)
   140. (0.00006) RY*(10) C   5           s(  4.04%)p 1.70(  6.88%)d22.02( 89.08%)
   141. (0.00004) RY*(11) C   5           s( 19.33%)p 1.68( 32.48%)d 2.49( 48.19%)
   142. (0.00002) RY*(12) C   5           s( 67.18%)p 0.46( 30.81%)d 0.03(  2.02%)
   143. (0.00001) RY*(13) C   5           s(  0.00%)p 1.00( 91.61%)d 0.09(  8.39%)
   144. (0.00000) RY*(14) C   5           s( 95.03%)p 0.04(  3.95%)d 0.01(  1.01%)
   145. (0.01292) RY*( 1) C   6           s(  1.08%)p87.09( 94.21%)d 4.35(  4.71%)
                                            0.0000  0.0133 -0.0282  0.0975  0.0184
                                            0.0221 -0.7679 -0.0987 -0.0643  0.0145
                                           -0.5454 -0.1978  0.0356 -0.0000  0.0000
                                            0.0000 -0.0000  0.0380  0.0000  0.0000
                                            0.2115 -0.0299
   146. (0.00688) RY*( 2) C   6           s(  3.66%)p26.10( 95.52%)d 0.23(  0.82%)
                                           -0.0000 -0.0138  0.1879 -0.0330  0.0040
                                           -0.0117 -0.5477  0.0807  0.0156  0.0192
                                            0.7871 -0.1564 -0.0630 -0.0000 -0.0000
                                           -0.0000  0.0000  0.0809 -0.0000 -0.0000
                                           -0.0298 -0.0284
   147. (0.00319) RY*( 3) C   6           s( 81.97%)p 0.12(  9.45%)d 0.10(  8.59%)
                                           -0.0000  0.0051  0.9046  0.0368 -0.0008
                                           -0.0088  0.1686  0.0225  0.0738  0.0124
                                           -0.1308 -0.1470  0.1454 -0.0000 -0.0000
                                            0.0000 -0.0000  0.1994 -0.0000  0.0000
                                            0.2146  0.0091
   148. (0.00264) RY*( 4) C   6           s(  0.00%)p 1.00( 92.08%)d 0.09(  7.92%)
                                           -0.0000 -0.0000  0.0000 -0.0000  0.0000
                                            0.0000 -0.0000  0.0000 -0.0000 -0.0000
                                           -0.0000 -0.0000 -0.0000  0.0073  0.6948
                                           -0.6611  0.0300 -0.0000 -0.1255  0.2519
                                            0.0000 -0.0000
   149. (0.00101) RY*( 5) C   6           s(  0.00%)p 1.00( 34.56%)d 1.89( 65.44%)
                                           -0.0000 -0.0000 -0.0000 -0.0000  0.0000
                                            0.0000 -0.0000  0.0001  0.0000  0.0000
                                           -0.0000 -0.0000 -0.0000  0.0187 -0.5396
                                           -0.2251 -0.0585 -0.0000 -0.3499  0.7294
                                           -0.0000 -0.0001
   150. (0.00059) RY*( 6) C   6           s( 31.54%)p 0.99( 31.19%)d 1.18( 37.27%)
                                            0.0000  0.0017 -0.2789  0.4812 -0.0777
                                            0.0099  0.1848 -0.3462 -0.0277 -0.0089
                                            0.1547 -0.3206  0.1739  0.0000  0.0000
                                            0.0000 -0.0000  0.5656  0.0001  0.0001
                                            0.2238  0.0528
   151. (0.00047) RY*( 7) C   6           s(  0.00%)p 1.00(  0.38%)d99.99( 99.62%)
                                            0.0000 -0.0000  0.0000 -0.0001  0.0000
                                           -0.0000 -0.0000  0.0000  0.0000  0.0000
                                           -0.0000  0.0000 -0.0000 -0.0077  0.0301
                                            0.0414  0.0334 -0.0001  0.8846  0.4623
                                           -0.0000 -0.0000
   152. (0.00023) RY*( 8) C   6           s( 34.13%)p 1.12( 38.37%)d 0.81( 27.50%)
                                           -0.0000 -0.0005 -0.0028  0.5840 -0.0177
                                           -0.0091  0.0723  0.3023  0.3372  0.0092
                                            0.0102 -0.3420 -0.2368 -0.0000  0.0000
                                            0.0000 -0.0000 -0.4965 -0.0000 -0.0000
                                            0.0938  0.1404
   153. (0.00019) RY*( 9) C   6           s( 22.85%)p 1.52( 34.62%)d 1.86( 42.53%)
                                            0.0000  0.0042  0.2225  0.4223  0.0250
                                           -0.0046 -0.1177 -0.2880 -0.0393 -0.0070
                                           -0.0876  0.3182 -0.3727  0.0000 -0.0000
                                           -0.0001  0.0000  0.1606 -0.0000 -0.0000
                                           -0.6125  0.1563
   154. (0.00013) RY*(10) C   6           s(  9.66%)p 4.67( 45.14%)d 4.68( 45.20%)
                                           -0.0000 -0.0088  0.1149  0.2360  0.1662
                                           -0.0065  0.0590 -0.4287 -0.4809  0.0079
                                            0.1388  0.1160 -0.0086  0.0000  0.0000
                                            0.0001  0.0000 -0.4545 -0.0000  0.0000
                                            0.2496 -0.4279
   155. (0.00008) RY*(11) C   6           s(  0.00%)p 1.00( 74.27%)d 0.35( 25.73%)
   156. (0.00006) RY*(12) C   6           s( 17.30%)p 2.65( 45.88%)d 2.13( 36.83%)
   157. (0.00004) RY*(13) C   6           s(  3.36%)p14.48( 48.61%)d14.31( 48.04%)
   158. (0.00003) RY*(14) C   6           s(  9.30%)p 7.62( 70.84%)d 2.14( 19.87%)
   159. (0.00003) RY*(15) C   6           s( 12.68%)p 5.77( 73.12%)d 1.12( 14.20%)
   160. (0.00000) RY*(16) C   6           s(  0.00%)p 1.00( 98.75%)d 0.01(  1.25%)
   161. (0.00000) RY*(17) C   6           s( 72.52%)p 0.18( 13.15%)d 0.20( 14.33%)
   162. (0.00071) RY*( 1) H   7           s( 65.86%)p 0.52( 34.14%)
                                            0.0018  0.8116 -0.5586 -0.1713 -0.0001
   163. (0.00055) RY*( 2) H   7           s(  0.00%)p 1.00(100.00%)
                                           -0.0000  0.0001  0.0001  0.0000  1.0000
   164. (0.00044) RY*( 3) H   7           s( 33.25%)p 2.01( 66.75%)
                                           -0.0031  0.5766  0.8130  0.0807 -0.0001
   165. (0.00008) RY*( 4) H   7           s(  0.93%)p99.99( 99.07%)
   166. (0.01077) RY*( 1)Cl   8           s(  0.00%)p 1.00( 85.37%)d 0.17( 14.63%)
                                           -0.0000 -0.0000 -0.0000  0.0000  0.0000
                                            0.0000  0.0000  0.0000  0.0000 -0.0000
                                            0.0000 -0.0000 -0.0000 -0.0000 -0.0000
                                           -0.0001 -0.0000 -0.0000 -0.0000 -0.0000
                                           -0.0128  0.8220  0.4208  0.0286  0.0005
                                           -0.0000  0.2744 -0.2664 -0.0000 -0.0000
   167. (0.00710) RY*( 2)Cl   8           s(  0.11%)p99.99( 98.95%)d 8.67(  0.94%)
                                           -0.0000 -0.0000  0.0027  0.0319 -0.0071
                                            0.0032 -0.0002  0.0000 -0.0145  0.6944
                                           -0.1273  0.0146  0.0059 -0.0000 -0.0125
                                            0.6922 -0.1016 -0.0305  0.0057  0.0000
                                           -0.0000  0.0000  0.0000 -0.0000  0.0000
                                            0.0294  0.0000 -0.0000  0.0924 -0.0021
   168. (0.00165) RY*( 3)Cl   8           s( 66.80%)p 0.33( 22.29%)d 0.16( 10.92%)
                                            0.0000 -0.0000 -0.0141  0.8075 -0.1228
                                           -0.0263  0.0016 -0.0000  0.0424  0.1739
                                           -0.1595 -0.1448 -0.0088  0.0000 -0.0554
                                           -0.2643 -0.0672  0.2585  0.0094 -0.0000
                                           -0.0000 -0.0000  0.0000  0.0000 -0.0000
                                            0.2579 -0.0000 -0.0000  0.1217  0.1669
   169. (0.00075) RY*( 4)Cl   8           s(  0.76%)p93.99( 71.70%)d36.09( 27.53%)
                                           -0.0000 -0.0000  0.0252  0.0403  0.0724
                                           -0.0111  0.0019  0.0000 -0.0562 -0.5589
                                            0.1358 -0.1722  0.0133 -0.0000  0.0717
                                            0.5263 -0.2223  0.1473 -0.0044  0.0000
                                            0.0000  0.0000 -0.0000  0.0000  0.0000
                                            0.4964  0.0000  0.0000  0.1123  0.1276
   170. (0.00032) RY*( 5)Cl   8           s(  0.00%)p 1.00( 94.75%)d 0.06(  5.25%)
                                            0.0000  0.0000 -0.0000  0.0000  0.0000
                                            0.0000  0.0000 -0.0000  0.0000 -0.0000
                                            0.0000  0.0000  0.0000  0.0000 -0.0000
                                            0.0000 -0.0001 -0.0000  0.0000  0.0000
                                            0.0134 -0.3438  0.8782 -0.2397 -0.0227
                                           -0.0000 -0.2154  0.0780  0.0000 -0.0000
   171. (0.00032) RY*( 6)Cl   8           s( 14.68%)p 3.65( 53.51%)d 2.17( 31.81%)
                                            0.0000 -0.0000 -0.0038  0.3578 -0.1326
                                            0.0336 -0.0013 -0.0000  0.0085 -0.1023
                                            0.5524 -0.2844  0.0076  0.0000 -0.0200
                                            0.2609  0.2268 -0.1343 -0.0223 -0.0000
                                           -0.0000 -0.0000 -0.0000  0.0000 -0.0000
                                           -0.5179 -0.0000 -0.0000 -0.1415  0.1729
   172. (0.00013) RY*( 7)Cl   8           s( 11.47%)p 2.88( 33.00%)d 4.84( 55.52%)
                                           -0.0000 -0.0000  0.0011 -0.0512  0.3290
                                           -0.0622  0.0019  0.0000 -0.0109  0.2150
                                            0.0923 -0.4421  0.0188 -0.0000 -0.0039
                                           -0.0937  0.2185 -0.1493  0.0235  0.0000
                                           -0.0000 -0.0000  0.0000  0.0000 -0.0000
                                            0.4125 -0.0000  0.0000 -0.6182 -0.0539
   173. (0.00006) RY*( 8)Cl   8           s( 37.14%)p 0.56( 20.84%)d 1.13( 42.02%)
   174. (0.00004) RY*( 9)Cl   8           s(  0.00%)p 1.00( 14.46%)d 5.92( 85.54%)
   175. (0.00001) RY*(10)Cl   8           s(  9.70%)p 9.10( 88.27%)d 0.21(  2.03%)
   176. (0.00002) RY*(11)Cl   8           s(  0.00%)p 1.00(  8.29%)d11.06( 91.71%)
   177. (0.00001) RY*(12)Cl   8           s( 51.93%)p 0.04(  2.20%)d 0.88( 45.88%)
   178. (0.00001) RY*(13)Cl   8           s(  2.44%)p34.98( 85.39%)d 4.98( 12.17%)
   179. (0.00000) RY*(14)Cl   8           s(  0.26%)p99.99( 99.60%)d 0.52(  0.14%)
   180. (0.00000) RY*(15)Cl   8           s(  0.00%)p 1.00( 97.33%)d 0.03(  2.67%)
   181. (0.00000) RY*(16)Cl   8           s(  0.00%)p 1.00( 99.81%)d 0.00(  0.19%)
   182. (0.00001) RY*(17)Cl   8           s(  0.66%)p49.65( 32.88%)d99.99( 66.46%)
   183. (0.00000) RY*(18)Cl   8           s( 99.03%)p 0.00(  0.18%)d 0.01(  0.79%)
   184. (0.00001) RY*(19)Cl   8           s(  4.37%)p21.25( 92.95%)d 0.61(  2.67%)
   185. (0.00000) RY*(20)Cl   8           s(  0.15%)p99.99( 99.16%)d 4.73(  0.70%)
   186. (0.00000) RY*(21)Cl   8           s(100.00%)p 0.00(  0.00%)d 0.00(  0.00%)
   187. (0.00380) RY*( 1) O   9           s( 33.22%)p 1.90( 62.97%)d 0.11(  3.81%)
                                            0.0000  0.0004  0.5657 -0.1106 -0.0031
                                           -0.0127 -0.0923 -0.1366  0.0616 -0.0089
                                            0.7694  0.0233  0.0777 -0.0000 -0.0001
                                            0.0000  0.0000  0.1861 -0.0000  0.0000
                                           -0.0492  0.0317
   188. (0.00265) RY*( 2) O   9           s(  0.00%)p 1.00( 98.71%)d 0.01(  1.29%)
                                            0.0000 -0.0000 -0.0000 -0.0000  0.0000
                                           -0.0000 -0.0001  0.0000 -0.0000  0.0000
                                            0.0001 -0.0000  0.0000  0.0054  0.9923
                                           -0.0442  0.0213  0.0000  0.1134  0.0056
                                           -0.0000  0.0000
   189. (0.00188) RY*( 3) O   9           s( 58.20%)p 0.72( 41.65%)d 0.00(  0.15%)
                                            0.0000  0.0029  0.7614 -0.0480 -0.0035
                                           -0.0175  0.2348 -0.1324  0.0957 -0.0050
                                           -0.5728 -0.0058  0.0786 -0.0000  0.0001
                                            0.0000  0.0000 -0.0099  0.0000 -0.0000
                                            0.0370 -0.0060
   190. (0.00053) RY*( 4) O   9           s( 51.37%)p 0.84( 43.23%)d 0.10(  5.39%)
                                            0.0000  0.0002  0.0507  0.7150 -0.0034
                                           -0.0072 -0.3997 -0.4070  0.0663 -0.0055
                                           -0.0366 -0.3167 -0.0270 -0.0000 -0.0000
                                           -0.0000  0.0000  0.0200  0.0000 -0.0000
                                            0.2284 -0.0369
   191. (0.00026) RY*( 5) O   9           s( 33.20%)p 1.98( 65.67%)d 0.03(  1.13%)
                                           -0.0000 -0.0049 -0.0287  0.5749 -0.0246
                                            0.0078  0.5798  0.2790  0.3410  0.0067
                                            0.1586  0.2974  0.1127 -0.0000  0.0001
                                            0.0000  0.0000  0.0856 -0.0000 -0.0000
                                            0.0630 -0.0017
   192. (0.00013) RY*( 6) O   9           s(  1.01%)p83.59( 84.64%)d14.17( 14.35%)
                                           -0.0000 -0.0017  0.0990 -0.0162  0.0071
                                            0.0048  0.2546  0.3710  0.0270 -0.0147
                                            0.1522 -0.7682 -0.1724  0.0000  0.0000
                                           -0.0000 -0.0000 -0.3367  0.0001  0.0000
                                            0.0700 -0.1588
   193. (0.00007) RY*( 7) O   9           s(  7.98%)p 9.43( 75.30%)d 2.09( 16.72%)
   194. (0.00006) RY*( 8) O   9           s(  0.00%)p 1.00( 49.97%)d 1.00( 50.03%)
   195. (0.00001) RY*( 9) O   9           s(  1.02%)p97.16( 98.90%)d 0.08(  0.09%)
   196. (0.00000) RY*(10) O   9           s( 99.96%)p 0.00(  0.04%)d 0.00(  0.00%)
   197. (0.00001) RY*(11) O   9           s( 10.70%)p 8.31( 88.96%)d 0.03(  0.34%)
   198. (0.00000) RY*(12) O   9           s(  0.00%)p 1.00( 99.90%)d 0.00(  0.10%)
   199. (0.00000) RY*(13) O   9           s(  0.02%)p99.99( 21.04%)d99.99( 78.95%)
   200. (0.00000) RY*(14) O   9           s(  0.00%)p 1.00( 44.48%)d 1.25( 55.52%)
   201. (0.00000) RY*(15) O   9           s(  0.00%)p 1.00(  7.05%)d13.18( 92.95%)
   202. (0.00001) RY*(16) O   9           s(  3.08%)p 4.09( 12.59%)d27.37( 84.33%)
   203. (0.00000) RY*(17) O   9           s(  0.17%)p31.39(  5.29%)d99.99( 94.54%)
   204. (0.00609) RY*( 1) C  10           s(  1.00%)p95.67( 95.61%)d 3.39(  3.39%)
                                            0.0000 -0.0138  0.0985 -0.0102 -0.0159
                                            0.9373 -0.0491  0.0254 -0.0158 -0.2713
                                           -0.0171  0.0071 -0.0000  0.0000  0.0000
                                           -0.0000  0.1511 -0.0000 -0.0000  0.1049
                                            0.0043
   205. (0.00473) RY*( 2) C  10           s(  0.13%)p99.99( 96.35%)d26.29(  3.52%)
                                            0.0000 -0.0045  0.0361 -0.0033  0.0194
                                           -0.2705 -0.0565 -0.0402 -0.0107 -0.9354
                                           -0.0885  0.0463 -0.0000  0.0000  0.0000
                                           -0.0000  0.0625 -0.0000 -0.0000 -0.1629
                                            0.0687
   206. (0.00246) RY*( 3) C  10           s( 86.76%)p 0.11(  9.16%)d 0.05(  4.08%)
                                           -0.0000  0.0025  0.9315  0.0007  0.0006
                                           -0.0743 -0.2220 -0.0724  0.0049  0.0853
                                            0.1544  0.0208 -0.0000  0.0000  0.0000
                                           -0.0000  0.0012 -0.0000 -0.0000 -0.0615
                                            0.1923
   207. (0.00132) RY*( 4) C  10           s(  0.00%)p 1.00( 18.11%)d 4.52( 81.89%)
                                            0.0000 -0.0000  0.0000  0.0000 -0.0000
                                            0.0000  0.0000 -0.0000  0.0000  0.0000
                                           -0.0001  0.0000  0.0126  0.1920 -0.3762
                                            0.0501  0.0000  0.8774  0.2215 -0.0000
                                           -0.0000
   208. (0.00076) RY*( 5) C  10           s(  0.00%)p 1.00( 46.24%)d 1.16( 53.76%)
                                           -0.0000  0.0000  0.0000  0.0000 -0.0000
                                           -0.0000  0.0000  0.0000  0.0000  0.0000
                                           -0.0001  0.0000 -0.0205  0.5883 -0.3339
                                            0.0663 -0.0000 -0.4260  0.5967 -0.0000
                                           -0.0000
   209. (0.00054) RY*( 6) C  10           s(  9.00%)p 9.46( 85.08%)d 0.66(  5.93%)
                                           -0.0000 -0.0011  0.2976  0.0372 -0.0076
                                           -0.0298  0.5971  0.0335  0.0063  0.0360
                                           -0.6976  0.0649 -0.0000 -0.0001  0.0000
                                           -0.0000  0.1311 -0.0001 -0.0001  0.0556
                                           -0.1974
   210. (0.00039) RY*( 7) C  10           s(  0.00%)p 1.00( 61.03%)d 0.64( 38.97%)
                                           -0.0000  0.0000 -0.0000 -0.0000  0.0000
                                            0.0000 -0.0001  0.0000 -0.0000 -0.0000
                                           -0.0001  0.0000 -0.0036 -0.7600 -0.1673
                                           -0.0692  0.0000 -0.0583  0.6215 -0.0000
                                            0.0000
   211. (0.00034) RY*( 8) C  10           s(  0.98%)p91.36( 89.15%)d10.12(  9.88%)
                                            0.0000 -0.0032  0.0912  0.0378 -0.0057
                                           -0.0406  0.6284 -0.2030 -0.0034 -0.1295
                                            0.6348 -0.1841  0.0000 -0.0000  0.0001
                                            0.0000  0.1175  0.0000  0.0002  0.2405
                                           -0.1647
   212. (0.00021) RY*( 9) C  10           s(  0.00%)p 1.00( 74.70%)d 0.34( 25.30%)
                                            0.0000 -0.0000  0.0000 -0.0000  0.0000
                                            0.0000 -0.0000  0.0001  0.0000  0.0000
                                           -0.0001  0.0000  0.0168  0.1722  0.8467
                                           -0.0150  0.0000  0.2107  0.4567 -0.0001
                                           -0.0000
   213. (0.00016) RY*(10) C  10           s(  0.27%)p99.99( 65.83%)d99.99( 33.91%)
                                           -0.0000 -0.0098  0.0424 -0.0276  0.0018
                                           -0.0650 -0.2422  0.1288  0.0135  0.0215
                                           -0.0741 -0.7568 -0.0000 -0.0000 -0.0000
                                            0.0000  0.4329 -0.0000 -0.0000 -0.1189
                                           -0.3708
   214. (0.00014) RY*(11) C  10           s(  0.27%)p99.99( 37.00%)d99.99( 62.73%)
                                           -0.0000 -0.0009  0.0521 -0.0042  0.0017
                                            0.1347  0.2852  0.4840  0.0026  0.0052
                                            0.1717 -0.0818 -0.0000 -0.0000 -0.0001
                                           -0.0000 -0.3233 -0.0000 -0.0000 -0.7214
                                           -0.0487
   215. (0.00007) RY*(12) C  10           s(  1.84%)p 8.24( 15.20%)d44.96( 82.96%)
   216. (0.00006) RY*(13) C  10           s( 11.90%)p 2.60( 30.98%)d 4.80( 57.12%)
   217. (0.00004) RY*(14) C  10           s(  0.22%)p99.99( 71.57%)d99.99( 28.21%)
   218. (0.00000) RY*(15) C  10           s(  0.00%)p 1.00( 99.97%)d 0.00(  0.03%)
   219. (0.00001) RY*(16) C  10           s( 87.69%)p 0.05(  4.10%)d 0.09(  8.21%)
   220. (0.00609) RY*( 1) C  11           s(  0.45%)p99.99( 96.75%)d 6.17(  2.80%)
                                           -0.0000  0.0274  0.0602 -0.0124 -0.0247
                                           -0.1290 -0.1564  0.0183 -0.0282  0.9614
                                           -0.0147  0.0104  0.0000 -0.0000  0.0000
                                            0.0000  0.0901  0.0000 -0.0000 -0.1403
                                           -0.0124
   221. (0.00291) RY*( 2) C  11           s(  8.82%)p10.13( 89.32%)d 0.21(  1.86%)
                                           -0.0000 -0.0069  0.2966 -0.0123 -0.0227
                                           -0.9270  0.0996  0.0579  0.0102 -0.1117
                                            0.0675 -0.0543 -0.0000  0.0000 -0.0000
                                           -0.0000  0.0436 -0.0000 -0.0000  0.1280
                                            0.0176
   222. (0.00114) RY*( 3) C  11           s( 58.49%)p 0.67( 38.93%)d 0.04(  2.57%)
                                            0.0000 -0.0057  0.7645 -0.0227  0.0212
                                            0.2914  0.4232 -0.0017  0.0085  0.0637
                                            0.3388 -0.0769 -0.0000 -0.0003  0.0001
                                           -0.0000 -0.1245 -0.0000 -0.0000 -0.0992
                                           -0.0193
   223. (0.00104) RY*( 4) C  11           s(  0.00%)p 1.00( 97.68%)d 0.02(  2.32%)
                                            0.0000 -0.0000  0.0002 -0.0000  0.0000
                                            0.0001  0.0001 -0.0000  0.0000  0.0000
                                            0.0001 -0.0000 -0.0014  0.9240 -0.3454
                                            0.0607 -0.0000  0.1518 -0.0133 -0.0000
                                           -0.0000
   224. (0.00059) RY*( 5) C  11           s(  0.00%)p 1.00( 17.48%)d 4.72( 82.52%)
                                           -0.0000  0.0000 -0.0000  0.0000 -0.0000
                                           -0.0000  0.0000  0.0000 -0.0000 -0.0000
                                           -0.0000  0.0000 -0.0007 -0.2615 -0.3260
                                           -0.0099  0.0000  0.8197 -0.3916  0.0000
                                           -0.0000
   225. (0.00045) RY*( 6) C  11           s(  1.40%)p66.24( 92.94%)d 4.03(  5.65%)
                                            0.0000  0.0100  0.1160 -0.0217  0.0133
                                            0.0670  0.4474  0.2734 -0.0028  0.0853
                                           -0.8013  0.0227 -0.0000  0.0000  0.0000
                                            0.0000  0.0534  0.0000  0.0000  0.2289
                                            0.0361
   226. (0.00035) RY*( 7) C  11           s( 24.49%)p 2.78( 68.12%)d 0.30(  7.39%)
                                            0.0000  0.0056  0.4923  0.0502  0.0066
                                            0.0773 -0.6203 -0.3867  0.0055 -0.0861
                                           -0.3604 -0.0593  0.0000 -0.0001 -0.0001
                                            0.0000 -0.0583 -0.0001 -0.0001  0.1633
                                            0.2092
   227. (0.00029) RY*( 8) C  11           s(  0.00%)p 1.00( 63.91%)d 0.56( 36.09%)
                                           -0.0000  0.0000  0.0001 -0.0000  0.0000
                                            0.0000 -0.0001 -0.0001  0.0000 -0.0000
                                           -0.0000  0.0000 -0.0083  0.2068  0.7720
                                            0.0146 -0.0000  0.5183  0.3037  0.0000
                                            0.0000
   228. (0.00014) RY*( 9) C  11           s(  1.78%)p33.14( 58.93%)d22.10( 39.29%)
                                            0.0000  0.0068  0.0107  0.1327  0.0106
                                            0.1255 -0.1404  0.4365  0.0002 -0.0017
                                            0.1851 -0.5735  0.0000  0.0000 -0.0000
                                           -0.0000  0.4411  0.0000  0.0000  0.2692
                                            0.3549
   229. (0.00012) RY*(10) C  11           s(  1.58%)p 6.62( 10.45%)d55.68( 87.97%)
                                           -0.0000  0.0015  0.0219  0.1238 -0.0054
                                           -0.0744  0.1048 -0.1242 -0.0119 -0.1391
                                           -0.2051 -0.1049 -0.0000 -0.0000  0.0000
                                           -0.0000  0.3318  0.0000  0.0000 -0.8175
                                            0.3183
   230. (0.00009) RY*(11) C  11           s(  1.04%)p21.19( 21.93%)d74.43( 77.04%)
   231. (0.00003) RY*(12) C  11           s(  0.00%)p 1.00( 21.10%)d 3.74( 78.90%)
   232. (0.00002) RY*(13) C  11           s(  7.11%)p12.34( 87.69%)d 0.73(  5.20%)
   233. (0.00002) RY*(14) C  11           s(  2.76%)p10.11( 27.95%)d25.07( 69.28%)
   234. (0.00000) RY*(15) C  11           s(  0.00%)p 1.00( 99.88%)d 0.00(  0.12%)
   235. (0.00000) RY*(16) C  11           s( 92.19%)p 0.08(  6.98%)d 0.01(  0.83%)
   236. (0.00775) RY*( 1) C  12           s(  0.16%)p99.99( 95.34%)d28.38(  4.50%)
                                            0.0000 -0.0122  0.0351  0.0130  0.0061
                                            0.0003  0.9726 -0.0076 -0.0028  0.0263
                                           -0.0655  0.0071 -0.0493 -0.0000 -0.0000
                                            0.0000  0.0000  0.1667 -0.0000 -0.0000
                                           -0.1233  0.0447
   237. (0.00626) RY*( 2) C  12           s(  0.41%)p99.99( 95.58%)d 9.83(  4.01%)
                                            0.0000  0.0164  0.0529 -0.0266 -0.0175
                                            0.0197  0.0588 -0.0695 -0.0478  0.0079
                                            0.9704 -0.0527 -0.0153 -0.0000  0.0000
                                            0.0000 -0.0000 -0.0921 -0.0000  0.0000
                                           -0.1725 -0.0435
   238. (0.00275) RY*( 3) C  12           s(  0.00%)p 1.00( 50.31%)d 0.99( 49.69%)
                                            0.0000 -0.0000  0.0000 -0.0000 -0.0000
                                           -0.0000  0.0000  0.0000 -0.0000 -0.0000
                                           -0.0000  0.0000  0.0000  0.0119  0.7045
                                           -0.0812  0.0033 -0.0000 -0.2526  0.6581
                                            0.0000 -0.0000
   239. (0.00111) RY*( 4) C  12           s(  0.00%)p 1.00(  6.09%)d15.42( 93.91%)
                                            0.0000 -0.0000 -0.0000 -0.0000  0.0000
                                            0.0000  0.0000  0.0000 -0.0000 -0.0000
                                            0.0000 -0.0000  0.0000  0.0048  0.1828
                                            0.1477  0.0753 -0.0000  0.9508  0.1870
                                            0.0000 -0.0000
   240. (0.00090) RY*( 5) C  12           s( 92.75%)p 0.02(  1.55%)d 0.06(  5.70%)
                                           -0.0000 -0.0075  0.9013 -0.3393 -0.0024
                                           -0.0056  0.0119 -0.0519 -0.0180  0.0015
                                           -0.0651  0.0691 -0.0574 -0.0000 -0.0000
                                            0.0000 -0.0000 -0.1719  0.0000 -0.0000
                                            0.1005 -0.1318
   241. (0.00056) RY*( 6) C  12           s(  6.22%)p 0.98(  6.08%)d14.09( 87.69%)
                                            0.0000 -0.0035  0.1707  0.1815  0.0122
                                            0.0060 -0.1510 -0.0623 -0.0169  0.0092
                                           -0.1654 -0.0712 -0.0363  0.0000 -0.0000
                                            0.0000 -0.0000  0.0712  0.0000  0.0000
                                           -0.9332 -0.0316
   242. (0.00050) RY*( 7) C  12           s( 27.43%)p 0.91( 24.90%)d 1.74( 47.67%)
                                            0.0000  0.0181  0.2616  0.4481 -0.0688
                                           -0.0229 -0.1215 -0.1633  0.0391  0.0358
                                            0.1102  0.3698 -0.2354  0.0000  0.0000
                                           -0.0000  0.0000  0.6280  0.0000  0.0000
                                            0.1655  0.2343
   243. (0.00022) RY*( 8) C  12           s(  0.00%)p 1.00( 50.69%)d 0.97( 49.31%)
                                            0.0000 -0.0000  0.0001  0.0001  0.0000
                                            0.0000  0.0000  0.0001 -0.0000 -0.0000
                                            0.0000 -0.0001 -0.0000 -0.0007  0.6414
                                           -0.1914  0.2426 -0.0001  0.0253 -0.7017
                                            0.0000  0.0001
   244. (0.00021) RY*( 9) C  12           s( 44.60%)p 0.80( 35.82%)d 0.44( 19.57%)
                                            0.0000 -0.0050  0.2336  0.6190  0.0911
                                            0.0132  0.0495  0.4868 -0.0405 -0.0048
                                            0.0137 -0.3271 -0.0991  0.0000 -0.0001
                                            0.0000 -0.0000 -0.3552 -0.0000  0.0002
                                            0.1158  0.2369
   245. (0.00014) RY*(10) C  12           s(  1.94%)p46.22( 89.62%)d 4.35(  8.44%)
                                           -0.0000 -0.0000  0.0608  0.0916 -0.0854
                                           -0.0023  0.0215  0.5285  0.1793 -0.0004
                                            0.0622  0.4648  0.6036 -0.0000 -0.0000
                                            0.0000  0.0000  0.0897 -0.0000  0.0000
                                           -0.0683 -0.2678
   246. (0.00008) RY*(11) C  12           s(  2.10%)p35.65( 74.96%)d10.91( 22.94%)
   247. (0.00007) RY*(12) C  12           s(  0.00%)p 1.00( 95.94%)d 0.04(  4.06%)
   248. (0.00004) RY*(13) C  12           s(  4.00%)p22.22( 88.90%)d 1.77(  7.10%)
   249. (0.00003) RY*(14) C  12           s( 29.60%)p 0.36( 10.70%)d 2.02( 59.70%)
   250. (0.00002) RY*(15) C  12           s( 11.46%)p 5.53( 63.39%)d 2.19( 25.15%)
   251. (0.00000) RY*(16) C  12           s(  0.00%)p 1.00( 96.99%)d 0.03(  3.01%)
   252. (0.00000) RY*(17) C  12           s( 79.45%)p 0.17( 13.27%)d 0.09(  7.29%)
   253. (0.00581) RY*( 1) C  13           s(  0.67%)p99.99( 95.49%)d 5.75(  3.84%)
                                           -0.0000  0.0281 -0.0313  0.0688 -0.0134
                                           -0.0208  0.6588  0.0363  0.0141  0.0118
                                           -0.7151  0.0768 -0.0376  0.0000 -0.0000
                                            0.0000 -0.0000 -0.1937  0.0000  0.0000
                                           -0.0263 -0.0139
   254. (0.00309) RY*( 2) C  13           s( 21.77%)p 3.55( 77.30%)d 0.04(  0.93%)
                                            0.0000  0.0055  0.4570 -0.0865 -0.0368
                                           -0.0162 -0.6380 -0.0210  0.1370 -0.0262
                                           -0.5873  0.0266 -0.0140  0.0000  0.0000
                                           -0.0000  0.0000 -0.0852  0.0000 -0.0000
                                            0.0300 -0.0336
   255. (0.00144) RY*( 3) C  13           s( 40.39%)p 1.34( 53.99%)d 0.14(  5.62%)
                                           -0.0000 -0.0028  0.5672 -0.2858  0.0232
                                            0.0101  0.2585 -0.5879 -0.0676  0.0109
                                            0.2458  0.2394 -0.0702 -0.0000  0.0000
                                           -0.0000  0.0000 -0.2160  0.0000  0.0000
                                           -0.0955 -0.0202
   256. (0.00112) RY*( 4) C  13           s( 28.21%)p 2.43( 68.61%)d 0.11(  3.17%)
                                            0.0000 -0.0067  0.5263  0.0700 -0.0136
                                            0.0196  0.1878  0.4185 -0.0781 -0.0103
                                            0.1314 -0.6423 -0.1983  0.0000 -0.0001
                                            0.0000 -0.0000 -0.0369  0.0000  0.0000
                                           -0.1570  0.0756
   257. (0.00095) RY*( 5) C  13           s(  0.00%)p 1.00( 94.18%)d 0.06(  5.82%)
                                           -0.0000 -0.0000  0.0001  0.0000  0.0000
                                            0.0000  0.0000  0.0001 -0.0000 -0.0000
                                            0.0000 -0.0001 -0.0000 -0.0201  0.9659
                                            0.0437  0.0812 -0.0000 -0.0437 -0.2373
                                           -0.0000  0.0000
   258. (0.00060) RY*( 6) C  13           s(  0.00%)p 1.00( 13.26%)d 6.54( 86.74%)
                                            0.0000 -0.0000  0.0000  0.0000 -0.0000
                                           -0.0000  0.0000  0.0000 -0.0000 -0.0000
                                           -0.0000 -0.0000 -0.0000  0.0134  0.1937
                                           -0.3008  0.0666  0.0000  0.6877  0.6281
                                            0.0000 -0.0000
   259. (0.00034) RY*( 7) C  13           s( 15.76%)p 5.24( 82.61%)d 0.10(  1.63%)
                                            0.0000 -0.0017  0.2418  0.3149  0.0060
                                            0.0145 -0.0248  0.4313 -0.4543  0.0010
                                            0.0923  0.6158 -0.2125 -0.0000  0.0000
                                           -0.0000 -0.0000 -0.0353  0.0000 -0.0000
                                            0.1194 -0.0281
   260. (0.00024) RY*( 8) C  13           s( 61.95%)p 0.34( 20.75%)d 0.28( 17.30%)
                                            0.0000 -0.0028  0.1013  0.7745 -0.0967
                                            0.0028 -0.0074 -0.4275  0.0404 -0.0142
                                           -0.0422 -0.0983 -0.1071  0.0000  0.0000
                                           -0.0000 -0.0000  0.3339 -0.0000 -0.0000
                                           -0.1464 -0.2003
   261. (0.00011) RY*( 9) C  13           s( 13.34%)p 3.09( 41.16%)d 3.41( 45.50%)
                                            0.0000  0.0023  0.3018  0.1698  0.1159
                                            0.0202  0.1662  0.0584  0.2391  0.0017
                                            0.0654  0.0100  0.5645  0.0000 -0.0000
                                           -0.0000 -0.0000  0.1515  0.0000 -0.0000
                                            0.6439  0.1321
   262. (0.00008) RY*(10) C  13           s( 15.17%)p 1.39( 21.12%)d 4.20( 63.71%)
   263. (0.00006) RY*(11) C  13           s(  0.00%)p 1.00( 83.32%)d 0.20( 16.68%)
   264. (0.00006) RY*(12) C  13           s(  0.00%)p 1.00(  9.58%)d 9.44( 90.42%)
   265. (0.00005) RY*(13) C  13           s(  4.62%)p 7.18( 33.17%)d13.46( 62.21%)
   266. (0.00002) RY*(14) C  13           s(  9.78%)p 8.45( 82.66%)d 0.77(  7.56%)
   267. (0.00002) RY*(15) C  13           s(  0.69%)p16.67( 11.43%)d99.99( 87.88%)
   268. (0.00000) RY*(16) C  13           s(  0.00%)p 1.00( 99.71%)d 0.00(  0.29%)
   269. (0.00000) RY*(17) C  13           s( 87.73%)p 0.13( 11.73%)d 0.01(  0.54%)
   270. (0.00582) RY*( 1) C  14           s(  3.33%)p28.27( 94.02%)d 0.80(  2.65%)
                                           -0.0000  0.0207  0.1690  0.0649  0.0072
                                           -0.0053 -0.6244 -0.0085  0.0058  0.0422
                                           -0.7374  0.0565 -0.0368 -0.0000  0.0000
                                            0.0000  0.0000  0.0909 -0.0000 -0.0000
                                           -0.1318 -0.0300
   271. (0.00265) RY*( 2) C  14           s(  0.83%)p99.99( 97.10%)d 2.50(  2.07%)
                                           -0.0000 -0.0112  0.0662  0.0554  0.0264
                                           -0.0384 -0.7402  0.1181  0.1386  0.0077
                                            0.6209 -0.0476  0.0255  0.0000 -0.0000
                                           -0.0000 -0.0000 -0.1373  0.0000  0.0000
                                            0.0161  0.0396
   272. (0.00111) RY*( 3) C  14           s( 76.89%)p 0.26( 20.33%)d 0.04(  2.78%)
                                            0.0000  0.0095  0.8443 -0.2360  0.0159
                                            0.0159  0.1489  0.2849 -0.0807  0.0216
                                            0.0679  0.2935 -0.0445  0.0000 -0.0002
                                            0.0000 -0.0000 -0.1281 -0.0002  0.0001
                                           -0.0937  0.0510
   273. (0.00108) RY*( 4) C  14           s(  0.00%)p 1.00( 52.08%)d 0.92( 47.92%)
                                           -0.0000  0.0000  0.0002 -0.0001  0.0000
                                            0.0000  0.0000  0.0001 -0.0000  0.0000
                                            0.0000  0.0001 -0.0000 -0.0182  0.7098
                                           -0.1178  0.0531 -0.0000  0.6423 -0.2580
                                           -0.0000  0.0000
   274. (0.00050) RY*( 5) C  14           s( 39.81%)p 1.48( 58.82%)d 0.03(  1.37%)
                                            0.0000  0.0039 -0.0814  0.6256  0.0092
                                            0.0169  0.1004  0.7477 -0.0673 -0.0038
                                           -0.0663 -0.0771 -0.0623 -0.0000 -0.0000
                                           -0.0000 -0.0000 -0.0077  0.0000  0.0000
                                           -0.0007  0.1168
   275. (0.00046) RY*( 6) C  14           s(  0.00%)p 1.00( 43.69%)d 1.29( 56.31%)
                                            0.0000 -0.0000 -0.0000 -0.0000 -0.0000
                                           -0.0000 -0.0000 -0.0000  0.0000  0.0000
                                           -0.0000  0.0000  0.0000  0.0014 -0.6547
                                           -0.0113 -0.0904  0.0000  0.7488  0.0495
                                           -0.0000 -0.0000
   276. (0.00031) RY*( 7) C  14           s( 48.13%)p 0.75( 35.93%)d 0.33( 15.94%)
                                           -0.0000 -0.0033  0.4122  0.5563 -0.0432
                                           -0.0012  0.0236 -0.4703 -0.2344  0.0049
                                            0.0257 -0.2850 -0.0269 -0.0000 -0.0000
                                           -0.0000  0.0000 -0.1054  0.0000 -0.0000
                                            0.3842 -0.0258
   277. (0.00023) RY*( 8) C  14           s(  0.00%)p 1.00( 82.35%)d 0.21( 17.65%)
                                           -0.0000 -0.0000  0.0000  0.0000 -0.0000
                                            0.0000  0.0000  0.0000  0.0000 -0.0000
                                           -0.0000 -0.0000 -0.0000 -0.0086 -0.0288
                                            0.9047  0.0631 -0.0000  0.0239 -0.4195
                                            0.0000 -0.0000
   278. (0.00017) RY*( 9) C  14           s(  3.88%)p13.07( 50.76%)d11.68( 45.36%)
                                            0.0000 -0.0011 -0.0749  0.1619 -0.0838
                                            0.0087  0.0638 -0.0678  0.4433 -0.0089
                                           -0.0656  0.2972 -0.4579 -0.0000  0.0000
                                           -0.0000  0.0000 -0.5403 -0.0000  0.0000
                                            0.0379 -0.4002
   279. (0.00011) RY*(10) C  14           s(  4.79%)p13.27( 63.64%)d 6.59( 31.57%)
                                           -0.0000 -0.0053  0.2150 -0.0409  0.0015
                                           -0.0048  0.0715  0.0363  0.5908  0.0078
                                            0.0333 -0.3624 -0.3852 -0.0000 -0.0000
                                           -0.0000 -0.0000  0.5548  0.0000  0.0000
                                            0.0849  0.0274
   280. (0.00006) RY*(11) C  14           s( 16.20%)p 4.33( 70.21%)d 0.84( 13.59%)
   281. (0.00003) RY*(12) C  14           s(  3.25%)p19.18( 62.40%)d10.55( 34.34%)
   282. (0.00002) RY*(13) C  14           s(  0.00%)p 1.00( 26.84%)d 2.73( 73.16%)
   283. (0.00003) RY*(14) C  14           s(  9.71%)p 1.21( 11.74%)d 8.09( 78.55%)
   284. (0.00000) RY*(15) C  14           s( 90.77%)p 0.07(  6.09%)d 0.03(  3.13%)
   285. (0.00000) RY*(16) C  14           s(  0.00%)p 1.00( 95.09%)d 0.05(  4.91%)
   286. (0.00001) RY*(17) C  14           s(  2.42%)p12.01( 29.04%)d28.36( 68.55%)
   287. (0.00726) RY*( 1) C  15           s(  0.37%)p99.99( 95.34%)d11.72(  4.29%)
                                            0.0000 -0.0060  0.0600  0.0047 -0.0008
                                           -0.0050  0.6948  0.0062 -0.0065 -0.0243
                                           -0.6829  0.0073  0.0597  0.0000  0.0000
                                           -0.0000 -0.0000  0.0800 -0.0000 -0.0000
                                           -0.1886  0.0314
   288. (0.00642) RY*( 2) C  15           s(  0.34%)p99.99( 95.46%)d12.33(  4.20%)
                                           -0.0000 -0.0182 -0.0201  0.0482  0.0186
                                           -0.0158  0.6796 -0.0257  0.0302  0.0105
                                            0.6981  0.0580 -0.0130 -0.0000 -0.0000
                                           -0.0000 -0.0000 -0.1716  0.0000  0.0000
                                           -0.0970  0.0561
   289. (0.00283) RY*( 3) C  15           s(  0.00%)p 1.00( 55.20%)d 0.81( 44.80%)
                                           -0.0000  0.0000 -0.0000  0.0000  0.0000
                                            0.0000  0.0000 -0.0000 -0.0000  0.0000
                                            0.0000  0.0000  0.0000  0.0066  0.7369
                                            0.0946  0.0030 -0.0000 -0.6046 -0.2873
                                            0.0000  0.0000
   290. (0.00083) RY*( 4) C  15           s( 92.49%)p 0.07(  6.60%)d 0.01(  0.91%)
                                           -0.0000 -0.0067  0.9193 -0.2823 -0.0128
                                           -0.0141  0.0007  0.1937  0.1211 -0.0040
                                            0.0620  0.0985 -0.0074 -0.0000 -0.0000
                                           -0.0000 -0.0000  0.0373 -0.0000  0.0000
                                            0.0773 -0.0410
   291. (0.00075) RY*( 5) C  15           s(  0.00%)p 1.00(  4.22%)d22.69( 95.78%)
                                            0.0000  0.0000 -0.0000 -0.0000  0.0000
                                            0.0000  0.0000 -0.0000 -0.0000  0.0000
                                           -0.0000 -0.0000 -0.0000 -0.0082 -0.1749
                                           -0.0737 -0.0783  0.0000 -0.5945  0.7774
                                            0.0000 -0.0000
   292. (0.00067) RY*( 6) C  15           s( 14.49%)p 0.81( 11.68%)d 5.10( 73.83%)
                                            0.0000  0.0084  0.1359  0.3546 -0.0243
                                           -0.0160 -0.1609  0.0375  0.0310 -0.0179
                                            0.1327  0.0375  0.2626 -0.0000 -0.0000
                                           -0.0000 -0.0000  0.4375 -0.0000  0.0000
                                           -0.7199  0.1691
   293. (0.00053) RY*( 7) C  15           s( 22.68%)p 0.33(  7.49%)d 3.08( 69.83%)
                                           -0.0000  0.0128  0.1655  0.4444 -0.0421
                                           -0.0264 -0.1160  0.1215  0.0593 -0.0052
                                           -0.1369 -0.0089  0.1538 -0.0000  0.0000
                                           -0.0000  0.0000 -0.8025  0.0000  0.0000
                                           -0.1237  0.1975
   294. (0.00045) RY*( 8) C  15           s(  0.00%)p 1.00( 46.11%)d 1.17( 53.89%)
                                            0.0000 -0.0000  0.0000  0.0000 -0.0000
                                            0.0000  0.0000 -0.0000 -0.0000  0.0000
                                            0.0000 -0.0000  0.0000 -0.0101  0.6327
                                           -0.1062  0.2224  0.0000  0.5003  0.5372
                                            0.0000 -0.0000
   295. (0.00031) RY*( 9) C  15           s( 14.33%)p 4.77( 68.34%)d 1.21( 17.34%)
                                            0.0000 -0.0027  0.2028  0.2975  0.1167
                                            0.0139  0.0791 -0.2761 -0.0379  0.0005
                                            0.0430 -0.7261  0.2649 -0.0000 -0.0000
                                           -0.0000 -0.0000  0.1749 -0.0000 -0.0000
                                            0.3520  0.1373
   296. (0.00014) RY*(10) C  15           s( 14.05%)p 4.07( 57.24%)d 2.04( 28.72%)
                                           -0.0000 -0.0070  0.1473  0.3280 -0.1056
                                            0.0044  0.0349 -0.1541 -0.6388 -0.0051
                                            0.0181  0.3085  0.2094 -0.0000 -0.0000
                                           -0.0000 -0.0000  0.0266 -0.0000 -0.0000
                                            0.1401 -0.5165
   297. (0.00008) RY*(11) C  15           s(  6.27%)p13.41( 84.16%)d 1.52(  9.56%)
   298. (0.00006) RY*(12) C  15           s(  0.00%)p 1.00( 97.76%)d 0.02(  2.24%)
   299. (0.00003) RY*(13) C  15           s( 27.57%)p 2.36( 64.94%)d 0.27(  7.49%)
   300. (0.00003) RY*(14) C  15           s( 10.17%)p 7.78( 79.07%)d 1.06( 10.76%)
   301. (0.00002) RY*(15) C  15           s(  6.77%)p 3.12( 21.14%)d10.65( 72.10%)
   302. (0.00000) RY*(16) C  15           s(  0.00%)p 1.00( 96.72%)d 0.03(  3.28%)
   303. (0.00000) RY*(17) C  15           s( 90.60%)p 0.10(  8.66%)d 0.01(  0.74%)
   304. (0.00428) RY*( 1)Cl  16           s(  0.00%)p 1.00( 47.16%)d 1.12( 52.84%)
                                            0.0000  0.0000  0.0000 -0.0000  0.0000
                                           -0.0000 -0.0000  0.0000  0.0000  0.0000
                                           -0.0000  0.0000 -0.0000  0.0000  0.0000
                                           -0.0000 -0.0000 -0.0000 -0.0000 -0.0000
                                           -0.0000 -0.6729 -0.1336 -0.0298 -0.0054
                                            0.0000  0.7033  0.1837 -0.0000 -0.0000
   305. (0.00241) RY*( 2)Cl  16           s(  1.47%)p43.17( 63.42%)d23.91( 35.11%)
                                            0.0000 -0.0000 -0.0011  0.1204 -0.0133
                                           -0.0023  0.0006  0.0000 -0.0081 -0.2601
                                            0.0176  0.0209 -0.0003  0.0000 -0.0049
                                            0.7407  0.1266 -0.0295  0.0101 -0.0000
                                            0.0000 -0.0000 -0.0000 -0.0000 -0.0000
                                           -0.4891  0.0000  0.0000  0.3338 -0.0225
   306. (0.00082) RY*( 3)Cl  16           s(  7.18%)p10.15( 72.87%)d 2.78( 19.95%)
                                            0.0000 -0.0000 -0.0164  0.1514  0.2202
                                           -0.0082  0.0015  0.0000 -0.0771 -0.7749
                                           -0.1199  0.0379  0.0265 -0.0000 -0.0227
                                           -0.3124  0.0872 -0.0040  0.0075 -0.0000
                                            0.0000 -0.0000  0.0000  0.0000 -0.0000
                                            0.2092  0.0000 -0.0000  0.3009 -0.2554
   307. (0.00044) RY*( 4)Cl  16           s( 83.30%)p 0.11(  9.48%)d 0.09(  7.22%)
                                            0.0000 -0.0000 -0.0076  0.8765 -0.2533
                                           -0.0208  0.0020  0.0000 -0.0315  0.1986
                                           -0.0109  0.1226 -0.0173 -0.0000 -0.0100
                                           -0.1184  0.1555 -0.0233  0.0103 -0.0000
                                            0.0000 -0.0000  0.0000 -0.0000  0.0000
                                            0.0877 -0.0000  0.0000  0.1632  0.1946
   308. (0.00014) RY*( 5)Cl  16           s(  5.69%)p13.84( 78.80%)d 2.72( 15.51%)
                                            0.0000 -0.0000 -0.0009  0.1836 -0.1522
                                           -0.0067  0.0008  0.0000 -0.0063 -0.3167
                                            0.7441 -0.0103  0.0045  0.0000 -0.0063
                                           -0.0104 -0.3410 -0.1310  0.0127 -0.0000
                                            0.0000 -0.0000  0.0000 -0.0000  0.0000
                                           -0.1067 -0.0000 -0.0000 -0.3768 -0.0415
   309. (0.00013) RY*( 6)Cl  16           s(  0.00%)p 1.00( 87.14%)d 0.15( 12.86%)
                                           -0.0000 -0.0000  0.0000 -0.0000  0.0000
                                           -0.0000  0.0000 -0.0000  0.0000  0.0000
                                           -0.0000  0.0000  0.0000 -0.0000  0.0000
                                           -0.0000  0.0000  0.0000 -0.0000  0.0000
                                            0.0164 -0.5337  0.7632 -0.0610  0.0077
                                           -0.0000 -0.3344 -0.1293  0.0000  0.0000
   310. (0.00011) RY*( 7)Cl  16           s(  4.91%)p12.65( 62.14%)d 6.71( 32.95%)
                                            0.0000 -0.0000 -0.0045  0.0792  0.2031
                                            0.0400  0.0006  0.0000 -0.0134  0.0279
                                           -0.0771  0.0890 -0.0439 -0.0000 -0.0157
                                            0.3561 -0.6901  0.0368 -0.0046 -0.0000
                                            0.0000 -0.0000  0.0000 -0.0000  0.0000
                                            0.4992 -0.0000 -0.0000  0.2181  0.1808
   311. (0.00005) RY*( 8)Cl  16           s( 48.02%)p 0.41( 19.75%)d 0.67( 32.23%)
   312. (0.00004) RY*( 9)Cl  16           s(  0.00%)p 1.00( 22.45%)d 3.46( 77.55%)
   313. (0.00002) RY*(10)Cl  16           s( 19.40%)p 3.08( 59.68%)d 1.08( 20.92%)
   314. (0.00000) RY*(11)Cl  16           s(  8.07%)p10.93( 88.22%)d 0.46(  3.71%)
   315. (0.00000) RY*(12)Cl  16           s(  0.03%)p99.99( 99.96%)d 0.53(  0.02%)
   316. (0.00001) RY*(13)Cl  16           s(  0.00%)p 1.00( 46.33%)d 1.16( 53.67%)
   317. (0.00001) RY*(14)Cl  16           s( 14.04%)p 5.84( 81.92%)d 0.29(  4.04%)
   318. (0.00000) RY*(15)Cl  16           s(  0.00%)p 1.00( 96.96%)d 0.03(  3.04%)
   319. (0.00000) RY*(16)Cl  16           s(  0.00%)p 1.00( 99.99%)d 0.00(  0.01%)
   320. (0.00001) RY*(17)Cl  16           s(  0.10%)p99.99( 49.36%)d99.99( 50.54%)
   321. (0.00000) RY*(18)Cl  16           s(  0.04%)p99.99( 99.80%)d 4.11(  0.16%)
   322. (0.00000) RY*(19)Cl  16           s( 99.40%)p 0.00(  0.36%)d 0.00(  0.24%)
   323. (0.00000) RY*(20)Cl  16           s(100.00%)p 0.00(  0.00%)d 0.00(  0.00%)
   324. (0.00000) RY*(21)Cl  16           s(  8.22%)p 1.81( 14.91%)d 9.35( 76.87%)
   325. (0.00376) RY*( 1)Cl  17           s(  0.00%)p 1.00( 48.18%)d 1.08( 51.82%)
                                            0.0000  0.0000 -0.0000  0.0000 -0.0000
                                            0.0000  0.0000 -0.0000 -0.0000  0.0000
                                           -0.0000 -0.0000 -0.0000  0.0000  0.0000
                                           -0.0000  0.0000 -0.0000 -0.0000  0.0011
                                            0.6857  0.1008  0.0373  0.0044 -0.0000
                                           -0.4953  0.5224  0.0000 -0.0000
   326. (0.00233) RY*( 2)Cl  17           s(  0.15%)p99.99( 65.18%)d99.99( 34.67%)
                                           -0.0000 -0.0000 -0.0003  0.0379 -0.0049
                                            0.0004  0.0000 -0.0008 -0.6118  0.0261
                                            0.0304 -0.0033  0.0000  0.0026 -0.5208
                                           -0.0666  0.0149 -0.0071  0.0000 -0.0000
                                           -0.0000  0.0000 -0.0000 -0.0000 -0.0953
                                            0.0000 -0.0000  0.5803 -0.0300
   327. (0.00077) RY*( 3)Cl  17           s(  6.94%)p10.61( 73.66%)d 2.79( 19.39%)
                                           -0.0000 -0.0000 -0.0154  0.2629 -0.0070
                                            0.0020  0.0000 -0.0501 -0.5582 -0.0777
                                            0.0527  0.0214  0.0000  0.0602  0.6396
                                           -0.0046  0.0086 -0.0216  0.0000 -0.0000
                                           -0.0000  0.0000 -0.0000  0.0000 -0.3291
                                            0.0000 -0.0000 -0.1005 -0.2749
   328. (0.00019) RY*( 4)Cl  17           s(  1.30%)p40.12( 52.10%)d35.89( 46.60%)
                                           -0.0000 -0.0000 -0.0074  0.1135  0.0063
                                           -0.0004  0.0000 -0.0140  0.1938 -0.6147
                                            0.0381 -0.0236  0.0000  0.0160 -0.2233
                                            0.1911 -0.1283  0.0153  0.0000 -0.0000
                                            0.0000  0.0000  0.0000 -0.0000 -0.6570
                                           -0.0000 -0.0000 -0.0513  0.1780
   329. (0.00011) RY*( 5)Cl  17           s(  0.00%)p 1.00( 90.62%)d 0.10(  9.38%)
                                            0.0000  0.0000  0.0000 -0.0000  0.0000
                                           -0.0000  0.0000 -0.0000  0.0000 -0.0000
                                           -0.0000  0.0000 -0.0000 -0.0000  0.0000
                                           -0.0000  0.0000 -0.0000 -0.0000  0.0141
                                           -0.4417  0.8408 -0.0625  0.0046  0.0000
                                           -0.2100  0.2228  0.0000 -0.0000
   330. (0.00008) RY*( 6)Cl  17           s( 16.33%)p 3.70( 60.45%)d 1.42( 23.22%)
   331. (0.00006) RY*( 7)Cl  17           s(  0.00%)p 1.00( 24.11%)d 3.15( 75.89%)
   332. (0.00005) RY*( 8)Cl  17           s(  1.53%)p35.78( 54.77%)d28.54( 43.69%)
   333. (0.00004) RY*( 9)Cl  17           s( 40.29%)p 0.90( 36.46%)d 0.58( 23.24%)
   334. (0.00002) RY*(10)Cl  17           s(  6.29%)p 9.11( 57.31%)d 5.79( 36.40%)
   335. (0.00000) RY*(11)Cl  17           s(  0.01%)p 1.00( 99.87%)d 0.00(  0.12%)
   336. (0.00000) RY*(12)Cl  17           s( 99.18%)p 0.01(  0.66%)d 0.00(  0.16%)
   337. (0.00000) RY*(13)Cl  17           s( 14.42%)p 5.73( 82.60%)d 0.21(  2.98%)
   338. (0.00000) RY*(14)Cl  17           s(  0.00%)p 1.00( 99.84%)d 0.00(  0.16%)
   339. (0.00000) RY*(15)Cl  17           s(  0.00%)p 1.00( 99.99%)d 0.00(  0.01%)
   340. (0.00000) RY*(16)Cl  17           s(  0.04%)p99.99( 99.81%)d 3.98(  0.15%)
   341. (0.00001) RY*(17)Cl  17           s(  0.00%)p 1.00( 37.30%)d 1.68( 62.70%)
   342. (0.00000) RY*(18)Cl  17           s(100.00%)p 0.00(  0.00%)d 0.00(  0.00%)
   343. (0.00000) RY*(19)Cl  17           s(  7.25%)p 3.54( 25.67%)d 9.25( 67.08%)
   344. (0.00000) RY*(20)Cl  17           s(  6.24%)p14.75( 92.04%)d 0.28(  1.72%)
   345. (0.00077) RY*( 1) H  18           s( 99.06%)p 0.01(  0.94%)
                                           -0.0032  0.9953 -0.0051  0.0558  0.0791
                                           -0.0000
   346. (0.00022) RY*( 2) H  18           s( 92.78%)p 0.08(  7.22%)
                                            0.0040  0.0255  0.9629  0.0131 -0.2683
                                           -0.0000
   347. (0.00013) RY*( 3) H  18           s(  0.00%)p 1.00(100.00%)
                                           -0.0000  0.0000  0.0000  0.0000  0.0000
                                            1.0000
   348. (0.00009) RY*( 4) H  18           s(  1.38%)p71.41( 98.62%)
   349. (0.00004) RY*( 5) H  18           s(  6.82%)p13.67( 93.18%)
   350. (0.00034) RY*( 1) H  19           s( 83.58%)p 0.20( 16.42%)
                                            0.0043  0.9142 -0.0195 -0.4048  0.0000
   351. (0.00011) RY*( 2) H  19           s(  8.47%)p10.81( 91.53%)
                                           -0.0003  0.2910  0.7268  0.6222  0.0000
   352. (0.00012) RY*( 3) H  19           s(  0.00%)p 1.00(100.00%)
                                           -0.0000 -0.0000 -0.0000  0.0000  1.0000
   353. (0.00006) RY*( 4) H  19           s(  7.99%)p11.51( 92.01%)
   354. (0.00112) RY*( 1) H  20           s( 97.53%)p 0.03(  2.47%)
                                           -0.0033  0.9876 -0.0068 -0.1385 -0.0740
                                            0.0000
   355. (0.00024) RY*( 2) H  20           s( 92.74%)p 0.08(  7.26%)
                                            0.0036  0.0452  0.9620  0.1584  0.2179
                                            0.0000
   356. (0.00011) RY*( 3) H  20           s(  0.79%)p99.99( 99.21%)
                                           -0.0075  0.0828 -0.0317  0.8602 -0.5021
                                            0.0000
   357. (0.00010) RY*( 4) H  20           s(  0.00%)p 1.00(100.00%)
                                           -0.0000 -0.0000  0.0000 -0.0000 -0.0000
                                            1.0000
   358. (0.00004) RY*( 5) H  20           s(  8.97%)p10.15( 91.03%)
   359. (0.09798) BD*( 1) C   1 - C   2  
                ( 52.32%)   0.7233* C   1 s( 31.12%)p 2.21( 68.82%)d 0.00(  0.06%)
                                           -0.0002  0.5568  0.0163  0.0294  0.0016
                                           -0.5282 -0.0401  0.0112  0.0029  0.6382
                                           -0.0112 -0.0053 -0.0030 -0.0000 -0.0000
                                            0.0000  0.0000 -0.0225  0.0000 -0.0000
                                           -0.0072 -0.0094
                ( 47.68%)  -0.6905* C   2 s( 50.18%)p 0.99( 49.78%)d 0.00(  0.04%)
                                           -0.0002  0.7083  0.0059 -0.0030  0.0003
                                            0.6568 -0.0220 -0.0048 -0.0003 -0.2565
                                            0.0064  0.0084  0.0007  0.0000 -0.0000
                                           -0.0000 -0.0000 -0.0177  0.0000 -0.0000
                                           -0.0048 -0.0104
   360. (0.06982) BD*( 1) C   1 - C   4  
                ( 49.46%)   0.7033* C   1 s( 38.45%)p 1.60( 61.55%)d 0.00(  0.00%)
                                            0.0004 -0.6194 -0.0222  0.0180  0.0018
                                            0.2449  0.0263 -0.0116 -0.0002  0.7441
                                           -0.0245 -0.0089 -0.0188  0.0000  0.0000
                                           -0.0000 -0.0000 -0.0031  0.0000  0.0000
                                            0.0062 -0.0009
                ( 50.54%)  -0.7109* C   4 s( 35.59%)p 1.81( 64.29%)d 0.00(  0.12%)
                                           -0.0000 -0.5950 -0.0433 -0.0023 -0.0004
                                           -0.2913 -0.0192 -0.7467 -0.0113 -0.0000
                                            0.0000 -0.0146 -0.0000 -0.0000  0.0249
                                            0.0194
   361. (0.01817) BD*( 1) C   1 - O   9  
                ( 64.43%)   0.8027* C   1 s( 30.37%)p 2.29( 69.48%)d 0.00(  0.15%)
                                           -0.0001  0.5491 -0.0460 -0.0099  0.0000
                                            0.8095 -0.0484 -0.0248  0.0128  0.1902
                                           -0.0166 -0.0043  0.0021  0.0000 -0.0000
                                           -0.0000  0.0000  0.0157  0.0000  0.0000
                                            0.0286 -0.0203
                ( 35.57%)  -0.5964* O   9 s( 43.07%)p 1.32( 56.81%)d 0.00(  0.12%)
                                            0.0000  0.6558 -0.0257 -0.0071 -0.0002
                                           -0.7271  0.0211 -0.0041 -0.0033 -0.1973
                                            0.0044 -0.0000 -0.0009 -0.0001  0.0000
                                           -0.0000 -0.0000  0.0144  0.0000  0.0000
                                            0.0269 -0.0160
   362. (0.46171) BD*( 2) C   1 - O   9  
                ( 71.63%)   0.8463* C   1 s(  0.00%)p 1.00( 99.49%)d 0.01(  0.51%)
                                           -0.0000  0.0000  0.0000 -0.0000 -0.0000
                                           -0.0001 -0.0000 -0.0000 -0.0000  0.0000
                                            0.0000  0.0000  0.0000  0.9962  0.0430
                                            0.0198  0.0149  0.0000  0.0691  0.0189
                                           -0.0000  0.0000
                ( 28.37%)  -0.5326* O   9 s(  0.00%)p 1.00( 99.88%)d 0.00(  0.12%)
                                           -0.0000  0.0000  0.0000 -0.0000  0.0000
                                           -0.0001  0.0000  0.0000  0.0000  0.0000
                                           -0.0000 -0.0000 -0.0000  0.9994 -0.0012
                                            0.0077 -0.0027  0.0000 -0.0335 -0.0086
                                            0.0000 -0.0000
   363. (0.02513) BD*( 1) C   2 - C   3  
                ( 51.15%)   0.7152* C   2 s( 49.62%)p 1.01( 50.33%)d 0.00(  0.05%)
                                           -0.0001  0.7038 -0.0292  0.0020 -0.0003
                                           -0.6805  0.0276  0.0032 -0.0036  0.1978
                                           -0.0170  0.0075 -0.0042 -0.0000  0.0000
                                            0.0000  0.0000  0.0022  0.0000  0.0000
                                            0.0190 -0.0093
                ( 48.85%)  -0.6990* C   3 s( 50.42%)p 0.98( 49.55%)d 0.00(  0.04%)
                                           -0.0001  0.7098 -0.0185  0.0010 -0.0005
                                            0.4627 -0.0177 -0.0064  0.0043  0.5292
                                           -0.0298  0.0026 -0.0019 -0.0000  0.0000
                                           -0.0000  0.0000  0.0139  0.0000  0.0000
                                            0.0108 -0.0079
   364. (0.09233) BD*( 2) C   2 - C   3  
                ( 51.09%)   0.7148* C   2 s(  0.64%)p99.99( 99.25%)d 0.17(  0.11%)
                                           -0.0002  0.0457  0.0656  0.0024 -0.0011
                                            0.3165 -0.0297 -0.0142  0.0055  0.9431
                                            0.0407  0.0082 -0.0006  0.0000 -0.0000
                                           -0.0000  0.0000 -0.0252 -0.0000 -0.0000
                                            0.0164  0.0140
                ( 48.91%)  -0.6994* C   3 s(  0.45%)p99.99( 99.46%)d 0.18(  0.08%)
                                           -0.0001  0.0214  0.0638  0.0017 -0.0014
                                           -0.7607  0.0053  0.0052 -0.0042  0.6421
                                            0.0602  0.0082 -0.0028 -0.0000 -0.0000
                                            0.0000 -0.0000  0.0218 -0.0000  0.0000
                                           -0.0123  0.0140
   365. (0.18368) BD*( 3) C   2 - C   3  
                ( 48.22%)   0.6944* C   2 s(  0.00%)p 1.00( 99.87%)d 0.00(  0.13%)
                                           -0.0000  0.0000  0.0000  0.0000 -0.0000
                                            0.0000 -0.0000  0.0000  0.0000  0.0000
                                            0.0000  0.0000  0.0000 -0.9993 -0.0092
                                           -0.0055  0.0025 -0.0000  0.0243  0.0259
                                           -0.0000  0.0000
                ( 51.78%)  -0.7196* C   3 s(  0.00%)p 1.00( 99.89%)d 0.00(  0.11%)
                                            0.0000  0.0000  0.0000  0.0000 -0.0000
                                           -0.0000  0.0000  0.0000 -0.0000 -0.0000
                                            0.0000  0.0000  0.0000 -0.9993 -0.0081
                                           -0.0118  0.0018 -0.0000 -0.0326  0.0052
                                            0.0000 -0.0000
   366. (0.03937) BD*( 1) C   3 - C   6  
                ( 50.87%)   0.7132* C   3 s( 49.50%)p 1.02( 50.46%)d 0.00(  0.03%)
                                            0.0001 -0.7035 -0.0073 -0.0005 -0.0009
                                            0.4450 -0.0024 -0.0061 -0.0003  0.5534
                                           -0.0149 -0.0121  0.0001 -0.0000  0.0000
                                            0.0000  0.0000 -0.0065  0.0000  0.0000
                                            0.0138  0.0100
                ( 49.13%)  -0.7009* C   6 s( 30.33%)p 2.30( 69.63%)d 0.00(  0.04%)
                                            0.0002 -0.5506  0.0116  0.0018  0.0004
                                           -0.1718 -0.0200 -0.0002 -0.0001 -0.8163
                                           -0.0078 -0.0032  0.0027  0.0000 -0.0000
                                            0.0000 -0.0000 -0.0053  0.0000  0.0000
                                            0.0157  0.0122
   367. (0.02801) BD*( 1) C   4 - C   5  
                ( 51.38%)   0.7168* C   4 s( 38.80%)p 1.57( 61.08%)d 0.00(  0.11%)
                                           -0.0000  0.6225 -0.0217 -0.0060  0.0018
                                           -0.7543 -0.0474 -0.1992  0.0052 -0.0000
                                           -0.0000  0.0061 -0.0000 -0.0000  0.0261
                                           -0.0197
                ( 48.62%)  -0.6973* C   5 s( 33.98%)p 1.94( 66.01%)d 0.00(  0.01%)
                                            0.0002  0.5815  0.0408  0.0040 -0.0013
                                            0.7945 -0.0316 -0.0068  0.1635  0.0331
                                           -0.0015 -0.0000 -0.0000  0.0000  0.0047
                                            0.0000  0.0000  0.0057 -0.0047
   368. (0.01790) BD*( 1) C   4 -Cl   8  
                ( 55.64%)   0.7459* C   4 s( 25.74%)p 2.88( 74.05%)d 0.01(  0.21%)
                                           -0.0007  0.5063 -0.0313  0.0105 -0.0029
                                            0.5852 -0.0016 -0.6301  0.0328 -0.0000
                                            0.0000 -0.0432 -0.0000  0.0000 -0.0055
                                           -0.0125
                ( 44.36%)  -0.6660*Cl   8 s( 20.99%)p 3.74( 78.62%)d 0.02(  0.38%)
                                            0.0000  0.0005  0.4521  0.0747  0.0024
                                            0.0003 -0.0000 -0.0001 -0.5786  0.0526
                                           -0.0192  0.0003 -0.0000  0.0002  0.6670
                                           -0.0571  0.0115  0.0030  0.0003  0.0000
                                            0.0000 -0.0000  0.0000  0.0000 -0.0000
                                           -0.0529 -0.0000  0.0000 -0.0034 -0.0321
   369. (0.02281) BD*( 1) C   5 - C   6  
                ( 51.03%)   0.7143* C   5 s( 38.23%)p 1.61( 61.73%)d 0.00(  0.04%)
                                           -0.0000  0.6181 -0.0134  0.0089  0.0019
                                           -0.5648 -0.0025 -0.0091  0.5458  0.0152
                                            0.0102 -0.0000 -0.0000 -0.0000 -0.0146
                                            0.0000 -0.0000  0.0010 -0.0133
                ( 48.97%)  -0.6998* C   6 s( 39.13%)p 1.55( 60.83%)d 0.00(  0.04%)
                                           -0.0004  0.6253  0.0166  0.0004 -0.0002
                                            0.5620 -0.0028  0.0050  0.0041 -0.5401
                                            0.0260 -0.0038 -0.0027  0.0000 -0.0000
                                            0.0000  0.0000 -0.0149  0.0000 -0.0000
                                           -0.0011 -0.0142
   370. (0.43718) BD*( 2) C   5 - C   6  
                ( 57.80%)   0.7602* C   5 s(  0.00%)p 1.00( 99.92%)d 0.00(  0.08%)
                                           -0.0000  0.0000  0.0000  0.0000  0.0000
                                            0.0000 -0.0000 -0.0000  0.0000  0.0000
                                           -0.0000  0.9996 -0.0064  0.0018 -0.0000
                                           -0.0201  0.0189 -0.0000 -0.0000
                ( 42.20%)  -0.6497* C   6 s(  0.00%)p 1.00( 99.96%)d 0.00(  0.04%)
                                           -0.0000  0.0000  0.0000  0.0000 -0.0000
                                            0.0000 -0.0000  0.0000 -0.0000  0.0000
                                            0.0000  0.0000  0.0000  0.9998  0.0049
                                            0.0087 -0.0011  0.0000  0.0147 -0.0124
                                            0.0000  0.0000
   371. (0.01373) BD*( 1) C   5 - H   7  
                ( 39.64%)   0.6296* C   5 s( 27.93%)p 2.58( 72.01%)d 0.00(  0.06%)
                                           -0.0006  0.5278 -0.0231 -0.0119 -0.0003
                                           -0.2154 -0.0090  0.0037 -0.8203 -0.0267
                                           -0.0003  0.0000  0.0000  0.0000  0.0086
                                           -0.0000 -0.0000 -0.0199 -0.0119
                ( 60.36%)  -0.7769* H   7 s( 99.95%)p 0.00(  0.05%)
                                            0.9998  0.0023  0.0000  0.0214 -0.0000
   372. (0.04164) BD*( 1) C   6 - C  10  
                ( 50.80%)   0.7128* C   6 s( 30.51%)p 2.28( 69.47%)d 0.00(  0.02%)
                                           -0.0001  0.5522 -0.0103  0.0000  0.0009
                                           -0.8085 -0.0114  0.0013 -0.0007 -0.2022
                                           -0.0036  0.0003  0.0012  0.0000 -0.0000
                                           -0.0000 -0.0000  0.0070 -0.0000 -0.0000
                                            0.0091 -0.0107
                ( 49.20%)  -0.7014* C  10 s( 33.77%)p 1.96( 66.22%)d 0.00(  0.02%)
                                           -0.0000  0.5811  0.0021  0.0001  0.7872
                                            0.0243  0.0058  0.0013  0.2048  0.0020
                                            0.0013 -0.0001 -0.0000  0.0000 -0.0000
                                           -0.0000  0.0052 -0.0000 -0.0000  0.0083
                                           -0.0079
   373. (0.02258) BD*( 1) C  10 - C  11  
                ( 49.71%)   0.7050* C  10 s( 32.61%)p 2.07( 67.35%)d 0.00(  0.04%)
                                           -0.0003 -0.5711  0.0015 -0.0001  0.5740
                                           -0.0029  0.0087  0.0006 -0.5860  0.0243
                                           -0.0029 -0.0017 -0.0000  0.0000 -0.0000
                                           -0.0000  0.0128  0.0000 -0.0000 -0.0036
                                            0.0132
                ( 50.29%)  -0.7092* C  11 s( 36.76%)p 1.72( 63.20%)d 0.00(  0.04%)
                                            0.0000 -0.6063  0.0006 -0.0023 -0.5777
                                            0.0230  0.0038 -0.0005  0.5452  0.0212
                                           -0.0103  0.0032  0.0000 -0.0000 -0.0000
                                           -0.0000  0.0138  0.0000 -0.0000  0.0028
                                            0.0147
   374. (0.36528) BD*( 2) C  10 - C  11  
                ( 52.53%)   0.7247* C  10 s(  0.00%)p 1.00( 99.94%)d 0.00(  0.06%)
                                           -0.0000  0.0000  0.0000 -0.0000  0.0000
                                            0.0000 -0.0000  0.0000  0.0000 -0.0000
                                           -0.0000 -0.0000  0.9996  0.0045 -0.0172
                                           -0.0042  0.0000 -0.0234  0.0041 -0.0000
                                            0.0000
                ( 47.47%)  -0.6890* C  11 s(  0.00%)p 1.00( 99.95%)d 0.00(  0.05%)
                                            0.0000  0.0000  0.0000 -0.0000  0.0000
                                           -0.0000  0.0000  0.0000 -0.0000 -0.0000
                                            0.0000 -0.0000  0.9996  0.0078  0.0172
                                           -0.0014 -0.0000 -0.0001 -0.0216 -0.0000
                                           -0.0000
   375. (0.02215) BD*( 1) C  10 - C  13  
                ( 49.65%)   0.7046* C  10 s( 33.56%)p 1.98( 66.40%)d 0.00(  0.04%)
                                           -0.0001 -0.5793 -0.0032  0.0000  0.2237
                                            0.0080  0.0037 -0.0010  0.7835 -0.0057
                                            0.0022  0.0050 -0.0000 -0.0000 -0.0000
                                           -0.0000 -0.0110  0.0000  0.0000  0.0101
                                            0.0131
                ( 50.35%)  -0.7096* C  13 s( 36.64%)p 1.73( 63.33%)d 0.00(  0.03%)
                                           -0.0001 -0.6052 -0.0069 -0.0061 -0.0012
                                           -0.2721  0.0292 -0.0016  0.0008 -0.7472
                                            0.0006  0.0112 -0.0038  0.0000 -0.0000
                                           -0.0000  0.0000 -0.0055  0.0000  0.0000
                                            0.0119  0.0123
   376. (0.02587) BD*( 1) C  11 - C  12  
                ( 51.82%)   0.7199* C  11 s( 34.25%)p 1.92( 65.71%)d 0.00(  0.04%)
                                            0.0002  0.5850  0.0155  0.0004 -0.7881
                                            0.0256  0.0119 -0.0015 -0.1841 -0.0370
                                            0.0048 -0.0004  0.0000 -0.0000 -0.0000
                                           -0.0000  0.0083 -0.0000  0.0000  0.0121
                                           -0.0135
                ( 48.18%)  -0.6941* C  12 s( 38.60%)p 1.59( 61.37%)d 0.00(  0.03%)
                                           -0.0002  0.6212  0.0042 -0.0028  0.0005
                                            0.7516  0.0011 -0.0025  0.0104  0.2192
                                           -0.0261 -0.0008  0.0001 -0.0000 -0.0000
                                            0.0000 -0.0000  0.0036 -0.0000 -0.0000
                                            0.0101 -0.0135
   377. (0.01377) BD*( 1) C  11 - H  20  
                ( 38.18%)   0.6179* C  11 s( 28.89%)p 2.46( 71.08%)d 0.00(  0.04%)
                                            0.0003 -0.5374  0.0092  0.0023 -0.2071
                                            0.0066  0.0023  0.0019 -0.8171 -0.0104
                                           -0.0004  0.0001 -0.0000  0.0000 -0.0000
                                           -0.0000 -0.0068 -0.0000 -0.0000  0.0150
                                            0.0094
                ( 61.82%)  -0.7863* H  20 s( 99.96%)p 0.00(  0.04%)
                                           -0.9998 -0.0014 -0.0012  0.0030  0.0200
                                            0.0000
   378. (0.04396) BD*( 1) C  12 - C  15  
                ( 50.15%)   0.7082* C  12 s( 38.18%)p 1.62( 61.80%)d 0.00(  0.03%)
                                            0.0000  0.6177  0.0082  0.0121 -0.0002
                                           -0.2989  0.0245 -0.0026  0.0003 -0.7265
                                           -0.0019  0.0017 -0.0114  0.0000 -0.0000
                                           -0.0000  0.0000  0.0067  0.0000 -0.0000
                                           -0.0098 -0.0118
                ( 49.85%)  -0.7060* C  15 s( 38.31%)p 1.61( 61.67%)d 0.00(  0.03%)
                                           -0.0000  0.6188  0.0106  0.0071  0.0000
                                            0.1437  0.0190  0.0059  0.0062  0.7716
                                           -0.0098  0.0039  0.0098 -0.0000 -0.0000
                                           -0.0000 -0.0000  0.0069 -0.0000 -0.0000
                                           -0.0100 -0.0118
   379. (0.49407) BD*( 2) C  12 - C  15  
                ( 51.91%)   0.7205* C  12 s(  0.00%)p 1.00( 99.98%)d 0.00(  0.02%)
                                            0.0000  0.0000  0.0000  0.0000  0.0000
                                            0.0000 -0.0000 -0.0000  0.0000  0.0000
                                            0.0000  0.0000 -0.0000  0.9996 -0.0032
                                            0.0244 -0.0081 -0.0000 -0.0049 -0.0135
                                            0.0000  0.0000
                ( 48.09%)  -0.6934* C  15 s(  0.00%)p 1.00( 99.99%)d 0.00(  0.01%)
                                            0.0000 -0.0000 -0.0000  0.0000 -0.0000
                                            0.0000  0.0000 -0.0000 -0.0000  0.0000
                                            0.0000 -0.0000 -0.0000  0.9997  0.0012
                                           -0.0200 -0.0042  0.0000  0.0039  0.0115
                                           -0.0000  0.0000
   380. (0.02745) BD*( 1) C  12 -Cl  17  
                ( 53.85%)   0.7338* C  12 s( 23.10%)p 3.32( 76.71%)d 0.01(  0.18%)
                                           -0.0001  0.4804 -0.0126 -0.0111 -0.0008
                                           -0.5869 -0.0045  0.0200  0.0047  0.6495
                                           -0.0054 -0.0202 -0.0071 -0.0000  0.0000
                                            0.0000 -0.0000 -0.0353  0.0000 -0.0000
                                           -0.0035 -0.0234
                ( 46.15%)  -0.6793*Cl  17 s( 19.03%)p 4.23( 80.44%)d 0.03(  0.53%)
                                            0.0000  0.0002  0.4353  0.0285  0.0001
                                           -0.0000  0.0001  0.5808 -0.0284  0.0036
                                            0.0002 -0.0003 -0.0001 -0.6819  0.0348
                                           -0.0037 -0.0008  0.0003  0.0000  0.0000
                                           -0.0000  0.0000 -0.0000 -0.0000 -0.0626
                                            0.0000 -0.0000 -0.0092 -0.0364
   381. (0.01550) BD*( 1) C  13 - C  14  
                ( 50.64%)   0.7116* C  13 s( 35.19%)p 1.84( 64.77%)d 0.00(  0.04%)
                                            0.0001  0.5930  0.0143  0.0032  0.0003
                                           -0.7791  0.0024  0.0071 -0.0049 -0.1968
                                            0.0432 -0.0050 -0.0001  0.0000 -0.0000
                                            0.0000 -0.0000  0.0034 -0.0000 -0.0000
                                            0.0134 -0.0129
                ( 49.36%)  -0.7026* C  14 s( 36.11%)p 1.77( 63.85%)d 0.00(  0.03%)
                                           -0.0002  0.6007 -0.0160 -0.0035  0.0002
                                            0.7776 -0.0223 -0.0110  0.0013  0.1784
                                            0.0360 -0.0083  0.0002 -0.0000  0.0000
                                            0.0000 -0.0000  0.0099 -0.0000 -0.0000
                                            0.0095 -0.0122
   382. (0.32826) BD*( 2) C  13 - C  14  
                ( 49.43%)   0.7031* C  13 s(  0.00%)p 1.00( 99.95%)d 0.00(  0.05%)
                                            0.0000  0.0000  0.0000  0.0000 -0.0000
                                           -0.0000  0.0000  0.0000  0.0000 -0.0000
                                           -0.0000 -0.0000 -0.0000 -0.9993 -0.0203
                                           -0.0219  0.0001  0.0000  0.0209 -0.0058
                                            0.0000 -0.0000
                ( 50.57%)  -0.7111* C  14 s(  0.00%)p 1.00( 99.96%)d 0.00(  0.04%)
                                           -0.0000 -0.0000 -0.0000 -0.0000  0.0000
                                           -0.0000  0.0000 -0.0000 -0.0000 -0.0000
                                           -0.0000 -0.0000  0.0000 -0.9994 -0.0202
                                           -0.0166 -0.0001 -0.0000 -0.0150 -0.0148
                                            0.0000  0.0000
   383. (0.01389) BD*( 1) C  13 - H  19  
                ( 39.21%)   0.6262* C  13 s( 28.09%)p 2.56( 71.86%)d 0.00(  0.04%)
                                           -0.0003  0.5297 -0.0179 -0.0083 -0.0012
                                            0.5630  0.0045 -0.0064 -0.0028 -0.6337
                                            0.0027  0.0035  0.0043  0.0000 -0.0000
                                           -0.0000 -0.0000 -0.0165  0.0000 -0.0000
                                           -0.0044 -0.0116
                ( 60.79%)  -0.7797* H  19 s( 99.96%)p 0.00(  0.04%)
                                            0.9998  0.0016 -0.0131  0.0150 -0.0000
   384. (0.02755) BD*( 1) C  14 - C  15  
                ( 51.46%)   0.7174* C  14 s( 35.10%)p 1.85( 64.86%)d 0.00(  0.03%)
                                            0.0001  0.5923 -0.0159  0.0026  0.0004
                                           -0.5841  0.0404  0.0051  0.0001  0.5527
                                            0.0128 -0.0138  0.0012 -0.0000 -0.0000
                                            0.0000 -0.0000 -0.0144  0.0000 -0.0000
                                           -0.0024 -0.0114
                ( 48.54%)  -0.6967* C  15 s( 38.50%)p 1.60( 61.47%)d 0.00(  0.03%)
                                           -0.0002  0.6205  0.0045 -0.0017  0.0002
                                            0.5118  0.0128  0.0076  0.0103 -0.5932
                                            0.0226  0.0003 -0.0050  0.0000 -0.0000
                                            0.0000  0.0000 -0.0114  0.0000 -0.0000
                                            0.0008 -0.0137
   385. (0.01224) BD*( 1) C  14 - H  18  
                ( 38.98%)   0.6243* C  14 s( 28.77%)p 2.47( 71.20%)d 0.00(  0.03%)
                                           -0.0003  0.5358  0.0240  0.0023 -0.0005
                                           -0.2271 -0.0127  0.0008 -0.0004 -0.8125
                                           -0.0098 -0.0036  0.0005  0.0000  0.0000
                                            0.0000 -0.0000  0.0086  0.0000  0.0000
                                           -0.0136 -0.0091
                ( 61.02%)  -0.7812* H  18 s( 99.96%)p 0.00(  0.04%)
                                            0.9998  0.0013  0.0011  0.0073  0.0192
                                           -0.0000
   386. (0.02968) BD*( 1) C  15 -Cl  16  
                ( 54.01%)   0.7349* C  15 s( 23.07%)p 3.33( 76.75%)d 0.01(  0.18%)
                                           -0.0001  0.4800 -0.0156 -0.0068 -0.0007
                                           -0.8458  0.0027 -0.0140  0.0134 -0.2273
                                            0.0041 -0.0038  0.0042  0.0000  0.0000
                                           -0.0000 -0.0000  0.0182 -0.0000 -0.0000
                                            0.0307 -0.0235
                ( 45.99%)  -0.6781*Cl  16 s( 19.36%)p 4.14( 80.14%)d 0.03(  0.50%)
                                            0.0000  0.0001  0.4379  0.0419  0.0021
                                            0.0001 -0.0000  0.0001  0.8537 -0.0482
                                            0.0089  0.0003 -0.0002  0.0000  0.2647
                                           -0.0139  0.0016  0.0002 -0.0000 -0.0000
                                           -0.0000  0.0000  0.0000 -0.0000 -0.0000
                                            0.0342 -0.0000 -0.0000  0.0509 -0.0352


 NHO Directionality and "Bond Bending" (deviations from line of nuclear centers)

         [Thresholds for printing:  angular deviation  >  1.0 degree]
                                    hybrid p-character > 25.0%
                                    orbital occupancy  >  0.10e

                                Line of Centers        Hybrid 1              Hybrid 2
                                ---------------  -------------------   ------------------
                NBO               Theta   Phi    Theta   Phi    Dev    Theta   Phi    Dev
 ========================================================================================
     1. BD (   1) C   1 - C   2    90.0  137.3    90.0  131.9   5.4     90.0  339.1  21.7
     2. BD (   1) C   1 - C   4    90.0  251.1    90.0  249.5   1.6     90.0   67.7   3.3
     3. BD (   1) C   1 - O   9    90.0   14.1    90.0   12.9   1.2     90.0  195.2   1.1
     4. BD (   2) C   1 - O   9    90.0   14.1     0.0    0.0  90.0      0.0    0.0  90.0
     5. BD (   1) C   2 - C   3    90.0  196.1    90.0  164.3  31.8     90.0   48.5  32.4
     6. BD (   2) C   2 - C   3    90.0  196.1    90.0   74.3 121.7     90.0  136.8 120.8
     7. BD (   3) C   2 - C   3    90.0  196.1     0.0    0.0  90.0      0.0    0.0  90.0
     8. BD (   1) C   3 - C   6    90.0  251.5    90.0  230.4  21.2     90.0   76.9   5.4
     9. BD (   1) C   4 - C   5    90.0  192.4    90.0  193.6   1.2     90.0   14.5   2.0
    10. BD (   1) C   4 -Cl   8    90.0  311.9    90.0  314.3   2.4      --     --    --
    11. BD (   1) C   5 - C   6    90.0  135.2     --     --    --      90.0  317.5   2.3
    12. BD (   2) C   5 - C   6    90.0  135.2     0.0    0.0  90.0      0.0    0.0  90.0
    13. BD (   1) C   5 - H   7    90.0  258.5    90.0  255.4   3.1      --     --    --
    15. BD (   1) C  10 - C  11    90.0  135.8     --     --    --      90.0  314.6   1.2
    16. BD (   2) C  10 - C  11    90.0  135.8     0.0    0.0  90.0      0.0    0.0  90.0
    17. BD (   1) C  10 - C  13    90.0  251.9    90.0  253.4   1.5      --     --    --
    18. BD (   1) C  11 - C  12    90.0  193.6    90.0  196.1   2.5      --     --    --
    20. BD (   1) C  12 - C  15    90.0  253.5    90.0  249.5   4.0     90.0   77.3   3.8
    21. BD (   2) C  12 - C  15    90.0  253.5     0.0    0.0  90.0      0.0    0.0  90.0
    22. BD (   1) C  12 -Cl  17    90.0  131.2    90.0  132.6   1.4      --     --    --
    23. BD (   1) C  13 - C  14    90.0  193.9    90.0  191.6   2.4     90.0   15.5   1.5
    24. BD (   2) C  13 - C  14    90.0  193.9     0.0    0.0  90.0      0.0    0.0  90.0
    25. BD (   1) C  13 - H  19    90.0  309.7    90.0  311.9   2.1      --     --    --
    26. BD (   1) C  14 - C  15    90.0  134.4     --     --    --      90.0  313.3   1.1
    28. BD (   1) C  15 -Cl  16    90.0  196.3    90.0  194.8   1.5      --     --    --
    57. LP (   1) C   4             --     --      0.0    0.0   --       --     --    --
    59. LP (   2)Cl   8             --     --     90.0  223.0   --       --     --    --
    60. LP (   3)Cl   8             --     --      0.0    0.0   --       --     --    --
    61. LP (   1) O   9             --     --     90.0   17.2   --       --     --    --
    62. LP (   2) O   9             --     --     90.0  286.1   --       --     --    --
    64. LP (   2)Cl  16             --     --     90.0  286.8   --       --     --    --
    65. LP (   3)Cl  16             --     --      0.0    0.0   --       --     --    --
    67. LP (   2)Cl  17             --     --     90.0   40.7   --       --     --    --
    68. LP (   3)Cl  17             --     --      0.0    0.0   --       --     --    --
   362. BD*(   2) C   1 - O   9    90.0   14.1     0.0    0.0  90.0      0.0    0.0  90.0
   365. BD*(   3) C   2 - C   3    90.0  196.1     0.0    0.0  90.0      0.0    0.0  90.0
   370. BD*(   2) C   5 - C   6    90.0  135.2     0.0    0.0  90.0      0.0    0.0  90.0
   374. BD*(   2) C  10 - C  11    90.0  135.8     0.0    0.0  90.0      0.0    0.0  90.0
   379. BD*(   2) C  12 - C  15    90.0  253.5     0.0    0.0  90.0      0.0    0.0  90.0
   382. BD*(   2) C  13 - C  14    90.0  193.9     0.0    0.0  90.0      0.0    0.0  90.0


 Second Order Perturbation Theory Analysis of Fock Matrix in NBO Basis

     Threshold for printing:   0.50 kcal/mol
                                                                              E(2)  E(j)-E(i) F(i,j)
         Donor NBO (i)                     Acceptor NBO (j)                 kcal/mol   a.u.    a.u. 
 ===================================================================================================

 within unit  1
   1. BD (   1) C   1 - C   2        /103. RY*(   1) C   3                    3.43    1.51    0.065
   1. BD (   1) C   1 - C   2        /187. RY*(   1) O   9                    0.60    1.48    0.027
   1. BD (   1) C   1 - C   2        /359. BD*(   1) C   1 - C   2            0.58    1.19    0.024
   1. BD (   1) C   1 - C   2        /361. BD*(   1) C   1 - O   9            1.25    1.43    0.038
   1. BD (   1) C   1 - C   2        /363. BD*(   1) C   2 - C   3            0.72    1.35    0.028
   1. BD (   1) C   1 - C   2        /364. BD*(   2) C   2 - C   3            5.96    0.85    0.065
   1. BD (   1) C   1 - C   2        /366. BD*(   1) C   3 - C   6            0.88    1.22    0.029
   1. BD (   1) C   1 - C   2        /368. BD*(   1) C   4 -Cl   8            2.98    1.00    0.049
   2. BD (   1) C   1 - C   4        / 70. RY*(   2) C   1                    0.52    1.56    0.026
   2. BD (   1) C   1 - C   4        / 74. RY*(   6) C   1                    0.59    2.30    0.033
   2. BD (   1) C   1 - C   4        / 87. RY*(   2) C   2                    0.80    1.56    0.032
   2. BD (   1) C   1 - C   4        /106. RY*(   4) C   3                    0.50    1.51    0.025
   2. BD (   1) C   1 - C   4        /120. RY*(   1) C   4                    0.54    1.49    0.026
   2. BD (   1) C   1 - C   4        /122. RY*(   3) C   4                    0.51    1.60    0.026
   2. BD (   1) C   1 - C   4        /131. RY*(   1) C   5                    5.43    1.32    0.076
   2. BD (   1) C   1 - C   4        /132. RY*(   2) C   5                    1.69    1.73    0.049
   2. BD (   1) C   1 - C   4        /167. RY*(   2)Cl   8                    2.50    1.38    0.053
   2. BD (   1) C   1 - C   4        /168. RY*(   3)Cl   8                    1.14    2.23    0.046
   2. BD (   1) C   1 - C   4        /187. RY*(   1) O   9                    0.98    1.49    0.034
   2. BD (   1) C   1 - C   4        /190. RY*(   4) O   9                    0.75    1.23    0.027
   2. BD (   1) C   1 - C   4        /191. RY*(   5) O   9                    1.69    0.22    0.017
   2. BD (   1) C   1 - C   4        /248. RY*(  13) C  12                    0.87    0.24    0.013
   2. BD (   1) C   1 - C   4        /254. RY*(   2) C  13                    0.64    0.62    0.018
   2. BD (   1) C   1 - C   4        /359. BD*(   1) C   1 - C   2            2.48    1.20    0.049
   2. BD (   1) C   1 - C   4        /361. BD*(   1) C   1 - O   9            1.39    1.44    0.040
   2. BD (   1) C   1 - C   4        /363. BD*(   1) C   2 - C   3            2.32    1.36    0.050
   2. BD (   1) C   1 - C   4        /364. BD*(   2) C   2 - C   3            3.60    0.86    0.050
   2. BD (   1) C   1 - C   4        /367. BD*(   1) C   4 - C   5            0.90    1.28    0.030
   2. BD (   1) C   1 - C   4        /371. BD*(   1) C   5 - H   7            2.50    1.05    0.046
   3. BD (   1) C   1 - O   9        / 69. RY*(   1) C   1                    2.71    1.89    0.064
   3. BD (   1) C   1 - O   9        / 70. RY*(   2) C   1                    0.91    1.97    0.038
   3. BD (   1) C   1 - O   9        / 87. RY*(   2) C   2                    0.71    1.97    0.034
   3. BD (   1) C   1 - O   9        /104. RY*(   2) C   3                    1.81    1.42    0.045
   3. BD (   1) C   1 - O   9        /105. RY*(   3) C   3                    1.35    1.91    0.045
   3. BD (   1) C   1 - O   9        /109. RY*(   7) C   3                    0.63    2.12    0.033
   3. BD (   1) C   1 - O   9        /113. RY*(  11) C   3                    5.34    1.44    0.078
   3. BD (   1) C   1 - O   9        /123. RY*(   4) C   4                    0.56    1.69    0.027
   3. BD (   1) C   1 - O   9        /145. RY*(   1) C   6                    1.30    1.67    0.042
   3. BD (   1) C   1 - O   9        /147. RY*(   3) C   6                    1.04    1.75    0.038
   3. BD (   1) C   1 - O   9        /150. RY*(   6) C   6                    1.80    2.21    0.056
   3. BD (   1) C   1 - O   9        /152. RY*(   8) C   6                    0.81    2.56    0.041
   3. BD (   1) C   1 - O   9        /187. RY*(   1) O   9                    0.79    1.90    0.035
   3. BD (   1) C   1 - O   9        /188. RY*(   2) O   9                    0.90    1.57    0.034
   3. BD (   1) C   1 - O   9        /190. RY*(   4) O   9                    0.53    1.64    0.026
   3. BD (   1) C   1 - O   9        /191. RY*(   5) O   9                    0.52    0.63    0.016
   3. BD (   1) C   1 - O   9        /205. RY*(   2) C  10                    4.30    1.36    0.068
   3. BD (   1) C   1 - O   9        /211. RY*(   8) C  10                    8.04    0.99    0.080
   3. BD (   1) C   1 - O   9        /218. RY*(  15) C  10                    1.16    3.24    0.055
   3. BD (   1) C   1 - O   9        /221. RY*(   2) C  11                    8.35    1.06    0.084
   3. BD (   1) C   1 - O   9        /230. RY*(  11) C  11                   10.08    1.13    0.095
   3. BD (   1) C   1 - O   9        /237. RY*(   2) C  12                    1.07    1.62    0.037
   3. BD (   1) C   1 - O   9        /244. RY*(   9) C  12                    1.69    1.42    0.044
   3. BD (   1) C   1 - O   9        /247. RY*(  12) C  12                   21.96    0.34    0.078
   3. BD (   1) C   1 - O   9        /248. RY*(  13) C  12                   25.76    0.65    0.115
   3. BD (   1) C   1 - O   9        /249. RY*(  14) C  12                    2.01    3.77    0.078
   3. BD (   1) C   1 - O   9        /251. RY*(  16) C  12                    1.48    2.89    0.058
   3. BD (   1) C   1 - O   9        /252. RY*(  17) C  12                    0.81   17.05    0.105
   3. BD (   1) C   1 - O   9        /254. RY*(   2) C  13                    7.57    1.03    0.079
   3. BD (   1) C   1 - O   9        /257. RY*(   5) C  13                    1.57    1.62    0.045
   3. BD (   1) C   1 - O   9        /259. RY*(   7) C  13                    0.98    2.23    0.042
   3. BD (   1) C   1 - O   9        /260. RY*(   8) C  13                    8.84    1.16    0.090
   3. BD (   1) C   1 - O   9        /266. RY*(  14) C  13                    0.72    5.60    0.057
   3. BD (   1) C   1 - O   9        /267. RY*(  15) C  13                    2.97    2.36    0.075
   3. BD (   1) C   1 - O   9        /277. RY*(   8) C  14                    2.23    1.24    0.047
   3. BD (   1) C   1 - O   9        /278. RY*(   9) C  14                    0.65    3.97    0.045
   3. BD (   1) C   1 - O   9        /279. RY*(  10) C  14                    0.77    2.85    0.042
   3. BD (   1) C   1 - O   9        /330. RY*(   6)Cl  17                    0.72    1.91    0.033
   3. BD (   1) C   1 - O   9        /344. RY*(  20)Cl  17                    0.56    4.24    0.044
   3. BD (   1) C   1 - O   9        /345. RY*(   1) H  18                    1.93    1.55    0.049
   3. BD (   1) C   1 - O   9        /349. RY*(   5) H  18                    0.53    2.57    0.033
   3. BD (   1) C   1 - O   9        /351. RY*(   2) H  19                    2.36    1.12    0.046
   3. BD (   1) C   1 - O   9        /357. RY*(   4) H  20                    1.04    0.96    0.028
   3. BD (   1) C   1 - O   9        /359. BD*(   1) C   1 - C   2            0.59    1.61    0.028
   3. BD (   1) C   1 - O   9        /360. BD*(   1) C   1 - C   4            1.70    1.65    0.048
   3. BD (   1) C   1 - O   9        /363. BD*(   1) C   2 - C   3            0.91    1.77    0.036
   3. BD (   1) C   1 - O   9        /367. BD*(   1) C   4 - C   5            0.91    1.69    0.035
   3. BD (   1) C   1 - O   9        /371. BD*(   1) C   5 - H   7            0.98    1.46    0.034
   3. BD (   1) C   1 - O   9        /372. BD*(   1) C   6 - C  10            1.44    1.34    0.040
   3. BD (   1) C   1 - O   9        /376. BD*(   1) C  11 - C  12            5.25    0.89    0.061
   3. BD (   1) C   1 - O   9        /377. BD*(   1) C  11 - H  20            6.49    2.08    0.104
   3. BD (   1) C   1 - O   9        /378. BD*(   1) C  12 - C  15          240.34    0.13    0.162
   3. BD (   1) C   1 - O   9        /381. BD*(   1) C  13 - C  14            4.55    0.83    0.055
   3. BD (   1) C   1 - O   9        /384. BD*(   1) C  14 - C  15            1.47    3.52    0.065
   4. BD (   2) C   1 - O   9        / 57. LP (   1) C   4                    3.57    0.25    0.042
   4. BD (   2) C   1 - O   9        /104. RY*(   2) C   3                    2.13    0.69    0.034
   4. BD (   2) C   1 - O   9        /105. RY*(   3) C   3                    1.22    1.18    0.034
   4. BD (   2) C   1 - O   9        /109. RY*(   7) C   3                    0.56    1.39    0.025
   4. BD (   2) C   1 - O   9        /113. RY*(  11) C   3                    6.49    0.70    0.060
   4. BD (   2) C   1 - O   9        /123. RY*(   4) C   4                    0.69    0.95    0.023
   4. BD (   2) C   1 - O   9        /145. RY*(   1) C   6                    1.03    0.93    0.028
   4. BD (   2) C   1 - O   9        /147. RY*(   3) C   6                    1.02    1.02    0.029
   4. BD (   2) C   1 - O   9        /150. RY*(   6) C   6                    1.24    1.47    0.038
   4. BD (   2) C   1 - O   9        /187. RY*(   1) O   9                    0.53    1.16    0.022
   4. BD (   2) C   1 - O   9        /188. RY*(   2) O   9                    0.56    0.83    0.019
   4. BD (   2) C   1 - O   9        /190. RY*(   4) O   9                    0.83    0.90    0.025
   4. BD (   2) C   1 - O   9        /205. RY*(   2) C  10                    5.42    0.63    0.052
   4. BD (   2) C   1 - O   9        /211. RY*(   8) C  10                   17.72    0.25    0.060
   4. BD (   2) C   1 - O   9        /218. RY*(  15) C  10                    1.04    2.50    0.046
   4. BD (   2) C   1 - O   9        /221. RY*(   2) C  11                   18.15    0.32    0.068
   4. BD (   2) C   1 - O   9        /230. RY*(  11) C  11                   17.96    0.39    0.075
   4. BD (   2) C   1 - O   9        /237. RY*(   2) C  12                    1.36    0.89    0.031
   4. BD (   2) C   1 - O   9        /244. RY*(   9) C  12                    3.28    0.69    0.043
   4. BD (   2) C   1 - O   9        /249. RY*(  14) C  12                    1.67    3.03    0.064
   4. BD (   2) C   1 - O   9        /254. RY*(   2) C  13                   10.50    0.29    0.050
   4. BD (   2) C   1 - O   9        /257. RY*(   5) C  13                    1.29    0.88    0.030
   4. BD (   2) C   1 - O   9        /259. RY*(   7) C  13                    0.55    1.50    0.026
   4. BD (   2) C   1 - O   9        /260. RY*(   8) C  13                    8.46    0.42    0.053
   4. BD (   2) C   1 - O   9        /267. RY*(  15) C  13                    1.16    1.63    0.039
   4. BD (   2) C   1 - O   9        /277. RY*(   8) C  14                    1.69    0.51    0.026
   4. BD (   2) C   1 - O   9        /330. RY*(   6)Cl  17                    0.80    1.17    0.027
   4. BD (   2) C   1 - O   9        /345. RY*(   1) H  18                    1.54    0.82    0.032
   4. BD (   2) C   1 - O   9        /351. RY*(   2) H  19                    3.37    0.38    0.032
   4. BD (   2) C   1 - O   9        /357. RY*(   4) H  20                    2.63    0.22    0.022
   4. BD (   2) C   1 - O   9        /362. BD*(   2) C   1 - O   9            1.31    0.47    0.025
   4. BD (   2) C   1 - O   9        /365. BD*(   3) C   2 - C   3            2.30    0.46    0.030
   4. BD (   2) C   1 - O   9        /371. BD*(   1) C   5 - H   7            0.84    0.72    0.022
   4. BD (   2) C   1 - O   9        /372. BD*(   1) C   6 - C  10            1.69    0.60    0.029
   4. BD (   2) C   1 - O   9        /376. BD*(   1) C  11 - C  12            9.06    0.15    0.033
   4. BD (   2) C   1 - O   9        /377. BD*(   1) C  11 - H  20            3.65    1.35    0.063
   4. BD (   2) C   1 - O   9        /381. BD*(   1) C  13 - C  14           28.90    0.10    0.047
   4. BD (   2) C   1 - O   9        /384. BD*(   1) C  14 - C  15            1.11    2.79    0.050
   5. BD (   1) C   2 - C   3        / 72. RY*(   4) C   1                    0.77    1.93    0.034
   5. BD (   1) C   2 - C   3        / 76. RY*(   8) C   1                    0.64    3.84    0.044
   5. BD (   1) C   2 - C   3        /103. RY*(   1) C   3                    0.63    1.59    0.028
   5. BD (   1) C   2 - C   3        /104. RY*(   2) C   3                    0.93    1.08    0.028
   5. BD (   1) C   2 - C   3        /113. RY*(  11) C   3                    6.63    1.09    0.076
   5. BD (   1) C   2 - C   3        /145. RY*(   1) C   6                    0.89    1.32    0.031
   5. BD (   1) C   2 - C   3        /146. RY*(   2) C   6                    1.47    1.90    0.047
   5. BD (   1) C   2 - C   3        /147. RY*(   3) C   6                    0.94    1.41    0.032
   5. BD (   1) C   2 - C   3        /187. RY*(   1) O   9                    1.87    1.56    0.048
   5. BD (   1) C   2 - C   3        /190. RY*(   4) O   9                    0.67    1.29    0.026
   5. BD (   1) C   2 - C   3        /191. RY*(   5) O   9                   11.79    0.29    0.052
   5. BD (   1) C   2 - C   3        /205. RY*(   2) C  10                    1.14    1.02    0.030
   5. BD (   1) C   2 - C   3        /207. RY*(   4) C  10                    0.66    1.87    0.032
   5. BD (   1) C   2 - C   3        /211. RY*(   8) C  10                    2.08    0.64    0.033
   5. BD (   1) C   2 - C   3        /213. RY*(  10) C  10                    1.54    3.77    0.068
   5. BD (   1) C   2 - C   3        /221. RY*(   2) C  11                    0.60    0.71    0.018
   5. BD (   1) C   2 - C   3        /230. RY*(  11) C  11                    4.56    0.79    0.054
   5. BD (   1) C   2 - C   3        /233. RY*(  14) C  11                    1.81    3.88    0.075
   5. BD (   1) C   2 - C   3        /237. RY*(   2) C  12                    0.74    1.28    0.028
   5. BD (   1) C   2 - C   3        /240. RY*(   5) C  12                    0.95    1.43    0.033
   5. BD (   1) C   2 - C   3        /242. RY*(   7) C  12                    1.67    1.91    0.050
   5. BD (   1) C   2 - C   3        /244. RY*(   9) C  12                    9.96    1.08    0.093
   5. BD (   1) C   2 - C   3        /248. RY*(  13) C  12                    4.20    0.30    0.032
   5. BD (   1) C   2 - C   3        /249. RY*(  14) C  12                    2.13    3.42    0.076
   5. BD (   1) C   2 - C   3        /254. RY*(   2) C  13                    1.53    0.68    0.029
   5. BD (   1) C   2 - C   3        /260. RY*(   8) C  13                    0.81    0.81    0.023
   5. BD (   1) C   2 - C   3        /351. RY*(   2) H  19                    0.77    0.77    0.022
   5. BD (   1) C   2 - C   3        /357. RY*(   4) H  20                    0.97    0.62    0.022
   5. BD (   1) C   2 - C   3        /361. BD*(   1) C   1 - O   9            0.88    1.51    0.033
   5. BD (   1) C   2 - C   3        /372. BD*(   1) C   6 - C  10            4.37    0.99    0.059
   5. BD (   1) C   2 - C   3        /381. BD*(   1) C  13 - C  14            2.82    0.49    0.033
   6. BD (   2) C   2 - C   3        / 57. LP (   1) C   4                    0.52    0.17    0.013
   6. BD (   2) C   2 - C   3        / 69. RY*(   1) C   1                    1.50    1.08    0.037
   6. BD (   2) C   2 - C   3        / 72. RY*(   4) C   1                    2.07    1.46    0.050
   6. BD (   2) C   2 - C   3        /104. RY*(   2) C   3                    2.88    0.61    0.038
   6. BD (   2) C   2 - C   3        /105. RY*(   3) C   3                    1.14    1.10    0.032
   6. BD (   2) C   2 - C   3        /109. RY*(   7) C   3                    1.28    1.31    0.037
   6. BD (   2) C   2 - C   3        /112. RY*(  10) C   3                    0.86    0.75    0.023
   6. BD (   2) C   2 - C   3        /113. RY*(  11) C   3                    9.15    0.63    0.069
   6. BD (   2) C   2 - C   3        /121. RY*(   2) C   4                    1.01    0.98    0.029
   6. BD (   2) C   2 - C   3        /122. RY*(   3) C   4                    0.98    1.21    0.031
   6. BD (   2) C   2 - C   3        /123. RY*(   4) C   4                    0.71    0.88    0.023
   6. BD (   2) C   2 - C   3        /147. RY*(   3) C   6                    5.73    0.94    0.067
   6. BD (   2) C   2 - C   3        /150. RY*(   6) C   6                    0.62    1.40    0.027
   6. BD (   2) C   2 - C   3        /152. RY*(   8) C   6                    0.93    1.76    0.037
   6. BD (   2) C   2 - C   3        /187. RY*(   1) O   9                    1.12    1.09    0.032
   6. BD (   2) C   2 - C   3        /188. RY*(   2) O   9                    1.01    0.76    0.025
   6. BD (   2) C   2 - C   3        /190. RY*(   4) O   9                    2.38    0.83    0.041
   6. BD (   2) C   2 - C   3        /205. RY*(   2) C  10                   10.47    0.55    0.069
   6. BD (   2) C   2 - C   3        /207. RY*(   4) C  10                    1.43    1.41    0.041
   6. BD (   2) C   2 - C   3        /209. RY*(   6) C  10                    2.35    0.66    0.036
   6. BD (   2) C   2 - C   3        /211. RY*(   8) C  10                   54.60    0.18    0.090
   6. BD (   2) C   2 - C   3        /213. RY*(  10) C  10                    0.60    3.31    0.041
   6. BD (   2) C   2 - C   3        /218. RY*(  15) C  10                    2.01    2.43    0.064
   6. BD (   2) C   2 - C   3        /221. RY*(   2) C  11                   33.69    0.25    0.083
   6. BD (   2) C   2 - C   3        /227. RY*(   8) C  11                    0.52    0.98    0.021
   6. BD (   2) C   2 - C   3        /230. RY*(  11) C  11                   42.55    0.32    0.107
   6. BD (   2) C   2 - C   3        /231. RY*(  12) C  11                    0.67    1.55    0.029
   6. BD (   2) C   2 - C   3        /237. RY*(   2) C  12                    3.15    0.81    0.046
   6. BD (   2) C   2 - C   3        /240. RY*(   5) C  12                    1.43    0.97    0.034
   6. BD (   2) C   2 - C   3        /242. RY*(   7) C  12                    1.17    1.44    0.038
   6. BD (   2) C   2 - C   3        /244. RY*(   9) C  12                   12.96    0.62    0.082
   6. BD (   2) C   2 - C   3        /249. RY*(  14) C  12                    3.48    2.96    0.093
   6. BD (   2) C   2 - C   3        /252. RY*(  17) C  12                    0.84   16.24    0.107
   6. BD (   2) C   2 - C   3        /254. RY*(   2) C  13                    7.54    0.22    0.037
   6. BD (   2) C   2 - C   3        /257. RY*(   5) C  13                    0.93    0.81    0.025
   6. BD (   2) C   2 - C   3        /260. RY*(   8) C  13                    5.78    0.35    0.041
   6. BD (   2) C   2 - C   3        /277. RY*(   8) C  14                    0.68    0.43    0.016
   6. BD (   2) C   2 - C   3        /330. RY*(   6)Cl  17                    1.83    1.10    0.041
   6. BD (   2) C   2 - C   3        /332. RY*(   8)Cl  17                    0.63    1.34    0.027
   6. BD (   2) C   2 - C   3        /333. RY*(   9)Cl  17                    0.90    1.77    0.037
   6. BD (   2) C   2 - C   3        /344. RY*(  20)Cl  17                    1.07    3.43    0.055
   6. BD (   2) C   2 - C   3        /345. RY*(   1) H  18                    1.73    0.74    0.033
   6. BD (   2) C   2 - C   3        /351. RY*(   2) H  19                    4.53    0.31    0.034
   6. BD (   2) C   2 - C   3        /356. RY*(   3) H  20                    0.65    0.79    0.021
   6. BD (   2) C   2 - C   3        /357. RY*(   4) H  20                    8.47    0.15    0.033
   6. BD (   2) C   2 - C   3        /359. BD*(   1) C   1 - C   2            6.03    0.80    0.062
   6. BD (   2) C   2 - C   3        /360. BD*(   1) C   1 - C   4            2.71    0.84    0.043
   6. BD (   2) C   2 - C   3        /361. BD*(   1) C   1 - O   9            6.96    1.05    0.078
   6. BD (   2) C   2 - C   3        /365. BD*(   3) C   2 - C   3            0.98    0.39    0.018
   6. BD (   2) C   2 - C   3        /366. BD*(   1) C   3 - C   6            6.63    0.83    0.067
   6. BD (   2) C   2 - C   3        /368. BD*(   1) C   4 -Cl   8            0.75    0.61    0.019
   6. BD (   2) C   2 - C   3        /369. BD*(   1) C   5 - C   6            3.24    1.01    0.052
   6. BD (   2) C   2 - C   3        /371. BD*(   1) C   5 - H   7            2.83    0.65    0.039
   6. BD (   2) C   2 - C   3        /372. BD*(   1) C   6 - C  10            2.97    0.53    0.036
   6. BD (   2) C   2 - C   3        /377. BD*(   1) C  11 - H  20            5.63    1.28    0.077
   6. BD (   2) C   2 - C   3        /381. BD*(   1) C  13 - C  14          272.10    0.02    0.074
   6. BD (   2) C   2 - C   3        /384. BD*(   1) C  14 - C  15            0.84    2.72    0.043
   7. BD (   3) C   2 - C   3        / 71. RY*(   3) C   1                    0.79    1.73    0.035
   7. BD (   3) C   2 - C   3        /104. RY*(   2) C   3                    0.54    0.57    0.016
   7. BD (   3) C   2 - C   3        /113. RY*(  11) C   3                    2.34    0.59    0.035
   7. BD (   3) C   2 - C   3        /149. RY*(   5) C   6                    0.55    1.56    0.027
   7. BD (   3) C   2 - C   3        /190. RY*(   4) O   9                    0.69    0.79    0.022
   7. BD (   3) C   2 - C   3        /205. RY*(   2) C  10                    2.15    0.51    0.031
   7. BD (   3) C   2 - C   3        /209. RY*(   6) C  10                    0.64    0.62    0.019
   7. BD (   3) C   2 - C   3        /211. RY*(   8) C  10                   10.60    0.14    0.036
   7. BD (   3) C   2 - C   3        /218. RY*(  15) C  10                    0.63    2.39    0.036
   7. BD (   3) C   2 - C   3        /221. RY*(   2) C  11                   12.13    0.21    0.047
   7. BD (   3) C   2 - C   3        /230. RY*(  11) C  11                    9.83    0.28    0.049
   7. BD (   3) C   2 - C   3        /237. RY*(   2) C  12                    0.70    0.77    0.022
   7. BD (   3) C   2 - C   3        /244. RY*(   9) C  12                    2.60    0.58    0.036
   7. BD (   3) C   2 - C   3        /249. RY*(  14) C  12                    0.72    2.92    0.043
   7. BD (   3) C   2 - C   3        /254. RY*(   2) C  13                    1.66    0.18    0.016
   7. BD (   3) C   2 - C   3        /260. RY*(   8) C  13                    0.78    0.31    0.015
   7. BD (   3) C   2 - C   3        /351. RY*(   2) H  19                    0.99    0.27    0.015
   7. BD (   3) C   2 - C   3        /357. RY*(   4) H  20                    2.62    0.11    0.016
   7. BD (   3) C   2 - C   3        /362. BD*(   2) C   1 - O   9           26.30    0.36    0.094
   7. BD (   3) C   2 - C   3        /365. BD*(   3) C   2 - C   3            1.13    0.35    0.018
   7. BD (   3) C   2 - C   3        /370. BD*(   2) C   5 - C   6           15.34    0.35    0.070
   7. BD (   3) C   2 - C   3        /377. BD*(   1) C  11 - H  20            1.28    1.24    0.037
   8. BD (   1) C   3 - C   6        / 86. RY*(   1) C   2                    4.53    1.47    0.073
   8. BD (   1) C   3 - C   6        /105. RY*(   3) C   3                    1.01    1.49    0.035
   8. BD (   1) C   3 - C   6        /113. RY*(  11) C   3                    1.03    1.02    0.029
   8. BD (   1) C   3 - C   6        /147. RY*(   3) C   6                    0.61    1.33    0.026
   8. BD (   1) C   3 - C   6        /156. RY*(  12) C   6                    0.98    3.42    0.052
   8. BD (   1) C   3 - C   6        /187. RY*(   1) O   9                    2.14    1.48    0.051
   8. BD (   1) C   3 - C   6        /191. RY*(   5) O   9                    3.40    0.21    0.024
   8. BD (   1) C   3 - C   6        /209. RY*(   6) C  10                    2.80    1.05    0.049
   8. BD (   1) C   3 - C   6        /211. RY*(   8) C  10                   12.84    0.56    0.077
   8. BD (   1) C   3 - C   6        /213. RY*(  10) C  10                    3.77    3.69    0.106
   8. BD (   1) C   3 - C   6        /218. RY*(  15) C  10                    1.71    2.82    0.062
   8. BD (   1) C   3 - C   6        /221. RY*(   2) C  11                   15.87    0.63    0.090
   8. BD (   1) C   3 - C   6        /229. RY*(  10) C  11                    4.79    4.26    0.129
   8. BD (   1) C   3 - C   6        /230. RY*(  11) C  11                    6.99    0.71    0.063
   8. BD (   1) C   3 - C   6        /233. RY*(  14) C  11                   11.57    3.80    0.189
   8. BD (   1) C   3 - C   6        /237. RY*(   2) C  12                    0.68    1.20    0.026
   8. BD (   1) C   3 - C   6        /242. RY*(   7) C  12                    1.23    1.83    0.043
   8. BD (   1) C   3 - C   6        /244. RY*(   9) C  12                    7.44    1.00    0.078
   8. BD (   1) C   3 - C   6        /245. RY*(  10) C  12                    1.10    3.24    0.054
   8. BD (   1) C   3 - C   6        /248. RY*(  13) C  12                    5.05    0.23    0.030
   8. BD (   1) C   3 - C   6        /330. RY*(   6)Cl  17                    0.66    1.49    0.028
   8. BD (   1) C   3 - C   6        /356. RY*(   3) H  20                    3.89    1.18    0.061
   8. BD (   1) C   3 - C   6        /363. BD*(   1) C   2 - C   3            1.03    1.35    0.033
   8. BD (   1) C   3 - C   6        /364. BD*(   2) C   2 - C   3            4.34    0.85    0.055
   8. BD (   1) C   3 - C   6        /369. BD*(   1) C   5 - C   6            2.77    1.40    0.056
   8. BD (   1) C   3 - C   6        /371. BD*(   1) C   5 - H   7            4.21    1.04    0.059
   8. BD (   1) C   3 - C   6        /372. BD*(   1) C   6 - C  10            3.09    0.91    0.048
   8. BD (   1) C   3 - C   6        /375. BD*(   1) C  10 - C  13            0.85    3.09    0.046
   8. BD (   1) C   3 - C   6        /377. BD*(   1) C  11 - H  20            5.52    1.66    0.086
   8. BD (   1) C   3 - C   6        /381. BD*(   1) C  13 - C  14            7.75    0.41    0.051
   8. BD (   1) C   3 - C   6        /384. BD*(   1) C  14 - C  15            2.13    3.10    0.073
   9. BD (   1) C   4 - C   5        / 69. RY*(   1) C   1                    1.16    1.50    0.037
   9. BD (   1) C   4 - C   5        / 70. RY*(   2) C   1                    3.89    1.58    0.070
   9. BD (   1) C   4 - C   5        / 72. RY*(   4) C   1                    0.95    1.88    0.038
   9. BD (   1) C   4 - C   5        / 86. RY*(   1) C   2                    0.66    1.50    0.028
   9. BD (   1) C   4 - C   5        / 87. RY*(   2) C   2                    0.79    1.58    0.032
   9. BD (   1) C   4 - C   5        /103. RY*(   1) C   3                    0.52    1.54    0.026
   9. BD (   1) C   4 - C   5        /104. RY*(   2) C   3                    3.50    1.03    0.054
   9. BD (   1) C   4 - C   5        /105. RY*(   3) C   3                    1.42    1.52    0.042
   9. BD (   1) C   4 - C   5        /106. RY*(   4) C   3                    0.68    1.53    0.029
   9. BD (   1) C   4 - C   5        /109. RY*(   7) C   3                    1.86    1.73    0.051
   9. BD (   1) C   4 - C   5        /112. RY*(  10) C   3                    0.91    1.17    0.029
   9. BD (   1) C   4 - C   5        /113. RY*(  11) C   3                   14.00    1.05    0.109
   9. BD (   1) C   4 - C   5        /115. RY*(  13) C   3                    0.67    2.61    0.038
   9. BD (   1) C   4 - C   5        /121. RY*(   2) C   4                    0.78    1.40    0.030
   9. BD (   1) C   4 - C   5        /122. RY*(   3) C   4                    0.58    1.62    0.028
   9. BD (   1) C   4 - C   5        /123. RY*(   4) C   4                    0.79    1.30    0.029
   9. BD (   1) C   4 - C   5        /145. RY*(   1) C   6                    9.78    1.28    0.100
   9. BD (   1) C   4 - C   5        /146. RY*(   2) C   6                    1.60    1.85    0.049
   9. BD (   1) C   4 - C   5        /147. RY*(   3) C   6                    3.38    1.36    0.061
   9. BD (   1) C   4 - C   5        /150. RY*(   6) C   6                    1.97    1.82    0.054
   9. BD (   1) C   4 - C   5        /152. RY*(   8) C   6                    0.58    2.17    0.032
   9. BD (   1) C   4 - C   5        /162. RY*(   1) H   7                    0.76    2.94    0.043
   9. BD (   1) C   4 - C   5        /167. RY*(   2)Cl   8                    1.87    1.41    0.046
   9. BD (   1) C   4 - C   5        /168. RY*(   3)Cl   8                    0.89    2.26    0.040
   9. BD (   1) C   4 - C   5        /187. RY*(   1) O   9                    4.00    1.51    0.070
   9. BD (   1) C   4 - C   5        /188. RY*(   2) O   9                    0.87    1.18    0.029
   9. BD (   1) C   4 - C   5        /189. RY*(   3) O   9                    0.56    1.94    0.030
   9. BD (   1) C   4 - C   5        /190. RY*(   4) O   9                    3.15    1.25    0.057
   9. BD (   1) C   4 - C   5        /191. RY*(   5) O   9                   56.74    0.24    0.106
   9. BD (   1) C   4 - C   5        /192. RY*(   6) O   9                    1.97    2.06    0.058
   9. BD (   1) C   4 - C   5        /201. RY*(  15) O   9                    0.53    3.39    0.038
   9. BD (   1) C   4 - C   5        /205. RY*(   2) C  10                   13.83    0.97    0.105
   9. BD (   1) C   4 - C   5        /207. RY*(   4) C  10                    2.07    1.83    0.055
   9. BD (   1) C   4 - C   5        /209. RY*(   6) C  10                    3.99    1.08    0.059
   9. BD (   1) C   4 - C   5        /211. RY*(   8) C  10                   25.91    0.60    0.112
   9. BD (   1) C   4 - C   5        /218. RY*(  15) C  10                    3.99    2.85    0.096
   9. BD (   1) C   4 - C   5        /221. RY*(   2) C  11                   31.93    0.67    0.131
   9. BD (   1) C   4 - C   5        /227. RY*(   8) C  11                    0.59    1.40    0.026
   9. BD (   1) C   4 - C   5        /229. RY*(  10) C  11                    0.98    4.29    0.058
   9. BD (   1) C   4 - C   5        /230. RY*(  11) C  11                   34.27    0.74    0.144
   9. BD (   1) C   4 - C   5        /231. RY*(  12) C  11                    1.01    1.97    0.040
   9. BD (   1) C   4 - C   5        /237. RY*(   2) C  12                    4.49    1.23    0.067
   9. BD (   1) C   4 - C   5        /240. RY*(   5) C  12                    1.81    1.39    0.045
   9. BD (   1) C   4 - C   5        /242. RY*(   7) C  12                    1.83    1.86    0.053
   9. BD (   1) C   4 - C   5        /243. RY*(   8) C  12                    0.72    1.76    0.032
   9. BD (   1) C   4 - C   5        /244. RY*(   9) C  12                   14.34    1.03    0.110
   9. BD (   1) C   4 - C   5        /248. RY*(  13) C  12                   27.01    0.26    0.075
   9. BD (   1) C   4 - C   5        /249. RY*(  14) C  12                    6.11    3.38    0.130
   9. BD (   1) C   4 - C   5        /252. RY*(  17) C  12                    1.08   16.66    0.121
   9. BD (   1) C   4 - C   5        /254. RY*(   2) C  13                    2.68    0.64    0.037
   9. BD (   1) C   4 - C   5        /257. RY*(   5) C  13                    1.22    1.23    0.035
   9. BD (   1) C   4 - C   5        /260. RY*(   8) C  13                    3.27    0.76    0.045
   9. BD (   1) C   4 - C   5        /296. RY*(  10) C  15                    0.60    2.90    0.038
   9. BD (   1) C   4 - C   5        /299. RY*(  13) C  15                    0.50    2.99    0.035
   9. BD (   1) C   4 - C   5        /330. RY*(   6)Cl  17                    2.48    1.52    0.055
   9. BD (   1) C   4 - C   5        /332. RY*(   8)Cl  17                    1.00    1.76    0.038
   9. BD (   1) C   4 - C   5        /333. RY*(   9)Cl  17                    1.22    2.19    0.047
   9. BD (   1) C   4 - C   5        /343. RY*(  19)Cl  17                    0.62    1.55    0.028
   9. BD (   1) C   4 - C   5        /344. RY*(  20)Cl  17                    1.64    3.85    0.072
   9. BD (   1) C   4 - C   5        /345. RY*(   1) H  18                    1.52    1.16    0.038
   9. BD (   1) C   4 - C   5        /351. RY*(   2) H  19                    3.78    0.73    0.047
   9. BD (   1) C   4 - C   5        /356. RY*(   3) H  20                    1.09    1.21    0.033
   9. BD (   1) C   4 - C   5        /357. RY*(   4) H  20                    3.94    0.57    0.043
   9. BD (   1) C   4 - C   5        /360. BD*(   1) C   1 - C   4            0.79    1.26    0.028
   9. BD (   1) C   4 - C   5        /361. BD*(   1) C   1 - O   9            2.98    1.47    0.059
   9. BD (   1) C   4 - C   5        /365. BD*(   3) C   2 - C   3            0.90    0.80    0.025
   9. BD (   1) C   4 - C   5        /369. BD*(   1) C   5 - C   6            4.49    1.43    0.072
   9. BD (   1) C   4 - C   5        /372. BD*(   1) C   6 - C  10           15.52    0.95    0.108
   9. BD (   1) C   4 - C   5        /377. BD*(   1) C  11 - H  20            5.51    1.69    0.087
   9. BD (   1) C   4 - C   5        /381. BD*(   1) C  13 - C  14           28.63    0.44    0.101
   9. BD (   1) C   4 - C   5        /384. BD*(   1) C  14 - C  15            3.10    3.13    0.088
  10. BD (   1) C   4 -Cl   8        / 69. RY*(   1) C   1                    3.24    1.56    0.064
  10. BD (   1) C   4 -Cl   8        / 72. RY*(   4) C   1                    0.83    1.94    0.036
  10. BD (   1) C   4 -Cl   8        / 74. RY*(   6) C   1                    0.72    2.38    0.037
  10. BD (   1) C   4 -Cl   8        /131. RY*(   1) C   5                    0.90    1.40    0.032
  10. BD (   1) C   4 -Cl   8        /132. RY*(   2) C   5                    3.18    1.81    0.068
  10. BD (   1) C   4 -Cl   8        /177. RY*(  12)Cl   8                    0.53    2.28    0.031
  10. BD (   1) C   4 -Cl   8        /187. RY*(   1) O   9                    0.95    1.57    0.035
  10. BD (   1) C   4 -Cl   8        /247. RY*(  12) C  12                   12.02    0.01    0.010
  10. BD (   1) C   4 -Cl   8        /359. BD*(   1) C   1 - C   2            3.48    1.28    0.061
  10. BD (   1) C   4 -Cl   8        /369. BD*(   1) C   5 - C   6            2.15    1.49    0.051
  11. BD (   1) C   5 - C   6        /113. RY*(  11) C   3                    2.37    1.11    0.046
  11. BD (   1) C   5 - C   6        /120. RY*(   1) C   4                    0.65    1.57    0.029
  11. BD (   1) C   5 - C   6        /145. RY*(   1) C   6                    0.63    1.34    0.026
  11. BD (   1) C   5 - C   6        /146. RY*(   2) C   6                    0.77    1.91    0.035
  11. BD (   1) C   5 - C   6        /147. RY*(   3) C   6                    1.06    1.42    0.035
  11. BD (   1) C   5 - C   6        /187. RY*(   1) O   9                    1.00    1.57    0.036
  11. BD (   1) C   5 - C   6        /191. RY*(   5) O   9                    0.91    0.31    0.015
  11. BD (   1) C   5 - C   6        /206. RY*(   3) C  10                    0.53    1.53    0.026
  11. BD (   1) C   5 - C   6        /221. RY*(   2) C  11                    1.52    0.73    0.030
  11. BD (   1) C   5 - C   6        /230. RY*(  11) C  11                    2.02    0.80    0.036
  11. BD (   1) C   5 - C   6        /244. RY*(   9) C  12                    2.56    1.10    0.048
  11. BD (   1) C   5 - C   6        /247. RY*(  12) C  12                  131.17    0.02    0.041
  11. BD (   1) C   5 - C   6        /248. RY*(  13) C  12                   16.37    0.32    0.065
  11. BD (   1) C   5 - C   6        /249. RY*(  14) C  12                    1.02    3.44    0.053
  11. BD (   1) C   5 - C   6        /251. RY*(  16) C  12                    0.58    2.56    0.035
  11. BD (   1) C   5 - C   6        /254. RY*(   2) C  13                    8.51    0.70    0.070
  11. BD (   1) C   5 - C   6        /257. RY*(   5) C  13                    0.60    1.29    0.025
  11. BD (   1) C   5 - C   6        /259. RY*(   7) C  13                    0.58    1.91    0.030
  11. BD (   1) C   5 - C   6        /260. RY*(   8) C  13                    4.45    0.83    0.055
  11. BD (   1) C   5 - C   6        /267. RY*(  15) C  13                    1.15    2.04    0.044
  11. BD (   1) C   5 - C   6        /277. RY*(   8) C  14                    1.05    0.91    0.028
  11. BD (   1) C   5 - C   6        /345. RY*(   1) H  18                    0.80    1.22    0.028
  11. BD (   1) C   5 - C   6        /363. BD*(   1) C   2 - C   3            1.81    1.45    0.046
  11. BD (   1) C   5 - C   6        /364. BD*(   2) C   2 - C   3            3.78    0.95    0.054
  11. BD (   1) C   5 - C   6        /366. BD*(   1) C   3 - C   6            6.06    1.31    0.080
  11. BD (   1) C   5 - C   6        /367. BD*(   1) C   4 - C   5            4.97    1.36    0.074
  11. BD (   1) C   5 - C   6        /368. BD*(   1) C   4 -Cl   8            3.44    1.09    0.055
  11. BD (   1) C   5 - C   6        /372. BD*(   1) C   6 - C  10            9.46    1.01    0.087
  11. BD (   1) C   5 - C   6        /373. BD*(   1) C  10 - C  11            1.92    1.43    0.047
  11. BD (   1) C   5 - C   6        /376. BD*(   1) C  11 - C  12            4.03    0.56    0.043
  11. BD (   1) C   5 - C   6        /381. BD*(   1) C  13 - C  14            1.95    0.51    0.028
  12. BD (   2) C   5 - C   6        / 57. LP (   1) C   4                   39.89    0.15    0.097
  12. BD (   2) C   5 - C   6        /104. RY*(   2) C   3                    3.13    0.59    0.041
  12. BD (   2) C   5 - C   6        /109. RY*(   7) C   3                    0.87    1.29    0.032
  12. BD (   2) C   5 - C   6        /113. RY*(  11) C   3                   10.40    0.61    0.076
  12. BD (   2) C   5 - C   6        /123. RY*(   4) C   4                    3.38    0.86    0.051
  12. BD (   2) C   5 - C   6        /145. RY*(   1) C   6                    1.49    0.84    0.033
  12. BD (   2) C   5 - C   6        /147. RY*(   3) C   6                    1.45    0.92    0.035
  12. BD (   2) C   5 - C   6        /150. RY*(   6) C   6                    1.65    1.38    0.045
  12. BD (   2) C   5 - C   6        /152. RY*(   8) C   6                    0.62    1.73    0.031
  12. BD (   2) C   5 - C   6        /187. RY*(   1) O   9                    0.86    1.07    0.029
  12. BD (   2) C   5 - C   6        /188. RY*(   2) O   9                    0.65    0.74    0.021
  12. BD (   2) C   5 - C   6        /190. RY*(   4) O   9                    1.67    0.81    0.035
  12. BD (   2) C   5 - C   6        /205. RY*(   2) C  10                    9.01    0.53    0.066
  12. BD (   2) C   5 - C   6        /207. RY*(   4) C  10                    2.83    1.39    0.059
  12. BD (   2) C   5 - C   6        /209. RY*(   6) C  10                    0.64    0.64    0.019
  12. BD (   2) C   5 - C   6        /210. RY*(   7) C  10                    0.58    1.33    0.026
  12. BD (   2) C   5 - C   6        /211. RY*(   8) C  10                   38.20    0.16    0.073
  12. BD (   2) C   5 - C   6        /218. RY*(  15) C  10                    2.02    2.41    0.066
  12. BD (   2) C   5 - C   6        /221. RY*(   2) C  11                   43.79    0.23    0.095
  12. BD (   2) C   5 - C   6        /229. RY*(  10) C  11                    0.53    3.86    0.043
  12. BD (   2) C   5 - C   6        /230. RY*(  11) C  11                   35.00    0.30    0.097
  12. BD (   2) C   5 - C   6        /237. RY*(   2) C  12                    2.35    0.79    0.041
  12. BD (   2) C   5 - C   6        /240. RY*(   5) C  12                    0.86    0.95    0.027
  12. BD (   2) C   5 - C   6        /242. RY*(   7) C  12                    0.54    1.42    0.026
  12. BD (   2) C   5 - C   6        /244. RY*(   9) C  12                    6.44    0.60    0.059
  12. BD (   2) C   5 - C   6        /249. RY*(  14) C  12                    2.58    2.94    0.083
  12. BD (   2) C   5 - C   6        /252. RY*(  17) C  12                    0.60   16.22    0.093
  12. BD (   2) C   5 - C   6        /254. RY*(   2) C  13                   17.60    0.20    0.056
  12. BD (   2) C   5 - C   6        /257. RY*(   5) C  13                    2.37    0.79    0.041
  12. BD (   2) C   5 - C   6        /259. RY*(   7) C  13                    0.65    1.40    0.029
  12. BD (   2) C   5 - C   6        /260. RY*(   8) C  13                   11.68    0.33    0.059
  12. BD (   2) C   5 - C   6        /267. RY*(  15) C  13                    1.07    1.54    0.038
  12. BD (   2) C   5 - C   6        /277. RY*(   8) C  14                    1.75    0.41    0.025
  12. BD (   2) C   5 - C   6        /330. RY*(   6)Cl  17                    1.31    1.08    0.036
  12. BD (   2) C   5 - C   6        /332. RY*(   8)Cl  17                    0.55    1.32    0.026
  12. BD (   2) C   5 - C   6        /333. RY*(   9)Cl  17                    0.59    1.75    0.031
  12. BD (   2) C   5 - C   6        /344. RY*(  20)Cl  17                    0.66    3.41    0.045
  12. BD (   2) C   5 - C   6        /345. RY*(   1) H  18                    1.99    0.72    0.036
  12. BD (   2) C   5 - C   6        /351. RY*(   2) H  19                    5.80    0.29    0.039
  12. BD (   2) C   5 - C   6        /356. RY*(   3) H  20                    0.57    0.77    0.020
  12. BD (   2) C   5 - C   6        /357. RY*(   4) H  20                    6.71    0.13    0.028
  12. BD (   2) C   5 - C   6        /365. BD*(   3) C   2 - C   3           14.75    0.37    0.066
  12. BD (   2) C   5 - C   6        /370. BD*(   2) C   5 - C   6            2.04    0.37    0.026
  12. BD (   2) C   5 - C   6        /371. BD*(   1) C   5 - H   7            1.08    0.63    0.025
  12. BD (   2) C   5 - C   6        /372. BD*(   1) C   6 - C  10            2.50    0.51    0.033
  12. BD (   2) C   5 - C   6        /374. BD*(   2) C  10 - C  11            2.26    5.23    0.100
  12. BD (   2) C   5 - C   6        /376. BD*(   1) C  11 - C  12           16.44    0.06    0.029
  12. BD (   2) C   5 - C   6        /377. BD*(   1) C  11 - H  20            6.04    1.26    0.082
  12. BD (   2) C   5 - C   6        /384. BD*(   1) C  14 - C  15            1.80    2.70    0.066
  13. BD (   1) C   5 - H   7        /106. RY*(   4) C   3                    0.51    1.38    0.024
  13. BD (   1) C   5 - H   7        /109. RY*(   7) C   3                    1.60    1.57    0.045
  13. BD (   1) C   5 - H   7        /112. RY*(  10) C   3                    0.50    1.01    0.020
  13. BD (   1) C   5 - H   7        /113. RY*(  11) C   3                    6.50    0.89    0.069
  13. BD (   1) C   5 - H   7        /120. RY*(   1) C   4                    0.93    1.35    0.032
  13. BD (   1) C   5 - H   7        /122. RY*(   3) C   4                    1.08    1.46    0.036
  13. BD (   1) C   5 - H   7        /131. RY*(   1) C   5                    0.62    1.19    0.024
  13. BD (   1) C   5 - H   7        /132. RY*(   2) C   5                    0.66    1.59    0.029
  13. BD (   1) C   5 - H   7        /145. RY*(   1) C   6                    5.14    1.12    0.068
  13. BD (   1) C   5 - H   7        /146. RY*(   2) C   6                    0.62    1.69    0.029
  13. BD (   1) C   5 - H   7        /152. RY*(   8) C   6                    0.68    2.01    0.033
  13. BD (   1) C   5 - H   7        /187. RY*(   1) O   9                    0.97    1.35    0.033
  13. BD (   1) C   5 - H   7        /190. RY*(   4) O   9                    3.91    1.09    0.059
  13. BD (   1) C   5 - H   7        /191. RY*(   5) O   9                  170.03    0.08    0.107
  13. BD (   1) C   5 - H   7        /192. RY*(   6) O   9                    1.34    1.91    0.046
  13. BD (   1) C   5 - H   7        /205. RY*(   2) C  10                    7.32    0.81    0.070
  13. BD (   1) C   5 - H   7        /207. RY*(   4) C  10                    1.53    1.67    0.046
  13. BD (   1) C   5 - H   7        /209. RY*(   6) C  10                    3.46    0.92    0.051
  13. BD (   1) C   5 - H   7        /211. RY*(   8) C  10                   10.93    0.44    0.062
  13. BD (   1) C   5 - H   7        /215. RY*(  12) C  10                    0.61    3.09    0.039
  13. BD (   1) C   5 - H   7        /218. RY*(  15) C  10                    2.41    2.69    0.073
  13. BD (   1) C   5 - H   7        /221. RY*(   2) C  11                   25.65    0.51    0.103
  13. BD (   1) C   5 - H   7        /229. RY*(  10) C  11                    0.59    4.13    0.044
  13. BD (   1) C   5 - H   7        /230. RY*(  11) C  11                   20.63    0.58    0.099
  13. BD (   1) C   5 - H   7        /231. RY*(  12) C  11                    0.60    1.81    0.030
  13. BD (   1) C   5 - H   7        /237. RY*(   2) C  12                    2.63    1.07    0.048
  13. BD (   1) C   5 - H   7        /240. RY*(   5) C  12                    1.33    1.23    0.036
  13. BD (   1) C   5 - H   7        /242. RY*(   7) C  12                    1.92    1.70    0.052
  13. BD (   1) C   5 - H   7        /244. RY*(   9) C  12                   11.81    0.88    0.092
  13. BD (   1) C   5 - H   7        /249. RY*(  14) C  12                    3.42    3.22    0.095
  13. BD (   1) C   5 - H   7        /251. RY*(  16) C  12                    1.52    2.34    0.054
  13. BD (   1) C   5 - H   7        /256. RY*(   4) C  13                    0.84    1.56    0.033
  13. BD (   1) C   5 - H   7        /257. RY*(   5) C  13                    1.02    1.07    0.030
  13. BD (   1) C   5 - H   7        /271. RY*(   2) C  14                    0.52    1.54    0.025
  13. BD (   1) C   5 - H   7        /275. RY*(   6) C  14                    0.71    1.50    0.029
  13. BD (   1) C   5 - H   7        /277. RY*(   8) C  14                    0.56    0.69    0.018
  13. BD (   1) C   5 - H   7        /296. RY*(  10) C  15                    0.55    2.74    0.035
  13. BD (   1) C   5 - H   7        /330. RY*(   6)Cl  17                    1.66    1.36    0.043
  13. BD (   1) C   5 - H   7        /332. RY*(   8)Cl  17                    0.59    1.60    0.028
  13. BD (   1) C   5 - H   7        /333. RY*(   9)Cl  17                    0.66    2.03    0.033
  13. BD (   1) C   5 - H   7        /344. RY*(  20)Cl  17                    0.84    3.69    0.050
  13. BD (   1) C   5 - H   7        /351. RY*(   2) H  19                    7.73    0.57    0.060
  13. BD (   1) C   5 - H   7        /356. RY*(   3) H  20                    1.75    1.05    0.039
  13. BD (   1) C   5 - H   7        /357. RY*(   4) H  20                    2.45    0.41    0.029
  13. BD (   1) C   5 - H   7        /360. BD*(   1) C   1 - C   4            4.51    1.10    0.063
  13. BD (   1) C   5 - H   7        /365. BD*(   3) C   2 - C   3            0.64    0.65    0.019
  13. BD (   1) C   5 - H   7        /366. BD*(   1) C   3 - C   6            6.99    1.09    0.078
  13. BD (   1) C   5 - H   7        /367. BD*(   1) C   4 - C   5            0.65    1.14    0.024
  13. BD (   1) C   5 - H   7        /369. BD*(   1) C   5 - C   6            2.27    1.27    0.048
  13. BD (   1) C   5 - H   7        /372. BD*(   1) C   6 - C  10            2.20    0.79    0.037
  13. BD (   1) C   5 - H   7        /376. BD*(   1) C  11 - C  12            4.74    0.34    0.036
  13. BD (   1) C   5 - H   7        /381. BD*(   1) C  13 - C  14           40.24    0.28    0.096
  13. BD (   1) C   5 - H   7        /384. BD*(   1) C  14 - C  15            2.68    2.97    0.080
  14. BD (   1) C   6 - C  10        / 57. LP (   1) C   4                    0.69    0.56    0.027
  14. BD (   1) C   6 - C  10        / 69. RY*(   1) C   1                    1.20    1.47    0.038
  14. BD (   1) C   6 - C  10        / 86. RY*(   1) C   2                    0.64    1.47    0.028
  14. BD (   1) C   6 - C  10        /101. RY*(  16) C   2                    0.75    3.69    0.047
  14. BD (   1) C   6 - C  10        /102. RY*(  17) C   2                    0.54    2.46    0.033
  14. BD (   1) C   6 - C  10        /103. RY*(   1) C   3                    0.51    1.51    0.025
  14. BD (   1) C   6 - C  10        /104. RY*(   2) C   3                   14.21    1.00    0.107
  14. BD (   1) C   6 - C  10        /105. RY*(   3) C   3                    2.15    1.49    0.051
  14. BD (   1) C   6 - C  10        /106. RY*(   4) C   3                    0.54    1.50    0.026
  14. BD (   1) C   6 - C  10        /109. RY*(   7) C   3                    3.67    1.70    0.071
  14. BD (   1) C   6 - C  10        /112. RY*(  10) C   3                    2.53    1.14    0.048
  14. BD (   1) C   6 - C  10        /113. RY*(  11) C   3                   57.48    1.02    0.217
  14. BD (   1) C   6 - C  10        /115. RY*(  13) C   3                    1.70    2.58    0.060
  14. BD (   1) C   6 - C  10        /116. RY*(  14) C   3                    0.63    2.95    0.039
  14. BD (   1) C   6 - C  10        /121. RY*(   2) C   4                    1.23    1.37    0.037
  14. BD (   1) C   6 - C  10        /123. RY*(   4) C   4                    2.38    1.27    0.049
  14. BD (   1) C   6 - C  10        /142. RY*(  12) C   5                    0.63    2.19    0.033
  14. BD (   1) C   6 - C  10        /145. RY*(   1) C   6                    6.89    1.25    0.083
  14. BD (   1) C   6 - C  10        /147. RY*(   3) C   6                    2.12    1.33    0.048
  14. BD (   1) C   6 - C  10        /150. RY*(   6) C   6                    5.76    1.79    0.091
  14. BD (   1) C   6 - C  10        /152. RY*(   8) C   6                    1.96    2.14    0.058
  14. BD (   1) C   6 - C  10        /153. RY*(   9) C   6                    0.77    2.64    0.040
  14. BD (   1) C   6 - C  10        /156. RY*(  12) C   6                    0.94    3.42    0.051
  14. BD (   1) C   6 - C  10        /157. RY*(  13) C   6                    0.65    3.01    0.040
  14. BD (   1) C   6 - C  10        /161. RY*(  17) C   6                    0.77   18.33    0.107
  14. BD (   1) C   6 - C  10        /162. RY*(   1) H   7                    0.60    2.91    0.037
  14. BD (   1) C   6 - C  10        /184. RY*(  19)Cl   8                    0.55    4.18    0.043
  14. BD (   1) C   6 - C  10        /187. RY*(   1) O   9                   13.86    1.48    0.129
  14. BD (   1) C   6 - C  10        /188. RY*(   2) O   9                    4.96    1.15    0.068
  14. BD (   1) C   6 - C  10        /190. RY*(   4) O   9                    3.47    1.22    0.058
  14. BD (   1) C   6 - C  10        /191. RY*(   5) O   9                   65.15    0.21    0.106
  14. BD (   1) C   6 - C  10        /201. RY*(  15) O   9                    1.84    3.36    0.071
  14. BD (   1) C   6 - C  10        /205. RY*(   2) C  10                   16.10    0.94    0.111
  14. BD (   1) C   6 - C  10        /206. RY*(   3) C  10                    2.88    1.43    0.058
  14. BD (   1) C   6 - C  10        /207. RY*(   4) C  10                    4.11    1.80    0.077
  14. BD (   1) C   6 - C  10        /211. RY*(   8) C  10                   22.19    0.57    0.101
  14. BD (   1) C   6 - C  10        /213. RY*(  10) C  10                    9.53    3.69    0.169
  14. BD (   1) C   6 - C  10        /218. RY*(  15) C  10                    2.88    2.82    0.081
  14. BD (   1) C   6 - C  10        /219. RY*(  16) C  10                    0.54   21.01    0.096
  14. BD (   1) C   6 - C  10        /221. RY*(   2) C  11                   30.11    0.64    0.124
  14. BD (   1) C   6 - C  10        /227. RY*(   8) C  11                    1.43    1.37    0.040
  14. BD (   1) C   6 - C  10        /229. RY*(  10) C  11                    1.44    4.26    0.070
  14. BD (   1) C   6 - C  10        /230. RY*(  11) C  11                   54.13    0.71    0.176
  14. BD (   1) C   6 - C  10        /231. RY*(  12) C  11                    2.55    1.94    0.063
  14. BD (   1) C   6 - C  10        /233. RY*(  14) C  11                   11.44    3.80    0.188
  14. BD (   1) C   6 - C  10        /236. RY*(   1) C  12                    0.67    1.62    0.030
  14. BD (   1) C   6 - C  10        /237. RY*(   2) C  12                    5.79    1.20    0.075
  14. BD (   1) C   6 - C  10        /240. RY*(   5) C  12                    7.02    1.36    0.088
  14. BD (   1) C   6 - C  10        /241. RY*(   6) C  12                    0.58    2.88    0.037
  14. BD (   1) C   6 - C  10        /242. RY*(   7) C  12                    8.76    1.83    0.114
  14. BD (   1) C   6 - C  10        /243. RY*(   8) C  12                    0.58    1.73    0.029
  14. BD (   1) C   6 - C  10        /244. RY*(   9) C  12                   62.60    1.00    0.225
  14. BD (   1) C   6 - C  10        /246. RY*(  11) C  12                    0.76    2.87    0.042
  14. BD (   1) C   6 - C  10        /248. RY*(  13) C  12                  164.42    0.23    0.174
  14. BD (   1) C   6 - C  10        /249. RY*(  14) C  12                   14.00    3.35    0.195
  14. BD (   1) C   6 - C  10        /250. RY*(  15) C  12                    0.83    4.36    0.054
  14. BD (   1) C   6 - C  10        /251. RY*(  16) C  12                    1.64    2.47    0.057
  14. BD (   1) C   6 - C  10        /252. RY*(  17) C  12                    4.17   16.63    0.237
  14. BD (   1) C   6 - C  10        /254. RY*(   2) C  13                   37.95    0.61    0.136
  14. BD (   1) C   6 - C  10        /257. RY*(   5) C  13                    5.00    1.20    0.069
  14. BD (   1) C   6 - C  10        /259. RY*(   7) C  13                    4.56    1.81    0.082
  14. BD (   1) C   6 - C  10        /260. RY*(   8) C  13                   25.80    0.73    0.124
  14. BD (   1) C   6 - C  10        /267. RY*(  15) C  13                    4.31    1.94    0.082
  14. BD (   1) C   6 - C  10        /269. RY*(  17) C  13                    1.16   20.62    0.139
  14. BD (   1) C   6 - C  10        /270. RY*(   1) C  14                    2.00    1.82    0.054
  14. BD (   1) C   6 - C  10        /272. RY*(   3) C  14                    1.22    1.50    0.038
  14. BD (   1) C   6 - C  10        /277. RY*(   8) C  14                    5.72    0.82    0.062
  14. BD (   1) C   6 - C  10        /278. RY*(   9) C  14                    1.50    3.55    0.066
  14. BD (   1) C   6 - C  10        /279. RY*(  10) C  14                    2.69    2.43    0.073
  14. BD (   1) C   6 - C  10        /280. RY*(  11) C  14                    2.57    3.13    0.081
  14. BD (   1) C   6 - C  10        /283. RY*(  14) C  14                    0.80    3.04    0.044
  14. BD (   1) C   6 - C  10        /287. RY*(   1) C  15                    0.95    1.92    0.038
  14. BD (   1) C   6 - C  10        /292. RY*(   6) C  15                    0.70    2.48    0.037
  14. BD (   1) C   6 - C  10        /293. RY*(   7) C  15                    0.64    2.73    0.038
  14. BD (   1) C   6 - C  10        /295. RY*(   9) C  15                    0.64    2.32    0.035
  14. BD (   1) C   6 - C  10        /296. RY*(  10) C  15                    1.95    2.87    0.067
  14. BD (   1) C   6 - C  10        /297. RY*(  11) C  15                    0.60    2.61    0.036
  14. BD (   1) C   6 - C  10        /299. RY*(  13) C  15                    1.59    2.96    0.062
  14. BD (   1) C   6 - C  10        /300. RY*(  14) C  15                    0.70    2.83    0.040
  14. BD (   1) C   6 - C  10        /310. RY*(   7)Cl  16                    0.84    1.42    0.031
  14. BD (   1) C   6 - C  10        /330. RY*(   6)Cl  17                    2.27    1.49    0.052
  14. BD (   1) C   6 - C  10        /332. RY*(   8)Cl  17                    1.71    1.73    0.049
  14. BD (   1) C   6 - C  10        /333. RY*(   9)Cl  17                    2.10    2.16    0.061
  14. BD (   1) C   6 - C  10        /343. RY*(  19)Cl  17                    0.56    1.52    0.026
  14. BD (   1) C   6 - C  10        /344. RY*(  20)Cl  17                    2.77    3.82    0.092
  14. BD (   1) C   6 - C  10        /345. RY*(   1) H  18                    8.05    1.13    0.086
  14. BD (   1) C   6 - C  10        /346. RY*(   2) H  18                    1.40    2.95    0.058
  14. BD (   1) C   6 - C  10        /349. RY*(   5) H  18                    0.97    2.15    0.041
  14. BD (   1) C   6 - C  10        /351. RY*(   2) H  19                    4.05    0.70    0.048
  14. BD (   1) C   6 - C  10        /357. RY*(   4) H  20                    9.17    0.54    0.063
  14. BD (   1) C   6 - C  10        /363. BD*(   1) C   2 - C   3            1.63    1.35    0.042
  14. BD (   1) C   6 - C  10        /365. BD*(   3) C   2 - C   3            1.35    0.77    0.030
  14. BD (   1) C   6 - C  10        /366. BD*(   1) C   3 - C   6            1.19    1.22    0.034
  14. BD (   1) C   6 - C  10        /367. BD*(   1) C   4 - C   5            2.71    1.27    0.052
  14. BD (   1) C   6 - C  10        /369. BD*(   1) C   5 - C   6            3.37    1.40    0.061
  14. BD (   1) C   6 - C  10        /371. BD*(   1) C   5 - H   7            6.13    1.04    0.071
  14. BD (   1) C   6 - C  10        /372. BD*(   1) C   6 - C  10            9.37    0.92    0.083
  14. BD (   1) C   6 - C  10        /373. BD*(   1) C  10 - C  11            3.98    1.34    0.065
  14. BD (   1) C   6 - C  10        /375. BD*(   1) C  10 - C  13            1.71    3.09    0.065
  14. BD (   1) C   6 - C  10        /376. BD*(   1) C  11 - C  12            1.24    0.47    0.022
  14. BD (   1) C   6 - C  10        /377. BD*(   1) C  11 - H  20           13.92    1.66    0.136
  14. BD (   1) C   6 - C  10        /381. BD*(   1) C  13 - C  14            4.84    0.41    0.040
  14. BD (   1) C   6 - C  10        /384. BD*(   1) C  14 - C  15            3.03    3.10    0.087
  15. BD (   1) C  10 - C  11        / 57. LP (   1) C   4                    5.74    0.68    0.087
  15. BD (   1) C  10 - C  11        / 69. RY*(   1) C   1                    8.86    1.59    0.106
  15. BD (   1) C  10 - C  11        / 70. RY*(   2) C   1                    3.55    1.67    0.069
  15. BD (   1) C  10 - C  11        / 78. RY*(  10) C   1                    1.18    2.93    0.053
  15. BD (   1) C  10 - C  11        / 79. RY*(  11) C   1                    0.67    1.88    0.032
  15. BD (   1) C  10 - C  11        / 83. RY*(  15) C   1                    1.20    4.02    0.063
  15. BD (   1) C  10 - C  11        / 85. RY*(  17) C   1                    0.99    2.91    0.048
  15. BD (   1) C  10 - C  11        / 86. RY*(   1) C   2                    4.50    1.60    0.076
  15. BD (   1) C  10 - C  11        / 87. RY*(   2) C   2                    3.96    1.67    0.073
  15. BD (   1) C  10 - C  11        / 90. RY*(   5) C   2                    0.53    2.32    0.032
  15. BD (   1) C  10 - C  11        / 91. RY*(   6) C   2                    0.93    2.75    0.046
  15. BD (   1) C  10 - C  11        / 93. RY*(   8) C   2                    6.95    2.39    0.116
  15. BD (   1) C  10 - C  11        / 94. RY*(   9) C   2                    3.35    2.98    0.090
  15. BD (   1) C  10 - C  11        / 95. RY*(  10) C   2                    0.77    3.52    0.047
  15. BD (   1) C  10 - C  11        / 97. RY*(  12) C   2                    0.93    3.12    0.048
  15. BD (   1) C  10 - C  11        /100. RY*(  15) C   2                    1.39    1.44    0.040
  15. BD (   1) C  10 - C  11        /101. RY*(  16) C   2                    7.85    3.81    0.156
  15. BD (   1) C  10 - C  11        /102. RY*(  17) C   2                    7.17    2.58    0.122
  15. BD (   1) C  10 - C  11        /103. RY*(   1) C   3                    9.14    1.63    0.110
  15. BD (   1) C  10 - C  11        /104. RY*(   2) C   3                   68.41    1.12    0.249
  15. BD (   1) C  10 - C  11        /105. RY*(   3) C   3                   25.04    1.61    0.181
  15. BD (   1) C  10 - C  11        /106. RY*(   4) C   3                    8.42    1.63    0.105
  15. BD (   1) C  10 - C  11        /109. RY*(   7) C   3                   39.14    1.82    0.240
  15. BD (   1) C  10 - C  11        /112. RY*(  10) C   3                   27.19    1.26    0.167
  15. BD (   1) C  10 - C  11        /113. RY*(  11) C   3                  362.61    1.14    0.578
  15. BD (   1) C  10 - C  11        /114. RY*(  12) C   3                    7.41    4.26    0.160
  15. BD (   1) C  10 - C  11        /115. RY*(  13) C   3                   20.43    2.71    0.212
  15. BD (   1) C  10 - C  11        /116. RY*(  14) C   3                    4.73    3.07    0.109
  15. BD (   1) C  10 - C  11        /121. RY*(   2) C   4                    7.01    1.49    0.092
  15. BD (   1) C  10 - C  11        /122. RY*(   3) C   4                    6.24    1.72    0.093
  15. BD (   1) C  10 - C  11        /123. RY*(   4) C   4                   18.15    1.39    0.143
  15. BD (   1) C  10 - C  11        /124. RY*(   5) C   4                    5.51    1.85    0.091
  15. BD (   1) C  10 - C  11        /126. RY*(   7) C   4                    0.56    2.21    0.032
  15. BD (   1) C  10 - C  11        /127. RY*(   8) C   4                    0.88    2.89    0.046
  15. BD (   1) C  10 - C  11        /131. RY*(   1) C   5                    2.20    1.44    0.050
  15. BD (   1) C  10 - C  11        /134. RY*(   4) C   5                    2.70    1.70    0.061
  15. BD (   1) C  10 - C  11        /136. RY*(   6) C   5                    2.93    3.72    0.094
  15. BD (   1) C  10 - C  11        /140. RY*(  10) C   5                    0.52    3.16    0.037
  15. BD (   1) C  10 - C  11        /141. RY*(  11) C   5                    3.36    3.33    0.095
  15. BD (   1) C  10 - C  11        /142. RY*(  12) C   5                    3.26    2.31    0.078
  15. BD (   1) C  10 - C  11        /145. RY*(   1) C   6                   47.63    1.37    0.229
  15. BD (   1) C  10 - C  11        /146. RY*(   2) C   6                    9.69    1.94    0.123
  15. BD (   1) C  10 - C  11        /147. RY*(   3) C   6                   26.00    1.45    0.175
  15. BD (   1) C  10 - C  11        /150. RY*(   6) C   6                   34.18    1.91    0.230
  15. BD (   1) C  10 - C  11        /152. RY*(   8) C   6                   21.99    2.26    0.201
  15. BD (   1) C  10 - C  11        /153. RY*(   9) C   6                    1.09    2.76    0.049
  15. BD (   1) C  10 - C  11        /154. RY*(  10) C   6                    1.16    3.55    0.058
  15. BD (   1) C  10 - C  11        /156. RY*(  12) C   6                    0.98    3.54    0.053
  15. BD (   1) C  10 - C  11        /157. RY*(  13) C   6                    2.53    3.13    0.080
  15. BD (   1) C  10 - C  11        /158. RY*(  14) C   6                    2.25    5.06    0.096
  15. BD (   1) C  10 - C  11        /159. RY*(  15) C   6                    6.84    5.45    0.174
  15. BD (   1) C  10 - C  11        /161. RY*(  17) C   6                    0.77   18.45    0.107
  15. BD (   1) C  10 - C  11        /162. RY*(   1) H   7                    1.25    3.03    0.055
  15. BD (   1) C  10 - C  11        /165. RY*(   4) H   7                    1.26    3.40    0.059
  15. BD (   1) C  10 - C  11        /168. RY*(   3)Cl   8                    0.72    2.35    0.037
  15. BD (   1) C  10 - C  11        /172. RY*(   7)Cl   8                    0.83    2.66    0.042
  15. BD (   1) C  10 - C  11        /173. RY*(   8)Cl   8                    0.77    1.97    0.035
  15. BD (   1) C  10 - C  11        /183. RY*(  18)Cl   8                    0.56   18.68    0.092
  15. BD (   1) C  10 - C  11        /184. RY*(  19)Cl   8                    4.66    4.30    0.128
  15. BD (   1) C  10 - C  11        /186. RY*(  21)Cl   8                    1.18  207.09    0.445
  15. BD (   1) C  10 - C  11        /187. RY*(   1) O   9                   62.43    1.60    0.284
  15. BD (   1) C  10 - C  11        /188. RY*(   2) O   9                   25.64    1.27    0.162
  15. BD (   1) C  10 - C  11        /190. RY*(   4) O   9                   80.48    1.34    0.296
  15. BD (   1) C  10 - C  11        /191. RY*(   5) O   9                 1313.43    0.33    0.596
  15. BD (   1) C  10 - C  11        /192. RY*(   6) O   9                   18.49    2.16    0.180
  15. BD (   1) C  10 - C  11        /193. RY*(   7) O   9                    0.95    2.39    0.043
  15. BD (   1) C  10 - C  11        /197. RY*(  11) O   9                    6.30    5.96    0.174
  15. BD (   1) C  10 - C  11        /201. RY*(  15) O   9                   13.68    3.48    0.196
  15. BD (   1) C  10 - C  11        /203. RY*(  17) O   9                    5.27    3.84    0.128
  15. BD (   1) C  10 - C  11        /205. RY*(   2) C  10                  194.51    1.06    0.409
  15. BD (   1) C  10 - C  11        /206. RY*(   3) C  10                    6.96    1.56    0.094
  15. BD (   1) C  10 - C  11        /207. RY*(   4) C  10                   52.97    1.92    0.287
  15. BD (   1) C  10 - C  11        /209. RY*(   6) C  10                   85.91    1.17    0.286
  15. BD (   1) C  10 - C  11        /210. RY*(   7) C  10                    1.77    1.86    0.052
  15. BD (   1) C  10 - C  11        /211. RY*(   8) C  10                  455.28    0.69    0.503
  15. BD (   1) C  10 - C  11        /213. RY*(  10) C  10                   45.63    3.82    0.376
  15. BD (   1) C  10 - C  11        /214. RY*(  11) C  10                    6.78    3.36    0.136
  15. BD (   1) C  10 - C  11        /215. RY*(  12) C  10                    6.52    3.34    0.133
  15. BD (   1) C  10 - C  11        /217. RY*(  14) C  10                    3.03    3.66    0.095
  15. BD (   1) C  10 - C  11        /218. RY*(  15) C  10                   73.33    2.94    0.418
  15. BD (   1) C  10 - C  11        /219. RY*(  16) C  10                    1.26   21.13    0.147
  15. BD (   1) C  10 - C  11        /221. RY*(   2) C  11                  361.41    0.76    0.471
  15. BD (   1) C  10 - C  11        /227. RY*(   8) C  11                   14.64    1.49    0.133
  15. BD (   1) C  10 - C  11        /228. RY*(   9) C  11                    1.42    4.22    0.070
  15. BD (   1) C  10 - C  11        /229. RY*(  10) C  11                    2.94    4.39    0.102
  15. BD (   1) C  10 - C  11        /230. RY*(  11) C  11                  680.90    0.83    0.677
  15. BD (   1) C  10 - C  11        /231. RY*(  12) C  11                   25.96    2.06    0.208
  15. BD (   1) C  10 - C  11        /233. RY*(  14) C  11                   11.83    3.93    0.194
  15. BD (   1) C  10 - C  11        /234. RY*(  15) C  11                    0.79    3.65    0.048
  15. BD (   1) C  10 - C  11        /235. RY*(  16) C  11                    0.71   22.59    0.114
  15. BD (   1) C  10 - C  11        /236. RY*(   1) C  12                    3.31    1.74    0.068
  15. BD (   1) C  10 - C  11        /237. RY*(   2) C  12                   59.80    1.32    0.253
  15. BD (   1) C  10 - C  11        /240. RY*(   5) C  12                   55.21    1.48    0.257
  15. BD (   1) C  10 - C  11        /241. RY*(   6) C  12                    0.91    3.00    0.047
  15. BD (   1) C  10 - C  11        /242. RY*(   7) C  12                   64.88    1.95    0.320
  15. BD (   1) C  10 - C  11        /243. RY*(   8) C  12                   11.80    1.85    0.133
  15. BD (   1) C  10 - C  11        /244. RY*(   9) C  12                  474.89    1.13    0.658
  15. BD (   1) C  10 - C  11        /245. RY*(  10) C  12                    0.92    3.36    0.050
  15. BD (   1) C  10 - C  11        /246. RY*(  11) C  12                    1.10    3.00    0.052
  15. BD (   1) C  10 - C  11        /247. RY*(  12) C  12                 5577.04    0.04    0.446
  15. BD (   1) C  10 - C  11        /248. RY*(  13) C  12                  431.86    0.35    0.349
  15. BD (   1) C  10 - C  11        /249. RY*(  14) C  12                  172.39    3.47    0.696
  15. BD (   1) C  10 - C  11        /250. RY*(  15) C  12                   10.50    4.48    0.195
  15. BD (   1) C  10 - C  11        /251. RY*(  16) C  12                    0.94    2.59    0.044
  15. BD (   1) C  10 - C  11        /252. RY*(  17) C  12                   29.74   16.75    0.635
  15. BD (   1) C  10 - C  11        /254. RY*(   2) C  13                   96.51    0.73    0.239
  15. BD (   1) C  10 - C  11        /256. RY*(   4) C  13                    0.78    1.81    0.034
  15. BD (   1) C  10 - C  11        /257. RY*(   5) C  13                   21.35    1.32    0.151
  15. BD (   1) C  10 - C  11        /259. RY*(   7) C  13                   15.40    1.93    0.155
  15. BD (   1) C  10 - C  11        /260. RY*(   8) C  13                   66.08    0.86    0.214
  15. BD (   1) C  10 - C  11        /261. RY*(   9) C  13                    4.30    3.71    0.114
  15. BD (   1) C  10 - C  11        /265. RY*(  13) C  13                    7.38    2.89    0.131
  15. BD (   1) C  10 - C  11        /269. RY*(  17) C  13                    5.16   20.75    0.295
  15. BD (   1) C  10 - C  11        /270. RY*(   1) C  14                    4.04    1.94    0.080
  15. BD (   1) C  10 - C  11        /271. RY*(   2) C  14                    6.95    1.79    0.100
  15. BD (   1) C  10 - C  11        /272. RY*(   3) C  14                    6.82    1.62    0.095
  15. BD (   1) C  10 - C  11        /273. RY*(   4) C  14                    2.14    1.86    0.057
  15. BD (   1) C  10 - C  11        /274. RY*(   5) C  14                    1.01    1.53    0.035
  15. BD (   1) C  10 - C  11        /275. RY*(   6) C  14                    7.61    1.75    0.104
  15. BD (   1) C  10 - C  11        /277. RY*(   8) C  14                    5.56    0.94    0.065
  15. BD (   1) C  10 - C  11        /278. RY*(   9) C  14                    2.17    3.67    0.080
  15. BD (   1) C  10 - C  11        /279. RY*(  10) C  14                    7.76    2.55    0.127
  15. BD (   1) C  10 - C  11        /280. RY*(  11) C  14                   14.88    3.25    0.198
  15. BD (   1) C  10 - C  11        /281. RY*(  12) C  14                    0.61    3.52    0.042
  15. BD (   1) C  10 - C  11        /283. RY*(  14) C  14                    3.66    3.16    0.097
  15. BD (   1) C  10 - C  11        /286. RY*(  17) C  14                    1.11    4.17    0.061
  15. BD (   1) C  10 - C  11        /287. RY*(   1) C  15                    2.74    2.04    0.067
  15. BD (   1) C  10 - C  11        /290. RY*(   4) C  15                    2.51    1.55    0.056
  15. BD (   1) C  10 - C  11        /291. RY*(   5) C  15                    6.06    2.36    0.108
  15. BD (   1) C  10 - C  11        /292. RY*(   6) C  15                    3.10    2.61    0.081
  15. BD (   1) C  10 - C  11        /293. RY*(   7) C  15                   12.50    2.85    0.170
  15. BD (   1) C  10 - C  11        /295. RY*(   9) C  15                    9.37    2.44    0.136
  15. BD (   1) C  10 - C  11        /296. RY*(  10) C  15                   17.99    2.99    0.209
  15. BD (   1) C  10 - C  11        /297. RY*(  11) C  15                    4.23    2.74    0.097
  15. BD (   1) C  10 - C  11        /299. RY*(  13) C  15                   11.01    3.08    0.166
  15. BD (   1) C  10 - C  11        /300. RY*(  14) C  15                    7.16    2.95    0.131
  15. BD (   1) C  10 - C  11        /301. RY*(  15) C  15                    8.39    3.16    0.147
  15. BD (   1) C  10 - C  11        /303. RY*(  17) C  15                    3.99   21.39    0.263
  15. BD (   1) C  10 - C  11        /305. RY*(   2)Cl  16                    1.35    1.47    0.040
  15. BD (   1) C  10 - C  11        /306. RY*(   3)Cl  16                    5.03    1.42    0.076
  15. BD (   1) C  10 - C  11        /307. RY*(   4)Cl  16                    1.68    1.25    0.041
  15. BD (   1) C  10 - C  11        /309. RY*(   6)Cl  16                    2.32    1.07    0.045
  15. BD (   1) C  10 - C  11        /310. RY*(   7)Cl  16                    6.64    1.54    0.091
  15. BD (   1) C  10 - C  11        /311. RY*(   8)Cl  16                    2.33    3.05    0.076
  15. BD (   1) C  10 - C  11        /313. RY*(  10)Cl  16                    0.76    1.99    0.035
  15. BD (   1) C  10 - C  11        /314. RY*(  11)Cl  16                    3.69    4.01    0.109
  15. BD (   1) C  10 - C  11        /317. RY*(  14)Cl  16                    1.71    4.49    0.079
  15. BD (   1) C  10 - C  11        /320. RY*(  17)Cl  16                    9.28    1.72    0.114
  15. BD (   1) C  10 - C  11        /322. RY*(  19)Cl  16                    1.20   18.75    0.135
  15. BD (   1) C  10 - C  11        /327. RY*(   3)Cl  17                    6.97    1.38    0.088
  15. BD (   1) C  10 - C  11        /328. RY*(   4)Cl  17                    3.55    1.46    0.065
  15. BD (   1) C  10 - C  11        /330. RY*(   6)Cl  17                   51.78    1.61    0.260
  15. BD (   1) C  10 - C  11        /332. RY*(   8)Cl  17                   25.05    1.85    0.194
  15. BD (   1) C  10 - C  11        /333. RY*(   9)Cl  17                   31.14    2.28    0.240
  15. BD (   1) C  10 - C  11        /337. RY*(  13)Cl  17                    5.65    4.30    0.140
  15. BD (   1) C  10 - C  11        /343. RY*(  19)Cl  17                   12.01    1.64    0.126
  15. BD (   1) C  10 - C  11        /344. RY*(  20)Cl  17                   41.99    3.94    0.366
  15. BD (   1) C  10 - C  11        /345. RY*(   1) H  18                   38.68    1.25    0.198
  15. BD (   1) C  10 - C  11        /346. RY*(   2) H  18                    9.62    3.07    0.155
  15. BD (   1) C  10 - C  11        /348. RY*(   4) H  18                    3.31    2.48    0.082
  15. BD (   1) C  10 - C  11        /349. RY*(   5) H  18                    0.94    2.27    0.042
  15. BD (   1) C  10 - C  11        /351. RY*(   2) H  19                   76.59    0.82    0.225
  15. BD (   1) C  10 - C  11        /352. RY*(   3) H  19                    1.68    0.86    0.034
  15. BD (   1) C  10 - C  11        /356. RY*(   3) H  20                   21.93    1.30    0.152
  15. BD (   1) C  10 - C  11        /357. RY*(   4) H  20                   94.57    0.66    0.225
  15. BD (   1) C  10 - C  11        /365. BD*(   3) C   2 - C   3           19.23    0.90    0.122
  15. BD (   1) C  10 - C  11        /368. BD*(   1) C   4 -Cl   8            1.51    1.12    0.037
  15. BD (   1) C  10 - C  11        /369. BD*(   1) C   5 - C   6            1.61    1.52    0.044
  15. BD (   1) C  10 - C  11        /371. BD*(   1) C   5 - H   7           16.84    1.16    0.125
  15. BD (   1) C  10 - C  11        /372. BD*(   1) C   6 - C  10           37.31    1.04    0.176
  15. BD (   1) C  10 - C  11        /373. BD*(   1) C  10 - C  11            5.76    1.46    0.082
  15. BD (   1) C  10 - C  11        /375. BD*(   1) C  10 - C  13            3.92    3.21    0.100
  15. BD (   1) C  10 - C  11        /376. BD*(   1) C  11 - C  12            8.52    0.59    0.063
  15. BD (   1) C  10 - C  11        /377. BD*(   1) C  11 - H  20           80.41    1.79    0.340
  15. BD (   1) C  10 - C  11        /380. BD*(   1) C  12 -Cl  17            0.93    2.84    0.046
  15. BD (   1) C  10 - C  11        /381. BD*(   1) C  13 - C  14          378.66    0.53    0.403
  15. BD (   1) C  10 - C  11        /384. BD*(   1) C  14 - C  15           36.60    3.22    0.307
  16. BD (   2) C  10 - C  11        /148. RY*(   4) C   6                    0.53    1.11    0.024
  16. BD (   2) C  10 - C  11        /239. RY*(   4) C  12                    0.55    1.83    0.032
  16. BD (   2) C  10 - C  11        /257. RY*(   5) C  13                    1.90    0.78    0.038
  16. BD (   2) C  10 - C  11        /352. RY*(   3) H  19                    1.57    0.32    0.022
  16. BD (   2) C  10 - C  11        /357. RY*(   4) H  20                   17.07    0.13    0.047
  16. BD (   2) C  10 - C  11        /370. BD*(   2) C   5 - C   6           11.97    0.37    0.060
  16. BD (   2) C  10 - C  11        /386. BD*(   1) C  15 -Cl  16            1.74    2.33    0.063
  17. BD (   1) C  10 - C  13        / 57. LP (   1) C   4                    0.99    0.71    0.037
  17. BD (   1) C  10 - C  13        / 69. RY*(   1) C   1                    4.41    1.62    0.076
  17. BD (   1) C  10 - C  13        / 70. RY*(   2) C   1                    2.56    1.69    0.059
  17. BD (   1) C  10 - C  13        / 73. RY*(   5) C   1                    0.80    2.36    0.039
  17. BD (   1) C  10 - C  13        / 86. RY*(   1) C   2                    3.71    1.62    0.070
  17. BD (   1) C  10 - C  13        / 87. RY*(   2) C   2                    0.66    1.69    0.030
  17. BD (   1) C  10 - C  13        / 92. RY*(   7) C   2                    0.68    1.98    0.033
  17. BD (   1) C  10 - C  13        /103. RY*(   1) C   3                    1.72    1.66    0.048
  17. BD (   1) C  10 - C  13        /104. RY*(   2) C   3                   40.88    1.15    0.194
  17. BD (   1) C  10 - C  13        /105. RY*(   3) C   3                   20.75    1.63    0.166
  17. BD (   1) C  10 - C  13        /106. RY*(   4) C   3                    0.93    1.65    0.035
  17. BD (   1) C  10 - C  13        /108. RY*(   6) C   3                    0.80    1.65    0.033
  17. BD (   1) C  10 - C  13        /109. RY*(   7) C   3                    1.13    1.85    0.041
  17. BD (   1) C  10 - C  13        /111. RY*(   9) C   3                    1.43    3.40    0.063
  17. BD (   1) C  10 - C  13        /112. RY*(  10) C   3                    1.18    1.29    0.035
  17. BD (   1) C  10 - C  13        /113. RY*(  11) C   3                   59.57    1.16    0.236
  17. BD (   1) C  10 - C  13        /120. RY*(   1) C   4                    1.37    1.63    0.042
  17. BD (   1) C  10 - C  13        /121. RY*(   2) C   4                    6.00    1.52    0.086
  17. BD (   1) C  10 - C  13        /122. RY*(   3) C   4                    2.41    1.74    0.058
  17. BD (   1) C  10 - C  13        /123. RY*(   4) C   4                    8.72    1.41    0.100
  17. BD (   1) C  10 - C  13        /124. RY*(   5) C   4                    0.95    1.88    0.038
  17. BD (   1) C  10 - C  13        /126. RY*(   7) C   4                    0.75    2.23    0.037
  17. BD (   1) C  10 - C  13        /133. RY*(   3) C   5                    0.53    2.06    0.030
  17. BD (   1) C  10 - C  13        /134. RY*(   4) C   5                    0.51    1.72    0.027
  17. BD (   1) C  10 - C  13        /141. RY*(  11) C   5                    0.72    3.35    0.044
  17. BD (   1) C  10 - C  13        /142. RY*(  12) C   5                    1.93    2.34    0.060
  17. BD (   1) C  10 - C  13        /145. RY*(   1) C   6                    7.27    1.39    0.090
  17. BD (   1) C  10 - C  13        /146. RY*(   2) C   6                    2.05    1.97    0.057
  17. BD (   1) C  10 - C  13        /147. RY*(   3) C   6                   12.76    1.48    0.123
  17. BD (   1) C  10 - C  13        /150. RY*(   6) C   6                   40.70    1.93    0.252
  17. BD (   1) C  10 - C  13        /152. RY*(   8) C   6                    7.29    2.29    0.116
  17. BD (   1) C  10 - C  13        /153. RY*(   9) C   6                    3.07    2.78    0.083
  17. BD (   1) C  10 - C  13        /156. RY*(  12) C   6                    1.59    3.56    0.068
  17. BD (   1) C  10 - C  13        /157. RY*(  13) C   6                    2.46    3.16    0.079
  17. BD (   1) C  10 - C  13        /162. RY*(   1) H   7                    2.32    3.05    0.076
  17. BD (   1) C  10 - C  13        /165. RY*(   4) H   7                    0.72    3.42    0.045
  17. BD (   1) C  10 - C  13        /183. RY*(  18)Cl   8                    0.67   18.70    0.101
  17. BD (   1) C  10 - C  13        /184. RY*(  19)Cl   8                    1.18    4.32    0.064
  17. BD (   1) C  10 - C  13        /186. RY*(  21)Cl   8                    0.74  207.11    0.351
  17. BD (   1) C  10 - C  13        /187. RY*(   1) O   9                    5.79    1.62    0.087
  17. BD (   1) C  10 - C  13        /188. RY*(   2) O   9                   24.22    1.29    0.159
  17. BD (   1) C  10 - C  13        /189. RY*(   3) O   9                    1.32    2.06    0.047
  17. BD (   1) C  10 - C  13        /190. RY*(   4) O   9                    3.26    1.36    0.060
  17. BD (   1) C  10 - C  13        /191. RY*(   5) O   9                  262.87    0.36    0.275
  17. BD (   1) C  10 - C  13        /192. RY*(   6) O   9                    7.44    2.18    0.114
  17. BD (   1) C  10 - C  13        /197. RY*(  11) O   9                    0.93    5.99    0.067
  17. BD (   1) C  10 - C  13        /200. RY*(  14) O   9                    5.44    3.34    0.121
  17. BD (   1) C  10 - C  13        /201. RY*(  15) O   9                    6.53    3.50    0.136
  17. BD (   1) C  10 - C  13        /205. RY*(   2) C  10                   39.38    1.09    0.186
  17. BD (   1) C  10 - C  13        /206. RY*(   3) C  10                   14.35    1.58    0.135
  17. BD (   1) C  10 - C  13        /209. RY*(   6) C  10                   49.48    1.19    0.219
  17. BD (   1) C  10 - C  13        /211. RY*(   8) C  10                   45.62    0.71    0.162
  17. BD (   1) C  10 - C  13        /213. RY*(  10) C  10                    2.04    3.84    0.080
  17. BD (   1) C  10 - C  13        /214. RY*(  11) C  10                    2.48    3.38    0.082
  17. BD (   1) C  10 - C  13        /215. RY*(  12) C  10                    9.19    3.36    0.158
  17. BD (   1) C  10 - C  13        /216. RY*(  13) C  10                    4.56    6.06    0.149
  17. BD (   1) C  10 - C  13        /217. RY*(  14) C  10                    1.23    3.68    0.060
  17. BD (   1) C  10 - C  13        /219. RY*(  16) C  10                    1.34   21.16    0.151
  17. BD (   1) C  10 - C  13        /221. RY*(   2) C  11                    0.77    0.78    0.022
  17. BD (   1) C  10 - C  13        /227. RY*(   8) C  11                    3.24    1.51    0.063
  17. BD (   1) C  10 - C  13        /229. RY*(  10) C  11                    1.32    4.41    0.069
  17. BD (   1) C  10 - C  13        /230. RY*(  11) C  11                   26.84    0.85    0.136
  17. BD (   1) C  10 - C  13        /231. RY*(  12) C  11                    0.89    2.08    0.039
  17. BD (   1) C  10 - C  13        /233. RY*(  14) C  11                    6.01    3.95    0.139
  17. BD (   1) C  10 - C  13        /234. RY*(  15) C  11                    1.24    3.67    0.061
  17. BD (   1) C  10 - C  13        /235. RY*(  16) C  11                    1.21   22.61    0.149
  17. BD (   1) C  10 - C  13        /237. RY*(   2) C  12                    0.72    1.35    0.028
  17. BD (   1) C  10 - C  13        /242. RY*(   7) C  12                    2.16    1.98    0.059
  17. BD (   1) C  10 - C  13        /243. RY*(   8) C  12                    0.52    1.88    0.028
  17. BD (   1) C  10 - C  13        /245. RY*(  10) C  12                    1.11    3.38    0.055
  17. BD (   1) C  10 - C  13        /246. RY*(  11) C  12                   13.01    3.02    0.178
  17. BD (   1) C  10 - C  13        /247. RY*(  12) C  12                 1254.01    0.07    0.261
  17. BD (   1) C  10 - C  13        /248. RY*(  13) C  12                 1136.60    0.37    0.584
  17. BD (   1) C  10 - C  13        /249. RY*(  14) C  12                    5.54    3.49    0.125
  17. BD (   1) C  10 - C  13        /251. RY*(  16) C  12                  100.66    2.61    0.461
  17. BD (   1) C  10 - C  13        /252. RY*(  17) C  12                    7.37   16.78    0.316
  17. BD (   1) C  10 - C  13        /254. RY*(   2) C  13                  207.93    0.75    0.355
  17. BD (   1) C  10 - C  13        /256. RY*(   4) C  13                    2.19    1.84    0.057
  17. BD (   1) C  10 - C  13        /257. RY*(   5) C  13                   27.55    1.34    0.173
  17. BD (   1) C  10 - C  13        /259. RY*(   7) C  13                   32.59    1.96    0.227
  17. BD (   1) C  10 - C  13        /260. RY*(   8) C  13                  341.22    0.88    0.492
  17. BD (   1) C  10 - C  13        /261. RY*(   9) C  13                   17.82    3.74    0.232
  17. BD (   1) C  10 - C  13        /265. RY*(  13) C  13                    9.32    2.91    0.148
  17. BD (   1) C  10 - C  13        /266. RY*(  14) C  13                   48.98    5.32    0.459
  17. BD (   1) C  10 - C  13        /267. RY*(  15) C  13                  132.21    2.09    0.473
  17. BD (   1) C  10 - C  13        /269. RY*(  17) C  13                    2.99   20.77    0.224
  17. BD (   1) C  10 - C  13        /270. RY*(   1) C  14                    3.84    1.97    0.078
  17. BD (   1) C  10 - C  13        /271. RY*(   2) C  14                    2.10    1.81    0.055
  17. BD (   1) C  10 - C  13        /272. RY*(   3) C  14                    3.82    1.64    0.071
  17. BD (   1) C  10 - C  13        /273. RY*(   4) C  14                    7.08    1.89    0.104
  17. BD (   1) C  10 - C  13        /274. RY*(   5) C  14                    2.17    1.56    0.052
  17. BD (   1) C  10 - C  13        /275. RY*(   6) C  14                   27.26    1.77    0.198
  17. BD (   1) C  10 - C  13        /276. RY*(   7) C  14                   16.31    2.50    0.181
  17. BD (   1) C  10 - C  13        /277. RY*(   8) C  14                  113.13    0.97    0.297
  17. BD (   1) C  10 - C  13        /278. RY*(   9) C  14                   26.18    3.69    0.280
  17. BD (   1) C  10 - C  13        /279. RY*(  10) C  14                   27.33    2.58    0.239
  17. BD (   1) C  10 - C  13        /280. RY*(  11) C  14                    2.80    3.27    0.086
  17. BD (   1) C  10 - C  13        /281. RY*(  12) C  14                   13.11    3.54    0.194
  17. BD (   1) C  10 - C  13        /283. RY*(  14) C  14                    7.39    3.18    0.138
  17. BD (   1) C  10 - C  13        /286. RY*(  17) C  14                    1.97    4.20    0.082
  17. BD (   1) C  10 - C  13        /287. RY*(   1) C  15                   15.58    2.07    0.161
  17. BD (   1) C  10 - C  13        /288. RY*(   2) C  15                    1.98    2.04    0.057
  17. BD (   1) C  10 - C  13        /290. RY*(   4) C  15                    3.10    1.57    0.063
  17. BD (   1) C  10 - C  13        /291. RY*(   5) C  15                    0.59    2.39    0.034
  17. BD (   1) C  10 - C  13        /292. RY*(   6) C  15                   13.78    2.63    0.171
  17. BD (   1) C  10 - C  13        /295. RY*(   9) C  15                    1.64    2.47    0.057
  17. BD (   1) C  10 - C  13        /299. RY*(  13) C  15                    4.86    3.10    0.110
  17. BD (   1) C  10 - C  13        /303. RY*(  17) C  15                    1.39   21.42    0.155
  17. BD (   1) C  10 - C  13        /305. RY*(   2)Cl  16                    0.51    1.50    0.025
  17. BD (   1) C  10 - C  13        /306. RY*(   3)Cl  16                    2.05    1.45    0.049
  17. BD (   1) C  10 - C  13        /307. RY*(   4)Cl  16                    4.40    1.27    0.067
  17. BD (   1) C  10 - C  13        /308. RY*(   5)Cl  16                    4.05    1.46    0.069
  17. BD (   1) C  10 - C  13        /310. RY*(   7)Cl  16                    4.19    1.56    0.073
  17. BD (   1) C  10 - C  13        /314. RY*(  11)Cl  16                    3.92    4.03    0.113
  17. BD (   1) C  10 - C  13        /320. RY*(  17)Cl  16                    0.74    1.75    0.032
  17. BD (   1) C  10 - C  13        /328. RY*(   4)Cl  17                    2.57    1.48    0.056
  17. BD (   1) C  10 - C  13        /332. RY*(   8)Cl  17                    0.85    1.88    0.036
  17. BD (   1) C  10 - C  13        /333. RY*(   9)Cl  17                    0.80    2.31    0.039
  17. BD (   1) C  10 - C  13        /343. RY*(  19)Cl  17                    1.05    1.66    0.038
  17. BD (   1) C  10 - C  13        /344. RY*(  20)Cl  17                    1.15    3.96    0.061
  17. BD (   1) C  10 - C  13        /345. RY*(   1) H  18                   38.91    1.27    0.200
  17. BD (   1) C  10 - C  13        /346. RY*(   2) H  18                    4.50    3.10    0.106
  17. BD (   1) C  10 - C  13        /349. RY*(   5) H  18                   31.74    2.29    0.243
  17. BD (   1) C  10 - C  13        /351. RY*(   2) H  19                    7.60    0.84    0.072
  17. BD (   1) C  10 - C  13        /356. RY*(   3) H  20                   23.02    1.33    0.157
  17. BD (   1) C  10 - C  13        /357. RY*(   4) H  20                    5.33    0.68    0.054
  17. BD (   1) C  10 - C  13        /366. BD*(   1) C   3 - C   6            2.80    1.37    0.055
  17. BD (   1) C  10 - C  13        /371. BD*(   1) C   5 - H   7           34.33    1.18    0.181
  17. BD (   1) C  10 - C  13        /372. BD*(   1) C   6 - C  10           17.73    1.06    0.123
  17. BD (   1) C  10 - C  13        /374. BD*(   2) C  10 - C  11            4.93    5.79    0.165
  17. BD (   1) C  10 - C  13        /376. BD*(   1) C  11 - C  12          333.17    0.61    0.403
  17. BD (   1) C  10 - C  13        /377. BD*(   1) C  11 - H  20          141.33    1.81    0.453
  17. BD (   1) C  10 - C  13        /381. BD*(   1) C  13 - C  14            4.83    0.56    0.046
  17. BD (   1) C  10 - C  13        /384. BD*(   1) C  14 - C  15            4.32    3.25    0.106
  18. BD (   1) C  11 - C  12        / 57. LP (   1) C   4                    5.74    0.67    0.087
  18. BD (   1) C  11 - C  12        / 69. RY*(   1) C   1                    9.02    1.58    0.107
  18. BD (   1) C  11 - C  12        / 70. RY*(   2) C   1                    3.49    1.66    0.068
  18. BD (   1) C  11 - C  12        / 78. RY*(  10) C   1                    1.21    2.92    0.053
  18. BD (   1) C  11 - C  12        / 79. RY*(  11) C   1                    0.60    1.87    0.030
  18. BD (   1) C  11 - C  12        / 83. RY*(  15) C   1                    1.18    4.01    0.062
  18. BD (   1) C  11 - C  12        / 85. RY*(  17) C   1                    0.95    2.90    0.047
  18. BD (   1) C  11 - C  12        / 86. RY*(   1) C   2                    4.77    1.59    0.078
  18. BD (   1) C  11 - C  12        / 87. RY*(   2) C   2                    3.94    1.66    0.073
  18. BD (   1) C  11 - C  12        / 91. RY*(   6) C   2                    0.92    2.74    0.045
  18. BD (   1) C  11 - C  12        / 93. RY*(   8) C   2                    6.44    2.38    0.111
  18. BD (   1) C  11 - C  12        / 94. RY*(   9) C   2                    3.19    2.97    0.087
  18. BD (   1) C  11 - C  12        / 95. RY*(  10) C   2                    0.90    3.51    0.051
  18. BD (   1) C  11 - C  12        / 97. RY*(  12) C   2                    0.79    3.11    0.045
  18. BD (   1) C  11 - C  12        /100. RY*(  15) C   2                    1.49    1.43    0.041
  18. BD (   1) C  11 - C  12        /101. RY*(  16) C   2                    7.27    3.80    0.149
  18. BD (   1) C  11 - C  12        /102. RY*(  17) C   2                    6.97    2.57    0.120
  18. BD (   1) C  11 - C  12        /103. RY*(   1) C   3                    6.39    1.62    0.091
  18. BD (   1) C  11 - C  12        /104. RY*(   2) C   3                   59.63    1.11    0.231
  18. BD (   1) C  11 - C  12        /105. RY*(   3) C   3                   24.74    1.60    0.179
  18. BD (   1) C  11 - C  12        /106. RY*(   4) C   3                   11.26    1.62    0.121
  18. BD (   1) C  11 - C  12        /109. RY*(   7) C   3                   37.42    1.81    0.234
  18. BD (   1) C  11 - C  12        /112. RY*(  10) C   3                   26.00    1.25    0.162
  18. BD (   1) C  11 - C  12        /113. RY*(  11) C   3                  358.22    1.13    0.572
  18. BD (   1) C  11 - C  12        /114. RY*(  12) C   3                    6.44    4.25    0.149
  18. BD (   1) C  11 - C  12        /115. RY*(  13) C   3                   18.98    2.70    0.203
  18. BD (   1) C  11 - C  12        /116. RY*(  14) C   3                    4.36    3.06    0.104
  18. BD (   1) C  11 - C  12        /121. RY*(   2) C   4                    7.71    1.48    0.096
  18. BD (   1) C  11 - C  12        /122. RY*(   3) C   4                    5.47    1.71    0.087
  18. BD (   1) C  11 - C  12        /123. RY*(   4) C   4                   18.12    1.38    0.142
  18. BD (   1) C  11 - C  12        /124. RY*(   5) C   4                    5.46    1.84    0.090
  18. BD (   1) C  11 - C  12        /127. RY*(   8) C   4                    0.94    2.89    0.047
  18. BD (   1) C  11 - C  12        /131. RY*(   1) C   5                    1.99    1.43    0.048
  18. BD (   1) C  11 - C  12        /134. RY*(   4) C   5                    3.26    1.69    0.067
  18. BD (   1) C  11 - C  12        /136. RY*(   6) C   5                    2.65    3.71    0.089
  18. BD (   1) C  11 - C  12        /138. RY*(   8) C   5                    0.51    3.61    0.039
  18. BD (   1) C  11 - C  12        /140. RY*(  10) C   5                    0.71    3.15    0.043
  18. BD (   1) C  11 - C  12        /141. RY*(  11) C   5                    2.86    3.32    0.088
  18. BD (   1) C  11 - C  12        /142. RY*(  12) C   5                    3.49    2.30    0.081
  18. BD (   1) C  11 - C  12        /145. RY*(   1) C   6                   44.64    1.36    0.221
  18. BD (   1) C  11 - C  12        /146. RY*(   2) C   6                    1.89    1.93    0.054
  18. BD (   1) C  11 - C  12        /147. RY*(   3) C   6                   29.53    1.44    0.185
  18. BD (   1) C  11 - C  12        /150. RY*(   6) C   6                   38.41    1.90    0.243
  18. BD (   1) C  11 - C  12        /152. RY*(   8) C   6                   19.97    2.26    0.191
  18. BD (   1) C  11 - C  12        /153. RY*(   9) C   6                    0.58    2.75    0.036
  18. BD (   1) C  11 - C  12        /154. RY*(  10) C   6                    1.16    3.54    0.058
  18. BD (   1) C  11 - C  12        /156. RY*(  12) C   6                    2.13    3.53    0.078
  18. BD (   1) C  11 - C  12        /157. RY*(  13) C   6                    2.80    3.13    0.084
  18. BD (   1) C  11 - C  12        /158. RY*(  14) C   6                    1.48    5.05    0.078
  18. BD (   1) C  11 - C  12        /159. RY*(  15) C   6                    3.85    5.44    0.130
  18. BD (   1) C  11 - C  12        /161. RY*(  17) C   6                    2.12   18.44    0.178
  18. BD (   1) C  11 - C  12        /162. RY*(   1) H   7                    1.40    3.02    0.058
  18. BD (   1) C  11 - C  12        /165. RY*(   4) H   7                    1.03    3.39    0.053
  18. BD (   1) C  11 - C  12        /168. RY*(   3)Cl   8                    0.69    2.34    0.036
  18. BD (   1) C  11 - C  12        /172. RY*(   7)Cl   8                    0.77    2.65    0.041
  18. BD (   1) C  11 - C  12        /173. RY*(   8)Cl   8                    0.84    1.96    0.036
  18. BD (   1) C  11 - C  12        /183. RY*(  18)Cl   8                    0.58   18.67    0.093
  18. BD (   1) C  11 - C  12        /184. RY*(  19)Cl   8                    4.76    4.29    0.128
  18. BD (   1) C  11 - C  12        /186. RY*(  21)Cl   8                    1.17  207.08    0.442
  18. BD (   1) C  11 - C  12        /187. RY*(   1) O   9                   61.55    1.59    0.281
  18. BD (   1) C  11 - C  12        /188. RY*(   2) O   9                   27.34    1.26    0.167
  18. BD (   1) C  11 - C  12        /190. RY*(   4) O   9                   71.09    1.33    0.276
  18. BD (   1) C  11 - C  12        /191. RY*(   5) O   9                 1166.96    0.32    0.553
  18. BD (   1) C  11 - C  12        /192. RY*(   6) O   9                   14.16    2.15    0.157
  18. BD (   1) C  11 - C  12        /193. RY*(   7) O   9                    0.94    2.39    0.043
  18. BD (   1) C  11 - C  12        /197. RY*(  11) O   9                    5.44    5.95    0.162
  18. BD (   1) C  11 - C  12        /201. RY*(  15) O   9                   14.69    3.47    0.203
  18. BD (   1) C  11 - C  12        /203. RY*(  17) O   9                    4.73    3.83    0.121
  18. BD (   1) C  11 - C  12        /205. RY*(   2) C  10                  150.58    1.05    0.358
  18. BD (   1) C  11 - C  12        /206. RY*(   3) C  10                    9.11    1.55    0.107
  18. BD (   1) C  11 - C  12        /207. RY*(   4) C  10                   48.99    1.91    0.275
  18. BD (   1) C  11 - C  12        /209. RY*(   6) C  10                   65.82    1.16    0.249
  18. BD (   1) C  11 - C  12        /210. RY*(   7) C  10                    1.51    1.85    0.047
  18. BD (   1) C  11 - C  12        /211. RY*(   8) C  10                  403.54    0.68    0.470
  18. BD (   1) C  11 - C  12        /213. RY*(  10) C  10                   42.88    3.81    0.363
  18. BD (   1) C  11 - C  12        /214. RY*(  11) C  10                    6.17    3.35    0.129
  18. BD (   1) C  11 - C  12        /215. RY*(  12) C  10                    5.54    3.33    0.122
  18. BD (   1) C  11 - C  12        /216. RY*(  13) C  10                    0.89    6.03    0.066
  18. BD (   1) C  11 - C  12        /217. RY*(  14) C  10                    3.89    3.65    0.107
  18. BD (   1) C  11 - C  12        /218. RY*(  15) C  10                   56.90    2.93    0.367
  18. BD (   1) C  11 - C  12        /219. RY*(  16) C  10                    0.74   21.12    0.113
  18. BD (   1) C  11 - C  12        /221. RY*(   2) C  11                  372.30    0.75    0.474
  18. BD (   1) C  11 - C  12        /227. RY*(   8) C  11                   13.69    1.48    0.128
  18. BD (   1) C  11 - C  12        /228. RY*(   9) C  11                    1.44    4.22    0.070
  18. BD (   1) C  11 - C  12        /229. RY*(  10) C  11                    1.91    4.38    0.082
  18. BD (   1) C  11 - C  12        /230. RY*(  11) C  11                  616.92    0.82    0.640
  18. BD (   1) C  11 - C  12        /231. RY*(  12) C  11                   23.76    2.05    0.198
  18. BD (   1) C  11 - C  12        /233. RY*(  14) C  11                   13.71    3.92    0.208
  18. BD (   1) C  11 - C  12        /234. RY*(  15) C  11                    0.52    3.64    0.039
  18. BD (   1) C  11 - C  12        /236. RY*(   1) C  12                    4.13    1.73    0.076
  18. BD (   1) C  11 - C  12        /237. RY*(   2) C  12                   79.49    1.31    0.290
  18. BD (   1) C  11 - C  12        /240. RY*(   5) C  12                   54.16    1.47    0.253
  18. BD (   1) C  11 - C  12        /241. RY*(   6) C  12                    1.39    2.99    0.058
  18. BD (   1) C  11 - C  12        /242. RY*(   7) C  12                   58.72    1.94    0.304
  18. BD (   1) C  11 - C  12        /243. RY*(   8) C  12                   11.17    1.85    0.129
  18. BD (   1) C  11 - C  12        /244. RY*(   9) C  12                  474.47    1.12    0.654
  18. BD (   1) C  11 - C  12        /245. RY*(  10) C  12                    0.75    3.35    0.045
  18. BD (   1) C  11 - C  12        /246. RY*(  11) C  12                    0.55    2.99    0.037
  18. BD (   1) C  11 - C  12        /247. RY*(  12) C  12                 6771.08    0.03    0.435
  18. BD (   1) C  11 - C  12        /248. RY*(  13) C  12                  506.20    0.34    0.372
  18. BD (   1) C  11 - C  12        /249. RY*(  14) C  12                  142.96    3.46    0.632
  18. BD (   1) C  11 - C  12        /250. RY*(  15) C  12                    9.44    4.47    0.185
  18. BD (   1) C  11 - C  12        /252. RY*(  17) C  12                   36.08   16.74    0.699
  18. BD (   1) C  11 - C  12        /254. RY*(   2) C  13                  111.18    0.72    0.254
  18. BD (   1) C  11 - C  12        /256. RY*(   4) C  13                    0.88    1.80    0.036
  18. BD (   1) C  11 - C  12        /257. RY*(   5) C  13                   23.91    1.31    0.159
  18. BD (   1) C  11 - C  12        /259. RY*(   7) C  13                   20.07    1.92    0.177
  18. BD (   1) C  11 - C  12        /260. RY*(   8) C  13                   80.36    0.85    0.234
  18. BD (   1) C  11 - C  12        /261. RY*(   9) C  13                    5.21    3.70    0.125
  18. BD (   1) C  11 - C  12        /265. RY*(  13) C  13                    5.01    2.88    0.108
  18. BD (   1) C  11 - C  12        /267. RY*(  15) C  13                    0.75    2.06    0.035
  18. BD (   1) C  11 - C  12        /269. RY*(  17) C  13                    4.44   20.74    0.273
  18. BD (   1) C  11 - C  12        /270. RY*(   1) C  14                    4.27    1.93    0.082
  18. BD (   1) C  11 - C  12        /271. RY*(   2) C  14                    5.33    1.78    0.087
  18. BD (   1) C  11 - C  12        /272. RY*(   3) C  14                    7.25    1.61    0.097
  18. BD (   1) C  11 - C  12        /273. RY*(   4) C  14                    1.55    1.85    0.048
  18. BD (   1) C  11 - C  12        /274. RY*(   5) C  14                    0.84    1.52    0.032
  18. BD (   1) C  11 - C  12        /275. RY*(   6) C  14                    6.11    1.74    0.093
  18. BD (   1) C  11 - C  12        /277. RY*(   8) C  14                    8.10    0.93    0.078
  18. BD (   1) C  11 - C  12        /278. RY*(   9) C  14                    3.30    3.66    0.099
  18. BD (   1) C  11 - C  12        /279. RY*(  10) C  14                    7.89    2.54    0.127
  18. BD (   1) C  11 - C  12        /280. RY*(  11) C  14                   15.30    3.24    0.200
  18. BD (   1) C  11 - C  12        /283. RY*(  14) C  14                    4.43    3.15    0.106
  18. BD (   1) C  11 - C  12        /286. RY*(  17) C  14                    1.18    4.16    0.063
  18. BD (   1) C  11 - C  12        /287. RY*(   1) C  15                    7.69    2.03    0.112
  18. BD (   1) C  11 - C  12        /290. RY*(   4) C  15                    2.06    1.54    0.051
  18. BD (   1) C  11 - C  12        /291. RY*(   5) C  15                    5.72    2.35    0.104
  18. BD (   1) C  11 - C  12        /292. RY*(   6) C  15                    4.99    2.60    0.102
  18. BD (   1) C  11 - C  12        /293. RY*(   7) C  15                    7.29    2.84    0.129
  18. BD (   1) C  11 - C  12        /295. RY*(   9) C  15                    7.34    2.43    0.120
  18. BD (   1) C  11 - C  12        /296. RY*(  10) C  15                   18.55    2.98    0.211
  18. BD (   1) C  11 - C  12        /297. RY*(  11) C  15                    5.17    2.73    0.107
  18. BD (   1) C  11 - C  12        /299. RY*(  13) C  15                    8.50    3.07    0.145
  18. BD (   1) C  11 - C  12        /300. RY*(  14) C  15                    7.81    2.95    0.136
  18. BD (   1) C  11 - C  12        /301. RY*(  15) C  15                    6.95    3.15    0.133
  18. BD (   1) C  11 - C  12        /303. RY*(  17) C  15                    3.80   21.38    0.256
  18. BD (   1) C  11 - C  12        /305. RY*(   2)Cl  16                    0.57    1.46    0.026
  18. BD (   1) C  11 - C  12        /306. RY*(   3)Cl  16                    5.24    1.41    0.077
  18. BD (   1) C  11 - C  12        /307. RY*(   4)Cl  16                    1.15    1.24    0.034
  18. BD (   1) C  11 - C  12        /309. RY*(   6)Cl  16                    1.96    1.06    0.041
  18. BD (   1) C  11 - C  12        /310. RY*(   7)Cl  16                    6.37    1.53    0.089
  18. BD (   1) C  11 - C  12        /311. RY*(   8)Cl  16                    1.79    3.04    0.066
  18. BD (   1) C  11 - C  12        /313. RY*(  10)Cl  16                    0.93    1.98    0.039
  18. BD (   1) C  11 - C  12        /314. RY*(  11)Cl  16                    3.13    4.00    0.101
  18. BD (   1) C  11 - C  12        /317. RY*(  14)Cl  16                    1.53    4.48    0.074
  18. BD (   1) C  11 - C  12        /320. RY*(  17)Cl  16                    7.68    1.71    0.103
  18. BD (   1) C  11 - C  12        /322. RY*(  19)Cl  16                    0.97   18.74    0.121
  18. BD (   1) C  11 - C  12        /326. RY*(   2)Cl  17                    0.57    1.46    0.026
  18. BD (   1) C  11 - C  12        /327. RY*(   3)Cl  17                    5.52    1.37    0.078
  18. BD (   1) C  11 - C  12        /328. RY*(   4)Cl  17                    3.70    1.45    0.066
  18. BD (   1) C  11 - C  12        /330. RY*(   6)Cl  17                   52.61    1.60    0.261
  18. BD (   1) C  11 - C  12        /332. RY*(   8)Cl  17                   25.89    1.84    0.196
  18. BD (   1) C  11 - C  12        /333. RY*(   9)Cl  17                   30.20    2.27    0.236
  18. BD (   1) C  11 - C  12        /337. RY*(  13)Cl  17                    5.77    4.29    0.141
  18. BD (   1) C  11 - C  12        /343. RY*(  19)Cl  17                   11.55    1.63    0.123
  18. BD (   1) C  11 - C  12        /344. RY*(  20)Cl  17                   40.74    3.93    0.360
  18. BD (   1) C  11 - C  12        /345. RY*(   1) H  18                   40.99    1.24    0.203
  18. BD (   1) C  11 - C  12        /346. RY*(   2) H  18                    9.64    3.06    0.155
  18. BD (   1) C  11 - C  12        /348. RY*(   4) H  18                    3.17    2.47    0.080
  18. BD (   1) C  11 - C  12        /349. RY*(   5) H  18                    1.49    2.26    0.052
  18. BD (   1) C  11 - C  12        /351. RY*(   2) H  19                   78.97    0.81    0.227
  18. BD (   1) C  11 - C  12        /352. RY*(   3) H  19                    1.67    0.85    0.034
  18. BD (   1) C  11 - C  12        /356. RY*(   3) H  20                    1.19    1.29    0.035
  18. BD (   1) C  11 - C  12        /357. RY*(   4) H  20                   88.20    0.65    0.216
  18. BD (   1) C  11 - C  12        /365. BD*(   3) C   2 - C   3           18.85    0.89    0.120
  18. BD (   1) C  11 - C  12        /368. BD*(   1) C   4 -Cl   8            1.45    1.11    0.036
  18. BD (   1) C  11 - C  12        /371. BD*(   1) C   5 - H   7           21.29    1.15    0.140
  18. BD (   1) C  11 - C  12        /372. BD*(   1) C   6 - C  10           35.82    1.03    0.172
  18. BD (   1) C  11 - C  12        /374. BD*(   2) C  10 - C  11            0.63    5.75    0.059
  18. BD (   1) C  11 - C  12        /375. BD*(   1) C  10 - C  13            0.67    3.20    0.042
  18. BD (   1) C  11 - C  12        /376. BD*(   1) C  11 - C  12            1.40    0.58    0.025
  18. BD (   1) C  11 - C  12        /377. BD*(   1) C  11 - H  20           89.04    1.78    0.356
  18. BD (   1) C  11 - C  12        /381. BD*(   1) C  13 - C  14          343.45    0.52    0.380
  18. BD (   1) C  11 - C  12        /384. BD*(   1) C  14 - C  15           91.11    3.22    0.483
  18. BD (   1) C  11 - C  12        /386. BD*(   1) C  15 -Cl  16            2.36    2.85    0.073
  19. BD (   1) C  11 - H  20        / 57. LP (   1) C   4                   44.60    0.03    0.055
  19. BD (   1) C  11 - H  20        / 69. RY*(   1) C   1                    8.08    0.94    0.078
  19. BD (   1) C  11 - H  20        / 70. RY*(   2) C   1                    3.64    1.02    0.055
  19. BD (   1) C  11 - H  20        / 78. RY*(  10) C   1                    0.68    2.28    0.035
  19. BD (   1) C  11 - H  20        / 83. RY*(  15) C   1                    0.71    3.37    0.044
  19. BD (   1) C  11 - H  20        / 85. RY*(  17) C   1                    0.57    2.26    0.032
  19. BD (   1) C  11 - H  20        / 86. RY*(   1) C   2                    5.99    0.95    0.068
  19. BD (   1) C  11 - H  20        / 87. RY*(   2) C   2                    2.63    1.02    0.047
  19. BD (   1) C  11 - H  20        / 93. RY*(   8) C   2                    7.38    1.74    0.102
  19. BD (   1) C  11 - H  20        / 94. RY*(   9) C   2                    2.17    2.33    0.064
  19. BD (   1) C  11 - H  20        /101. RY*(  16) C   2                    3.80    3.16    0.098
  19. BD (   1) C  11 - H  20        /102. RY*(  17) C   2                    4.77    1.93    0.086
  19. BD (   1) C  11 - H  20        /103. RY*(   1) C   3                    9.90    0.99    0.089
  19. BD (   1) C  11 - H  20        /104. RY*(   2) C   3                  108.97    0.48    0.204
  19. BD (   1) C  11 - H  20        /105. RY*(   3) C   3                   31.84    0.96    0.157
  19. BD (   1) C  11 - H  20        /106. RY*(   4) C   3                    3.23    0.98    0.050
  19. BD (   1) C  11 - H  20        /108. RY*(   6) C   3                    2.18    0.98    0.041
  19. BD (   1) C  11 - H  20        /109. RY*(   7) C   3                   33.21    1.17    0.177
  19. BD (   1) C  11 - H  20        /112. RY*(  10) C   3                   19.36    0.62    0.098
  19. BD (   1) C  11 - H  20        /113. RY*(  11) C   3                  223.77    0.49    0.298
  19. BD (   1) C  11 - H  20        /114. RY*(  12) C   3                    2.29    3.61    0.082
  19. BD (   1) C  11 - H  20        /115. RY*(  13) C   3                    7.09    2.06    0.108
  19. BD (   1) C  11 - H  20        /116. RY*(  14) C   3                    1.95    2.42    0.062
  19. BD (   1) C  11 - H  20        /121. RY*(   2) C   4                    9.98    0.85    0.082
  19. BD (   1) C  11 - H  20        /122. RY*(   3) C   4                    6.44    1.07    0.074
  19. BD (   1) C  11 - H  20        /123. RY*(   4) C   4                   16.45    0.74    0.099
  19. BD (   1) C  11 - H  20        /124. RY*(   5) C   4                    5.95    1.21    0.076
  19. BD (   1) C  11 - H  20        /127. RY*(   8) C   4                    0.53    2.25    0.031
  19. BD (   1) C  11 - H  20        /131. RY*(   1) C   5                    2.73    0.79    0.042
  19. BD (   1) C  11 - H  20        /134. RY*(   4) C   5                    3.63    1.05    0.056
  19. BD (   1) C  11 - H  20        /136. RY*(   6) C   5                    1.58    3.07    0.063
  19. BD (   1) C  11 - H  20        /141. RY*(  11) C   5                    1.71    2.68    0.061
  19. BD (   1) C  11 - H  20        /142. RY*(  12) C   5                    2.99    1.66    0.063
  19. BD (   1) C  11 - H  20        /145. RY*(   1) C   6                   35.30    0.72    0.143
  19. BD (   1) C  11 - H  20        /146. RY*(   2) C   6                    3.83    1.30    0.063
  19. BD (   1) C  11 - H  20        /147. RY*(   3) C   6                   49.90    0.80    0.180
  19. BD (   1) C  11 - H  20        /150. RY*(   6) C   6                   26.77    1.26    0.165
  19. BD (   1) C  11 - H  20        /152. RY*(   8) C   6                   11.57    1.62    0.123
  19. BD (   1) C  11 - H  20        /154. RY*(  10) C   6                    0.88    2.90    0.045
  19. BD (   1) C  11 - H  20        /158. RY*(  14) C   6                    1.17    4.41    0.065
  19. BD (   1) C  11 - H  20        /159. RY*(  15) C   6                    2.66    4.81    0.102
  19. BD (   1) C  11 - H  20        /161. RY*(  17) C   6                    0.52   17.81    0.086
  19. BD (   1) C  11 - H  20        /165. RY*(   4) H   7                    0.89    2.75    0.044
  19. BD (   1) C  11 - H  20        /168. RY*(   3)Cl   8                    0.67    1.70    0.030
  19. BD (   1) C  11 - H  20        /173. RY*(   8)Cl   8                    0.68    1.32    0.027
  19. BD (   1) C  11 - H  20        /184. RY*(  19)Cl   8                    2.00    3.65    0.077
  19. BD (   1) C  11 - H  20        /186. RY*(  21)Cl   8                    0.62  206.44    0.320
  19. BD (   1) C  11 - H  20        /187. RY*(   1) O   9                    9.46    0.95    0.085
  19. BD (   1) C  11 - H  20        /188. RY*(   2) O   9                   18.67    0.62    0.097
  19. BD (   1) C  11 - H  20        /190. RY*(   4) O   9                   94.63    0.69    0.230
  19. BD (   1) C  11 - H  20        /192. RY*(   6) O   9                   20.10    1.51    0.156
  19. BD (   1) C  11 - H  20        /193. RY*(   7) O   9                    0.76    1.75    0.033
  19. BD (   1) C  11 - H  20        /197. RY*(  11) O   9                    3.72    5.32    0.126
  19. BD (   1) C  11 - H  20        /201. RY*(  15) O   9                    6.84    2.83    0.125
  19. BD (   1) C  11 - H  20        /203. RY*(  17) O   9                    5.11    3.19    0.115
  19. BD (   1) C  11 - H  20        /205. RY*(   2) C  10                  323.03    0.42    0.329
  19. BD (   1) C  11 - H  20        /206. RY*(   3) C  10                    4.92    0.91    0.060
  19. BD (   1) C  11 - H  20        /207. RY*(   4) C  10                   35.13    1.27    0.190
  19. BD (   1) C  11 - H  20        /209. RY*(   6) C  10                  137.19    0.52    0.241
  19. BD (   1) C  11 - H  20        /210. RY*(   7) C  10                    2.99    1.21    0.054
  19. BD (   1) C  11 - H  20        /211. RY*(   8) C  10                 7397.27    0.04    0.483
  19. BD (   1) C  11 - H  20        /213. RY*(  10) C  10                    1.34    3.17    0.058
  19. BD (   1) C  11 - H  20        /214. RY*(  11) C  10                    3.13    2.71    0.083
  19. BD (   1) C  11 - H  20        /215. RY*(  12) C  10                    7.48    2.69    0.127
  19. BD (   1) C  11 - H  20        /217. RY*(  14) C  10                    1.95    3.01    0.069
  19. BD (   1) C  11 - H  20        /218. RY*(  15) C  10                   56.41    2.29    0.323
  19. BD (   1) C  11 - H  20        /221. RY*(   2) C  11                 1471.78    0.11    0.360
  19. BD (   1) C  11 - H  20        /227. RY*(   8) C  11                   12.65    0.84    0.093
  19. BD (   1) C  11 - H  20        /229. RY*(  10) C  11                   17.81    3.74    0.232
  19. BD (   1) C  11 - H  20        /230. RY*(  11) C  11                 1387.43    0.18    0.453
  19. BD (   1) C  11 - H  20        /231. RY*(  12) C  11                   14.10    1.41    0.127
  19. BD (   1) C  11 - H  20        /232. RY*(  13) C  11                    3.29    3.79    0.100
  19. BD (   1) C  11 - H  20        /233. RY*(  14) C  11                   10.10    3.28    0.163
  19. BD (   1) C  11 - H  20        /236. RY*(   1) C  12                    5.81    1.09    0.071
  19. BD (   1) C  11 - H  20        /237. RY*(   2) C  12                  105.74    0.68    0.240
  19. BD (   1) C  11 - H  20        /240. RY*(   5) C  12                   32.84    0.83    0.148
  19. BD (   1) C  11 - H  20        /242. RY*(   7) C  12                   18.58    1.30    0.140
  19. BD (   1) C  11 - H  20        /243. RY*(   8) C  12                   11.38    1.21    0.105
  19. BD (   1) C  11 - H  20        /244. RY*(   9) C  12                  189.54    0.48    0.270
  19. BD (   1) C  11 - H  20        /245. RY*(  10) C  12                    5.42    2.71    0.109
  19. BD (   1) C  11 - H  20        /246. RY*(  11) C  12                    1.06    2.35    0.045
  19. BD (   1) C  11 - H  20        /249. RY*(  14) C  12                   82.39    2.82    0.433
  19. BD (   1) C  11 - H  20        /250. RY*(  15) C  12                    5.31    3.83    0.128
  19. BD (   1) C  11 - H  20        /252. RY*(  17) C  12                   11.05   16.10    0.379
  19. BD (   1) C  11 - H  20        /254. RY*(   2) C  13                  389.04    0.08    0.160
  19. BD (   1) C  11 - H  20        /256. RY*(   4) C  13                    3.13    1.17    0.054
  19. BD (   1) C  11 - H  20        /257. RY*(   5) C  13                   18.14    0.67    0.099
  19. BD (   1) C  11 - H  20        /259. RY*(   7) C  13                    4.84    1.29    0.071
  19. BD (   1) C  11 - H  20        /260. RY*(   8) C  13                  117.12    0.21    0.140
  19. BD (   1) C  11 - H  20        /261. RY*(   9) C  13                    4.21    3.06    0.102
  19. BD (   1) C  11 - H  20        /265. RY*(  13) C  13                    6.59    2.24    0.109
  19. BD (   1) C  11 - H  20        /269. RY*(  17) C  13                    1.17   20.10    0.138
  19. BD (   1) C  11 - H  20        /270. RY*(   1) C  14                    0.93    1.30    0.031
  19. BD (   1) C  11 - H  20        /271. RY*(   2) C  14                    3.74    1.14    0.059
  19. BD (   1) C  11 - H  20        /272. RY*(   3) C  14                    5.26    0.97    0.064
  19. BD (   1) C  11 - H  20        /273. RY*(   4) C  14                    1.32    1.22    0.036
  19. BD (   1) C  11 - H  20        /274. RY*(   5) C  14                    2.00    0.89    0.038
  19. BD (   1) C  11 - H  20        /275. RY*(   6) C  14                    4.06    1.10    0.060
  19. BD (   1) C  11 - H  20        /277. RY*(   8) C  14                   10.16    0.29    0.049
  19. BD (   1) C  11 - H  20        /278. RY*(   9) C  14                    0.97    3.02    0.049
  19. BD (   1) C  11 - H  20        /279. RY*(  10) C  14                    3.51    1.91    0.073
  19. BD (   1) C  11 - H  20        /280. RY*(  11) C  14                    5.82    2.60    0.110
  19. BD (   1) C  11 - H  20        /283. RY*(  14) C  14                    2.71    2.51    0.074
  19. BD (   1) C  11 - H  20        /287. RY*(   1) C  15                    1.00    1.40    0.033
  19. BD (   1) C  11 - H  20        /290. RY*(   4) C  15                    5.66    0.90    0.064
  19. BD (   1) C  11 - H  20        /291. RY*(   5) C  15                    4.89    1.71    0.082
  19. BD (   1) C  11 - H  20        /292. RY*(   6) C  15                    4.42    1.96    0.084
  19. BD (   1) C  11 - H  20        /293. RY*(   7) C  15                    7.55    2.20    0.116
  19. BD (   1) C  11 - H  20        /295. RY*(   9) C  15                    3.21    1.80    0.068
  19. BD (   1) C  11 - H  20        /296. RY*(  10) C  15                    3.90    2.34    0.086
  19. BD (   1) C  11 - H  20        /297. RY*(  11) C  15                    0.99    2.09    0.041
  19. BD (   1) C  11 - H  20        /298. RY*(  12) C  15                    0.59    0.47    0.015
  19. BD (   1) C  11 - H  20        /299. RY*(  13) C  15                    4.99    2.43    0.099
  19. BD (   1) C  11 - H  20        /300. RY*(  14) C  15                    2.41    2.31    0.067
  19. BD (   1) C  11 - H  20        /301. RY*(  15) C  15                    3.86    2.52    0.088
  19. BD (   1) C  11 - H  20        /303. RY*(  17) C  15                    1.35   20.74    0.150
  19. BD (   1) C  11 - H  20        /305. RY*(   2)Cl  16                    0.74    0.83    0.022
  19. BD (   1) C  11 - H  20        /306. RY*(   3)Cl  16                    3.30    0.78    0.045
  19. BD (   1) C  11 - H  20        /308. RY*(   5)Cl  16                    1.14    0.79    0.027
  19. BD (   1) C  11 - H  20        /309. RY*(   6)Cl  16                    1.68    0.42    0.024
  19. BD (   1) C  11 - H  20        /310. RY*(   7)Cl  16                    5.57    0.89    0.063
  19. BD (   1) C  11 - H  20        /311. RY*(   8)Cl  16                    0.52    2.40    0.032
  19. BD (   1) C  11 - H  20        /317. RY*(  14)Cl  16                    1.13    3.84    0.059
  19. BD (   1) C  11 - H  20        /320. RY*(  17)Cl  16                    7.50    1.08    0.081
  19. BD (   1) C  11 - H  20        /327. RY*(   3)Cl  17                    8.77    0.73    0.072
  19. BD (   1) C  11 - H  20        /328. RY*(   4)Cl  17                    2.04    0.81    0.036
  19. BD (   1) C  11 - H  20        /330. RY*(   6)Cl  17                   57.49    0.96    0.211
  19. BD (   1) C  11 - H  20        /332. RY*(   8)Cl  17                   17.52    1.21    0.131
  19. BD (   1) C  11 - H  20        /333. RY*(   9)Cl  17                   22.54    1.64    0.172
  19. BD (   1) C  11 - H  20        /337. RY*(  13)Cl  17                    3.31    3.65    0.099
  19. BD (   1) C  11 - H  20        /343. RY*(  19)Cl  17                   15.93    0.99    0.113
  19. BD (   1) C  11 - H  20        /344. RY*(  20)Cl  17                   24.34    3.29    0.254
  19. BD (   1) C  11 - H  20        /345. RY*(   1) H  18                   34.96    0.60    0.130
  19. BD (   1) C  11 - H  20        /346. RY*(   2) H  18                    4.76    2.43    0.097
  19. BD (   1) C  11 - H  20        /348. RY*(   4) H  18                    1.85    1.83    0.052
  19. BD (   1) C  11 - H  20        /349. RY*(   5) H  18                    0.59    1.62    0.028
  19. BD (   1) C  11 - H  20        /351. RY*(   2) H  19                  215.85    0.17    0.173
  19. BD (   1) C  11 - H  20        /352. RY*(   3) H  19                    3.05    0.21    0.023
  19. BD (   1) C  11 - H  20        /356. RY*(   3) H  20                    9.41    0.66    0.071
  19. BD (   1) C  11 - H  20        /357. RY*(   4) H  20                 1897.09    0.01    0.145
  19. BD (   1) C  11 - H  20        /364. BD*(   2) C   2 - C   3            1.40    0.33    0.020
  19. BD (   1) C  11 - H  20        /365. BD*(   3) C   2 - C   3           33.65    0.25    0.085
  19. BD (   1) C  11 - H  20        /368. BD*(   1) C   4 -Cl   8            2.18    0.47    0.029
  19. BD (   1) C  11 - H  20        /371. BD*(   1) C   5 - H   7           18.02    0.51    0.086
  19. BD (   1) C  11 - H  20        /372. BD*(   1) C   6 - C  10           91.69    0.39    0.169
  19. BD (   1) C  11 - H  20        /373. BD*(   1) C  10 - C  11            1.44    0.81    0.030
  19. BD (   1) C  11 - H  20        /375. BD*(   1) C  10 - C  13            2.84    2.56    0.076
  19. BD (   1) C  11 - H  20        /377. BD*(   1) C  11 - H  20           73.47    1.14    0.259
  19. BD (   1) C  11 - H  20        /380. BD*(   1) C  12 -Cl  17            0.74    2.19    0.036
  19. BD (   1) C  11 - H  20        /384. BD*(   1) C  14 - C  15           29.41    2.58    0.246
  20. BD (   1) C  12 - C  15        /108. RY*(   6) C   3                    0.50    1.65    0.026
  20. BD (   1) C  12 - C  15        /113. RY*(  11) C   3                    5.40    1.16    0.071
  20. BD (   1) C  12 - C  15        /157. RY*(  13) C   6                    0.66    3.16    0.041
  20. BD (   1) C  12 - C  15        /187. RY*(   1) O   9                    3.24    1.62    0.065
  20. BD (   1) C  12 - C  15        /209. RY*(   6) C  10                    0.88    1.19    0.029
  20. BD (   1) C  12 - C  15        /211. RY*(   8) C  10                    2.66    0.71    0.039
  20. BD (   1) C  12 - C  15        /213. RY*(  10) C  10                    3.92    3.84    0.110
  20. BD (   1) C  12 - C  15        /221. RY*(   2) C  11                    0.72    0.78    0.021
  20. BD (   1) C  12 - C  15        /229. RY*(  10) C  11                    3.24    4.41    0.107
  20. BD (   1) C  12 - C  15        /233. RY*(  14) C  11                    7.76    3.95    0.157
  20. BD (   1) C  12 - C  15        /240. RY*(   5) C  12                    1.30    1.50    0.040
  20. BD (   1) C  12 - C  15        /241. RY*(   6) C  12                    0.74    3.03    0.043
  20. BD (   1) C  12 - C  15        /242. RY*(   7) C  12                    1.16    1.98    0.043
  20. BD (   1) C  12 - C  15        /244. RY*(   9) C  12                   10.08    1.15    0.097
  20. BD (   1) C  12 - C  15        /245. RY*(  10) C  12                    0.64    3.38    0.042
  20. BD (   1) C  12 - C  15        /247. RY*(  12) C  12                    1.52    0.07    0.009
  20. BD (   1) C  12 - C  15        /248. RY*(  13) C  12                    0.59    0.37    0.013
  20. BD (   1) C  12 - C  15        /305. RY*(   2)Cl  16                    0.58    1.50    0.026
  20. BD (   1) C  12 - C  15        /307. RY*(   4)Cl  16                    0.54    1.27    0.024
  20. BD (   1) C  12 - C  15        /349. RY*(   5) H  18                    0.81    2.29    0.039
  20. BD (   1) C  12 - C  15        /356. RY*(   3) H  20                    3.92    1.33    0.065
  20. BD (   1) C  12 - C  15        /376. BD*(   1) C  11 - C  12           11.20    0.61    0.074
  20. BD (   1) C  12 - C  15        /377. BD*(   1) C  11 - H  20            3.04    1.81    0.066
  20. BD (   1) C  12 - C  15        /384. BD*(   1) C  14 - C  15            3.22    3.25    0.091
  21. BD (   2) C  12 - C  15        /113. RY*(  11) C   3                    2.00    0.66    0.035
  21. BD (   2) C  12 - C  15        /190. RY*(   4) O   9                    0.77    0.87    0.025
  21. BD (   2) C  12 - C  15        /205. RY*(   2) C  10                    1.80    0.59    0.031
  21. BD (   2) C  12 - C  15        /209. RY*(   6) C  10                    0.96    0.70    0.025
  21. BD (   2) C  12 - C  15        /211. RY*(   8) C  10                    7.80    0.21    0.039
  21. BD (   2) C  12 - C  15        /221. RY*(   2) C  11                    7.43    0.28    0.044
  21. BD (   2) C  12 - C  15        /223. RY*(   4) C  11                    1.80    1.00    0.041
  21. BD (   2) C  12 - C  15        /227. RY*(   8) C  11                    0.57    1.02    0.023
  21. BD (   2) C  12 - C  15        /230. RY*(  11) C  11                    7.68    0.36    0.050
  21. BD (   2) C  12 - C  15        /237. RY*(   2) C  12                    0.69    0.85    0.023
  21. BD (   2) C  12 - C  15        /244. RY*(   9) C  12                    2.88    0.65    0.042
  21. BD (   2) C  12 - C  15        /249. RY*(  14) C  12                    0.74    2.99    0.045
  21. BD (   2) C  12 - C  15        /254. RY*(   2) C  13                    0.53    0.26    0.011
  21. BD (   2) C  12 - C  15        /273. RY*(   4) C  14                    2.13    1.39    0.052
  21. BD (   2) C  12 - C  15        /304. RY*(   1)Cl  16                    2.27    1.03    0.047
  21. BD (   2) C  12 - C  15        /325. RY*(   1)Cl  17                    1.99    1.03    0.044
  21. BD (   2) C  12 - C  15        /347. RY*(   3) H  18                    1.59    0.38    0.024
  21. BD (   2) C  12 - C  15        /351. RY*(   2) H  19                    0.72    0.34    0.015
  21. BD (   2) C  12 - C  15        /357. RY*(   4) H  20                    8.25    0.19    0.038
  21. BD (   2) C  12 - C  15        /374. BD*(   2) C  10 - C  11            1.66    5.29    0.086
  21. BD (   2) C  12 - C  15        /376. BD*(   1) C  11 - C  12            1.25    0.11    0.011
  21. BD (   2) C  12 - C  15        /377. BD*(   1) C  11 - H  20            1.18    1.31    0.038
  21. BD (   2) C  12 - C  15        /381. BD*(   1) C  13 - C  14           26.28    0.06    0.038
  22. BD (   1) C  12 -Cl  17        / 57. LP (   1) C   4                    0.63    0.70    0.030
  22. BD (   1) C  12 -Cl  17        / 69. RY*(   1) C   1                    0.88    1.61    0.034
  22. BD (   1) C  12 -Cl  17        / 87. RY*(   2) C   2                    0.58    1.69    0.028
  22. BD (   1) C  12 -Cl  17        /101. RY*(  16) C   2                    0.94    3.82    0.054
  22. BD (   1) C  12 -Cl  17        /102. RY*(  17) C   2                    0.73    2.59    0.039
  22. BD (   1) C  12 -Cl  17        /103. RY*(   1) C   3                    0.64    1.65    0.029
  22. BD (   1) C  12 -Cl  17        /104. RY*(   2) C   3                    6.22    1.14    0.075
  22. BD (   1) C  12 -Cl  17        /105. RY*(   3) C   3                    1.39    1.63    0.043
  22. BD (   1) C  12 -Cl  17        /106. RY*(   4) C   3                    1.96    1.64    0.051
  22. BD (   1) C  12 -Cl  17        /108. RY*(   6) C   3                    0.57    1.64    0.027
  22. BD (   1) C  12 -Cl  17        /109. RY*(   7) C   3                    3.62    1.84    0.073
  22. BD (   1) C  12 -Cl  17        /112. RY*(  10) C   3                    3.03    1.28    0.056
  22. BD (   1) C  12 -Cl  17        /113. RY*(  11) C   3                   69.63    1.15    0.254
  22. BD (   1) C  12 -Cl  17        /114. RY*(  12) C   3                    0.82    4.28    0.053
  22. BD (   1) C  12 -Cl  17        /115. RY*(  13) C   3                    2.67    2.72    0.076
  22. BD (   1) C  12 -Cl  17        /116. RY*(  14) C   3                    0.60    3.09    0.039
  22. BD (   1) C  12 -Cl  17        /121. RY*(   2) C   4                    0.69    1.51    0.029
  22. BD (   1) C  12 -Cl  17        /123. RY*(   4) C   4                    2.11    1.40    0.049
  22. BD (   1) C  12 -Cl  17        /145. RY*(   1) C   6                    5.97    1.38    0.081
  22. BD (   1) C  12 -Cl  17        /147. RY*(   3) C   6                    1.46    1.47    0.041
  22. BD (   1) C  12 -Cl  17        /150. RY*(   6) C   6                    5.26    1.92    0.090
  22. BD (   1) C  12 -Cl  17        /152. RY*(   8) C   6                    2.73    2.28    0.071
  22. BD (   1) C  12 -Cl  17        /156. RY*(  12) C   6                    0.98    3.55    0.053
  22. BD (   1) C  12 -Cl  17        /157. RY*(  13) C   6                    1.88    3.15    0.069
  22. BD (   1) C  12 -Cl  17        /159. RY*(  15) C   6                    0.64    5.47    0.053
  22. BD (   1) C  12 -Cl  17        /184. RY*(  19)Cl   8                    0.64    4.32    0.047
  22. BD (   1) C  12 -Cl  17        /187. RY*(   1) O   9                   18.17    1.62    0.153
  22. BD (   1) C  12 -Cl  17        /188. RY*(   2) O   9                    4.02    1.28    0.064
  22. BD (   1) C  12 -Cl  17        /190. RY*(   4) O   9                    6.47    1.36    0.084
  22. BD (   1) C  12 -Cl  17        /191. RY*(   5) O   9                   97.46    0.35    0.165
  22. BD (   1) C  12 -Cl  17        /192. RY*(   6) O   9                    0.59    2.17    0.032
  22. BD (   1) C  12 -Cl  17        /201. RY*(  15) O   9                    1.90    3.50    0.073
  22. BD (   1) C  12 -Cl  17        /205. RY*(   2) C  10                   21.89    1.08    0.137
  22. BD (   1) C  12 -Cl  17        /206. RY*(   3) C  10                    1.68    1.57    0.046
  22. BD (   1) C  12 -Cl  17        /207. RY*(   4) C  10                    6.26    1.93    0.098
  22. BD (   1) C  12 -Cl  17        /209. RY*(   6) C  10                    1.05    1.19    0.032
  22. BD (   1) C  12 -Cl  17        /211. RY*(   8) C  10                   23.20    0.70    0.114
  22. BD (   1) C  12 -Cl  17        /213. RY*(  10) C  10                   12.96    3.83    0.199
  22. BD (   1) C  12 -Cl  17        /214. RY*(  11) C  10                    1.07    3.37    0.054
  22. BD (   1) C  12 -Cl  17        /218. RY*(  15) C  10                    3.86    2.95    0.096
  22. BD (   1) C  12 -Cl  17        /221. RY*(   2) C  11                   21.14    0.77    0.114
  22. BD (   1) C  12 -Cl  17        /227. RY*(   8) C  11                    1.39    1.51    0.041
  22. BD (   1) C  12 -Cl  17        /229. RY*(  10) C  11                    1.49    4.40    0.073
  22. BD (   1) C  12 -Cl  17        /230. RY*(  11) C  11                   57.19    0.85    0.197
  22. BD (   1) C  12 -Cl  17        /231. RY*(  12) C  11                    3.37    2.08    0.075
  22. BD (   1) C  12 -Cl  17        /233. RY*(  14) C  11                   16.29    3.94    0.227
  22. BD (   1) C  12 -Cl  17        /237. RY*(   2) C  12                    3.92    1.34    0.065
  22. BD (   1) C  12 -Cl  17        /240. RY*(   5) C  12                   11.15    1.49    0.115
  22. BD (   1) C  12 -Cl  17        /241. RY*(   6) C  12                    0.89    3.02    0.047
  22. BD (   1) C  12 -Cl  17        /242. RY*(   7) C  12                   14.02    1.97    0.149
  22. BD (   1) C  12 -Cl  17        /243. RY*(   8) C  12                    0.71    1.87    0.033
  22. BD (   1) C  12 -Cl  17        /244. RY*(   9) C  12                   96.55    1.14    0.297
  22. BD (   1) C  12 -Cl  17        /247. RY*(  12) C  12                  469.46    0.06    0.150
  22. BD (   1) C  12 -Cl  17        /248. RY*(  13) C  12                   67.15    0.36    0.140
  22. BD (   1) C  12 -Cl  17        /249. RY*(  14) C  12                   17.94    3.48    0.224
  22. BD (   1) C  12 -Cl  17        /250. RY*(  15) C  12                    1.15    4.50    0.064
  22. BD (   1) C  12 -Cl  17        /252. RY*(  17) C  12                    5.17   16.77    0.263
  22. BD (   1) C  12 -Cl  17        /254. RY*(   2) C  13                   18.17    0.75    0.104
  22. BD (   1) C  12 -Cl  17        /257. RY*(   5) C  13                    3.76    1.33    0.063
  22. BD (   1) C  12 -Cl  17        /259. RY*(   7) C  13                    4.21    1.95    0.081
  22. BD (   1) C  12 -Cl  17        /260. RY*(   8) C  13                   14.59    0.87    0.101
  22. BD (   1) C  12 -Cl  17        /267. RY*(  15) C  13                    0.79    2.08    0.036
  22. BD (   1) C  12 -Cl  17        /269. RY*(  17) C  13                    0.51   20.76    0.092
  22. BD (   1) C  12 -Cl  17        /270. RY*(   1) C  14                    2.49    1.96    0.062
  22. BD (   1) C  12 -Cl  17        /272. RY*(   3) C  14                    1.08    1.63    0.038
  22. BD (   1) C  12 -Cl  17        /277. RY*(   8) C  14                    1.81    0.96    0.037
  22. BD (   1) C  12 -Cl  17        /278. RY*(   9) C  14                    1.01    3.68    0.054
  22. BD (   1) C  12 -Cl  17        /279. RY*(  10) C  14                    1.87    2.57    0.062
  22. BD (   1) C  12 -Cl  17        /280. RY*(  11) C  14                    3.46    3.26    0.095
  22. BD (   1) C  12 -Cl  17        /283. RY*(  14) C  14                    0.56    3.17    0.038
  22. BD (   1) C  12 -Cl  17        /288. RY*(   2) C  15                    1.04    2.04    0.041
  22. BD (   1) C  12 -Cl  17        /293. RY*(   7) C  15                    1.02    2.86    0.048
  22. BD (   1) C  12 -Cl  17        /295. RY*(   9) C  15                    0.57    2.46    0.034
  22. BD (   1) C  12 -Cl  17        /296. RY*(  10) C  15                    4.16    3.01    0.100
  22. BD (   1) C  12 -Cl  17        /297. RY*(  11) C  15                    0.98    2.75    0.047
  22. BD (   1) C  12 -Cl  17        /299. RY*(  13) C  15                    0.90    3.10    0.047
  22. BD (   1) C  12 -Cl  17        /300. RY*(  14) C  15                    0.68    2.97    0.040
  22. BD (   1) C  12 -Cl  17        /301. RY*(  15) C  15                    0.93    3.18    0.049
  22. BD (   1) C  12 -Cl  17        /303. RY*(  17) C  15                    0.77   21.41    0.115
  22. BD (   1) C  12 -Cl  17        /307. RY*(   4)Cl  16                    0.80    1.27    0.028
  22. BD (   1) C  12 -Cl  17        /310. RY*(   7)Cl  16                    1.01    1.55    0.035
  22. BD (   1) C  12 -Cl  17        /314. RY*(  11)Cl  16                    0.71    4.03    0.048
  22. BD (   1) C  12 -Cl  17        /320. RY*(  17)Cl  16                    0.68    1.74    0.031
  22. BD (   1) C  12 -Cl  17        /327. RY*(   3)Cl  17                    0.59    1.40    0.026
  22. BD (   1) C  12 -Cl  17        /330. RY*(   6)Cl  17                    3.69    1.62    0.069
  22. BD (   1) C  12 -Cl  17        /332. RY*(   8)Cl  17                    2.32    1.87    0.059
  22. BD (   1) C  12 -Cl  17        /333. RY*(   9)Cl  17                    3.17    2.30    0.076
  22. BD (   1) C  12 -Cl  17        /337. RY*(  13)Cl  17                    0.65    4.31    0.047
  22. BD (   1) C  12 -Cl  17        /343. RY*(  19)Cl  17                    0.54    1.66    0.027
  22. BD (   1) C  12 -Cl  17        /344. RY*(  20)Cl  17                    3.98    3.96    0.112
  22. BD (   1) C  12 -Cl  17        /345. RY*(   1) H  18                    6.33    1.27    0.080
  22. BD (   1) C  12 -Cl  17        /346. RY*(   2) H  18                    1.44    3.09    0.060
  22. BD (   1) C  12 -Cl  17        /351. RY*(   2) H  19                    8.44    0.83    0.075
  22. BD (   1) C  12 -Cl  17        /356. RY*(   3) H  20                    2.35    1.32    0.050
  22. BD (   1) C  12 -Cl  17        /357. RY*(   4) H  20                    9.47    0.68    0.072
  22. BD (   1) C  12 -Cl  17        /365. BD*(   3) C   2 - C   3            1.71    0.91    0.037
  22. BD (   1) C  12 -Cl  17        /371. BD*(   1) C   5 - H   7            3.36    1.18    0.056
  22. BD (   1) C  12 -Cl  17        /372. BD*(   1) C   6 - C  10            8.24    1.05    0.084
  22. BD (   1) C  12 -Cl  17        /373. BD*(   1) C  10 - C  11            0.95    1.47    0.033
  22. BD (   1) C  12 -Cl  17        /376. BD*(   1) C  11 - C  12            3.90    0.60    0.044
  22. BD (   1) C  12 -Cl  17        /377. BD*(   1) C  11 - H  20           14.97    1.80    0.147
  22. BD (   1) C  12 -Cl  17        /381. BD*(   1) C  13 - C  14           32.85    0.55    0.120
  22. BD (   1) C  12 -Cl  17        /384. BD*(   1) C  14 - C  15            1.84    3.24    0.069
  23. BD (   1) C  13 - C  14        / 57. LP (   1) C   4                    0.98    0.71    0.037
  23. BD (   1) C  13 - C  14        / 69. RY*(   1) C   1                    5.12    1.62    0.082
  23. BD (   1) C  13 - C  14        / 70. RY*(   2) C   1                    2.81    1.70    0.062
  23. BD (   1) C  13 - C  14        / 73. RY*(   5) C   1                    0.91    2.37    0.042
  23. BD (   1) C  13 - C  14        / 78. RY*(  10) C   1                    0.51    2.96    0.035
  23. BD (   1) C  13 - C  14        / 83. RY*(  15) C   1                    0.56    4.05    0.043
  23. BD (   1) C  13 - C  14        / 86. RY*(   1) C   2                    4.30    1.63    0.075
  23. BD (   1) C  13 - C  14        / 92. RY*(   7) C   2                    0.64    1.99    0.032
  23. BD (   1) C  13 - C  14        /101. RY*(  16) C   2                    0.52    3.84    0.040
  23. BD (   1) C  13 - C  14        /103. RY*(   1) C   3                    1.82    1.66    0.049
  23. BD (   1) C  13 - C  14        /104. RY*(   2) C   3                   53.03    1.15    0.222
  23. BD (   1) C  13 - C  14        /105. RY*(   3) C   3                   27.73    1.64    0.192
  23. BD (   1) C  13 - C  14        /106. RY*(   4) C   3                    0.92    1.66    0.035
  23. BD (   1) C  13 - C  14        /108. RY*(   6) C   3                    1.88    1.66    0.050
  23. BD (   1) C  13 - C  14        /109. RY*(   7) C   3                    1.35    1.85    0.045
  23. BD (   1) C  13 - C  14        /111. RY*(   9) C   3                    1.37    3.41    0.061
  23. BD (   1) C  13 - C  14        /112. RY*(  10) C   3                    1.21    1.29    0.036
  23. BD (   1) C  13 - C  14        /113. RY*(  11) C   3                   51.33    1.17    0.220
  23. BD (   1) C  13 - C  14        /120. RY*(   1) C   4                    1.66    1.63    0.047
  23. BD (   1) C  13 - C  14        /121. RY*(   2) C   4                    7.79    1.52    0.098
  23. BD (   1) C  13 - C  14        /122. RY*(   3) C   4                    3.28    1.75    0.068
  23. BD (   1) C  13 - C  14        /123. RY*(   4) C   4                    9.53    1.42    0.104
  23. BD (   1) C  13 - C  14        /124. RY*(   5) C   4                    1.38    1.88    0.046
  23. BD (   1) C  13 - C  14        /126. RY*(   7) C   4                    0.56    2.24    0.032
  23. BD (   1) C  13 - C  14        /133. RY*(   3) C   5                    0.51    2.07    0.029
  23. BD (   1) C  13 - C  14        /141. RY*(  11) C   5                    0.97    3.36    0.051
  23. BD (   1) C  13 - C  14        /142. RY*(  12) C   5                    2.22    2.34    0.065
  23. BD (   1) C  13 - C  14        /145. RY*(   1) C   6                   14.07    1.40    0.126
  23. BD (   1) C  13 - C  14        /147. RY*(   3) C   6                   16.60    1.48    0.141
  23. BD (   1) C  13 - C  14        /150. RY*(   6) C   6                   37.23    1.94    0.241
  23. BD (   1) C  13 - C  14        /152. RY*(   8) C   6                    7.83    2.30    0.120
  23. BD (   1) C  13 - C  14        /153. RY*(   9) C   6                    1.84    2.79    0.064
  23. BD (   1) C  13 - C  14        /156. RY*(  12) C   6                    1.69    3.57    0.070
  23. BD (   1) C  13 - C  14        /157. RY*(  13) C   6                    0.63    3.17    0.040
  23. BD (   1) C  13 - C  14        /158. RY*(  14) C   6                    0.65    5.09    0.052
  23. BD (   1) C  13 - C  14        /161. RY*(  17) C   6                    1.03   18.48    0.124
  23. BD (   1) C  13 - C  14        /162. RY*(   1) H   7                    2.53    3.06    0.079
  23. BD (   1) C  13 - C  14        /165. RY*(   4) H   7                    0.96    3.43    0.052
  23. BD (   1) C  13 - C  14        /183. RY*(  18)Cl   8                    0.78   18.71    0.109
  23. BD (   1) C  13 - C  14        /184. RY*(  19)Cl   8                    1.21    4.33    0.065
  23. BD (   1) C  13 - C  14        /186. RY*(  21)Cl   8                    0.86  207.12    0.379
  23. BD (   1) C  13 - C  14        /187. RY*(   1) O   9                    1.93    1.63    0.050
  23. BD (   1) C  13 - C  14        /188. RY*(   2) O   9                   24.18    1.30    0.159
  23. BD (   1) C  13 - C  14        /189. RY*(   3) O   9                    1.24    2.06    0.045
  23. BD (   1) C  13 - C  14        /190. RY*(   4) O   9                    2.21    1.37    0.049
  23. BD (   1) C  13 - C  14        /191. RY*(   5) O   9                  242.33    0.36    0.267
  23. BD (   1) C  13 - C  14        /192. RY*(   6) O   9                    5.10    2.19    0.095
  23. BD (   1) C  13 - C  14        /197. RY*(  11) O   9                    0.55    5.99    0.051
  23. BD (   1) C  13 - C  14        /200. RY*(  14) O   9                    6.30    3.35    0.131
  23. BD (   1) C  13 - C  14        /201. RY*(  15) O   9                    7.41    3.51    0.145
  23. BD (   1) C  13 - C  14        /205. RY*(   2) C  10                   43.33    1.09    0.196
  23. BD (   1) C  13 - C  14        /206. RY*(   3) C  10                   18.18    1.59    0.153
  23. BD (   1) C  13 - C  14        /209. RY*(   6) C  10                   39.41    1.20    0.196
  23. BD (   1) C  13 - C  14        /211. RY*(   8) C  10                   76.46    0.72    0.211
  23. BD (   1) C  13 - C  14        /214. RY*(  11) C  10                    2.77    3.39    0.087
  23. BD (   1) C  13 - C  14        /215. RY*(  12) C  10                    6.88    3.37    0.137
  23. BD (   1) C  13 - C  14        /216. RY*(  13) C  10                    7.19    6.07    0.188
  23. BD (   1) C  13 - C  14        /217. RY*(  14) C  10                    2.11    3.69    0.079
  23. BD (   1) C  13 - C  14        /218. RY*(  15) C  10                    1.12    2.97    0.052
[truncated: 2,304,147 more chars]
