# Supplementary material for: Gas Phase Reactivity of Isomeric Hydroxylated Polychlorinated Biphenyls
Source: J Am Soc Mass Spectrom. 2024 Apr 19;35(5):1021–9. doi: 10.1021/jasms.4c00035 (PMC11066962; doi:10.1021/jasms.4c00035)
Supplement: Supplementary file 3 — js4c00035_si_003.zip [file js4c00035_si_003.zip › Claculated geometries/4-OH-CB107_e2.out]

 Entering Gaussian System, Link 0=/gpfs/software/gaussian16/sse4/tar/g16/g16
 Initial command:
 /gpfs/software/gaussian16/sse4/tar/g16/l1.exe "/tmp/Gau-28656.inp" -scrdir="/tmp/"
 Entering Link 1 = /gpfs/software/gaussian16/sse4/tar/g16/l1.exe PID=     28663.
  
 Copyright (c) 1988,1990,1992,1993,1995,1998,2003,2009,2016,
            Gaussian, Inc.  All Rights Reserved.
  
 This is part of the Gaussian(R) 16 program.  It is based on
 the Gaussian(R) 09 system (copyright 2009, Gaussian, Inc.),
 the Gaussian(R) 03 system (copyright 2003, Gaussian, Inc.),
 the Gaussian(R) 98 system (copyright 1998, Gaussian, Inc.),
 the Gaussian(R) 94 system (copyright 1995, Gaussian, Inc.),
 the Gaussian 92(TM) system (copyright 1992, Gaussian, Inc.),
 the Gaussian 90(TM) system (copyright 1990, Gaussian, Inc.),
 the Gaussian 88(TM) system (copyright 1988, Gaussian, Inc.),
 the Gaussian 86(TM) system (copyright 1986, Carnegie Mellon
 University), and the Gaussian 82(TM) system (copyright 1983,
 Carnegie Mellon University). Gaussian is a federally registered
 trademark of Gaussian, Inc.
  
 This software contains proprietary and confidential information,
 including trade secrets, belonging to Gaussian, Inc.
  
 This software is provided under written license and may be
 used, copied, transmitted, or stored only in accord with that
 written license.
  
 The following legend is applicable only to US Government
 contracts under FAR:
  
                    RESTRICTED RIGHTS LEGEND
  
 Use, reproduction and disclosure by the US Government is
 subject to restrictions as set forth in subparagraphs (a)
 and (c) of the Commercial Computer Software - Restricted
 Rights clause in FAR 52.227-19.
  
 Gaussian, Inc.
 340 Quinnipiac St., Bldg. 40, Wallingford CT 06492
  
  
 ---------------------------------------------------------------
 Warning -- This program may not be used in any manner that
 competes with the business of Gaussian, Inc. or will provide
 assistance to any competitor of Gaussian, Inc.  The licensee
 of this program is prohibited from giving any competitor of
 Gaussian, Inc. access to this program.  By using this program,
 the user acknowledges that Gaussian, Inc. is engaged in the
 business of creating and licensing software in the field of
 computational chemistry and represents and warrants to the
 licensee that it is not a competitor of Gaussian, Inc. and that
 it will not use this program in any manner prohibited above.
 ---------------------------------------------------------------
  

 Cite this work as:
 Gaussian 16, Revision A.03,
 M. J. Frisch, G. W. Trucks, H. B. Schlegel, G. E. Scuseria, 
 M. A. Robb, J. R. Cheeseman, G. Scalmani, V. Barone, 
 G. A. Petersson, H. Nakatsuji, X. Li, M. Caricato, A. V. Marenich, 
 J. Bloino, B. G. Janesko, R. Gomperts, B. Mennucci, H. P. Hratchian, 
 J. V. Ortiz, A. F. Izmaylov, J. L. Sonnenberg, D. Williams-Young, 
 F. Ding, F. Lipparini, F. Egidi, J. Goings, B. Peng, A. Petrone, 
 T. Henderson, D. Ranasinghe, V. G. Zakrzewski, J. Gao, N. Rega, 
 G. Zheng, W. Liang, M. Hada, M. Ehara, K. Toyota, R. Fukuda, 
 J. Hasegawa, M. Ishida, T. Nakajima, Y. Honda, O. Kitao, H. Nakai, 
 T. Vreven, K. Throssell, J. A. Montgomery, Jr., J. E. Peralta, 
 F. Ogliaro, M. J. Bearpark, J. J. Heyd, E. N. Brothers, K. N. Kudin, 
 V. N. Staroverov, T. A. Keith, R. Kobayashi, J. Normand, 
 K. Raghavachari, A. P. Rendell, J. C. Burant, S. S. Iyengar, 
 J. Tomasi, M. Cossi, J. M. Millam, M. Klene, C. Adamo, R. Cammi, 
 J. W. Ochterski, R. L. Martin, K. Morokuma, O. Farkas, 
 J. B. Foresman, and D. J. Fox, Gaussian, Inc., Wallingford CT, 2016.
 
 ******************************************
 Gaussian 16:  ES64L-G16RevA.03 25-Dec-2016
                 5-Apr-2022 
 ******************************************
 %Chk=checkpoint
 %Mem=14gb
 %NProc=7
 Will use up to    7 processors via shared memory.
 -----------------------------------------
 #p M062X/6-311+G** opt int=ultrafine freq
 -----------------------------------------
 1/18=20,19=15,26=4,38=1/1,3;
 2/9=110,12=2,17=6,18=5,40=1/2;
 3/5=4,6=6,7=111,11=2,25=1,30=1,71=1,74=-55,75=-5/1,2,3;
 4//1;
 5/5=2,38=5/2;
 6/7=2,8=2,9=2,10=2,28=1/1;
 7//1,2,3,16;
 1/18=20,19=15,26=4/3(2);
 2/9=110/2;
 99//99;
 2/9=110/2;
 3/5=4,6=6,7=111,11=2,25=1,30=1,71=1,74=-55,75=-5/1,2,3;
 4/5=5,16=3,69=1/1;
 5/5=2,38=5/2;
 7//1,2,3,16;
 1/18=20,19=15,26=4/3(-5);
 2/9=110/2;
 6/7=2,8=2,9=2,10=2,19=2,28=1/1;
 99/9=1/99;
 Leave Link    1 at Tue Apr  5 19:30:26 2022, MaxMem=  1879048192 cpu:               6.7 elap:               1.1
 (Enter /gpfs/software/gaussian16/sse4/tar/g16/l101.exe)
 ---
 ...
 ---
 Symbolic Z-matrix:
 Charge = -1 Multiplicity = 1
 C                    -3.97226  -0.9156   -0.32139 
 C                    -3.51031   0.43574   0.20864 
 C                    -2.17761   0.67421   0.40893 
 C                    -2.88119  -1.80658  -0.60554 
 C                    -1.73381  -1.53451  -0.42974 
 C                    -1.11407  -0.35492   0.09381 
 Cl                   -1.693     2.20128   1.09008 
 O                    -5.13124  -1.25881  -0.48755 
 Cl                   -4.77143   1.57483   0.53124 
 C                     0.35489  -0.35697   0.34379 
 C                     1.02701  -1.58748   0.49735 
 C                     2.40778  -1.6434    0.70769 
 C                     1.14091   0.80416   0.38282 
 C                     2.52112   0.74872   0.62402 
 C                     3.15687  -0.47741   0.78627 
 H                     0.71772   1.78806   0.20966 
 H                     0.48289  -2.52886   0.44954 
 Cl                    3.1865   -3.17076   0.8597 
 
 ITRead=  0  0  0  0  0  0  0  0  0  0  0  0  0  0  0  0  0  0
 MicOpt= -1 -1 -1 -1 -1 -1 -1 -1 -1 -1 -1 -1 -1 -1 -1 -1 -1 -1
 NAtoms=     18 NQM=       18 NQMF=       0 NMMI=      0 NMMIF=      0
                NMic=       0 NMicF=      0.
                    Isotopes and Nuclear Properties:
 (Nuclear quadrupole moments (NQMom) in fm**2, nuclear magnetic moments (NMagM)
  in nuclear magnetons)

  Atom         1           2           3           4           5           6           7           8           9          10
 IAtWgt=          12          12          12          12          12          12          35          16          35          12
 AtmWgt=  12.0000000  12.0000000  12.0000000  12.0000000  12.0000000  12.0000000  34.9688527  15.9949146  34.9688527  12.0000000
 NucSpn=           0           0           0           0           0           0           3           0           3           0
 AtZEff=  -0.0000000  -0.0000000  -0.0000000  -0.0000000  -0.0000000  -0.0000000  -0.0000000  -0.0000000  -0.0000000  -0.0000000
 NQMom=    0.0000000   0.0000000   0.0000000   0.0000000   0.0000000   0.0000000  -8.1650000   0.0000000  -8.1650000   0.0000000
 NMagM=    0.0000000   0.0000000   0.0000000   0.0000000   0.0000000   0.0000000   0.8218740   0.0000000   0.8218740   0.0000000
 AtZNuc=   6.0000000   6.0000000   6.0000000   6.0000000   6.0000000   6.0000000  17.0000000   8.0000000  17.0000000   6.0000000

  Atom        11          12          13          14          15          16          17          18
 IAtWgt=          12          12          12          12          12           1           1          35
 AtmWgt=  12.0000000  12.0000000  12.0000000  12.0000000  12.0000000   1.0078250   1.0078250  34.9688527
 NucSpn=           0           0           0           0           0           1           1           3
 AtZEff=  -0.0000000  -0.0000000  -0.0000000  -0.0000000  -0.0000000  -0.0000000  -0.0000000  -0.0000000
 NQMom=    0.0000000   0.0000000   0.0000000   0.0000000   0.0000000   0.0000000   0.0000000  -8.1650000
 NMagM=    0.0000000   0.0000000   0.0000000   0.0000000   0.0000000   2.7928460   2.7928460   0.8218740
 AtZNuc=   6.0000000   6.0000000   6.0000000   6.0000000   6.0000000   1.0000000   1.0000000  17.0000000
 Leave Link  101 at Tue Apr  5 19:30:27 2022, MaxMem=  1879048192 cpu:               2.8 elap:               0.4
 (Enter /gpfs/software/gaussian16/sse4/tar/g16/l103.exe)

 GradGradGradGradGradGradGradGradGradGradGradGradGradGradGradGradGradGrad
 Berny optimization.
 Initialization pass.
                           ----------------------------
                           !    Initial Parameters    !
                           ! (Angstroms and Degrees)  !
 --------------------------                            --------------------------
 ! Name  Definition              Value          Derivative Info.                !
 --------------------------------------------------------------------------------
 ! R1    R(1,2)                  1.5233         estimate D2E/DX2                !
 ! R2    R(1,4)                  1.437          estimate D2E/DX2                !
 ! R3    R(1,8)                  1.2201         estimate D2E/DX2                !
 ! R4    R(2,3)                  1.3686         estimate D2E/DX2                !
 ! R5    R(2,9)                  1.7297         estimate D2E/DX2                !
 ! R6    R(3,6)                  1.5131         estimate D2E/DX2                !
 ! R7    R(3,7)                  1.7409         estimate D2E/DX2                !
 ! R8    R(4,5)                  1.1922         estimate D2E/DX2                !
 ! R9    R(5,6)                  1.4316         estimate D2E/DX2                !
 ! R10   R(6,10)                 1.4901         estimate D2E/DX2                !
 ! R11   R(10,11)                1.4105         estimate D2E/DX2                !
 ! R12   R(10,13)                1.4027         estimate D2E/DX2                !
 ! R13   R(11,12)                1.3978         estimate D2E/DX2                !
 ! R14   R(11,17)                1.0884         estimate D2E/DX2                !
 ! R15   R(12,15)                1.3881         estimate D2E/DX2                !
 ! R16   R(12,18)                1.7211         estimate D2E/DX2                !
 ! R17   R(13,14)                1.4022         estimate D2E/DX2                !
 ! R18   R(13,16)                1.085          estimate D2E/DX2                !
 ! R19   R(14,15)                1.3906         estimate D2E/DX2                !
 ! A1    A(2,1,4)              112.8661         estimate D2E/DX2                !
 ! A2    A(2,1,8)              125.8025         estimate D2E/DX2                !
 ! A3    A(4,1,8)              121.3248         estimate D2E/DX2                !
 ! A4    A(1,2,3)              120.0526         estimate D2E/DX2                !
 ! A5    A(1,2,9)              115.3398         estimate D2E/DX2                !
 ! A6    A(3,2,9)              124.6049         estimate D2E/DX2                !
 ! A7    A(2,3,6)              122.3747         estimate D2E/DX2                !
 ! A8    A(2,3,7)              118.7615         estimate D2E/DX2                !
 ! A9    A(6,3,7)              118.8437         estimate D2E/DX2                !
 ! A10   A(1,4,5)              124.0593         estimate D2E/DX2                !
 ! A11   A(4,5,6)              131.1895         estimate D2E/DX2                !
 ! A12   A(3,6,5)              109.4076         estimate D2E/DX2                !
 ! A13   A(3,6,10)             131.2172         estimate D2E/DX2                !
 ! A14   A(5,6,10)             119.1414         estimate D2E/DX2                !
 ! A15   A(6,10,11)            119.2897         estimate D2E/DX2                !
 ! A16   A(6,10,13)            123.776          estimate D2E/DX2                !
 ! A17   A(11,10,13)           116.8788         estimate D2E/DX2                !
 ! A18   A(10,11,12)           121.4656         estimate D2E/DX2                !
 ! A19   A(10,11,17)           120.7682         estimate D2E/DX2                !
 ! A20   A(12,11,17)           117.7653         estimate D2E/DX2                !
 ! A21   A(11,12,15)           120.5295         estimate D2E/DX2                !
 ! A22   A(11,12,18)           119.717          estimate D2E/DX2                !
 ! A23   A(15,12,18)           119.7523         estimate D2E/DX2                !
 ! A24   A(10,13,14)           121.5755         estimate D2E/DX2                !
 ! A25   A(10,13,16)           121.8479         estimate D2E/DX2                !
 ! A26   A(14,13,16)           116.5665         estimate D2E/DX2                !
 ! A27   A(13,14,15)           120.3256         estimate D2E/DX2                !
 ! A28   A(12,15,14)           119.1634         estimate D2E/DX2                !
 ! D1    D(4,1,2,3)             -2.1805         estimate D2E/DX2                !
 ! D2    D(4,1,2,9)            178.3912         estimate D2E/DX2                !
 ! D3    D(8,1,2,3)            176.888          estimate D2E/DX2                !
 ! D4    D(8,1,2,9)             -2.5402         estimate D2E/DX2                !
 ! D5    D(2,1,4,5)              1.071          estimate D2E/DX2                !
 ! D6    D(8,1,4,5)           -178.0446         estimate D2E/DX2                !
 ! D7    D(1,2,3,6)              1.3542         estimate D2E/DX2                !
 ! D8    D(1,2,3,7)           -176.995          estimate D2E/DX2                !
 ! D9    D(9,2,3,6)           -179.2736         estimate D2E/DX2                !
 ! D10   D(9,2,3,7)              2.3772         estimate D2E/DX2                !
 ! D11   D(2,3,6,5)              0.5585         estimate D2E/DX2                !
 ! D12   D(2,3,6,10)          -173.6991         estimate D2E/DX2                !
 ! D13   D(7,3,6,5)            178.9063         estimate D2E/DX2                !
 ! D14   D(7,3,6,10)             4.6488         estimate D2E/DX2                !
 ! D15   D(1,4,5,6)              1.148          estimate D2E/DX2                !
 ! D16   D(4,5,6,3)             -1.9904         estimate D2E/DX2                !
 ! D17   D(4,5,6,10)           173.0662         estimate D2E/DX2                !
 ! D18   D(3,6,10,11)          152.7524         estimate D2E/DX2                !
 ! D19   D(3,6,10,13)          -30.0423         estimate D2E/DX2                !
 ! D20   D(5,6,10,11)          -21.0448         estimate D2E/DX2                !
 ! D21   D(5,6,10,13)          156.1605         estimate D2E/DX2                !
 ! D22   D(6,10,11,12)         178.752          estimate D2E/DX2                !
 ! D23   D(6,10,11,17)          -0.8913         estimate D2E/DX2                !
 ! D24   D(13,10,11,12)          1.3563         estimate D2E/DX2                !
 ! D25   D(13,10,11,17)       -178.287          estimate D2E/DX2                !
 ! D26   D(6,10,13,14)         179.9076         estimate D2E/DX2                !
 ! D27   D(6,10,13,16)          -1.2828         estimate D2E/DX2                !
 ! D28   D(11,10,13,14)         -2.8251         estimate D2E/DX2                !
 ! D29   D(11,10,13,16)        175.9846         estimate D2E/DX2                !
 ! D30   D(10,11,12,15)          0.7264         estimate D2E/DX2                !
 ! D31   D(10,11,12,18)       -178.8552         estimate D2E/DX2                !
 ! D32   D(17,11,12,15)       -179.6199         estimate D2E/DX2                !
 ! D33   D(17,11,12,18)          0.7985         estimate D2E/DX2                !
 ! D34   D(11,12,15,14)         -1.3874         estimate D2E/DX2                !
 ! D35   D(18,12,15,14)        178.194          estimate D2E/DX2                !
 ! D36   D(10,13,14,15)          2.2435         estimate D2E/DX2                !
 ! D37   D(16,13,14,15)       -176.626          estimate D2E/DX2                !
 ! D38   D(13,14,15,12)         -0.0638         estimate D2E/DX2                !
 --------------------------------------------------------------------------------
 Trust Radius=3.00D-01 FncErr=1.00D-07 GrdErr=1.00D-06 EigMax=2.50D+02 EigMin=1.00D-04
 Number of steps in this run=     95 maximum allowed number of steps=    108.
 GradGradGradGradGradGradGradGradGradGradGradGradGradGradGradGradGradGrad

 Leave Link  103 at Tue Apr  5 19:30:27 2022, MaxMem=  1879048192 cpu:               0.1 elap:               0.0
 (Enter /gpfs/software/gaussian16/sse4/tar/g16/l202.exe)
                          Input orientation:                          
 ---------------------------------------------------------------------
 Center     Atomic      Atomic             Coordinates (Angstroms)
 Number     Number       Type             X           Y           Z
 ---------------------------------------------------------------------
      1          6           0       -3.972260   -0.915600   -0.321390
      2          6           0       -3.510310    0.435740    0.208640
      3          6           0       -2.177610    0.674210    0.408930
      4          6           0       -2.881190   -1.806580   -0.605540
      5          6           0       -1.733810   -1.534510   -0.429740
      6          6           0       -1.114070   -0.354920    0.093810
      7         17           0       -1.693000    2.201280    1.090080
      8          8           0       -5.131240   -1.258810   -0.487550
      9         17           0       -4.771430    1.574830    0.531240
     10          6           0        0.354890   -0.356970    0.343790
     11          6           0        1.027010   -1.587480    0.497350
     12          6           0        2.407780   -1.643400    0.707690
     13          6           0        1.140910    0.804160    0.382820
     14          6           0        2.521120    0.748720    0.624020
     15          6           0        3.156870   -0.477410    0.786270
     16          1           0        0.717720    1.788060    0.209660
     17          1           0        0.482890   -2.528860    0.449540
     18         17           0        3.186500   -3.170760    0.859700
 ---------------------------------------------------------------------
                    Distance matrix (angstroms):
                    1          2          3          4          5
     1  C    0.000000
     2  C    1.523302   0.000000
     3  C    2.506318   1.368603   0.000000
     4  C    1.437018   2.467120   2.771009   0.000000
     5  C    2.324962   2.728620   2.403907   1.192228   0.000000
     6  C    2.942109   2.525925   1.513118   2.391468   1.431648
     7  Cl   4.111230   2.682664   1.740906   4.511082   4.033317
     8  O    1.220097   2.446139   3.642001   2.318771   3.409088
     9  Cl   2.750980   1.729746   2.748450   4.037228   4.451810
    10  C    4.413475   3.947965   2.735166   3.670805   2.519448
    11  C    5.110231   4.976349   3.923347   4.066743   2.912804
    12  C    6.503354   6.292509   5.146492   5.452009   4.296321
    13  C    5.440404   4.669038   3.321166   4.895928   3.793896
    14  C    6.769619   6.053812   4.704241   6.101338   4.942467
    15  C    7.227961   6.754168   5.470401   6.337349   5.149261
    16  H    5.439458   4.439032   3.108586   5.151518   4.178313
    17  H    4.800552   4.979210   4.164081   3.598877   2.583723
    18  Cl   7.597932   7.634002   6.615184   6.389427   5.343166
                    6          7          8          9         10
     6  C    0.000000
     7  Cl   2.803903   0.000000
     8  O    4.158443   5.126659   0.000000
     9  Cl   4.158312   3.190842   3.032641   0.000000
    10  C    1.490080   3.360870   5.621571   5.481436   0.000000
    11  C    2.503252   4.701541   6.245166   6.604791   1.410490
    12  C    3.800060   5.634198   7.642861   7.869510   2.449833
    13  C    2.551848   3.237778   6.659824   5.964204   1.402702
    14  C    3.835851   4.481735   7.989016   7.339779   2.448189
    15  C    4.328445   5.548776   8.421756   8.193575   2.839258
    16  H    2.821567   2.599512   6.631731   5.502695   2.179631
    17  H    2.720816   5.245857   5.831777   6.667445   2.178227
    18  Cl   5.197157   7.260951   8.640338   9.271308   4.025120
                   11         12         13         14         15
    11  C    0.000000
    12  C    1.397818   0.000000
    13  C    2.397088   2.775077   0.000000
    14  C    2.776012   2.396265   1.402223   0.000000
    15  C    2.419098   1.388108   2.422661   1.390647   0.000000
    16  H    3.401867   3.857364   1.084958   2.122304   3.378504
    17  H    1.088370   2.134451   3.398009   3.863594   3.387035
    18  Cl   2.702123   1.721145   4.495758   3.982537   2.694514
                   16         17         18
    16  H    0.000000
    17  H    4.329952   0.000000
    18  Cl   5.577394   2.808874   0.000000
 Stoichiometry    C12H2Cl3O(1-)
 Framework group  C1[X(C12H2Cl3O)]
 Deg. of freedom    48
 Full point group                 C1      NOp   1
 Largest Abelian subgroup         C1      NOp   1
 Largest concise Abelian subgroup C1      NOp   1
                         Standard orientation:                         
 ---------------------------------------------------------------------
 Center     Atomic      Atomic             Coordinates (Angstroms)
 Number     Number       Type             X           Y           Z
 ---------------------------------------------------------------------
      1          6           0        2.670863   -1.739301    0.148906
      2          6           0        2.670605   -0.225922   -0.024686
      3          6           0        1.492341    0.468891    0.020052
      4          6           0        1.360309   -2.272835    0.399521
      5          6           0        0.368741   -1.612668    0.448311
      6          6           0        0.161849   -0.207476    0.268738
      7         17           0        1.521663    2.186697   -0.261087
      8          8           0        3.648070   -2.466074    0.074701
      9         17           0        4.223557    0.489465   -0.286567
     10          6           0       -1.230357    0.322649    0.236063
     11          6           0       -2.294877   -0.552001   -0.066038
     12          6           0       -3.620540   -0.109062   -0.083831
     13          6           0       -1.567410    1.648535    0.545896
     14          6           0       -2.894413    2.099113    0.498224
     15          6           0       -3.923945    1.218861    0.183395
     16          1           0       -0.819846    2.372572    0.852577
     17          1           0       -2.107737   -1.600879   -0.288262
     18         17           0       -4.887335   -1.221798   -0.429359
 ---------------------------------------------------------------------
 Rotational constants (GHZ):           0.8412709           0.1974621           0.1625817
 Leave Link  202 at Tue Apr  5 19:30:27 2022, MaxMem=  1879048192 cpu:               0.1 elap:               0.0
 (Enter /gpfs/software/gaussian16/sse4/tar/g16/l301.exe)
 Standard basis: 6-311+G(d,p) (5D, 7F)
 Ernie: Thresh=  0.10000D-02 Tol=  0.10000D-05 Strict=F.
 There are   404 symmetry adapted cartesian basis functions of A   symmetry.
 There are   388 symmetry adapted basis functions of A   symmetry.
   388 basis functions,   643 primitive gaussians,   404 cartesian basis functions
    67 alpha electrons       67 beta electrons
       nuclear repulsion energy      1226.1543252344 Hartrees.
 IExCor= 4336 DFT=T Ex+Corr=M062X ExCW=0 ScaHFX=  0.540000
 ScaDFX=  1.000000  1.000000  1.000000  1.000000 ScalE2=  1.000000  1.000000
 IRadAn=      5 IRanWt=     -1 IRanGd=            0 ICorTp=0 IEmpDi=  4
 NAtoms=   18 NActive=   18 NUniq=   18 SFac= 1.00D+00 NAtFMM=   60 NAOKFM=F Big=F
 Integral buffers will be    131072 words long.
 Raffenetti 2 integral format.
 Two-electron integral symmetry is turned on.
 Leave Link  301 at Tue Apr  5 19:30:28 2022, MaxMem=  1879048192 cpu:               0.6 elap:               0.1
 (Enter /gpfs/software/gaussian16/sse4/tar/g16/l302.exe)
 NPDir=0 NMtPBC=     1 NCelOv=     1 NCel=       1 NClECP=     1 NCelD=      1
         NCelK=      1 NCelE2=     1 NClLst=     1 CellRange=     0.0.
 One-electron integrals computed using PRISM.
 One-electron integral symmetry used in STVInt
 NBasis=   388 RedAO= T EigKep=  1.03D-06  NBF=   388
 NBsUse=   385 1.00D-06 EigRej=  9.60D-07 NBFU=   385
 Precomputing XC quadrature grid using
 IXCGrd= 4 IRadAn=           5 IRanWt=          -1 IRanGd=           0 AccXCQ= 0.00D+00.
 Generated NRdTot=       0 NPtTot=           0 NUsed=           0 NTot=          32
 NSgBfM=   395   395   395   395   395 MxSgAt=    18 MxSgA2=    18.
 Leave Link  302 at Tue Apr  5 19:30:29 2022, MaxMem=  1879048192 cpu:               3.6 elap:               0.5
 (Enter /gpfs/software/gaussian16/sse4/tar/g16/l303.exe)
 DipDrv:  MaxL=1.
 Leave Link  303 at Tue Apr  5 19:30:30 2022, MaxMem=  1879048192 cpu:               0.4 elap:               0.1
 (Enter /gpfs/software/gaussian16/sse4/tar/g16/l401.exe)
 ExpMin= 4.38D-02 ExpMax= 1.06D+05 ExpMxC= 3.62D+03 IAcc=3 IRadAn=         5 AccDes= 0.00D+00
 Harris functional with IExCor= 1009 and IRadAn=       5 diagonalized for initial guess.
 HarFok:  IExCor= 1009 AccDes= 0.00D+00 IRadAn=         5 IDoV= 1 UseB2=F ITyADJ=14
 ICtDFT=  3500011 ScaDFX=  1.000000  1.000000  1.000000  1.000000
 FoFCou: FMM=F IPFlag=           0 FMFlag=      100000 FMFlg1=           0
         NFxFlg=           0 DoJE=T BraDBF=F KetDBF=T FulRan=T
         wScrn=  0.000000 ICntrl=       500 IOpCl=  0 I1Cent=   200000004 NGrid=           0
         NMat0=    1 NMatS0=      1 NMatT0=    0 NMatD0=    1 NMtDS0=    0 NMtDT0=    0
 Petite list used in FoFCou.
 Harris En= -1913.12848623096    
 JPrj=0 DoOrth=F DoCkMO=F.
 Leave Link  401 at Tue Apr  5 19:30:34 2022, MaxMem=  1879048192 cpu:              21.9 elap:               3.2
 (Enter /gpfs/software/gaussian16/sse4/tar/g16/l502.exe)
 Integral symmetry usage will be decided dynamically.
 Closed shell SCF:
 Using DIIS extrapolation, IDIIS=  1040.
 NGot=  1879048192 LenX=  1878715301 LenY=  1878551644
 Requested convergence on RMS density matrix=1.00D-08 within 128 cycles.
 Requested convergence on MAX density matrix=1.00D-06.
 Requested convergence on             energy=1.00D-06.
 No special actions if energy rises.
 Fock matrices will be formed incrementally for  20 cycles.

 Cycle   1  Pass 1  IDiag  1:
 FoFJK:  IHMeth= 1 ICntrl=       0 DoSepK=F KAlg= 0 I1Cent=           0 FoldK=F
 IRaf= 820000000 NMat=       1 IRICut=       1 DoRegI=T DoRafI=F ISym2E= 0 IDoP0=0 IntGTp=1.
 FoFCou: FMM=F IPFlag=           0 FMFlag=      100000 FMFlg1=           0
         NFxFlg=           0 DoJE=F BraDBF=F KetDBF=F FulRan=T
         wScrn=  0.000000 ICntrl=         0 IOpCl=  0 I1Cent=           0 NGrid=           0
         NMat0=    1 NMatS0=      1 NMatT0=    0 NMatD0=    1 NMtDS0=    0 NMtDT0=    0
 Symmetry not used in FoFCou.
 E= -1913.50769990134    
 DIIS: error= 2.83D-02 at cycle   1 NSaved=   1.
 NSaved= 1 IEnMin= 1 EnMin= -1913.50769990134     IErMin= 1 ErrMin= 2.83D-02
 ErrMax= 2.83D-02  0.00D+00 EMaxC= 1.00D-01 BMatC= 6.33D-01 BMatP= 6.33D-01
 IDIUse=3 WtCom= 7.17D-01 WtEn= 2.83D-01
 Coeff-Com:  0.100D+01
 Coeff-En:   0.100D+01
 Coeff:      0.100D+01
 Gap=     0.132 Goal=   None    Shift=    0.000
 GapD=    0.132 DampG=1.000 DampE=0.500 DampFc=0.5000 IDamp=-1.
 Damping current iteration by 5.00D-01
 RMSDP=1.69D-01 MaxDP=1.49D+01              OVMax= 9.28D-01

 Cycle   2  Pass 1  IDiag  1:
 RMSU=  7.95D-02    CP:  1.15D+00
 E= -1913.49135884917     Delta-E=        0.016341052167 Rises=F Damp=T
 DIIS: error= 1.67D-02 at cycle   2 NSaved=   2.
 NSaved= 2 IEnMin= 1 EnMin= -1913.50769990134     IErMin= 2 ErrMin= 1.67D-02
 ErrMax= 1.67D-02  0.00D+00 EMaxC= 1.00D-01 BMatC= 1.38D-01 BMatP= 6.33D-01
 IDIUse=3 WtCom= 8.33D-01 WtEn= 1.67D-01
 Coeff-Com:  0.146D+00 0.854D+00
 Coeff-En:   0.516D+00 0.484D+00
 Coeff:      0.208D+00 0.792D+00
 Gap=     0.162 Goal=   None    Shift=    0.000
 RMSDP=8.41D-02 MaxDP=6.88D+00 DE= 1.63D-02 OVMax= 6.99D-01

 Cycle   3  Pass 1  IDiag  1:
 RMSU=  5.37D-02    CP:  1.05D+00  2.22D-01
 E= -1913.69479363766     Delta-E=       -0.203434788491 Rises=F Damp=F
 DIIS: error= 2.66D-02 at cycle   3 NSaved=   3.
 NSaved= 3 IEnMin= 3 EnMin= -1913.69479363766     IErMin= 2 ErrMin= 1.67D-02
 ErrMax= 2.66D-02  0.00D+00 EMaxC= 1.00D-01 BMatC= 2.17D-01 BMatP= 1.38D-01
 IDIUse=2 WtCom= 0.00D+00 WtEn= 1.00D+00
 Coeff-En:   0.000D+00 0.341D+00 0.659D+00
 Coeff:      0.000D+00 0.341D+00 0.659D+00
 Gap=     0.387 Goal=   None    Shift=    0.000
 RMSDP=5.92D-02 MaxDP=4.00D+00 DE=-2.03D-01 OVMax= 9.44D-01

 Cycle   4  Pass 1  IDiag  1:
 RMSU=  2.98D-02    CP:  9.47D-01  2.79D-01  1.25D-01
 E= -1913.02691849128     Delta-E=        0.667875146378 Rises=F Damp=F
 DIIS: error= 4.74D-02 at cycle   4 NSaved=   4.
 NSaved= 4 IEnMin= 3 EnMin= -1913.69479363766     IErMin= 2 ErrMin= 1.67D-02
 ErrMax= 4.74D-02  0.00D+00 EMaxC= 1.00D-01 BMatC= 5.57D-01 BMatP= 1.38D-01
 IDIUse=2 WtCom= 0.00D+00 WtEn= 1.00D+00
 Coeff-En:   0.000D+00 0.000D+00 0.694D+00 0.306D+00
 Coeff:      0.000D+00 0.000D+00 0.694D+00 0.306D+00
 Gap=    -0.028 Goal=   None    Shift=    0.000
 RMSDP=3.05D-02 MaxDP=1.50D+00 DE= 6.68D-01 OVMax= 9.34D-01

 Cycle   5  Pass 1  IDiag  1:
 RMSU=  1.71D-02    CP:  9.76D-01  2.17D-01  4.89D-01  5.25D-01
 E= -1913.97007914290     Delta-E=       -0.943160651615 Rises=F Damp=F
 DIIS: error= 6.82D-03 at cycle   5 NSaved=   5.
 NSaved= 5 IEnMin= 5 EnMin= -1913.97007914290     IErMin= 5 ErrMin= 6.82D-03
 ErrMax= 6.82D-03  0.00D+00 EMaxC= 1.00D-01 BMatC= 1.99D-02 BMatP= 1.38D-01
 IDIUse=3 WtCom= 9.32D-01 WtEn= 6.82D-02
 Coeff-Com: -0.474D-02 0.113D+00 0.276D+00 0.117D+00 0.498D+00
 Coeff-En:   0.000D+00 0.000D+00 0.000D+00 0.000D+00 0.100D+01
 Coeff:     -0.441D-02 0.106D+00 0.257D+00 0.109D+00 0.532D+00
 Gap=     0.079 Goal=   None    Shift=    0.000
 RMSDP=1.15D-02 MaxDP=9.47D-01 DE=-9.43D-01 OVMax= 6.34D-02

 Cycle   6  Pass 1  IDiag  1:
 RMSU=  7.65D-03    CP:  9.39D-01  2.03D-01  4.47D-01  5.81D-01  7.85D-01
 E= -1913.97841317997     Delta-E=       -0.008334037075 Rises=F Damp=F
 DIIS: error= 6.14D-03 at cycle   6 NSaved=   6.
 NSaved= 6 IEnMin= 6 EnMin= -1913.97841317997     IErMin= 6 ErrMin= 6.14D-03
 ErrMax= 6.14D-03  0.00D+00 EMaxC= 1.00D-01 BMatC= 1.19D-02 BMatP= 1.99D-02
 IDIUse=3 WtCom= 9.39D-01 WtEn= 6.14D-02
 Coeff-Com: -0.297D-01 0.795D-01-0.372D-01-0.197D-02 0.335D+00 0.654D+00
 Coeff-En:   0.000D+00 0.000D+00 0.000D+00 0.000D+00 0.347D+00 0.653D+00
 Coeff:     -0.279D-01 0.746D-01-0.349D-01-0.185D-02 0.336D+00 0.654D+00
 Gap=     0.086 Goal=   None    Shift=    0.000
 RMSDP=9.60D-03 MaxDP=4.57D-01 DE=-8.33D-03 OVMax= 7.07D-02

 Cycle   7  Pass 1  IDiag  1:
 RMSU=  5.44D-03    CP:  9.59D-01  2.28D-01  4.42D-01  5.04D-01  1.15D+00
                    CP:  1.11D+00
 E= -1913.99086285714     Delta-E=       -0.012449677165 Rises=F Damp=F
 DIIS: error= 2.80D-03 at cycle   7 NSaved=   7.
 NSaved= 7 IEnMin= 7 EnMin= -1913.99086285714     IErMin= 7 ErrMin= 2.80D-03
 ErrMax= 2.80D-03  0.00D+00 EMaxC= 1.00D-01 BMatC= 1.42D-03 BMatP= 1.19D-02
 IDIUse=3 WtCom= 9.72D-01 WtEn= 2.80D-02
 Coeff-Com: -0.203D-01 0.478D-01-0.470D-01-0.125D-01 0.101D+00 0.377D+00
 Coeff-Com:  0.554D+00
 Coeff-En:   0.000D+00 0.000D+00 0.000D+00 0.000D+00 0.000D+00 0.000D+00
 Coeff-En:   0.100D+01
 Coeff:     -0.198D-01 0.465D-01-0.457D-01-0.121D-01 0.981D-01 0.366D+00
 Coeff:      0.566D+00
 Gap=     0.094 Goal=   None    Shift=    0.000
 RMSDP=2.34D-03 MaxDP=1.34D-01 DE=-1.24D-02 OVMax= 1.64D-02

 Cycle   8  Pass 1  IDiag  1:
 RMSU=  1.66D-03    CP:  9.64D-01  2.28D-01  4.58D-01  5.19D-01  1.16D+00
                    CP:  1.05D+00  8.83D-01
 E= -1913.99216763160     Delta-E=       -0.001304774467 Rises=F Damp=F
 DIIS: error= 1.23D-03 at cycle   8 NSaved=   8.
 NSaved= 8 IEnMin= 8 EnMin= -1913.99216763160     IErMin= 8 ErrMin= 1.23D-03
 ErrMax= 1.23D-03  0.00D+00 EMaxC= 1.00D-01 BMatC= 3.90D-04 BMatP= 1.42D-03
 IDIUse=3 WtCom= 9.88D-01 WtEn= 1.23D-02
 Coeff-Com: -0.812D-02 0.154D-01-0.207D-01-0.434D-02-0.615D-02 0.111D+00
 Coeff-Com:  0.376D+00 0.536D+00
 Coeff-En:   0.000D+00 0.000D+00 0.000D+00 0.000D+00 0.000D+00 0.000D+00
 Coeff-En:   0.146D+00 0.854D+00
 Coeff:     -0.802D-02 0.152D-01-0.204D-01-0.428D-02-0.607D-02 0.110D+00
 Coeff:      0.374D+00 0.540D+00
 Gap=     0.096 Goal=   None    Shift=    0.000
 RMSDP=1.05D-03 MaxDP=5.46D-02 DE=-1.30D-03 OVMax= 1.05D-02

 Cycle   9  Pass 1  IDiag  1:
 RMSU=  7.78D-04    CP:  9.65D-01  2.32D-01  4.56D-01  5.23D-01  1.19D+00
                    CP:  1.03D+00  9.01D-01  1.06D+00
 E= -1913.99261382669     Delta-E=       -0.000446195083 Rises=F Damp=F
 DIIS: error= 4.24D-04 at cycle   9 NSaved=   9.
 NSaved= 9 IEnMin= 9 EnMin= -1913.99261382669     IErMin= 9 ErrMin= 4.24D-04
 ErrMax= 4.24D-04  0.00D+00 EMaxC= 1.00D-01 BMatC= 5.76D-05 BMatP= 3.90D-04
 IDIUse=3 WtCom= 9.96D-01 WtEn= 4.24D-03
 Coeff-Com: -0.208D-02 0.325D-02-0.639D-02-0.157D-02-0.238D-01 0.916D-02
 Coeff-Com:  0.131D+00 0.320D+00 0.570D+00
 Coeff-En:   0.000D+00 0.000D+00 0.000D+00 0.000D+00 0.000D+00 0.000D+00
 Coeff-En:   0.000D+00 0.000D+00 0.100D+01
 Coeff:     -0.207D-02 0.324D-02-0.637D-02-0.156D-02-0.237D-01 0.912D-02
 Coeff:      0.130D+00 0.319D+00 0.572D+00
 Gap=     0.097 Goal=   None    Shift=    0.000
 RMSDP=7.62D-04 MaxDP=3.28D-02 DE=-4.46D-04 OVMax= 8.17D-03

 Cycle  10  Pass 1  IDiag  1:
 RMSU=  3.61D-04    CP:  9.67D-01  2.33D-01  4.61D-01  5.15D-01  1.21D+00
                    CP:  1.03D+00  9.56D-01  1.21D+00  9.57D-01
 E= -1913.99269542056     Delta-E=       -0.000081593869 Rises=F Damp=F
 DIIS: error= 3.19D-04 at cycle  10 NSaved=  10.
 NSaved=10 IEnMin=10 EnMin= -1913.99269542056     IErMin=10 ErrMin= 3.19D-04
 ErrMax= 3.19D-04  0.00D+00 EMaxC= 1.00D-01 BMatC= 1.64D-05 BMatP= 5.76D-05
 IDIUse=3 WtCom= 9.97D-01 WtEn= 3.19D-03
 Coeff-Com:  0.383D-03-0.475D-03-0.918D-05-0.562D-03-0.165D-01-0.175D-01
 Coeff-Com: -0.527D-02 0.728D-01 0.375D+00 0.592D+00
 Coeff-En:   0.000D+00 0.000D+00 0.000D+00 0.000D+00 0.000D+00 0.000D+00
 Coeff-En:   0.000D+00 0.000D+00 0.000D+00 0.100D+01
 Coeff:      0.382D-03-0.473D-03-0.915D-05-0.561D-03-0.164D-01-0.174D-01
 Coeff:     -0.525D-02 0.726D-01 0.374D+00 0.593D+00
 Gap=     0.098 Goal=   None    Shift=    0.000
 RMSDP=2.49D-04 MaxDP=1.60D-02 DE=-8.16D-05 OVMax= 5.59D-03

 Cycle  11  Pass 1  IDiag  1:
 RMSU=  1.64D-04    CP:  9.66D-01  2.33D-01  4.61D-01  5.13D-01  1.21D+00
                    CP:  1.02D+00  9.51D-01  1.25D+00  1.06D+00  9.46D-01
 E= -1913.99272847642     Delta-E=       -0.000033055867 Rises=F Damp=F
 DIIS: error= 7.50D-05 at cycle  11 NSaved=  11.
 NSaved=11 IEnMin=11 EnMin= -1913.99272847642     IErMin=11 ErrMin= 7.50D-05
 ErrMax= 7.50D-05  0.00D+00 EMaxC= 1.00D-01 BMatC= 2.92D-06 BMatP= 1.64D-05
 IDIUse=1 WtCom= 1.00D+00 WtEn= 0.00D+00
 Coeff-Com:  0.513D-03-0.929D-03 0.628D-03-0.111D-03-0.253D-02-0.492D-02
 Coeff-Com: -0.283D-01-0.443D-01 0.431D-01 0.314D+00 0.722D+00
 Coeff:      0.513D-03-0.929D-03 0.628D-03-0.111D-03-0.253D-02-0.492D-02
 Coeff:     -0.283D-01-0.443D-01 0.431D-01 0.314D+00 0.722D+00
 Gap=     0.098 Goal=   None    Shift=    0.000
 RMSDP=1.77D-04 MaxDP=7.69D-03 DE=-3.31D-05 OVMax= 4.82D-03

 Cycle  12  Pass 1  IDiag  1:
 RMSU=  6.01D-05    CP:  9.66D-01  2.33D-01  4.63D-01  5.12D-01  1.21D+00
                    CP:  1.02D+00  9.57D-01  1.30D+00  1.09D+00  1.18D+00
                    CP:  1.16D+00
 E= -1913.99274018110     Delta-E=       -0.000011704678 Rises=F Damp=F
 DIIS: error= 4.17D-05 at cycle  12 NSaved=  12.
 NSaved=12 IEnMin=12 EnMin= -1913.99274018110     IErMin=12 ErrMin= 4.17D-05
 ErrMax= 4.17D-05  0.00D+00 EMaxC= 1.00D-01 BMatC= 6.08D-07 BMatP= 2.92D-06
 IDIUse=1 WtCom= 1.00D+00 WtEn= 0.00D+00
 Coeff-Com: -0.466D-04 0.114D-03-0.640D-04-0.119D-03 0.161D-02 0.413D-02
 Coeff-Com: -0.464D-02-0.299D-01-0.600D-01-0.525D-01 0.247D+00 0.894D+00
 Coeff:     -0.466D-04 0.114D-03-0.640D-04-0.119D-03 0.161D-02 0.413D-02
 Coeff:     -0.464D-02-0.299D-01-0.600D-01-0.525D-01 0.247D+00 0.894D+00
 Gap=     0.098 Goal=   None    Shift=    0.000
 RMSDP=9.44D-05 MaxDP=4.23D-03 DE=-1.17D-05 OVMax= 3.83D-03

 Cycle  13  Pass 1  IDiag  1:
 RMSU=  3.65D-05    CP:  9.66D-01  2.33D-01  4.63D-01  5.12D-01  1.21D+00
                    CP:  1.02D+00  9.57D-01  1.31D+00  1.11D+00  1.27D+00
                    CP:  1.39D+00  1.47D+00
 E= -1913.99274539661     Delta-E=       -0.000005215506 Rises=F Damp=F
 DIIS: error= 2.54D-05 at cycle  13 NSaved=  13.
 NSaved=13 IEnMin=13 EnMin= -1913.99274539661     IErMin=13 ErrMin= 2.54D-05
 ErrMax= 2.54D-05  0.00D+00 EMaxC= 1.00D-01 BMatC= 2.00D-07 BMatP= 6.08D-07
 IDIUse=1 WtCom= 1.00D+00 WtEn= 0.00D+00
 Coeff-Com: -0.229D-03 0.455D-03-0.496D-03-0.518D-04 0.928D-03 0.357D-02
 Coeff-Com:  0.731D-02-0.361D-03-0.285D-01-0.116D+00-0.897D-01 0.342D+00
 Coeff-Com:  0.881D+00
 Coeff:     -0.229D-03 0.455D-03-0.496D-03-0.518D-04 0.928D-03 0.357D-02
 Coeff:      0.731D-02-0.361D-03-0.285D-01-0.116D+00-0.897D-01 0.342D+00
 Coeff:      0.881D+00
 Gap=     0.098 Goal=   None    Shift=    0.000
 RMSDP=6.43D-05 MaxDP=3.11D-03 DE=-5.22D-06 OVMax= 2.67D-03

 Cycle  14  Pass 1  IDiag  1:
 RMSU=  1.61D-05    CP:  9.66D-01  2.33D-01  4.63D-01  5.12D-01  1.22D+00
                    CP:  1.02D+00  9.59D-01  1.31D+00  1.11D+00  1.32D+00
                    CP:  1.54D+00  1.93D+00  1.36D+00
 E= -1913.99274764709     Delta-E=       -0.000002250478 Rises=F Damp=F
 DIIS: error= 1.40D-05 at cycle  14 NSaved=  14.
 NSaved=14 IEnMin=14 EnMin= -1913.99274764709     IErMin=14 ErrMin= 1.40D-05
 ErrMax= 1.40D-05  0.00D+00 EMaxC= 1.00D-01 BMatC= 1.13D-07 BMatP= 2.00D-07
 IDIUse=1 WtCom= 1.00D+00 WtEn= 0.00D+00
 Coeff-Com: -0.141D-03 0.279D-03-0.579D-03-0.157D-04-0.552D-03 0.169D-03
 Coeff-Com:  0.598D-02 0.106D-01 0.142D-01-0.313D-01-0.112D+00-0.138D+00
 Coeff-Com:  0.358D+00 0.893D+00
 Coeff:     -0.141D-03 0.279D-03-0.579D-03-0.157D-04-0.552D-03 0.169D-03
 Coeff:      0.598D-02 0.106D-01 0.142D-01-0.313D-01-0.112D+00-0.138D+00
 Coeff:      0.358D+00 0.893D+00
 Gap=     0.097 Goal=   None    Shift=    0.000
 RMSDP=5.79D-05 MaxDP=2.89D-03 DE=-2.25D-06 OVMax= 1.68D-03

 Cycle  15  Pass 1  IDiag  1:
 RMSU=  8.62D-06    CP:  9.66D-01  2.33D-01  4.64D-01  5.12D-01  1.22D+00
                    CP:  1.02D+00  9.64D-01  1.31D+00  1.11D+00  1.37D+00
                    CP:  1.59D+00  2.25D+00  1.68D+00  1.75D+00
 E= -1913.99274860885     Delta-E=       -0.000000961764 Rises=F Damp=F
 DIIS: error= 1.28D-05 at cycle  15 NSaved=  15.
 NSaved=15 IEnMin=15 EnMin= -1913.99274860885     IErMin=15 ErrMin= 1.28D-05
 ErrMax= 1.28D-05  0.00D+00 EMaxC= 1.00D-01 BMatC= 4.46D-08 BMatP= 1.13D-07
 IDIUse=1 WtCom= 1.00D+00 WtEn= 0.00D+00
 Coeff-Com:  0.434D-04-0.732D-04-0.150D-03 0.733D-04-0.923D-03-0.225D-02
 Coeff-Com: -0.100D-02 0.458D-02 0.203D-01 0.399D-01-0.910D-02-0.234D+00
 Coeff-Com: -0.323D+00 0.269D+00 0.124D+01
 Coeff:      0.434D-04-0.732D-04-0.150D-03 0.733D-04-0.923D-03-0.225D-02
 Coeff:     -0.100D-02 0.458D-02 0.203D-01 0.399D-01-0.910D-02-0.234D+00
 Coeff:     -0.323D+00 0.269D+00 0.124D+01
 Gap=     0.097 Goal=   None    Shift=    0.000
 RMSDP=6.46D-05 MaxDP=3.01D-03 DE=-9.62D-07 OVMax= 1.94D-03

 Cycle  16  Pass 1  IDiag  1:
 RMSU=  9.41D-06    CP:  9.66D-01  2.33D-01  4.64D-01  5.12D-01  1.22D+00
                    CP:  1.02D+00  9.68D-01  1.32D+00  1.11D+00  1.42D+00
                    CP:  1.68D+00  2.50D+00  2.08D+00  2.57D+00  1.63D+00
 E= -1913.99274912743     Delta-E=       -0.000000518585 Rises=F Damp=F
 DIIS: error= 2.73D-06 at cycle  16 NSaved=  16.
 NSaved=16 IEnMin=16 EnMin= -1913.99274912743     IErMin=16 ErrMin= 2.73D-06
 ErrMax= 2.73D-06  0.00D+00 EMaxC= 1.00D-01 BMatC= 6.11D-09 BMatP= 4.46D-08
 IDIUse=1 WtCom= 1.00D+00 WtEn= 0.00D+00
 Coeff-Com:  0.371D-04-0.648D-04 0.230D-04 0.274D-04-0.141D-03-0.581D-03
 Coeff-Com: -0.148D-02-0.110D-02 0.197D-02 0.188D-01 0.244D-01-0.215D-01
 Coeff-Com: -0.152D+00-0.192D+00 0.429D+00 0.896D+00
 Coeff:      0.371D-04-0.648D-04 0.230D-04 0.274D-04-0.141D-03-0.581D-03
 Coeff:     -0.148D-02-0.110D-02 0.197D-02 0.188D-01 0.244D-01-0.215D-01
 Coeff:     -0.152D+00-0.192D+00 0.429D+00 0.896D+00
 Gap=     0.097 Goal=   None    Shift=    0.000
 RMSDP=1.66D-05 MaxDP=1.12D-03 DE=-5.19D-07 OVMax= 3.96D-04

 Cycle  17  Pass 1  IDiag  1:
 RMSU=  2.53D-06    CP:  9.66D-01  2.33D-01  4.64D-01  5.12D-01  1.22D+00
                    CP:  1.03D+00  9.70D-01  1.32D+00  1.11D+00  1.43D+00
                    CP:  1.68D+00  2.57D+00  2.18D+00  2.80D+00  1.97D+00
                    CP:  9.63D-01
 E= -1913.99274915805     Delta-E=       -0.000000030615 Rises=F Damp=F
 DIIS: error= 1.39D-06 at cycle  17 NSaved=  17.
 NSaved=17 IEnMin=17 EnMin= -1913.99274915805     IErMin=17 ErrMin= 1.39D-06
 ErrMax= 1.39D-06  0.00D+00 EMaxC= 1.00D-01 BMatC= 9.11D-10 BMatP= 6.11D-09
 IDIUse=1 WtCom= 1.00D+00 WtEn= 0.00D+00
 Coeff-Com:  0.970D-05-0.172D-04 0.305D-04 0.209D-05 0.617D-04 0.798D-04
 Coeff-Com: -0.495D-03-0.813D-03-0.199D-02 0.318D-02 0.114D-01 0.222D-01
 Coeff-Com: -0.154D-01-0.128D+00 0.191D-01 0.395D+00 0.696D+00
 Coeff:      0.970D-05-0.172D-04 0.305D-04 0.209D-05 0.617D-04 0.798D-04
 Coeff:     -0.495D-03-0.813D-03-0.199D-02 0.318D-02 0.114D-01 0.222D-01
 Coeff:     -0.154D-01-0.128D+00 0.191D-01 0.395D+00 0.696D+00
 Gap=     0.097 Goal=   None    Shift=    0.000
 RMSDP=2.78D-06 MaxDP=1.67D-04 DE=-3.06D-08 OVMax= 4.45D-05

 Cycle  18  Pass 1  IDiag  1:
 RMSU=  6.76D-07    CP:  9.66D-01  2.33D-01  4.64D-01  5.12D-01  1.22D+00
                    CP:  1.03D+00  9.70D-01  1.32D+00  1.11D+00  1.43D+00
                    CP:  1.68D+00  2.58D+00  2.19D+00  2.82D+00  2.03D+00
                    CP:  1.05D+00  1.08D+00
 E= -1913.99274916004     Delta-E=       -0.000000001990 Rises=F Damp=F
 DIIS: error= 5.79D-07 at cycle  18 NSaved=  18.
 NSaved=18 IEnMin=18 EnMin= -1913.99274916004     IErMin=18 ErrMin= 5.79D-07
 ErrMax= 5.79D-07  0.00D+00 EMaxC= 1.00D-01 BMatC= 1.44D-10 BMatP= 9.11D-10
 IDIUse=1 WtCom= 1.00D+00 WtEn= 0.00D+00
 Coeff-Com: -0.174D-05 0.291D-05 0.120D-04-0.294D-05 0.325D-04 0.962D-04
 Coeff-Com:  0.169D-04 0.941D-04-0.946D-03-0.141D-02-0.739D-03 0.685D-02
 Coeff-Com:  0.189D-01-0.370D-02-0.576D-01-0.157D-01 0.192D+00 0.863D+00
 Coeff:     -0.174D-05 0.291D-05 0.120D-04-0.294D-05 0.325D-04 0.962D-04
 Coeff:      0.169D-04 0.941D-04-0.946D-03-0.141D-02-0.739D-03 0.685D-02
 Coeff:      0.189D-01-0.370D-02-0.576D-01-0.157D-01 0.192D+00 0.863D+00
 Gap=     0.097 Goal=   None    Shift=    0.000
 RMSDP=1.31D-06 MaxDP=8.69D-05 DE=-1.99D-09 OVMax= 1.17D-05

 Cycle  19  Pass 1  IDiag  1:
 RMSU=  3.90D-07    CP:  9.66D-01  2.33D-01  4.64D-01  5.12D-01  1.22D+00
                    CP:  1.03D+00  9.70D-01  1.32D+00  1.11D+00  1.43D+00
                    CP:  1.68D+00  2.58D+00  2.19D+00  2.81D+00  2.04D+00
                    CP:  1.07D+00  1.19D+00  1.30D+00
 E= -1913.99274916037     Delta-E=       -0.000000000327 Rises=F Damp=F
 DIIS: error= 3.29D-07 at cycle  19 NSaved=  19.
 NSaved=19 IEnMin=19 EnMin= -1913.99274916037     IErMin=19 ErrMin= 3.29D-07
 ErrMax= 3.29D-07  0.00D+00 EMaxC= 1.00D-01 BMatC= 2.27D-11 BMatP= 1.44D-10
 IDIUse=1 WtCom= 1.00D+00 WtEn= 0.00D+00
 Coeff-Com: -0.171D-05 0.267D-05 0.290D-06-0.135D-05 0.209D-05 0.251D-04
 Coeff-Com:  0.593D-04 0.179D-03-0.129D-03-0.682D-03-0.178D-02-0.129D-02
 Coeff-Com:  0.750D-02 0.189D-01-0.227D-01-0.627D-01-0.431D-01 0.270D+00
 Coeff-Com:  0.836D+00
 Coeff:     -0.171D-05 0.267D-05 0.290D-06-0.135D-05 0.209D-05 0.251D-04
 Coeff:      0.593D-04 0.179D-03-0.129D-03-0.682D-03-0.178D-02-0.129D-02
 Coeff:      0.750D-02 0.189D-01-0.227D-01-0.627D-01-0.431D-01 0.270D+00
 Coeff:      0.836D+00
 Gap=     0.097 Goal=   None    Shift=    0.000
 RMSDP=3.77D-07 MaxDP=2.78D-05 DE=-3.27D-10 OVMax= 6.62D-06

 Cycle  20  Pass 1  IDiag  1:
 RMSU=  2.01D-07    CP:  9.66D-01  2.33D-01  4.64D-01  5.12D-01  1.22D+00
                    CP:  1.03D+00  9.70D-01  1.32D+00  1.11D+00  1.43D+00
                    CP:  1.68D+00  2.58D+00  2.19D+00  2.81D+00  2.04D+00
                    CP:  1.07D+00  1.20D+00  1.39D+00  9.34D-01
 E= -1913.99274916039     Delta-E=       -0.000000000025 Rises=F Damp=F
 DIIS: error= 1.15D-07 at cycle  20 NSaved=  20.
 NSaved=20 IEnMin=20 EnMin= -1913.99274916039     IErMin=20 ErrMin= 1.15D-07
 ErrMax= 1.15D-07  0.00D+00 EMaxC= 1.00D-01 BMatC= 6.26D-12 BMatP= 2.27D-11
 IDIUse=1 WtCom= 1.00D+00 WtEn= 0.00D+00
 Coeff-Com: -0.427D-06 0.542D-06-0.261D-05-0.374D-06-0.414D-05-0.785D-08
 Coeff-Com:  0.191D-04 0.580D-04 0.476D-04-0.184D-04-0.628D-03-0.150D-02
 Coeff-Com: -0.175D-03 0.961D-02-0.130D-02-0.261D-01-0.554D-01-0.456D-01
 Coeff-Com:  0.422D+00 0.699D+00
 Coeff:     -0.427D-06 0.542D-06-0.261D-05-0.374D-06-0.414D-05-0.785D-08
 Coeff:      0.191D-04 0.580D-04 0.476D-04-0.184D-04-0.628D-03-0.150D-02
 Coeff:     -0.175D-03 0.961D-02-0.130D-02-0.261D-01-0.554D-01-0.456D-01
 Coeff:      0.422D+00 0.699D+00
 Gap=     0.097 Goal=   None    Shift=    0.000
 RMSDP=2.74D-07 MaxDP=1.24D-05 DE=-2.55D-11 OVMax= 3.16D-06

 Cycle  21  Pass 1  IDiag  1:
 Restarting incremental Fock formation.
 E= -1913.99274916047     Delta-E=       -0.000000000079 Rises=F Damp=F
 DIIS: error= 5.01D-08 at cycle  21 NSaved=  20.
 NSaved=20 IEnMin=20 EnMin= -1913.99274916047     IErMin=20 ErrMin= 5.01D-08
 ErrMax= 5.01D-08  0.00D+00 EMaxC= 1.00D-01 BMatC= 6.33D-13 BMatP= 6.26D-12
 IDIUse=1 WtCom= 1.00D+00 WtEn= 0.00D+00
 Coeff-Com:  0.138D-06-0.224D-06-0.129D-05-0.221D-05-0.216D-05-0.599D-05
 Coeff-Com: -0.126D-04 0.318D-04 0.142D-03 0.108D-03-0.132D-03-0.158D-02
 Coeff-Com: -0.361D-03 0.331D-02 0.458D-02-0.678D-02-0.670D-01-0.285D-01
 Coeff-Com:  0.191D+00 0.905D+00
 Coeff:      0.138D-06-0.224D-06-0.129D-05-0.221D-05-0.216D-05-0.599D-05
 Coeff:     -0.126D-04 0.318D-04 0.142D-03 0.108D-03-0.132D-03-0.158D-02
 Coeff:     -0.361D-03 0.331D-02 0.458D-02-0.678D-02-0.670D-01-0.285D-01
 Coeff:      0.191D+00 0.905D+00
 Gap=     0.097 Goal=   None    Shift=    0.000
 RMSDP=8.47D-08 MaxDP=4.92D-06 DE=-7.91D-11 OVMax= 2.07D-06

 Cycle  22  Pass 1  IDiag  1:
 RMSU=  8.44D-08    CP:  1.00D+00
 E= -1913.99274916051     Delta-E=       -0.000000000041 Rises=F Damp=F
 DIIS: error= 2.51D-08 at cycle  22 NSaved=  20.
 NSaved=20 IEnMin=20 EnMin= -1913.99274916051     IErMin=20 ErrMin= 2.51D-08
 ErrMax= 2.51D-08  0.00D+00 EMaxC= 1.00D-01 BMatC= 7.77D-14 BMatP= 6.33D-13
 IDIUse=1 WtCom= 1.00D+00 WtEn= 0.00D+00
 Coeff-Com:  0.232D-07 0.144D-06 0.533D-07-0.917D-07-0.347D-05-0.890D-05
 Coeff-Com:  0.367D-05 0.222D-04 0.861D-04 0.190D-03-0.255D-03-0.127D-02
 Coeff-Com:  0.506D-03 0.459D-02 0.726D-02-0.305D-02-0.669D-01-0.839D-01
 Coeff-Com:  0.111D+00 0.103D+01
 Coeff:      0.232D-07 0.144D-06 0.533D-07-0.917D-07-0.347D-05-0.890D-05
 Coeff:      0.367D-05 0.222D-04 0.861D-04 0.190D-03-0.255D-03-0.127D-02
 Coeff:      0.506D-03 0.459D-02 0.726D-02-0.305D-02-0.669D-01-0.839D-01
 Coeff:      0.111D+00 0.103D+01
 Gap=     0.097 Goal=   None    Shift=    0.000
 RMSDP=4.49D-08 MaxDP=1.67D-06 DE=-4.14D-11 OVMax= 1.20D-06

 Cycle  23  Pass 1  IDiag  1:
 RMSU=  4.15D-08    CP:  1.00D+00  1.13D+00
 E= -1913.99274916041     Delta-E=        0.000000000097 Rises=F Damp=F
 DIIS: error= 9.80D-09 at cycle  23 NSaved=  20.
 NSaved=20 IEnMin=19 EnMin= -1913.99274916051     IErMin=20 ErrMin= 9.80D-09
 ErrMax= 9.80D-09  0.00D+00 EMaxC= 1.00D-01 BMatC= 2.53D-14 BMatP= 7.77D-14
 IDIUse=1 WtCom= 1.00D+00 WtEn= 0.00D+00
 Coeff-Com:  0.284D-06 0.389D-06 0.735D-07-0.774D-06-0.302D-05-0.369D-05
 Coeff-Com: -0.125D-04 0.290D-04 0.121D-03 0.129D-03-0.560D-03-0.278D-03
 Coeff-Com:  0.137D-02 0.435D-02 0.102D-01-0.254D-01-0.728D-01-0.111D+00
 Coeff-Com:  0.444D+00 0.750D+00
 Coeff:      0.284D-06 0.389D-06 0.735D-07-0.774D-06-0.302D-05-0.369D-05
 Coeff:     -0.125D-04 0.290D-04 0.121D-03 0.129D-03-0.560D-03-0.278D-03
 Coeff:      0.137D-02 0.435D-02 0.102D-01-0.254D-01-0.728D-01-0.111D+00
 Coeff:      0.444D+00 0.750D+00
 Gap=     0.097 Goal=   None    Shift=    0.000
 RMSDP=1.43D-08 MaxDP=5.94D-07 DE= 9.73D-11 OVMax= 4.72D-07

 Cycle  24  Pass 1  IDiag  1:
 RMSU=  1.18D-08    CP:  1.00D+00  1.23D+00  1.00D+00
 E= -1913.99274916052     Delta-E=       -0.000000000107 Rises=F Damp=F
 DIIS: error= 4.40D-09 at cycle  24 NSaved=  20.
 NSaved=20 IEnMin=20 EnMin= -1913.99274916052     IErMin=20 ErrMin= 4.40D-09
 ErrMax= 4.40D-09  0.00D+00 EMaxC= 1.00D-01 BMatC= 5.45D-15 BMatP= 2.53D-14
 IDIUse=1 WtCom= 1.00D+00 WtEn= 0.00D+00
 Coeff-Com:  0.833D-07-0.445D-07 0.106D-05 0.132D-05-0.939D-06-0.913D-05
 Coeff-Com: -0.137D-04-0.194D-04 0.912D-04 0.162D-03-0.128D-03-0.852D-03
 Coeff-Com: -0.908D-03 0.364D-02 0.982D-02 0.102D-02-0.508D-01-0.124D+00
 Coeff-Com:  0.252D+00 0.910D+00
 Coeff:      0.833D-07-0.445D-07 0.106D-05 0.132D-05-0.939D-06-0.913D-05
 Coeff:     -0.137D-04-0.194D-04 0.912D-04 0.162D-03-0.128D-03-0.852D-03
 Coeff:     -0.908D-03 0.364D-02 0.982D-02 0.102D-02-0.508D-01-0.124D+00
 Coeff:      0.252D+00 0.910D+00
 Gap=     0.097 Goal=   None    Shift=    0.000
 RMSDP=1.07D-08 MaxDP=6.58D-07 DE=-1.07D-10 OVMax= 2.18D-07

 Cycle  25  Pass 1  IDiag  1:
 RMSU=  6.66D-09    CP:  1.00D+00  1.26D+00  1.07D+00  1.23D+00
 E= -1913.99274916057     Delta-E=       -0.000000000049 Rises=F Damp=F
 DIIS: error= 1.60D-09 at cycle  25 NSaved=  20.
 NSaved=20 IEnMin=20 EnMin= -1913.99274916057     IErMin=20 ErrMin= 1.60D-09
 ErrMax= 1.60D-09  0.00D+00 EMaxC= 1.00D-01 BMatC= 8.07D-16 BMatP= 5.45D-15
 IDIUse=1 WtCom= 1.00D+00 WtEn= 0.00D+00
 Large coefficients: NSaved= 20 BigCof=    0.00 CofMax=   10.00 Det=-2.66D-15
 Inversion failed.  Reducing to 19 matrices.
 Large coefficients: NSaved= 19 BigCof=    0.00 CofMax=   10.00 Det=-2.71D-15
 Inversion failed.  Reducing to 18 matrices.
 Large coefficients: NSaved= 18 BigCof=    0.00 CofMax=   10.00 Det=-3.20D-15
 Inversion failed.  Reducing to 17 matrices.
 Large coefficients: NSaved= 17 BigCof=    0.00 CofMax=   10.00 Det=-3.20D-15
 Inversion failed.  Reducing to 16 matrices.
 Large coefficients: NSaved= 16 BigCof=    0.00 CofMax=   10.00 Det=-3.26D-15
 Inversion failed.  Reducing to 15 matrices.
 Coeff-Com: -0.109D-05-0.901D-05 0.133D-04 0.532D-04-0.188D-04-0.310D-03
 Coeff-Com: -0.507D-03 0.366D-03 0.470D-02 0.804D-02 0.107D-02-0.842D-01
 Coeff-Com: -0.405D-01 0.209D+00 0.902D+00
 Coeff:     -0.109D-05-0.901D-05 0.133D-04 0.532D-04-0.188D-04-0.310D-03
 Coeff:     -0.507D-03 0.366D-03 0.470D-02 0.804D-02 0.107D-02-0.842D-01
 Coeff:     -0.405D-01 0.209D+00 0.902D+00
 Gap=     0.097 Goal=   None    Shift=    0.000
 RMSDP=3.82D-09 MaxDP=1.60D-07 DE=-4.91D-11 OVMax= 8.17D-08

 SCF Done:  E(RM062X) =  -1913.99274916     A.U. after   25 cycles
            NFock= 25  Conv=0.38D-08     -V/T= 2.0028
 KE= 1.908678522632D+03 PE=-6.992360792373D+03 EE= 1.943535195346D+03
 Leave Link  502 at Tue Apr  5 19:35:55 2022, MaxMem=  1879048192 cpu:            2244.5 elap:             320.9
 (Enter /gpfs/software/gaussian16/sse4/tar/g16/l601.exe)
 Copying SCF densities to generalized density rwf, IOpCl= 0 IROHF=0.

 **********************************************************************

            Population analysis using the SCF density.

 **********************************************************************

 Orbital symmetries:
       Occupied  (A) (A) (A) (A) (A) (A) (A) (A) (A) (A) (A) (A)
                 (A) (A) (A) (A) (A) (A) (A) (A) (A) (A) (A) (A)
                 (A) (A) (A) (A) (A) (A) (A) (A) (A) (A) (A) (A)
                 (A) (A) (A) (A) (A) (A) (A) (A) (A) (A) (A) (A)
                 (A) (A) (A) (A) (A) (A) (A) (A) (A) (A) (A) (A)
                 (A) (A) (A) (A) (A) (A) (A)
       Virtual   (A) (A) (A) (A) (A) (A) (A) (A) (A) (A) (A) (A)
                 (A) (A) (A) (A) (A) (A) (A) (A) (A) (A) (A) (A)
                 (A) (A) (A) (A) (A) (A) (A) (A) (A) (A) (A) (A)
                 (A) (A) (A) (A) (A) (A) (A) (A) (A) (A) (A) (A)
                 (A) (A) (A) (A) (A) (A) (A) (A) (A) (A) (A) (A)
                 (A) (A) (A) (A) (A) (A) (A) (A) (A) (A) (A) (A)
                 (A) (A) (A) (A) (A) (A) (A) (A) (A) (A) (A) (A)
                 (A) (A) (A) (A) (A) (A) (A) (A) (A) (A) (A) (A)
                 (A) (A) (A) (A) (A) (A) (A) (A) (A) (A) (A) (A)
                 (A) (A) (A) (A) (A) (A) (A) (A) (A) (A) (A) (A)
                 (A) (A) (A) (A) (A) (A) (A) (A) (A) (A) (A) (A)
                 (A) (A) (A) (A) (A) (A) (A) (A) (A) (A) (A) (A)
                 (A) (A) (A) (A) (A) (A) (A) (A) (A) (A) (A) (A)
                 (A) (A) (A) (A) (A) (A) (A) (A) (A) (A) (A) (A)
                 (A) (A) (A) (A) (A) (A) (A) (A) (A) (A) (A) (A)
                 (A) (A) (A) (A) (A) (A) (A) (A) (A) (A) (A) (A)
                 (A) (A) (A) (A) (A) (A) (A) (A) (A) (A) (A) (A)
                 (A) (A) (A) (A) (A) (A) (A) (A) (A) (A) (A) (A)
                 (A) (A) (A) (A) (A) (A) (A) (A) (A) (A) (A) (A)
                 (A) (A) (A) (A) (A) (A) (A) (A) (A) (A) (A) (A)
                 (A) (A) (A) (A) (A) (A) (A) (A) (A) (A) (A) (A)
                 (A) (A) (A) (A) (A) (A) (A) (A) (A) (A) (A) (A)
                 (A) (A) (A) (A) (A) (A) (A) (A) (A) (A) (A) (A)
                 (A) (A) (A) (A) (A) (A) (A) (A) (A) (A) (A) (A)
                 (A) (A) (A) (A) (A) (A) (A) (A) (A) (A) (A) (A)
                 (A) (A) (A) (A) (A) (A) (A) (A) (A) (A) (A) (A)
                 (A) (A) (A) (A) (A) (A)
 The electronic state is 1-A.
 Alpha  occ. eigenvalues -- -102.58597-102.57654-102.56353 -19.45375 -10.53890
 Alpha  occ. eigenvalues --  -10.51680 -10.51314 -10.50020 -10.48968 -10.48423
 Alpha  occ. eigenvalues --  -10.48105 -10.47471 -10.46301 -10.46255 -10.42599
 Alpha  occ. eigenvalues --  -10.40363  -9.72956  -9.71950  -9.70581  -7.45452
 Alpha  occ. eigenvalues --   -7.44804  -7.44791  -7.44456  -7.43800  -7.43774
 Alpha  occ. eigenvalues --   -7.43105  -7.42429  -7.42407  -1.01669  -0.91131
 Alpha  occ. eigenvalues --   -0.89508  -0.85230  -0.83739  -0.81446  -0.75720
 Alpha  occ. eigenvalues --   -0.73546  -0.70082  -0.66980  -0.58880  -0.58149
 Alpha  occ. eigenvalues --   -0.54291  -0.51962  -0.47353  -0.45949  -0.43370
 Alpha  occ. eigenvalues --   -0.42505  -0.41446  -0.38830  -0.37936  -0.37690
 Alpha  occ. eigenvalues --   -0.36458  -0.35581  -0.35235  -0.32697  -0.31639
 Alpha  occ. eigenvalues --   -0.29572  -0.29361  -0.28854  -0.27118  -0.26122
 Alpha  occ. eigenvalues --   -0.22521  -0.22238  -0.21490  -0.21163  -0.19283
 Alpha  occ. eigenvalues --   -0.19214  -0.10604
 Alpha virt. eigenvalues --   -0.00870   0.07565   0.09587   0.09959   0.10366
 Alpha virt. eigenvalues --    0.10792   0.12285   0.13182   0.13447   0.14168
 Alpha virt. eigenvalues --    0.14886   0.15062   0.15586   0.15675   0.16198
 Alpha virt. eigenvalues --    0.16296   0.16839   0.17605   0.17797   0.17919
 Alpha virt. eigenvalues --    0.18497   0.18636   0.19073   0.19481   0.20106
 Alpha virt. eigenvalues --    0.20700   0.21330   0.21367   0.21875   0.22600
 Alpha virt. eigenvalues --    0.22875   0.23436   0.23771   0.24594   0.24803
 Alpha virt. eigenvalues --    0.25470   0.26087   0.26147   0.26746   0.27293
 Alpha virt. eigenvalues --    0.27578   0.28339   0.28774   0.29461   0.30071
 Alpha virt. eigenvalues --    0.30520   0.30770   0.31149   0.31444   0.31558
 Alpha virt. eigenvalues --    0.31753   0.32813   0.32906   0.33297   0.33670
 Alpha virt. eigenvalues --    0.34524   0.35454   0.35475   0.35864   0.36320
 Alpha virt. eigenvalues --    0.36951   0.37338   0.37804   0.38019   0.38340
 Alpha virt. eigenvalues --    0.39180   0.39633   0.40246   0.41869   0.42002
 Alpha virt. eigenvalues --    0.42911   0.43181   0.44421   0.44840   0.45170
 Alpha virt. eigenvalues --    0.45987   0.46334   0.47098   0.48530   0.49513
 Alpha virt. eigenvalues --    0.51969   0.53442   0.53817   0.56526   0.56919
 Alpha virt. eigenvalues --    0.57284   0.58475   0.59422   0.59611   0.61007
 Alpha virt. eigenvalues --    0.62182   0.62949   0.64182   0.65435   0.66499
 Alpha virt. eigenvalues --    0.67158   0.67566   0.68529   0.69606   0.70415
 Alpha virt. eigenvalues --    0.71068   0.71889   0.72481   0.73912   0.74328
 Alpha virt. eigenvalues --    0.75319   0.76150   0.76233   0.77154   0.77759
 Alpha virt. eigenvalues --    0.78421   0.78754   0.79589   0.80350   0.80566
 Alpha virt. eigenvalues --    0.82514   0.82714   0.83237   0.85144   0.86009
 Alpha virt. eigenvalues --    0.86780   0.87120   0.88603   0.89755   0.91210
 Alpha virt. eigenvalues --    0.93095   0.94269   0.96088   0.97698   0.98656
 Alpha virt. eigenvalues --    0.99390   1.00340   1.00716   1.01326   1.01473
 Alpha virt. eigenvalues --    1.01829   1.02954   1.03807   1.05176   1.05451
 Alpha virt. eigenvalues --    1.06024   1.06682   1.08126   1.08334   1.08927
 Alpha virt. eigenvalues --    1.10064   1.10766   1.11152   1.11439   1.12939
 Alpha virt. eigenvalues --    1.13658   1.16015   1.16186   1.16589   1.17478
 Alpha virt. eigenvalues --    1.19351   1.21668   1.23173   1.25455   1.26138
 Alpha virt. eigenvalues --    1.29223   1.30557   1.31991   1.32676   1.34059
 Alpha virt. eigenvalues --    1.34202   1.35438   1.36675   1.37852   1.39655
 Alpha virt. eigenvalues --    1.40395   1.42101   1.44498   1.45668   1.46663
 Alpha virt. eigenvalues --    1.48009   1.48571   1.50099   1.51265   1.53104
 Alpha virt. eigenvalues --    1.60137   1.61896   1.62525   1.66390   1.67476
 Alpha virt. eigenvalues --    1.70912   1.72577   1.73119   1.75610   1.76576
 Alpha virt. eigenvalues --    1.78777   1.83752   1.85223   1.88209   1.90298
 Alpha virt. eigenvalues --    1.91355   1.92642   1.94095   1.95447   1.95968
 Alpha virt. eigenvalues --    1.96459   1.99415   2.01207   2.01590   2.03775
 Alpha virt. eigenvalues --    2.04446   2.05884   2.06809   2.09635   2.09846
 Alpha virt. eigenvalues --    2.12404   2.14650   2.16064   2.19889   2.22613
 Alpha virt. eigenvalues --    2.25650   2.28231   2.32582   2.36969   2.37333
 Alpha virt. eigenvalues --    2.39874   2.40356   2.41008   2.42688   2.44832
 Alpha virt. eigenvalues --    2.45540   2.46534   2.49866   2.50577   2.52486
 Alpha virt. eigenvalues --    2.56586   2.58905   2.60263   2.62385   2.64111
 Alpha virt. eigenvalues --    2.66877   2.69829   2.70509   2.76837   2.78314
 Alpha virt. eigenvalues --    2.80138   2.80878   2.82885   2.84110   2.87164
 Alpha virt. eigenvalues --    2.91908   2.93091   2.93928   2.97548   2.98368
 Alpha virt. eigenvalues --    3.01110   3.04698   3.05937   3.07046   3.08407
 Alpha virt. eigenvalues --    3.12988   3.14295   3.16150   3.17622   3.17956
 Alpha virt. eigenvalues --    3.22699   3.25319   3.26354   3.31374   3.32597
 Alpha virt. eigenvalues --    3.35916   3.39098   3.39905   3.46838   3.49969
 Alpha virt. eigenvalues --    3.51287   3.53186   3.57339   3.69699   3.73723
 Alpha virt. eigenvalues --    3.75352   3.83436   3.83814   3.86265   3.97331
 Alpha virt. eigenvalues --    4.12845   4.14713   4.23964   4.29169   4.59994
 Alpha virt. eigenvalues --    4.80836   4.90374   5.33936   5.49409   5.98379
 Alpha virt. eigenvalues --   10.07217  10.07948  10.11988  23.54158  23.66141
 Alpha virt. eigenvalues --   23.80607  24.02389  24.03825  24.05845  24.09230
 Alpha virt. eigenvalues --   24.17711  24.19788  24.20805  24.26174  25.04388
 Alpha virt. eigenvalues --   26.02681  26.03328  26.12162  26.31290  26.35342
 Alpha virt. eigenvalues --   26.47414  26.75990  26.77833  26.99317  50.28707
 Alpha virt. eigenvalues --  216.17463 216.18185 216.22811
          Condensed to atoms (all electrons):
               1          2          3          4          5          6
     1  C   12.843185  -0.757954  -3.402474   1.995609  -0.134352  -2.165477
     2  C   -0.757954  42.471533 -21.628985  -4.207594  -9.467260 -13.320907
     3  C   -3.402474 -21.628985  37.254738   2.668667  -1.248496  -3.090054
     4  C    1.995609  -4.207594   2.668667  12.267715   2.190896  -2.718497
     5  C   -0.134352  -9.467260  -1.248496   2.190896  20.809093   8.136955
     6  C   -2.165477 -13.320907  -3.090054  -2.718497   8.136955  43.121893
     7  Cl   0.358987  -0.591899  -1.323235   0.409580   0.941081   1.881572
     8  O    0.378052  -0.088665   0.045169  -0.287724  -0.029954  -0.074499
     9  Cl  -0.595183  -2.846913   2.106290   0.075495   0.204908   0.361005
    10  C   -1.064808  16.013600  -7.050638  -5.320492 -11.154108 -21.247196
    11  C   -0.260829   2.885475  -1.796196  -2.086020  -1.156499 -10.082740
    12  C   -0.172527   0.584864   0.478299  -0.761353  -2.649623   1.243739
    13  C   -0.207741  -3.294900   3.091549   1.233454  -0.118336   3.350432
    14  C    0.112373   0.213088  -0.053726   0.074161   0.481272   0.676394
    15  C   -0.018330  -0.209788   0.228093  -0.007884  -0.557125   0.489538
    16  H   -0.000566   0.044599   0.056318  -0.003631  -0.041114  -0.134612
    17  H   -0.003708  -0.003985  -0.001444  -0.021089  -0.010627   0.117261
    18  Cl  -0.010810   0.032836   0.030070  -0.046137  -0.096672  -0.276729
               7          8          9         10         11         12
     1  C    0.358987   0.378052  -0.595183  -1.064808  -0.260829  -0.172527
     2  C   -0.591899  -0.088665  -2.846913  16.013600   2.885475   0.584864
     3  C   -1.323235   0.045169   2.106290  -7.050638  -1.796196   0.478299
     4  C    0.409580  -0.287724   0.075495  -5.320492  -2.086020  -0.761353
     5  C    0.941081  -0.029954   0.204908 -11.154108  -1.156499  -2.649623
     6  C    1.881572  -0.074499   0.361005 -21.247196 -10.082740   1.243739
     7  Cl  18.166220  -0.005984  -0.363889  -2.658766  -0.318858   0.020629
     8  O   -0.005984   8.286247   0.072115   0.009784   0.002504   0.001108
     9  Cl  -0.363889   0.072115  17.858348  -0.207251  -0.051049   0.004183
    10  C   -2.658766   0.009784  -0.207251  43.022698  11.022975  -3.183860
    11  C   -0.318858   0.002504  -0.051049  11.022975  27.045422  -6.660718
    12  C    0.020629   0.001108   0.004183  -3.183860  -6.660718  23.353625
    13  C    0.075298   0.000603   0.089387  -7.834047  -3.019006  -4.312509
    14  C   -0.138625  -0.000034  -0.004336  -1.115140  -2.932426  -0.712931
    15  C   -0.014788  -0.000024   0.001151  -3.334174  -6.354743  -0.457391
    16  H   -0.029611   0.000004   0.000041   0.068677   0.015213   0.008860
    17  H   -0.000918   0.000001   0.000004   0.007959   0.215403   0.017144
    18  Cl  -0.002153   0.000013  -0.000114  -0.116475   0.755401  -1.229041
              13         14         15         16         17         18
     1  C   -0.207741   0.112373  -0.018330  -0.000566  -0.003708  -0.010810
     2  C   -3.294900   0.213088  -0.209788   0.044599  -0.003985   0.032836
     3  C    3.091549  -0.053726   0.228093   0.056318  -0.001444   0.030070
     4  C    1.233454   0.074161  -0.007884  -0.003631  -0.021089  -0.046137
     5  C   -0.118336   0.481272  -0.557125  -0.041114  -0.010627  -0.096672
     6  C    3.350432   0.676394   0.489538  -0.134612   0.117261  -0.276729
     7  Cl   0.075298  -0.138625  -0.014788  -0.029611  -0.000918  -0.002153
     8  O    0.000603  -0.000034  -0.000024   0.000004   0.000001   0.000013
     9  Cl   0.089387  -0.004336   0.001151   0.000041   0.000004  -0.000114
    10  C   -7.834047  -1.115140  -3.334174   0.068677   0.007959  -0.116475
    11  C   -3.019006  -2.932426  -6.354743   0.015213   0.215403   0.755401
    12  C   -4.312509  -0.712931  -0.457391   0.008860   0.017144  -1.229041
    13  C   19.427929  -3.302951   0.839206   0.274617  -0.028929   0.102117
    14  C   -3.302951  12.050108   0.712225   0.006460   0.019273   0.154692
    15  C    0.839206   0.712225  15.119971   0.022894   0.035060  -0.327291
    16  H    0.274617   0.006460   0.022894   0.525109   0.000042   0.001036
    17  H   -0.028929   0.019273   0.035060   0.000042   0.474151  -0.019391
    18  Cl   0.102117   0.154692  -0.327291   0.001036  -0.019391  17.685539
 Mulliken charges:
               1
     1  C   -0.893448
     2  C    0.172854
     3  C   -0.363944
     4  C    0.544844
     5  C   -0.100038
     6  C   -0.268081
     7  Cl   0.595360
     8  O   -0.308718
     9  Cl   0.295808
    10  C    0.141260
    11  C   -1.223311
    12  C    0.427502
    13  C   -0.366174
    14  C   -0.239877
    15  C   -0.166601
    16  H    0.185663
    17  H    0.203791
    18  Cl   0.363110
 Sum of Mulliken charges =  -1.00000
 Mulliken charges with hydrogens summed into heavy atoms:
               1
     1  C   -0.893448
     2  C    0.172854
     3  C   -0.363944
     4  C    0.544844
     5  C   -0.100038
     6  C   -0.268081
     7  Cl   0.595360
     8  O   -0.308718
     9  Cl   0.295808
    10  C    0.141260
    11  C   -1.019520
    12  C    0.427502
    13  C   -0.180512
    14  C   -0.239877
    15  C   -0.166601
    18  Cl   0.363110
 Electronic spatial extent (au):  <R**2>=           5854.1874
 Charge=             -1.0000 electrons
 Dipole moment (field-independent basis, Debye):
    X=             -4.4440    Y=              3.8784    Z=             -0.1914  Tot=              5.9015
 Quadrupole moment (field-independent basis, Debye-Ang):
   XX=           -178.2285   YY=           -134.8305   ZZ=           -118.1059
   XY=             18.2935   XZ=             -0.0056   YZ=              1.8199
 Traceless Quadrupole moment (field-independent basis, Debye-Ang):
   XX=            -34.5069   YY=              8.8911   ZZ=             25.6157
   XY=             18.2935   XZ=             -0.0056   YZ=              1.8199
 Octapole moment (field-independent basis, Debye-Ang**2):
  XXX=              0.8093  YYY=             39.9453  ZZZ=            -10.8735  XYY=            -33.0738
  XXY=             56.3011  XXZ=             -0.2075  XZZ=             13.6937  YZZ=             -0.4496
  YYZ=             -5.2815  XYZ=              3.1742
 Hexadecapole moment (field-independent basis, Debye-Ang**3):
 XXXX=          -7366.0566 YYYY=          -1709.4704 ZZZZ=           -212.5879 XXXY=            360.7775
 XXXZ=             -4.2477 YYYX=            231.9968 YYYZ=             11.0897 ZZZX=             10.4207
 ZZZY=             -1.1315 XXYY=          -1563.9558 XXZZ=          -1110.9305 YYZZ=           -308.5247
 XXYZ=             -3.8075 YYXZ=              0.5531 ZZXY=             26.3948
 N-N= 1.226154325234D+03 E-N=-6.992360792736D+03  KE= 1.908678522632D+03
 No NMR shielding tensors so no spin-rotation constants.
 Leave Link  601 at Tue Apr  5 19:35:56 2022, MaxMem=  1879048192 cpu:               1.5 elap:               0.3
 (Enter /gpfs/software/gaussian16/sse4/tar/g16/l701.exe)
 ... and contract with generalized density number  0.
 Compute integral first derivatives.
 Leave Link  701 at Tue Apr  5 19:35:56 2022, MaxMem=  1879048192 cpu:               1.7 elap:               0.3
 (Enter /gpfs/software/gaussian16/sse4/tar/g16/l702.exe)
 L702 exits ... SP integral derivatives will be done elsewhere.
 Leave Link  702 at Tue Apr  5 19:35:56 2022, MaxMem=  1879048192 cpu:               0.2 elap:               0.1
 (Enter /gpfs/software/gaussian16/sse4/tar/g16/l703.exe)
 Integral derivatives from FoFJK, PRISM(SPDF).
 Compute integral first derivatives, UseDBF=F ICtDFT=           0.
 Calling FoFJK, ICntrl=      2127 FMM=F ISym2X=0 I1Cent= 0 IOpClX= 0 NMat=1 NMatS=1 NMatT=0.
 FoFJK:  IHMeth= 1 ICntrl=    2127 DoSepK=F KAlg= 0 I1Cent=           0 FoldK=F
 IRaf=         0 NMat=       1 IRICut=       1 DoRegI=T DoRafI=F ISym2E= 0 IDoP0=0 IntGTp=1.
 FoFCou: FMM=F IPFlag=           0 FMFlag=      100000 FMFlg1=         800
         NFxFlg=           0 DoJE=F BraDBF=F KetDBF=F FulRan=T
         wScrn=  0.000000 ICntrl=      2127 IOpCl=  0 I1Cent=           0 NGrid=           0
         NMat0=    1 NMatS0=      1 NMatT0=    0 NMatD0=    1 NMtDS0=    0 NMtDT0=    0
 Symmetry not used in FoFCou.
 Leave Link  703 at Tue Apr  5 19:36:28 2022, MaxMem=  1879048192 cpu:             221.8 elap:              31.7
 (Enter /gpfs/software/gaussian16/sse4/tar/g16/l716.exe)
 Dipole        =-1.74840255D+00 1.52586670D+00-7.53008710D-02
 ***** Axes restored to original set *****
 -------------------------------------------------------------------
 Center     Atomic                   Forces (Hartrees/Bohr)
 Number     Number              X              Y              Z
 -------------------------------------------------------------------
      1        6          -0.026344036   -0.010605813   -0.004157931
      2        6          -0.003520280   -0.037696397   -0.015289925
      3        6           0.043215795   -0.035182996   -0.010942987
      4        6          -0.050890720    0.001348891   -0.006364263
      5        6           0.074059547    0.047716469    0.027307103
      6        6          -0.000812566    0.006535365    0.002878557
      7       17           0.000632332    0.001088250    0.001488222
      8        8          -0.016940387    0.018934487    0.005368960
      9       17           0.002184713   -0.000635863    0.000547404
     10        6          -0.014516950   -0.007851903    0.002331973
     11        6           0.003154451    0.004241621    0.000868185
     12        6           0.014818732    0.012998050   -0.003515875
     13        6           0.019703471    0.057194365    0.000283114
     14        6           0.039921523   -0.165346796    0.011172116
     15        6          -0.085044787    0.130547406   -0.014171503
     16        1          -0.006501245   -0.006230167   -0.000834033
     17        1           0.000845734    0.003734896    0.001467945
     18       17           0.006034674   -0.020789866    0.001562939
 -------------------------------------------------------------------
 Cartesian Forces:  Max     0.165346796 RMS     0.037530668
 Leave Link  716 at Tue Apr  5 19:36:29 2022, MaxMem=  1879048192 cpu:               0.2 elap:               0.1
 (Enter /gpfs/software/gaussian16/sse4/tar/g16/l103.exe)

 GradGradGradGradGradGradGradGradGradGradGradGradGradGradGradGradGradGrad
 Berny optimization.
 FormGI is forming the generalized inverse of G from B-inverse, IUseBI=4.
 Internal  Forces:  Max     0.142385705 RMS     0.022695981
 Search for a local minimum.
 Step number   1 out of a maximum of   95
 All quantities printed in internal units (Hartrees-Bohrs-Radians)
 RMS Force = .22696D-01 SwitMx=.10000D-02 MixMth= 1
 Mixed Optimization -- RFO/linear search
 Second derivative matrix not updated -- first step.
 ITU=  0
     Eigenvalues ---    0.00785   0.00882   0.00897   0.00906   0.01448
     Eigenvalues ---    0.01577   0.01648   0.01867   0.02004   0.02038
     Eigenvalues ---    0.02056   0.02091   0.02157   0.02196   0.02953
     Eigenvalues ---    0.15998   0.16000   0.23303   0.23469   0.24884
     Eigenvalues ---    0.24968   0.24972   0.24989   0.24997   0.24997
     Eigenvalues ---    0.24997   0.24999   0.24999   0.25000   0.29705
     Eigenvalues ---    0.30694   0.31385   0.32536   0.33441   0.33461
     Eigenvalues ---    0.35002   0.35402   0.39136   0.39908   0.41815
     Eigenvalues ---    0.42297   0.44822   0.45674   0.46442   0.47248
     Eigenvalues ---    0.49948   0.95340   1.04829
 RFO step:  Lambda=-8.76950948D-02 EMin= 7.84987394D-03
 Linear search not attempted -- first point.
 Maximum step size (   0.300) exceeded in Quadratic search.
    -- Step size scaled by   0.680
 Iteration  1 RMS(Cart)=  0.04953617 RMS(Int)=  0.00123042
 Iteration  2 RMS(Cart)=  0.00173540 RMS(Int)=  0.00023760
 Iteration  3 RMS(Cart)=  0.00000114 RMS(Int)=  0.00023760
 Iteration  4 RMS(Cart)=  0.00000000 RMS(Int)=  0.00023760
 ITry= 1 IFail=0 DXMaxC= 1.76D-01 DCOld= 1.00D+10 DXMaxT= 3.00D-01 DXLimC= 3.00D+00 Rises=F
 Variable       Old X    -DE/DX   Delta X   Delta X   Delta X     New X
                                 (Linear)    (Quad)   (Total)
    R1        2.87862  -0.02321   0.00000  -0.04220  -0.04188   2.83674
    R2        2.71557   0.00631   0.00000   0.01161   0.01163   2.72720
    R3        2.30565   0.01003   0.00000   0.00655   0.00655   2.31220
    R4        2.58628   0.02005   0.00000   0.01968   0.01992   2.60620
    R5        3.26875  -0.00191   0.00000  -0.00314  -0.00314   3.26560
    R6        2.85938  -0.05138   0.00000  -0.09088  -0.09093   2.76845
    R7        3.28984   0.00171   0.00000   0.00290   0.00290   3.29273
    R8        2.25299   0.08099   0.00000   0.04832   0.04807   2.30106
    R9        2.70542  -0.02723   0.00000  -0.03565  -0.03598   2.66945
   R10        2.81584  -0.02143   0.00000  -0.03450  -0.03450   2.78134
   R11        2.66544  -0.00201   0.00000   0.00166   0.00137   2.66681
   R12        2.65072   0.00869   0.00000   0.01361   0.01367   2.66440
   R13        2.64149  -0.00514   0.00000  -0.00499  -0.00533   2.63617
   R14        2.05672  -0.00372   0.00000  -0.00577  -0.00577   2.05095
   R15        2.62314  -0.01276   0.00000  -0.01798  -0.01803   2.60512
   R16        3.25249   0.02132   0.00000   0.03430   0.03430   3.28679
   R17        2.64982  -0.01787   0.00000  -0.02389  -0.02354   2.62627
   R18        2.05027  -0.00298   0.00000  -0.00459  -0.00459   2.04569
   R19        2.62794  -0.14239   0.00000  -0.17687  -0.17659   2.45136
    A1        1.96989  -0.03930   0.00000  -0.07781  -0.07737   1.89252
    A2        2.19567  -0.00792   0.00000  -0.01658  -0.01680   2.17887
    A3        2.11752   0.04722   0.00000   0.09440   0.09418   2.21169
    A4        2.09531   0.02820   0.00000   0.04810   0.04870   2.14402
    A5        2.01306  -0.01210   0.00000  -0.02004  -0.02034   1.99272
    A6        2.17477  -0.01609   0.00000  -0.02807  -0.02838   2.14639
    A7        2.13584   0.01724   0.00000   0.02430   0.02452   2.16036
    A8        2.07278  -0.00822   0.00000  -0.01135  -0.01146   2.06132
    A9        2.07421  -0.00902   0.00000  -0.01298  -0.01309   2.06112
   A10        2.16524   0.00476   0.00000   0.02145   0.02123   2.18648
   A11        2.28969   0.00712   0.00000   0.02326   0.02256   2.31225
   A12        1.90952  -0.01798   0.00000  -0.03901  -0.03938   1.87014
   A13        2.29017  -0.00295   0.00000  -0.00455  -0.00436   2.28581
   A14        2.07941   0.02094   0.00000   0.04361   0.04380   2.12321
   A15        2.08200   0.00182   0.00000  -0.00327  -0.00313   2.07887
   A16        2.16030   0.00143   0.00000  -0.00402  -0.00387   2.15643
   A17        2.03992  -0.00327   0.00000   0.00711   0.00682   2.04674
   A18        2.11997  -0.00427   0.00000   0.00295   0.00227   2.12224
   A19        2.10780   0.00118   0.00000  -0.00409  -0.00375   2.10405
   A20        2.05539   0.00309   0.00000   0.00115   0.00149   2.05688
   A21        2.10364  -0.02067   0.00000  -0.04154  -0.04201   2.06162
   A22        2.08946   0.00372   0.00000   0.00748   0.00768   2.09714
   A23        2.09007   0.01696   0.00000   0.03414   0.03434   2.12442
   A24        2.12189  -0.03290   0.00000  -0.06781  -0.06748   2.05442
   A25        2.12665   0.00769   0.00000   0.00986   0.00969   2.13634
   A26        2.03447   0.02519   0.00000   0.05788   0.05771   2.09218
   A27        2.10008   0.04007   0.00000   0.07038   0.07118   2.17126
   A28        2.07979   0.02098   0.00000   0.02864   0.02888   2.10868
    D1       -0.03806   0.00075   0.00000   0.00417   0.00411  -0.03395
    D2        3.11351   0.00092   0.00000   0.00519   0.00513   3.11864
    D3        3.08728   0.00091   0.00000   0.00531   0.00529   3.09257
    D4       -0.04434   0.00108   0.00000   0.00633   0.00631  -0.03802
    D5        0.01869  -0.00006   0.00000  -0.00078  -0.00083   0.01786
    D6       -3.10747   0.00032   0.00000  -0.00079  -0.00083  -3.10829
    D7        0.02363   0.00028   0.00000   0.00024   0.00020   0.02383
    D8       -3.08915   0.00037   0.00000   0.00172   0.00168  -3.08746
    D9       -3.12891   0.00016   0.00000  -0.00077  -0.00081  -3.12972
   D10        0.04149   0.00024   0.00000   0.00071   0.00068   0.04217
   D11        0.00975  -0.00022   0.00000  -0.00462  -0.00465   0.00510
   D12       -3.03162  -0.00141   0.00000  -0.00734  -0.00737  -3.03900
   D13        3.12250  -0.00029   0.00000  -0.00608  -0.00611   3.11640
   D14        0.08114  -0.00149   0.00000  -0.00880  -0.00884   0.07230
   D15        0.02004  -0.00131   0.00000  -0.00698  -0.00703   0.01300
   D16       -0.03474   0.00154   0.00000   0.00950   0.00951  -0.02523
   D17        3.02057   0.00134   0.00000   0.00940   0.00933   3.02991
   D18        2.66603  -0.00048   0.00000  -0.00199  -0.00203   2.66400
   D19       -0.52434  -0.00118   0.00000  -0.00623  -0.00622  -0.53056
   D20       -0.36730   0.00018   0.00000  -0.00079  -0.00081  -0.36811
   D21        2.72551  -0.00052   0.00000  -0.00504  -0.00499   2.72052
   D22        3.11981  -0.00045   0.00000  -0.00424  -0.00437   3.11544
   D23       -0.01556  -0.00090   0.00000  -0.00609  -0.00618  -0.02174
   D24        0.02367   0.00008   0.00000   0.00000  -0.00017   0.02350
   D25       -3.11170  -0.00037   0.00000  -0.00185  -0.00198  -3.11368
   D26        3.13998   0.00082   0.00000   0.00368   0.00350  -3.13971
   D27       -0.02239   0.00009   0.00000   0.00004   0.00006  -0.02233
   D28       -0.04931   0.00027   0.00000  -0.00073  -0.00087  -0.05018
   D29        3.07151  -0.00046   0.00000  -0.00437  -0.00431   3.06720
   D30        0.01268   0.00126   0.00000   0.00857   0.00838   0.02106
   D31       -3.12161  -0.00078   0.00000  -0.00359  -0.00356  -3.12517
   D32       -3.13496   0.00169   0.00000   0.01035   0.01013  -3.12483
   D33        0.01394  -0.00035   0.00000  -0.00181  -0.00182   0.01212
   D34       -0.02421  -0.00271   0.00000  -0.01488  -0.01483  -0.03905
   D35        3.11007  -0.00073   0.00000  -0.00283  -0.00281   3.10726
   D36        0.03916  -0.00046   0.00000  -0.00402  -0.00387   0.03529
   D37       -3.08270   0.00039   0.00000  -0.00011  -0.00002  -3.08273
   D38       -0.00111   0.00180   0.00000   0.01175   0.01209   0.01098
         Item               Value     Threshold  Converged?
 Maximum Force            0.142386     0.000450     NO 
 RMS     Force            0.022696     0.000300     NO 
 Maximum Displacement     0.176219     0.001800     NO 
 RMS     Displacement     0.049857     0.001200     NO 
 Predicted change in Energy=-4.336057D-02
 Lowest energy point so far.  Saving SCF results.
 GradGradGradGradGradGradGradGradGradGradGradGradGradGradGradGradGradGrad

 Leave Link  103 at Tue Apr  5 19:36:29 2022, MaxMem=  1879048192 cpu:               0.3 elap:               0.1
 (Enter /gpfs/software/gaussian16/sse4/tar/g16/l202.exe)
                          Input orientation:                          
 ---------------------------------------------------------------------
 Center     Atomic      Atomic             Coordinates (Angstroms)
 Number     Number       Type             X           Y           Z
 ---------------------------------------------------------------------
      1          6           0       -4.024184   -0.911943   -0.335507
      2          6           0       -3.482931    0.384785    0.192660
      3          6           0       -2.136757    0.606674    0.394202
      4          6           0       -2.913621   -1.791030   -0.612266
      5          6           0       -1.740706   -1.522527   -0.425481
      6          6           0       -1.094689   -0.377442    0.091152
      7         17           0       -1.650799    2.128538    1.089812
      8          8           0       -5.212163   -1.165559   -0.482111
      9         17           0       -4.693786    1.567269    0.541701
     10          6           0        0.355048   -0.356800    0.344336
     11          6           0        1.041751   -1.579418    0.502998
     12          6           0        2.420046   -1.621493    0.714084
     13          6           0        1.123433    0.824869    0.378550
     14          6           0        2.485531    0.703047    0.626127
     15          6           0        3.102521   -0.426146    0.790385
     16          1           0        0.693368    1.801888    0.198689
     17          1           0        0.506447   -2.522535    0.459551
     18         17           0        3.232261   -3.150476    0.880437
 ---------------------------------------------------------------------
                    Distance matrix (angstroms):
                    1          2          3          4          5
     1  C    0.000000
     2  C    1.501139   0.000000
     3  C    2.530031   1.379144   0.000000
     4  C    1.443171   2.388764   2.713942   0.000000
     5  C    2.365414   2.656179   2.315650   1.217667   0.000000
     6  C    3.008267   2.508982   1.465001   2.408639   1.412610
     7  Cl   4.112057   2.683703   1.742440   4.455873   3.954045
     8  O    1.223563   2.418497   3.656071   2.385676   3.490222
     9  Cl   2.713735   1.728083   2.735489   3.972255   4.382119
    10  C    4.466324   3.911909   2.672052   3.695443   2.518675
    11  C    5.178061   4.942383   3.859242   4.115041   2.933833
    12  C    6.567588   6.256371   5.082471   5.498723   4.315120
    13  C    5.479449   4.631071   3.267521   4.911461   3.789462
    14  C    6.775642   5.992639   4.629106   6.074938   4.890821
    15  C    7.231428   6.662061   5.354783   6.326476   5.112458
    16  H    5.468596   4.410180   3.078371   5.155296   4.167258
    17  H    4.873679   4.943569   4.096676   3.657971   2.614000
    18  Cl   7.690614   7.620033   6.571069   6.469012   5.393147
                    6          7          8          9         10
     6  C    0.000000
     7  Cl   2.754363   0.000000
     8  O    4.231235   5.099542   0.000000
     9  Cl   4.115628   3.142486   2.963993   0.000000
    10  C    1.471824   3.279643   5.686030   5.406637   0.000000
    11  C    2.485708   4.619861   6.344538   6.542135   1.411216
    12  C    3.780089   5.547584   7.738822   7.797726   2.449567
    13  C    2.539334   3.146714   6.696440   5.866670   1.409939
    14  C    3.777781   4.399574   7.998398   7.231639   2.396172
    15  C    4.255334   5.404638   8.443929   8.050959   2.784309
    16  H    2.821027   2.529015   6.644134   5.403160   2.189888
    17  H    2.701996   5.165600   5.952362   6.616319   2.174076
    18  Cl   5.199537   7.194171   8.780929   9.230064   4.046033
                   11         12         13         14         15
    11  C    0.000000
    12  C    1.395000   0.000000
    13  C    2.408891   2.788992   0.000000
    14  C    2.703573   2.327125   1.389764   0.000000
    15  C    2.378949   1.378568   2.377274   1.297202   0.000000
    16  H    3.412801   3.868668   1.082531   2.145228   3.334405
    17  H    1.085315   2.130382   3.404754   3.787994   3.353192
    18  Cl   2.721950   1.739297   4.527958   3.933435   2.728904
                   16         17         18
    16  H    0.000000
    17  H    4.336315   0.000000
    18  Cl   5.606841   2.828695   0.000000
 Stoichiometry    C12H2Cl3O(1-)
 Framework group  C1[X(C12H2Cl3O)]
 Deg. of freedom    48
 Full point group                 C1      NOp   1
 RotChk:  IX=0 Diff= 1.22D-02
 Largest Abelian subgroup         C1      NOp   1
 Largest concise Abelian subgroup C1      NOp   1
                         Standard orientation:                         
 ---------------------------------------------------------------------
 Center     Atomic      Atomic             Coordinates (Angstroms)
 Number     Number       Type             X           Y           Z
 ---------------------------------------------------------------------
      1          6           0        2.749478   -1.734888    0.147925
      2          6           0        2.643843   -0.246924   -0.020071
      3          6           0        1.441753    0.427532    0.026056
      4          6           0        1.429031   -2.260745    0.398199
      5          6           0        0.406330   -1.601354    0.442897
      6          6           0        0.151849   -0.222606    0.270385
      7         17           0        1.452558    2.145259   -0.266165
      8          8           0        3.788552   -2.375656    0.065173
      9         17           0        4.156089    0.543567   -0.293029
     10          6           0       -1.219165    0.311900    0.240539
     11          6           0       -2.288583   -0.557609   -0.062495
     12          6           0       -3.610860   -0.113248   -0.074779
     13          6           0       -1.542431    1.646502    0.560327
     14          6           0       -2.879059    2.021316    0.494091
     15          6           0       -3.851817    1.217110    0.194548
     16          1           0       -0.795510    2.365790    0.871145
     17          1           0       -2.102605   -1.602224   -0.290751
     18         17           0       -4.902324   -1.222958   -0.429483
 ---------------------------------------------------------------------
 Rotational constants (GHZ):           0.8648520           0.1982991           0.1640557
 Leave Link  202 at Tue Apr  5 19:36:29 2022, MaxMem=  1879048192 cpu:               0.1 elap:               0.0
 (Enter /gpfs/software/gaussian16/sse4/tar/g16/l301.exe)
 Standard basis: 6-311+G(d,p) (5D, 7F)
 Ernie: Thresh=  0.10000D-02 Tol=  0.10000D-05 Strict=F.
 There are   404 symmetry adapted cartesian basis functions of A   symmetry.
 There are   388 symmetry adapted basis functions of A   symmetry.
   388 basis functions,   643 primitive gaussians,   404 cartesian basis functions
    67 alpha electrons       67 beta electrons
       nuclear repulsion energy      1233.9452132782 Hartrees.
 IExCor= 4336 DFT=T Ex+Corr=M062X ExCW=0 ScaHFX=  0.540000
 ScaDFX=  1.000000  1.000000  1.000000  1.000000 ScalE2=  1.000000  1.000000
 IRadAn=      5 IRanWt=     -1 IRanGd=            0 ICorTp=0 IEmpDi=  4
 NAtoms=   18 NActive=   18 NUniq=   18 SFac= 1.00D+00 NAtFMM=   60 NAOKFM=F Big=F
 Integral buffers will be    131072 words long.
 Raffenetti 2 integral format.
 Two-electron integral symmetry is turned on.
 Leave Link  301 at Tue Apr  5 19:36:29 2022, MaxMem=  1879048192 cpu:               0.5 elap:               0.1
 (Enter /gpfs/software/gaussian16/sse4/tar/g16/l302.exe)
 NPDir=0 NMtPBC=     1 NCelOv=     1 NCel=       1 NClECP=     1 NCelD=      1
         NCelK=      1 NCelE2=     1 NClLst=     1 CellRange=     0.0.
 One-electron integrals computed using PRISM.
 One-electron integral symmetry used in STVInt
 NBasis=   388 RedAO= T EigKep=  1.58D-06  NBF=   388
 NBsUse=   384 1.00D-06 EigRej=  9.06D-07 NBFU=   384
 Precomputing XC quadrature grid using
 IXCGrd= 4 IRadAn=           5 IRanWt=          -1 IRanGd=           0 AccXCQ= 0.00D+00.
 Generated NRdTot=       0 NPtTot=           0 NUsed=           0 NTot=          32
 NSgBfM=   395   395   395   395   395 MxSgAt=    18 MxSgA2=    18.
 Leave Link  302 at Tue Apr  5 19:36:29 2022, MaxMem=  1879048192 cpu:               3.0 elap:               0.4
 (Enter /gpfs/software/gaussian16/sse4/tar/g16/l303.exe)
 DipDrv:  MaxL=1.
 Leave Link  303 at Tue Apr  5 19:36:29 2022, MaxMem=  1879048192 cpu:               0.4 elap:               0.1
 (Enter /gpfs/software/gaussian16/sse4/tar/g16/l401.exe)
 Initial guess from the checkpoint file:  "checkpoint.chk"
 B after Tr=    -0.000000   -0.000000    0.000000
         Rot=    0.999989   -0.000817   -0.001100   -0.004408 Ang=  -0.53 deg.
 Guess basis will be translated and rotated to current coordinates.
 JPrj=2 DoOrth=T DoCkMO=T.
 Generating alternative initial guess.
 ExpMin= 4.38D-02 ExpMax= 1.06D+05 ExpMxC= 3.62D+03 IAcc=2 IRadAn=         4 AccDes= 0.00D+00
 Harris functional with IExCor= 1009 and IRadAn=       4 diagonalized for initial guess.
 HarFok:  IExCor= 1009 AccDes= 0.00D+00 IRadAn=         4 IDoV= 1 UseB2=F ITyADJ=14
 ICtDFT=  3500011 ScaDFX=  1.000000  1.000000  1.000000  1.000000
 FoFCou: FMM=F IPFlag=           0 FMFlag=      100000 FMFlg1=           0
         NFxFlg=           0 DoJE=T BraDBF=F KetDBF=T FulRan=T
         wScrn=  0.000000 ICntrl=       500 IOpCl=  0 I1Cent=   200000004 NGrid=           0
         NMat0=    1 NMatS0=      1 NMatT0=    0 NMatD0=    1 NMtDS0=    0 NMtDT0=    0
 Petite list used in FoFCou.
 Harris En= -1913.18204680841    
 Leave Link  401 at Tue Apr  5 19:36:31 2022, MaxMem=  1879048192 cpu:              11.6 elap:               1.7
 (Enter /gpfs/software/gaussian16/sse4/tar/g16/l502.exe)
 Integral symmetry usage will be decided dynamically.
 Closed shell SCF:
 Using DIIS extrapolation, IDIIS=  1040.
 NGot=  1879048192 LenX=  1878715301 LenY=  1878551644
 Requested convergence on RMS density matrix=1.00D-08 within 128 cycles.
 Requested convergence on MAX density matrix=1.00D-06.
 Requested convergence on             energy=1.00D-06.
 No special actions if energy rises.
 Fock matrices will be formed incrementally for  20 cycles.

 Cycle   1  Pass 1  IDiag  1:
 FoFJK:  IHMeth= 1 ICntrl=       0 DoSepK=F KAlg= 0 I1Cent=           0 FoldK=F
 IRaf= 820000000 NMat=       1 IRICut=       1 DoRegI=T DoRafI=F ISym2E= 0 IDoP0=0 IntGTp=1.
 FoFCou: FMM=F IPFlag=           0 FMFlag=      100000 FMFlg1=           0
         NFxFlg=           0 DoJE=F BraDBF=F KetDBF=F FulRan=T
         wScrn=  0.000000 ICntrl=         0 IOpCl=  0 I1Cent=           0 NGrid=           0
         NMat0=    1 NMatS0=      1 NMatT0=    0 NMatD0=    1 NMtDS0=    0 NMtDT0=    0
 Symmetry not used in FoFCou.
 E= -1914.01032298892    
 DIIS: error= 3.32D-03 at cycle   1 NSaved=   1.
 NSaved= 1 IEnMin= 1 EnMin= -1914.01032298892     IErMin= 1 ErrMin= 3.32D-03
 ErrMax= 3.32D-03  0.00D+00 EMaxC= 1.00D-01 BMatC= 1.78D-02 BMatP= 1.78D-02
 IDIUse=3 WtCom= 9.67D-01 WtEn= 3.32D-02
 Coeff-Com:  0.100D+01
 Coeff-En:   0.100D+01
 Coeff:      0.100D+01
 Gap=     0.393 Goal=   None    Shift=    0.000
 GapD=    0.393 DampG=1.000 DampE=1.000 DampFc=1.0000 IDamp=-1.
 RMSDP=2.19D-02 MaxDP=1.20D+00              OVMax= 5.00D-02

 Cycle   2  Pass 1  IDiag  1:
 RMSU=  2.15D-02    CP:  1.05D+00
 E= -1914.03595275103     Delta-E=       -0.025629762107 Rises=F Damp=F
 DIIS: error= 1.95D-03 at cycle   2 NSaved=   2.
 NSaved= 2 IEnMin= 2 EnMin= -1914.03595275103     IErMin= 2 ErrMin= 1.95D-03
 ErrMax= 1.95D-03  0.00D+00 EMaxC= 1.00D-01 BMatC= 1.56D-03 BMatP= 1.78D-02
 IDIUse=3 WtCom= 9.80D-01 WtEn= 1.95D-02
 Coeff-Com:  0.709D-01 0.929D+00
 Coeff-En:   0.000D+00 0.100D+01
 Coeff:      0.695D-01 0.930D+00
 Gap=     0.128 Goal=   None    Shift=    0.000
 RMSDP=4.36D-03 MaxDP=2.18D-01 DE=-2.56D-02 OVMax= 1.92D-02

 Cycle   3  Pass 1  IDiag  1:
 RMSU=  3.88D-03    CP:  1.06D+00  1.08D+00
 E= -1914.03630435188     Delta-E=       -0.000351600846 Rises=F Damp=F
 DIIS: error= 2.41D-03 at cycle   3 NSaved=   3.
 NSaved= 3 IEnMin= 3 EnMin= -1914.03630435188     IErMin= 2 ErrMin= 1.95D-03
 ErrMax= 2.41D-03  0.00D+00 EMaxC= 1.00D-01 BMatC= 1.54D-03 BMatP= 1.56D-03
 IDIUse=3 WtCom= 9.76D-01 WtEn= 2.41D-02
 Coeff-Com: -0.422D-01 0.510D+00 0.532D+00
 Coeff-En:   0.000D+00 0.442D+00 0.558D+00
 Coeff:     -0.412D-01 0.509D+00 0.533D+00
 Gap=     0.122 Goal=   None    Shift=    0.000
 RMSDP=2.05D-03 MaxDP=1.32D-01 DE=-3.52D-04 OVMax= 1.28D-02

 Cycle   4  Pass 1  IDiag  1:
 RMSU=  1.41D-03    CP:  1.05D+00  1.11D+00  6.70D-01
 E= -1914.03788637322     Delta-E=       -0.001582021348 Rises=F Damp=F
 DIIS: error= 5.12D-04 at cycle   4 NSaved=   4.
 NSaved= 4 IEnMin= 4 EnMin= -1914.03788637322     IErMin= 4 ErrMin= 5.12D-04
 ErrMax= 5.12D-04  0.00D+00 EMaxC= 1.00D-01 BMatC= 1.10D-04 BMatP= 1.54D-03
 IDIUse=3 WtCom= 9.95D-01 WtEn= 5.12D-03
 Coeff-Com: -0.244D-01 0.188D+00 0.276D+00 0.561D+00
 Coeff-En:   0.000D+00 0.000D+00 0.000D+00 0.100D+01
 Coeff:     -0.243D-01 0.187D+00 0.275D+00 0.563D+00
 Gap=     0.123 Goal=   None    Shift=    0.000
 RMSDP=5.25D-04 MaxDP=3.10D-02 DE=-1.58D-03 OVMax= 4.34D-03

 Cycle   5  Pass 1  IDiag  1:
 RMSU=  2.70D-04    CP:  1.06D+00  1.11D+00  7.51D-01  8.85D-01
 E= -1914.03799102864     Delta-E=       -0.000104655418 Rises=F Damp=F
 DIIS: error= 2.13D-04 at cycle   5 NSaved=   5.
 NSaved= 5 IEnMin= 5 EnMin= -1914.03799102864     IErMin= 5 ErrMin= 2.13D-04
 ErrMax= 2.13D-04  0.00D+00 EMaxC= 1.00D-01 BMatC= 2.57D-05 BMatP= 1.10D-04
 IDIUse=3 WtCom= 9.98D-01 WtEn= 2.13D-03
 Coeff-Com: -0.521D-02 0.297D-02 0.574D-01 0.346D+00 0.599D+00
 Coeff-En:   0.000D+00 0.000D+00 0.000D+00 0.120D+00 0.880D+00
 Coeff:     -0.520D-02 0.297D-02 0.573D-01 0.346D+00 0.599D+00
 Gap=     0.123 Goal=   None    Shift=    0.000
 RMSDP=2.39D-04 MaxDP=9.13D-03 DE=-1.05D-04 OVMax= 3.45D-03

 Cycle   6  Pass 1  IDiag  1:
 RMSU=  1.72D-04    CP:  1.05D+00  1.11D+00  7.71D-01  8.76D-01  7.33D-01
 E= -1914.03802037191     Delta-E=       -0.000029343271 Rises=F Damp=F
 DIIS: error= 8.71D-05 at cycle   6 NSaved=   6.
 NSaved= 6 IEnMin= 6 EnMin= -1914.03802037191     IErMin= 6 ErrMin= 8.71D-05
 ErrMax= 8.71D-05  0.00D+00 EMaxC= 1.00D-01 BMatC= 4.13D-06 BMatP= 2.57D-05
 IDIUse=1 WtCom= 1.00D+00 WtEn= 0.00D+00
 Coeff-Com:  0.102D-02-0.308D-01-0.146D-01 0.103D+00 0.347D+00 0.595D+00
 Coeff:      0.102D-02-0.308D-01-0.146D-01 0.103D+00 0.347D+00 0.595D+00
 Gap=     0.123 Goal=   None    Shift=    0.000
 RMSDP=1.13D-04 MaxDP=1.03D-02 DE=-2.93D-05 OVMax= 1.41D-03

 Cycle   7  Pass 1  IDiag  1:
 RMSU=  6.11D-05    CP:  1.05D+00  1.11D+00  7.84D-01  9.24D-01  8.40D-01
                    CP:  7.96D-01
 E= -1914.03802672460     Delta-E=       -0.000006352691 Rises=F Damp=F
 DIIS: error= 2.67D-05 at cycle   7 NSaved=   7.
 NSaved= 7 IEnMin= 7 EnMin= -1914.03802672460     IErMin= 7 ErrMin= 2.67D-05
 ErrMax= 2.67D-05  0.00D+00 EMaxC= 1.00D-01 BMatC= 4.59D-07 BMatP= 4.13D-06
 IDIUse=1 WtCom= 1.00D+00 WtEn= 0.00D+00
 Coeff-Com:  0.133D-02-0.154D-01-0.173D-01-0.854D-02 0.660D-01 0.264D+00
 Coeff-Com:  0.710D+00
 Coeff:      0.133D-02-0.154D-01-0.173D-01-0.854D-02 0.660D-01 0.264D+00
 Coeff:      0.710D+00
 Gap=     0.123 Goal=   None    Shift=    0.000
 RMSDP=5.01D-05 MaxDP=3.04D-03 DE=-6.35D-06 OVMax= 1.07D-03

 Cycle   8  Pass 1  IDiag  1:
 RMSU=  2.52D-05    CP:  1.05D+00  1.11D+00  7.91D-01  9.31D-01  8.72D-01
                    CP:  8.07D-01  1.45D+00
 E= -1914.03802814740     Delta-E=       -0.000001422794 Rises=F Damp=F
 DIIS: error= 1.87D-05 at cycle   8 NSaved=   8.
 NSaved= 8 IEnMin= 8 EnMin= -1914.03802814740     IErMin= 8 ErrMin= 1.87D-05
 ErrMax= 1.87D-05  0.00D+00 EMaxC= 1.00D-01 BMatC= 7.02D-08 BMatP= 4.59D-07
 IDIUse=1 WtCom= 1.00D+00 WtEn= 0.00D+00
 Coeff-Com:  0.265D-03 0.291D-02-0.259D-02-0.329D-01-0.712D-01-0.699D-01
 Coeff-Com:  0.179D+00 0.995D+00
 Coeff:      0.265D-03 0.291D-02-0.259D-02-0.329D-01-0.712D-01-0.699D-01
 Coeff:      0.179D+00 0.995D+00
 Gap=     0.123 Goal=   None    Shift=    0.000
 RMSDP=3.97D-05 MaxDP=2.47D-03 DE=-1.42D-06 OVMax= 1.04D-03

 Cycle   9  Pass 1  IDiag  1:
 RMSU=  1.59D-05    CP:  1.05D+00  1.11D+00  7.94D-01  9.20D-01  9.09D-01
                    CP:  8.49D-01  1.79D+00  1.47D+00
 E= -1914.03802870253     Delta-E=       -0.000000555128 Rises=F Damp=F
 DIIS: error= 9.15D-06 at cycle   9 NSaved=   9.
 NSaved= 9 IEnMin= 9 EnMin= -1914.03802870253     IErMin= 9 ErrMin= 9.15D-06
 ErrMax= 9.15D-06  0.00D+00 EMaxC= 1.00D-01 BMatC= 4.20D-08 BMatP= 7.02D-08
 IDIUse=1 WtCom= 1.00D+00 WtEn= 0.00D+00
 Coeff-Com: -0.369D-04 0.392D-02 0.124D-02-0.169D-01-0.484D-01-0.765D-01
 Coeff-Com: -0.189D-01 0.585D+00 0.570D+00
 Coeff:     -0.369D-04 0.392D-02 0.124D-02-0.169D-01-0.484D-01-0.765D-01
 Coeff:     -0.189D-01 0.585D+00 0.570D+00
 Gap=     0.123 Goal=   None    Shift=    0.000
 RMSDP=1.13D-05 MaxDP=7.21D-04 DE=-5.55D-07 OVMax= 3.25D-04

 Cycle  10  Pass 1  IDiag  1:
 RMSU=  4.33D-06    CP:  1.05D+00  1.11D+00  7.95D-01  9.17D-01  9.11D-01
                    CP:  8.51D-01  1.90D+00  1.65D+00  1.01D+00
 E= -1914.03802880945     Delta-E=       -0.000000106926 Rises=F Damp=F
 DIIS: error= 6.59D-06 at cycle  10 NSaved=  10.
 NSaved=10 IEnMin=10 EnMin= -1914.03802880945     IErMin=10 ErrMin= 6.59D-06
 ErrMax= 6.59D-06  0.00D+00 EMaxC= 1.00D-01 BMatC= 1.19D-08 BMatP= 4.20D-08
 IDIUse=1 WtCom= 1.00D+00 WtEn= 0.00D+00
 Coeff-Com: -0.123D-03 0.179D-02 0.186D-02-0.255D-03-0.911D-02-0.285D-01
 Coeff-Com: -0.771D-01 0.356D-01 0.371D+00 0.705D+00
 Coeff:     -0.123D-03 0.179D-02 0.186D-02-0.255D-03-0.911D-02-0.285D-01
 Coeff:     -0.771D-01 0.356D-01 0.371D+00 0.705D+00
 Gap=     0.123 Goal=   None    Shift=    0.000
 RMSDP=1.27D-05 MaxDP=7.82D-04 DE=-1.07D-07 OVMax= 2.68D-04

 Cycle  11  Pass 1  IDiag  1:
 RMSU=  4.41D-06    CP:  1.05D+00  1.11D+00  7.95D-01  9.13D-01  9.16D-01
                    CP:  8.45D-01  1.96D+00  1.74D+00  1.44D+00  8.67D-01
 E= -1914.03802885337     Delta-E=       -0.000000043920 Rises=F Damp=F
 DIIS: error= 2.76D-06 at cycle  11 NSaved=  11.
 NSaved=11 IEnMin=11 EnMin= -1914.03802885337     IErMin=11 ErrMin= 2.76D-06
 ErrMax= 2.76D-06  0.00D+00 EMaxC= 1.00D-01 BMatC= 2.76D-09 BMatP= 1.19D-08
 IDIUse=1 WtCom= 1.00D+00 WtEn= 0.00D+00
 Coeff-Com: -0.619D-04 0.108D-03 0.742D-03 0.388D-02 0.600D-02 0.160D-02
 Coeff-Com: -0.321D-01-0.114D+00 0.638D-01 0.396D+00 0.674D+00
 Coeff:     -0.619D-04 0.108D-03 0.742D-03 0.388D-02 0.600D-02 0.160D-02
 Coeff:     -0.321D-01-0.114D+00 0.638D-01 0.396D+00 0.674D+00
 Gap=     0.123 Goal=   None    Shift=    0.000
 RMSDP=3.25D-06 MaxDP=2.30D-04 DE=-4.39D-08 OVMax= 1.10D-04

 Cycle  12  Pass 1  IDiag  1:
 RMSU=  1.60D-06    CP:  1.05D+00  1.11D+00  7.95D-01  9.12D-01  9.17D-01
                    CP:  8.41D-01  1.98D+00  1.79D+00  1.52D+00  1.06D+00
                    CP:  1.03D+00
 E= -1914.03802886293     Delta-E=       -0.000000009557 Rises=F Damp=F
 DIIS: error= 9.69D-07 at cycle  12 NSaved=  12.
 NSaved=12 IEnMin=12 EnMin= -1914.03802886293     IErMin=12 ErrMin= 9.69D-07
 ErrMax= 9.69D-07  0.00D+00 EMaxC= 1.00D-01 BMatC= 5.06D-10 BMatP= 2.76D-09
 IDIUse=1 WtCom= 1.00D+00 WtEn= 0.00D+00
 Coeff-Com:  0.106D-04-0.553D-03-0.279D-03 0.213D-02 0.574D-02 0.820D-02
 Coeff-Com:  0.101D-01-0.682D-01-0.948D-01-0.231D-01 0.300D+00 0.861D+00
 Coeff:      0.106D-04-0.553D-03-0.279D-03 0.213D-02 0.574D-02 0.820D-02
 Coeff:      0.101D-01-0.682D-01-0.948D-01-0.231D-01 0.300D+00 0.861D+00
 Gap=     0.123 Goal=   None    Shift=    0.000
 RMSDP=2.69D-06 MaxDP=1.51D-04 DE=-9.56D-09 OVMax= 8.05D-05

 Cycle  13  Pass 1  IDiag  1:
 RMSU=  7.55D-07    CP:  1.05D+00  1.11D+00  7.95D-01  9.12D-01  9.20D-01
                    CP:  8.36D-01  1.99D+00  1.80D+00  1.60D+00  1.12D+00
                    CP:  1.23D+00  1.45D+00
 E= -1914.03802886581     Delta-E=       -0.000000002877 Rises=F Damp=F
 DIIS: error= 4.87D-07 at cycle  13 NSaved=  13.
 NSaved=13 IEnMin=13 EnMin= -1914.03802886581     IErMin=13 ErrMin= 4.87D-07
 ErrMax= 4.87D-07  0.00D+00 EMaxC= 1.00D-01 BMatC= 1.52D-10 BMatP= 5.06D-10
 IDIUse=1 WtCom= 1.00D+00 WtEn= 0.00D+00
 Coeff-Com:  0.183D-04-0.317D-03-0.302D-03 0.450D-03 0.199D-02 0.379D-02
 Coeff-Com:  0.127D-01-0.131D-01-0.644D-01-0.836D-01 0.772D-02 0.454D+00
 Coeff-Com:  0.681D+00
 Coeff:      0.183D-04-0.317D-03-0.302D-03 0.450D-03 0.199D-02 0.379D-02
 Coeff:      0.127D-01-0.131D-01-0.644D-01-0.836D-01 0.772D-02 0.454D+00
 Coeff:      0.681D+00
 Gap=     0.123 Goal=   None    Shift=    0.000
 RMSDP=7.88D-07 MaxDP=5.28D-05 DE=-2.88D-09 OVMax= 2.43D-05

 Cycle  14  Pass 1  IDiag  1:
 RMSU=  3.27D-07    CP:  1.05D+00  1.11D+00  7.95D-01  9.12D-01  9.20D-01
                    CP:  8.35D-01  1.99D+00  1.80D+00  1.61D+00  1.13D+00
                    CP:  1.29D+00  1.71D+00  1.13D+00
 E= -1914.03802886620     Delta-E=       -0.000000000393 Rises=F Damp=F
 DIIS: error= 1.40D-07 at cycle  14 NSaved=  14.
 NSaved=14 IEnMin=14 EnMin= -1914.03802886620     IErMin=14 ErrMin= 1.40D-07
 ErrMax= 1.40D-07  0.00D+00 EMaxC= 1.00D-01 BMatC= 1.73D-11 BMatP= 1.52D-10
 IDIUse=1 WtCom= 1.00D+00 WtEn= 0.00D+00
 Coeff-Com:  0.353D-05 0.113D-04-0.498D-04-0.292D-03-0.608D-03-0.811D-03
 Coeff-Com:  0.280D-02 0.107D-01-0.586D-02-0.256D-01-0.692D-01 0.214D-02
 Coeff-Com:  0.271D+00 0.816D+00
 Coeff:      0.353D-05 0.113D-04-0.498D-04-0.292D-03-0.608D-03-0.811D-03
 Coeff:      0.280D-02 0.107D-01-0.586D-02-0.256D-01-0.692D-01 0.214D-02
 Coeff:      0.271D+00 0.816D+00
 Gap=     0.123 Goal=   None    Shift=    0.000
 RMSDP=3.66D-07 MaxDP=2.11D-05 DE=-3.93D-10 OVMax= 1.02D-05

 Cycle  15  Pass 1  IDiag  1:
 RMSU=  1.31D-07    CP:  1.05D+00  1.11D+00  7.95D-01  9.12D-01  9.21D-01
                    CP:  8.35D-01  2.00D+00  1.80D+00  1.61D+00  1.13D+00
                    CP:  1.29D+00  1.81D+00  1.22D+00  1.20D+00
 E= -1914.03802886627     Delta-E=       -0.000000000072 Rises=F Damp=F
 DIIS: error= 5.36D-08 at cycle  15 NSaved=  15.
 NSaved=15 IEnMin=15 EnMin= -1914.03802886627     IErMin=15 ErrMin= 5.36D-08
 ErrMax= 5.36D-08  0.00D+00 EMaxC= 1.00D-01 BMatC= 2.58D-12 BMatP= 1.73D-11
 IDIUse=1 WtCom= 1.00D+00 WtEn= 0.00D+00
 Coeff-Com: -0.404D-06 0.409D-04 0.126D-04-0.173D-03-0.490D-03-0.725D-03
 Coeff-Com: -0.176D-04 0.608D-02 0.408D-02-0.781D-03-0.303D-01-0.528D-01
 Coeff-Com:  0.327D-01 0.358D+00 0.685D+00
 Coeff:     -0.404D-06 0.409D-04 0.126D-04-0.173D-03-0.490D-03-0.725D-03
 Coeff:     -0.176D-04 0.608D-02 0.408D-02-0.781D-03-0.303D-01-0.528D-01
 Coeff:      0.327D-01 0.358D+00 0.685D+00
 Gap=     0.123 Goal=   None    Shift=    0.000
 RMSDP=1.84D-07 MaxDP=1.73D-05 DE=-7.19D-11 OVMax= 2.06D-06

 Cycle  16  Pass 1  IDiag  1:
 RMSU=  5.48D-08    CP:  1.05D+00  1.11D+00  7.95D-01  9.12D-01  9.21D-01
                    CP:  8.35D-01  2.00D+00  1.80D+00  1.61D+00  1.13D+00
                    CP:  1.29D+00  1.83D+00  1.27D+00  1.29D+00  9.39D-01
 E= -1914.03802886626     Delta-E=        0.000000000012 Rises=F Damp=F
 DIIS: error= 1.84D-08 at cycle  16 NSaved=  16.
 NSaved=16 IEnMin=15 EnMin= -1914.03802886627     IErMin=16 ErrMin= 1.84D-08
 ErrMax= 1.84D-08  0.00D+00 EMaxC= 1.00D-01 BMatC= 3.30D-13 BMatP= 2.58D-12
 IDIUse=1 WtCom= 1.00D+00 WtEn= 0.00D+00
 Coeff-Com: -0.581D-06 0.144D-04 0.117D-04-0.288D-04-0.119D-03-0.171D-03
 Coeff-Com: -0.401D-03 0.868D-03 0.227D-02 0.401D-02-0.193D-02-0.226D-01
 Coeff-Com: -0.283D-01 0.335D-01 0.289D+00 0.724D+00
 Coeff:     -0.581D-06 0.144D-04 0.117D-04-0.288D-04-0.119D-03-0.171D-03
 Coeff:     -0.401D-03 0.868D-03 0.227D-02 0.401D-02-0.193D-02-0.226D-01
 Coeff:     -0.283D-01 0.335D-01 0.289D+00 0.724D+00
 Gap=     0.123 Goal=   None    Shift=    0.000
 RMSDP=4.95D-08 MaxDP=4.10D-06 DE= 1.23D-11 OVMax= 7.85D-07

 Cycle  17  Pass 1  IDiag  1:
 RMSU=  2.15D-08    CP:  1.05D+00  1.11D+00  7.95D-01  9.12D-01  9.21D-01
                    CP:  8.35D-01  2.00D+00  1.80D+00  1.60D+00  1.13D+00
                    CP:  1.28D+00  1.83D+00  1.27D+00  1.31D+00  1.01D+00
                    CP:  1.15D+00
 E= -1914.03802886630     Delta-E=       -0.000000000039 Rises=F Damp=F
 DIIS: error= 8.04D-09 at cycle  17 NSaved=  17.
 NSaved=17 IEnMin=17 EnMin= -1914.03802886630     IErMin=17 ErrMin= 8.04D-09
 ErrMax= 8.04D-09  0.00D+00 EMaxC= 1.00D-01 BMatC= 3.08D-14 BMatP= 3.30D-13
 IDIUse=1 WtCom= 1.00D+00 WtEn= 0.00D+00
 Coeff-Com: -0.173D-06 0.428D-06 0.248D-05 0.850D-05 0.125D-04 0.200D-04
 Coeff-Com: -0.121D-03-0.366D-03 0.152D-03 0.132D-02 0.269D-02-0.946D-03
 Coeff-Com: -0.129D-01-0.303D-01 0.799D-02 0.222D+00 0.811D+00
 Coeff:     -0.173D-06 0.428D-06 0.248D-05 0.850D-05 0.125D-04 0.200D-04
 Coeff:     -0.121D-03-0.366D-03 0.152D-03 0.132D-02 0.269D-02-0.946D-03
 Coeff:     -0.129D-01-0.303D-01 0.799D-02 0.222D+00 0.811D+00
 Gap=     0.123 Goal=   None    Shift=    0.000
 RMSDP=2.78D-08 MaxDP=1.87D-06 DE=-3.91D-11 OVMax= 4.33D-07

 Cycle  18  Pass 1  IDiag  1:
 RMSU=  8.78D-09    CP:  1.05D+00  1.11D+00  7.95D-01  9.12D-01  9.21D-01
                    CP:  8.35D-01  2.00D+00  1.80D+00  1.60D+00  1.13D+00
                    CP:  1.28D+00  1.83D+00  1.27D+00  1.32D+00  1.05D+00
                    CP:  1.17D+00  1.03D+00
 E= -1914.03802886621     Delta-E=        0.000000000086 Rises=F Damp=F
 DIIS: error= 4.37D-09 at cycle  18 NSaved=  18.
 NSaved=18 IEnMin=17 EnMin= -1914.03802886630     IErMin=18 ErrMin= 4.37D-09
 ErrMax= 4.37D-09  0.00D+00 EMaxC= 1.00D-01 BMatC= 6.93D-15 BMatP= 3.08D-14
 IDIUse=1 WtCom= 1.00D+00 WtEn= 0.00D+00
 Coeff-Com:  0.415D-07-0.242D-05-0.113D-05 0.855D-05 0.265D-04 0.373D-04
 Coeff-Com:  0.195D-04-0.253D-03-0.373D-03-0.239D-03 0.120D-02 0.368D-02
 Coeff-Com:  0.645D-03-0.159D-01-0.485D-01-0.570D-01 0.268D+00 0.849D+00
 Coeff:      0.415D-07-0.242D-05-0.113D-05 0.855D-05 0.265D-04 0.373D-04
 Coeff:      0.195D-04-0.253D-03-0.373D-03-0.239D-03 0.120D-02 0.368D-02
 Coeff:      0.645D-03-0.159D-01-0.485D-01-0.570D-01 0.268D+00 0.849D+00
 Gap=     0.123 Goal=   None    Shift=    0.000
 RMSDP=1.32D-08 MaxDP=1.13D-06 DE= 8.59D-11 OVMax= 2.48D-07

 Cycle  19  Pass 1  IDiag  1:
 RMSU=  4.06D-09    CP:  1.05D+00  1.11D+00  7.95D-01  9.12D-01  9.21D-01
                    CP:  8.35D-01  2.00D+00  1.80D+00  1.61D+00  1.13D+00
                    CP:  1.28D+00  1.83D+00  1.26D+00  1.32D+00  1.05D+00
                    CP:  1.23D+00  1.12D+00  1.19D+00
 E= -1914.03802886630     Delta-E=       -0.000000000089 Rises=F Damp=F
 DIIS: error= 2.68D-09 at cycle  19 NSaved=  19.
 NSaved=19 IEnMin=19 EnMin= -1914.03802886630     IErMin=19 ErrMin= 2.68D-09
 ErrMax= 2.68D-09  0.00D+00 EMaxC= 1.00D-01 BMatC= 1.40D-15 BMatP= 6.93D-15
 IDIUse=1 WtCom= 1.00D+00 WtEn= 0.00D+00
 Large coefficients: NSaved= 19 BigCof=    0.00 CofMax=   10.00 Det=-5.00D-15
 Inversion failed.  Reducing to 18 matrices.
 Large coefficients: NSaved= 18 BigCof=    0.00 CofMax=   10.00 Det=-5.03D-15
 Inversion failed.  Reducing to 17 matrices.
 Large coefficients: NSaved= 17 BigCof=    0.00 CofMax=   10.00 Det=-5.51D-15
 Inversion failed.  Reducing to 16 matrices.
 Large coefficients: NSaved= 16 BigCof=    0.00 CofMax=   10.00 Det=-5.53D-15
 Inversion failed.  Reducing to 15 matrices.
 Coeff-Com:  0.505D-06-0.221D-05 0.447D-05 0.281D-04-0.394D-04-0.172D-03
 Coeff-Com: -0.226D-03 0.538D-03 0.189D-02 0.201D-02-0.113D-01-0.521D-01
 Coeff-Com: -0.889D-01 0.228D+00 0.921D+00
 Coeff:      0.505D-06-0.221D-05 0.447D-05 0.281D-04-0.394D-04-0.172D-03
 Coeff:     -0.226D-03 0.538D-03 0.189D-02 0.201D-02-0.113D-01-0.521D-01
 Coeff:     -0.889D-01 0.228D+00 0.921D+00
 Gap=     0.123 Goal=   None    Shift=    0.000
 RMSDP=3.78D-09 MaxDP=1.75D-07 DE=-8.87D-11 OVMax= 1.41D-07

 SCF Done:  E(RM062X) =  -1914.03802887     A.U. after   19 cycles
            NFock= 19  Conv=0.38D-08     -V/T= 2.0026
 KE= 1.908996019493D+03 PE=-7.008381521011D+03 EE= 1.951402259373D+03
 Leave Link  502 at Tue Apr  5 19:40:32 2022, MaxMem=  1879048192 cpu:            1681.6 elap:             240.4
 (Enter /gpfs/software/gaussian16/sse4/tar/g16/l701.exe)
 ... and contract with generalized density number  0.
 Compute integral first derivatives.
 Leave Link  701 at Tue Apr  5 19:40:32 2022, MaxMem=  1879048192 cpu:               1.4 elap:               0.2
 (Enter /gpfs/software/gaussian16/sse4/tar/g16/l702.exe)
 L702 exits ... SP integral derivatives will be done elsewhere.
 Leave Link  702 at Tue Apr  5 19:40:32 2022, MaxMem=  1879048192 cpu:               0.2 elap:               0.0
 (Enter /gpfs/software/gaussian16/sse4/tar/g16/l703.exe)
 Integral derivatives from FoFJK, PRISM(SPDF).
 Compute integral first derivatives, UseDBF=F ICtDFT=           0.
 Calling FoFJK, ICntrl=      2127 FMM=F ISym2X=0 I1Cent= 0 IOpClX= 0 NMat=1 NMatS=1 NMatT=0.
 FoFJK:  IHMeth= 1 ICntrl=    2127 DoSepK=F KAlg= 0 I1Cent=           0 FoldK=F
 IRaf=         0 NMat=       1 IRICut=       1 DoRegI=T DoRafI=F ISym2E= 0 IDoP0=0 IntGTp=1.
 FoFCou: FMM=F IPFlag=           0 FMFlag=      100000 FMFlg1=         800
         NFxFlg=           0 DoJE=F BraDBF=F KetDBF=F FulRan=T
         wScrn=  0.000000 ICntrl=      2127 IOpCl=  0 I1Cent=           0 NGrid=           0
         NMat0=    1 NMatS0=      1 NMatT0=    0 NMatD0=    1 NMtDS0=    0 NMtDT0=    0
 Symmetry not used in FoFCou.
 Leave Link  703 at Tue Apr  5 19:41:04 2022, MaxMem=  1879048192 cpu:             222.6 elap:              31.8
 (Enter /gpfs/software/gaussian16/sse4/tar/g16/l716.exe)
 Dipole        =-2.14614378D+00 1.61485801D+00-4.72402895D-02
 ***** Axes restored to original set *****
 -------------------------------------------------------------------
 Center     Atomic                   Forces (Hartrees/Bohr)
 Number     Number              X              Y              Z
 -------------------------------------------------------------------
      1        6          -0.018162503   -0.006034125   -0.001857256
      2        6          -0.002069807   -0.023780651   -0.010086029
      3        6           0.025552134   -0.018357192   -0.006112845
      4        6          -0.014817049    0.007228638   -0.001324041
      5        6           0.025113752    0.018928646    0.013248964
      6        6          -0.004598422    0.000880738    0.000594247
      7       17          -0.001104290    0.004129134    0.003166784
      8        8          -0.002136025    0.008584251    0.002072233
      9       17          -0.001025802    0.003074971    0.001576318
     10        6          -0.002571244    0.000688433    0.000601529
     11        6           0.005412372   -0.000098458    0.001234842
     12        6           0.007497068    0.000049791   -0.000845006
     13        6           0.008324328    0.040242238   -0.001030251
     14        6           0.015579424   -0.088926108    0.005427001
     15        6          -0.038513168    0.066399344   -0.007261466
     16        1          -0.004091539   -0.005276717   -0.000657476
     17        1          -0.000820595    0.002134934    0.000594839
     18       17           0.002431366   -0.009867865    0.000657614
 -------------------------------------------------------------------
 Cartesian Forces:  Max     0.088926108 RMS     0.019108329
 Leave Link  716 at Tue Apr  5 19:41:04 2022, MaxMem=  1879048192 cpu:               0.2 elap:               0.0
 (Enter /gpfs/software/gaussian16/sse4/tar/g16/l103.exe)

 GradGradGradGradGradGradGradGradGradGradGradGradGradGradGradGradGradGrad
 Berny optimization.
 Using GEDIIS/GDIIS optimizer.
 FormGI is forming the generalized inverse of G from B-inverse, IUseBI=4.
 Internal  Forces:  Max     0.067582506 RMS     0.011047885
 Search for a local minimum.
 Step number   2 out of a maximum of   95
 All quantities printed in internal units (Hartrees-Bohrs-Radians)
 RMS Force = .11048D-01 SwitMx=.10000D-02 MixMth= 1
 Mixed Optimization -- RFO/linear search
 Update second derivatives using D2CorX and points    1    2
 DE= -4.53D-02 DEPred=-4.34D-02 R= 1.04D+00
 TightC=F SS=  1.41D+00  RLast= 3.02D-01 DXNew= 5.0454D-01 9.0622D-01
 Trust test= 1.04D+00 RLast= 3.02D-01 DXMaxT set to 5.05D-01
 ITU=  1  0
 Use linear search instead of GDIIS.
     Eigenvalues ---    0.00818   0.00889   0.00896   0.00909   0.01475
     Eigenvalues ---    0.01575   0.01652   0.01871   0.02004   0.02038
     Eigenvalues ---    0.02056   0.02093   0.02159   0.02201   0.03005
     Eigenvalues ---    0.15868   0.16007   0.20126   0.23469   0.24566
     Eigenvalues ---    0.24895   0.24974   0.24981   0.24993   0.24996
     Eigenvalues ---    0.24997   0.24999   0.25000   0.26397   0.29736
     Eigenvalues ---    0.31004   0.31604   0.32590   0.33426   0.33996
     Eigenvalues ---    0.35010   0.35384   0.39126   0.39689   0.40951
     Eigenvalues ---    0.42201   0.45045   0.45679   0.46366   0.47405
     Eigenvalues ---    0.50116   0.95516   1.06578
 RFO step:  Lambda=-6.53792508D-03 EMin= 8.18259849D-03
 Quartic linear search produced a step of  0.76958.
 Iteration  1 RMS(Cart)=  0.09728762 RMS(Int)=  0.00448665
 Iteration  2 RMS(Cart)=  0.00553075 RMS(Int)=  0.00058388
 Iteration  3 RMS(Cart)=  0.00001773 RMS(Int)=  0.00058359
 Iteration  4 RMS(Cart)=  0.00000001 RMS(Int)=  0.00058359
 ITry= 1 IFail=0 DXMaxC= 3.73D-01 DCOld= 1.00D+10 DXMaxT= 5.05D-01 DXLimC= 3.00D+00 Rises=F
 Variable       Old X    -DE/DX   Delta X   Delta X   Delta X     New X
                                 (Linear)    (Quad)   (Total)
    R1        2.83674  -0.01125  -0.03223  -0.00117  -0.03296   2.80378
    R2        2.72720   0.00053   0.00895  -0.01198  -0.00301   2.72419
    R3        2.31220   0.00005   0.00504  -0.00768  -0.00264   2.30956
    R4        2.60620   0.01311   0.01533   0.01598   0.03164   2.63784
    R5        3.26560   0.00314  -0.00242   0.02144   0.01902   3.28462
    R6        2.76845  -0.02386  -0.06998   0.00337  -0.06668   2.70177
    R7        3.29273   0.00456   0.00223   0.02074   0.02297   3.31570
    R8        2.30106   0.02734   0.03699  -0.01101   0.02564   2.32669
    R9        2.66945  -0.01345  -0.02769  -0.00550  -0.03363   2.63582
   R10        2.78134  -0.00680  -0.02655   0.01625  -0.01030   2.77105
   R11        2.66681   0.00442   0.00106   0.02155   0.02186   2.68867
   R12        2.66440   0.00440   0.01052   0.00223   0.01311   2.67750
   R13        2.63617  -0.00319  -0.00410  -0.00319  -0.00838   2.62779
   R14        2.05095  -0.00147  -0.00444   0.00119  -0.00325   2.04769
   R15        2.60512  -0.00352  -0.01387   0.00761  -0.00654   2.59857
   R16        3.28679   0.00987   0.02640  -0.00004   0.02635   3.31315
   R17        2.62627  -0.00744  -0.01812   0.00194  -0.01507   2.61120
   R18        2.04569  -0.00303  -0.00353  -0.00811  -0.01164   2.03405
   R19        2.45136  -0.06758  -0.13590  -0.01563  -0.15076   2.30060
    A1        1.89252  -0.02080  -0.05954  -0.01446  -0.07347   1.81904
    A2        2.17887  -0.00003  -0.01293   0.02684   0.01365   2.19252
    A3        2.21169   0.02083   0.07248  -0.01241   0.05980   2.27150
    A4        2.14402   0.01420   0.03748   0.00983   0.04799   2.19201
    A5        1.99272  -0.00432  -0.01565   0.00756  -0.00845   1.98427
    A6        2.14639  -0.00988  -0.02184  -0.01749  -0.03970   2.10669
    A7        2.16036   0.00594   0.01887  -0.00885   0.00992   2.17028
    A8        2.06132  -0.00685  -0.00882  -0.02413  -0.03321   2.02811
    A9        2.06112   0.00090  -0.01007   0.03195   0.02153   2.08265
   A10        2.18648   0.00565   0.01634   0.01468   0.03057   2.21705
   A11        2.31225   0.00490   0.01736   0.00500   0.02125   2.33350
   A12        1.87014  -0.00986  -0.03031  -0.00498  -0.03597   1.83417
   A13        2.28581   0.00246  -0.00336   0.02535   0.02234   2.30815
   A14        2.12321   0.00741   0.03370  -0.01981   0.01419   2.13740
   A15        2.07887  -0.00454  -0.00241  -0.03773  -0.03989   2.03897
   A16        2.15643   0.00400  -0.00298   0.02248   0.01974   2.17617
   A17        2.04674   0.00052   0.00525   0.01510   0.01985   2.06659
   A18        2.12224   0.00069   0.00175   0.02223   0.02202   2.14426
   A19        2.10405  -0.00205  -0.00288  -0.02401  -0.02592   2.07814
   A20        2.05688   0.00136   0.00114   0.00179   0.00391   2.06078
   A21        2.06162  -0.01439  -0.03233  -0.02978  -0.06387   1.99775
   A22        2.09714   0.00309   0.00591   0.00865   0.01523   2.11237
   A23        2.12442   0.01130   0.02643   0.02128   0.04837   2.17279
   A24        2.05442  -0.02387  -0.05193  -0.05994  -0.11067   1.94375
   A25        2.13634   0.00582   0.00746   0.01262   0.01926   2.15559
   A26        2.09218   0.01803   0.04441   0.04671   0.09025   2.18242
   A27        2.17126   0.02850   0.05478   0.06407   0.12104   2.29230
   A28        2.10868   0.00853   0.02223  -0.01002   0.01256   2.12124
    D1       -0.03395   0.00061   0.00316   0.02587   0.02871  -0.00523
    D2        3.11864   0.00078   0.00395   0.03638   0.04002  -3.12452
    D3        3.09257   0.00081   0.00407   0.02405   0.02806   3.12063
    D4       -0.03802   0.00097   0.00486   0.03455   0.03936   0.00134
    D5        0.01786  -0.00006  -0.00064  -0.01856  -0.01915  -0.00129
    D6       -3.10829  -0.00002  -0.00064  -0.01712  -0.01786  -3.12615
    D7        0.02383   0.00008   0.00015  -0.00151  -0.00144   0.02239
    D8       -3.08746   0.00060   0.00130   0.03862   0.03922  -3.04824
    D9       -3.12972  -0.00005  -0.00062  -0.01276  -0.01323   3.14023
   D10        0.04217   0.00047   0.00052   0.02738   0.02743   0.06960
   D11        0.00510  -0.00056  -0.00358  -0.02859  -0.03224  -0.02714
   D12       -3.03900  -0.00101  -0.00568  -0.03378  -0.03933  -3.07833
   D13        3.11640  -0.00120  -0.00470  -0.06963  -0.07498   3.04141
   D14        0.07230  -0.00165  -0.00680  -0.07482  -0.08207  -0.00977
   D15        0.01300  -0.00117  -0.00541  -0.01794  -0.02334  -0.01033
   D16       -0.02523   0.00145   0.00732   0.04131   0.04858   0.02334
   D17        3.02991   0.00164   0.00718   0.04887   0.05574   3.08564
   D18        2.66400  -0.00110  -0.00156  -0.08678  -0.08846   2.57554
   D19       -0.53056  -0.00155  -0.00479  -0.08980  -0.09455  -0.62511
   D20       -0.36811  -0.00077  -0.00062  -0.09379  -0.09444  -0.46255
   D21        2.72052  -0.00122  -0.00384  -0.09681  -0.10054   2.61998
   D22        3.11544  -0.00020  -0.00337   0.00274  -0.00064   3.11480
   D23       -0.02174  -0.00056  -0.00476  -0.00112  -0.00591  -0.02764
   D24        0.02350   0.00010  -0.00013   0.00521   0.00491   0.02841
   D25       -3.11368  -0.00026  -0.00153   0.00135  -0.00035  -3.11403
   D26       -3.13971   0.00097   0.00269   0.02264   0.02505  -3.11466
   D27       -0.02233   0.00007   0.00004  -0.00587  -0.00543  -0.02776
   D28       -0.05018   0.00039  -0.00067   0.01818   0.01719  -0.03299
   D29        3.06720  -0.00051  -0.00332  -0.01034  -0.01329   3.05391
   D30        0.02106   0.00032   0.00645  -0.03311  -0.02683  -0.00577
   D31       -3.12517  -0.00040  -0.00274   0.00498   0.00201  -3.12316
   D32       -3.12483   0.00066   0.00779  -0.02941  -0.02169   3.13666
   D33        0.01212  -0.00005  -0.00140   0.00868   0.00715   0.01927
   D34       -0.03905  -0.00111  -0.01141   0.04083   0.02950  -0.00955
   D35        3.10726  -0.00036  -0.00216   0.00215  -0.00037   3.10689
   D36        0.03529  -0.00043  -0.00298  -0.01097  -0.01419   0.02110
   D37       -3.08273   0.00059  -0.00002   0.01724   0.01794  -3.06479
   D38        0.01098   0.00103   0.00931  -0.01940  -0.00986   0.00112
         Item               Value     Threshold  Converged?
 Maximum Force            0.067583     0.000450     NO 
 RMS     Force            0.011048     0.000300     NO 
 Maximum Displacement     0.372573     0.001800     NO 
 RMS     Displacement     0.096761     0.001200     NO 
 Predicted change in Energy=-1.859017D-02
 Lowest energy point so far.  Saving SCF results.
 GradGradGradGradGradGradGradGradGradGradGradGradGradGradGradGradGradGrad

 Leave Link  103 at Tue Apr  5 19:41:04 2022, MaxMem=  1879048192 cpu:               0.2 elap:               0.1
 (Enter /gpfs/software/gaussian16/sse4/tar/g16/l202.exe)
                          Input orientation:                          
 ---------------------------------------------------------------------
 Center     Atomic      Atomic             Coordinates (Angstroms)
 Number     Number       Type             X           Y           Z
 ---------------------------------------------------------------------
      1          6           0       -4.036870   -0.921843   -0.398410
      2          6           0       -3.477584    0.315789    0.198937
      3          6           0       -2.124539    0.563859    0.436065
      4          6           0       -2.881099   -1.743263   -0.658432
      5          6           0       -1.704546   -1.461340   -0.430007
      6          6           0       -1.068672   -0.342638    0.108206
      7         17           0       -1.747096    2.051170    1.286969
      8          8           0       -5.222979   -1.148037   -0.587289
      9         17           0       -4.684876    1.486391    0.638594
     10          6           0        0.378965   -0.294070    0.336776
     11          6           0        1.037127   -1.537071    0.551438
     12          6           0        2.409705   -1.639685    0.749353
     13          6           0        1.163561    0.884801    0.289848
     14          6           0        2.499258    0.609825    0.512652
     15          6           0        3.081424   -0.440341    0.713532
     16          1           0        0.763262    1.856030    0.055210
     17          1           0        0.450639   -2.448148    0.563484
     18         17           0        3.175091   -3.199728    0.982395
 ---------------------------------------------------------------------
                    Distance matrix (angstroms):
                    1          2          3          4          5
     1  C    0.000000
     2  C    1.483698   0.000000
     3  C    2.561381   1.395887   0.000000
     4  C    1.441579   2.308803   2.663291   0.000000
     5  C    2.394115   2.587938   2.242299   1.231232   0.000000
     6  C    3.066323   2.498923   1.429714   2.415445   1.394813
     7  Cl   4.113681   2.681408   1.754593   4.412286   3.909929
     8  O    1.222168   2.409843   3.684858   2.417387   3.535854
     9  Cl   2.700903   1.738148   2.728994   3.920019   4.325897
    10  C    4.520420   3.906904   2.648288   3.703864   2.508285
    11  C    5.198669   4.892848   3.797808   4.105946   2.913030
    12  C    6.587183   6.227922   5.051051   5.475873   4.283662
    13  C    5.548166   4.676779   3.306959   4.915814   3.774733
    14  C    6.774733   5.992287   4.624659   5.988046   4.780199
    15  C    7.220690   6.622471   5.309185   6.255523   5.025498
    16  H    5.564496   4.514174   3.186557   5.171611   4.162987
    17  H    4.836589   4.816968   3.964841   3.618069   2.570144
    18  Cl   7.688157   7.565101   6.522970   6.441354   5.369146
                    6          7          8          9         10
     6  C    0.000000
     7  Cl   2.753191   0.000000
     8  O    4.288432   5.082276   0.000000
     9  Cl   4.087002   3.061032   2.955089   0.000000
    10  C    1.466375   3.305020   5.741510   5.376208   0.000000
    11  C    2.461202   4.600911   6.374714   6.472266   1.422782
    12  C    3.767295   5.584840   7.764419   7.753560   2.470790
    13  C    2.553912   3.290378   6.759415   5.889630   1.416874
    14  C    3.714954   4.550666   7.995805   7.238508   2.311623
    15  C    4.195148   5.463613   8.435406   8.002082   2.732513
    16  H    2.862330   2.803071   6.728470   5.491736   2.202248
    17  H    2.636050   5.059381   5.933339   6.469911   2.167161
    18  Cl   5.190058   7.203654   8.786406   9.157346   4.083870
                   11         12         13         14         15
    11  C    0.000000
    12  C    1.390565   0.000000
    13  C    2.439238   2.852552   0.000000
    14  C    2.597786   2.263701   1.381789   0.000000
    15  C    2.325562   1.375105   2.369327   1.217423   0.000000
    16  H    3.440114   3.925893   1.076373   2.185398   3.328751
    17  H    1.083593   2.127463   3.419311   3.681117   3.312828
    18  Cl   2.742452   1.753243   4.605351   3.897449   2.774036
                   16         17         18
    16  H    0.000000
    17  H    4.345346   0.000000
    18  Cl   5.677789   2.857096   0.000000
 Stoichiometry    C12H2Cl3O(1-)
 Framework group  C1[X(C12H2Cl3O)]
 Deg. of freedom    48
 Full point group                 C1      NOp   1
 RotChk:  IX=3 Diff= 3.23D-02
 Largest Abelian subgroup         C1      NOp   1
 Largest concise Abelian subgroup C1      NOp   1
                         Standard orientation:                         
 ---------------------------------------------------------------------
 Center     Atomic      Atomic             Coordinates (Angstroms)
 Number     Number       Type             X           Y           Z
 ---------------------------------------------------------------------
      1          6           0        2.762948   -1.746910    0.210111
      2          6           0        2.613346   -0.286042   -0.001645
      3          6           0        1.409784    0.420339    0.029426
      4          6           0        1.418708   -2.209705    0.448831
      5          6           0        0.392902   -1.529093    0.469389
      6          6           0        0.135373   -0.168861    0.299238
      7         17           0        1.497759    2.119948   -0.397408
      8          8           0        3.813792   -2.369138    0.162622
      9         17           0        4.111234    0.527270   -0.342256
     10          6           0       -1.223558    0.382040    0.307764
     11          6           0       -2.274399   -0.495134   -0.080316
     12          6           0       -3.611595   -0.113659   -0.087665
     13          6           0       -1.560840    1.689604    0.736773
     14          6           0       -2.923054    1.908639    0.661044
     15          6           0       -3.836721    1.180721    0.318305
     16          1           0       -0.842259    2.392582    1.121536
     17          1           0       -2.030763   -1.505895   -0.385568
     18         17           0       -4.871032   -1.242819   -0.548834
 ---------------------------------------------------------------------
 Rotational constants (GHZ):           0.8596802           0.1983246           0.1656821
 Leave Link  202 at Tue Apr  5 19:41:04 2022, MaxMem=  1879048192 cpu:               0.1 elap:               0.0
 (Enter /gpfs/software/gaussian16/sse4/tar/g16/l301.exe)
 Standard basis: 6-311+G(d,p) (5D, 7F)
 Ernie: Thresh=  0.10000D-02 Tol=  0.10000D-05 Strict=F.
 There are   404 symmetry adapted cartesian basis functions of A   symmetry.
 There are   388 symmetry adapted basis functions of A   symmetry.
   388 basis functions,   643 primitive gaussians,   404 cartesian basis functions
    67 alpha electrons       67 beta electrons
       nuclear repulsion energy      1236.6054983486 Hartrees.
 IExCor= 4336 DFT=T Ex+Corr=M062X ExCW=0 ScaHFX=  0.540000
 ScaDFX=  1.000000  1.000000  1.000000  1.000000 ScalE2=  1.000000  1.000000
 IRadAn=      5 IRanWt=     -1 IRanGd=            0 ICorTp=0 IEmpDi=  4
 NAtoms=   18 NActive=   18 NUniq=   18 SFac= 1.00D+00 NAtFMM=   60 NAOKFM=F Big=F
 Integral buffers will be    131072 words long.
 Raffenetti 2 integral format.
 Two-electron integral symmetry is turned on.
 Leave Link  301 at Tue Apr  5 19:41:04 2022, MaxMem=  1879048192 cpu:               0.5 elap:               0.1
 (Enter /gpfs/software/gaussian16/sse4/tar/g16/l302.exe)
 NPDir=0 NMtPBC=     1 NCelOv=     1 NCel=       1 NClECP=     1 NCelD=      1
         NCelK=      1 NCelE2=     1 NClLst=     1 CellRange=     0.0.
 One-electron integrals computed using PRISM.
 One-electron integral symmetry used in STVInt
 NBasis=   388 RedAO= T EigKep=  1.12D-06  NBF=   388
 NBsUse=   385 1.00D-06 EigRej=  7.95D-07 NBFU=   385
 Precomputing XC quadrature grid using
 IXCGrd= 4 IRadAn=           5 IRanWt=          -1 IRanGd=           0 AccXCQ= 0.00D+00.
 Generated NRdTot=       0 NPtTot=           0 NUsed=           0 NTot=          32
 NSgBfM=   394   394   394   394   394 MxSgAt=    18 MxSgA2=    18.
 Leave Link  302 at Tue Apr  5 19:41:04 2022, MaxMem=  1879048192 cpu:               3.0 elap:               0.4
 (Enter /gpfs/software/gaussian16/sse4/tar/g16/l303.exe)
 DipDrv:  MaxL=1.
 Leave Link  303 at Tue Apr  5 19:41:04 2022, MaxMem=  1879048192 cpu:               0.4 elap:               0.1
 (Enter /gpfs/software/gaussian16/sse4/tar/g16/l401.exe)
 Initial guess from the checkpoint file:  "checkpoint.chk"
 B after Tr=    -0.000000    0.000000    0.000000
         Rot=    0.999998    0.002090    0.000490   -0.000438 Ang=   0.25 deg.
 Guess basis will be translated and rotated to current coordinates.
 JPrj=2 DoOrth=T DoCkMO=T.
 Generating alternative initial guess.
 ExpMin= 4.38D-02 ExpMax= 1.06D+05 ExpMxC= 3.62D+03 IAcc=2 IRadAn=         4 AccDes= 0.00D+00
 Harris functional with IExCor= 1009 and IRadAn=       4 diagonalized for initial guess.
 HarFok:  IExCor= 1009 AccDes= 0.00D+00 IRadAn=         4 IDoV= 1 UseB2=F ITyADJ=14
 ICtDFT=  3500011 ScaDFX=  1.000000  1.000000  1.000000  1.000000
 FoFCou: FMM=F IPFlag=           0 FMFlag=      100000 FMFlg1=           0
         NFxFlg=           0 DoJE=T BraDBF=F KetDBF=T FulRan=T
         wScrn=  0.000000 ICntrl=       500 IOpCl=  0 I1Cent=   200000004 NGrid=           0
         NMat0=    1 NMatS0=      1 NMatT0=    0 NMatD0=    1 NMtDS0=    0 NMtDT0=    0
 Petite list used in FoFCou.
 Harris En= -1913.20517694339    
 Leave Link  401 at Tue Apr  5 19:41:06 2022, MaxMem=  1879048192 cpu:              12.3 elap:               1.8
 (Enter /gpfs/software/gaussian16/sse4/tar/g16/l502.exe)
 Integral symmetry usage will be decided dynamically.
 Closed shell SCF:
 Using DIIS extrapolation, IDIIS=  1040.
 NGot=  1879048192 LenX=  1878715301 LenY=  1878551644
 Requested convergence on RMS density matrix=1.00D-08 within 128 cycles.
 Requested convergence on MAX density matrix=1.00D-06.
 Requested convergence on             energy=1.00D-06.
 No special actions if energy rises.
 Fock matrices will be formed incrementally for  20 cycles.

 Cycle   1  Pass 1  IDiag  1:
 FoFJK:  IHMeth= 1 ICntrl=       0 DoSepK=F KAlg= 0 I1Cent=           0 FoldK=F
 IRaf= 820000000 NMat=       1 IRICut=       1 DoRegI=T DoRafI=F ISym2E= 0 IDoP0=0 IntGTp=1.
 FoFCou: FMM=F IPFlag=           0 FMFlag=      100000 FMFlg1=           0
         NFxFlg=           0 DoJE=F BraDBF=F KetDBF=F FulRan=T
         wScrn=  0.000000 ICntrl=         0 IOpCl=  0 I1Cent=           0 NGrid=           0
         NMat0=    1 NMatS0=      1 NMatT0=    0 NMatD0=    1 NMtDS0=    0 NMtDT0=    0
 Symmetry not used in FoFCou.
 E= -1913.94911835803    
 DIIS: error= 6.86D-03 at cycle   1 NSaved=   1.
 NSaved= 1 IEnMin= 1 EnMin= -1913.94911835803     IErMin= 1 ErrMin= 6.86D-03
 ErrMax= 6.86D-03  0.00D+00 EMaxC= 1.00D-01 BMatC= 5.22D-02 BMatP= 5.22D-02
 IDIUse=3 WtCom= 9.31D-01 WtEn= 6.86D-02
 Coeff-Com:  0.100D+01
 Coeff-En:   0.100D+01
 Coeff:      0.100D+01
 Gap=     0.398 Goal=   None    Shift=    0.000
 GapD=    0.398 DampG=1.000 DampE=1.000 DampFc=1.0000 IDamp=-1.
 RMSDP=1.01D-01 MaxDP=1.15D+01              OVMax= 1.01D-01

 Cycle   2  Pass 1  IDiag  1:
 RMSU=  1.00D-01    CP:  1.12D+00
 E= -1914.04566363970     Delta-E=       -0.096545281669 Rises=F Damp=F
 DIIS: error= 1.77D-03 at cycle   2 NSaved=   2.
 NSaved= 2 IEnMin= 2 EnMin= -1914.04566363970     IErMin= 2 ErrMin= 1.77D-03
 ErrMax= 1.77D-03  0.00D+00 EMaxC= 1.00D-01 BMatC= 3.83D-03 BMatP= 5.22D-02
 IDIUse=3 WtCom= 9.82D-01 WtEn= 1.77D-02
 Coeff-Com:  0.284D-01 0.972D+00
 Coeff-En:   0.000D+00 0.100D+01
 Coeff:      0.279D-01 0.972D+00
 Gap=     0.146 Goal=   None    Shift=    0.000
 RMSDP=2.25D-02 MaxDP=2.30D+00 DE=-9.65D-02 OVMax= 3.01D-02

 Cycle   3  Pass 1  IDiag  1:
 RMSU=  1.26D-02    CP:  1.11D+00  1.19D+00
 E= -1914.04744363459     Delta-E=       -0.001779994893 Rises=F Damp=F
 DIIS: error= 2.16D-03 at cycle   3 NSaved=   3.
 NSaved= 3 IEnMin= 3 EnMin= -1914.04744363459     IErMin= 2 ErrMin= 1.77D-03
 ErrMax= 2.16D-03  0.00D+00 EMaxC= 1.00D-01 BMatC= 4.30D-03 BMatP= 3.83D-03
 IDIUse=3 WtCom= 1.77D-01 WtEn= 8.23D-01
 Coeff-Com: -0.480D-01 0.539D+00 0.509D+00
 Coeff-En:   0.000D+00 0.368D+00 0.632D+00
 Coeff:     -0.851D-02 0.398D+00 0.610D+00
 Gap=     0.153 Goal=   None    Shift=    0.000
 RMSDP=7.77D-03 MaxDP=9.63D-01 DE=-1.78D-03 OVMax= 1.92D-02

 Cycle   4  Pass 1  IDiag  1:
 RMSU=  4.85D-03    CP:  1.11D+00  1.23D+00  6.75D-01
 E= -1914.05057804084     Delta-E=       -0.003134406250 Rises=F Damp=F
 DIIS: error= 1.25D-03 at cycle   4 NSaved=   4.
 NSaved= 4 IEnMin= 4 EnMin= -1914.05057804084     IErMin= 4 ErrMin= 1.25D-03
 ErrMax= 1.25D-03  0.00D+00 EMaxC= 1.00D-01 BMatC= 1.12D-03 BMatP= 3.83D-03
 IDIUse=3 WtCom= 9.87D-01 WtEn= 1.25D-02
 Coeff-Com: -0.245D-01 0.158D+00 0.373D+00 0.493D+00
 Coeff-En:   0.000D+00 0.000D+00 0.196D+00 0.804D+00
 Coeff:     -0.242D-01 0.156D+00 0.371D+00 0.497D+00
 Gap=     0.152 Goal=   None    Shift=    0.000
 RMSDP=1.56D-03 MaxDP=1.84D-01 DE=-3.13D-03 OVMax= 9.92D-03

 Cycle   5  Pass 1  IDiag  1:
 RMSU=  8.96D-04    CP:  1.11D+00  1.23D+00  7.45D-01  8.60D-01
 E= -1914.05159032271     Delta-E=       -0.001012281869 Rises=F Damp=F
 DIIS: error= 3.29D-04 at cycle   5 NSaved=   5.
 NSaved= 5 IEnMin= 5 EnMin= -1914.05159032271     IErMin= 5 ErrMin= 3.29D-04
 ErrMax= 3.29D-04  0.00D+00 EMaxC= 1.00D-01 BMatC= 6.58D-05 BMatP= 1.12D-03
 IDIUse=3 WtCom= 9.97D-01 WtEn= 3.29D-03
 Coeff-Com: -0.396D-02-0.279D-01 0.108D+00 0.297D+00 0.627D+00
 Coeff-En:   0.000D+00 0.000D+00 0.000D+00 0.000D+00 0.100D+01
 Coeff:     -0.395D-02-0.278D-01 0.108D+00 0.296D+00 0.628D+00
 Gap=     0.152 Goal=   None    Shift=    0.000
 RMSDP=5.93D-04 MaxDP=3.63D-02 DE=-1.01D-03 OVMax= 3.55D-03

 Cycle   6  Pass 1  IDiag  1:
 RMSU=  4.65D-04    CP:  1.11D+00  1.23D+00  7.71D-01  8.40D-01  1.13D+00
 E= -1914.05165954483     Delta-E=       -0.000069222122 Rises=F Damp=F
 DIIS: error= 1.25D-04 at cycle   6 NSaved=   6.
 NSaved= 6 IEnMin= 6 EnMin= -1914.05165954483     IErMin= 6 ErrMin= 1.25D-04
 ErrMax= 1.25D-04  0.00D+00 EMaxC= 1.00D-01 BMatC= 1.05D-05 BMatP= 6.58D-05
 IDIUse=3 WtCom= 9.99D-01 WtEn= 1.25D-03
 EnCoef did     2 forward-backward iterations
 Coeff-Com:  0.108D-02-0.372D-01 0.684D-02 0.877D-01 0.356D+00 0.585D+00
 Coeff-En:   0.000D+00 0.000D+00 0.000D+00 0.000D+00 0.482D-02 0.995D+00
 Coeff:      0.108D-02-0.371D-01 0.683D-02 0.876D-01 0.356D+00 0.586D+00
 Gap=     0.152 Goal=   None    Shift=    0.000
 RMSDP=2.56D-04 MaxDP=2.22D-02 DE=-6.92D-05 OVMax= 1.84D-03

 Cycle   7  Pass 1  IDiag  1:
 RMSU=  1.67D-04    CP:  1.11D+00  1.23D+00  7.64D-01  8.66D-01  1.19D+00
                    CP:  9.27D-01
 E= -1914.05167160142     Delta-E=       -0.000012056586 Rises=F Damp=F
 DIIS: error= 5.05D-05 at cycle   7 NSaved=   7.
 NSaved= 7 IEnMin= 7 EnMin= -1914.05167160142     IErMin= 7 ErrMin= 5.05D-05
 ErrMax= 5.05D-05  0.00D+00 EMaxC= 1.00D-01 BMatC= 1.32D-06 BMatP= 1.05D-05
 IDIUse=1 WtCom= 1.00D+00 WtEn= 0.00D+00
 Coeff-Com:  0.101D-02-0.170D-01-0.887D-02 0.108D-01 0.119D+00 0.315D+00
 Coeff-Com:  0.580D+00
 Coeff:      0.101D-02-0.170D-01-0.887D-02 0.108D-01 0.119D+00 0.315D+00
 Coeff:      0.580D+00
 Gap=     0.152 Goal=   None    Shift=    0.000
 RMSDP=7.68D-05 MaxDP=6.00D-03 DE=-1.21D-05 OVMax= 4.72D-04

 Cycle   8  Pass 1  IDiag  1:
 RMSU=  5.88D-05    CP:  1.11D+00  1.23D+00  7.64D-01  8.69D-01  1.21D+00
                    CP:  9.50D-01  1.17D+00
 E= -1914.05167319140     Delta-E=       -0.000001589977 Rises=F Damp=F
 DIIS: error= 1.79D-05 at cycle   8 NSaved=   8.
 NSaved= 8 IEnMin= 8 EnMin= -1914.05167319140     IErMin= 8 ErrMin= 1.79D-05
 ErrMax= 1.79D-05  0.00D+00 EMaxC= 1.00D-01 BMatC= 2.00D-07 BMatP= 1.32D-06
 IDIUse=1 WtCom= 1.00D+00 WtEn= 0.00D+00
 Coeff-Com:  0.354D-03-0.133D-02-0.620D-02-0.137D-01-0.125D-01 0.390D-01
 Coeff-Com:  0.275D+00 0.720D+00
 Coeff:      0.354D-03-0.133D-02-0.620D-02-0.137D-01-0.125D-01 0.390D-01
 Coeff:      0.275D+00 0.720D+00
 Gap=     0.152 Goal=   None    Shift=    0.000
 RMSDP=4.54D-05 MaxDP=4.92D-03 DE=-1.59D-06 OVMax= 3.71D-04

 Cycle   9  Pass 1  IDiag  1:
 RMSU=  2.74D-05    CP:  1.11D+00  1.23D+00  7.64D-01  8.65D-01  1.22D+00
                    CP:  9.61D-01  1.22D+00  8.17D-01
 E= -1914.05167352902     Delta-E=       -0.000000337618 Rises=F Damp=F
 DIIS: error= 1.58D-05 at cycle   9 NSaved=   9.
 NSaved= 9 IEnMin= 9 EnMin= -1914.05167352902     IErMin= 9 ErrMin= 1.58D-05
 ErrMax= 1.58D-05  0.00D+00 EMaxC= 1.00D-01 BMatC= 9.35D-08 BMatP= 2.00D-07
 IDIUse=1 WtCom= 1.00D+00 WtEn= 0.00D+00
 Coeff-Com:  0.532D-04 0.233D-02-0.245D-02-0.113D-01-0.297D-01-0.347D-01
 Coeff-Com:  0.464D-01 0.464D+00 0.565D+00
 Coeff:      0.532D-04 0.233D-02-0.245D-02-0.113D-01-0.297D-01-0.347D-01
 Coeff:      0.464D-01 0.464D+00 0.565D+00
 Gap=     0.152 Goal=   None    Shift=    0.000
 RMSDP=3.15D-05 MaxDP=4.81D-03 DE=-3.38D-07 OVMax= 1.84D-04

 Cycle  10  Pass 1  IDiag  1:
 RMSU=  1.52D-05    CP:  1.11D+00  1.23D+00  7.64D-01  8.67D-01  1.22D+00
                    CP:  9.71D-01  1.29D+00  9.74D-01  6.82D-01
 E= -1914.05167366870     Delta-E=       -0.000000139681 Rises=F Damp=F
 DIIS: error= 3.34D-06 at cycle  10 NSaved=  10.
 NSaved=10 IEnMin=10 EnMin= -1914.05167366870     IErMin=10 ErrMin= 3.34D-06
 ErrMax= 3.34D-06  0.00D+00 EMaxC= 1.00D-01 BMatC= 8.66D-09 BMatP= 9.35D-08
 IDIUse=1 WtCom= 1.00D+00 WtEn= 0.00D+00
 Coeff-Com: -0.556D-04 0.127D-02 0.364D-03-0.175D-02-0.832D-02-0.213D-01
 Coeff-Com: -0.498D-01 0.179D-01 0.238D+00 0.823D+00
 Coeff:     -0.556D-04 0.127D-02 0.364D-03-0.175D-02-0.832D-02-0.213D-01
 Coeff:     -0.498D-01 0.179D-01 0.238D+00 0.823D+00
 Gap=     0.152 Goal=   None    Shift=    0.000
 RMSDP=7.49D-06 MaxDP=6.05D-04 DE=-1.40D-07 OVMax= 1.25D-04

 Cycle  11  Pass 1  IDiag  1:
 RMSU=  5.09D-06    CP:  1.11D+00  1.23D+00  7.64D-01  8.66D-01  1.22D+00
                    CP:  9.72D-01  1.30D+00  1.00D+00  7.48D-01  1.17D+00
 E= -1914.05167369115     Delta-E=       -0.000000022451 Rises=F Damp=F
 DIIS: error= 1.38D-06 at cycle  11 NSaved=  11.
 NSaved=11 IEnMin=11 EnMin= -1914.05167369115     IErMin=11 ErrMin= 1.38D-06
 ErrMax= 1.38D-06  0.00D+00 EMaxC= 1.00D-01 BMatC= 1.60D-09 BMatP= 8.66D-09
 IDIUse=1 WtCom= 1.00D+00 WtEn= 0.00D+00
 Coeff-Com: -0.398D-04 0.411D-03 0.459D-03 0.341D-03-0.610D-03-0.581D-02
 Coeff-Com: -0.291D-01-0.498D-01 0.378D-01 0.382D+00 0.664D+00
 Coeff:     -0.398D-04 0.411D-03 0.459D-03 0.341D-03-0.610D-03-0.581D-02
 Coeff:     -0.291D-01-0.498D-01 0.378D-01 0.382D+00 0.664D+00
 Gap=     0.152 Goal=   None    Shift=    0.000
 RMSDP=3.89D-06 MaxDP=3.29D-04 DE=-2.25D-08 OVMax= 4.79D-05

 Cycle  12  Pass 1  IDiag  1:
 RMSU=  1.33D-06    CP:  1.11D+00  1.23D+00  7.64D-01  8.66D-01  1.22D+00
                    CP:  9.68D-01  1.30D+00  1.01D+00  7.88D-01  1.21D+00
                    CP:  1.08D+00
 E= -1914.05167369455     Delta-E=       -0.000000003405 Rises=F Damp=F
 DIIS: error= 5.73D-07 at cycle  12 NSaved=  12.
 NSaved=12 IEnMin=12 EnMin= -1914.05167369455     IErMin=12 ErrMin= 5.73D-07
 ErrMax= 5.73D-07  0.00D+00 EMaxC= 1.00D-01 BMatC= 3.55D-10 BMatP= 1.60D-09
 IDIUse=1 WtCom= 1.00D+00 WtEn= 0.00D+00
 Coeff-Com: -0.596D-05-0.105D-03 0.148D-03 0.593D-03 0.168D-02 0.220D-02
 Coeff-Com: -0.331D-02-0.292D-01-0.372D-01-0.477D-02 0.333D+00 0.736D+00
 Coeff:     -0.596D-05-0.105D-03 0.148D-03 0.593D-03 0.168D-02 0.220D-02
 Coeff:     -0.331D-02-0.292D-01-0.372D-01-0.477D-02 0.333D+00 0.736D+00
 Gap=     0.152 Goal=   None    Shift=    0.000
 RMSDP=5.14D-06 MaxDP=6.15D-04 DE=-3.41D-09 OVMax= 2.92D-05

 Cycle  13  Pass 1  IDiag  1:
 RMSU=  1.15D-06    CP:  1.11D+00  1.23D+00  7.64D-01  8.66D-01  1.22D+00
                    CP:  9.68D-01  1.30D+00  1.02D+00  7.77D-01  1.28D+00
                    CP:  1.15D+00  1.22D+00
 E= -1914.05167369531     Delta-E=       -0.000000000758 Rises=F Damp=F
 DIIS: error= 3.53D-07 at cycle  13 NSaved=  13.
 NSaved=13 IEnMin=13 EnMin= -1914.05167369531     IErMin=13 ErrMin= 3.53D-07
 ErrMax= 3.53D-07  0.00D+00 EMaxC= 1.00D-01 BMatC= 5.43D-11 BMatP= 3.55D-10
 IDIUse=1 WtCom= 1.00D+00 WtEn= 0.00D+00
 Coeff-Com:  0.413D-05-0.124D-03-0.221D-05 0.244D-03 0.919D-03 0.209D-02
 Coeff-Com:  0.314D-02-0.580D-02-0.230D-01-0.637D-01 0.529D-01 0.339D+00
 Coeff-Com:  0.694D+00
 Coeff:      0.413D-05-0.124D-03-0.221D-05 0.244D-03 0.919D-03 0.209D-02
 Coeff:      0.314D-02-0.580D-02-0.230D-01-0.637D-01 0.529D-01 0.339D+00
 Coeff:      0.694D+00
 Gap=     0.152 Goal=   None    Shift=    0.000
 RMSDP=6.95D-07 MaxDP=6.21D-05 DE=-7.58D-10 OVMax= 1.25D-05

 Cycle  14  Pass 1  IDiag  1:
 RMSU=  3.27D-07    CP:  1.11D+00  1.23D+00  7.64D-01  8.66D-01  1.22D+00
                    CP:  9.68D-01  1.30D+00  1.02D+00  7.74D-01  1.29D+00
                    CP:  1.20D+00  1.33D+00  1.00D+00
 E= -1914.05167369544     Delta-E=       -0.000000000124 Rises=F Damp=F
 DIIS: error= 1.25D-07 at cycle  14 NSaved=  14.
 NSaved=14 IEnMin=14 EnMin= -1914.05167369544     IErMin=14 ErrMin= 1.25D-07
 ErrMax= 1.25D-07  0.00D+00 EMaxC= 1.00D-01 BMatC= 7.55D-12 BMatP= 5.43D-11
 IDIUse=1 WtCom= 1.00D+00 WtEn= 0.00D+00
 Coeff-Com:  0.139D-05-0.381D-05-0.217D-04-0.511D-04-0.160D-03 0.151D-04
 Coeff-Com:  0.165D-02 0.440D-02 0.110D-02-0.192D-01-0.502D-01-0.439D-01
 Coeff-Com:  0.206D+00 0.900D+00
 Coeff:      0.139D-05-0.381D-05-0.217D-04-0.511D-04-0.160D-03 0.151D-04
 Coeff:      0.165D-02 0.440D-02 0.110D-02-0.192D-01-0.502D-01-0.439D-01
 Coeff:      0.206D+00 0.900D+00
 Gap=     0.152 Goal=   None    Shift=    0.000
 RMSDP=4.52D-07 MaxDP=4.71D-05 DE=-1.24D-10 OVMax= 7.84D-06

 Cycle  15  Pass 1  IDiag  1:
 RMSU=  1.63D-07    CP:  1.11D+00  1.23D+00  7.64D-01  8.66D-01  1.22D+00
                    CP:  9.68D-01  1.30D+00  1.02D+00  7.72D-01  1.30D+00
                    CP:  1.20D+00  1.41D+00  1.09D+00  1.40D+00
 E= -1914.05167369563     Delta-E=       -0.000000000194 Rises=F Damp=F
 DIIS: error= 5.48D-08 at cycle  15 NSaved=  15.
 NSaved=15 IEnMin=15 EnMin= -1914.05167369563     IErMin=15 ErrMin= 5.48D-08
 ErrMax= 5.48D-08  0.00D+00 EMaxC= 1.00D-01 BMatC= 1.72D-12 BMatP= 7.55D-12
 IDIUse=1 WtCom= 1.00D+00 WtEn= 0.00D+00
 Coeff-Com: -0.129D-06 0.207D-04-0.884D-05-0.620D-04-0.222D-03-0.381D-03
 Coeff-Com:  0.143D-03 0.240D-02 0.451D-02 0.515D-02-0.263D-01-0.816D-01
 Coeff-Com: -0.710D-01 0.332D+00 0.835D+00
 Coeff:     -0.129D-06 0.207D-04-0.884D-05-0.620D-04-0.222D-03-0.381D-03
 Coeff:      0.143D-03 0.240D-02 0.451D-02 0.515D-02-0.263D-01-0.816D-01
 Coeff:     -0.710D-01 0.332D+00 0.835D+00
 Gap=     0.152 Goal=   None    Shift=    0.000
 RMSDP=2.73D-07 MaxDP=2.28D-05 DE=-1.94D-10 OVMax= 3.77D-06

 Cycle  16  Pass 1  IDiag  1:
 RMSU=  8.92D-08    CP:  1.11D+00  1.23D+00  7.64D-01  8.66D-01  1.22D+00
                    CP:  9.69D-01  1.30D+00  1.02D+00  7.73D-01  1.30D+00
                    CP:  1.20D+00  1.44D+00  1.06D+00  1.68D+00  1.07D+00
 E= -1914.05167369564     Delta-E=       -0.000000000008 Rises=F Damp=F
 DIIS: error= 2.75D-08 at cycle  16 NSaved=  16.
 NSaved=16 IEnMin=16 EnMin= -1914.05167369564     IErMin=16 ErrMin= 2.75D-08
 ErrMax= 2.75D-08  0.00D+00 EMaxC= 1.00D-01 BMatC= 4.22D-13 BMatP= 1.72D-12
 IDIUse=1 WtCom= 1.00D+00 WtEn= 0.00D+00
 Coeff-Com: -0.301D-06 0.102D-04-0.994D-06-0.194D-04-0.696D-04-0.178D-03
 Coeff-Com: -0.200D-03 0.131D-03 0.172D-02 0.645D-02-0.115D-03-0.261D-01
 Coeff-Com: -0.807D-01-0.430D-01 0.378D+00 0.764D+00
 Coeff:     -0.301D-06 0.102D-04-0.994D-06-0.194D-04-0.696D-04-0.178D-03
 Coeff:     -0.200D-03 0.131D-03 0.172D-02 0.645D-02-0.115D-03-0.261D-01
 Coeff:     -0.807D-01-0.430D-01 0.378D+00 0.764D+00
 Gap=     0.152 Goal=   None    Shift=    0.000
 RMSDP=1.22D-07 MaxDP=9.09D-06 DE=-8.19D-12 OVMax= 1.46D-06

 Cycle  17  Pass 1  IDiag  1:
 RMSU=  3.30D-08    CP:  1.11D+00  1.23D+00  7.64D-01  8.66D-01  1.22D+00
                    CP:  9.69D-01  1.30D+00  1.02D+00  7.73D-01  1.30D+00
                    CP:  1.21D+00  1.44D+00  1.03D+00  1.79D+00  1.11D+00
                    CP:  1.36D+00
 E= -1914.05167369566     Delta-E=       -0.000000000021 Rises=F Damp=F
 DIIS: error= 8.80D-09 at cycle  17 NSaved=  17.
 NSaved=17 IEnMin=17 EnMin= -1914.05167369566     IErMin=17 ErrMin= 8.80D-09
 ErrMax= 8.80D-09  0.00D+00 EMaxC= 1.00D-01 BMatC= 4.04D-14 BMatP= 4.22D-13
 IDIUse=1 WtCom= 1.00D+00 WtEn= 0.00D+00
 Coeff-Com: -0.946D-07 0.722D-06 0.722D-06 0.185D-05 0.504D-05-0.630D-05
 Coeff-Com: -0.645D-04-0.259D-03-0.163D-03 0.111D-02 0.350D-02 0.399D-02
 Coeff-Com: -0.154D-01-0.624D-01-0.292D-02 0.243D+00 0.830D+00
 Coeff:     -0.946D-07 0.722D-06 0.722D-06 0.185D-05 0.504D-05-0.630D-05
 Coeff:     -0.645D-04-0.259D-03-0.163D-03 0.111D-02 0.350D-02 0.399D-02
 Coeff:     -0.154D-01-0.624D-01-0.292D-02 0.243D+00 0.830D+00
 Gap=     0.152 Goal=   None    Shift=    0.000
 RMSDP=3.53D-08 MaxDP=4.40D-06 DE=-2.09D-11 OVMax= 4.93D-07

 Cycle  18  Pass 1  IDiag  1:
 RMSU=  1.31D-08    CP:  1.11D+00  1.23D+00  7.64D-01  8.66D-01  1.22D+00
                    CP:  9.69D-01  1.30D+00  1.02D+00  7.73D-01  1.30D+00
                    CP:  1.21D+00  1.44D+00  1.02D+00  1.81D+00  1.16D+00
                    CP:  1.47D+00  1.01D+00
 E= -1914.05167369551     Delta-E=        0.000000000153 Rises=F Damp=F
 DIIS: error= 3.65D-09 at cycle  18 NSaved=  18.
 NSaved=18 IEnMin=17 EnMin= -1914.05167369566     IErMin=18 ErrMin= 3.65D-09
 ErrMax= 3.65D-09  0.00D+00 EMaxC= 1.00D-01 BMatC= 6.42D-15 BMatP= 4.04D-14
 IDIUse=1 WtCom= 1.00D+00 WtEn= 0.00D+00
 Coeff-Com: -0.351D-08-0.990D-06 0.481D-06 0.318D-05 0.101D-04 0.194D-04
 Coeff-Com:  0.363D-05-0.860D-04-0.271D-03-0.493D-03 0.105D-02 0.511D-02
 Coeff-Com:  0.596D-02-0.154D-01-0.548D-01-0.303D-01 0.294D+00 0.795D+00
 Coeff:     -0.351D-08-0.990D-06 0.481D-06 0.318D-05 0.101D-04 0.194D-04
 Coeff:      0.363D-05-0.860D-04-0.271D-03-0.493D-03 0.105D-02 0.511D-02
 Coeff:      0.596D-02-0.154D-01-0.548D-01-0.303D-01 0.294D+00 0.795D+00
 Gap=     0.152 Goal=   None    Shift=    0.000
 RMSDP=2.35D-08 MaxDP=2.41D-06 DE= 1.53D-10 OVMax= 1.53D-07

 Cycle  19  Pass 1  IDiag  1:
 RMSU=  3.87D-09    CP:  1.11D+00  1.23D+00  7.64D-01  8.66D-01  1.22D+00
                    CP:  9.69D-01  1.30D+00  1.02D+00  7.73D-01  1.30D+00
                    CP:  1.21D+00  1.44D+00  1.02D+00  1.81D+00  1.15D+00
                    CP:  1.52D+00  1.08D+00  1.15D+00
 E= -1914.05167369558     Delta-E=       -0.000000000072 Rises=F Damp=F
 DIIS: error= 1.43D-09 at cycle  19 NSaved=  19.
 NSaved=19 IEnMin=17 EnMin= -1914.05167369566     IErMin=19 ErrMin= 1.43D-09
 ErrMax= 1.43D-09  0.00D+00 EMaxC= 1.00D-01 BMatC= 8.28D-16 BMatP= 6.42D-15
 IDIUse=1 WtCom= 1.00D+00 WtEn= 0.00D+00
 Large coefficients: NSaved= 19 BigCof=    0.00 CofMax=   10.00 Det=-4.44D-15
 Inversion failed.  Reducing to 18 matrices.
 Large coefficients: NSaved= 18 BigCof=    0.00 CofMax=   10.00 Det=-4.44D-15
 Inversion failed.  Reducing to 17 matrices.
 Large coefficients: NSaved= 17 BigCof=    0.00 CofMax=   10.00 Det=-4.75D-15
 Inversion failed.  Reducing to 16 matrices.
 Large coefficients: NSaved= 16 BigCof=    0.00 CofMax=   10.00 Det=-4.79D-15
 Inversion failed.  Reducing to 15 matrices.
 Coeff-Com: -0.240D-07 0.783D-06 0.783D-06 0.109D-04-0.225D-04-0.124D-03
 Coeff-Com: -0.117D-03 0.693D-03 0.214D-02 0.187D-02-0.118D-01-0.301D-01
 Coeff-Com:  0.339D-02 0.243D+00 0.791D+00
 Coeff:     -0.240D-07 0.783D-06 0.783D-06 0.109D-04-0.225D-04-0.124D-03
 Coeff:     -0.117D-03 0.693D-03 0.214D-02 0.187D-02-0.118D-01-0.301D-01
 Coeff:      0.339D-02 0.243D+00 0.791D+00
 Gap=     0.152 Goal=   None    Shift=    0.000
 RMSDP=5.05D-09 MaxDP=5.10D-07 DE=-7.19D-11 OVMax= 4.45D-08

 SCF Done:  E(RM062X) =  -1914.05167370     A.U. after   19 cycles
            NFock= 19  Conv=0.50D-08     -V/T= 2.0025
 KE= 1.909310743217D+03 PE=-7.014082328303D+03 EE= 1.954114413042D+03
 Leave Link  502 at Tue Apr  5 19:45:07 2022, MaxMem=  1879048192 cpu:            1686.3 elap:             241.1
 (Enter /gpfs/software/gaussian16/sse4/tar/g16/l701.exe)
 ... and contract with generalized density number  0.
 Compute integral first derivatives.
 Leave Link  701 at Tue Apr  5 19:45:08 2022, MaxMem=  1879048192 cpu:               1.4 elap:               0.2
 (Enter /gpfs/software/gaussian16/sse4/tar/g16/l702.exe)
 L702 exits ... SP integral derivatives will be done elsewhere.
 Leave Link  702 at Tue Apr  5 19:45:08 2022, MaxMem=  1879048192 cpu:               0.1 elap:               0.0
 (Enter /gpfs/software/gaussian16/sse4/tar/g16/l703.exe)
 Integral derivatives from FoFJK, PRISM(SPDF).
 Compute integral first derivatives, UseDBF=F ICtDFT=           0.
 Calling FoFJK, ICntrl=      2127 FMM=F ISym2X=0 I1Cent= 0 IOpClX= 0 NMat=1 NMatS=1 NMatT=0.
 FoFJK:  IHMeth= 1 ICntrl=    2127 DoSepK=F KAlg= 0 I1Cent=           0 FoldK=F
 IRaf=         0 NMat=       1 IRICut=       1 DoRegI=T DoRafI=F ISym2E= 0 IDoP0=0 IntGTp=1.
 FoFCou: FMM=F IPFlag=           0 FMFlag=      100000 FMFlg1=         800
         NFxFlg=           0 DoJE=F BraDBF=F KetDBF=F FulRan=T
         wScrn=  0.000000 ICntrl=      2127 IOpCl=  0 I1Cent=           0 NGrid=           0
         NMat0=    1 NMatS0=      1 NMatT0=    0 NMatD0=    1 NMtDS0=    0 NMtDT0=    0
 Symmetry not used in FoFCou.
 Leave Link  703 at Tue Apr  5 19:45:40 2022, MaxMem=  1879048192 cpu:             222.9 elap:              31.9
 (Enter /gpfs/software/gaussian16/sse4/tar/g16/l716.exe)
 Dipole        =-2.43587101D+00 1.69148569D+00-5.50158046D-02
 ***** Axes restored to original set *****
 -------------------------------------------------------------------
 Center     Atomic                   Forces (Hartrees/Bohr)
 Number     Number              X              Y              Z
 -------------------------------------------------------------------
      1        6          -0.007075751   -0.002987953   -0.000258025
      2        6           0.000449014   -0.006616543   -0.002990897
      3        6           0.003024667   -0.000675718    0.000260649
      4        6           0.004483097    0.004810632   -0.000068985
      5        6          -0.000300992   -0.002646126   -0.000259083
      6        6          -0.000500110   -0.000514547    0.000529280
      7       17           0.007029528    0.000701526   -0.000590541
      8        8          -0.000640719    0.002867388    0.000385432
      9       17          -0.003170335    0.001980372    0.000504758
     10        6           0.003202584    0.001651639    0.001203650
     11        6           0.001636031   -0.003555042    0.002196133
     12        6          -0.001292192   -0.005189655   -0.003461907
     13        6           0.001389959    0.008901620   -0.001121753
     14        6          -0.027945064    0.027599710   -0.007448104
     15        6           0.026608326   -0.028300382    0.009328819
     16        1          -0.004518812    0.000638656    0.000875175
     17        1          -0.001460256    0.000960180    0.000545147
     18       17          -0.000918974    0.000374243    0.000370254
 -------------------------------------------------------------------
 Cartesian Forces:  Max     0.028300382 RMS     0.008191983
 Leave Link  716 at Tue Apr  5 19:45:40 2022, MaxMem=  1879048192 cpu:               0.2 elap:               0.0
 (Enter /gpfs/software/gaussian16/sse4/tar/g16/l103.exe)

 GradGradGradGradGradGradGradGradGradGradGradGradGradGradGradGradGradGrad
 Berny optimization.
 Using GEDIIS/GDIIS optimizer.
 FormGI is forming the generalized inverse of G from B-inverse, IUseBI=4.
 Internal  Forces:  Max     0.039804806 RMS     0.005826247
 Search for a local minimum.
 Step number   3 out of a maximum of   95
 All quantities printed in internal units (Hartrees-Bohrs-Radians)
 RMS Force = .58262D-02 SwitMx=.10000D-02 MixMth= 1
 Mixed Optimization -- RFO/linear search
 Update second derivatives using D2CorX and points    2    3
 DE= -1.36D-02 DEPred=-1.86D-02 R= 7.34D-01
 TightC=F SS=  1.41D+00  RLast= 4.08D-01 DXNew= 8.4853D-01 1.2238D+00
 Trust test= 7.34D-01 RLast= 4.08D-01 DXMaxT set to 8.49D-01
 ITU=  1  1  0
 Use linear search instead of GDIIS.
     Eigenvalues ---    0.00835   0.00886   0.00903   0.00961   0.01489
     Eigenvalues ---    0.01567   0.01664   0.01880   0.02001   0.02040
     Eigenvalues ---    0.02063   0.02106   0.02167   0.02201   0.03051
     Eigenvalues ---    0.15005   0.16003   0.18183   0.23496   0.24742
     Eigenvalues ---    0.24899   0.24958   0.24985   0.24994   0.24994
     Eigenvalues ---    0.24995   0.24998   0.25860   0.27848   0.29764
     Eigenvalues ---    0.30576   0.31587   0.32601   0.33485   0.33935
     Eigenvalues ---    0.35008   0.35450   0.39360   0.39699   0.41485
     Eigenvalues ---    0.42641   0.45037   0.45644   0.47052   0.49367
     Eigenvalues ---    0.67950   0.95512   1.06258
 RFO step:  Lambda=-6.88558668D-03 EMin= 8.35016718D-03
 Quartic linear search produced a step of -0.11942.
 Iteration  1 RMS(Cart)=  0.07908516 RMS(Int)=  0.00211095
 Iteration  2 RMS(Cart)=  0.00318527 RMS(Int)=  0.00047007
 Iteration  3 RMS(Cart)=  0.00000443 RMS(Int)=  0.00047007
 Iteration  4 RMS(Cart)=  0.00000000 RMS(Int)=  0.00047007
 ITry= 1 IFail=0 DXMaxC= 3.09D-01 DCOld= 1.00D+10 DXMaxT= 8.49D-01 DXLimC= 3.00D+00 Rises=F
 Variable       Old X    -DE/DX   Delta X   Delta X   Delta X     New X
                                 (Linear)    (Quad)   (Total)
    R1        2.80378  -0.00067   0.00394  -0.01233  -0.00838   2.79541
    R2        2.72419   0.00441   0.00036   0.00936   0.00965   2.73384
    R3        2.30956   0.00003   0.00031  -0.00069  -0.00038   2.30919
    R4        2.63784   0.00482  -0.00378   0.01734   0.01363   2.65147
    R5        3.28462   0.00366  -0.00227   0.01508   0.01281   3.29743
    R6        2.70177  -0.00724   0.00796  -0.04248  -0.03445   2.66731
    R7        3.31570   0.00182  -0.00274   0.01170   0.00895   3.32465
    R8        2.32669   0.00116  -0.00306   0.00851   0.00538   2.33207
    R9        2.63582   0.00058   0.00402  -0.00939  -0.00539   2.63042
   R10        2.77105  -0.00277   0.00123  -0.01097  -0.00974   2.76131
   R11        2.68867   0.00422  -0.00261   0.01278   0.01020   2.69887
   R12        2.67750  -0.00055  -0.00156   0.00208   0.00047   2.67797
   R13        2.62779   0.00166   0.00100  -0.00030   0.00078   2.62857
   R14        2.04769  -0.00001   0.00039  -0.00111  -0.00072   2.04698
   R15        2.59857   0.00529   0.00078   0.00833   0.00916   2.60773
   R16        3.31315  -0.00068  -0.00315   0.00673   0.00358   3.31673
   R17        2.61120  -0.00424   0.00180  -0.01176  -0.01004   2.60116
   R18        2.03405   0.00207   0.00139   0.00155   0.00294   2.03699
   R19        2.30060   0.03980   0.01800   0.02834   0.04631   2.34691
    A1        1.81904  -0.00383   0.00877  -0.03589  -0.02763   1.79141
    A2        2.19252  -0.00138  -0.00163  -0.00157  -0.00390   2.18861
    A3        2.27150   0.00523  -0.00714   0.03847   0.03053   2.30203
    A4        2.19201   0.00045  -0.00573   0.01715   0.01163   2.20363
    A5        1.98427  -0.00167   0.00101  -0.00865  -0.00784   1.97643
    A6        2.10669   0.00123   0.00474  -0.00811  -0.00357   2.10312
    A7        2.17028   0.00154  -0.00118   0.00832   0.00724   2.17752
    A8        2.02811   0.01034   0.00397   0.02696   0.03052   2.05863
    A9        2.08265  -0.01179  -0.00257  -0.03300  -0.03598   2.04667
   A10        2.21705   0.00416  -0.00365   0.02463   0.02116   2.23820
   A11        2.33350  -0.00414  -0.00254  -0.00819  -0.01053   2.32296
   A12        1.83417   0.00183   0.00430  -0.00582  -0.00198   1.83219
   A13        2.30815  -0.01384  -0.00267  -0.03846  -0.04200   2.26615
   A14        2.13740   0.01209  -0.00170   0.04980   0.04730   2.18470
   A15        2.03897   0.00407   0.00476   0.00514   0.00987   2.04884
   A16        2.17617  -0.01277  -0.00236  -0.03514  -0.03754   2.13863
   A17        2.06659   0.00873  -0.00237   0.03093   0.02848   2.09507
   A18        2.14426   0.00217  -0.00263   0.00892   0.00640   2.15066
   A19        2.07814  -0.00276   0.00309  -0.01778  -0.01473   2.06340
   A20        2.06078   0.00059  -0.00047   0.00885   0.00833   2.06912
   A21        1.99775  -0.00079   0.00763  -0.02292  -0.01549   1.98226
   A22        2.11237  -0.00062  -0.00182   0.00314   0.00091   2.11329
   A23        2.17279   0.00144  -0.00578   0.02079   0.01459   2.18738
   A24        1.94375  -0.00550   0.01322  -0.05614  -0.04317   1.90058
   A25        2.15559  -0.00109  -0.00230  -0.00353  -0.00585   2.14974
   A26        2.18242   0.00665  -0.01078   0.06086   0.05009   2.23251
   A27        2.29230   0.00256  -0.01445   0.05278   0.03818   2.33048
   A28        2.12124  -0.00717  -0.00150  -0.01334  -0.01480   2.10644
    D1       -0.00523  -0.00019  -0.00343  -0.01389  -0.01747  -0.02270
    D2       -3.12452  -0.00089  -0.00478  -0.03409  -0.03866   3.12000
    D3        3.12063   0.00090  -0.00335   0.04853   0.04432  -3.11823
    D4        0.00134   0.00020  -0.00470   0.02834   0.02314   0.02448
    D5       -0.00129   0.00081   0.00229   0.02735   0.02963   0.02834
    D6       -3.12615  -0.00026   0.00213  -0.03847  -0.03755   3.11949
    D7        0.02239  -0.00035   0.00017  -0.00416  -0.00360   0.01879
    D8       -3.04824  -0.00134  -0.00468  -0.04054  -0.04514  -3.09338
    D9        3.14023   0.00036   0.00158   0.01737   0.01897  -3.12399
   D10        0.06960  -0.00063  -0.00328  -0.01901  -0.02257   0.04703
   D11       -0.02714   0.00035   0.00385   0.01171   0.01567  -0.01148
   D12       -3.07833  -0.00153   0.00470  -0.06345  -0.05691  -3.13524
   D13        3.04141   0.00223   0.00895   0.05148   0.05946   3.10087
   D14       -0.00977   0.00035   0.00980  -0.02368  -0.01311  -0.02289
   D15       -0.01033  -0.00088   0.00279  -0.02448  -0.02142  -0.03176
   D16        0.02334   0.00018  -0.00580   0.00147  -0.00492   0.01842
   D17        3.08564   0.00022  -0.00666   0.06206   0.05762  -3.13992
   D18        2.57554   0.00137   0.01056   0.05470   0.06571   2.64125
   D19       -0.62511   0.00229   0.01129   0.07478   0.08610  -0.53901
   D20       -0.46255  -0.00004   0.01128  -0.02797  -0.01672  -0.47927
   D21        2.61998   0.00089   0.01201  -0.00789   0.00368   2.62366
   D22        3.11480  -0.00057   0.00008  -0.01108  -0.01094   3.10385
   D23       -0.02764  -0.00037   0.00071  -0.00780  -0.00692  -0.03456
   D24        0.02841  -0.00068  -0.00059  -0.02758  -0.02850  -0.00009
   D25       -3.11403  -0.00049   0.00004  -0.02430  -0.02447  -3.13850
   D26       -3.11466  -0.00073  -0.00299  -0.01023  -0.01313  -3.12779
   D27       -0.02776   0.00050   0.00065   0.01466   0.01504  -0.01272
   D28       -0.03299   0.00004  -0.00205   0.00930   0.00713  -0.02585
   D29        3.05391   0.00128   0.00159   0.03418   0.03531   3.08922
   D30       -0.00577   0.00130   0.00320   0.03530   0.03853   0.03276
   D31       -3.12316  -0.00028  -0.00024  -0.00880  -0.00875  -3.13191
   D32        3.13666   0.00111   0.00259   0.03207   0.03450  -3.11202
   D33        0.01927  -0.00047  -0.00085  -0.01204  -0.01278   0.00649
   D34       -0.00955  -0.00093  -0.00352  -0.02506  -0.02848  -0.03803
   D35        3.10689   0.00068   0.00004   0.02048   0.02091   3.12779
   D36        0.02110   0.00011   0.00169   0.00020   0.00211   0.02321
   D37       -3.06479  -0.00085  -0.00214  -0.02264  -0.02546  -3.09025
   D38        0.00112   0.00026   0.00118   0.00817   0.00938   0.01050
         Item               Value     Threshold  Converged?
 Maximum Force            0.039805     0.000450     NO 
 RMS     Force            0.005826     0.000300     NO 
 Maximum Displacement     0.308610     0.001800     NO 
 RMS     Displacement     0.079949     0.001200     NO 
 Predicted change in Energy=-3.917953D-03
 Lowest energy point so far.  Saving SCF results.
 GradGradGradGradGradGradGradGradGradGradGradGradGradGradGradGradGradGrad

 Leave Link  103 at Tue Apr  5 19:45:40 2022, MaxMem=  1879048192 cpu:               0.2 elap:               0.1
 (Enter /gpfs/software/gaussian16/sse4/tar/g16/l202.exe)
                          Input orientation:                          
 ---------------------------------------------------------------------
 Center     Atomic      Atomic             Coordinates (Angstroms)
 Number     Number       Type             X           Y           Z
 ---------------------------------------------------------------------
      1          6           0       -4.073066   -0.894477   -0.391612
      2          6           0       -3.454625    0.315065    0.193849
      3          6           0       -2.087258    0.512082    0.439156
      4          6           0       -2.929095   -1.741531   -0.649930
      5          6           0       -1.740550   -1.514998   -0.407033
      6          6           0       -1.072991   -0.422678    0.139546
      7         17           0       -1.596488    2.013034    1.214744
      8          8           0       -5.264618   -1.040416   -0.619894
      9         17           0       -4.613039    1.559744    0.585796
     10          6           0        0.370319   -0.338075    0.351368
     11          6           0        1.077266   -1.562079    0.555666
     12          6           0        2.456386   -1.626526    0.725071
     13          6           0        1.075426    0.890596    0.313661
     14          6           0        2.412248    0.644192    0.530164
     15          6           0        3.071648   -0.391344    0.717912
     16          1           0        0.599952    1.837640    0.116262
     17          1           0        0.509443   -2.484304    0.576420
     18         17           0        3.269813   -3.164224    0.958174
 ---------------------------------------------------------------------
                    Distance matrix (angstroms):
                    1          2          3          4          5
     1  C    0.000000
     2  C    1.479265   0.000000
     3  C    2.571385   1.403098   0.000000
     4  C    1.446686   2.284236   2.640752   0.000000
     5  C    2.413693   2.578419   2.223803   1.234080   0.000000
     6  C    3.083046   2.493871   1.411482   2.409931   1.391958
     7  Cl   4.143361   2.716247   1.759331   4.398819   3.885605
     8  O    1.221968   2.403243   3.691538   2.438674   3.562245
     9  Cl   2.696313   1.744927   2.738369   3.906547   4.323302
    10  C    4.539303   3.883504   2.601953   3.722690   2.533000
    11  C    5.279105   4.918600   3.785490   4.187672   2.978103
    12  C    6.664580   6.244360   5.029921   5.559430   4.348376
    13  C    5.494622   4.568037   3.187726   4.888025   3.773064
    14  C    6.728780   5.885715   4.502365   5.967767   4.773487
    15  C    7.247836   6.585279   5.244826   6.301024   5.068072
    16  H    5.436865   4.331726   3.013712   5.084456   4.122132
    17  H    4.946112   4.867922   3.967371   3.725478   2.639925
    18  Cl   7.803303   7.609712   6.517885   6.560222   5.448621
                    6          7          8          9         10
     6  C    0.000000
     7  Cl   2.713446   0.000000
     8  O    4.304426   5.113182   0.000000
     9  Cl   4.081798   3.114583   2.939231   0.000000
    10  C    1.461222   3.184566   5.761002   5.337652   0.000000
    11  C    2.468805   4.512735   6.470979   6.490474   1.428180
    12  C    3.774731   5.469184   7.859158   7.755546   2.480210
    13  C    2.524025   3.034954   6.693018   5.734148   1.417120
    14  C    3.665745   4.290960   7.943224   7.084912   2.272948
    15  C    4.184916   5.274407   8.467842   7.929603   2.726604
    16  H    2.812173   2.462067   6.574064   5.241466   2.200395
    17  H    2.635386   5.006841   6.070895   6.526426   2.162476
    18  Cl   5.200594   7.109902   8.935176   9.197494   4.094191
                   11         12         13         14         15
    11  C    0.000000
    12  C    1.390979   0.000000
    13  C    2.464586   2.900382   0.000000
    14  C    2.578848   2.279496   1.376474   0.000000
    15  C    2.318297   1.379954   2.406593   1.241931   0.000000
    16  H    3.461068   3.977115   1.077930   2.209083   3.382253
    17  H    1.083214   2.132713   3.432103   3.662007   3.311403
    18  Cl   2.745203   1.755139   4.655351   3.927167   2.790315
                   16         17         18
    16  H    0.000000
    17  H    4.347314   0.000000
    18  Cl   5.731981   2.868391   0.000000
 Stoichiometry    C12H2Cl3O(1-)
 Framework group  C1[X(C12H2Cl3O)]
 Deg. of freedom    48
 Full point group                 C1      NOp   1
 RotChk:  IX=3 Diff= 1.08D-02
 Largest Abelian subgroup         C1      NOp   1
 Largest concise Abelian subgroup C1      NOp   1
                         Standard orientation:                         
 ---------------------------------------------------------------------
 Center     Atomic      Atomic             Coordinates (Angstroms)
 Number     Number       Type             X           Y           Z
 ---------------------------------------------------------------------
      1          6           0        2.834877   -1.737166    0.168156
      2          6           0        2.615965   -0.287923   -0.031835
      3          6           0        1.379610    0.375171   -0.011422
      4          6           0        1.495830   -2.229486    0.407894
      5          6           0        0.437483   -1.594778    0.409290
      6          6           0        0.136039   -0.247935    0.228478
      7         17           0        1.364089    2.101556   -0.349949
      8          8           0        3.921987   -2.295193    0.170033
      9         17           0        4.091939    0.598822   -0.314601
     10          6           0       -1.206831    0.326782    0.268119
     11          6           0       -2.296613   -0.524450   -0.088922
     12          6           0       -3.626023   -0.116917   -0.051385
     13          6           0       -1.453992    1.658199    0.685812
     14          6           0       -2.808249    1.898380    0.631203
     15          6           0       -3.788918    1.200873    0.324338
     16          1           0       -0.675003    2.328512    1.011068
     17          1           0       -2.074303   -1.537577   -0.401180
     18         17           0       -4.923184   -1.215313   -0.488892
 ---------------------------------------------------------------------
 Rotational constants (GHZ):           0.8801566           0.1985023           0.1657318
 Leave Link  202 at Tue Apr  5 19:45:40 2022, MaxMem=  1879048192 cpu:               0.1 elap:               0.0
 (Enter /gpfs/software/gaussian16/sse4/tar/g16/l301.exe)
 Standard basis: 6-311+G(d,p) (5D, 7F)
 Ernie: Thresh=  0.10000D-02 Tol=  0.10000D-05 Strict=F.
 There are   404 symmetry adapted cartesian basis functions of A   symmetry.
 There are   388 symmetry adapted basis functions of A   symmetry.
   388 basis functions,   643 primitive gaussians,   404 cartesian basis functions
    67 alpha electrons       67 beta electrons
       nuclear repulsion energy      1239.2533757092 Hartrees.
 IExCor= 4336 DFT=T Ex+Corr=M062X ExCW=0 ScaHFX=  0.540000
 ScaDFX=  1.000000  1.000000  1.000000  1.000000 ScalE2=  1.000000  1.000000
 IRadAn=      5 IRanWt=     -1 IRanGd=            0 ICorTp=0 IEmpDi=  4
 NAtoms=   18 NActive=   18 NUniq=   18 SFac= 1.00D+00 NAtFMM=   60 NAOKFM=F Big=F
 Integral buffers will be    131072 words long.
 Raffenetti 2 integral format.
 Two-electron integral symmetry is turned on.
 Leave Link  301 at Tue Apr  5 19:45:40 2022, MaxMem=  1879048192 cpu:               0.5 elap:               0.1
 (Enter /gpfs/software/gaussian16/sse4/tar/g16/l302.exe)
 NPDir=0 NMtPBC=     1 NCelOv=     1 NCel=       1 NClECP=     1 NCelD=      1
         NCelK=      1 NCelE2=     1 NClLst=     1 CellRange=     0.0.
 One-electron integrals computed using PRISM.
 One-electron integral symmetry used in STVInt
 NBasis=   388 RedAO= T EigKep=  1.08D-06  NBF=   388
 NBsUse=   385 1.00D-06 EigRej=  8.07D-07 NBFU=   385
 Precomputing XC quadrature grid using
 IXCGrd= 4 IRadAn=           5 IRanWt=          -1 IRanGd=           0 AccXCQ= 0.00D+00.
 Generated NRdTot=       0 NPtTot=           0 NUsed=           0 NTot=          32
 NSgBfM=   395   395   395   395   395 MxSgAt=    18 MxSgA2=    18.
 Leave Link  302 at Tue Apr  5 19:45:40 2022, MaxMem=  1879048192 cpu:               3.0 elap:               0.4
 (Enter /gpfs/software/gaussian16/sse4/tar/g16/l303.exe)
 DipDrv:  MaxL=1.
 Leave Link  303 at Tue Apr  5 19:45:40 2022, MaxMem=  1879048192 cpu:               0.3 elap:               0.1
 (Enter /gpfs/software/gaussian16/sse4/tar/g16/l401.exe)
 Initial guess from the checkpoint file:  "checkpoint.chk"
 B after Tr=     0.000000   -0.000000   -0.000000
         Rot=    0.999985   -0.003559   -0.002543   -0.003241 Ang=  -0.62 deg.
 Guess basis will be translated and rotated to current coordinates.
 JPrj=2 DoOrth=T DoCkMO=T.
 Generating alternative initial guess.
 ExpMin= 4.38D-02 ExpMax= 1.06D+05 ExpMxC= 3.62D+03 IAcc=2 IRadAn=         4 AccDes= 0.00D+00
 Harris functional with IExCor= 1009 and IRadAn=       4 diagonalized for initial guess.
 HarFok:  IExCor= 1009 AccDes= 0.00D+00 IRadAn=         4 IDoV= 1 UseB2=F ITyADJ=14
 ICtDFT=  3500011 ScaDFX=  1.000000  1.000000  1.000000  1.000000
 FoFCou: FMM=F IPFlag=           0 FMFlag=      100000 FMFlg1=           0
         NFxFlg=           0 DoJE=T BraDBF=F KetDBF=T FulRan=T
         wScrn=  0.000000 ICntrl=       500 IOpCl=  0 I1Cent=   200000004 NGrid=           0
         NMat0=    1 NMatS0=      1 NMatT0=    0 NMatD0=    1 NMtDS0=    0 NMtDT0=    0
 Petite list used in FoFCou.
 Harris En= -1913.20120458530    
 Leave Link  401 at Tue Apr  5 19:45:42 2022, MaxMem=  1879048192 cpu:              11.9 elap:               1.7
 (Enter /gpfs/software/gaussian16/sse4/tar/g16/l502.exe)
 Integral symmetry usage will be decided dynamically.
 Closed shell SCF:
 Using DIIS extrapolation, IDIIS=  1040.
 NGot=  1879048192 LenX=  1878715301 LenY=  1878551644
 Requested convergence on RMS density matrix=1.00D-08 within 128 cycles.
 Requested convergence on MAX density matrix=1.00D-06.
 Requested convergence on             energy=1.00D-06.
 No special actions if energy rises.
 Fock matrices will be formed incrementally for  20 cycles.

 Cycle   1  Pass 1  IDiag  1:
 FoFJK:  IHMeth= 1 ICntrl=       0 DoSepK=F KAlg= 0 I1Cent=           0 FoldK=F
 IRaf= 820000000 NMat=       1 IRICut=       1 DoRegI=T DoRafI=F ISym2E= 0 IDoP0=0 IntGTp=1.
 FoFCou: FMM=F IPFlag=           0 FMFlag=      100000 FMFlg1=           0
         NFxFlg=           0 DoJE=F BraDBF=F KetDBF=F FulRan=T
         wScrn=  0.000000 ICntrl=         0 IOpCl=  0 I1Cent=           0 NGrid=           0
         NMat0=    1 NMatS0=      1 NMatT0=    0 NMatD0=    1 NMtDS0=    0 NMtDT0=    0
 Symmetry not used in FoFCou.
 E= -1913.98020272883    
 DIIS: error= 7.48D-03 at cycle   1 NSaved=   1.
 NSaved= 1 IEnMin= 1 EnMin= -1913.98020272883     IErMin= 1 ErrMin= 7.48D-03
 ErrMax= 7.48D-03  0.00D+00 EMaxC= 1.00D-01 BMatC= 4.41D-02 BMatP= 4.41D-02
 IDIUse=3 WtCom= 9.25D-01 WtEn= 7.48D-02
 Coeff-Com:  0.100D+01
 Coeff-En:   0.100D+01
 Coeff:      0.100D+01
 Gap=     0.394 Goal=   None    Shift=    0.000
 GapD=    0.394 DampG=1.000 DampE=1.000 DampFc=1.0000 IDamp=-1.
 RMSDP=2.06D-02 MaxDP=1.31D+00              OVMax= 1.09D-01

 Cycle   2  Pass 1  IDiag  1:
 RMSU=  2.03D-02    CP:  9.80D-01
 E= -1914.05098036462     Delta-E=       -0.070777635785 Rises=F Damp=F
 DIIS: error= 1.15D-03 at cycle   2 NSaved=   2.
 NSaved= 2 IEnMin= 2 EnMin= -1914.05098036462     IErMin= 2 ErrMin= 1.15D-03
 ErrMax= 1.15D-03  0.00D+00 EMaxC= 1.00D-01 BMatC= 1.21D-03 BMatP= 4.41D-02
 IDIUse=3 WtCom= 9.89D-01 WtEn= 1.15D-02
 Coeff-Com: -0.419D-01 0.104D+01
 Coeff-En:   0.000D+00 0.100D+01
 Coeff:     -0.414D-01 0.104D+01
 Gap=     0.142 Goal=   None    Shift=    0.000
 RMSDP=8.88D-03 MaxDP=8.15D-01 DE=-7.08D-02 OVMax= 1.98D-02

 Cycle   3  Pass 1  IDiag  1:
 RMSU=  8.16D-03    CP:  1.00D+00  1.03D+00
 E= -1914.05216634165     Delta-E=       -0.001185977035 Rises=F Damp=F
 DIIS: error= 1.67D-03 at cycle   3 NSaved=   3.
 NSaved= 3 IEnMin= 3 EnMin= -1914.05216634165     IErMin= 2 ErrMin= 1.15D-03
 ErrMax= 1.67D-03  0.00D+00 EMaxC= 1.00D-01 BMatC= 1.23D-03 BMatP= 1.21D-03
 IDIUse=3 WtCom= 9.83D-01 WtEn= 1.67D-02
 Coeff-Com: -0.416D-01 0.544D+00 0.498D+00
 Coeff-En:   0.000D+00 0.173D+00 0.827D+00
 Coeff:     -0.409D-01 0.537D+00 0.503D+00
 Gap=     0.154 Goal=   None    Shift=    0.000
 RMSDP=3.73D-03 MaxDP=3.88D-01 DE=-1.19D-03 OVMax= 1.09D-02

 Cycle   4  Pass 1  IDiag  1:
 RMSU=  2.63D-03    CP:  9.96D-01  1.05D+00  6.99D-01
 E= -1914.05339570743     Delta-E=       -0.001229365783 Rises=F Damp=F
 DIIS: error= 4.46D-04 at cycle   4 NSaved=   4.
 NSaved= 4 IEnMin= 4 EnMin= -1914.05339570743     IErMin= 4 ErrMin= 4.46D-04
 ErrMax= 4.46D-04  0.00D+00 EMaxC= 1.00D-01 BMatC= 1.20D-04 BMatP= 1.21D-03
 IDIUse=3 WtCom= 9.96D-01 WtEn= 4.46D-03
 Coeff-Com: -0.153D-01 0.140D+00 0.248D+00 0.627D+00
 Coeff-En:   0.000D+00 0.000D+00 0.000D+00 0.100D+01
 Coeff:     -0.153D-01 0.139D+00 0.247D+00 0.629D+00
 Gap=     0.154 Goal=   None    Shift=    0.000
 RMSDP=1.23D-03 MaxDP=7.96D-02 DE=-1.23D-03 OVMax= 3.76D-03

 Cycle   5  Pass 1  IDiag  1:
 RMSU=  7.02D-04    CP:  9.90D-01  1.06D+00  6.96D-01  1.14D+00
 E= -1914.05349001804     Delta-E=       -0.000094310611 Rises=F Damp=F
 DIIS: error= 2.75D-04 at cycle   5 NSaved=   5.
 NSaved= 5 IEnMin= 5 EnMin= -1914.05349001804     IErMin= 5 ErrMin= 2.75D-04
 ErrMax= 2.75D-04  0.00D+00 EMaxC= 1.00D-01 BMatC= 3.75D-05 BMatP= 1.20D-04
 IDIUse=3 WtCom= 9.97D-01 WtEn= 2.75D-03
 Coeff-Com:  0.173D-03-0.438D-01 0.384D-01 0.401D+00 0.605D+00
 Coeff-En:   0.000D+00 0.000D+00 0.000D+00 0.208D+00 0.792D+00
 Coeff:      0.173D-03-0.437D-01 0.383D-01 0.400D+00 0.605D+00
 Gap=     0.153 Goal=   None    Shift=    0.000
 RMSDP=5.43D-04 MaxDP=4.04D-02 DE=-9.43D-05 OVMax= 2.24D-03

 Cycle   6  Pass 1  IDiag  1:
 RMSU=  2.82D-04    CP:  9.91D-01  1.06D+00  7.48D-01  1.14D+00  9.30D-01
 E= -1914.05353057033     Delta-E=       -0.000040552290 Rises=F Damp=F
 DIIS: error= 8.00D-05 at cycle   6 NSaved=   6.
 NSaved= 6 IEnMin= 6 EnMin= -1914.05353057033     IErMin= 6 ErrMin= 8.00D-05
 ErrMax= 8.00D-05  0.00D+00 EMaxC= 1.00D-01 BMatC= 3.26D-06 BMatP= 3.75D-05
 IDIUse=1 WtCom= 1.00D+00 WtEn= 0.00D+00
 Coeff-Com:  0.138D-02-0.356D-01 0.431D-03 0.144D+00 0.319D+00 0.570D+00
 Coeff:      0.138D-02-0.356D-01 0.431D-03 0.144D+00 0.319D+00 0.570D+00
 Gap=     0.153 Goal=   None    Shift=    0.000
 RMSDP=1.44D-04 MaxDP=1.04D-02 DE=-4.06D-05 OVMax= 6.19D-04

 Cycle   7  Pass 1  IDiag  1:
 RMSU=  8.01D-05    CP:  9.91D-01  1.06D+00  7.43D-01  1.18D+00  9.68D-01
                    CP:  8.56D-01
 E= -1914.05353401815     Delta-E=       -0.000003447815 Rises=F Damp=F
 DIIS: error= 1.79D-05 at cycle   7 NSaved=   7.
 NSaved= 7 IEnMin= 7 EnMin= -1914.05353401815     IErMin= 7 ErrMin= 1.79D-05
 ErrMax= 1.79D-05  0.00D+00 EMaxC= 1.00D-01 BMatC= 2.49D-07 BMatP= 3.26D-06
 IDIUse=1 WtCom= 1.00D+00 WtEn= 0.00D+00
 Coeff-Com:  0.576D-03-0.888D-02-0.369D-02-0.136D-02 0.489D-01 0.205D+00
 Coeff-Com:  0.759D+00
 Coeff:      0.576D-03-0.888D-02-0.369D-02-0.136D-02 0.489D-01 0.205D+00
 Coeff:      0.759D+00
 Gap=     0.153 Goal=   None    Shift=    0.000
 RMSDP=9.04D-05 MaxDP=1.03D-02 DE=-3.45D-06 OVMax= 2.80D-04

 Cycle   8  Pass 1  IDiag  1:
 RMSU=  3.87D-05    CP:  9.90D-01  1.06D+00  7.43D-01  1.18D+00  1.03D+00
                    CP:  9.30D-01  8.93D-01
 E= -1914.05353437844     Delta-E=       -0.000000360291 Rises=F Damp=F
 DIIS: error= 1.90D-05 at cycle   8 NSaved=   8.
 NSaved= 8 IEnMin= 8 EnMin= -1914.05353437844     IErMin= 7 ErrMin= 1.79D-05
 ErrMax= 1.90D-05  0.00D+00 EMaxC= 1.00D-01 BMatC= 9.91D-08 BMatP= 2.49D-07
 IDIUse=1 WtCom= 1.00D+00 WtEn= 0.00D+00
 Coeff-Com:  0.114D-03 0.915D-03-0.181D-02-0.265D-01-0.258D-01 0.505D-02
 Coeff-Com:  0.433D+00 0.615D+00
 Coeff:      0.114D-03 0.915D-03-0.181D-02-0.265D-01-0.258D-01 0.505D-02
 Coeff:      0.433D+00 0.615D+00
 Gap=     0.153 Goal=   None    Shift=    0.000
 RMSDP=2.17D-05 MaxDP=1.56D-03 DE=-3.60D-07 OVMax= 1.94D-04

 Cycle   9  Pass 1  IDiag  1:
 RMSU=  1.39D-05    CP:  9.90D-01  1.06D+00  7.44D-01  1.18D+00  1.04D+00
                    CP:  9.44D-01  1.02D+00  7.92D-01
 E= -1914.05353450027     Delta-E=       -0.000000121828 Rises=F Damp=F
 DIIS: error= 7.04D-06 at cycle   9 NSaved=   9.
 NSaved= 9 IEnMin= 9 EnMin= -1914.05353450027     IErMin= 9 ErrMin= 7.04D-06
 ErrMax= 7.04D-06  0.00D+00 EMaxC= 1.00D-01 BMatC= 2.88D-08 BMatP= 9.91D-08
 IDIUse=1 WtCom= 1.00D+00 WtEn= 0.00D+00
 Coeff-Com: -0.445D-04 0.251D-02-0.513D-03-0.184D-01-0.263D-01-0.387D-01
 Coeff-Com:  0.136D+00 0.401D+00 0.545D+00
 Coeff:     -0.445D-04 0.251D-02-0.513D-03-0.184D-01-0.263D-01-0.387D-01
 Coeff:      0.136D+00 0.401D+00 0.545D+00
 Gap=     0.153 Goal=   None    Shift=    0.000
 RMSDP=1.46D-05 MaxDP=1.64D-03 DE=-1.22D-07 OVMax= 9.04D-05

 Cycle  10  Pass 1  IDiag  1:
 RMSU=  8.20D-06    CP:  9.90D-01  1.06D+00  7.43D-01  1.18D+00  1.04D+00
                    CP:  9.23D-01  1.08D+00  8.22D-01  1.11D+00
 E= -1914.05353453991     Delta-E=       -0.000000039645 Rises=F Damp=F
 DIIS: error= 2.49D-06 at cycle  10 NSaved=  10.
 NSaved=10 IEnMin=10 EnMin= -1914.05353453991     IErMin=10 ErrMin= 2.49D-06
 ErrMax= 2.49D-06  0.00D+00 EMaxC= 1.00D-01 BMatC= 2.58D-09 BMatP= 2.88D-08
 IDIUse=1 WtCom= 1.00D+00 WtEn= 0.00D+00
 Coeff-Com: -0.379D-04 0.722D-03 0.141D-03-0.134D-02-0.257D-02-0.148D-01
 Coeff-Com: -0.447D-01 0.833D-02 0.226D+00 0.829D+00
 Coeff:     -0.379D-04 0.722D-03 0.141D-03-0.134D-02-0.257D-02-0.148D-01
 Coeff:     -0.447D-01 0.833D-02 0.226D+00 0.829D+00
 Gap=     0.153 Goal=   None    Shift=    0.000
 RMSDP=1.32D-05 MaxDP=1.30D-03 DE=-3.96D-08 OVMax= 7.36D-05

 Cycle  11  Pass 1  IDiag  1:
 RMSU=  4.38D-06    CP:  9.90D-01  1.06D+00  7.43D-01  1.18D+00  1.04D+00
                    CP:  9.28D-01  1.06D+00  9.53D-01  1.27D+00  7.41D-01
 E= -1914.05353454711     Delta-E=       -0.000000007191 Rises=F Damp=F
 DIIS: error= 1.23D-06 at cycle  11 NSaved=  11.
 NSaved=11 IEnMin=11 EnMin= -1914.05353454711     IErMin=11 ErrMin= 1.23D-06
 ErrMax= 1.23D-06  0.00D+00 EMaxC= 1.00D-01 BMatC= 3.91D-10 BMatP= 2.58D-09
 IDIUse=1 WtCom= 1.00D+00 WtEn= 0.00D+00
 Coeff-Com: -0.992D-05-0.426D-04 0.130D-03 0.176D-02 0.251D-02-0.689D-03
 Coeff-Com: -0.349D-01-0.511D-01 0.649D-02 0.323D+00 0.753D+00
 Coeff:     -0.992D-05-0.426D-04 0.130D-03 0.176D-02 0.251D-02-0.689D-03
 Coeff:     -0.349D-01-0.511D-01 0.649D-02 0.323D+00 0.753D+00
 Gap=     0.153 Goal=   None    Shift=    0.000
 RMSDP=3.89D-06 MaxDP=6.38D-04 DE=-7.19D-09 OVMax= 3.30D-05

 Cycle  12  Pass 1  IDiag  1:
 RMSU=  1.34D-06    CP:  9.90D-01  1.06D+00  7.42D-01  1.18D+00  1.04D+00
                    CP:  9.22D-01  1.06D+00  9.45D-01  1.31D+00  8.54D-01
                    CP:  9.23D-01
 E= -1914.05353454835     Delta-E=       -0.000000001244 Rises=F Damp=F
 DIIS: error= 6.39D-07 at cycle  12 NSaved=  12.
 NSaved=12 IEnMin=12 EnMin= -1914.05353454835     IErMin=12 ErrMin= 6.39D-07
 ErrMax= 6.39D-07  0.00D+00 EMaxC= 1.00D-01 BMatC= 1.05D-10 BMatP= 3.91D-10
 IDIUse=1 WtCom= 1.00D+00 WtEn= 0.00D+00
 Coeff-Com:  0.480D-05-0.210D-03 0.406D-04 0.124D-02 0.185D-02 0.349D-02
 Coeff-Com: -0.579D-02-0.280D-01-0.606D-01-0.531D-01 0.367D+00 0.774D+00
 Coeff:      0.480D-05-0.210D-03 0.406D-04 0.124D-02 0.185D-02 0.349D-02
 Coeff:     -0.579D-02-0.280D-01-0.606D-01-0.531D-01 0.367D+00 0.774D+00
 Gap=     0.153 Goal=   None    Shift=    0.000
 RMSDP=1.39D-06 MaxDP=1.03D-04 DE=-1.24D-09 OVMax= 2.08D-05

 Cycle  13  Pass 1  IDiag  1:
 RMSU=  4.58D-07    CP:  9.90D-01  1.06D+00  7.43D-01  1.18D+00  1.05D+00
                    CP:  9.23D-01  1.06D+00  9.57D-01  1.33D+00  8.68D-01
                    CP:  1.06D+00  1.25D+00
 E= -1914.05353454862     Delta-E=       -0.000000000273 Rises=F Damp=F
 DIIS: error= 2.37D-07 at cycle  13 NSaved=  13.
 NSaved=13 IEnMin=13 EnMin= -1914.05353454862     IErMin=13 ErrMin= 2.37D-07
 ErrMax= 2.37D-07  0.00D+00 EMaxC= 1.00D-01 BMatC= 1.87D-11 BMatP= 1.05D-10
 IDIUse=1 WtCom= 1.00D+00 WtEn= 0.00D+00
 Coeff-Com:  0.350D-05-0.909D-04 0.494D-05 0.361D-03 0.456D-03 0.168D-02
 Coeff-Com:  0.194D-02-0.570D-02-0.284D-01-0.690D-01 0.629D-01 0.369D+00
 Coeff-Com:  0.667D+00
 Coeff:      0.350D-05-0.909D-04 0.494D-05 0.361D-03 0.456D-03 0.168D-02
 Coeff:      0.194D-02-0.570D-02-0.284D-01-0.690D-01 0.629D-01 0.369D+00
 Coeff:      0.667D+00
 Gap=     0.153 Goal=   None    Shift=    0.000
 RMSDP=4.68D-07 MaxDP=4.38D-05 DE=-2.73D-10 OVMax= 6.78D-06

 Cycle  14  Pass 1  IDiag  1:
 RMSU=  2.21D-07    CP:  9.90D-01  1.06D+00  7.42D-01  1.18D+00  1.05D+00
                    CP:  9.23D-01  1.06D+00  9.58D-01  1.33D+00  8.68D-01
                    CP:  1.10D+00  1.33D+00  1.12D+00
 E= -1914.05353454875     Delta-E=       -0.000000000123 Rises=F Damp=F
 DIIS: error= 1.10D-07 at cycle  14 NSaved=  14.
 NSaved=14 IEnMin=14 EnMin= -1914.05353454875     IErMin=14 ErrMin= 1.10D-07
 ErrMax= 1.10D-07  0.00D+00 EMaxC= 1.00D-01 BMatC= 3.49D-12 BMatP= 1.87D-11
 IDIUse=1 WtCom= 1.00D+00 WtEn= 0.00D+00
 Coeff-Com:  0.306D-07 0.220D-04-0.130D-04-0.184D-03-0.343D-03-0.163D-03
 Coeff-Com:  0.266D-02 0.536D-02 0.516D-02-0.144D-01-0.744D-01-0.574D-01
 Coeff-Com:  0.283D+00 0.851D+00
 Coeff:      0.306D-07 0.220D-04-0.130D-04-0.184D-03-0.343D-03-0.163D-03
 Coeff:      0.266D-02 0.536D-02 0.516D-02-0.144D-01-0.744D-01-0.574D-01
 Coeff:      0.283D+00 0.851D+00
 Gap=     0.153 Goal=   None    Shift=    0.000
 RMSDP=2.79D-07 MaxDP=2.30D-05 DE=-1.23D-10 OVMax= 4.16D-06

 Cycle  15  Pass 1  IDiag  1:
 RMSU=  1.18D-07    CP:  9.90D-01  1.06D+00  7.42D-01  1.18D+00  1.05D+00
                    CP:  9.23D-01  1.06D+00  9.57D-01  1.33D+00  8.63D-01
                    CP:  1.10D+00  1.42D+00  1.22D+00  1.33D+00
 E= -1914.05353454878     Delta-E=       -0.000000000033 Rises=F Damp=F
 DIIS: error= 3.77D-08 at cycle  15 NSaved=  15.
 NSaved=15 IEnMin=15 EnMin= -1914.05353454878     IErMin=15 ErrMin= 3.77D-08
 ErrMax= 3.77D-08  0.00D+00 EMaxC= 1.00D-01 BMatC= 4.59D-13 BMatP= 3.49D-12
 IDIUse=1 WtCom= 1.00D+00 WtEn= 0.00D+00
 Coeff-Com: -0.418D-06 0.205D-04-0.931D-05-0.120D-03-0.203D-03-0.258D-03
 Coeff-Com:  0.742D-03 0.265D-02 0.548D-02 0.231D-02-0.374D-01-0.654D-01
 Coeff-Com:  0.266D-01 0.319D+00 0.747D+00
 Coeff:     -0.418D-06 0.205D-04-0.931D-05-0.120D-03-0.203D-03-0.258D-03
 Coeff:      0.742D-03 0.265D-02 0.548D-02 0.231D-02-0.374D-01-0.654D-01
 Coeff:      0.266D-01 0.319D+00 0.747D+00
 Gap=     0.153 Goal=   None    Shift=    0.000
 RMSDP=8.44D-08 MaxDP=3.78D-06 DE=-3.27D-11 OVMax= 1.42D-06

 Cycle  16  Pass 1  IDiag  1:
 RMSU=  2.56D-08    CP:  9.90D-01  1.06D+00  7.42D-01  1.18D+00  1.05D+00
                    CP:  9.24D-01  1.06D+00  9.58D-01  1.33D+00  8.63D-01
                    CP:  1.10D+00  1.44D+00  1.28D+00  1.40D+00  9.78D-01
 E= -1914.05353454868     Delta-E=        0.000000000097 Rises=F Damp=F
 DIIS: error= 1.20D-08 at cycle  16 NSaved=  16.
 NSaved=16 IEnMin=15 EnMin= -1914.05353454878     IErMin=16 ErrMin= 1.20D-08
 ErrMax= 1.20D-08  0.00D+00 EMaxC= 1.00D-01 BMatC= 1.31D-13 BMatP= 4.59D-13
 IDIUse=1 WtCom= 1.00D+00 WtEn= 0.00D+00
 Coeff-Com: -0.167D-06 0.461D-05-0.260D-05-0.162D-04-0.175D-04-0.684D-04
 Coeff-Com: -0.180D-03 0.101D-03 0.149D-02 0.414D-02-0.110D-02-0.183D-01
 Coeff-Com: -0.531D-01-0.431D-01 0.362D+00 0.748D+00
 Coeff:     -0.167D-06 0.461D-05-0.260D-05-0.162D-04-0.175D-04-0.684D-04
 Coeff:     -0.180D-03 0.101D-03 0.149D-02 0.414D-02-0.110D-02-0.183D-01
 Coeff:     -0.531D-01-0.431D-01 0.362D+00 0.748D+00
 Gap=     0.153 Goal=   None    Shift=    0.000
 RMSDP=4.93D-08 MaxDP=5.37D-06 DE= 9.69D-11 OVMax= 6.38D-07

 Cycle  17  Pass 1  IDiag  1:
 RMSU=  1.34D-08    CP:  9.90D-01  1.06D+00  7.42D-01  1.18D+00  1.05D+00
                    CP:  9.24D-01  1.06D+00  9.57D-01  1.33D+00  8.64D-01
                    CP:  1.10D+00  1.44D+00  1.28D+00  1.46D+00  1.03D+00
                    CP:  1.20D+00
 E= -1914.05353454879     Delta-E=       -0.000000000113 Rises=F Damp=F
 DIIS: error= 4.15D-09 at cycle  17 NSaved=  17.
 NSaved=17 IEnMin=17 EnMin= -1914.05353454879     IErMin=17 ErrMin= 4.15D-09
 ErrMax= 4.15D-09  0.00D+00 EMaxC= 1.00D-01 BMatC= 1.23D-14 BMatP= 1.31D-13
 IDIUse=1 WtCom= 1.00D+00 WtEn= 0.00D+00
 Coeff-Com: -0.884D-08-0.126D-05 0.701D-06 0.120D-04 0.214D-04 0.117D-04
 Coeff-Com: -0.163D-03-0.348D-03-0.340D-03 0.917D-03 0.543D-02 0.412D-02
 Coeff-Com: -0.213D-01-0.653D-01 0.347D-02 0.250D+00 0.823D+00
 Coeff:     -0.884D-08-0.126D-05 0.701D-06 0.120D-04 0.214D-04 0.117D-04
 Coeff:     -0.163D-03-0.348D-03-0.340D-03 0.917D-03 0.543D-02 0.412D-02
 Coeff:     -0.213D-01-0.653D-01 0.347D-02 0.250D+00 0.823D+00
 Gap=     0.153 Goal=   None    Shift=    0.000
 RMSDP=2.20D-08 MaxDP=1.69D-06 DE=-1.13D-10 OVMax= 2.43D-07

 Cycle  18  Pass 1  IDiag  1:
 RMSU=  8.05D-09    CP:  9.90D-01  1.06D+00  7.42D-01  1.18D+00  1.05D+00
                    CP:  9.24D-01  1.06D+00  9.58D-01  1.33D+00  8.63D-01
                    CP:  1.10D+00  1.45D+00  1.27D+00  1.48D+00  1.08D+00
                    CP:  1.28D+00  1.35D+00
 E= -1914.05353454876     Delta-E=        0.000000000032 Rises=F Damp=F
 DIIS: error= 2.23D-09 at cycle  18 NSaved=  18.
 NSaved=18 IEnMin=17 EnMin= -1914.05353454879     IErMin=18 ErrMin= 2.23D-09
 ErrMax= 2.23D-09  0.00D+00 EMaxC= 1.00D-01 BMatC= 3.31D-15 BMatP= 1.23D-14
 IDIUse=1 WtCom= 1.00D+00 WtEn= 0.00D+00
 Coeff-Com:  0.224D-07-0.138D-05 0.839D-06 0.861D-05 0.130D-04 0.155D-04
 Coeff-Com: -0.508D-04-0.188D-03-0.415D-03-0.249D-03 0.293D-02 0.505D-02
 Coeff-Com: -0.172D-02-0.248D-01-0.582D-01 0.337D-02 0.392D+00 0.682D+00
 Coeff:      0.224D-07-0.138D-05 0.839D-06 0.861D-05 0.130D-04 0.155D-04
 Coeff:     -0.508D-04-0.188D-03-0.415D-03-0.249D-03 0.293D-02 0.505D-02
 Coeff:     -0.172D-02-0.248D-01-0.582D-01 0.337D-02 0.392D+00 0.682D+00
 Gap=     0.153 Goal=   None    Shift=    0.000
 RMSDP=7.12D-09 MaxDP=8.05D-07 DE= 3.23D-11 OVMax= 7.89D-08

 SCF Done:  E(RM062X) =  -1914.05353455     A.U. after   18 cycles
            NFock= 18  Conv=0.71D-08     -V/T= 2.0025
 KE= 1.909230420135D+03 PE=-7.019256037431D+03 EE= 1.956718707039D+03
 Leave Link  502 at Tue Apr  5 19:49:30 2022, MaxMem=  1879048192 cpu:            1595.5 elap:             228.1
 (Enter /gpfs/software/gaussian16/sse4/tar/g16/l701.exe)
 ... and contract with generalized density number  0.
 Compute integral first derivatives.
 Leave Link  701 at Tue Apr  5 19:49:30 2022, MaxMem=  1879048192 cpu:               1.5 elap:               0.2
 (Enter /gpfs/software/gaussian16/sse4/tar/g16/l702.exe)
 L702 exits ... SP integral derivatives will be done elsewhere.
 Leave Link  702 at Tue Apr  5 19:49:30 2022, MaxMem=  1879048192 cpu:               0.2 elap:               0.0
 (Enter /gpfs/software/gaussian16/sse4/tar/g16/l703.exe)
 Integral derivatives from FoFJK, PRISM(SPDF).
 Compute integral first derivatives, UseDBF=F ICtDFT=           0.
 Calling FoFJK, ICntrl=      2127 FMM=F ISym2X=0 I1Cent= 0 IOpClX= 0 NMat=1 NMatS=1 NMatT=0.
 FoFJK:  IHMeth= 1 ICntrl=    2127 DoSepK=F KAlg= 0 I1Cent=           0 FoldK=F
 IRaf=         0 NMat=       1 IRICut=       1 DoRegI=T DoRafI=F ISym2E= 0 IDoP0=0 IntGTp=1.
 FoFCou: FMM=F IPFlag=           0 FMFlag=      100000 FMFlg1=         800
         NFxFlg=           0 DoJE=F BraDBF=F KetDBF=F FulRan=T
         wScrn=  0.000000 ICntrl=      2127 IOpCl=  0 I1Cent=           0 NGrid=           0
         NMat0=    1 NMatS0=      1 NMatT0=    0 NMatD0=    1 NMtDS0=    0 NMtDT0=    0
 Symmetry not used in FoFCou.
 Leave Link  703 at Tue Apr  5 19:50:02 2022, MaxMem=  1879048192 cpu:             224.1 elap:              32.0
 (Enter /gpfs/software/gaussian16/sse4/tar/g16/l716.exe)
 Dipole        =-2.45503923D+00 1.63173046D+00-6.06268430D-02
 ***** Axes restored to original set *****
 -------------------------------------------------------------------
 Center     Atomic                   Forces (Hartrees/Bohr)
 Number     Number              X              Y              Z
 -------------------------------------------------------------------
      1        6          -0.000615586    0.001603109   -0.005698711
      2        6           0.001805906    0.000460346    0.001966727
      3        6          -0.006179582    0.006866288    0.000968848
      4        6           0.003906865    0.002767280    0.002729870
      5        6          -0.003483894   -0.008901613   -0.002115040
      6        6           0.002743327   -0.003704672   -0.002686232
      7       17          -0.006734610    0.002135868    0.003016277
      8        8           0.001395302   -0.001869798    0.002064774
      9       17          -0.000053707    0.001834638    0.001059214
     10        6           0.001494676   -0.005746829    0.001740899
     11        6          -0.004073614   -0.000043748   -0.001238408
     12        6          -0.001682596    0.003204707   -0.000185595
     13        6           0.007946218    0.001697557    0.000057263
     14        6          -0.003623345   -0.004223816   -0.002055701
     15        6           0.007212789    0.003336358    0.001818212
     16        1           0.002305297   -0.002040380   -0.000750769
     17        1          -0.001312457    0.000208396   -0.000074803
     18       17          -0.001050991    0.002416310   -0.000616826
 -------------------------------------------------------------------
 Cartesian Forces:  Max     0.008901613 RMS     0.003370118
 Leave Link  716 at Tue Apr  5 19:50:03 2022, MaxMem=  1879048192 cpu:               0.2 elap:               0.0
 (Enter /gpfs/software/gaussian16/sse4/tar/g16/l103.exe)

 GradGradGradGradGradGradGradGradGradGradGradGradGradGradGradGradGradGrad
 Berny optimization.
 Using GEDIIS/GDIIS optimizer.
 FormGI is forming the generalized inverse of G from B-inverse, IUseBI=4.
 GSVD:  received Info=                   1 from GESDD.
 Internal  Forces:  Max     0.016147089 RMS     0.003983367
 Search for a local minimum.
 Step number   4 out of a maximum of   95
 All quantities printed in internal units (Hartrees-Bohrs-Radians)
 RMS Force = .39834D-02 SwitMx=.10000D-02 MixMth= 1
 Mixed Optimization -- RFO/linear search
 Update second derivatives using D2CorX and points    2    3    4
 DE= -1.86D-03 DEPred=-3.92D-03 R= 4.75D-01
 Trust test= 4.75D-01 RLast= 2.51D-01 DXMaxT set to 8.49D-01
 ITU=  0  1  1  0
 Use linear search instead of GDIIS.
     Eigenvalues ---    0.00844   0.00854   0.00909   0.01057   0.01494
     Eigenvalues ---    0.01607   0.01708   0.01895   0.02000   0.02041
     Eigenvalues ---    0.02074   0.02122   0.02192   0.02206   0.03056
     Eigenvalues ---    0.12743   0.16035   0.17321   0.23516   0.24695
     Eigenvalues ---    0.24979   0.24988   0.24991   0.24994   0.24996
     Eigenvalues ---    0.25000   0.25354   0.25807   0.29241   0.29754
     Eigenvalues ---    0.31287   0.32408   0.33103   0.33489   0.35000
     Eigenvalues ---    0.35335   0.39066   0.39561   0.41396   0.42692
     Eigenvalues ---    0.44027   0.45510   0.46884   0.49216   0.51635
     Eigenvalues ---    0.71536   0.95520   1.07107
 RFO step:  Lambda=-2.13219211D-03 EMin= 8.44096200D-03
 Quartic linear search produced a step of -0.33180.
 Iteration  1 RMS(Cart)=  0.08256364 RMS(Int)=  0.00250034
 Iteration  2 RMS(Cart)=  0.00331587 RMS(Int)=  0.00045303
 Iteration  3 RMS(Cart)=  0.00000323 RMS(Int)=  0.00045302
 Iteration  4 RMS(Cart)=  0.00000000 RMS(Int)=  0.00045302
 ITry= 1 IFail=0 DXMaxC= 3.93D-01 DCOld= 1.00D+10 DXMaxT= 8.49D-01 DXLimC= 3.00D+00 Rises=F
 Variable       Old X    -DE/DX   Delta X   Delta X   Delta X     New X
                                 (Linear)    (Quad)   (Total)
    R1        2.79541   0.00102   0.00278  -0.00509  -0.00212   2.79328
    R2        2.73384  -0.00067  -0.00320   0.00601   0.00299   2.73683
    R3        2.30919  -0.00152   0.00013  -0.00081  -0.00069   2.30850
    R4        2.65147  -0.00237  -0.00452   0.00683   0.00229   2.65376
    R5        3.29743   0.00158  -0.00425   0.01126   0.00701   3.30445
    R6        2.66731   0.01615   0.01143   0.00640   0.01762   2.68493
    R7        3.32465   0.00127  -0.00297   0.00819   0.00521   3.32987
    R8        2.33207  -0.00504  -0.00179   0.00229   0.00051   2.33258
    R9        2.63042   0.00466   0.00179   0.00279   0.00441   2.63483
   R10        2.76131   0.00687   0.00323   0.00447   0.00770   2.76901
   R11        2.69887  -0.00478  -0.00338  -0.00036  -0.00372   2.69515
   R12        2.67797   0.00482  -0.00015   0.00737   0.00723   2.68520
   R13        2.62857   0.00258  -0.00026   0.00424   0.00399   2.63256
   R14        2.04698   0.00051   0.00024   0.00020   0.00044   2.04742
   R15        2.60773   0.00072  -0.00304   0.00662   0.00357   2.61130
   R16        3.31673  -0.00269  -0.00119  -0.00163  -0.00282   3.31391
   R17        2.60116  -0.00223   0.00333  -0.01107  -0.00775   2.59341
   R18        2.03699  -0.00267  -0.00098  -0.00245  -0.00343   2.03357
   R19        2.34691  -0.00335  -0.01537   0.02428   0.00889   2.35580
    A1        1.79141   0.00103   0.00917  -0.01846  -0.01094   1.78047
    A2        2.18861   0.00092   0.00130   0.00002  -0.00061   2.18800
    A3        2.30203  -0.00180  -0.01013   0.02277   0.01061   2.31264
    A4        2.20363   0.00061  -0.00386   0.01136   0.00743   2.21106
    A5        1.97643   0.00197   0.00260  -0.00191   0.00076   1.97719
    A6        2.10312  -0.00258   0.00119  -0.00944  -0.00819   2.09494
    A7        2.17752  -0.00272  -0.00240   0.00059  -0.00248   2.17504
    A8        2.05863  -0.01051  -0.01013  -0.00527  -0.01524   2.04340
    A9        2.04667   0.01318   0.01194   0.00406   0.01610   2.06278
   A10        2.23820   0.00340  -0.00702   0.02195   0.01487   2.25307
   A11        2.32296  -0.00101   0.00349  -0.01016  -0.00722   2.31574
   A12        1.83219  -0.00128   0.00066  -0.00456  -0.00450   1.82769
   A13        2.26615   0.01161   0.01394  -0.00354   0.01088   2.27704
   A14        2.18470  -0.01034  -0.01569   0.00891  -0.00628   2.17842
   A15        2.04884  -0.00543  -0.00328  -0.00554  -0.00890   2.03994
   A16        2.13863   0.00969   0.01246  -0.00429   0.00806   2.14669
   A17        2.09507  -0.00430  -0.00945   0.00914  -0.00039   2.09467
   A18        2.15066  -0.00065  -0.00212   0.00244   0.00031   2.15097
   A19        2.06340  -0.00093   0.00489  -0.01423  -0.00934   2.05406
   A20        2.06912   0.00158  -0.00277   0.01180   0.00903   2.07815
   A21        1.98226   0.00543   0.00514   0.00248   0.00755   1.98981
   A22        2.11329  -0.00241  -0.00030  -0.00601  -0.00630   2.10699
   A23        2.18738  -0.00302  -0.00484   0.00253  -0.00232   2.18506
   A24        1.90058   0.00290   0.01432  -0.02292  -0.00859   1.89199
   A25        2.14974  -0.00041   0.00194  -0.00513  -0.00314   2.14660
   A26        2.23251  -0.00252  -0.01662   0.02810   0.01151   2.24402
   A27        2.33048   0.00344  -0.01267   0.03478   0.02202   2.35250
   A28        2.10644  -0.00684   0.00491  -0.02725  -0.02242   2.08402
    D1       -0.02270   0.00175   0.00580   0.06658   0.07216   0.04946
    D2        3.12000   0.00205   0.01283   0.05961   0.07193  -3.09126
    D3       -3.11823  -0.00139  -0.01471  -0.02184  -0.03585   3.12910
    D4        0.02448  -0.00110  -0.00768  -0.02881  -0.03609  -0.01161
    D5        0.02834  -0.00159  -0.00983  -0.05376  -0.06360  -0.03526
    D6        3.11949   0.00198   0.01246   0.04206   0.05538  -3.10832
    D7        0.01879  -0.00053   0.00119  -0.02288  -0.02189  -0.00310
    D8       -3.09338   0.00130   0.01498   0.00311   0.01759  -3.07579
    D9       -3.12399  -0.00085  -0.00629  -0.01544  -0.02163   3.13756
   D10        0.04703   0.00098   0.00749   0.01055   0.01784   0.06487
   D11       -0.01148  -0.00104  -0.00520  -0.04019  -0.04558  -0.05705
   D12       -3.13524   0.00013   0.01888  -0.09096  -0.07287   3.07508
   D13        3.10087  -0.00322  -0.01973  -0.06616  -0.08594   3.01493
   D14       -0.02289  -0.00205   0.00435  -0.11693  -0.11323  -0.13612
   D15       -0.03176   0.00010   0.00711  -0.01072  -0.00358  -0.03534
   D16        0.01842   0.00132   0.00163   0.06070   0.06242   0.08084
   D17       -3.13992   0.00052  -0.01912   0.10823   0.08793  -3.05199
   D18        2.64125  -0.00216  -0.02180  -0.02294  -0.04491   2.59634
   D19       -0.53901  -0.00358  -0.02857  -0.04352  -0.07221  -0.61122
   D20       -0.47927  -0.00094   0.00555  -0.08279  -0.07712  -0.55639
   D21        2.62366  -0.00235  -0.00122  -0.10337  -0.10443   2.51923
   D22        3.10385  -0.00030   0.00363  -0.02905  -0.02534   3.07851
   D23       -0.03456  -0.00055   0.00229  -0.03139  -0.02896  -0.06352
   D24       -0.00009   0.00075   0.00946  -0.00871   0.00090   0.00081
   D25       -3.13850   0.00050   0.00812  -0.01105  -0.00272  -3.14122
   D26       -3.12779   0.00117   0.00436   0.01595   0.02040  -3.10739
   D27       -0.01272  -0.00000  -0.00499   0.01824   0.01340   0.00068
   D28       -0.02585  -0.00030  -0.00237  -0.00548  -0.00790  -0.03375
   D29        3.08922  -0.00147  -0.01172  -0.00319  -0.01490   3.07432
   D30        0.03276  -0.00035  -0.01278   0.03279   0.02025   0.05301
   D31       -3.13191  -0.00004   0.00290  -0.01221  -0.00918  -3.14110
   D32       -3.11202  -0.00009  -0.01145   0.03509   0.02388  -3.08814
   D33        0.00649   0.00022   0.00424  -0.00991  -0.00555   0.00094
   D34       -0.03803  -0.00030   0.00945  -0.04336  -0.03373  -0.07176
   D35        3.12779  -0.00064  -0.00694   0.00400  -0.00271   3.12508
   D36        0.02321  -0.00046  -0.00070  -0.00787  -0.00883   0.01438
   D37       -3.09025   0.00073   0.00845  -0.00959  -0.00100  -3.09125
   D38        0.01050   0.00078  -0.00311   0.03490   0.03178   0.04228
         Item               Value     Threshold  Converged?
 Maximum Force            0.016147     0.000450     NO 
 RMS     Force            0.003983     0.000300     NO 
 Maximum Displacement     0.392944     0.001800     NO 
 RMS     Displacement     0.082929     0.001200     NO 
 Predicted change in Energy=-1.923187D-03
 Lowest energy point so far.  Saving SCF results.
 GradGradGradGradGradGradGradGradGradGradGradGradGradGradGradGradGradGrad

 Leave Link  103 at Tue Apr  5 19:50:03 2022, MaxMem=  1879048192 cpu:               0.2 elap:               0.1
 (Enter /gpfs/software/gaussian16/sse4/tar/g16/l202.exe)
                          Input orientation:                          
 ---------------------------------------------------------------------
 Center     Atomic      Atomic             Coordinates (Angstroms)
 Number     Number       Type             X           Y           Z
 ---------------------------------------------------------------------
      1          6           0       -4.063331   -0.852157   -0.490707
      2          6           0       -3.463306    0.309381    0.199005
      3          6           0       -2.104218    0.497029    0.498593
      4          6           0       -2.915300   -1.713388   -0.685103
      5          6           0       -1.733521   -1.513531   -0.390017
      6          6           0       -1.072351   -0.426074    0.179498
      7         17           0       -1.677726    1.935476    1.422681
      8          8           0       -5.252896   -0.996246   -0.728386
      9         17           0       -4.635593    1.524548    0.653812
     10          6           0        0.378488   -0.330836    0.361411
     11          6           0        1.079287   -1.549075    0.603998
     12          6           0        2.465348   -1.622012    0.723206
     13          6           0        1.096719    0.887974    0.228240
     14          6           0        2.430959    0.627367    0.416123
     15          6           0        3.101035   -0.397162    0.651564
     16          1           0        0.623484    1.823443   -0.014608
     17          1           0        0.494321   -2.456092    0.698842
     18         17           0        3.259370   -3.156945    1.021170
 ---------------------------------------------------------------------
                    Distance matrix (angstroms):
                    1          2          3          4          5
     1  C    0.000000
     2  C    1.478142   0.000000
     3  C    2.576265   1.404309   0.000000
     4  C    1.448269   2.274545   2.635324   0.000000
     5  C    2.423957   2.581107   2.229214   1.234350   0.000000
     6  C    3.094622   2.501588   1.420806   2.408563   1.394295
     7  Cl   4.138002   2.707372   1.762091   4.391873   3.896747
     8  O    1.221604   2.401530   3.694525   2.445511   3.573245
     9  Cl   2.699284   1.748638   2.736375   3.903375   4.329148
    10  C    4.552761   3.898158   2.620689   3.722321   2.534559
    11  C    5.303828   4.924737   3.785810   4.200655   2.983491
    12  C    6.685052   6.257317   5.041996   5.562648   4.345289
    13  C    5.492819   4.596679   3.236036   4.868015   3.762941
    14  C    6.722138   5.906828   4.537799   5.939218   4.751442
    15  C    7.269109   6.617748   5.283715   6.302017   5.069922
    16  H    5.417725   4.363470   3.076217   5.047943   4.102658
    17  H    4.975925   4.853915   3.938709   3.753988   2.652794
    18  Cl   7.824306   7.608268   6.510967   6.566716   5.442537
                    6          7          8          9         10
     6  C    0.000000
     7  Cl   2.736586   0.000000
     8  O    4.315821   5.099404   0.000000
     9  Cl   4.089816   3.083666   2.940397   0.000000
    10  C    1.465297   3.238901   5.774332   5.354340   0.000000
    11  C    2.463915   4.518126   6.494414   6.489183   1.426210
    12  C    3.773752   5.505457   7.878452   7.767176   2.480528
    13  C    2.536525   3.197108   6.692012   5.783229   1.420946
    14  C    3.665911   4.427822   7.936476   7.127243   2.265786
    15  C    4.200099   5.373303   8.488306   7.971725   2.738769
    16  H    2.823802   2.715496   6.556826   5.309803   2.200530
    17  H    2.616324   4.952535   6.099068   6.493346   2.154992
    18  Cl   5.189400   7.104145   8.954788   9.185955   4.089212
                   11         12         13         14         15
    11  C    0.000000
    12  C    1.393089   0.000000
    13  C    2.465909   2.901408   0.000000
    14  C    2.568893   2.270504   1.372375   0.000000
    15  C    2.327366   1.381842   2.418277   1.246633   0.000000
    16  H    3.458947   3.975927   1.076118   2.209773   3.393101
    17  H    1.083448   2.140381   3.430324   3.652152   3.322106
    18  Cl   2.740810   1.753645   4.654800   3.920888   2.788921
                   16         17         18
    16  H    0.000000
    17  H    4.340520   0.000000
    18  Cl   5.729310   2.870642   0.000000
 Stoichiometry    C12H2Cl3O(1-)
 Framework group  C1[X(C12H2Cl3O)]
 Deg. of freedom    48
 Full point group                 C1      NOp   1
 RotChk:  IX=3 Diff= 4.94D-02
 Largest Abelian subgroup         C1      NOp   1
 Largest concise Abelian subgroup C1      NOp   1
                         Standard orientation:                         
 ---------------------------------------------------------------------
 Center     Atomic      Atomic             Coordinates (Angstroms)
 Number     Number       Type             X           Y           Z
 ---------------------------------------------------------------------
      1          6           0        2.846408   -1.720016    0.254610
      2          6           0        2.618446   -0.283814   -0.010458
      3          6           0        1.381120    0.380135   -0.027237
      4          6           0        1.494591   -2.216488    0.408198
      5          6           0        0.428390   -1.595704    0.369949
      6          6           0        0.126969   -0.243735    0.210630
      7         17           0        1.391483    2.084691   -0.473721
      8          8           0        3.934327   -2.275656    0.251014
      9         17           0        4.091929    0.603173   -0.326433
     10          6           0       -1.218869    0.329207    0.297524
     11          6           0       -2.300242   -0.497124   -0.128957
     12          6           0       -3.636533   -0.114645   -0.035512
     13          6           0       -1.479658    1.611764    0.850811
     14          6           0       -2.834534    1.828408    0.822699
     15          6           0       -3.822124    1.166771    0.447206
     16          1           0       -0.706242    2.249103    1.242798
     17          1           0       -2.058397   -1.467896   -0.544857
     18         17           0       -4.914809   -1.184599   -0.580013
 ---------------------------------------------------------------------
 Rotational constants (GHZ):           0.8775039           0.1965336           0.1660141
 Leave Link  202 at Tue Apr  5 19:50:03 2022, MaxMem=  1879048192 cpu:               0.1 elap:               0.0
 (Enter /gpfs/software/gaussian16/sse4/tar/g16/l301.exe)
 Standard basis: 6-311+G(d,p) (5D, 7F)
 Ernie: Thresh=  0.10000D-02 Tol=  0.10000D-05 Strict=F.
 There are   404 symmetry adapted cartesian basis functions of A   symmetry.
 There are   388 symmetry adapted basis functions of A   symmetry.
   388 basis functions,   643 primitive gaussians,   404 cartesian basis functions
    67 alpha electrons       67 beta electrons
       nuclear repulsion energy      1236.4931224649 Hartrees.
 IExCor= 4336 DFT=T Ex+Corr=M062X ExCW=0 ScaHFX=  0.540000
 ScaDFX=  1.000000  1.000000  1.000000  1.000000 ScalE2=  1.000000  1.000000
 IRadAn=      5 IRanWt=     -1 IRanGd=            0 ICorTp=0 IEmpDi=  4
 NAtoms=   18 NActive=   18 NUniq=   18 SFac= 1.00D+00 NAtFMM=   60 NAOKFM=F Big=F
 Integral buffers will be    131072 words long.
 Raffenetti 2 integral format.
 Two-electron integral symmetry is turned on.
 Leave Link  301 at Tue Apr  5 19:50:03 2022, MaxMem=  1879048192 cpu:               0.5 elap:               0.1
 (Enter /gpfs/software/gaussian16/sse4/tar/g16/l302.exe)
 NPDir=0 NMtPBC=     1 NCelOv=     1 NCel=       1 NClECP=     1 NCelD=      1
         NCelK=      1 NCelE2=     1 NClLst=     1 CellRange=     0.0.
 One-electron integrals computed using PRISM.
 One-electron integral symmetry used in STVInt
 NBasis=   388 RedAO= T EigKep=  1.28D-06  NBF=   388
 NBsUse=   385 1.00D-06 EigRej=  7.54D-07 NBFU=   385
 Precomputing XC quadrature grid using
 IXCGrd= 4 IRadAn=           5 IRanWt=          -1 IRanGd=           0 AccXCQ= 0.00D+00.
 Generated NRdTot=       0 NPtTot=           0 NUsed=           0 NTot=          32
 NSgBfM=   395   395   395   395   395 MxSgAt=    18 MxSgA2=    18.
 Leave Link  302 at Tue Apr  5 19:50:03 2022, MaxMem=  1879048192 cpu:               3.0 elap:               0.5
 (Enter /gpfs/software/gaussian16/sse4/tar/g16/l303.exe)
 DipDrv:  MaxL=1.
 Leave Link  303 at Tue Apr  5 19:50:03 2022, MaxMem=  1879048192 cpu:               0.3 elap:               0.1
 (Enter /gpfs/software/gaussian16/sse4/tar/g16/l401.exe)
 Initial guess from the checkpoint file:  "checkpoint.chk"
 B after Tr=    -0.000000   -0.000000    0.000000
         Rot=    0.999996   -0.002883    0.000505   -0.000204 Ang=  -0.34 deg.
 Guess basis will be translated and rotated to current coordinates.
 JPrj=2 DoOrth=T DoCkMO=T.
 Generating alternative initial guess.
 ExpMin= 4.38D-02 ExpMax= 1.06D+05 ExpMxC= 3.62D+03 IAcc=2 IRadAn=         4 AccDes= 0.00D+00
 Harris functional with IExCor= 1009 and IRadAn=       4 diagonalized for initial guess.
 HarFok:  IExCor= 1009 AccDes= 0.00D+00 IRadAn=         4 IDoV= 1 UseB2=F ITyADJ=14
 ICtDFT=  3500011 ScaDFX=  1.000000  1.000000  1.000000  1.000000
 FoFCou: FMM=F IPFlag=           0 FMFlag=      100000 FMFlg1=           0
         NFxFlg=           0 DoJE=T BraDBF=F KetDBF=T FulRan=T
         wScrn=  0.000000 ICntrl=       500 IOpCl=  0 I1Cent=   200000004 NGrid=           0
         NMat0=    1 NMatS0=      1 NMatT0=    0 NMatD0=    1 NMtDS0=    0 NMtDT0=    0
 Petite list used in FoFCou.
 Harris En= -1913.19804333839    
 Leave Link  401 at Tue Apr  5 19:50:05 2022, MaxMem=  1879048192 cpu:              12.0 elap:               1.7
 (Enter /gpfs/software/gaussian16/sse4/tar/g16/l502.exe)
 Integral symmetry usage will be decided dynamically.
 Closed shell SCF:
 Using DIIS extrapolation, IDIIS=  1040.
 NGot=  1879048192 LenX=  1878715301 LenY=  1878551644
 Requested convergence on RMS density matrix=1.00D-08 within 128 cycles.
 Requested convergence on MAX density matrix=1.00D-06.
 Requested convergence on             energy=1.00D-06.
 No special actions if energy rises.
 Fock matrices will be formed incrementally for  20 cycles.

 Cycle   1  Pass 1  IDiag  1:
 FoFJK:  IHMeth= 1 ICntrl=       0 DoSepK=F KAlg= 0 I1Cent=           0 FoldK=F
 IRaf= 820000000 NMat=       1 IRICut=       1 DoRegI=T DoRafI=F ISym2E= 0 IDoP0=0 IntGTp=1.
 FoFCou: FMM=F IPFlag=           0 FMFlag=      100000 FMFlg1=           0
         NFxFlg=           0 DoJE=F BraDBF=F KetDBF=F FulRan=T
         wScrn=  0.000000 ICntrl=         0 IOpCl=  0 I1Cent=           0 NGrid=           0
         NMat0=    1 NMatS0=      1 NMatT0=    0 NMatD0=    1 NMtDS0=    0 NMtDT0=    0
 Symmetry not used in FoFCou.
 E= -1913.95964130129    
 DIIS: error= 1.32D-02 at cycle   1 NSaved=   1.
 NSaved= 1 IEnMin= 1 EnMin= -1913.95964130129     IErMin= 1 ErrMin= 1.32D-02
 ErrMax= 1.32D-02  0.00D+00 EMaxC= 1.00D-01 BMatC= 3.93D-02 BMatP= 3.93D-02
 IDIUse=3 WtCom= 8.68D-01 WtEn= 1.32D-01
 Coeff-Com:  0.100D+01
 Coeff-En:   0.100D+01
 Coeff:      0.100D+01
 Recover alternate guess density for next cycle.
 RMSDP=6.39D-02 MaxDP=4.45D+00              OVMax= 0.00D+00

 Cycle   2  Pass 1  IDiag  1:
 RMSU=  6.14D-02    CP:  8.83D-01
 E= -1913.57145964066     Delta-E=        0.388181660629 Rises=F Damp=F
 Switch densities from cycles 1 and 2 for lowest energy.
 DIIS: error= 1.92D-02 at cycle   2 NSaved=   2.
 NSaved= 2 IEnMin= 1 EnMin= -1913.95964130129     IErMin= 1 ErrMin= 1.32D-02
 ErrMax= 1.92D-02  0.00D+00 EMaxC= 1.00D+00 BMatC= 6.35D-01 BMatP= 3.93D-02
 IDIUse=1 WtCom= 1.00D+00 WtEn= 0.00D+00
 Coeff-Com:  0.934D+00 0.664D-01
 Coeff:      0.934D+00 0.664D-01
 Gap=     0.220 Goal=   None    Shift=    0.000
 RMSDP=2.81D-02 MaxDP=2.64D+00 DE= 3.88D-01 OVMax= 1.60D-01

 Cycle   3  Pass 1  IDiag  1:
 RMSU=  1.59D-02    CP:  8.74D-01  2.20D-01
 E= -1914.04961884217     Delta-E=       -0.478159201512 Rises=F Damp=F
 DIIS: error= 1.51D-03 at cycle   3 NSaved=   3.
 NSaved= 3 IEnMin= 3 EnMin= -1914.04961884217     IErMin= 3 ErrMin= 1.51D-03
 ErrMax= 1.51D-03  0.00D+00 EMaxC= 1.00D+00 BMatC= 2.65D-03 BMatP= 3.93D-02
 IDIUse=1 WtCom= 1.00D+00 WtEn= 0.00D+00
 Coeff-Com: -0.333D-01 0.364D-01 0.997D+00
 Coeff:     -0.333D-01 0.364D-01 0.997D+00
 Gap=     0.140 Goal=   None    Shift=    0.000
 RMSDP=1.32D-02 MaxDP=1.15D+00 DE=-4.78D-01 OVMax= 2.64D-02

 Cycle   4  Pass 1  IDiag  1:
 RMSU=  1.18D-02    CP:  9.11D-01  1.90D-01  1.06D+00
 E= -1914.05282165470     Delta-E=       -0.003202812529 Rises=F Damp=F
 DIIS: error= 1.19D-03 at cycle   4 NSaved=   4.
 NSaved= 4 IEnMin= 4 EnMin= -1914.05282165470     IErMin= 4 ErrMin= 1.19D-03
 ErrMax= 1.19D-03  0.00D+00 EMaxC= 1.00D+00 BMatC= 1.31D-03 BMatP= 2.65D-03
 IDIUse=1 WtCom= 1.00D+00 WtEn= 0.00D+00
 Coeff-Com: -0.467D-01 0.106D-01 0.472D+00 0.564D+00
 Coeff:     -0.467D-01 0.106D-01 0.472D+00 0.564D+00
 Gap=     0.155 Goal=   None    Shift=    0.000
 RMSDP=4.91D-03 MaxDP=5.00D-01 DE=-3.20D-03 OVMax= 1.30D-02

 Cycle   5  Pass 1  IDiag  1:
 RMSU=  3.10D-03    CP:  9.00D-01  2.16D-01  1.03D+00  7.40D-01
 E= -1914.05420408824     Delta-E=       -0.001382433535 Rises=F Damp=F
 DIIS: error= 3.54D-04 at cycle   5 NSaved=   5.
 NSaved= 5 IEnMin= 5 EnMin= -1914.05420408824     IErMin= 5 ErrMin= 3.54D-04
 ErrMax= 3.54D-04  0.00D+00 EMaxC= 1.00D+00 BMatC= 8.73D-05 BMatP= 1.31D-03
 IDIUse=1 WtCom= 1.00D+00 WtEn= 0.00D+00
 Coeff-Com: -0.164D-01-0.239D-03 0.116D+00 0.222D+00 0.679D+00
 Coeff:     -0.164D-01-0.239D-03 0.116D+00 0.222D+00 0.679D+00
 Gap=     0.152 Goal=   None    Shift=    0.000
 RMSDP=1.16D-03 MaxDP=1.28D-01 DE=-1.38D-03 OVMax= 3.73D-03

 Cycle   6  Pass 1  IDiag  1:
 RMSU=  6.42D-04    CP:  8.99D-01  2.08D-01  1.04D+00  7.87D-01  8.22D-01
 E= -1914.05429475509     Delta-E=       -0.000090666847 Rises=F Damp=F
 DIIS: error= 1.78D-04 at cycle   6 NSaved=   6.
 NSaved= 6 IEnMin= 6 EnMin= -1914.05429475509     IErMin= 6 ErrMin= 1.78D-04
 ErrMax= 1.78D-04  0.00D+00 EMaxC= 1.00D+00 BMatC= 2.01D-05 BMatP= 8.73D-05
 IDIUse=1 WtCom= 1.00D+00 WtEn= 0.00D+00
 Coeff-Com: -0.203D-02-0.134D-02-0.982D-02 0.247D-01 0.337D+00 0.651D+00
 Coeff:     -0.203D-02-0.134D-02-0.982D-02 0.247D-01 0.337D+00 0.651D+00
 Gap=     0.153 Goal=   None    Shift=    0.000
 RMSDP=5.39D-04 MaxDP=8.48D-02 DE=-9.07D-05 OVMax= 1.47D-03

 Cycle   7  Pass 1  IDiag  1:
 RMSU=  1.96D-04    CP:  9.00D-01  2.10D-01  1.04D+00  7.88D-01  9.49D-01
                    CP:  8.54D-01
 E= -1914.05431428969     Delta-E=       -0.000019534603 Rises=F Damp=F
 DIIS: error= 1.02D-04 at cycle   7 NSaved=   7.
 NSaved= 7 IEnMin= 7 EnMin= -1914.05431428969     IErMin= 7 ErrMin= 1.02D-04
 ErrMax= 1.02D-04  0.00D+00 EMaxC= 1.00D+00 BMatC= 5.18D-06 BMatP= 2.01D-05
 IDIUse=1 WtCom= 1.00D+00 WtEn= 0.00D+00
 Coeff-Com:  0.910D-03-0.404D-03-0.235D-01-0.166D-01 0.101D+00 0.384D+00
 Coeff-Com:  0.554D+00
 Coeff:      0.910D-03-0.404D-03-0.235D-01-0.166D-01 0.101D+00 0.384D+00
 Coeff:      0.554D+00
 Gap=     0.153 Goal=   None    Shift=    0.000
 RMSDP=1.08D-04 MaxDP=8.66D-03 DE=-1.95D-05 OVMax= 9.43D-04

 Cycle   8  Pass 1  IDiag  1:
 RMSU=  8.41D-05    CP:  9.00D-01  2.10D-01  1.04D+00  7.86D-01  9.62D-01
                    CP:  8.99D-01  9.45D-01
 E= -1914.05431957501     Delta-E=       -0.000005285319 Rises=F Damp=F
 DIIS: error= 3.93D-05 at cycle   8 NSaved=   8.
 NSaved= 8 IEnMin= 8 EnMin= -1914.05431957501     IErMin= 8 ErrMin= 3.93D-05
 ErrMax= 3.93D-05  0.00D+00 EMaxC= 1.00D+00 BMatC= 7.03D-07 BMatP= 5.18D-06
 IDIUse=1 WtCom= 1.00D+00 WtEn= 0.00D+00
 Coeff-Com:  0.851D-03-0.307D-04-0.126D-01-0.119D-01 0.686D-02 0.113D+00
 Coeff-Com:  0.313D+00 0.590D+00
 Coeff:      0.851D-03-0.307D-04-0.126D-01-0.119D-01 0.686D-02 0.113D+00
 Coeff:      0.313D+00 0.590D+00
 Gap=     0.153 Goal=   None    Shift=    0.000
 RMSDP=8.80D-05 MaxDP=9.90D-03 DE=-5.29D-06 OVMax= 4.40D-04

 Cycle   9  Pass 1  IDiag  1:
 RMSU=  3.97D-05    CP:  9.00D-01  2.10D-01  1.03D+00  7.85D-01  9.49D-01
                    CP:  9.30D-01  9.06D-01  1.03D+00
 E= -1914.05432048575     Delta-E=       -0.000000910743 Rises=F Damp=F
 DIIS: error= 2.16D-05 at cycle   9 NSaved=   9.
 NSaved= 9 IEnMin= 9 EnMin= -1914.05432048575     IErMin= 9 ErrMin= 2.16D-05
 ErrMax= 2.16D-05  0.00D+00 EMaxC= 1.00D+00 BMatC= 1.18D-07 BMatP= 7.03D-07
 IDIUse=1 WtCom= 1.00D+00 WtEn= 0.00D+00
 Coeff-Com:  0.249D-03 0.489D-04-0.154D-02-0.212D-02-0.187D-01-0.237D-01
 Coeff-Com:  0.542D-01 0.320D+00 0.671D+00
 Coeff:      0.249D-03 0.489D-04-0.154D-02-0.212D-02-0.187D-01-0.237D-01
 Coeff:      0.542D-01 0.320D+00 0.671D+00
 Gap=     0.153 Goal=   None    Shift=    0.000
 RMSDP=3.42D-05 MaxDP=4.13D-03 DE=-9.11D-07 OVMax= 3.01D-04

 Cycle  10  Pass 1  IDiag  1:
 RMSU=  1.34D-05    CP:  9.00D-01  2.10D-01  1.04D+00  7.85D-01  9.52D-01
                    CP:  9.21D-01  9.69D-01  1.13D+00  7.49D-01
 E= -1914.05432070376     Delta-E=       -0.000000218009 Rises=F Damp=F
 DIIS: error= 6.38D-06 at cycle  10 NSaved=  10.
 NSaved=10 IEnMin=10 EnMin= -1914.05432070376     IErMin=10 ErrMin= 6.38D-06
 ErrMax= 6.38D-06  0.00D+00 EMaxC= 1.00D+00 BMatC= 2.16D-08 BMatP= 1.18D-07
 IDIUse=1 WtCom= 1.00D+00 WtEn= 0.00D+00
 Coeff-Com: -0.135D-04 0.129D-04 0.145D-02 0.920D-03-0.909D-02-0.308D-01
 Coeff-Com: -0.311D-01 0.316D-01 0.333D+00 0.704D+00
 Coeff:     -0.135D-04 0.129D-04 0.145D-02 0.920D-03-0.909D-02-0.308D-01
 Coeff:     -0.311D-01 0.316D-01 0.333D+00 0.704D+00
 Gap=     0.153 Goal=   None    Shift=    0.000
 RMSDP=1.99D-05 MaxDP=1.49D-03 DE=-2.18D-07 OVMax= 1.60D-04

 Cycle  11  Pass 1  IDiag  1:
 RMSU=  6.05D-06    CP:  9.00D-01  2.10D-01  1.03D+00  7.84D-01  9.50D-01
                    CP:  9.27D-01  9.87D-01  1.15D+00  8.46D-01  1.26D+00
 E= -1914.05432075276     Delta-E=       -0.000000049000 Rises=F Damp=F
 DIIS: error= 3.85D-06 at cycle  11 NSaved=  11.
 NSaved=11 IEnMin=11 EnMin= -1914.05432075276     IErMin=11 ErrMin= 3.85D-06
 ErrMax= 3.85D-06  0.00D+00 EMaxC= 1.00D+00 BMatC= 6.98D-09 BMatP= 2.16D-08
 IDIUse=1 WtCom= 1.00D+00 WtEn= 0.00D+00
 Coeff-Com: -0.711D-04 0.419D-06 0.138D-02 0.969D-03-0.183D-02-0.150D-01
 Coeff-Com: -0.328D-01-0.563D-01 0.574D-01 0.428D+00 0.619D+00
 Coeff:     -0.711D-04 0.419D-06 0.138D-02 0.969D-03-0.183D-02-0.150D-01
 Coeff:     -0.328D-01-0.563D-01 0.574D-01 0.428D+00 0.619D+00
 Gap=     0.153 Goal=   None    Shift=    0.000
 RMSDP=1.24D-05 MaxDP=1.04D-03 DE=-4.90D-08 OVMax= 9.22D-05

 Cycle  12  Pass 1  IDiag  1:
 RMSU=  3.78D-06    CP:  9.00D-01  2.10D-01  1.03D+00  7.83D-01  9.49D-01
                    CP:  9.26D-01  9.80D-01  1.18D+00  9.19D-01  1.44D+00
                    CP:  1.17D+00
 E= -1914.05432076771     Delta-E=       -0.000000014954 Rises=F Damp=F
 DIIS: error= 1.67D-06 at cycle  12 NSaved=  12.
 NSaved=12 IEnMin=12 EnMin= -1914.05432076771     IErMin=12 ErrMin= 1.67D-06
 ErrMax= 1.67D-06  0.00D+00 EMaxC= 1.00D+00 BMatC= 1.07D-09 BMatP= 6.98D-09
 IDIUse=1 WtCom= 1.00D+00 WtEn= 0.00D+00
 Coeff-Com: -0.286D-04-0.279D-06 0.312D-03 0.193D-03 0.123D-02-0.193D-03
 Coeff-Com: -0.805D-02-0.315D-01-0.438D-01 0.498D-01 0.296D+00 0.736D+00
 Coeff:     -0.286D-04-0.279D-06 0.312D-03 0.193D-03 0.123D-02-0.193D-03
 Coeff:     -0.805D-02-0.315D-01-0.438D-01 0.498D-01 0.296D+00 0.736D+00
 Gap=     0.153 Goal=   None    Shift=    0.000
 RMSDP=3.01D-06 MaxDP=1.84D-04 DE=-1.50D-08 OVMax= 5.04D-05

 Cycle  13  Pass 1  IDiag  1:
 RMSU=  1.54D-06    CP:  9.00D-01  2.10D-01  1.03D+00  7.83D-01  9.49D-01
                    CP:  9.26D-01  9.77D-01  1.18D+00  9.27D-01  1.51D+00
                    CP:  1.22D+00  7.50D-01
 E= -1914.05432077080     Delta-E=       -0.000000003083 Rises=F Damp=F
 DIIS: error= 1.05D-06 at cycle  13 NSaved=  13.
 NSaved=13 IEnMin=13 EnMin= -1914.05432077080     IErMin=13 ErrMin= 1.05D-06
 ErrMax= 1.05D-06  0.00D+00 EMaxC= 1.00D+00 BMatC= 4.53D-10 BMatP= 1.07D-09
 IDIUse=1 WtCom= 1.00D+00 WtEn= 0.00D+00
 Coeff-Com: -0.157D-05 0.108D-05-0.165D-03-0.132D-03 0.136D-02 0.391D-02
 Coeff-Com:  0.310D-02-0.664D-02-0.482D-01-0.817D-01 0.280D-01 0.480D+00
 Coeff-Com:  0.620D+00
 Coeff:     -0.157D-05 0.108D-05-0.165D-03-0.132D-03 0.136D-02 0.391D-02
 Coeff:      0.310D-02-0.664D-02-0.482D-01-0.817D-01 0.280D-01 0.480D+00
 Coeff:      0.620D+00
 Gap=     0.153 Goal=   None    Shift=    0.000
 RMSDP=1.52D-06 MaxDP=1.74D-04 DE=-3.08D-09 OVMax= 2.77D-05

 Cycle  14  Pass 1  IDiag  1:
 RMSU=  5.57D-07    CP:  9.00D-01  2.10D-01  1.03D+00  7.83D-01  9.49D-01
                    CP:  9.26D-01  9.80D-01  1.18D+00  9.24D-01  1.56D+00
                    CP:  1.28D+00  8.31D-01  1.11D+00
 E= -1914.05432077169     Delta-E=       -0.000000000896 Rises=F Damp=F
 DIIS: error= 3.20D-07 at cycle  14 NSaved=  14.
 NSaved=14 IEnMin=14 EnMin= -1914.05432077169     IErMin=14 ErrMin= 3.20D-07
 ErrMax= 3.20D-07  0.00D+00 EMaxC= 1.00D+00 BMatC= 2.72D-11 BMatP= 4.53D-10
 IDIUse=1 WtCom= 1.00D+00 WtEn= 0.00D+00
 Coeff-Com:  0.378D-05-0.390D-06-0.866D-04-0.410D-04 0.114D-03 0.979D-03
 Coeff-Com:  0.210D-02 0.415D-02-0.607D-02-0.292D-01-0.421D-01 0.419D-02
 Coeff-Com:  0.186D+00 0.880D+00
 Coeff:      0.378D-05-0.390D-06-0.866D-04-0.410D-04 0.114D-03 0.979D-03
 Coeff:      0.210D-02 0.415D-02-0.607D-02-0.292D-01-0.421D-01 0.419D-02
 Coeff:      0.186D+00 0.880D+00
 Gap=     0.153 Goal=   None    Shift=    0.000
 RMSDP=6.06D-07 MaxDP=3.60D-05 DE=-8.96D-10 OVMax= 1.20D-05

 Cycle  15  Pass 1  IDiag  1:
 RMSU=  2.78D-07    CP:  9.00D-01  2.10D-01  1.03D+00  7.83D-01  9.49D-01
                    CP:  9.27D-01  9.80D-01  1.18D+00  9.27D-01  1.56D+00
                    CP:  1.30D+00  8.69D-01  1.21D+00  1.17D+00
 E= -1914.05432077175     Delta-E=       -0.000000000063 Rises=F Damp=F
 DIIS: error= 1.04D-07 at cycle  15 NSaved=  15.
 NSaved=15 IEnMin=15 EnMin= -1914.05432077175     IErMin=15 ErrMin= 1.04D-07
 ErrMax= 1.04D-07  0.00D+00 EMaxC= 1.00D+00 BMatC= 4.31D-12 BMatP= 2.72D-11
 IDIUse=1 WtCom= 1.00D+00 WtEn= 0.00D+00
 Coeff-Com:  0.131D-05-0.361D-06-0.798D-05 0.322D-05-0.127D-03-0.139D-03
 Coeff-Com:  0.293D-03 0.238D-02 0.389D-02-0.767D-03-0.177D-01-0.612D-01
 Coeff-Com: -0.856D-02 0.307D+00 0.775D+00
 Coeff:      0.131D-05-0.361D-06-0.798D-05 0.322D-05-0.127D-03-0.139D-03
 Coeff:      0.293D-03 0.238D-02 0.389D-02-0.767D-03-0.177D-01-0.612D-01
 Coeff:     -0.856D-02 0.307D+00 0.775D+00
 Gap=     0.153 Goal=   None    Shift=    0.000
 RMSDP=3.46D-07 MaxDP=4.84D-05 DE=-6.28D-11 OVMax= 4.10D-06

 Cycle  16  Pass 1  IDiag  1:
 RMSU=  1.20D-07    CP:  9.00D-01  2.10D-01  1.03D+00  7.83D-01  9.49D-01
                    CP:  9.27D-01  9.81D-01  1.18D+00  9.27D-01  1.56D+00
                    CP:  1.30D+00  8.63D-01  1.26D+00  1.29D+00  1.05D+00
 E= -1914.05432077180     Delta-E=       -0.000000000045 Rises=F Damp=F
 DIIS: error= 4.65D-08 at cycle  16 NSaved=  16.
 NSaved=16 IEnMin=16 EnMin= -1914.05432077180     IErMin=16 ErrMin= 4.65D-08
 ErrMax= 4.65D-08  0.00D+00 EMaxC= 1.00D+00 BMatC= 1.24D-12 BMatP= 4.31D-12
 IDIUse=1 WtCom= 1.00D+00 WtEn= 0.00D+00
 Coeff-Com: -0.237D-06-0.230D-07 0.160D-04 0.813D-05-0.844D-04-0.287D-03
 Coeff-Com: -0.375D-03 0.229D-03 0.324D-02 0.625D-02 0.219D-02-0.302D-01
 Coeff-Com: -0.444D-01-0.615D-01 0.368D+00 0.757D+00
 Coeff:     -0.237D-06-0.230D-07 0.160D-04 0.813D-05-0.844D-04-0.287D-03
 Coeff:     -0.375D-03 0.229D-03 0.324D-02 0.625D-02 0.219D-02-0.302D-01
 Coeff:     -0.444D-01-0.615D-01 0.368D+00 0.757D+00
 Gap=     0.153 Goal=   None    Shift=    0.000
 RMSDP=1.39D-07 MaxDP=1.04D-05 DE=-4.55D-11 OVMax= 1.95D-06

 Cycle  17  Pass 1  IDiag  1:
 RMSU=  4.67D-08    CP:  9.00D-01  2.10D-01  1.03D+00  7.83D-01  9.49D-01
                    CP:  9.27D-01  9.81D-01  1.18D+00  9.28D-01  1.56D+00
                    CP:  1.30D+00  8.57D-01  1.27D+00  1.34D+00  1.21D+00
                    CP:  1.12D+00
 E= -1914.05432077180     Delta-E=        0.000000000003 Rises=F Damp=F
 DIIS: error= 1.56D-08 at cycle  17 NSaved=  17.
 NSaved=17 IEnMin=16 EnMin= -1914.05432077180     IErMin=17 ErrMin= 1.56D-08
 ErrMax= 1.56D-08  0.00D+00 EMaxC= 1.00D+00 BMatC= 1.68D-13 BMatP= 1.24D-12
 IDIUse=1 WtCom= 1.00D+00 WtEn= 0.00D+00
 Coeff-Com: -0.193D-06 0.679D-07 0.647D-05 0.670D-06-0.107D-04-0.808D-04
 Coeff-Com: -0.189D-03-0.251D-03 0.608D-03 0.248D-02 0.354D-02-0.206D-02
 Coeff-Com: -0.157D-01-0.755D-01 0.134D-01 0.291D+00 0.783D+00
 Coeff:     -0.193D-06 0.679D-07 0.647D-05 0.670D-06-0.107D-04-0.808D-04
 Coeff:     -0.189D-03-0.251D-03 0.608D-03 0.248D-02 0.354D-02-0.206D-02
 Coeff:     -0.157D-01-0.755D-01 0.134D-01 0.291D+00 0.783D+00
 Gap=     0.153 Goal=   None    Shift=    0.000
 RMSDP=7.32D-08 MaxDP=6.36D-06 DE= 2.73D-12 OVMax= 7.84D-07

 Cycle  18  Pass 1  IDiag  1:
 RMSU=  2.05D-08    CP:  9.00D-01  2.10D-01  1.03D+00  7.83D-01  9.49D-01
                    CP:  9.27D-01  9.81D-01  1.18D+00  9.28D-01  1.56D+00
                    CP:  1.30D+00  8.59D-01  1.27D+00  1.34D+00  1.28D+00
                    CP:  1.24D+00  9.46D-01
 E= -1914.05432077166     Delta-E=        0.000000000135 Rises=F Damp=F
 DIIS: error= 5.49D-09 at cycle  18 NSaved=  18.
 NSaved=18 IEnMin=16 EnMin= -1914.05432077180     IErMin=18 ErrMin= 5.49D-09
 ErrMax= 5.49D-09  0.00D+00 EMaxC= 1.00D+00 BMatC= 2.76D-14 BMatP= 1.68D-13
 IDIUse=1 WtCom= 1.00D+00 WtEn= 0.00D+00
 Coeff-Com: -0.576D-07 0.372D-07 0.253D-08-0.656D-06 0.901D-05 0.153D-04
 Coeff-Com: -0.120D-04-0.123D-03-0.304D-03-0.993D-04 0.946D-03 0.434D-02
 Coeff-Com:  0.143D-02-0.164D-01-0.610D-01-0.260D-01 0.299D+00 0.798D+00
 Coeff:     -0.576D-07 0.372D-07 0.253D-08-0.656D-06 0.901D-05 0.153D-04
 Coeff:     -0.120D-04-0.123D-03-0.304D-03-0.993D-04 0.946D-03 0.434D-02
 Coeff:      0.143D-02-0.164D-01-0.610D-01-0.260D-01 0.299D+00 0.798D+00
 Gap=     0.153 Goal=   None    Shift=    0.000
 RMSDP=2.36D-08 MaxDP=2.46D-06 DE= 1.35D-10 OVMax= 3.01D-07

 Cycle  19  Pass 1  IDiag  1:
 RMSU=  6.14D-09    CP:  9.00D-01  2.10D-01  1.03D+00  7.83D-01  9.49D-01
                    CP:  9.27D-01  9.81D-01  1.18D+00  9.28D-01  1.56D+00
                    CP:  1.30D+00  8.61D-01  1.26D+00  1.34D+00  1.30D+00
                    CP:  1.26D+00  1.06D+00  1.18D+00
 E= -1914.05432077161     Delta-E=        0.000000000055 Rises=F Damp=F
 DIIS: error= 2.80D-09 at cycle  19 NSaved=  19.
 NSaved=19 IEnMin=16 EnMin= -1914.05432077180     IErMin=19 ErrMin= 2.80D-09
 ErrMax= 2.80D-09  0.00D+00 EMaxC= 1.00D+00 BMatC= 4.97D-15 BMatP= 2.76D-14
 IDIUse=1 WtCom= 1.00D+00 WtEn= 0.00D+00
 Coeff-Com: -0.225D-08 0.431D-08-0.885D-06-0.117D-06 0.473D-05 0.177D-04
 Coeff-Com:  0.236D-04-0.126D-04-0.215D-03-0.432D-03-0.134D-03 0.210D-02
 Coeff-Com:  0.296D-02 0.530D-02-0.277D-01-0.560D-01 0.541D-02 0.333D+00
 Coeff-Com:  0.736D+00
 Coeff:     -0.225D-08 0.431D-08-0.885D-06-0.117D-06 0.473D-05 0.177D-04
 Coeff:      0.236D-04-0.126D-04-0.215D-03-0.432D-03-0.134D-03 0.210D-02
 Coeff:      0.296D-02 0.530D-02-0.277D-01-0.560D-01 0.541D-02 0.333D+00
 Coeff:      0.736D+00
 Gap=     0.153 Goal=   None    Shift=    0.000
 RMSDP=9.83D-09 MaxDP=1.11D-06 DE= 5.55D-11 OVMax= 9.69D-08

 Cycle  20  Pass 1  IDiag  1:
 RMSU=  2.44D-09    CP:  9.00D-01  2.10D-01  1.03D+00  7.83D-01  9.49D-01
                    CP:  9.27D-01  9.81D-01  1.18D+00  9.28D-01  1.56D+00
                    CP:  1.30D+00  8.60D-01  1.26D+00  1.34D+00  1.29D+00
                    CP:  1.27D+00  1.10D+00  1.22D+00  1.02D+00
 E= -1914.05432077176     Delta-E=       -0.000000000156 Rises=F Damp=F
 DIIS: error= 8.41D-10 at cycle  20 NSaved=  20.
 NSaved=20 IEnMin=16 EnMin= -1914.05432077180     IErMin=20 ErrMin= 8.41D-10
 ErrMax= 8.41D-10  0.00D+00 EMaxC= 1.00D+00 BMatC= 4.20D-16 BMatP= 4.97D-15
 IDIUse=1 WtCom= 1.00D+00 WtEn= 0.00D+00
 Large coefficients: NSaved= 20 BigCof=    0.00 CofMax=   10.00 Det=-3.15D-15
 Inversion failed.  Reducing to 19 matrices.
 Large coefficients: NSaved= 19 BigCof=    0.00 CofMax=   10.00 Det=-3.16D-15
 Inversion failed.  Reducing to 18 matrices.
 Large coefficients: NSaved= 18 BigCof=    0.00 CofMax=   10.00 Det=-3.16D-15
 Inversion failed.  Reducing to 17 matrices.
 Large coefficients: NSaved= 17 BigCof=    0.00 CofMax=   10.00 Det=-3.49D-15
 Inversion failed.  Reducing to 16 matrices.
 Large coefficients: NSaved= 16 BigCof=    0.00 CofMax=   10.00 Det=-3.79D-15
 Inversion failed.  Reducing to 15 matrices.
 Coeff-Com:  0.123D-05 0.289D-05-0.361D-05-0.175D-04-0.397D-04 0.331D-05
 Coeff-Com:  0.138D-03 0.203D-03 0.998D-03 0.158D-03-0.462D-02-0.245D-01
 Coeff-Com: -0.315D-01 0.141D+00 0.918D+00
 Coeff:      0.123D-05 0.289D-05-0.361D-05-0.175D-04-0.397D-04 0.331D-05
 Coeff:      0.138D-03 0.203D-03 0.998D-03 0.158D-03-0.462D-02-0.245D-01
 Coeff:     -0.315D-01 0.141D+00 0.918D+00
 Gap=     0.153 Goal=   None    Shift=    0.000
 RMSDP=3.11D-09 MaxDP=2.86D-07 DE=-1.56D-10 OVMax= 4.13D-08

 SCF Done:  E(RM062X) =  -1914.05432077     A.U. after   20 cycles
            NFock= 20  Conv=0.31D-08     -V/T= 2.0026
 KE= 1.909144165060D+03 PE=-7.013659793566D+03 EE= 1.953968185269D+03
 Leave Link  502 at Tue Apr  5 19:54:19 2022, MaxMem=  1879048192 cpu:            1774.2 elap:             253.7
 (Enter /gpfs/software/gaussian16/sse4/tar/g16/l701.exe)
 ... and contract with generalized density number  0.
 Compute integral first derivatives.
 Leave Link  701 at Tue Apr  5 19:54:19 2022, MaxMem=  1879048192 cpu:               1.5 elap:               0.2
 (Enter /gpfs/software/gaussian16/sse4/tar/g16/l702.exe)
 L702 exits ... SP integral derivatives will be done elsewhere.
 Leave Link  702 at Tue Apr  5 19:54:19 2022, MaxMem=  1879048192 cpu:               0.2 elap:               0.0
 (Enter /gpfs/software/gaussian16/sse4/tar/g16/l703.exe)
 Integral derivatives from FoFJK, PRISM(SPDF).
 Compute integral first derivatives, UseDBF=F ICtDFT=           0.
 Calling FoFJK, ICntrl=      2127 FMM=F ISym2X=0 I1Cent= 0 IOpClX= 0 NMat=1 NMatS=1 NMatT=0.
 FoFJK:  IHMeth= 1 ICntrl=    2127 DoSepK=F KAlg= 0 I1Cent=           0 FoldK=F
 IRaf=         0 NMat=       1 IRICut=       1 DoRegI=T DoRafI=F ISym2E= 0 IDoP0=0 IntGTp=1.
 FoFCou: FMM=F IPFlag=           0 FMFlag=      100000 FMFlg1=         800
         NFxFlg=           0 DoJE=F BraDBF=F KetDBF=F FulRan=T
         wScrn=  0.000000 ICntrl=      2127 IOpCl=  0 I1Cent=           0 NGrid=           0
         NMat0=    1 NMatS0=      1 NMatT0=    0 NMatD0=    1 NMtDS0=    0 NMtDT0=    0
 Symmetry not used in FoFCou.
 Leave Link  703 at Tue Apr  5 19:54:51 2022, MaxMem=  1879048192 cpu:             223.2 elap:              31.9
 (Enter /gpfs/software/gaussian16/sse4/tar/g16/l716.exe)
 Dipole        =-2.43003465D+00 1.61741957D+00-6.06329599D-02
 ***** Axes restored to original set *****
 -------------------------------------------------------------------
 Center     Atomic                   Forces (Hartrees/Bohr)
 Number     Number              X              Y              Z
 -------------------------------------------------------------------
      1        6           0.000045482   -0.004602818    0.007257373
      2        6           0.002727719    0.003636071    0.001091461
      3        6          -0.003593108    0.003873117    0.000423997
      4        6           0.001586600    0.003049706    0.000133909
      5        6          -0.001888778   -0.004430287   -0.006041048
      6        6          -0.001890787   -0.000281991   -0.000028107
      7       17           0.001975904   -0.000222951   -0.001122632
      8        8           0.002502330   -0.000369001   -0.003773278
      9       17          -0.000334182    0.000579553   -0.000135153
     10        6           0.000092573   -0.005880780    0.001935710
     11        6          -0.003196961    0.000358790   -0.000919815
     12        6          -0.002978846    0.004107669    0.001768803
     13        6           0.002728607   -0.002299150    0.002139042
     14        6           0.001183820   -0.006908312   -0.000092400
     15        6           0.002143270    0.006908914   -0.001445218
     16        1          -0.000691054    0.001032087   -0.000029180
     17        1          -0.000152720   -0.000133967   -0.000250930
     18       17          -0.000259868    0.001583349   -0.000912535
 -------------------------------------------------------------------
 Cartesian Forces:  Max     0.007257373 RMS     0.002820622
 Leave Link  716 at Tue Apr  5 19:54:51 2022, MaxMem=  1879048192 cpu:               0.2 elap:               0.0
 (Enter /gpfs/software/gaussian16/sse4/tar/g16/l103.exe)

 GradGradGradGradGradGradGradGradGradGradGradGradGradGradGradGradGradGrad
 Berny optimization.
 Using GEDIIS/GDIIS optimizer.
 FormGI is forming the generalized inverse of G from B-inverse, IUseBI=4.
 GSVD:  received Info=                   1 from GESDD.
 Internal  Forces:  Max     0.008293866 RMS     0.002376472
 Search for a local minimum.
 Step number   5 out of a maximum of   95
 All quantities printed in internal units (Hartrees-Bohrs-Radians)
 RMS Force = .23765D-02 SwitMx=.10000D-02 MixMth= 1
 Mixed Optimization -- RFO/linear search
 Update second derivatives using D2CorX and points    3    4    5
 DE= -7.86D-04 DEPred=-1.92D-03 R= 4.09D-01
 Trust test= 4.09D-01 RLast= 3.07D-01 DXMaxT set to 8.49D-01
 ITU=  0  0  1  1  0
 Use linear search instead of GDIIS.
     Eigenvalues ---    0.00664   0.00856   0.00935   0.01471   0.01584
     Eigenvalues ---    0.01632   0.01889   0.01948   0.02012   0.02044
     Eigenvalues ---    0.02097   0.02146   0.02204   0.02858   0.03013
     Eigenvalues ---    0.11368   0.16032   0.17353   0.23305   0.23690
     Eigenvalues ---    0.24873   0.24944   0.24967   0.24976   0.24987
     Eigenvalues ---    0.24994   0.25005   0.27620   0.29437   0.30847
     Eigenvalues ---    0.31517   0.32544   0.33187   0.33668   0.35006
     Eigenvalues ---    0.35318   0.39347   0.39717   0.41293   0.42081
     Eigenvalues ---    0.43987   0.45582   0.47004   0.49225   0.54275
     Eigenvalues ---    0.75089   0.95516   1.06459
 RFO step:  Lambda=-1.22510344D-03 EMin= 6.64496753D-03
 Quartic linear search produced a step of -0.35914.
 Iteration  1 RMS(Cart)=  0.01796589 RMS(Int)=  0.00072720
 Iteration  2 RMS(Cart)=  0.00063943 RMS(Int)=  0.00041964
 Iteration  3 RMS(Cart)=  0.00000068 RMS(Int)=  0.00041964
 ITry= 1 IFail=0 DXMaxC= 7.51D-02 DCOld= 1.00D+10 DXMaxT= 8.49D-01 DXLimC= 3.00D+00 Rises=F
 Variable       Old X    -DE/DX   Delta X   Delta X   Delta X     New X
                                 (Linear)    (Quad)   (Total)
    R1        2.79328   0.00306   0.00076   0.00416   0.00518   2.79846
    R2        2.73683  -0.00153  -0.00107   0.00038  -0.00047   2.73636
    R3        2.30850  -0.00166   0.00025  -0.00132  -0.00108   2.30742
    R4        2.65376  -0.00309  -0.00082  -0.00226  -0.00307   2.65069
    R5        3.30445   0.00059  -0.00252   0.00587   0.00335   3.30780
    R6        2.68493   0.00146  -0.00633   0.02097   0.01439   2.69933
    R7        3.32987  -0.00029  -0.00187   0.00294   0.00107   3.33094
    R8        2.33258  -0.00463  -0.00018  -0.00297  -0.00316   2.32942
    R9        2.63483   0.00186  -0.00159   0.00760   0.00577   2.64061
   R10        2.76901  -0.00093  -0.00277   0.00586   0.00309   2.77210
   R11        2.69515  -0.00502   0.00134  -0.00930  -0.00797   2.68718
   R12        2.68520   0.00022  -0.00260   0.00583   0.00322   2.68842
   R13        2.63256   0.00128  -0.00143   0.00540   0.00398   2.63654
   R14        2.04742   0.00017  -0.00016   0.00075   0.00060   2.04802
   R15        2.61130   0.00108  -0.00128   0.00433   0.00306   2.61436
   R16        3.31391  -0.00166   0.00101  -0.00586  -0.00485   3.30906
   R17        2.59341  -0.00175   0.00278  -0.00802  -0.00524   2.58817
   R18        2.03357   0.00121   0.00123  -0.00091   0.00032   2.03389
   R19        2.35580  -0.00829  -0.00319   0.00513   0.00194   2.35773
    A1        1.78047   0.00312   0.00393   0.00118   0.00379   1.78426
    A2        2.18800   0.00127   0.00022   0.00341   0.00124   2.18924
    A3        2.31264  -0.00410  -0.00381   0.00113  -0.00502   2.30761
    A4        2.21106  -0.00308  -0.00267  -0.00094  -0.00325   2.20781
    A5        1.97719   0.00158  -0.00027   0.00379   0.00333   1.98052
    A6        2.09494   0.00150   0.00294  -0.00284  -0.00009   2.09484
    A7        2.17504  -0.00129   0.00089  -0.00357  -0.00278   2.17226
    A8        2.04340   0.00386   0.00547  -0.00561   0.00002   2.04341
    A9        2.06278  -0.00254  -0.00578   0.00821   0.00261   2.06539
   A10        2.25307   0.00142  -0.00534   0.01332   0.00845   2.26152
   A11        2.31574  -0.00436   0.00259  -0.01412  -0.01177   2.30397
   A12        1.82769   0.00439   0.00162   0.00712   0.00818   1.83587
   A13        2.27704  -0.00598  -0.00391  -0.00281  -0.00651   2.27053
   A14        2.17842   0.00159   0.00225  -0.00460  -0.00214   2.17628
   A15        2.03994   0.00537   0.00320   0.00351   0.00672   2.04666
   A16        2.14669  -0.00390  -0.00290  -0.00086  -0.00373   2.14297
   A17        2.09467  -0.00146   0.00014  -0.00386  -0.00371   2.09096
   A18        2.15097  -0.00339  -0.00011  -0.00657  -0.00666   2.14431
   A19        2.05406   0.00160   0.00335  -0.00395  -0.00060   2.05346
   A20        2.07815   0.00179  -0.00324   0.01052   0.00726   2.08542
   A21        1.98981   0.00490  -0.00271   0.01967   0.01697   2.00679
   A22        2.10699  -0.00161   0.00226  -0.00901  -0.00679   2.10020
   A23        2.18506  -0.00321   0.00083  -0.01012  -0.00933   2.17573
   A24        1.89199   0.00284   0.00308   0.00316   0.00618   1.89817
   A25        2.14660  -0.00158   0.00113  -0.00663  -0.00553   2.14106
   A26        2.24402  -0.00127  -0.00413   0.00284  -0.00132   2.24270
   A27        2.35250   0.00131  -0.00791   0.01477   0.00687   2.35937
   A28        2.08402  -0.00413   0.00805  -0.02738  -0.01929   2.06473
    D1        0.04946  -0.00207  -0.02592  -0.02544  -0.05107  -0.00161
    D2       -3.09126  -0.00225  -0.02583  -0.03257  -0.05814   3.13379
    D3        3.12910   0.00204   0.01288   0.05982   0.07287  -3.08121
    D4       -0.01161   0.00186   0.01296   0.05268   0.06581   0.05420
    D5       -0.03526   0.00226   0.02284   0.03937   0.06224   0.02698
    D6       -3.10832  -0.00261  -0.01989  -0.05507  -0.07451   3.10035
    D7       -0.00310   0.00025   0.00786  -0.01048  -0.00245  -0.00555
    D8       -3.07579  -0.00005  -0.00632   0.00614   0.00005  -3.07574
    D9        3.13756   0.00045   0.00777  -0.00291   0.00504  -3.14058
   D10        0.06487   0.00014  -0.00641   0.01371   0.00753   0.07241
   D11       -0.05705   0.00154   0.01637   0.03368   0.05012  -0.00693
   D12        3.07508   0.00076   0.02617  -0.00019   0.02599   3.10107
   D13        3.01493   0.00208   0.03087   0.01638   0.04750   3.06244
   D14       -0.13612   0.00130   0.04067  -0.01749   0.02337  -0.11275
   D15       -0.03534  -0.00038   0.00129  -0.01657  -0.01513  -0.05047
   D16        0.08084  -0.00168  -0.02242  -0.02402  -0.04651   0.03434
   D17       -3.05199  -0.00091  -0.03158   0.00736  -0.02401  -3.07600
   D18        2.59634   0.00091   0.01613  -0.01073   0.00541   2.60175
   D19       -0.61122   0.00102   0.02593  -0.03212  -0.00618  -0.61740
   D20       -0.55639  -0.00000   0.02770  -0.05057  -0.02288  -0.57927
   D21        2.51923   0.00011   0.03750  -0.07197  -0.03447   2.48476
   D22        3.07851   0.00002   0.00910  -0.01575  -0.00675   3.07176
   D23       -0.06352   0.00010   0.01040  -0.01780  -0.00750  -0.07102
   D24        0.00081   0.00003  -0.00032   0.00486   0.00449   0.00530
   D25       -3.14122   0.00011   0.00098   0.00282   0.00375  -3.13747
   D26       -3.10739   0.00031  -0.00733   0.02723   0.01977  -3.08762
   D27        0.00068  -0.00010  -0.00481   0.00876   0.00387   0.00456
   D28       -0.03375   0.00066   0.00284   0.00546   0.00827  -0.02548
   D29        3.07432   0.00025   0.00535  -0.01301  -0.00762   3.06669
   D30        0.05301  -0.00076  -0.00727  -0.00314  -0.01051   0.04250
   D31       -3.14110   0.00065   0.00330   0.00738   0.01064  -3.13046
   D32       -3.08814  -0.00083  -0.00858  -0.00107  -0.00975  -3.09789
   D33        0.00094   0.00057   0.00199   0.00945   0.01140   0.01234
   D34       -0.07176   0.00083   0.01211  -0.00841   0.00365  -0.06810
   D35        3.12508  -0.00073   0.00097  -0.01958  -0.01868   3.10641
   D36        0.01438  -0.00075   0.00317  -0.02225  -0.01906  -0.00468
   D37       -3.09125  -0.00031   0.00036  -0.00219  -0.00187  -3.09312
   D38        0.04228  -0.00018  -0.01141   0.02426   0.01285   0.05513
         Item               Value     Threshold  Converged?
 Maximum Force            0.008294     0.000450     NO 
 RMS     Force            0.002376     0.000300     NO 
 Maximum Displacement     0.075074     0.001800     NO 
 RMS     Displacement     0.017842     0.001200     NO 
 Predicted change in Energy=-9.408622D-04
 Lowest energy point so far.  Saving SCF results.
 GradGradGradGradGradGradGradGradGradGradGradGradGradGradGradGradGradGrad

 Leave Link  103 at Tue Apr  5 19:54:51 2022, MaxMem=  1879048192 cpu:               0.2 elap:               0.1
 (Enter /gpfs/software/gaussian16/sse4/tar/g16/l202.exe)
                          Input orientation:                          
 ---------------------------------------------------------------------
 Center     Atomic      Atomic             Coordinates (Angstroms)
 Number     Number       Type             X           Y           Z
 ---------------------------------------------------------------------
      1          6           0       -4.071349   -0.868496   -0.450980
      2          6           0       -3.468128    0.307874    0.216318
      3          6           0       -2.107582    0.500860    0.497726
      4          6           0       -2.915020   -1.700743   -0.709889
      5          6           0       -1.730675   -1.509781   -0.426426
      6          6           0       -1.075925   -0.434736    0.180341
      7         17           0       -1.672181    1.953699    1.395858
      8          8           0       -5.251369   -0.990582   -0.740071
      9         17           0       -4.636206    1.535043    0.656302
     10          6           0        0.375276   -0.342507    0.373742
     11          6           0        1.078895   -1.554790    0.613228
     12          6           0        2.467784   -1.613129    0.732194
     13          6           0        1.094315    0.877666    0.239220
     14          6           0        2.429066    0.623600    0.411546
     15          6           0        3.112824   -0.391855    0.652339
     16          1           0        0.616265    1.809480   -0.008955
     17          1           0        0.496888   -2.464293    0.706049
     18         17           0        3.267891   -3.145610    1.010777
 ---------------------------------------------------------------------
                    Distance matrix (angstroms):
                    1          2          3          4          5
     1  C    0.000000
     2  C    1.480881   0.000000
     3  C    2.575182   1.402683   0.000000
     4  C    1.448020   2.279984   2.637678   0.000000
     5  C    2.427056   2.595328   2.244725   1.232676   0.000000
     6  C    3.091808   2.505074   1.428421   2.403655   1.397350
     7  Cl   4.139034   2.706563   1.762656   4.397018   3.914056
     8  O    1.221035   2.404291   3.693229   2.442082   3.572565
     9  Cl   2.705945   1.750411   2.736535   3.911428   4.345729
    10  C    4.552945   3.901222   2.625114   3.720902   2.537288
    11  C    5.303635   4.929754   3.793768   4.209905   2.996096
    12  C    6.686900   6.260306   5.045581   5.573317   4.356620
    13  C    5.496321   4.597943   3.234340   4.860429   3.758133
    14  C    6.725004   5.908865   4.539125   5.934597   4.749416
    15  C    7.284012   6.632394   5.298441   6.316942   5.086548
    16  H    5.416703   4.357503   3.064075   5.028215   4.086552
    17  H    4.975346   4.862725   3.952062   3.772136   2.675001
    18  Cl   7.822175   7.611286   6.515802   6.578505   5.452262
                    6          7          8          9         10
     6  C    0.000000
     7  Cl   2.745473   0.000000
     8  O    4.311665   5.103094   0.000000
     9  Cl   4.096604   3.083449   2.950774   0.000000
    10  C    1.466934   3.241815   5.772323   5.359103   0.000000
    11  C    2.466812   4.526636   6.497845   6.497023   1.421993
    12  C    3.775053   5.504728   7.882921   7.770677   2.474178
    13  C    2.536890   3.185775   6.687082   5.783163   1.422651
    14  C    3.668581   4.422472   7.932268   7.128022   2.269987
    15  C    4.215476   5.380587   8.500411   7.985012   2.752129
    16  H    2.817063   2.689105   6.542477   5.301541   2.198995
    17  H    2.620918   4.969844   6.107826   6.507366   2.151091
    18  Cl   5.187215   7.110244   8.960324   9.192873   4.078041
                   11         12         13         14         15
    11  C    0.000000
    12  C    1.395194   0.000000
    13  C    2.461090   2.886781   0.000000
    14  C    2.570801   2.259927   1.369600   0.000000
    15  C    2.343248   1.383461   2.420068   1.247660   0.000000
    16  H    3.452456   3.961272   1.076289   2.206666   3.393521
    17  H    1.083763   2.146996   3.426885   3.654466   3.337814
    18  Cl   2.735042   1.751079   4.637509   3.907640   2.781311
                   16         17         18
    16  H    0.000000
    17  H    4.334814   0.000000
    18  Cl   5.711733   2.869758   0.000000
 Stoichiometry    C12H2Cl3O(1-)
 Framework group  C1[X(C12H2Cl3O)]
 Deg. of freedom    48
 Full point group                 C1      NOp   1
 RotChk:  IX=3 Diff= 4.06D-04
 Largest Abelian subgroup         C1      NOp   1
 Largest concise Abelian subgroup C1      NOp   1
                         Standard orientation:                         
 ---------------------------------------------------------------------
 Center     Atomic      Atomic             Coordinates (Angstroms)
 Number     Number       Type             X           Y           Z
 ---------------------------------------------------------------------
      1          6           0        2.845105   -1.728959    0.207118
      2          6           0        2.620800   -0.284854   -0.032162
      3          6           0        1.385213    0.379105   -0.030240
      4          6           0        1.499691   -2.215493    0.430522
      5          6           0        0.428990   -1.605380    0.401323
      6          6           0        0.126901   -0.255656    0.202390
      7         17           0        1.394026    2.091847   -0.446648
      8          8           0        3.935031   -2.276868    0.259884
      9         17           0        4.095493    0.609931   -0.329783
     10          6           0       -1.221102    0.318070    0.277360
     11          6           0       -2.302850   -0.502819   -0.144573
     12          6           0       -3.636940   -0.106266   -0.047019
     13          6           0       -1.482189    1.601648    0.832514
     14          6           0       -2.834238    1.819887    0.820666
     15          6           0       -3.831995    1.172233    0.444264
     16          1           0       -0.705150    2.232588    1.228147
     17          1           0       -2.064402   -1.475513   -0.558761
     18         17           0       -4.918638   -1.177732   -0.571890
 ---------------------------------------------------------------------
 Rotational constants (GHZ):           0.8781961           0.1963092           0.1657305
 Leave Link  202 at Tue Apr  5 19:54:51 2022, MaxMem=  1879048192 cpu:               0.1 elap:               0.0
 (Enter /gpfs/software/gaussian16/sse4/tar/g16/l301.exe)
 Standard basis: 6-311+G(d,p) (5D, 7F)
 Ernie: Thresh=  0.10000D-02 Tol=  0.10000D-05 Strict=F.
 There are   404 symmetry adapted cartesian basis functions of A   symmetry.
 There are   388 symmetry adapted basis functions of A   symmetry.
   388 basis functions,   643 primitive gaussians,   404 cartesian basis functions
    67 alpha electrons       67 beta electrons
       nuclear repulsion energy      1235.9193101951 Hartrees.
 IExCor= 4336 DFT=T Ex+Corr=M062X ExCW=0 ScaHFX=  0.540000
 ScaDFX=  1.000000  1.000000  1.000000  1.000000 ScalE2=  1.000000  1.000000
 IRadAn=      5 IRanWt=     -1 IRanGd=            0 ICorTp=0 IEmpDi=  4
 NAtoms=   18 NActive=   18 NUniq=   18 SFac= 1.00D+00 NAtFMM=   60 NAOKFM=F Big=F
 Integral buffers will be    131072 words long.
 Raffenetti 2 integral format.
 Two-electron integral symmetry is turned on.
 Leave Link  301 at Tue Apr  5 19:54:51 2022, MaxMem=  1879048192 cpu:               0.5 elap:               0.1
 (Enter /gpfs/software/gaussian16/sse4/tar/g16/l302.exe)
 NPDir=0 NMtPBC=     1 NCelOv=     1 NCel=       1 NClECP=     1 NCelD=      1
         NCelK=      1 NCelE2=     1 NClLst=     1 CellRange=     0.0.
 One-electron integrals computed using PRISM.
 One-electron integral symmetry used in STVInt
 NBasis=   388 RedAO= T EigKep=  1.29D-06  NBF=   388
 NBsUse=   385 1.00D-06 EigRej=  7.52D-07 NBFU=   385
 Precomputing XC quadrature grid using
 IXCGrd= 4 IRadAn=           5 IRanWt=          -1 IRanGd=           0 AccXCQ= 0.00D+00.
 Generated NRdTot=       0 NPtTot=           0 NUsed=           0 NTot=          32
 NSgBfM=   395   395   395   395   395 MxSgAt=    18 MxSgA2=    18.
 Leave Link  302 at Tue Apr  5 19:54:52 2022, MaxMem=  1879048192 cpu:               3.0 elap:               0.5
 (Enter /gpfs/software/gaussian16/sse4/tar/g16/l303.exe)
 DipDrv:  MaxL=1.
 Leave Link  303 at Tue Apr  5 19:54:52 2022, MaxMem=  1879048192 cpu:               0.4 elap:               0.1
 (Enter /gpfs/software/gaussian16/sse4/tar/g16/l401.exe)
 Initial guess from the checkpoint file:  "checkpoint.chk"
 B after Tr=     0.000000   -0.000000   -0.000000
         Rot=    0.999999   -0.001112    0.000019    0.000041 Ang=  -0.13 deg.
 Guess basis will be translated and rotated to current coordinates.
 JPrj=2 DoOrth=T DoCkMO=T.
 Generating alternative initial guess.
 ExpMin= 4.38D-02 ExpMax= 1.06D+05 ExpMxC= 3.62D+03 IAcc=2 IRadAn=         4 AccDes= 0.00D+00
 Harris functional with IExCor= 1009 and IRadAn=       4 diagonalized for initial guess.
 HarFok:  IExCor= 1009 AccDes= 0.00D+00 IRadAn=         4 IDoV= 1 UseB2=F ITyADJ=14
 ICtDFT=  3500011 ScaDFX=  1.000000  1.000000  1.000000  1.000000
 FoFCou: FMM=F IPFlag=           0 FMFlag=      100000 FMFlg1=           0
         NFxFlg=           0 DoJE=T BraDBF=F KetDBF=T FulRan=T
         wScrn=  0.000000 ICntrl=       500 IOpCl=  0 I1Cent=   200000004 NGrid=           0
         NMat0=    1 NMatS0=      1 NMatT0=    0 NMatD0=    1 NMtDS0=    0 NMtDT0=    0
 Petite list used in FoFCou.
 Harris En= -1913.19807178917    
 Leave Link  401 at Tue Apr  5 19:54:53 2022, MaxMem=  1879048192 cpu:              11.9 elap:               1.7
 (Enter /gpfs/software/gaussian16/sse4/tar/g16/l502.exe)
 Integral symmetry usage will be decided dynamically.
 Closed shell SCF:
 Using DIIS extrapolation, IDIIS=  1040.
 NGot=  1879048192 LenX=  1878715301 LenY=  1878551644
 Requested convergence on RMS density matrix=1.00D-08 within 128 cycles.
 Requested convergence on MAX density matrix=1.00D-06.
 Requested convergence on             energy=1.00D-06.
 No special actions if energy rises.
 Fock matrices will be formed incrementally for  20 cycles.

 Cycle   1  Pass 1  IDiag  1:
 FoFJK:  IHMeth= 1 ICntrl=       0 DoSepK=F KAlg= 0 I1Cent=           0 FoldK=F
 IRaf= 820000000 NMat=       1 IRICut=       1 DoRegI=T DoRafI=F ISym2E= 0 IDoP0=0 IntGTp=1.
 FoFCou: FMM=F IPFlag=           0 FMFlag=      100000 FMFlg1=           0
         NFxFlg=           0 DoJE=F BraDBF=F KetDBF=F FulRan=T
         wScrn=  0.000000 ICntrl=         0 IOpCl=  0 I1Cent=           0 NGrid=           0
         NMat0=    1 NMatS0=      1 NMatT0=    0 NMatD0=    1 NMtDS0=    0 NMtDT0=    0
 Symmetry not used in FoFCou.
 E= -1914.04871063266    
 DIIS: error= 1.69D-03 at cycle   1 NSaved=   1.
 NSaved= 1 IEnMin= 1 EnMin= -1914.04871063266     IErMin= 1 ErrMin= 1.69D-03
 ErrMax= 1.69D-03  0.00D+00 EMaxC= 1.00D-01 BMatC= 3.53D-03 BMatP= 3.53D-03
 IDIUse=3 WtCom= 9.83D-01 WtEn= 1.69D-02
 Coeff-Com:  0.100D+01
 Coeff-En:   0.100D+01
 Coeff:      0.100D+01
 Gap=     0.397 Goal=   None    Shift=    0.000
 GapD=    0.397 DampG=1.000 DampE=1.000 DampFc=1.0000 IDamp=-1.
 RMSDP=1.22D-02 MaxDP=1.34D+00              OVMax= 1.83D-02

 Cycle   2  Pass 1  IDiag  1:
 RMSU=  1.21D-02    CP:  1.01D+00
 E= -1914.05463018812     Delta-E=       -0.005919555459 Rises=F Damp=F
 DIIS: error= 3.29D-04 at cycle   2 NSaved=   2.
 NSaved= 2 IEnMin= 2 EnMin= -1914.05463018812     IErMin= 2 ErrMin= 3.29D-04
 ErrMax= 3.29D-04  0.00D+00 EMaxC= 1.00D-01 BMatC= 1.48D-04 BMatP= 3.53D-03
 IDIUse=3 WtCom= 9.97D-01 WtEn= 3.29D-03
 Coeff-Com: -0.611D-01 0.106D+01
 Coeff-En:   0.000D+00 0.100D+01
 Coeff:     -0.609D-01 0.106D+01
 Gap=     0.151 Goal=   None    Shift=    0.000
 RMSDP=2.62D-03 MaxDP=3.97D-01 DE=-5.92D-03 OVMax= 8.36D-03

 Cycle   3  Pass 1  IDiag  1:
 RMSU=  1.49D-03    CP:  1.02D+00  1.16D+00
 E= -1914.05470755556     Delta-E=       -0.000077367436 Rises=F Damp=F
 DIIS: error= 6.40D-04 at cycle   3 NSaved=   3.
 NSaved= 3 IEnMin= 3 EnMin= -1914.05470755556     IErMin= 2 ErrMin= 3.29D-04
 ErrMax= 6.40D-04  0.00D+00 EMaxC= 1.00D-01 BMatC= 2.02D-04 BMatP= 1.48D-04
 IDIUse=3 WtCom= 2.83D-01 WtEn= 7.17D-01
 Coeff-Com: -0.671D-01 0.612D+00 0.455D+00
 Coeff-En:   0.000D+00 0.348D+00 0.652D+00
 Coeff:     -0.190D-01 0.423D+00 0.596D+00
 Gap=     0.152 Goal=   None    Shift=    0.000
 RMSDP=1.65D-03 MaxDP=1.94D-01 DE=-7.74D-05 OVMax= 7.33D-03

 Cycle   4  Pass 1  IDiag  1:
 RMSU=  9.40D-04    CP:  1.01D+00  1.16D+00  5.40D-01
 E= -1914.05480490355     Delta-E=       -0.000097347996 Rises=F Damp=F
 DIIS: error= 5.14D-04 at cycle   4 NSaved=   4.
 NSaved= 4 IEnMin= 4 EnMin= -1914.05480490355     IErMin= 2 ErrMin= 3.29D-04
 ErrMax= 5.14D-04  0.00D+00 EMaxC= 1.00D-01 BMatC= 1.09D-04 BMatP= 1.48D-04
 IDIUse=3 WtCom= 9.95D-01 WtEn= 5.14D-03
 Coeff-Com: -0.242D-01 0.123D+00 0.421D+00 0.480D+00
 Coeff-En:   0.000D+00 0.000D+00 0.376D+00 0.624D+00
 Coeff:     -0.240D-01 0.122D+00 0.420D+00 0.481D+00
 Gap=     0.152 Goal=   None    Shift=    0.000
 RMSDP=6.05D-04 MaxDP=7.36D-02 DE=-9.73D-05 OVMax= 4.04D-03

 Cycle   5  Pass 1  IDiag  1:
 RMSU=  1.71D-04    CP:  1.01D+00  1.17D+00  7.60D-01  7.04D-01
 E= -1914.05491640334     Delta-E=       -0.000111499787 Rises=F Damp=F
 DIIS: error= 1.00D-04 at cycle   5 NSaved=   5.
 NSaved= 5 IEnMin= 5 EnMin= -1914.05491640334     IErMin= 5 ErrMin= 1.00D-04
 ErrMax= 1.00D-04  0.00D+00 EMaxC= 1.00D-01 BMatC= 4.92D-06 BMatP= 1.09D-04
 IDIUse=3 WtCom= 9.99D-01 WtEn= 1.00D-03
 Coeff-Com: -0.837D-03-0.536D-01 0.164D+00 0.299D+00 0.592D+00
 Coeff-En:   0.000D+00 0.000D+00 0.000D+00 0.000D+00 0.100D+01
 Coeff:     -0.836D-03-0.535D-01 0.164D+00 0.299D+00 0.592D+00
 Gap=     0.152 Goal=   None    Shift=    0.000
 RMSDP=1.62D-04 MaxDP=2.45D-02 DE=-1.11D-04 OVMax= 6.62D-04

 Cycle   6  Pass 1  IDiag  1:
 RMSU=  1.02D-04    CP:  1.02D+00  1.17D+00  7.93D-01  7.07D-01  7.52D-01
 E= -1914.05492180060     Delta-E=       -0.000005397255 Rises=F Damp=F
 DIIS: error= 2.65D-05 at cycle   6 NSaved=   6.
 NSaved= 6 IEnMin= 6 EnMin= -1914.05492180060     IErMin= 6 ErrMin= 2.65D-05
 ErrMax= 2.65D-05  0.00D+00 EMaxC= 1.00D-01 BMatC= 3.43D-07 BMatP= 4.92D-06
 IDIUse=1 WtCom= 1.00D+00 WtEn= 0.00D+00
 Coeff-Com:  0.205D-02-0.409D-01 0.367D-01 0.101D+00 0.286D+00 0.614D+00
 Coeff:      0.205D-02-0.409D-01 0.367D-01 0.101D+00 0.286D+00 0.614D+00
 Gap=     0.152 Goal=   None    Shift=    0.000
 RMSDP=4.91D-05 MaxDP=5.49D-03 DE=-5.40D-06 OVMax= 3.19D-04

 Cycle   7  Pass 1  IDiag  1:
 RMSU=  2.94D-05    CP:  1.02D+00  1.17D+00  7.91D-01  7.39D-01  8.14D-01
                    CP:  9.19D-01
 E= -1914.05492223516     Delta-E=       -0.000000434564 Rises=F Damp=F
 DIIS: error= 1.03D-05 at cycle   7 NSaved=   7.
 NSaved= 7 IEnMin= 7 EnMin= -1914.05492223516     IErMin= 7 ErrMin= 1.03D-05
 ErrMax= 1.03D-05  0.00D+00 EMaxC= 1.00D-01 BMatC= 6.17D-08 BMatP= 3.43D-07
 IDIUse=1 WtCom= 1.00D+00 WtEn= 0.00D+00
 Coeff-Com:  0.124D-02-0.131D-01-0.688D-02 0.712D-02 0.496D-01 0.306D+00
 Coeff-Com:  0.656D+00
 Coeff:      0.124D-02-0.131D-01-0.688D-02 0.712D-02 0.496D-01 0.306D+00
 Coeff:      0.656D+00
 Gap=     0.152 Goal=   None    Shift=    0.000
 RMSDP=1.55D-05 MaxDP=1.26D-03 DE=-4.35D-07 OVMax= 2.02D-04

 Cycle   8  Pass 1  IDiag  1:
 RMSU=  1.08D-05    CP:  1.02D+00  1.17D+00  7.90D-01  7.47D-01  8.21D-01
                    CP:  9.82D-01  1.00D+00
 E= -1914.05492233478     Delta-E=       -0.000000099623 Rises=F Damp=F
 DIIS: error= 6.71D-06 at cycle   8 NSaved=   8.
 NSaved= 8 IEnMin= 8 EnMin= -1914.05492233478     IErMin= 8 ErrMin= 6.71D-06
 ErrMax= 6.71D-06  0.00D+00 EMaxC= 1.00D-01 BMatC= 2.24D-08 BMatP= 6.17D-08
 IDIUse=1 WtCom= 1.00D+00 WtEn= 0.00D+00
 Coeff-Com:  0.277D-03 0.204D-02-0.139D-01-0.211D-01-0.447D-01 0.252D-01
 Coeff-Com:  0.412D+00 0.640D+00
 Coeff:      0.277D-03 0.204D-02-0.139D-01-0.211D-01-0.447D-01 0.252D-01
 Coeff:      0.412D+00 0.640D+00
 Gap=     0.152 Goal=   None    Shift=    0.000
 RMSDP=1.24D-05 MaxDP=1.43D-03 DE=-9.96D-08 OVMax= 1.39D-04

 Cycle   9  Pass 1  IDiag  1:
 RMSU=  5.23D-06    CP:  1.02D+00  1.17D+00  7.93D-01  7.44D-01  8.05D-01
                    CP:  1.03D+00  1.18D+00  1.16D+00
 E= -1914.05492237233     Delta-E=       -0.000000037551 Rises=F Damp=F
 DIIS: error= 2.05D-06 at cycle   9 NSaved=   9.
 NSaved= 9 IEnMin= 9 EnMin= -1914.05492237233     IErMin= 9 ErrMin= 2.05D-06
 ErrMax= 2.05D-06  0.00D+00 EMaxC= 1.00D-01 BMatC= 3.08D-09 BMatP= 2.24D-08
 IDIUse=1 WtCom= 1.00D+00 WtEn= 0.00D+00
 Coeff-Com: -0.172D-03 0.449D-02-0.541D-02-0.125D-01-0.362D-01-0.586D-01
 Coeff-Com:  0.798D-01 0.333D+00 0.695D+00
 Coeff:     -0.172D-03 0.449D-02-0.541D-02-0.125D-01-0.362D-01-0.586D-01
 Coeff:      0.798D-01 0.333D+00 0.695D+00
 Gap=     0.152 Goal=   None    Shift=    0.000
 RMSDP=6.88D-06 MaxDP=7.58D-04 DE=-3.76D-08 OVMax= 7.98D-05

 Cycle  10  Pass 1  IDiag  1:
 RMSU=  3.34D-06    CP:  1.02D+00  1.17D+00  7.91D-01  7.46D-01  8.09D-01
                    CP:  1.04D+00  1.24D+00  1.25D+00  1.01D+00
 E= -1914.05492237985     Delta-E=       -0.000000007514 Rises=F Damp=F
 DIIS: error= 9.26D-07 at cycle  10 NSaved=  10.
 NSaved=10 IEnMin=10 EnMin= -1914.05492237985     IErMin=10 ErrMin= 9.26D-07
 ErrMax= 9.26D-07  0.00D+00 EMaxC= 1.00D-01 BMatC= 3.88D-10 BMatP= 3.08D-09
 IDIUse=1 WtCom= 1.00D+00 WtEn= 0.00D+00
 Coeff-Com: -0.123D-03 0.165D-02-0.225D-03-0.208D-02-0.826D-02-0.260D-01
 Coeff-Com: -0.261D-01 0.296D-01 0.265D+00 0.766D+00
 Coeff:     -0.123D-03 0.165D-02-0.225D-03-0.208D-02-0.826D-02-0.260D-01
 Coeff:     -0.261D-01 0.296D-01 0.265D+00 0.766D+00
 Gap=     0.152 Goal=   None    Shift=    0.000
 RMSDP=2.37D-06 MaxDP=2.73D-04 DE=-7.51D-09 OVMax= 3.80D-05

 Cycle  11  Pass 1  IDiag  1:
 RMSU=  1.14D-06    CP:  1.02D+00  1.17D+00  7.91D-01  7.45D-01  8.04D-01
                    CP:  1.04D+00  1.26D+00  1.28D+00  1.14D+00  9.39D-01
 E= -1914.05492238129     Delta-E=       -0.000000001438 Rises=F Damp=F
 DIIS: error= 4.11D-07 at cycle  11 NSaved=  11.
 NSaved=11 IEnMin=11 EnMin= -1914.05492238129     IErMin=11 ErrMin= 4.11D-07
 ErrMax= 4.11D-07  0.00D+00 EMaxC= 1.00D-01 BMatC= 9.05D-11 BMatP= 3.88D-10
 IDIUse=1 WtCom= 1.00D+00 WtEn= 0.00D+00
 Coeff-Com: -0.174D-04-0.187D-03 0.818D-03 0.136D-02 0.354D-02 0.160D-02
 Coeff-Com: -0.255D-01-0.531D-01-0.429D-01 0.310D+00 0.804D+00
 Coeff:     -0.174D-04-0.187D-03 0.818D-03 0.136D-02 0.354D-02 0.160D-02
 Coeff:     -0.255D-01-0.531D-01-0.429D-01 0.310D+00 0.804D+00
 Gap=     0.152 Goal=   None    Shift=    0.000
 RMSDP=1.49D-06 MaxDP=2.25D-04 DE=-1.44D-09 OVMax= 2.19D-05

 Cycle  12  Pass 1  IDiag  1:
 RMSU=  4.70D-07    CP:  1.02D+00  1.17D+00  7.91D-01  7.45D-01  8.06D-01
                    CP:  1.04D+00  1.26D+00  1.28D+00  1.16D+00  1.14D+00
                    CP:  1.19D+00
 E= -1914.05492238166     Delta-E=       -0.000000000368 Rises=F Damp=F
 DIIS: error= 2.60D-07 at cycle  12 NSaved=  12.
 NSaved=12 IEnMin=12 EnMin= -1914.05492238166     IErMin=12 ErrMin= 2.60D-07
 ErrMax= 2.60D-07  0.00D+00 EMaxC= 1.00D-01 BMatC= 2.65D-11 BMatP= 9.05D-11
 IDIUse=1 WtCom= 1.00D+00 WtEn= 0.00D+00
 Coeff-Com:  0.199D-04-0.458D-03 0.387D-03 0.101D-02 0.348D-02 0.673D-02
 Coeff-Com: -0.548D-02-0.284D-01-0.853D-01-0.404D-01 0.408D+00 0.741D+00
 Coeff:      0.199D-04-0.458D-03 0.387D-03 0.101D-02 0.348D-02 0.673D-02
 Coeff:     -0.548D-02-0.284D-01-0.853D-01-0.404D-01 0.408D+00 0.741D+00
 Gap=     0.152 Goal=   None    Shift=    0.000
 RMSDP=5.60D-07 MaxDP=5.65D-05 DE=-3.68D-10 OVMax= 1.05D-05

 Cycle  13  Pass 1  IDiag  1:
 RMSU=  2.38D-07    CP:  1.02D+00  1.17D+00  7.91D-01  7.45D-01  8.06D-01
                    CP:  1.04D+00  1.26D+00  1.29D+00  1.16D+00  1.16D+00
                    CP:  1.37D+00  1.02D+00
 E= -1914.05492238159     Delta-E=        0.000000000063 Rises=F Damp=F
 DIIS: error= 7.16D-08 at cycle  13 NSaved=  13.
 NSaved=13 IEnMin=12 EnMin= -1914.05492238166     IErMin=13 ErrMin= 7.16D-08
 ErrMax= 7.16D-08  0.00D+00 EMaxC= 1.00D-01 BMatC= 3.51D-12 BMatP= 2.65D-11
 IDIUse=1 WtCom= 1.00D+00 WtEn= 0.00D+00
 Coeff-Com:  0.104D-04-0.159D-03 0.525D-04 0.231D-03 0.988D-03 0.254D-02
 Coeff-Com:  0.128D-02-0.294D-02-0.290D-01-0.607D-01 0.514D-01 0.294D+00
 Coeff-Com:  0.742D+00
 Coeff:      0.104D-04-0.159D-03 0.525D-04 0.231D-03 0.988D-03 0.254D-02
 Coeff:      0.128D-02-0.294D-02-0.290D-01-0.607D-01 0.514D-01 0.294D+00
 Coeff:      0.742D+00
 Gap=     0.152 Goal=   None    Shift=    0.000
 RMSDP=1.56D-07 MaxDP=1.08D-05 DE= 6.28D-11 OVMax= 3.45D-06

 Cycle  14  Pass 1  IDiag  1:
 RMSU=  6.91D-08    CP:  1.02D+00  1.17D+00  7.91D-01  7.45D-01  8.06D-01
                    CP:  1.04D+00  1.26D+00  1.28D+00  1.15D+00  1.17D+00
                    CP:  1.41D+00  1.11D+00  1.09D+00
 E= -1914.05492238168     Delta-E=       -0.000000000091 Rises=F Damp=F
 DIIS: error= 3.29D-08 at cycle  14 NSaved=  14.
 NSaved=14 IEnMin=14 EnMin= -1914.05492238168     IErMin=14 ErrMin= 3.29D-08
 ErrMax= 3.29D-08  0.00D+00 EMaxC= 1.00D-01 BMatC= 1.10D-12 BMatP= 3.51D-12
 IDIUse=1 WtCom= 1.00D+00 WtEn= 0.00D+00
 Coeff-Com: -0.135D-05 0.677D-04-0.970D-04-0.214D-03-0.600D-03-0.914D-03
 Coeff-Com:  0.219D-02 0.819D-02 0.119D-01-0.198D-01-0.106D+00-0.735D-01
 Coeff-Com:  0.399D+00 0.780D+00
 Coeff:     -0.135D-05 0.677D-04-0.970D-04-0.214D-03-0.600D-03-0.914D-03
 Coeff:      0.219D-02 0.819D-02 0.119D-01-0.198D-01-0.106D+00-0.735D-01
 Coeff:      0.399D+00 0.780D+00
 Gap=     0.152 Goal=   None    Shift=    0.000
 RMSDP=1.44D-07 MaxDP=9.98D-06 DE=-9.09D-11 OVMax= 2.09D-06

 Cycle  15  Pass 1  IDiag  1:
 RMSU=  3.35D-08    CP:  1.02D+00  1.17D+00  7.91D-01  7.45D-01  8.07D-01
                    CP:  1.04D+00  1.26D+00  1.28D+00  1.15D+00  1.18D+00
                    CP:  1.43D+00  1.20D+00  1.24D+00  1.24D+00
 E= -1914.05492238169     Delta-E=       -0.000000000009 Rises=F Damp=F
 DIIS: error= 1.12D-08 at cycle  15 NSaved=  15.
 NSaved=15 IEnMin=15 EnMin= -1914.05492238169     IErMin=15 ErrMin= 1.12D-08
 ErrMax= 1.12D-08  0.00D+00 EMaxC= 1.00D-01 BMatC= 9.27D-14 BMatP= 1.10D-12
 IDIUse=1 WtCom= 1.00D+00 WtEn= 0.00D+00
 Coeff-Com: -0.152D-05 0.420D-04-0.444D-04-0.108D-03-0.333D-03-0.613D-03
 Coeff-Com:  0.601D-03 0.346D-02 0.765D-02-0.215D-04-0.480D-01-0.609D-01
 Coeff-Com:  0.728D-01 0.299D+00 0.726D+00
 Coeff:     -0.152D-05 0.420D-04-0.444D-04-0.108D-03-0.333D-03-0.613D-03
 Coeff:      0.601D-03 0.346D-02 0.765D-02-0.215D-04-0.480D-01-0.609D-01
 Coeff:      0.728D-01 0.299D+00 0.726D+00
 Gap=     0.152 Goal=   None    Shift=    0.000
 RMSDP=4.56D-08 MaxDP=3.93D-06 DE=-9.09D-12 OVMax= 5.23D-07

 Cycle  16  Pass 1  IDiag  1:
 RMSU=  1.72D-08    CP:  1.02D+00  1.17D+00  7.91D-01  7.45D-01  8.07D-01
                    CP:  1.04D+00  1.26D+00  1.28D+00  1.15D+00  1.18D+00
                    CP:  1.43D+00  1.21D+00  1.31D+00  1.30D+00  9.30D-01
 E= -1914.05492238170     Delta-E=       -0.000000000006 Rises=F Damp=F
 DIIS: error= 4.70D-09 at cycle  16 NSaved=  16.
 NSaved=16 IEnMin=16 EnMin= -1914.05492238170     IErMin=16 ErrMin= 4.70D-09
 ErrMax= 4.70D-09  0.00D+00 EMaxC= 1.00D-01 BMatC= 1.60D-14 BMatP= 9.27D-14
 IDIUse=1 WtCom= 1.00D+00 WtEn= 0.00D+00
 Coeff-Com: -0.374D-06 0.443D-05-0.726D-07-0.451D-05-0.235D-04-0.784D-04
 Coeff-Com: -0.170D-03-0.129D-03 0.975D-03 0.408D-02-0.516D-03-0.120D-01
 Coeff-Com: -0.463D-01-0.340D-01 0.290D+00 0.798D+00
 Coeff:     -0.374D-06 0.443D-05-0.726D-07-0.451D-05-0.235D-04-0.784D-04
 Coeff:     -0.170D-03-0.129D-03 0.975D-03 0.408D-02-0.516D-03-0.120D-01
 Coeff:     -0.463D-01-0.340D-01 0.290D+00 0.798D+00
 Gap=     0.152 Goal=   None    Shift=    0.000
 RMSDP=1.40D-08 MaxDP=1.22D-06 DE=-6.37D-12 OVMax= 2.22D-07

 Cycle  17  Pass 1  IDiag  1:
 RMSU=  4.42D-09    CP:  1.02D+00  1.17D+00  7.91D-01  7.45D-01  8.07D-01
                    CP:  1.04D+00  1.26D+00  1.28D+00  1.15D+00  1.18D+00
                    CP:  1.43D+00  1.22D+00  1.32D+00  1.33D+00  1.03D+00
                    CP:  1.11D+00
 E= -1914.05492238180     Delta-E=       -0.000000000106 Rises=F Damp=F
 DIIS: error= 1.67D-09 at cycle  17 NSaved=  17.
 NSaved=17 IEnMin=17 EnMin= -1914.05492238180     IErMin=17 ErrMin= 1.67D-09
 ErrMax= 1.67D-09  0.00D+00 EMaxC= 1.00D-01 BMatC= 1.91D-15 BMatP= 1.60D-14
 IDIUse=1 WtCom= 1.00D+00 WtEn= 0.00D+00
 Coeff-Com:  0.822D-07-0.429D-05 0.611D-05 0.135D-04 0.376D-04 0.581D-04
 Coeff-Com: -0.127D-03-0.533D-03-0.769D-03 0.132D-02 0.674D-02 0.553D-02
 Coeff-Com: -0.235D-01-0.561D-01-0.989D-02 0.274D+00 0.804D+00
 Coeff:      0.822D-07-0.429D-05 0.611D-05 0.135D-04 0.376D-04 0.581D-04
 Coeff:     -0.127D-03-0.533D-03-0.769D-03 0.132D-02 0.674D-02 0.553D-02
 Coeff:     -0.235D-01-0.561D-01-0.989D-02 0.274D+00 0.804D+00
 Gap=     0.152 Goal=   None    Shift=    0.000
 RMSDP=4.37D-09 MaxDP=4.15D-07 DE=-1.06D-10 OVMax= 5.23D-08

 SCF Done:  E(RM062X) =  -1914.05492238     A.U. after   17 cycles
            NFock= 17  Conv=0.44D-08     -V/T= 2.0026
 KE= 1.909124055105D+03 PE=-7.012489790375D+03 EE= 1.953391502694D+03
 Leave Link  502 at Tue Apr  5 19:58:29 2022, MaxMem=  1879048192 cpu:            1505.6 elap:             215.3
 (Enter /gpfs/software/gaussian16/sse4/tar/g16/l701.exe)
 ... and contract with generalized density number  0.
 Compute integral first derivatives.
 Leave Link  701 at Tue Apr  5 19:58:29 2022, MaxMem=  1879048192 cpu:               1.5 elap:               0.2
 (Enter /gpfs/software/gaussian16/sse4/tar/g16/l702.exe)
 L702 exits ... SP integral derivatives will be done elsewhere.
 Leave Link  702 at Tue Apr  5 19:58:29 2022, MaxMem=  1879048192 cpu:               0.2 elap:               0.0
 (Enter /gpfs/software/gaussian16/sse4/tar/g16/l703.exe)
 Integral derivatives from FoFJK, PRISM(SPDF).
 Compute integral first derivatives, UseDBF=F ICtDFT=           0.
 Calling FoFJK, ICntrl=      2127 FMM=F ISym2X=0 I1Cent= 0 IOpClX= 0 NMat=1 NMatS=1 NMatT=0.
 FoFJK:  IHMeth= 1 ICntrl=    2127 DoSepK=F KAlg= 0 I1Cent=           0 FoldK=F
 IRaf=         0 NMat=       1 IRICut=       1 DoRegI=T DoRafI=F ISym2E= 0 IDoP0=0 IntGTp=1.
 FoFCou: FMM=F IPFlag=           0 FMFlag=      100000 FMFlg1=         800
         NFxFlg=           0 DoJE=F BraDBF=F KetDBF=F FulRan=T
         wScrn=  0.000000 ICntrl=      2127 IOpCl=  0 I1Cent=           0 NGrid=           0
         NMat0=    1 NMatS0=      1 NMatT0=    0 NMatD0=    1 NMtDS0=    0 NMtDT0=    0
 Symmetry not used in FoFCou.
 Leave Link  703 at Tue Apr  5 19:59:01 2022, MaxMem=  1879048192 cpu:             223.5 elap:              32.0
 (Enter /gpfs/software/gaussian16/sse4/tar/g16/l716.exe)
 Dipole        =-2.38365163D+00 1.61448146D+00-8.55212045D-02
 ***** Axes restored to original set *****
 -------------------------------------------------------------------
 Center     Atomic                   Forces (Hartrees/Bohr)
 Number     Number              X              Y              Z
 -------------------------------------------------------------------
      1        6           0.003010415    0.002750240   -0.007089235
      2        6           0.001592896    0.001177783    0.002131534
      3        6           0.000314026   -0.001309960    0.001508281
      4        6          -0.002219648    0.001658037    0.002917685
      5        6           0.000894512   -0.002117950    0.000284189
      6        6          -0.003955577    0.003538288   -0.002284039
      7       17           0.001738330   -0.001253233   -0.000908835
      8        8           0.000389411   -0.002826027    0.002708510
      9       17           0.000055051   -0.000700654   -0.000318696
     10        6          -0.000260184   -0.003034237    0.000532095
     11        6          -0.001009968    0.000720676    0.000011507
     12        6          -0.002783567    0.003444952   -0.000186448
     13        6           0.000795996   -0.000747098    0.000606230
     14        6           0.001196306   -0.007511356    0.001452680
     15        6          -0.000548862    0.005692955   -0.001281702
     16        1          -0.000397738    0.000953290   -0.000017101
     17        1           0.000654751   -0.000130880   -0.000046265
     18       17           0.000533851   -0.000304828   -0.000020388
 -------------------------------------------------------------------
 Cartesian Forces:  Max     0.007511356 RMS     0.002294856
 Leave Link  716 at Tue Apr  5 19:59:01 2022, MaxMem=  1879048192 cpu:               0.2 elap:               0.0
 (Enter /gpfs/software/gaussian16/sse4/tar/g16/l103.exe)

 GradGradGradGradGradGradGradGradGradGradGradGradGradGradGradGradGradGrad
 Berny optimization.
 Using GEDIIS/GDIIS optimizer.
 FormGI is forming the generalized inverse of G from B-inverse, IUseBI=4.
 Internal  Forces:  Max     0.007388206 RMS     0.001690609
 Search for a local minimum.
 Step number   6 out of a maximum of   95
 All quantities printed in internal units (Hartrees-Bohrs-Radians)
 RMS Force = .16906D-02 SwitMx=.10000D-02 MixMth= 1
 Mixed Optimization -- RFO/linear search
 Update second derivatives using D2CorX and points    3    4    5    6
 DE= -6.02D-04 DEPred=-9.41D-04 R= 6.39D-01
 TightC=F SS=  1.41D+00  RLast= 2.00D-01 DXNew= 1.4270D+00 5.9879D-01
 Trust test= 6.39D-01 RLast= 2.00D-01 DXMaxT set to 8.49D-01
 ITU=  1  0  0  1  1  0
 Use linear search instead of GDIIS.
     Eigenvalues ---    0.00801   0.00890   0.01064   0.01451   0.01579
     Eigenvalues ---    0.01693   0.01845   0.01947   0.02043   0.02057
     Eigenvalues ---    0.02145   0.02154   0.02218   0.02978   0.05156
     Eigenvalues ---    0.08551   0.16023   0.16669   0.19271   0.23571
     Eigenvalues ---    0.24805   0.24943   0.24979   0.24986   0.24995
     Eigenvalues ---    0.24997   0.25149   0.26637   0.29423   0.29901
     Eigenvalues ---    0.31365   0.32420   0.33194   0.33486   0.35005
     Eigenvalues ---    0.35310   0.39285   0.39799   0.41320   0.41929
     Eigenvalues ---    0.43816   0.45573   0.46991   0.49178   0.65170
     Eigenvalues ---    0.79993   0.95440   1.05471
 RFO step:  Lambda=-9.61717408D-04 EMin= 8.00983683D-03
 Quartic linear search produced a step of -0.26306.
 Iteration  1 RMS(Cart)=  0.02564243 RMS(Int)=  0.00036913
 Iteration  2 RMS(Cart)=  0.00046601 RMS(Int)=  0.00014887
 Iteration  3 RMS(Cart)=  0.00000007 RMS(Int)=  0.00014887
 ITry= 1 IFail=0 DXMaxC= 7.00D-02 DCOld= 1.00D+10 DXMaxT= 8.49D-01 DXLimC= 3.00D+00 Rises=F
 Variable       Old X    -DE/DX   Delta X   Delta X   Delta X     New X
                                 (Linear)    (Quad)   (Total)
    R1        2.79846   0.00092  -0.00136   0.00690   0.00560   2.80405
    R2        2.73636  -0.00286   0.00012  -0.00313  -0.00295   2.73341
    R3        2.30742  -0.00074   0.00028  -0.00227  -0.00199   2.30543
    R4        2.65069  -0.00188   0.00081  -0.00346  -0.00266   2.64803
    R5        3.30780  -0.00061  -0.00088   0.00725   0.00637   3.31416
    R6        2.69933  -0.00427  -0.00379   0.01067   0.00682   2.70615
    R7        3.33094  -0.00107  -0.00028   0.00240   0.00212   3.33306
    R8        2.32942  -0.00126   0.00083  -0.00411  -0.00328   2.32614
    R9        2.64061  -0.00090  -0.00152   0.00650   0.00494   2.64555
   R10        2.77210  -0.00172  -0.00081   0.00198   0.00117   2.77327
   R11        2.68718  -0.00235   0.00210  -0.01259  -0.01051   2.67666
   R12        2.68842  -0.00066  -0.00085   0.00533   0.00446   2.69288
   R13        2.63654  -0.00043  -0.00105   0.00585   0.00480   2.64134
   R14        2.04802  -0.00025  -0.00016   0.00041   0.00025   2.04827
   R15        2.61436  -0.00037  -0.00080   0.00576   0.00498   2.61935
   R16        3.30906   0.00051   0.00128  -0.00567  -0.00439   3.30467
   R17        2.58817  -0.00113   0.00138  -0.01178  -0.01040   2.57777
   R18        2.03389   0.00101  -0.00009   0.00143   0.00135   2.03524
   R19        2.35773  -0.00739  -0.00051  -0.00000  -0.00049   2.35725
    A1        1.78426   0.00099  -0.00100   0.00103  -0.00022   1.78404
    A2        2.18924   0.00133  -0.00033   0.00606   0.00508   2.19432
    A3        2.30761  -0.00208   0.00132  -0.00372  -0.00303   2.30459
    A4        2.20781  -0.00157   0.00085  -0.00505  -0.00404   2.20376
    A5        1.98052  -0.00001  -0.00088   0.00406   0.00308   1.98360
    A6        2.09484   0.00157   0.00002   0.00090   0.00082   2.09566
    A7        2.17226  -0.00022   0.00073  -0.00451  -0.00374   2.16852
    A8        2.04341   0.00352  -0.00000   0.00850   0.00847   2.05189
    A9        2.06539  -0.00327  -0.00069  -0.00369  -0.00441   2.06098
   A10        2.26152   0.00079  -0.00222   0.01901   0.01705   2.27857
   A11        2.30397  -0.00281   0.00310  -0.02588  -0.02270   2.28127
   A12        1.83587   0.00284  -0.00215   0.01537   0.01321   1.84908
   A13        2.27053  -0.00420   0.00171  -0.02036  -0.01862   2.25191
   A14        2.17628   0.00139   0.00056   0.00502   0.00562   2.18190
   A15        2.04666   0.00362  -0.00177   0.01561   0.01388   2.06054
   A16        2.14297  -0.00268   0.00098  -0.01363  -0.01260   2.13036
   A17        2.09096  -0.00091   0.00098  -0.00246  -0.00156   2.08941
   A18        2.14431  -0.00163   0.00175  -0.01093  -0.00922   2.13508
   A19        2.05346   0.00144   0.00016  -0.00153  -0.00135   2.05211
   A20        2.08542   0.00019  -0.00191   0.01246   0.01057   2.09599
   A21        2.00679   0.00217  -0.00447   0.02682   0.02235   2.02914
   A22        2.10020  -0.00053   0.00179  -0.01169  -0.00992   2.09027
   A23        2.17573  -0.00163   0.00245  -0.01451  -0.01208   2.16365
   A24        1.89817   0.00034  -0.00163  -0.00054  -0.00223   1.89595
   A25        2.14106  -0.00009   0.00146  -0.00851  -0.00705   2.13402
   A26        2.24270  -0.00025   0.00035   0.00825   0.00862   2.25132
   A27        2.35937   0.00230  -0.00181   0.02584   0.02403   2.38340
   A28        2.06473  -0.00226   0.00507  -0.03871  -0.03357   2.03116
    D1       -0.00161   0.00136   0.01344   0.01480   0.02810   0.02649
    D2        3.13379   0.00138   0.01529  -0.00038   0.01482  -3.13457
    D3       -3.08121  -0.00211  -0.01917  -0.03542  -0.05491  -3.13612
    D4        0.05420  -0.00209  -0.01731  -0.05060  -0.06819  -0.01399
    D5        0.02698  -0.00169  -0.01637  -0.00852  -0.02488   0.00210
    D6        3.10035   0.00233   0.01960   0.04727   0.06631  -3.11652
    D7       -0.00555  -0.00019   0.00064  -0.01345  -0.01296  -0.01851
    D8       -3.07574  -0.00050  -0.00001  -0.01835  -0.01844  -3.09418
    D9       -3.14058  -0.00021  -0.00133   0.00262   0.00108  -3.13950
   D10        0.07241  -0.00052  -0.00198  -0.00228  -0.00440   0.06801
   D11       -0.00693  -0.00087  -0.01319   0.00263  -0.01057  -0.01750
   D12        3.10107  -0.00008  -0.00684   0.00409  -0.00273   3.09834
   D13        3.06244  -0.00031  -0.01250   0.00804  -0.00458   3.05786
   D14       -0.11275   0.00048  -0.00615   0.00951   0.00326  -0.10948
   D15       -0.05047   0.00092   0.00398   0.00081   0.00462  -0.04585
   D16        0.03434   0.00057   0.01223   0.00295   0.01530   0.04963
   D17       -3.07600  -0.00002   0.00632   0.00223   0.00847  -3.06753
   D18        2.60175  -0.00023  -0.00142  -0.00939  -0.01079   2.59096
   D19       -0.61740   0.00008   0.00163  -0.01650  -0.01490  -0.63230
   D20       -0.57927   0.00069   0.00602  -0.00764  -0.00159  -0.58087
   D21        2.48476   0.00100   0.00907  -0.01475  -0.00570   2.47906
   D22        3.07176   0.00010   0.00178  -0.00984  -0.00817   3.06359
   D23       -0.07102   0.00018   0.00197  -0.00927  -0.00732  -0.07834
   D24        0.00530  -0.00011  -0.00118  -0.00240  -0.00362   0.00168
   D25       -3.13747  -0.00003  -0.00099  -0.00182  -0.00277  -3.14024
   D26       -3.08762  -0.00035  -0.00520   0.02223   0.01690  -3.07072
   D27        0.00456  -0.00020  -0.00102   0.00666   0.00560   0.01015
   D28       -0.02548   0.00016  -0.00218   0.01569   0.01337  -0.01211
   D29        3.06669   0.00031   0.00201   0.00012   0.00207   3.06876
   D30        0.04250  -0.00007   0.00276  -0.00515  -0.00232   0.04018
   D31       -3.13046   0.00018  -0.00280   0.01565   0.01296  -3.11750
   D32       -3.09789  -0.00016   0.00256  -0.00573  -0.00318  -3.10107
   D33        0.01234   0.00010  -0.00300   0.01507   0.01210   0.02444
   D34       -0.06810   0.00022  -0.00096  -0.00087  -0.00168  -0.06978
   D35        3.10641  -0.00007   0.00491  -0.02280  -0.01776   3.08864
   D36       -0.00468  -0.00009   0.00501  -0.02882  -0.02395  -0.02863
   D37       -3.09312  -0.00026   0.00049  -0.01143  -0.01104  -3.10415
   D38        0.05513  -0.00019  -0.00338   0.02103   0.01766   0.07279
         Item               Value     Threshold  Converged?
 Maximum Force            0.007388     0.000450     NO 
 RMS     Force            0.001691     0.000300     NO 
 Maximum Displacement     0.070017     0.001800     NO 
 RMS     Displacement     0.025635     0.001200     NO 
 Predicted change in Energy=-5.749693D-04
 Lowest energy point so far.  Saving SCF results.
 GradGradGradGradGradGradGradGradGradGradGradGradGradGradGradGradGradGrad

 Leave Link  103 at Tue Apr  5 19:59:01 2022, MaxMem=  1879048192 cpu:               0.2 elap:               0.1
 (Enter /gpfs/software/gaussian16/sse4/tar/g16/l202.exe)
                          Input orientation:                          
 ---------------------------------------------------------------------
 Center     Atomic      Atomic             Coordinates (Angstroms)
 Number     Number       Type             X           Y           Z
 ---------------------------------------------------------------------
      1          6           0       -4.072940   -0.838808   -0.483580
      2          6           0       -3.462968    0.319601    0.214855
      3          6           0       -2.102298    0.491685    0.502156
      4          6           0       -2.927779   -1.689281   -0.723474
      5          6           0       -1.740770   -1.532707   -0.437628
      6          6           0       -1.082798   -0.458817    0.173706
      7         17           0       -1.635534    1.929179    1.411360
      8          8           0       -5.259150   -0.976005   -0.733463
      9         17           0       -4.619718    1.558637    0.664817
     10          6           0        0.367444   -0.366252    0.378491
     11          6           0        1.083062   -1.563188    0.626489
     12          6           0        2.475634   -1.591018    0.743251
     13          6           0        1.074272    0.863100    0.237972
     14          6           0        2.406983    0.620283    0.398236
     15          6           0        3.123284   -0.368936    0.651950
     16          1           0        0.579214    1.785257   -0.015949
     17          1           0        0.510958   -2.478390    0.726147
     18         17           0        3.293875   -3.112639    1.013986
 ---------------------------------------------------------------------
                    Distance matrix (angstroms):
                    1          2          3          4          5
     1  C    0.000000
     2  C    1.483842   0.000000
     3  C    2.573968   1.401277   0.000000
     4  C    1.446460   2.280898   2.634426   0.000000
     5  C    2.433644   2.612039   2.260987   1.230940   0.000000
     6  C    3.085023   2.504564   1.432032   2.392265   1.399963
     7  Cl   4.146504   2.713279   1.763777   4.395528   3.926129
     8  O    1.219984   2.409184   3.694128   2.438063   3.574414
     9  Cl   2.713949   1.753780   2.739023   3.916501   4.365791
    10  C    4.547909   3.894769   2.617436   3.717960   2.543862
    11  C    5.323658   4.937685   3.792688   4.233810   3.017831
    12  C    6.704831   6.260724   5.035201   5.599805   4.379034
    13  C    5.469087   4.569735   3.209103   4.843082   3.757764
    14  C    6.700444   5.880508   4.512312   5.920474   4.747409
    15  C    7.300400   6.636554   5.298095   6.344325   5.118648
    16  H    5.361616   4.305886   3.021965   4.987185   4.070507
    17  H    5.016352   4.886948   3.962402   3.814317   2.705359
    18  Cl   7.853850   7.620617   6.509363   6.614657   5.472752
                    6          7          8          9         10
     6  C    0.000000
     7  Cl   2.745875   0.000000
     8  O    4.304922   5.115755   0.000000
     9  Cl   4.101355   3.098383   2.964535   0.000000
    10  C    1.467551   3.216791   5.767737   5.353406   0.000000
    11  C    2.472973   4.494821   6.512903   6.501458   1.416429
    12  C    3.777393   5.453427   7.898469   7.763408   2.465273
    13  C    2.530720   3.139493   6.666200   5.752173   1.425011
    14  C    3.659705   4.368247   7.911920   7.094089   2.265693
    15  C    4.234137   5.338950   8.517810   7.979334   2.769376
    16  H    2.798950   2.638757   6.498145   5.248209   2.197594
    17  H    2.631335   4.950113   6.138548   6.528797   2.145365
    18  Cl   5.186917   7.062359   8.987381   9.196069   4.063311
                   11         12         13         14         15
    11  C    0.000000
    12  C    1.397736   0.000000
    13  C    2.457213   2.870856   0.000000
    14  C    2.563672   2.239107   1.364098   0.000000
    15  C    2.364189   1.386098   2.426466   1.247402   0.000000
    16  H    3.446546   3.946141   1.077002   2.206684   3.399842
    17  H    1.083896   2.155847   3.423623   3.647494   3.358504
    18  Cl   2.727388   1.748756   4.619019   3.885928   2.772738
                   16         17         18
    16  H    0.000000
    17  H    4.328286   0.000000
    18  Cl   5.693816   2.868754   0.000000
 Stoichiometry    C12H2Cl3O(1-)
 Framework group  C1[X(C12H2Cl3O)]
 Deg. of freedom    48
 Full point group                 C1      NOp   1
 RotChk:  IX=3 Diff= 1.18D-02
 Largest Abelian subgroup         C1      NOp   1
 Largest concise Abelian subgroup C1      NOp   1
                         Standard orientation:                         
 ---------------------------------------------------------------------
 Center     Atomic      Atomic             Coordinates (Angstroms)
 Number     Number       Type             X           Y           Z
 ---------------------------------------------------------------------
      1          6           0        2.869060   -1.712862    0.230167
      2          6           0        2.626233   -0.272476   -0.030812
      3          6           0        1.381433    0.370984   -0.034157
      4          6           0        1.528160   -2.218856    0.425630
      5          6           0        0.441791   -1.641093    0.390908
      6          6           0        0.132259   -0.289383    0.198637
      7         17           0        1.350088    2.085620   -0.446408
      8          8           0        3.958445   -2.262013    0.235878
      9         17           0        4.090918    0.645668   -0.326538
     10          6           0       -1.217055    0.283566    0.267820
     11          6           0       -2.303651   -0.516849   -0.162199
     12          6           0       -3.631989   -0.096546   -0.050267
     13          6           0       -1.466357    1.564953    0.839268
     14          6           0       -2.812477    1.785643    0.843804
     15          6           0       -3.831587    1.175580    0.462689
     16          1           0       -0.677584    2.179333    1.239652
     17          1           0       -2.074496   -1.485806   -0.590498
     18         17           0       -4.923970   -1.154428   -0.569708
 ---------------------------------------------------------------------
 Rotational constants (GHZ):           0.8842975           0.1962939           0.1659864
 Leave Link  202 at Tue Apr  5 19:59:01 2022, MaxMem=  1879048192 cpu:               0.1 elap:               0.0
 (Enter /gpfs/software/gaussian16/sse4/tar/g16/l301.exe)
 Standard basis: 6-311+G(d,p) (5D, 7F)
 Ernie: Thresh=  0.10000D-02 Tol=  0.10000D-05 Strict=F.
 There are   404 symmetry adapted cartesian basis functions of A   symmetry.
 There are   388 symmetry adapted basis functions of A   symmetry.
   388 basis functions,   643 primitive gaussians,   404 cartesian basis functions
    67 alpha electrons       67 beta electrons
       nuclear repulsion energy      1236.4941825292 Hartrees.
 IExCor= 4336 DFT=T Ex+Corr=M062X ExCW=0 ScaHFX=  0.540000
 ScaDFX=  1.000000  1.000000  1.000000  1.000000 ScalE2=  1.000000  1.000000
 IRadAn=      5 IRanWt=     -1 IRanGd=            0 ICorTp=0 IEmpDi=  4
 NAtoms=   18 NActive=   18 NUniq=   18 SFac= 1.00D+00 NAtFMM=   60 NAOKFM=F Big=F
 Integral buffers will be    131072 words long.
 Raffenetti 2 integral format.
 Two-electron integral symmetry is turned on.
 Leave Link  301 at Tue Apr  5 19:59:01 2022, MaxMem=  1879048192 cpu:               0.5 elap:               0.1
 (Enter /gpfs/software/gaussian16/sse4/tar/g16/l302.exe)
 NPDir=0 NMtPBC=     1 NCelOv=     1 NCel=       1 NClECP=     1 NCelD=      1
         NCelK=      1 NCelE2=     1 NClLst=     1 CellRange=     0.0.
 One-electron integrals computed using PRISM.
 One-electron integral symmetry used in STVInt
 NBasis=   388 RedAO= T EigKep=  1.23D-06  NBF=   388
 NBsUse=   385 1.00D-06 EigRej=  7.93D-07 NBFU=   385
 Precomputing XC quadrature grid using
 IXCGrd= 4 IRadAn=           5 IRanWt=          -1 IRanGd=           0 AccXCQ= 0.00D+00.
 Generated NRdTot=       0 NPtTot=           0 NUsed=           0 NTot=          32
 NSgBfM=   395   395   395   395   395 MxSgAt=    18 MxSgA2=    18.
 Leave Link  302 at Tue Apr  5 19:59:02 2022, MaxMem=  1879048192 cpu:               3.0 elap:               0.5
 (Enter /gpfs/software/gaussian16/sse4/tar/g16/l303.exe)
 DipDrv:  MaxL=1.
 Leave Link  303 at Tue Apr  5 19:59:02 2022, MaxMem=  1879048192 cpu:               0.4 elap:               0.1
 (Enter /gpfs/software/gaussian16/sse4/tar/g16/l401.exe)
 Initial guess from the checkpoint file:  "checkpoint.chk"
 B after Tr=    -0.000000    0.000000    0.000000
         Rot=    0.999994   -0.003177   -0.000656   -0.001484 Ang=  -0.41 deg.
 Guess basis will be translated and rotated to current coordinates.
 JPrj=2 DoOrth=T DoCkMO=T.
 Generating alternative initial guess.
 ExpMin= 4.38D-02 ExpMax= 1.06D+05 ExpMxC= 3.62D+03 IAcc=2 IRadAn=         4 AccDes= 0.00D+00
 Harris functional with IExCor= 1009 and IRadAn=       4 diagonalized for initial guess.
 HarFok:  IExCor= 1009 AccDes= 0.00D+00 IRadAn=         4 IDoV= 1 UseB2=F ITyADJ=14
 ICtDFT=  3500011 ScaDFX=  1.000000  1.000000  1.000000  1.000000
 FoFCou: FMM=F IPFlag=           0 FMFlag=      100000 FMFlg1=           0
         NFxFlg=           0 DoJE=T BraDBF=F KetDBF=T FulRan=T
         wScrn=  0.000000 ICntrl=       500 IOpCl=  0 I1Cent=   200000004 NGrid=           0
         NMat0=    1 NMatS0=      1 NMatT0=    0 NMatD0=    1 NMtDS0=    0 NMtDT0=    0
 Petite list used in FoFCou.
 Harris En= -1913.19822379102    
 Leave Link  401 at Tue Apr  5 19:59:03 2022, MaxMem=  1879048192 cpu:              12.0 elap:               1.7
 (Enter /gpfs/software/gaussian16/sse4/tar/g16/l502.exe)
 Integral symmetry usage will be decided dynamically.
 Closed shell SCF:
 Using DIIS extrapolation, IDIIS=  1040.
 NGot=  1879048192 LenX=  1878715301 LenY=  1878551644
 Requested convergence on RMS density matrix=1.00D-08 within 128 cycles.
 Requested convergence on MAX density matrix=1.00D-06.
 Requested convergence on             energy=1.00D-06.
 No special actions if energy rises.
 Fock matrices will be formed incrementally for  20 cycles.

 Cycle   1  Pass 1  IDiag  1:
 FoFJK:  IHMeth= 1 ICntrl=       0 DoSepK=F KAlg= 0 I1Cent=           0 FoldK=F
 IRaf= 820000000 NMat=       1 IRICut=       1 DoRegI=T DoRafI=F ISym2E= 0 IDoP0=0 IntGTp=1.
 FoFCou: FMM=F IPFlag=           0 FMFlag=      100000 FMFlg1=           0
         NFxFlg=           0 DoJE=F BraDBF=F KetDBF=F FulRan=T
         wScrn=  0.000000 ICntrl=         0 IOpCl=  0 I1Cent=           0 NGrid=           0
         NMat0=    1 NMatS0=      1 NMatT0=    0 NMatD0=    1 NMtDS0=    0 NMtDT0=    0
 Symmetry not used in FoFCou.
 E= -1914.04564167341    
 DIIS: error= 2.05D-03 at cycle   1 NSaved=   1.
 NSaved= 1 IEnMin= 1 EnMin= -1914.04564167341     IErMin= 1 ErrMin= 2.05D-03
 ErrMax= 2.05D-03  0.00D+00 EMaxC= 1.00D-01 BMatC= 5.94D-03 BMatP= 5.94D-03
 IDIUse=3 WtCom= 9.79D-01 WtEn= 2.05D-02
 Coeff-Com:  0.100D+01
 Coeff-En:   0.100D+01
 Coeff:      0.100D+01
 Gap=     0.397 Goal=   None    Shift=    0.000
 GapD=    0.397 DampG=1.000 DampE=1.000 DampFc=1.0000 IDamp=-1.
 RMSDP=9.35D-03 MaxDP=8.51D-01              OVMax= 2.93D-02

 Cycle   2  Pass 1  IDiag  1:
 RMSU=  9.03D-03    CP:  1.02D+00
 E= -1914.05492948334     Delta-E=       -0.009287809925 Rises=F Damp=F
 DIIS: error= 3.48D-04 at cycle   2 NSaved=   2.
 NSaved= 2 IEnMin= 2 EnMin= -1914.05492948334     IErMin= 2 ErrMin= 3.48D-04
 ErrMax= 3.48D-04  0.00D+00 EMaxC= 1.00D-01 BMatC= 1.39D-04 BMatP= 5.94D-03
 IDIUse=3 WtCom= 9.97D-01 WtEn= 3.48D-03
 Coeff-Com: -0.563D-01 0.106D+01
 Coeff-En:   0.000D+00 0.100D+01
 Coeff:     -0.561D-01 0.106D+01
 Gap=     0.151 Goal=   None    Shift=    0.000
 RMSDP=1.97D-03 MaxDP=2.92D-01 DE=-9.29D-03 OVMax= 6.22D-03

 Cycle   3  Pass 1  IDiag  1:
 RMSU=  1.54D-03    CP:  1.02D+00  1.09D+00
 E= -1914.05516089519     Delta-E=       -0.000231411850 Rises=F Damp=F
 DIIS: error= 4.73D-04 at cycle   3 NSaved=   3.
 NSaved= 3 IEnMin= 3 EnMin= -1914.05516089519     IErMin= 2 ErrMin= 3.48D-04
 ErrMax= 4.73D-04  0.00D+00 EMaxC= 1.00D-01 BMatC= 9.22D-05 BMatP= 1.39D-04
 IDIUse=3 WtCom= 9.95D-01 WtEn= 4.73D-03
 Coeff-Com: -0.416D-01 0.488D+00 0.554D+00
 Coeff-En:   0.000D+00 0.000D+00 0.100D+01
 Coeff:     -0.414D-01 0.486D+00 0.556D+00
 Gap=     0.153 Goal=   None    Shift=    0.000
 RMSDP=9.26D-04 MaxDP=9.48D-02 DE=-2.31D-04 OVMax= 3.27D-03

 Cycle   4  Pass 1  IDiag  1:
 RMSU=  8.55D-04    CP:  1.02D+00  1.13D+00  9.15D-01
 E= -1914.05524154478     Delta-E=       -0.000080649586 Rises=F Damp=F
 DIIS: error= 2.35D-04 at cycle   4 NSaved=   4.
 NSaved= 4 IEnMin= 4 EnMin= -1914.05524154478     IErMin= 4 ErrMin= 2.35D-04
 ErrMax= 2.35D-04  0.00D+00 EMaxC= 1.00D-01 BMatC= 1.71D-05 BMatP= 9.22D-05
 IDIUse=3 WtCom= 9.98D-01 WtEn= 2.35D-03
 Coeff-Com: -0.961D-02 0.467D-01 0.291D+00 0.672D+00
 Coeff-En:   0.000D+00 0.000D+00 0.101D+00 0.899D+00
 Coeff:     -0.959D-02 0.466D-01 0.291D+00 0.672D+00
 Gap=     0.153 Goal=   None    Shift=    0.000
 RMSDP=2.80D-04 MaxDP=2.95D-02 DE=-8.06D-05 OVMax= 2.49D-03

 Cycle   5  Pass 1  IDiag  1:
 RMSU=  1.99D-04    CP:  1.02D+00  1.12D+00  9.98D-01  8.83D-01
 E= -1914.05525828354     Delta-E=       -0.000016738766 Rises=F Damp=F
 DIIS: error= 9.43D-05 at cycle   5 NSaved=   5.
 NSaved= 5 IEnMin= 5 EnMin= -1914.05525828354     IErMin= 5 ErrMin= 9.43D-05
 ErrMax= 9.43D-05  0.00D+00 EMaxC= 1.00D-01 BMatC= 5.32D-06 BMatP= 1.71D-05
 IDIUse=1 WtCom= 1.00D+00 WtEn= 0.00D+00
 Coeff-Com:  0.153D-02-0.654D-01 0.750D-01 0.436D+00 0.553D+00
 Coeff:      0.153D-02-0.654D-01 0.750D-01 0.436D+00 0.553D+00
 Gap=     0.153 Goal=   None    Shift=    0.000
 RMSDP=1.78D-04 MaxDP=3.09D-02 DE=-1.67D-05 OVMax= 6.83D-04

 Cycle   6  Pass 1  IDiag  1:
 RMSU=  6.62D-05    CP:  1.02D+00  1.13D+00  1.04D+00  9.58D-01  7.55D-01
 E= -1914.05526384608     Delta-E=       -0.000005562538 Rises=F Damp=F
 DIIS: error= 2.32D-05 at cycle   6 NSaved=   6.
 NSaved= 6 IEnMin= 6 EnMin= -1914.05526384608     IErMin= 6 ErrMin= 2.32D-05
 ErrMax= 2.32D-05  0.00D+00 EMaxC= 1.00D-01 BMatC= 4.30D-07 BMatP= 5.32D-06
 IDIUse=1 WtCom= 1.00D+00 WtEn= 0.00D+00
 Coeff-Com:  0.208D-02-0.429D-01 0.551D-02 0.168D+00 0.277D+00 0.590D+00
 Coeff:      0.208D-02-0.429D-01 0.551D-02 0.168D+00 0.277D+00 0.590D+00
 Gap=     0.153 Goal=   None    Shift=    0.000
 RMSDP=6.45D-05 MaxDP=5.03D-03 DE=-5.56D-06 OVMax= 3.53D-04

 Cycle   7  Pass 1  IDiag  1:
 RMSU=  3.32D-05    CP:  1.02D+00  1.12D+00  1.04D+00  9.94D-01  8.25D-01
                    CP:  8.27D-01
 E= -1914.05526437097     Delta-E=       -0.000000524886 Rises=F Damp=F
 DIIS: error= 1.09D-05 at cycle   7 NSaved=   7.
 NSaved= 7 IEnMin= 7 EnMin= -1914.05526437097     IErMin= 7 ErrMin= 1.09D-05
 ErrMax= 1.09D-05  0.00D+00 EMaxC= 1.00D-01 BMatC= 9.14D-08 BMatP= 4.30D-07
 IDIUse=1 WtCom= 1.00D+00 WtEn= 0.00D+00
 Coeff-Com:  0.765D-03-0.860D-02-0.117D-01 0.146D-02 0.631D-02 0.303D+00
 Coeff-Com:  0.708D+00
 Coeff:      0.765D-03-0.860D-02-0.117D-01 0.146D-02 0.631D-02 0.303D+00
 Coeff:      0.708D+00
 Gap=     0.153 Goal=   None    Shift=    0.000
 RMSDP=3.35D-05 MaxDP=2.54D-03 DE=-5.25D-07 OVMax= 2.10D-04

 Cycle   8  Pass 1  IDiag  1:
 RMSU=  1.38D-05    CP:  1.02D+00  1.12D+00  1.03D+00  1.01D+00  8.42D-01
                    CP:  8.45D-01  1.37D+00
 E= -1914.05526449389     Delta-E=       -0.000000122928 Rises=F Damp=F
 DIIS: error= 7.14D-06 at cycle   8 NSaved=   8.
 NSaved= 8 IEnMin= 8 EnMin= -1914.05526449389     IErMin= 8 ErrMin= 7.14D-06
 ErrMax= 7.14D-06  0.00D+00 EMaxC= 1.00D-01 BMatC= 2.57D-08 BMatP= 9.14D-08
 IDIUse=1 WtCom= 1.00D+00 WtEn= 0.00D+00
 Coeff-Com:  0.222D-04 0.435D-02-0.909D-02-0.388D-01-0.685D-01 0.535D-01
 Coeff-Com:  0.433D+00 0.626D+00
 Coeff:      0.222D-04 0.435D-02-0.909D-02-0.388D-01-0.685D-01 0.535D-01
 Coeff:      0.433D+00 0.626D+00
 Gap=     0.153 Goal=   None    Shift=    0.000
 RMSDP=1.22D-05 MaxDP=7.59D-04 DE=-1.23D-07 OVMax= 9.89D-05

 Cycle   9  Pass 1  IDiag  1:
 RMSU=  5.63D-06    CP:  1.02D+00  1.12D+00  1.03D+00  1.01D+00  8.59D-01
                    CP:  9.02D-01  1.61D+00  1.08D+00
 E= -1914.05526452723     Delta-E=       -0.000000033341 Rises=F Damp=F
 DIIS: error= 3.31D-06 at cycle   9 NSaved=   9.
 NSaved= 9 IEnMin= 9 EnMin= -1914.05526452723     IErMin= 9 ErrMin= 3.31D-06
 ErrMax= 3.31D-06  0.00D+00 EMaxC= 1.00D-01 BMatC= 3.74D-09 BMatP= 2.57D-08
 IDIUse=1 WtCom= 1.00D+00 WtEn= 0.00D+00
 Coeff-Com: -0.989D-04 0.359D-02-0.285D-02-0.194D-01-0.371D-01-0.966D-02
 Coeff-Com:  0.135D+00 0.346D+00 0.585D+00
 Coeff:     -0.989D-04 0.359D-02-0.285D-02-0.194D-01-0.371D-01-0.966D-02
 Coeff:      0.135D+00 0.346D+00 0.585D+00
 Gap=     0.153 Goal=   None    Shift=    0.000
 RMSDP=3.25D-06 MaxDP=2.64D-04 DE=-3.33D-08 OVMax= 4.71D-05

 Cycle  10  Pass 1  IDiag  1:
 RMSU=  2.38D-06    CP:  1.02D+00  1.12D+00  1.03D+00  1.01D+00  8.53D-01
                    CP:  9.04D-01  1.62D+00  1.13D+00  9.95D-01
 E= -1914.05526453280     Delta-E=       -0.000000005561 Rises=F Damp=F
 DIIS: error= 1.03D-06 at cycle  10 NSaved=  10.
 NSaved=10 IEnMin=10 EnMin= -1914.05526453280     IErMin=10 ErrMin= 1.03D-06
 ErrMax= 1.03D-06  0.00D+00 EMaxC= 1.00D-01 BMatC= 6.72D-10 BMatP= 3.74D-09
 IDIUse=1 WtCom= 1.00D+00 WtEn= 0.00D+00
 Coeff-Com: -0.656D-04 0.119D-02 0.133D-03-0.311D-02-0.639D-02-0.151D-01
 Coeff-Com: -0.175D-01 0.482D-01 0.308D+00 0.685D+00
 Coeff:     -0.656D-04 0.119D-02 0.133D-03-0.311D-02-0.639D-02-0.151D-01
 Coeff:     -0.175D-01 0.482D-01 0.308D+00 0.685D+00
 Gap=     0.153 Goal=   None    Shift=    0.000
 RMSDP=3.93D-06 MaxDP=3.36D-04 DE=-5.56D-09 OVMax= 3.06D-05

 Cycle  11  Pass 1  IDiag  1:
 RMSU=  1.02D-06    CP:  1.02D+00  1.12D+00  1.03D+00  1.01D+00  8.56D-01
                    CP:  9.02D-01  1.68D+00  1.20D+00  1.21D+00  1.04D+00
 E= -1914.05526453431     Delta-E=       -0.000000001516 Rises=F Damp=F
 DIIS: error= 6.63D-07 at cycle  11 NSaved=  11.
 NSaved=11 IEnMin=11 EnMin= -1914.05526453431     IErMin=11 ErrMin= 6.63D-07
 ErrMax= 6.63D-07  0.00D+00 EMaxC= 1.00D-01 BMatC= 1.13D-10 BMatP= 6.72D-10
 IDIUse=1 WtCom= 1.00D+00 WtEn= 0.00D+00
 Coeff-Com: -0.854D-05-0.224D-03 0.654D-03 0.267D-02 0.488D-02-0.496D-02
 Coeff-Com: -0.374D-01-0.472D-01 0.306D-01 0.311D+00 0.740D+00
 Coeff:     -0.854D-05-0.224D-03 0.654D-03 0.267D-02 0.488D-02-0.496D-02
 Coeff:     -0.374D-01-0.472D-01 0.306D-01 0.311D+00 0.740D+00
 Gap=     0.153 Goal=   None    Shift=    0.000
 RMSDP=1.04D-06 MaxDP=8.36D-05 DE=-1.52D-09 OVMax= 1.87D-05

 Cycle  12  Pass 1  IDiag  1:
 RMSU=  4.98D-07    CP:  1.02D+00  1.12D+00  1.03D+00  1.01D+00  8.57D-01
                    CP:  9.00D-01  1.69D+00  1.23D+00  1.25D+00  1.15D+00
                    CP:  1.25D+00
 E= -1914.05526453465     Delta-E=       -0.000000000337 Rises=F Damp=F
 DIIS: error= 3.08D-07 at cycle  12 NSaved=  12.
 NSaved=12 IEnMin=12 EnMin= -1914.05526453465     IErMin=12 ErrMin= 3.08D-07
 ErrMax= 3.08D-07  0.00D+00 EMaxC= 1.00D-01 BMatC= 2.98D-11 BMatP= 1.13D-10
 IDIUse=1 WtCom= 1.00D+00 WtEn= 0.00D+00
 Coeff-Com:  0.122D-04-0.400D-03 0.238D-03 0.187D-02 0.364D-02 0.135D-02
 Coeff-Com: -0.126D-01-0.333D-01-0.715D-01-0.437D-01 0.369D+00 0.786D+00
 Coeff:      0.122D-04-0.400D-03 0.238D-03 0.187D-02 0.364D-02 0.135D-02
 Coeff:     -0.126D-01-0.333D-01-0.715D-01-0.437D-01 0.369D+00 0.786D+00
 Gap=     0.153 Goal=   None    Shift=    0.000
 RMSDP=6.11D-07 MaxDP=4.35D-05 DE=-3.37D-10 OVMax= 1.24D-05

 Cycle  13  Pass 1  IDiag  1:
 RMSU=  2.00D-07    CP:  1.02D+00  1.12D+00  1.03D+00  1.01D+00  8.58D-01
                    CP:  8.98D-01  1.69D+00  1.24D+00  1.28D+00  1.21D+00
                    CP:  1.39D+00  1.22D+00
 E= -1914.05526453467     Delta-E=       -0.000000000020 Rises=F Damp=F
 DIIS: error= 1.19D-07 at cycle  13 NSaved=  13.
 NSaved=13 IEnMin=13 EnMin= -1914.05526453467     IErMin=13 ErrMin= 1.19D-07
 ErrMax= 1.19D-07  0.00D+00 EMaxC= 1.00D-01 BMatC= 3.22D-12 BMatP= 2.98D-11
 IDIUse=1 WtCom= 1.00D+00 WtEn= 0.00D+00
 Coeff-Com:  0.472D-05-0.770D-04-0.194D-04 0.142D-03 0.315D-03 0.119D-02
 Coeff-Com:  0.255D-02-0.809D-03-0.272D-01-0.614D-01-0.138D-01 0.233D+00
 Coeff-Com:  0.866D+00
 Coeff:      0.472D-05-0.770D-04-0.194D-04 0.142D-03 0.315D-03 0.119D-02
 Coeff:      0.255D-02-0.809D-03-0.272D-01-0.614D-01-0.138D-01 0.233D+00
 Coeff:      0.866D+00
 Gap=     0.153 Goal=   None    Shift=    0.000
 RMSDP=3.06D-07 MaxDP=3.70D-05 DE=-1.96D-11 OVMax= 4.78D-06

 Cycle  14  Pass 1  IDiag  1:
 RMSU=  1.04D-07    CP:  1.02D+00  1.12D+00  1.03D+00  1.01D+00  8.58D-01
                    CP:  8.99D-01  1.69D+00  1.24D+00  1.29D+00  1.23D+00
                    CP:  1.49D+00  1.43D+00  9.99D-01
 E= -1914.05526453480     Delta-E=       -0.000000000133 Rises=F Damp=F
 DIIS: error= 4.57D-08 at cycle  14 NSaved=  14.
 NSaved=14 IEnMin=14 EnMin= -1914.05526453480     IErMin=14 ErrMin= 4.57D-08
 ErrMax= 4.57D-08  0.00D+00 EMaxC= 1.00D-01 BMatC= 8.64D-13 BMatP= 3.22D-12
 IDIUse=1 WtCom= 1.00D+00 WtEn= 0.00D+00
 Coeff-Com: -0.822D-06 0.584D-04-0.641D-04-0.389D-03-0.652D-03 0.138D-03
 Coeff-Com:  0.382D-02 0.744D-02 0.319D-02-0.161D-01-0.876D-01-0.666D-01
 Coeff-Com:  0.393D+00 0.764D+00
 Coeff:     -0.822D-06 0.584D-04-0.641D-04-0.389D-03-0.652D-03 0.138D-03
 Coeff:      0.382D-02 0.744D-02 0.319D-02-0.161D-01-0.876D-01-0.666D-01
 Coeff:      0.393D+00 0.764D+00
 Gap=     0.153 Goal=   None    Shift=    0.000
 RMSDP=1.17D-07 MaxDP=9.26D-06 DE=-1.33D-10 OVMax= 2.07D-06

 Cycle  15  Pass 1  IDiag  1:
 RMSU=  4.13D-08    CP:  1.02D+00  1.12D+00  1.03D+00  1.01D+00  8.58D-01
                    CP:  8.99D-01  1.69D+00  1.24D+00  1.29D+00  1.23D+00
                    CP:  1.51D+00  1.50D+00  1.17D+00  1.12D+00
 E= -1914.05526453467     Delta-E=        0.000000000130 Rises=F Damp=F
 DIIS: error= 1.20D-08 at cycle  15 NSaved=  15.
 NSaved=15 IEnMin=14 EnMin= -1914.05526453480     IErMin=15 ErrMin= 1.20D-08
 ErrMax= 1.20D-08  0.00D+00 EMaxC= 1.00D-01 BMatC= 1.05D-13 BMatP= 8.64D-13
 IDIUse=1 WtCom= 1.00D+00 WtEn= 0.00D+00
 Coeff-Com: -0.863D-06 0.327D-04-0.244D-04-0.176D-03-0.279D-03-0.826D-04
 Coeff-Com:  0.125D-02 0.320D-02 0.462D-02 0.216D-02-0.360D-01-0.588D-01
 Coeff-Com:  0.430D-01 0.286D+00 0.755D+00
 Coeff:     -0.863D-06 0.327D-04-0.244D-04-0.176D-03-0.279D-03-0.826D-04
 Coeff:      0.125D-02 0.320D-02 0.462D-02 0.216D-02-0.360D-01-0.588D-01
 Coeff:      0.430D-01 0.286D+00 0.755D+00
 Gap=     0.153 Goal=   None    Shift=    0.000
 RMSDP=5.53D-08 MaxDP=6.70D-06 DE= 1.30D-10 OVMax= 6.60D-07

 Cycle  16  Pass 1  IDiag  1:
 RMSU=  1.92D-08    CP:  1.02D+00  1.12D+00  1.03D+00  1.01D+00  8.58D-01
                    CP:  8.99D-01  1.69D+00  1.24D+00  1.29D+00  1.23D+00
                    CP:  1.52D+00  1.53D+00  1.17D+00  1.26D+00  8.67D-01
 E= -1914.05526453471     Delta-E=       -0.000000000043 Rises=F Damp=F
 DIIS: error= 7.33D-09 at cycle  16 NSaved=  16.
 NSaved=16 IEnMin=14 EnMin= -1914.05526453480     IErMin=16 ErrMin= 7.33D-09
 ErrMax= 7.33D-09  0.00D+00 EMaxC= 1.00D-01 BMatC= 1.85D-14 BMatP= 1.05D-13
 IDIUse=1 WtCom= 1.00D+00 WtEn= 0.00D+00
 Coeff-Com: -0.241D-06 0.442D-05-0.541D-06-0.136D-04-0.121D-04-0.628D-04
 Coeff-Com: -0.954D-04 0.103D-03 0.115D-02 0.349D-02-0.690D-03-0.114D-01
 Coeff-Com: -0.445D-01-0.212D-01 0.315D+00 0.758D+00
 Coeff:     -0.241D-06 0.442D-05-0.541D-06-0.136D-04-0.121D-04-0.628D-04
 Coeff:     -0.954D-04 0.103D-03 0.115D-02 0.349D-02-0.690D-03-0.114D-01
 Coeff:     -0.445D-01-0.212D-01 0.315D+00 0.758D+00
 Gap=     0.153 Goal=   None    Shift=    0.000
 RMSDP=2.59D-08 MaxDP=3.93D-06 DE=-4.27D-11 OVMax= 2.46D-07

 Cycle  17  Pass 1  IDiag  1:
 RMSU=  5.41D-09    CP:  1.02D+00  1.12D+00  1.03D+00  1.01D+00  8.58D-01
                    CP:  8.99D-01  1.69D+00  1.24D+00  1.29D+00  1.23D+00
                    CP:  1.52D+00  1.54D+00  1.18D+00  1.29D+00  9.71D-01
                    CP:  9.20D-01
 E= -1914.05526453474     Delta-E=       -0.000000000023 Rises=F Damp=F
 DIIS: error= 2.23D-09 at cycle  17 NSaved=  17.
 NSaved=17 IEnMin=14 EnMin= -1914.05526453480     IErMin=17 ErrMin= 2.23D-09
 ErrMax= 2.23D-09  0.00D+00 EMaxC= 1.00D-01 BMatC= 2.78D-15 BMatP= 1.85D-14
 IDIUse=1 WtCom= 1.00D+00 WtEn= 0.00D+00
 Coeff-Com:  0.526D-07-0.383D-05 0.415D-05 0.243D-04 0.412D-04-0.110D-04
 Coeff-Com: -0.243D-03-0.505D-03-0.360D-03 0.106D-02 0.602D-02 0.572D-02
 Coeff-Com: -0.253D-01-0.620D-01 0.123D-02 0.313D+00 0.761D+00
 Coeff:      0.526D-07-0.383D-05 0.415D-05 0.243D-04 0.412D-04-0.110D-04
 Coeff:     -0.243D-03-0.505D-03-0.360D-03 0.106D-02 0.602D-02 0.572D-02
 Coeff:     -0.253D-01-0.620D-01 0.123D-02 0.313D+00 0.761D+00
 Gap=     0.153 Goal=   None    Shift=    0.000
 RMSDP=1.14D-08 MaxDP=1.56D-06 DE=-2.27D-11 OVMax= 8.46D-08

 Cycle  18  Pass 1  IDiag  1:
 RMSU=  3.30D-09    CP:  1.02D+00  1.12D+00  1.03D+00  1.01D+00  8.58D-01
                    CP:  8.99D-01  1.69D+00  1.24D+00  1.29D+00  1.23D+00
                    CP:  1.52D+00  1.54D+00  1.18D+00  1.31D+00  9.49D-01
                    CP:  1.02D+00  9.83D-01
 E= -1914.05526453466     Delta-E=        0.000000000081 Rises=F Damp=F
 DIIS: error= 5.81D-10 at cycle  18 NSaved=  18.
 NSaved=18 IEnMin=14 EnMin= -1914.05526453480     IErMin=18 ErrMin= 5.81D-10
 ErrMax= 5.81D-10  0.00D+00 EMaxC= 1.00D-01 BMatC= 2.52D-16 BMatP= 2.78D-15
 IDIUse=1 WtCom= 1.00D+00 WtEn= 0.00D+00
 Large coefficients: NSaved= 18 BigCof=    0.00 CofMax=   10.00 Det=-1.57D-15
 Inversion failed.  Reducing to 17 matrices.
 Large coefficients: NSaved= 17 BigCof=    0.00 CofMax=   10.00 Det=-1.59D-15
 Inversion failed.  Reducing to 16 matrices.
 Large coefficients: NSaved= 16 BigCof=    0.00 CofMax=   10.00 Det=-1.88D-15
 Inversion failed.  Reducing to 15 matrices.
 Coeff-Com: -0.317D-06-0.195D-05 0.312D-05 0.953D-05-0.201D-04-0.935D-04
 Coeff-Com: -0.156D-03 0.588D-03 0.144D-02 0.326D-03-0.102D-01-0.223D-01
 Coeff-Com:  0.125D-01 0.214D+00 0.804D+00
 Coeff:     -0.317D-06-0.195D-05 0.312D-05 0.953D-05-0.201D-04-0.935D-04
 Coeff:     -0.156D-03 0.588D-03 0.144D-02 0.326D-03-0.102D-01-0.223D-01
 Coeff:      0.125D-01 0.214D+00 0.804D+00
 Gap=     0.153 Goal=   None    Shift=    0.000
 RMSDP=2.36D-09 MaxDP=2.00D-07 DE= 8.09D-11 OVMax= 1.94D-08

 SCF Done:  E(RM062X) =  -1914.05526453     A.U. after   18 cycles
            NFock= 18  Conv=0.24D-08     -V/T= 2.0026
 KE= 1.909132501731D+03 PE=-7.013637784147D+03 EE= 1.953955835352D+03
 Leave Link  502 at Tue Apr  5 20:02:51 2022, MaxMem=  1879048192 cpu:            1590.4 elap:             227.4
 (Enter /gpfs/software/gaussian16/sse4/tar/g16/l701.exe)
 ... and contract with generalized density number  0.
 Compute integral first derivatives.
 Leave Link  701 at Tue Apr  5 20:02:51 2022, MaxMem=  1879048192 cpu:               1.4 elap:               0.2
 (Enter /gpfs/software/gaussian16/sse4/tar/g16/l702.exe)
 L702 exits ... SP integral derivatives will be done elsewhere.
 Leave Link  702 at Tue Apr  5 20:02:51 2022, MaxMem=  1879048192 cpu:               0.1 elap:               0.0
 (Enter /gpfs/software/gaussian16/sse4/tar/g16/l703.exe)
 Integral derivatives from FoFJK, PRISM(SPDF).
 Compute integral first derivatives, UseDBF=F ICtDFT=           0.
 Calling FoFJK, ICntrl=      2127 FMM=F ISym2X=0 I1Cent= 0 IOpClX= 0 NMat=1 NMatS=1 NMatT=0.
 FoFJK:  IHMeth= 1 ICntrl=    2127 DoSepK=F KAlg= 0 I1Cent=           0 FoldK=F
 IRaf=         0 NMat=       1 IRICut=       1 DoRegI=T DoRafI=F ISym2E= 0 IDoP0=0 IntGTp=1.
 FoFCou: FMM=F IPFlag=           0 FMFlag=      100000 FMFlg1=         800
         NFxFlg=           0 DoJE=F BraDBF=F KetDBF=F FulRan=T
         wScrn=  0.000000 ICntrl=      2127 IOpCl=  0 I1Cent=           0 NGrid=           0
         NMat0=    1 NMatS0=      1 NMatT0=    0 NMatD0=    1 NMtDS0=    0 NMtDT0=    0
 Symmetry not used in FoFCou.
 Leave Link  703 at Tue Apr  5 20:03:23 2022, MaxMem=  1879048192 cpu:             223.3 elap:              31.9
 (Enter /gpfs/software/gaussian16/sse4/tar/g16/l716.exe)
 Dipole        =-2.31083208D+00 1.60792310D+00-4.52498096D-02
 ***** Axes restored to original set *****
 -------------------------------------------------------------------
 Center     Atomic                   Forces (Hartrees/Bohr)
 Number     Number              X              Y              Z
 -------------------------------------------------------------------
      1        6           0.002831663   -0.001902453    0.003099618
      2        6           0.000532865    0.002241979   -0.000720223
      3        6           0.002886851   -0.003458549   -0.000608910
      4        6          -0.005275037    0.001879438    0.000289225
      5        6           0.004487758    0.002118442    0.000988917
      6        6          -0.004227706    0.004111333    0.000402898
      7       17          -0.000746341   -0.001713415   -0.000748862
      8        8          -0.000500224    0.000274869   -0.001483458
      9       17           0.001258113   -0.002217244   -0.000692197
     10        6          -0.001470113    0.000172021   -0.000168976
     11        6           0.001551685    0.001061423    0.000221222
     12        6          -0.002624703    0.002475373   -0.001439232
     13        6          -0.001813950   -0.000218416   -0.001222883
     14        6           0.001443319   -0.004023832    0.002464608
     15        6          -0.002316769    0.001518638   -0.001035551
     16        1           0.000815155    0.000526088   -0.000284690
     17        1           0.001601459   -0.000338920    0.000002506
     18       17           0.001565975   -0.002506776    0.000935987
 -------------------------------------------------------------------
 Cartesian Forces:  Max     0.005275037 RMS     0.002043138
 Leave Link  716 at Tue Apr  5 20:03:23 2022, MaxMem=  1879048192 cpu:               0.2 elap:               0.0
 (Enter /gpfs/software/gaussian16/sse4/tar/g16/l103.exe)

 GradGradGradGradGradGradGradGradGradGradGradGradGradGradGradGradGradGrad
 Berny optimization.
 Using GEDIIS/GDIIS optimizer.
 FormGI is forming the generalized inverse of G from B-inverse, IUseBI=4.
 Internal  Forces:  Max     0.005560897 RMS     0.001269245
 Search for a local minimum.
 Step number   7 out of a maximum of   95
 All quantities printed in internal units (Hartrees-Bohrs-Radians)
 RMS Force = .12692D-02 SwitMx=.10000D-02 MixMth= 1
 Mixed Optimization -- RFO/linear search
 Update second derivatives using D2CorX and points    3    4    5    6    7
 DE= -3.42D-04 DEPred=-5.75D-04 R= 5.95D-01
 TightC=F SS=  1.41D+00  RLast= 1.50D-01 DXNew= 1.4270D+00 4.5009D-01
 Trust test= 5.95D-01 RLast= 1.50D-01 DXMaxT set to 8.49D-01
 ITU=  1  1  0  0  1  1  0
 Use linear search instead of GDIIS.
     Eigenvalues ---    0.00866   0.00893   0.00962   0.01507   0.01605
     Eigenvalues ---    0.01699   0.01854   0.02007   0.02043   0.02096
     Eigenvalues ---    0.02131   0.02153   0.02397   0.03015   0.05917
     Eigenvalues ---    0.08089   0.15814   0.16065   0.19950   0.23652
     Eigenvalues ---    0.24837   0.24964   0.24978   0.24988   0.24997
     Eigenvalues ---    0.25001   0.25351   0.26289   0.29720   0.30719
     Eigenvalues ---    0.31858   0.32913   0.33214   0.34954   0.35271
     Eigenvalues ---    0.36318   0.39157   0.40990   0.41410   0.43521
     Eigenvalues ---    0.44551   0.46279   0.47666   0.50238   0.63556
     Eigenvalues ---    0.76500   0.95503   1.07195
 RFO step:  Lambda=-2.82453406D-04 EMin= 8.65904939D-03
 Quartic linear search produced a step of -0.28348.
 Iteration  1 RMS(Cart)=  0.01884660 RMS(Int)=  0.00016206
 Iteration  2 RMS(Cart)=  0.00026232 RMS(Int)=  0.00006678
 Iteration  3 RMS(Cart)=  0.00000002 RMS(Int)=  0.00006678
 ITry= 1 IFail=0 DXMaxC= 6.42D-02 DCOld= 1.00D+10 DXMaxT= 8.49D-01 DXLimC= 3.00D+00 Rises=F
 Variable       Old X    -DE/DX   Delta X   Delta X   Delta X     New X
                                 (Linear)    (Quad)   (Total)
    R1        2.80405  -0.00129  -0.00159  -0.00032  -0.00194   2.80211
    R2        2.73341  -0.00369   0.00084  -0.00616  -0.00537   2.72805
    R3        2.30543   0.00076   0.00056  -0.00015   0.00041   2.30584
    R4        2.64803  -0.00147   0.00075  -0.00254  -0.00178   2.64625
    R5        3.31416  -0.00257  -0.00181  -0.00276  -0.00457   3.30960
    R6        2.70615  -0.00556  -0.00193  -0.00856  -0.01045   2.69570
    R7        3.33306  -0.00198  -0.00060  -0.00311  -0.00371   3.32935
    R8        2.32614   0.00244   0.00093   0.00008   0.00101   2.32715
    R9        2.64555  -0.00261  -0.00140  -0.00214  -0.00351   2.64204
   R10        2.77327  -0.00139  -0.00033  -0.00205  -0.00238   2.77089
   R11        2.67666   0.00124   0.00298  -0.00104   0.00194   2.67861
   R12        2.69288  -0.00093  -0.00126  -0.00031  -0.00157   2.69131
   R13        2.64134  -0.00210  -0.00136  -0.00144  -0.00280   2.63854
   R14        2.04827  -0.00056  -0.00007  -0.00079  -0.00086   2.04740
   R15        2.61935  -0.00187  -0.00141  -0.00084  -0.00226   2.61709
   R16        3.30467   0.00306   0.00124   0.00363   0.00487   3.30954
   R17        2.57777   0.00049   0.00295  -0.00174   0.00120   2.57897
   R18        2.03524   0.00014  -0.00038   0.00085   0.00047   2.03571
   R19        2.35725  -0.00342   0.00014  -0.00296  -0.00283   2.35442
    A1        1.78404  -0.00055   0.00006   0.00008   0.00027   1.78431
    A2        2.19432   0.00062  -0.00144   0.00301   0.00185   2.19617
    A3        2.30459  -0.00005   0.00086  -0.00304  -0.00190   2.30269
    A4        2.20376   0.00034   0.00115  -0.00159  -0.00052   2.20325
    A5        1.98360  -0.00108  -0.00087  -0.00115  -0.00205   1.98154
    A6        2.09566   0.00075  -0.00023   0.00299   0.00273   2.09839
    A7        2.16852   0.00065   0.00106  -0.00039   0.00073   2.16925
    A8        2.05189  -0.00065  -0.00240   0.00234  -0.00010   2.05179
    A9        2.06098  -0.00001   0.00125  -0.00218  -0.00095   2.06002
   A10        2.27857  -0.00029  -0.00483   0.00377  -0.00113   2.27744
   A11        2.28127  -0.00043   0.00643  -0.00715  -0.00066   2.28061
   A12        1.84908   0.00030  -0.00375   0.00521   0.00142   1.85050
   A13        2.25191   0.00134   0.00528  -0.00277   0.00231   2.25422
   A14        2.18190  -0.00163  -0.00159  -0.00165  -0.00344   2.17846
   A15        2.06054   0.00036  -0.00393   0.00513   0.00119   2.06173
   A16        2.13036   0.00067   0.00357  -0.00273   0.00083   2.13120
   A17        2.08941  -0.00102   0.00044  -0.00218  -0.00173   2.08768
   A18        2.13508   0.00098   0.00261  -0.00013   0.00250   2.13758
   A19        2.05211   0.00108   0.00038   0.00425   0.00463   2.05674
   A20        2.09599  -0.00205  -0.00300  -0.00413  -0.00713   2.08886
   A21        2.02914  -0.00058  -0.00634   0.00461  -0.00175   2.02739
   A22        2.09027   0.00061   0.00281  -0.00111   0.00168   2.09195
   A23        2.16365  -0.00005   0.00342  -0.00365  -0.00025   2.16340
   A24        1.89595  -0.00125   0.00063  -0.00233  -0.00171   1.89424
   A25        2.13402   0.00162   0.00200   0.00325   0.00524   2.13925
   A26        2.25132  -0.00035  -0.00244  -0.00049  -0.00295   2.24837
   A27        2.38340   0.00186  -0.00681   0.00923   0.00240   2.38580
   A28        2.03116  -0.00001   0.00952  -0.00935   0.00014   2.03130
    D1        0.02649  -0.00064  -0.00797  -0.00265  -0.01059   0.01590
    D2       -3.13457  -0.00016  -0.00420   0.01242   0.00822  -3.12635
    D3       -3.13612   0.00056   0.01557  -0.00051   0.01515  -3.12097
    D4       -0.01399   0.00103   0.01933   0.01456   0.03396   0.01997
    D5        0.00210   0.00043   0.00705  -0.00310   0.00393   0.00602
    D6       -3.11652  -0.00089  -0.01880  -0.00555  -0.02420  -3.14072
    D7       -0.01851   0.00051   0.00368   0.01077   0.01450  -0.00401
    D8       -3.09418   0.00065   0.00523   0.01496   0.02024  -3.07395
    D9       -3.13950   0.00003  -0.00031  -0.00514  -0.00541   3.13828
   D10        0.06801   0.00017   0.00125  -0.00094   0.00033   0.06834
   D11       -0.01750  -0.00006   0.00300  -0.01124  -0.00826  -0.02576
   D12        3.09834   0.00029   0.00077   0.02184   0.02266   3.12100
   D13        3.05786  -0.00023   0.00130  -0.01530  -0.01399   3.04387
   D14       -0.10948   0.00013  -0.00093   0.01778   0.01692  -0.09256
   D15       -0.04585  -0.00002  -0.00131   0.00127   0.00002  -0.04582
   D16        0.04963  -0.00021  -0.00434   0.00596   0.00159   0.05122
   D17       -3.06753  -0.00060  -0.00240  -0.02539  -0.02771  -3.09525
   D18        2.59096  -0.00043   0.00306  -0.03369  -0.03063   2.56033
   D19       -0.63230  -0.00040   0.00422  -0.03071  -0.02645  -0.65875
   D20       -0.58087   0.00002   0.00045   0.00523   0.00565  -0.57522
   D21        2.47906   0.00006   0.00162   0.00821   0.00983   2.48889
   D22        3.06359   0.00022   0.00232   0.00601   0.00839   3.07197
   D23       -0.07834   0.00018   0.00208   0.00506   0.00715  -0.07119
   D24        0.00168   0.00011   0.00103   0.00314   0.00419   0.00588
   D25       -3.14024   0.00007   0.00079   0.00218   0.00296  -3.13729
   D26       -3.07072  -0.00057  -0.00479  -0.01140  -0.01614  -3.08686
   D27        0.01015  -0.00022  -0.00159  -0.00463  -0.00618   0.00397
   D28       -0.01211  -0.00047  -0.00379  -0.00804  -0.01177  -0.02388
   D29        3.06876  -0.00013  -0.00059  -0.00127  -0.00180   3.06696
   D30        0.04018   0.00026   0.00066   0.00356   0.00420   0.04438
   D31       -3.11750  -0.00042  -0.00367  -0.00658  -0.01030  -3.12780
   D32       -3.10107   0.00030   0.00090   0.00454   0.00546  -3.09561
   D33        0.02444  -0.00038  -0.00343  -0.00560  -0.00904   0.01540
   D34       -0.06978  -0.00021   0.00048  -0.00364  -0.00322  -0.07300
   D35        3.08864   0.00050   0.00503   0.00694   0.01192   3.10056
   D36       -0.02863   0.00057   0.00679   0.00878   0.01562  -0.01301
   D37       -3.10415   0.00011   0.00313   0.00125   0.00446  -3.09969
   D38        0.07279  -0.00019  -0.00501  -0.00302  -0.00802   0.06477
         Item               Value     Threshold  Converged?
 Maximum Force            0.005561     0.000450     NO 
 RMS     Force            0.001269     0.000300     NO 
 Maximum Displacement     0.064159     0.001800     NO 
 RMS     Displacement     0.018854     0.001200     NO 
 Predicted change in Energy=-2.056536D-04
 Lowest energy point so far.  Saving SCF results.
 GradGradGradGradGradGradGradGradGradGradGradGradGradGradGradGradGradGrad

 Leave Link  103 at Tue Apr  5 20:03:23 2022, MaxMem=  1879048192 cpu:               0.2 elap:               0.1
 (Enter /gpfs/software/gaussian16/sse4/tar/g16/l202.exe)
                          Input orientation:                          
 ---------------------------------------------------------------------
 Center     Atomic      Atomic             Coordinates (Angstroms)
 Number     Number       Type             X           Y           Z
 ---------------------------------------------------------------------
      1          6           0       -4.072378   -0.846237   -0.468760
      2          6           0       -3.460760    0.316461    0.218840
      3          6           0       -2.099041    0.493547    0.493248
      4          6           0       -2.926915   -1.685871   -0.727542
      5          6           0       -1.736808   -1.520129   -0.457903
      6          6           0       -1.080892   -0.443520    0.146571
      7         17           0       -1.632509    1.918697    1.418065
      8          8           0       -5.258044   -0.983673   -0.722127
      9         17           0       -4.622644    1.536265    0.697774
     10          6           0        0.367420   -0.357923    0.358878
     11          6           0        1.077154   -1.557604    0.616230
     12          6           0        2.466467   -1.592585    0.750825
     13          6           0        1.081438    0.866750    0.222350
     14          6           0        2.409941    0.617625    0.410810
     15          6           0        3.118372   -0.373203    0.672852
     16          1           0        0.598614    1.793444   -0.039544
     17          1           0        0.505739   -2.473234    0.710816
     18         17           0        3.275615   -3.117108    1.047938
 ---------------------------------------------------------------------
                    Distance matrix (angstroms):
                    1          2          3          4          5
     1  C    0.000000
     2  C    1.482813   0.000000
     3  C    2.571875   1.400335   0.000000
     4  C    1.443621   2.278149   2.631647   0.000000
     5  C    2.430871   2.608266   2.256278   1.231474   0.000000
     6  C    3.080552   2.499312   1.426501   2.390671   1.398107
     7  Cl   4.142213   2.710683   1.761815   4.389991   3.918630
     8  O    1.220200   2.409564   3.693050   2.434600   3.571652
     9  Cl   2.709227   1.751364   2.738187   3.910139   4.359493
    10  C    4.542603   3.889649   2.612754   3.714350   2.538825
    11  C    5.310455   4.925718   3.782930   4.225487   3.012234
    12  C    6.693348   6.249758   5.026146   5.593106   4.374219
    13  C    5.474831   4.575411   3.213738   4.846138   3.755322
    14  C    6.703506   5.881554   4.511441   5.923171   4.745543
    15  C    7.296159   6.630742   5.291967   6.342688   5.115352
    16  H    5.382407   4.327442   3.041535   5.000832   4.075412
    17  H    4.999767   4.874172   3.953986   3.804198   2.702467
    18  Cl   7.839020   7.606283   6.498572   6.608490   5.471955
                    6          7          8          9         10
     6  C    0.000000
     7  Cl   2.738804   0.000000
     8  O    4.300581   5.113578   0.000000
     9  Cl   4.094799   3.099351   2.961409   0.000000
    10  C    1.466291   3.210077   5.762463   5.348228   0.000000
    11  C    2.473647   4.479942   6.500410   6.485859   1.417458
    12  C    3.777463   5.438374   7.887232   7.749065   2.466578
    13  C    2.529470   3.146718   6.671217   5.762883   1.424179
    14  C    3.658109   4.364487   7.914903   7.098133   2.264129
    15  C    4.232699   5.327197   8.513694   7.973081   2.768854
    16  H    2.803459   2.668000   6.517571   5.279328   2.200129
    17  H    2.637330   4.935724   6.123178   6.509728   2.148845
    18  Cl   5.190346   7.041734   8.972626   9.173821   4.067616
                   11         12         13         14         15
    11  C    0.000000
    12  C    1.396255   0.000000
    13  C    2.456146   2.871571   0.000000
    14  C    2.559324   2.236925   1.364734   0.000000
    15  C    2.360632   1.384903   2.426837   1.245906   0.000000
    16  H    3.447979   3.946992   1.077251   2.205963   3.398683
    17  H    1.083439   2.149790   3.424255   3.642718   3.352228
    18  Cl   2.729772   1.751333   4.622459   3.886329   2.773884
                   16         17         18
    16  H    0.000000
    17  H    4.333152   0.000000
    18  Cl   5.697585   2.863641   0.000000
 Stoichiometry    C12H2Cl3O(1-)
 Framework group  C1[X(C12H2Cl3O)]
 Deg. of freedom    48
 Full point group                 C1      NOp   1
 RotChk:  IX=3 Diff= 2.75D-03
 Largest Abelian subgroup         C1      NOp   1
 Largest concise Abelian subgroup C1      NOp   1
                         Standard orientation:                         
 ---------------------------------------------------------------------
 Center     Atomic      Atomic             Coordinates (Angstroms)
 Number     Number       Type             X           Y           Z
 ---------------------------------------------------------------------
      1          6           0        2.868005   -1.707975    0.223985
      2          6           0        2.623204   -0.267077   -0.026260
      3          6           0        1.378837    0.375098   -0.016280
      4          6           0        1.532696   -2.212008    0.440641
      5          6           0        0.446561   -1.631872    0.423861
      6          6           0        0.137897   -0.281046    0.237584
      7         17           0        1.339379    2.082798   -0.447783
      8          8           0        3.958055   -2.256236    0.233392
      9         17           0        4.082599    0.643249   -0.356033
     10          6           0       -1.213484    0.284849    0.297110
     11          6           0       -2.294671   -0.519248   -0.142946
     12          6           0       -3.624363   -0.103402   -0.050645
     13          6           0       -1.473715    1.565216    0.863875
     14          6           0       -2.820418    1.784938    0.839120
     15          6           0       -3.832150    1.171490    0.448784
     16          1           0       -0.695504    2.186618    1.274627
     17          1           0       -2.064170   -1.489779   -0.565771
     18         17           0       -4.908751   -1.161384   -0.596712
 ---------------------------------------------------------------------
 Rotational constants (GHZ):           0.8819617           0.1967761           0.1665667
 Leave Link  202 at Tue Apr  5 20:03:23 2022, MaxMem=  1879048192 cpu:               0.1 elap:               0.0
 (Enter /gpfs/software/gaussian16/sse4/tar/g16/l301.exe)
 Standard basis: 6-311+G(d,p) (5D, 7F)
 Ernie: Thresh=  0.10000D-02 Tol=  0.10000D-05 Strict=F.
 There are   404 symmetry adapted cartesian basis functions of A   symmetry.
 There are   388 symmetry adapted basis functions of A   symmetry.
   388 basis functions,   643 primitive gaussians,   404 cartesian basis functions
    67 alpha electrons       67 beta electrons
       nuclear repulsion energy      1237.3984431840 Hartrees.
 IExCor= 4336 DFT=T Ex+Corr=M062X ExCW=0 ScaHFX=  0.540000
 ScaDFX=  1.000000  1.000000  1.000000  1.000000 ScalE2=  1.000000  1.000000
 IRadAn=      5 IRanWt=     -1 IRanGd=            0 ICorTp=0 IEmpDi=  4
 NAtoms=   18 NActive=   18 NUniq=   18 SFac= 1.00D+00 NAtFMM=   60 NAOKFM=F Big=F
 Integral buffers will be    131072 words long.
 Raffenetti 2 integral format.
 Two-electron integral symmetry is turned on.
 Leave Link  301 at Tue Apr  5 20:03:23 2022, MaxMem=  1879048192 cpu:               0.5 elap:               0.1
 (Enter /gpfs/software/gaussian16/sse4/tar/g16/l302.exe)
 NPDir=0 NMtPBC=     1 NCelOv=     1 NCel=       1 NClECP=     1 NCelD=      1
         NCelK=      1 NCelE2=     1 NClLst=     1 CellRange=     0.0.
 One-electron integrals computed using PRISM.
 One-electron integral symmetry used in STVInt
 NBasis=   388 RedAO= T EigKep=  1.25D-06  NBF=   388
 NBsUse=   385 1.00D-06 EigRej=  8.17D-07 NBFU=   385
 Precomputing XC quadrature grid using
 IXCGrd= 4 IRadAn=           5 IRanWt=          -1 IRanGd=           0 AccXCQ= 0.00D+00.
 Generated NRdTot=       0 NPtTot=           0 NUsed=           0 NTot=          32
 NSgBfM=   395   395   395   395   395 MxSgAt=    18 MxSgA2=    18.
 Leave Link  302 at Tue Apr  5 20:03:24 2022, MaxMem=  1879048192 cpu:               3.0 elap:               0.4
 (Enter /gpfs/software/gaussian16/sse4/tar/g16/l303.exe)
 DipDrv:  MaxL=1.
 Leave Link  303 at Tue Apr  5 20:03:24 2022, MaxMem=  1879048192 cpu:               0.3 elap:               0.1
 (Enter /gpfs/software/gaussian16/sse4/tar/g16/l401.exe)
 Initial guess from the checkpoint file:  "checkpoint.chk"
 B after Tr=     0.000000   -0.000000    0.000000
         Rot=    1.000000    0.000613    0.000082   -0.000738 Ang=   0.11 deg.
 Guess basis will be translated and rotated to current coordinates.
 JPrj=2 DoOrth=T DoCkMO=T.
 Generating alternative initial guess.
 ExpMin= 4.38D-02 ExpMax= 1.06D+05 ExpMxC= 3.62D+03 IAcc=2 IRadAn=         4 AccDes= 0.00D+00
 Harris functional with IExCor= 1009 and IRadAn=       4 diagonalized for initial guess.
 HarFok:  IExCor= 1009 AccDes= 0.00D+00 IRadAn=         4 IDoV= 1 UseB2=F ITyADJ=14
 ICtDFT=  3500011 ScaDFX=  1.000000  1.000000  1.000000  1.000000
 FoFCou: FMM=F IPFlag=           0 FMFlag=      100000 FMFlg1=           0
         NFxFlg=           0 DoJE=T BraDBF=F KetDBF=T FulRan=T
         wScrn=  0.000000 ICntrl=       500 IOpCl=  0 I1Cent=   200000004 NGrid=           0
         NMat0=    1 NMatS0=      1 NMatT0=    0 NMatD0=    1 NMtDS0=    0 NMtDT0=    0
 Petite list used in FoFCou.
 Harris En= -1913.19943599680    
 Leave Link  401 at Tue Apr  5 20:03:26 2022, MaxMem=  1879048192 cpu:              11.9 elap:               1.7
 (Enter /gpfs/software/gaussian16/sse4/tar/g16/l502.exe)
 Integral symmetry usage will be decided dynamically.
 Closed shell SCF:
 Using DIIS extrapolation, IDIIS=  1040.
 NGot=  1879048192 LenX=  1878715301 LenY=  1878551644
 Requested convergence on RMS density matrix=1.00D-08 within 128 cycles.
 Requested convergence on MAX density matrix=1.00D-06.
 Requested convergence on             energy=1.00D-06.
 No special actions if energy rises.
 Fock matrices will be formed incrementally for  20 cycles.

 Cycle   1  Pass 1  IDiag  1:
 FoFJK:  IHMeth= 1 ICntrl=       0 DoSepK=F KAlg= 0 I1Cent=           0 FoldK=F
 IRaf= 820000000 NMat=       1 IRICut=       1 DoRegI=T DoRafI=F ISym2E= 0 IDoP0=0 IntGTp=1.
 FoFCou: FMM=F IPFlag=           0 FMFlag=      100000 FMFlg1=           0
         NFxFlg=           0 DoJE=F BraDBF=F KetDBF=F FulRan=T
         wScrn=  0.000000 ICntrl=         0 IOpCl=  0 I1Cent=           0 NGrid=           0
         NMat0=    1 NMatS0=      1 NMatT0=    0 NMatD0=    1 NMtDS0=    0 NMtDT0=    0
 Symmetry not used in FoFCou.
 E= -1914.05126640590    
 DIIS: error= 2.28D-03 at cycle   1 NSaved=   1.
 NSaved= 1 IEnMin= 1 EnMin= -1914.05126640590     IErMin= 1 ErrMin= 2.28D-03
 ErrMax= 2.28D-03  0.00D+00 EMaxC= 1.00D-01 BMatC= 2.69D-03 BMatP= 2.69D-03
 IDIUse=3 WtCom= 9.77D-01 WtEn= 2.28D-02
 Coeff-Com:  0.100D+01
 Coeff-En:   0.100D+01
 Coeff:      0.100D+01
 Gap=     0.398 Goal=   None    Shift=    0.000
 GapD=    0.398 DampG=1.000 DampE=1.000 DampFc=1.0000 IDamp=-1.
 RMSDP=6.30D-03 MaxDP=4.40D-01              OVMax= 1.95D-02

 Cycle   2  Pass 1  IDiag  1:
 RMSU=  6.25D-03    CP:  1.01D+00
 E= -1914.05537580298     Delta-E=       -0.004109397079 Rises=F Damp=F
 DIIS: error= 2.47D-04 at cycle   2 NSaved=   2.
 NSaved= 2 IEnMin= 2 EnMin= -1914.05537580298     IErMin= 2 ErrMin= 2.47D-04
 ErrMax= 2.47D-04  0.00D+00 EMaxC= 1.00D-01 BMatC= 4.88D-05 BMatP= 2.69D-03
 IDIUse=3 WtCom= 9.98D-01 WtEn= 2.47D-03
 Coeff-Com: -0.580D-01 0.106D+01
 Coeff-En:   0.000D+00 0.100D+01
 Coeff:     -0.579D-01 0.106D+01
 Gap=     0.153 Goal=   None    Shift=    0.000
 RMSDP=1.49D-03 MaxDP=1.71D-01 DE=-4.11D-03 OVMax= 4.72D-03

 Cycle   3  Pass 1  IDiag  1:
 RMSU=  1.38D-03    CP:  1.00D+00  1.07D+00
 E= -1914.05546296229     Delta-E=       -0.000087159307 Rises=F Damp=F
 DIIS: error= 2.53D-04 at cycle   3 NSaved=   3.
 NSaved= 3 IEnMin= 3 EnMin= -1914.05546296229     IErMin= 2 ErrMin= 2.47D-04
 ErrMax= 2.53D-04  0.00D+00 EMaxC= 1.00D-01 BMatC= 4.22D-05 BMatP= 4.88D-05
 IDIUse=3 WtCom= 9.97D-01 WtEn= 2.53D-03
 Coeff-Com: -0.414D-01 0.541D+00 0.500D+00
 Coeff-En:   0.000D+00 0.000D+00 0.100D+01
 Coeff:     -0.413D-01 0.540D+00 0.502D+00
 Gap=     0.153 Goal=   None    Shift=    0.000
 RMSDP=8.99D-04 MaxDP=1.20D-01 DE=-8.72D-05 OVMax= 2.36D-03

 Cycle   4  Pass 1  IDiag  1:
 RMSU=  5.25D-04    CP:  1.01D+00  1.05D+00  6.23D-01
 E= -1914.05550273144     Delta-E=       -0.000039769152 Rises=F Damp=F
 DIIS: error= 7.85D-05 at cycle   4 NSaved=   4.
 NSaved= 4 IEnMin= 4 EnMin= -1914.05550273144     IErMin= 4 ErrMin= 7.85D-05
 ErrMax= 7.85D-05  0.00D+00 EMaxC= 1.00D-01 BMatC= 5.72D-06 BMatP= 4.22D-05
 IDIUse=1 WtCom= 1.00D+00 WtEn= 0.00D+00
 Coeff-Com: -0.643D-02 0.126D-01 0.251D+00 0.743D+00
 Coeff:     -0.643D-02 0.126D-01 0.251D+00 0.743D+00
 Gap=     0.153 Goal=   None    Shift=    0.000
 RMSDP=2.19D-04 MaxDP=2.91D-02 DE=-3.98D-05 OVMax= 9.95D-04

 Cycle   5  Pass 1  IDiag  1:
 RMSU=  1.08D-04    CP:  1.01D+00  1.04D+00  7.47D-01  1.04D+00
 E= -1914.05550758746     Delta-E=       -0.000004856019 Rises=F Damp=F
 DIIS: error= 5.97D-05 at cycle   5 NSaved=   5.
 NSaved= 5 IEnMin= 5 EnMin= -1914.05550758746     IErMin= 5 ErrMin= 5.97D-05
 ErrMax= 5.97D-05  0.00D+00 EMaxC= 1.00D-01 BMatC= 2.30D-06 BMatP= 5.72D-06
 IDIUse=1 WtCom= 1.00D+00 WtEn= 0.00D+00
 Coeff-Com:  0.211D-02-0.769D-01 0.928D-01 0.500D+00 0.482D+00
 Coeff:      0.211D-02-0.769D-01 0.928D-01 0.500D+00 0.482D+00
 Gap=     0.153 Goal=   None    Shift=    0.000
 RMSDP=1.41D-04 MaxDP=2.18D-02 DE=-4.86D-06 OVMax= 5.16D-04

 Cycle   6  Pass 1  IDiag  1:
 RMSU=  4.55D-05    CP:  1.01D+00  1.04D+00  8.22D-01  1.00D+00  7.76D-01
 E= -1914.05550996884     Delta-E=       -0.000002381381 Rises=F Damp=F
 DIIS: error= 1.57D-05 at cycle   6 NSaved=   6.
 NSaved= 6 IEnMin= 6 EnMin= -1914.05550996884     IErMin= 6 ErrMin= 1.57D-05
 ErrMax= 1.57D-05  0.00D+00 EMaxC= 1.00D-01 BMatC= 1.28D-07 BMatP= 2.30D-06
 IDIUse=1 WtCom= 1.00D+00 WtEn= 0.00D+00
 Coeff-Com:  0.172D-02-0.410D-01 0.238D-01 0.186D+00 0.249D+00 0.581D+00
 Coeff:      0.172D-02-0.410D-01 0.238D-01 0.186D+00 0.249D+00 0.581D+00
 Gap=     0.153 Goal=   None    Shift=    0.000
 RMSDP=6.43D-05 MaxDP=8.77D-03 DE=-2.38D-06 OVMax= 1.77D-04

 Cycle   7  Pass 1  IDiag  1:
 RMSU=  2.76D-05    CP:  1.01D+00  1.04D+00  8.06D-01  1.03D+00  7.64D-01
                    CP:  4.17D-01
 E= -1914.05551012818     Delta-E=       -0.000000159338 Rises=F Damp=F
 DIIS: error= 4.55D-06 at cycle   7 NSaved=   7.
 NSaved= 7 IEnMin= 7 EnMin= -1914.05551012818     IErMin= 7 ErrMin= 4.55D-06
 ErrMax= 4.55D-06  0.00D+00 EMaxC= 1.00D-01 BMatC= 1.53D-08 BMatP= 1.28D-07
 IDIUse=1 WtCom= 1.00D+00 WtEn= 0.00D+00
 Coeff-Com:  0.300D-03-0.133D-02-0.922D-02-0.265D-01 0.110D-02 0.242D+00
 Coeff-Com:  0.793D+00
 Coeff:      0.300D-03-0.133D-02-0.922D-02-0.265D-01 0.110D-02 0.242D+00
 Coeff:      0.793D+00
 Gap=     0.153 Goal=   None    Shift=    0.000
 RMSDP=1.19D-05 MaxDP=1.13D-03 DE=-1.59D-07 OVMax= 1.29D-04

 Cycle   8  Pass 1  IDiag  1:
 RMSU=  8.52D-06    CP:  1.01D+00  1.04D+00  8.10D-01  1.03D+00  7.75D-01
                    CP:  5.11D-01  1.13D+00
 E= -1914.05551016032     Delta-E=       -0.000000032146 Rises=F Damp=F
 DIIS: error= 2.29D-06 at cycle   8 NSaved=   8.
 NSaved= 8 IEnMin= 8 EnMin= -1914.05551016032     IErMin= 8 ErrMin= 2.29D-06
 ErrMax= 2.29D-06  0.00D+00 EMaxC= 1.00D-01 BMatC= 3.32D-09 BMatP= 1.53D-08
 IDIUse=1 WtCom= 1.00D+00 WtEn= 0.00D+00
 Coeff-Com: -0.109D-03 0.550D-02-0.792D-02-0.415D-01-0.385D-01 0.279D-01
 Coeff-Com:  0.382D+00 0.672D+00
 Coeff:     -0.109D-03 0.550D-02-0.792D-02-0.415D-01-0.385D-01 0.279D-01
 Coeff:      0.382D+00 0.672D+00
 Gap=     0.153 Goal=   None    Shift=    0.000
 RMSDP=6.54D-06 MaxDP=5.24D-04 DE=-3.21D-08 OVMax= 6.01D-05

 Cycle   9  Pass 1  IDiag  1:
 RMSU=  3.25D-06    CP:  1.01D+00  1.04D+00  8.12D-01  1.02D+00  7.87D-01
                    CP:  5.05D-01  1.23D+00  1.25D+00
 E= -1914.05551016737     Delta-E=       -0.000000007041 Rises=F Damp=F
 DIIS: error= 1.38D-06 at cycle   9 NSaved=   9.
 NSaved= 9 IEnMin= 9 EnMin= -1914.05551016737     IErMin= 9 ErrMin= 1.38D-06
 ErrMax= 1.38D-06  0.00D+00 EMaxC= 1.00D-01 BMatC= 5.63D-10 BMatP= 3.32D-09
 IDIUse=1 WtCom= 1.00D+00 WtEn= 0.00D+00
 Coeff-Com: -0.894D-04 0.236D-02-0.152D-02-0.119D-01-0.156D-01-0.306D-01
 Coeff-Com:  0.102D-01 0.289D+00 0.758D+00
 Coeff:     -0.894D-04 0.236D-02-0.152D-02-0.119D-01-0.156D-01-0.306D-01
 Coeff:      0.102D-01 0.289D+00 0.758D+00
 Gap=     0.153 Goal=   None    Shift=    0.000
 RMSDP=3.33D-06 MaxDP=3.16D-04 DE=-7.04D-09 OVMax= 4.00D-05

 Cycle  10  Pass 1  IDiag  1:
 RMSU=  1.31D-06    CP:  1.01D+00  1.04D+00  8.12D-01  1.02D+00  7.81D-01
                    CP:  4.88D-01  1.29D+00  1.38D+00  1.30D+00
 E= -1914.05551016927     Delta-E=       -0.000000001904 Rises=F Damp=F
 DIIS: error= 6.98D-07 at cycle  10 NSaved=  10.
 NSaved=10 IEnMin=10 EnMin= -1914.05551016927     IErMin=10 ErrMin= 6.98D-07
 ErrMax= 6.98D-07  0.00D+00 EMaxC= 1.00D-01 BMatC= 1.22D-10 BMatP= 5.63D-10
 IDIUse=1 WtCom= 1.00D+00 WtEn= 0.00D+00
 Coeff-Com: -0.404D-05-0.617D-03 0.170D-02 0.693D-02 0.434D-02-0.196D-01
 Coeff-Com: -0.101D+00-0.735D-01 0.303D+00 0.879D+00
 Coeff:     -0.404D-05-0.617D-03 0.170D-02 0.693D-02 0.434D-02-0.196D-01
 Coeff:     -0.101D+00-0.735D-01 0.303D+00 0.879D+00
 Gap=     0.153 Goal=   None    Shift=    0.000
 RMSDP=1.57D-06 MaxDP=1.39D-04 DE=-1.90D-09 OVMax= 2.71D-05

 Cycle  11  Pass 1  IDiag  1:
 RMSU=  6.02D-07    CP:  1.01D+00  1.04D+00  8.12D-01  1.02D+00  7.81D-01
                    CP:  4.87D-01  1.30D+00  1.49D+00  1.53D+00  1.11D+00
 E= -1914.05551016977     Delta-E=       -0.000000000503 Rises=F Damp=F
 DIIS: error= 2.52D-07 at cycle  11 NSaved=  11.
 NSaved=11 IEnMin=11 EnMin= -1914.05551016977     IErMin=11 ErrMin= 2.52D-07
 ErrMax= 2.52D-07  0.00D+00 EMaxC= 1.00D-01 BMatC= 1.68D-11 BMatP= 1.22D-10
 IDIUse=1 WtCom= 1.00D+00 WtEn= 0.00D+00
 Coeff-Com:  0.134D-04-0.647D-03 0.953D-03 0.485D-02 0.432D-02-0.280D-02
 Coeff-Com: -0.422D-01-0.785D-01-0.384D-02 0.328D+00 0.789D+00
 Coeff:      0.134D-04-0.647D-03 0.953D-03 0.485D-02 0.432D-02-0.280D-02
 Coeff:     -0.422D-01-0.785D-01-0.384D-02 0.328D+00 0.789D+00
 Gap=     0.153 Goal=   None    Shift=    0.000
 RMSDP=9.27D-07 MaxDP=7.92D-05 DE=-5.03D-10 OVMax= 1.01D-05

 Cycle  12  Pass 1  IDiag  1:
 RMSU=  2.51D-07    CP:  1.01D+00  1.04D+00  8.12D-01  1.02D+00  7.80D-01
                    CP:  4.85D-01  1.31D+00  1.54D+00  1.64D+00  1.19D+00
                    CP:  1.16D+00
 E= -1914.05551016979     Delta-E=       -0.000000000017 Rises=F Damp=F
 DIIS: error= 9.01D-08 at cycle  12 NSaved=  12.
 NSaved=12 IEnMin=12 EnMin= -1914.05551016979     IErMin=12 ErrMin= 9.01D-08
 ErrMax= 9.01D-08  0.00D+00 EMaxC= 1.00D-01 BMatC= 2.65D-12 BMatP= 1.68D-11
 IDIUse=1 WtCom= 1.00D+00 WtEn= 0.00D+00
 Coeff-Com:  0.652D-05-0.187D-03 0.154D-03 0.105D-02 0.116D-02 0.138D-02
 Coeff-Com: -0.321D-02-0.212D-01-0.398D-01 0.497D-02 0.301D+00 0.755D+00
 Coeff:      0.652D-05-0.187D-03 0.154D-03 0.105D-02 0.116D-02 0.138D-02
 Coeff:     -0.321D-02-0.212D-01-0.398D-01 0.497D-02 0.301D+00 0.755D+00
 Gap=     0.153 Goal=   None    Shift=    0.000
 RMSDP=1.69D-07 MaxDP=9.02D-06 DE=-1.73D-11 OVMax= 3.25D-06

 Cycle  13  Pass 1  IDiag  1:
 RMSU=  6.40D-08    CP:  1.01D+00  1.04D+00  8.12D-01  1.02D+00  7.80D-01
                    CP:  4.85D-01  1.30D+00  1.54D+00  1.67D+00  1.22D+00
                    CP:  1.28D+00  1.18D+00
 E= -1914.05551016975     Delta-E=        0.000000000036 Rises=F Damp=F
 DIIS: error= 4.10D-08 at cycle  13 NSaved=  13.
 NSaved=13 IEnMin=12 EnMin= -1914.05551016979     IErMin=13 ErrMin= 4.10D-08
 ErrMax= 4.10D-08  0.00D+00 EMaxC= 1.00D-01 BMatC= 8.25D-13 BMatP= 2.65D-12
 IDIUse=1 WtCom= 1.00D+00 WtEn= 0.00D+00
 Coeff-Com:  0.726D-06 0.298D-04-0.107D-03-0.411D-03-0.236D-03 0.133D-02
 Coeff-Com:  0.679D-02 0.405D-02-0.208D-01-0.612D-01 0.133D-01 0.396D+00
 Coeff-Com:  0.661D+00
 Coeff:      0.726D-06 0.298D-04-0.107D-03-0.411D-03-0.236D-03 0.133D-02
 Coeff:      0.679D-02 0.405D-02-0.208D-01-0.612D-01 0.133D-01 0.396D+00
 Coeff:      0.661D+00
 Gap=     0.153 Goal=   None    Shift=    0.000
 RMSDP=8.06D-08 MaxDP=4.63D-06 DE= 3.64D-11 OVMax= 1.22D-06

 Cycle  14  Pass 1  IDiag  1:
 RMSU=  4.05D-08    CP:  1.01D+00  1.04D+00  8.12D-01  1.02D+00  7.80D-01
                    CP:  4.85D-01  1.30D+00  1.54D+00  1.67D+00  1.24D+00
                    CP:  1.34D+00  1.24D+00  8.83D-01
 E= -1914.05551016986     Delta-E=       -0.000000000103 Rises=F Damp=F
 DIIS: error= 2.03D-08 at cycle  14 NSaved=  14.
 NSaved=14 IEnMin=14 EnMin= -1914.05551016986     IErMin=14 ErrMin= 2.03D-08
 ErrMax= 2.03D-08  0.00D+00 EMaxC= 1.00D-01 BMatC= 2.60D-13 BMatP= 8.25D-13
 IDIUse=1 WtCom= 1.00D+00 WtEn= 0.00D+00
 Coeff-Com: -0.109D-05 0.641D-04-0.106D-03-0.518D-03-0.423D-03 0.551D-03
 Coeff-Com:  0.513D-02 0.776D-02-0.456D-02-0.401D-01-0.596D-01 0.757D-01
 Coeff-Com:  0.419D+00 0.597D+00
 Coeff:     -0.109D-05 0.641D-04-0.106D-03-0.518D-03-0.423D-03 0.551D-03
 Coeff:      0.513D-02 0.776D-02-0.456D-02-0.401D-01-0.596D-01 0.757D-01
 Coeff:      0.419D+00 0.597D+00
 Gap=     0.153 Goal=   None    Shift=    0.000
 RMSDP=4.56D-08 MaxDP=4.14D-06 DE=-1.03D-10 OVMax= 5.51D-07

 Cycle  15  Pass 1  IDiag  1:
 RMSU=  1.31D-08    CP:  1.01D+00  1.04D+00  8.12D-01  1.02D+00  7.80D-01
                    CP:  4.85D-01  1.31D+00  1.54D+00  1.67D+00  1.24D+00
                    CP:  1.35D+00  1.31D+00  9.35D-01  9.75D-01
 E= -1914.05551016984     Delta-E=        0.000000000019 Rises=F Damp=F
 DIIS: error= 6.59D-09 at cycle  15 NSaved=  15.
 NSaved=15 IEnMin=14 EnMin= -1914.05551016986     IErMin=15 ErrMin= 6.59D-09
 ErrMax= 6.59D-09  0.00D+00 EMaxC= 1.00D-01 BMatC= 2.41D-14 BMatP= 2.60D-13
 IDIUse=1 WtCom= 1.00D+00 WtEn= 0.00D+00
 Coeff-Com: -0.554D-06 0.208D-04-0.251D-04-0.140D-03-0.127D-03 0.316D-04
 Coeff-Com:  0.910D-03 0.254D-02 0.131D-02-0.520D-02-0.263D-01-0.409D-01
 Coeff-Com:  0.598D-01 0.250D+00 0.758D+00
 Coeff:     -0.554D-06 0.208D-04-0.251D-04-0.140D-03-0.127D-03 0.316D-04
 Coeff:      0.910D-03 0.254D-02 0.131D-02-0.520D-02-0.263D-01-0.409D-01
 Coeff:      0.598D-01 0.250D+00 0.758D+00
 Gap=     0.153 Goal=   None    Shift=    0.000
 RMSDP=1.30D-08 MaxDP=7.10D-07 DE= 1.91D-11 OVMax= 2.50D-07

 Cycle  16  Pass 1  IDiag  1:
 RMSU=  7.85D-09    CP:  1.01D+00  1.04D+00  8.12D-01  1.02D+00  7.80D-01
                    CP:  4.85D-01  1.31D+00  1.54D+00  1.67D+00  1.23D+00
                    CP:  1.36D+00  1.32D+00  9.91D-01  1.02D+00  1.11D+00
 E= -1914.05551016994     Delta-E=       -0.000000000103 Rises=F Damp=F
 DIIS: error= 3.61D-09 at cycle  16 NSaved=  16.
 NSaved=16 IEnMin=16 EnMin= -1914.05551016994     IErMin=16 ErrMin= 3.61D-09
 ErrMax= 3.61D-09  0.00D+00 EMaxC= 1.00D-01 BMatC= 5.05D-15 BMatP= 2.41D-14
 IDIUse=1 WtCom= 1.00D+00 WtEn= 0.00D+00
 Coeff-Com: -0.357D-07-0.342D-05 0.978D-05 0.402D-04 0.277D-04-0.897D-04
 Coeff-Com: -0.617D-03-0.433D-03 0.130D-02 0.581D-02 0.993D-03-0.335D-01
 Coeff-Com: -0.631D-01-0.221D-01 0.339D+00 0.773D+00
 Coeff:     -0.357D-07-0.342D-05 0.978D-05 0.402D-04 0.277D-04-0.897D-04
 Coeff:     -0.617D-03-0.433D-03 0.130D-02 0.581D-02 0.993D-03-0.335D-01
 Coeff:     -0.631D-01-0.221D-01 0.339D+00 0.773D+00
 Gap=     0.153 Goal=   None    Shift=    0.000
 RMSDP=8.57D-09 MaxDP=1.11D-06 DE=-1.03D-10 OVMax= 1.45D-07

 Cycle  17  Pass 1  IDiag  1:
 RMSU=  3.19D-09    CP:  1.01D+00  1.04D+00  8.12D-01  1.02D+00  7.80D-01
                    CP:  4.85D-01  1.31D+00  1.54D+00  1.67D+00  1.23D+00
                    CP:  1.36D+00  1.32D+00  1.00D+00  1.01D+00  1.25D+00
                    CP:  1.37D+00
 E= -1914.05551016990     Delta-E=        0.000000000038 Rises=F Damp=F
 DIIS: error= 1.26D-09 at cycle  17 NSaved=  17.
 NSaved=17 IEnMin=16 EnMin= -1914.05551016994     IErMin=17 ErrMin= 1.26D-09
 ErrMax= 1.26D-09  0.00D+00 EMaxC= 1.00D-01 BMatC= 8.07D-16 BMatP= 5.05D-15
 IDIUse=1 WtCom= 1.00D+00 WtEn= 0.00D+00
 Large coefficients: NSaved= 17 BigCof=    0.00 CofMax=   10.00 Det=-4.53D-15
 Inversion failed.  Reducing to 16 matrices.
 Large coefficients: NSaved= 16 BigCof=    0.00 CofMax=   10.00 Det=-4.53D-15
 Inversion failed.  Reducing to 15 matrices.
 Coeff-Com:  0.173D-05 0.601D-05 0.222D-05-0.277D-04-0.128D-03-0.178D-03
 Coeff-Com:  0.182D-03 0.125D-02 0.202D-02-0.371D-02-0.236D-01-0.392D-01
 Coeff-Com:  0.354D-02 0.298D+00 0.761D+00
 Coeff:      0.173D-05 0.601D-05 0.222D-05-0.277D-04-0.128D-03-0.178D-03
 Coeff:      0.182D-03 0.125D-02 0.202D-02-0.371D-02-0.236D-01-0.392D-01
 Coeff:      0.354D-02 0.298D+00 0.761D+00
 Gap=     0.153 Goal=   None    Shift=    0.000
 RMSDP=3.35D-09 MaxDP=2.90D-07 DE= 3.77D-11 OVMax= 5.40D-08

 SCF Done:  E(RM062X) =  -1914.05551017     A.U. after   17 cycles
            NFock= 17  Conv=0.34D-08     -V/T= 2.0026
 KE= 1.909173406707D+03 PE=-7.015493482046D+03 EE= 1.954866121985D+03
 Leave Link  502 at Tue Apr  5 20:07:00 2022, MaxMem=  1879048192 cpu:            1497.1 elap:             214.0
 (Enter /gpfs/software/gaussian16/sse4/tar/g16/l701.exe)
 ... and contract with generalized density number  0.
 Compute integral first derivatives.
 Leave Link  701 at Tue Apr  5 20:07:00 2022, MaxMem=  1879048192 cpu:               1.4 elap:               0.2
 (Enter /gpfs/software/gaussian16/sse4/tar/g16/l702.exe)
 L702 exits ... SP integral derivatives will be done elsewhere.
 Leave Link  702 at Tue Apr  5 20:07:00 2022, MaxMem=  1879048192 cpu:               0.2 elap:               0.0
 (Enter /gpfs/software/gaussian16/sse4/tar/g16/l703.exe)
 Integral derivatives from FoFJK, PRISM(SPDF).
 Compute integral first derivatives, UseDBF=F ICtDFT=           0.
 Calling FoFJK, ICntrl=      2127 FMM=F ISym2X=0 I1Cent= 0 IOpClX= 0 NMat=1 NMatS=1 NMatT=0.
 FoFJK:  IHMeth= 1 ICntrl=    2127 DoSepK=F KAlg= 0 I1Cent=           0 FoldK=F
 IRaf=         0 NMat=       1 IRICut=       1 DoRegI=T DoRafI=F ISym2E= 0 IDoP0=0 IntGTp=1.
 FoFCou: FMM=F IPFlag=           0 FMFlag=      100000 FMFlg1=         800
         NFxFlg=           0 DoJE=F BraDBF=F KetDBF=F FulRan=T
         wScrn=  0.000000 ICntrl=      2127 IOpCl=  0 I1Cent=           0 NGrid=           0
         NMat0=    1 NMatS0=      1 NMatT0=    0 NMatD0=    1 NMtDS0=    0 NMtDT0=    0
 Symmetry not used in FoFCou.
 Leave Link  703 at Tue Apr  5 20:07:32 2022, MaxMem=  1879048192 cpu:             223.5 elap:              32.0
 (Enter /gpfs/software/gaussian16/sse4/tar/g16/l716.exe)
 Dipole        =-2.32562488D+00 1.61440161D+00-4.25237177D-02
 ***** Axes restored to original set *****
 -------------------------------------------------------------------
 Center     Atomic                   Forces (Hartrees/Bohr)
 Number     Number              X              Y              Z
 -------------------------------------------------------------------
      1        6           0.002068598   -0.000328345   -0.000274521
      2        6          -0.000473235    0.001067549    0.000348124
      3        6           0.001160163   -0.001257946    0.000374984
      4        6          -0.002716954    0.000985887    0.000357478
      5        6           0.002608889    0.000335444    0.000098158
      6        6          -0.001680219    0.001510741    0.000462784
      7       17          -0.000248767   -0.000630328   -0.000704951
      8        8          -0.001088590   -0.000120333    0.000092688
      9       17           0.000832426   -0.001050769   -0.000548977
     10        6          -0.000244862   -0.000018840   -0.000340669
     11        6           0.000645730    0.000377268    0.000034074
     12        6          -0.001908121    0.001575718    0.000023610
     13        6          -0.001056495    0.000055876   -0.000240053
     14        6           0.000501421   -0.001910163    0.001064828
     15        6          -0.000471238    0.001012072   -0.000929492
     16        1           0.000343146    0.000272514   -0.000110802
     17        1           0.000748256   -0.000244332   -0.000058999
     18       17           0.000979853   -0.001632014    0.000351735
 -------------------------------------------------------------------
 Cartesian Forces:  Max     0.002716954 RMS     0.000997827
 Leave Link  716 at Tue Apr  5 20:07:32 2022, MaxMem=  1879048192 cpu:               0.2 elap:               0.0
 (Enter /gpfs/software/gaussian16/sse4/tar/g16/l103.exe)

 GradGradGradGradGradGradGradGradGradGradGradGradGradGradGradGradGradGrad
 Berny optimization.
 Using GEDIIS/GDIIS optimizer.
 FormGI is forming the generalized inverse of G from B-inverse, IUseBI=4.
 GSVD:  received Info=                   1 from GESDD.
 Internal  Forces:  Max     0.001948642 RMS     0.000564379
 Search for a local minimum.
 Step number   8 out of a maximum of   95
 All quantities printed in internal units (Hartrees-Bohrs-Radians)
 RMS Force = .56438D-03 SwitMx=.10000D-02 MixMth= 2
 Mixed Optimization -- En-DIIS/RFO-DIIS
 Update second derivatives using D2CorX and points    3    4    5    6    7
                                                      8
 DE= -2.46D-04 DEPred=-2.06D-04 R= 1.19D+00
 TightC=F SS=  1.41D+00  RLast= 9.02D-02 DXNew= 1.4270D+00 2.7075D-01
 Trust test= 1.19D+00 RLast= 9.02D-02 DXMaxT set to 8.49D-01
 ITU=  1  1  1  0  0  1  1  0
 Use linear search instead of GDIIS.
     Eigenvalues ---    0.00799   0.00915   0.01152   0.01490   0.01643
     Eigenvalues ---    0.01726   0.01923   0.01995   0.02047   0.02094
     Eigenvalues ---    0.02137   0.02172   0.02833   0.03006   0.05999
     Eigenvalues ---    0.08198   0.14472   0.16060   0.20172   0.23530
     Eigenvalues ---    0.24472   0.24944   0.24979   0.24988   0.24998
     Eigenvalues ---    0.25002   0.25400   0.26315   0.29719   0.30889
     Eigenvalues ---    0.31936   0.32583   0.33229   0.33429   0.35023
     Eigenvalues ---    0.35323   0.38962   0.40245   0.41310   0.42110
     Eigenvalues ---    0.43919   0.45590   0.47295   0.49091   0.61223
     Eigenvalues ---    0.77157   0.95766   1.06299
 RFO step:  Lambda=-1.15951695D-04 EMin= 7.98961285D-03
 Quartic linear search produced a step of  0.24281.
 Iteration  1 RMS(Cart)=  0.01063072 RMS(Int)=  0.00008053
 Iteration  2 RMS(Cart)=  0.00013097 RMS(Int)=  0.00001916
 Iteration  3 RMS(Cart)=  0.00000001 RMS(Int)=  0.00001916
 ITry= 1 IFail=0 DXMaxC= 4.63D-02 DCOld= 1.00D+10 DXMaxT= 8.49D-01 DXLimC= 3.00D+00 Rises=F
 Variable       Old X    -DE/DX   Delta X   Delta X   Delta X     New X
                                 (Linear)    (Quad)   (Total)
    R1        2.80211  -0.00048  -0.00047  -0.00151  -0.00198   2.80013
    R2        2.72805  -0.00134  -0.00130  -0.00395  -0.00526   2.72279
    R3        2.30584   0.00105   0.00010   0.00111   0.00121   2.30705
    R4        2.64625  -0.00046  -0.00043  -0.00135  -0.00178   2.64447
    R5        3.30960  -0.00143  -0.00111  -0.00417  -0.00528   3.30432
    R6        2.69570  -0.00195  -0.00254  -0.00413  -0.00666   2.68904
    R7        3.32935  -0.00095  -0.00090  -0.00295  -0.00385   3.32550
    R8        2.32715   0.00172   0.00024   0.00156   0.00180   2.32895
    R9        2.64204  -0.00073  -0.00085  -0.00077  -0.00161   2.64043
   R10        2.77089  -0.00052  -0.00058  -0.00049  -0.00107   2.76982
   R11        2.67861   0.00053   0.00047   0.00051   0.00098   2.67959
   R12        2.69131  -0.00045  -0.00038  -0.00015  -0.00054   2.69077
   R13        2.63854  -0.00094  -0.00068  -0.00176  -0.00244   2.63610
   R14        2.04740  -0.00019  -0.00021  -0.00053  -0.00074   2.04666
   R15        2.61709  -0.00038  -0.00055  -0.00004  -0.00059   2.61650
   R16        3.30954   0.00193   0.00118   0.00625   0.00743   3.31697
   R17        2.57897   0.00021   0.00029  -0.00070  -0.00041   2.57856
   R18        2.03571   0.00011   0.00011   0.00009   0.00021   2.03591
   R19        2.35442  -0.00153  -0.00069  -0.00139  -0.00208   2.35234
    A1        1.78431  -0.00018   0.00007  -0.00106  -0.00105   1.78327
    A2        2.19617  -0.00007   0.00045   0.00016   0.00060   2.19677
    A3        2.30269   0.00025  -0.00046   0.00094   0.00046   2.30314
    A4        2.20325   0.00005  -0.00013  -0.00054  -0.00069   2.20256
    A5        1.98154  -0.00032  -0.00050  -0.00053  -0.00103   1.98051
    A6        2.09839   0.00027   0.00066   0.00106   0.00172   2.10011
    A7        2.16925   0.00041   0.00018   0.00081   0.00095   2.17020
    A8        2.05179  -0.00026  -0.00002  -0.00183  -0.00190   2.04989
    A9        2.06002  -0.00014  -0.00023   0.00207   0.00180   2.06182
   A10        2.27744   0.00021  -0.00027   0.00456   0.00427   2.28170
   A11        2.28061  -0.00079  -0.00016  -0.00575  -0.00591   2.27470
   A12        1.85050   0.00032   0.00034   0.00250   0.00282   1.85331
   A13        2.25422  -0.00006   0.00056  -0.00015   0.00036   2.25458
   A14        2.17846  -0.00025  -0.00084  -0.00233  -0.00321   2.17525
   A15        2.06173   0.00061   0.00029   0.00289   0.00318   2.06491
   A16        2.13120  -0.00030   0.00020  -0.00141  -0.00120   2.12999
   A17        2.08768  -0.00030  -0.00042  -0.00127  -0.00170   2.08598
   A18        2.13758   0.00024   0.00061   0.00095   0.00155   2.13914
   A19        2.05674   0.00064   0.00112   0.00407   0.00520   2.06194
   A20        2.08886  -0.00089  -0.00173  -0.00502  -0.00675   2.08211
   A21        2.02739  -0.00007  -0.00042   0.00258   0.00213   2.02952
   A22        2.09195   0.00020   0.00041  -0.00031   0.00009   2.09204
   A23        2.16340  -0.00013  -0.00006  -0.00199  -0.00206   2.16134
   A24        1.89424  -0.00054  -0.00042  -0.00301  -0.00344   1.89080
   A25        2.13925   0.00071   0.00127   0.00398   0.00525   2.14451
   A26        2.24837  -0.00017  -0.00072  -0.00108  -0.00179   2.24658
   A27        2.38580   0.00091   0.00058   0.00794   0.00851   2.39431
   A28        2.03130  -0.00024   0.00004  -0.00654  -0.00652   2.02478
    D1        0.01590  -0.00010  -0.00257  -0.01401  -0.01657  -0.00067
    D2       -3.12635  -0.00010   0.00200  -0.01783  -0.01583   3.14101
    D3       -3.12097  -0.00021   0.00368  -0.02205  -0.01837  -3.13933
    D4        0.01997  -0.00021   0.00825  -0.02587  -0.01762   0.00235
    D5        0.00602  -0.00003   0.00095   0.00831   0.00924   0.01527
    D6       -3.14072   0.00009  -0.00588   0.01706   0.01120  -3.12952
    D7       -0.00401   0.00013   0.00352   0.00874   0.01228   0.00827
    D8       -3.07395  -0.00014   0.00491  -0.00903  -0.00408  -3.07803
    D9        3.13828   0.00013  -0.00131   0.01280   0.01149  -3.13342
   D10        0.06834  -0.00014   0.00008  -0.00497  -0.00487   0.06347
   D11       -0.02576  -0.00004  -0.00201   0.00444   0.00245  -0.02331
   D12        3.12100  -0.00005   0.00550   0.00091   0.00643   3.12743
   D13        3.04387   0.00023  -0.00340   0.02214   0.01877   3.06263
   D14       -0.09256   0.00022   0.00411   0.01861   0.02275  -0.06981
   D15       -0.04582   0.00017   0.00001   0.00508   0.00508  -0.04074
   D16        0.05122  -0.00013   0.00039  -0.01180  -0.01140   0.03982
   D17       -3.09525  -0.00012  -0.00673  -0.00845  -0.01514  -3.11039
   D18        2.56033  -0.00000  -0.00744  -0.00980  -0.01723   2.54310
   D19       -0.65875   0.00009  -0.00642  -0.00659  -0.01299  -0.67175
   D20       -0.57522  -0.00002   0.00137  -0.01395  -0.01260  -0.58781
   D21        2.48889   0.00008   0.00239  -0.01075  -0.00836   2.48052
   D22        3.07197   0.00010   0.00204   0.00546   0.00752   3.07949
   D23       -0.07119   0.00013   0.00174   0.00619   0.00793  -0.06326
   D24        0.00588   0.00001   0.00102   0.00236   0.00338   0.00926
   D25       -3.13729   0.00003   0.00072   0.00308   0.00379  -3.13350
   D26       -3.08686  -0.00014  -0.00392  -0.00307  -0.00697  -3.09382
   D27        0.00397  -0.00012  -0.00150  -0.00518  -0.00666  -0.00268
   D28       -0.02388  -0.00001  -0.00286   0.00036  -0.00247  -0.02635
   D29        3.06696   0.00002  -0.00044  -0.00175  -0.00216   3.06480
   D30        0.04438  -0.00010   0.00102  -0.00766  -0.00666   0.03772
   D31       -3.12780   0.00002  -0.00250   0.00199  -0.00053  -3.12833
   D32       -3.09561  -0.00013   0.00132  -0.00841  -0.00708  -3.10270
   D33        0.01540  -0.00001  -0.00220   0.00124  -0.00096   0.01444
   D34       -0.07300   0.00020  -0.00078   0.01060   0.00978  -0.06322
   D35        3.10056   0.00007   0.00289   0.00048   0.00334   3.10390
   D36       -0.01301   0.00012   0.00379   0.00364   0.00746  -0.00555
   D37       -3.09969   0.00006   0.00108   0.00574   0.00686  -3.09283
   D38        0.06477  -0.00022  -0.00195  -0.00964  -0.01158   0.05318
         Item               Value     Threshold  Converged?
 Maximum Force            0.001949     0.000450     NO 
 RMS     Force            0.000564     0.000300     NO 
 Maximum Displacement     0.046286     0.001800     NO 
 RMS     Displacement     0.010633     0.001200     NO 
 Predicted change in Energy=-6.809517D-05
 Lowest energy point so far.  Saving SCF results.
 GradGradGradGradGradGradGradGradGradGradGradGradGradGradGradGradGradGrad

 Leave Link  103 at Tue Apr  5 20:07:32 2022, MaxMem=  1879048192 cpu:               0.2 elap:               0.1
 (Enter /gpfs/software/gaussian16/sse4/tar/g16/l202.exe)
                          Input orientation:                          
 ---------------------------------------------------------------------
 Center     Atomic      Atomic             Coordinates (Angstroms)
 Number     Number       Type             X           Y           Z
 ---------------------------------------------------------------------
      1          6           0       -4.072788   -0.847685   -0.461616
      2          6           0       -3.459740    0.314478    0.223345
      3          6           0       -2.098232    0.489808    0.495117
      4          6           0       -2.926769   -1.675289   -0.740413
      5          6           0       -1.733348   -1.510215   -0.480849
      6          6           0       -1.081878   -0.439302    0.136445
      7         17           0       -1.631226    1.917841    1.411329
      8          8           0       -5.261699   -0.993399   -0.697634
      9         17           0       -4.619615    1.532276    0.702047
     10          6           0        0.365612   -0.357168    0.351813
     11          6           0        1.075732   -1.556380    0.613112
     12          6           0        2.462585   -1.591080    0.759289
     13          6           0        1.080736    0.866993    0.219501
     14          6           0        2.406514    0.613363    0.419219
     15          6           0        3.117952   -0.373906    0.681319
     16          1           0        0.605020    1.796272   -0.046654
     17          1           0        0.510297   -2.475822    0.701980
     18         17           0        3.271619   -3.119085    1.061971
 ---------------------------------------------------------------------
                    Distance matrix (angstroms):
                    1          2          3          4          5
     1  C    0.000000
     2  C    1.481763   0.000000
     3  C    2.569649   1.399394   0.000000
     4  C    1.440838   2.274217   2.626909   0.000000
     5  C    2.431521   2.608798   2.255159   1.232428   0.000000
     6  C    3.077336   2.495990   1.422979   2.387503   1.397255
     7  Cl   4.137303   2.706573   1.759778   4.383949   3.916930
     8  O    1.220839   2.409523   3.691894   2.432838   3.572584
     9  Cl   2.705059   1.748569   2.736226   3.903189   4.357354
    10  C    4.538905   3.885991   2.609297   3.710819   2.535444
    11  C    5.307028   4.921640   3.778208   4.226841   3.014932
    12  C    6.689868   6.244383   5.020053   5.594759   4.376109
    13  C    5.473832   4.573971   3.213109   4.841976   3.749757
    14  C    6.700140   5.877128   4.507079   5.918326   4.739004
    15  C    7.296403   6.629453   5.290486   6.344570   5.116340
    16  H    5.389303   4.334846   3.050891   5.000657   4.073002
    17  H    5.000945   4.876071   3.955020   3.812451   2.713932
    18  Cl   7.837148   7.602884   6.494670   6.614617   5.478909
                    6          7          8          9         10
     6  C    0.000000
     7  Cl   2.735551   0.000000
     8  O    4.298095   5.109147   0.000000
     9  Cl   4.089329   3.095515   2.958109   0.000000
    10  C    1.465727   3.207117   5.759580   5.342766   0.000000
    11  C    2.475955   4.476046   6.496002   6.479559   1.417977
    12  C    3.778589   5.431111   7.883172   7.740554   2.466956
    13  C    2.527885   3.143163   6.672981   5.759293   1.423895
    14  C    3.654715   4.357670   7.913946   7.091606   2.260919
    15  C    4.235532   5.323505   8.514918   7.968933   2.772044
    16  H    2.806589   2.672319   6.528739   5.284606   2.203042
    17  H    2.646179   4.938986   6.121474   6.510058   2.152266
    18  Cl   5.195264   7.037796   8.968404   9.167130   4.071534
                   11         12         13         14         15
    11  C    0.000000
    12  C    1.394966   0.000000
    13  C    2.455135   2.871062   0.000000
    14  C    2.552716   2.231224   1.364516   0.000000
    15  C    2.360838   1.384593   2.429682   1.244805   0.000000
    16  H    3.449223   3.946421   1.077360   2.204924   3.399183
    17  H    1.083046   2.144173   3.425288   3.635747   3.349379
    18  Cl   2.732296   1.755265   4.625856   3.884934   2.775702
                   16         17         18
    16  H    0.000000
    17  H    4.338227   0.000000
    18  Cl   5.700924   2.858020   0.000000
 Stoichiometry    C12H2Cl3O(1-)
 Framework group  C1[X(C12H2Cl3O)]
 Deg. of freedom    48
 Full point group                 C1      NOp   1
 RotChk:  IX=3 Diff= 2.96D-03
 Largest Abelian subgroup         C1      NOp   1
 Largest concise Abelian subgroup C1      NOp   1
                         Standard orientation:                         
 ---------------------------------------------------------------------
 Center     Atomic      Atomic             Coordinates (Angstroms)
 Number     Number       Type             X           Y           Z
 ---------------------------------------------------------------------
      1          6           0        2.868302   -1.705228    0.220685
      2          6           0        2.621339   -0.265796   -0.029652
      3          6           0        1.376481    0.373346   -0.018260
      4          6           0        1.538263   -2.204350    0.461283
      5          6           0        0.449242   -1.627414    0.453896
      6          6           0        0.141185   -0.279771    0.250719
      7         17           0        1.337098    2.080373   -0.444082
      8          8           0        3.957679   -2.256246    0.211409
      9         17           0        4.077582    0.643289   -0.361942
     10          6           0       -1.211029    0.283103    0.305898
     11          6           0       -2.292555   -0.520672   -0.135583
     12          6           0       -3.620853   -0.102314   -0.054759
     13          6           0       -1.473114    1.565567    0.866321
     14          6           0       -2.819685    1.783040    0.829510
     15          6           0       -3.832988    1.172463    0.442271
     16          1           0       -0.700523    2.191319    1.281340
     17          1           0       -2.068258   -1.495331   -0.551178
     18         17           0       -4.906456   -1.163536   -0.604294
 ---------------------------------------------------------------------
 Rotational constants (GHZ):           0.8823779           0.1969480           0.1667741
 Leave Link  202 at Tue Apr  5 20:07:32 2022, MaxMem=  1879048192 cpu:               0.2 elap:               0.0
 (Enter /gpfs/software/gaussian16/sse4/tar/g16/l301.exe)
 Standard basis: 6-311+G(d,p) (5D, 7F)
 Ernie: Thresh=  0.10000D-02 Tol=  0.10000D-05 Strict=F.
 There are   404 symmetry adapted cartesian basis functions of A   symmetry.
 There are   388 symmetry adapted basis functions of A   symmetry.
   388 basis functions,   643 primitive gaussians,   404 cartesian basis functions
    67 alpha electrons       67 beta electrons
       nuclear repulsion energy      1238.0534875444 Hartrees.
 IExCor= 4336 DFT=T Ex+Corr=M062X ExCW=0 ScaHFX=  0.540000
 ScaDFX=  1.000000  1.000000  1.000000  1.000000 ScalE2=  1.000000  1.000000
 IRadAn=      5 IRanWt=     -1 IRanGd=            0 ICorTp=0 IEmpDi=  4
 NAtoms=   18 NActive=   18 NUniq=   18 SFac= 1.00D+00 NAtFMM=   60 NAOKFM=F Big=F
 Integral buffers will be    131072 words long.
 Raffenetti 2 integral format.
 Two-electron integral symmetry is turned on.
 Leave Link  301 at Tue Apr  5 20:07:32 2022, MaxMem=  1879048192 cpu:               0.5 elap:               0.1
 (Enter /gpfs/software/gaussian16/sse4/tar/g16/l302.exe)
 NPDir=0 NMtPBC=     1 NCelOv=     1 NCel=       1 NClECP=     1 NCelD=      1
         NCelK=      1 NCelE2=     1 NClLst=     1 CellRange=     0.0.
 One-electron integrals computed using PRISM.
 One-electron integral symmetry used in STVInt
 NBasis=   388 RedAO= T EigKep=  1.27D-06  NBF=   388
 NBsUse=   385 1.00D-06 EigRej=  8.53D-07 NBFU=   385
 Precomputing XC quadrature grid using
 IXCGrd= 4 IRadAn=           5 IRanWt=          -1 IRanGd=           0 AccXCQ= 0.00D+00.
 Generated NRdTot=       0 NPtTot=           0 NUsed=           0 NTot=          32
 NSgBfM=   395   395   395   395   395 MxSgAt=    18 MxSgA2=    18.
 Leave Link  302 at Tue Apr  5 20:07:33 2022, MaxMem=  1879048192 cpu:               3.0 elap:               0.4
 (Enter /gpfs/software/gaussian16/sse4/tar/g16/l303.exe)
 DipDrv:  MaxL=1.
 Leave Link  303 at Tue Apr  5 20:07:33 2022, MaxMem=  1879048192 cpu:               0.4 elap:               0.1
 (Enter /gpfs/software/gaussian16/sse4/tar/g16/l401.exe)
 Initial guess from the checkpoint file:  "checkpoint.chk"
 B after Tr=    -0.000000   -0.000000   -0.000000
         Rot=    1.000000    0.000277   -0.000042   -0.000191 Ang=   0.04 deg.
 Guess basis will be translated and rotated to current coordinates.
 JPrj=2 DoOrth=T DoCkMO=T.
 Generating alternative initial guess.
 ExpMin= 4.38D-02 ExpMax= 1.06D+05 ExpMxC= 3.62D+03 IAcc=2 IRadAn=         4 AccDes= 0.00D+00
 Harris functional with IExCor= 1009 and IRadAn=       4 diagonalized for initial guess.
 HarFok:  IExCor= 1009 AccDes= 0.00D+00 IRadAn=         4 IDoV= 1 UseB2=F ITyADJ=14
 ICtDFT=  3500011 ScaDFX=  1.000000  1.000000  1.000000  1.000000
 FoFCou: FMM=F IPFlag=           0 FMFlag=      100000 FMFlg1=           0
         NFxFlg=           0 DoJE=T BraDBF=F KetDBF=T FulRan=T
         wScrn=  0.000000 ICntrl=       500 IOpCl=  0 I1Cent=   200000004 NGrid=           0
         NMat0=    1 NMatS0=      1 NMatT0=    0 NMatD0=    1 NMtDS0=    0 NMtDT0=    0
 Petite list used in FoFCou.
 Harris En= -1913.19991508785    
 Leave Link  401 at Tue Apr  5 20:07:34 2022, MaxMem=  1879048192 cpu:              11.9 elap:               1.7
 (Enter /gpfs/software/gaussian16/sse4/tar/g16/l502.exe)
 Integral symmetry usage will be decided dynamically.
 Closed shell SCF:
 Using DIIS extrapolation, IDIIS=  1040.
 NGot=  1879048192 LenX=  1878715301 LenY=  1878551644
 Requested convergence on RMS density matrix=1.00D-08 within 128 cycles.
 Requested convergence on MAX density matrix=1.00D-06.
 Requested convergence on             energy=1.00D-06.
 No special actions if energy rises.
 Fock matrices will be formed incrementally for  20 cycles.

 Cycle   1  Pass 1  IDiag  1:
 FoFJK:  IHMeth= 1 ICntrl=       0 DoSepK=F KAlg= 0 I1Cent=           0 FoldK=F
 IRaf= 820000000 NMat=       1 IRICut=       1 DoRegI=T DoRafI=F ISym2E= 0 IDoP0=0 IntGTp=1.
 FoFCou: FMM=F IPFlag=           0 FMFlag=      100000 FMFlg1=           0
         NFxFlg=           0 DoJE=F BraDBF=F KetDBF=F FulRan=T
         wScrn=  0.000000 ICntrl=         0 IOpCl=  0 I1Cent=           0 NGrid=           0
         NMat0=    1 NMatS0=      1 NMatT0=    0 NMatD0=    1 NMtDS0=    0 NMtDT0=    0
 Symmetry not used in FoFCou.
 E= -1914.05400391916    
 DIIS: error= 1.38D-03 at cycle   1 NSaved=   1.
 NSaved= 1 IEnMin= 1 EnMin= -1914.05400391916     IErMin= 1 ErrMin= 1.38D-03
 ErrMax= 1.38D-03  0.00D+00 EMaxC= 1.00D-01 BMatC= 8.51D-04 BMatP= 8.51D-04
 IDIUse=3 WtCom= 9.86D-01 WtEn= 1.38D-02
 Coeff-Com:  0.100D+01
 Coeff-En:   0.100D+01
 Coeff:      0.100D+01
 Gap=     0.398 Goal=   None    Shift=    0.000
 GapD=    0.398 DampG=1.000 DampE=1.000 DampFc=1.0000 IDamp=-1.
 RMSDP=6.00D-03 MaxDP=5.43D-01              OVMax= 1.05D-02

 Cycle   2  Pass 1  IDiag  1:
 RMSU=  5.56D-03    CP:  1.02D+00
 E= -1914.05550063930     Delta-E=       -0.001496720136 Rises=F Damp=F
 DIIS: error= 2.06D-04 at cycle   2 NSaved=   2.
 NSaved= 2 IEnMin= 2 EnMin= -1914.05550063930     IErMin= 2 ErrMin= 2.06D-04
 ErrMax= 2.06D-04  0.00D+00 EMaxC= 1.00D-01 BMatC= 2.69D-05 BMatP= 8.51D-04
 IDIUse=3 WtCom= 9.98D-01 WtEn= 2.06D-03
 Coeff-Com: -0.632D-01 0.106D+01
 Coeff-En:   0.000D+00 0.100D+01
 Coeff:     -0.631D-01 0.106D+01
 Gap=     0.154 Goal=   None    Shift=    0.000
 RMSDP=8.85D-04 MaxDP=6.03D-02 DE=-1.50D-03 OVMax= 3.21D-03

 Cycle   3  Pass 1  IDiag  1:
 RMSU=  5.11D-04    CP:  1.02D+00  1.13D+00
 E= -1914.05552382782     Delta-E=       -0.000023188518 Rises=F Damp=F
 DIIS: error= 2.92D-04 at cycle   3 NSaved=   3.
 NSaved= 3 IEnMin= 3 EnMin= -1914.05552382782     IErMin= 2 ErrMin= 2.06D-04
 ErrMax= 2.92D-04  0.00D+00 EMaxC= 1.00D-01 BMatC= 3.94D-05 BMatP= 2.69D-05
 IDIUse=3 WtCom= 3.69D-01 WtEn= 6.31D-01
 Coeff-Com: -0.593D-01 0.625D+00 0.435D+00
 Coeff-En:   0.000D+00 0.239D+00 0.761D+00
 Coeff:     -0.219D-01 0.381D+00 0.641D+00
 Gap=     0.154 Goal=   None    Shift=    0.000
 RMSDP=3.10D-04 MaxDP=1.41D-02 DE=-2.32D-05 OVMax= 3.31D-03

 Cycle   4  Pass 1  IDiag  1:
 RMSU=  2.90D-04    CP:  1.02D+00  1.14D+00  8.03D-01
 E= -1914.05553005153     Delta-E=       -0.000006223712 Rises=F Damp=F
 DIIS: error= 2.69D-04 at cycle   4 NSaved=   4.
 NSaved= 4 IEnMin= 4 EnMin= -1914.05553005153     IErMin= 2 ErrMin= 2.06D-04
 ErrMax= 2.69D-04  0.00D+00 EMaxC= 1.00D-01 BMatC= 3.35D-05 BMatP= 2.69D-05
 IDIUse=3 WtCom= 3.79D-01 WtEn= 6.21D-01
 Coeff-Com: -0.165D-01 0.797D-01 0.471D+00 0.465D+00
 Coeff-En:   0.000D+00 0.000D+00 0.467D+00 0.533D+00
 Coeff:     -0.624D-02 0.302D-01 0.469D+00 0.507D+00
 Gap=     0.154 Goal=   None    Shift=    0.000
 RMSDP=2.42D-04 MaxDP=1.88D-02 DE=-6.22D-06 OVMax= 2.28D-03

 Cycle   5  Pass 1  IDiag  1:
 RMSU=  1.46D-04    CP:  1.02D+00  1.14D+00  9.51D-01  4.66D-01
 E= -1914.05556316926     Delta-E=       -0.000033117729 Rises=F Damp=F
 DIIS: error= 4.89D-05 at cycle   5 NSaved=   5.
 NSaved= 5 IEnMin= 5 EnMin= -1914.05556316926     IErMin= 5 ErrMin= 4.89D-05
 ErrMax= 4.89D-05  0.00D+00 EMaxC= 1.00D-01 BMatC= 1.37D-06 BMatP= 2.69D-05
 IDIUse=1 WtCom= 1.00D+00 WtEn= 0.00D+00
 Coeff-Com:  0.118D-02-0.759D-01 0.217D+00 0.319D+00 0.539D+00
 Coeff:      0.118D-02-0.759D-01 0.217D+00 0.319D+00 0.539D+00
 Gap=     0.154 Goal=   None    Shift=    0.000
 RMSDP=7.81D-05 MaxDP=1.14D-02 DE=-3.31D-05 OVMax= 3.05D-04

 Cycle   6  Pass 1  IDiag  1:
 RMSU=  5.35D-05    CP:  1.02D+00  1.14D+00  9.91D-01  5.52D-01  8.99D-01
 E= -1914.05556460330     Delta-E=       -0.000001434039 Rises=F Damp=F
 DIIS: error= 1.04D-05 at cycle   6 NSaved=   6.
 NSaved= 6 IEnMin= 6 EnMin= -1914.05556460330     IErMin= 6 ErrMin= 1.04D-05
 ErrMax= 1.04D-05  0.00D+00 EMaxC= 1.00D-01 BMatC= 5.99D-08 BMatP= 1.37D-06
 IDIUse=1 WtCom= 1.00D+00 WtEn= 0.00D+00
 Coeff-Com:  0.219D-02-0.461D-01 0.602D-01 0.112D+00 0.252D+00 0.619D+00
 Coeff:      0.219D-02-0.461D-01 0.602D-01 0.112D+00 0.252D+00 0.619D+00
 Gap=     0.154 Goal=   None    Shift=    0.000
 RMSDP=2.37D-05 MaxDP=2.97D-03 DE=-1.43D-06 OVMax= 1.15D-04

 Cycle   7  Pass 1  IDiag  1:
 RMSU=  1.43D-05    CP:  1.02D+00  1.14D+00  9.97D-01  5.38D-01  9.18D-01
                    CP:  7.45D-01
 E= -1914.05556467209     Delta-E=       -0.000000068794 Rises=F Damp=F
 DIIS: error= 3.53D-06 at cycle   7 NSaved=   7.
 NSaved= 7 IEnMin= 7 EnMin= -1914.05556467209     IErMin= 7 ErrMin= 3.53D-06
 ErrMax= 3.53D-06  0.00D+00 EMaxC= 1.00D-01 BMatC= 1.14D-08 BMatP= 5.99D-08
 IDIUse=1 WtCom= 1.00D+00 WtEn= 0.00D+00
 Coeff-Com:  0.911D-03-0.932D-02-0.831D-02 0.429D-04 0.232D-01 0.301D+00
 Coeff-Com:  0.692D+00
 Coeff:      0.911D-03-0.932D-02-0.831D-02 0.429D-04 0.232D-01 0.301D+00
 Coeff:      0.692D+00
 Gap=     0.154 Goal=   None    Shift=    0.000
 RMSDP=1.28D-05 MaxDP=1.78D-03 DE=-6.88D-08 OVMax= 7.23D-05

 Cycle   8  Pass 1  IDiag  1:
 RMSU=  5.98D-06    CP:  1.02D+00  1.14D+00  9.96D-01  5.42D-01  9.43D-01
                    CP:  9.28D-01  9.03D-01
 E= -1914.05556468971     Delta-E=       -0.000000017622 Rises=F Damp=F
 DIIS: error= 2.68D-06 at cycle   8 NSaved=   8.
 NSaved= 8 IEnMin= 8 EnMin= -1914.05556468971     IErMin= 8 ErrMin= 2.68D-06
 ErrMax= 2.68D-06  0.00D+00 EMaxC= 1.00D-01 BMatC= 3.03D-09 BMatP= 1.14D-08
 IDIUse=1 WtCom= 1.00D+00 WtEn= 0.00D+00
 Coeff-Com: -0.280D-04 0.578D-02-0.186D-01-0.262D-01-0.493D-01 0.352D-02
 Coeff-Com:  0.371D+00 0.714D+00
 Coeff:     -0.280D-04 0.578D-02-0.186D-01-0.262D-01-0.493D-01 0.352D-02
 Coeff:      0.371D+00 0.714D+00
 Gap=     0.154 Goal=   None    Shift=    0.000
 RMSDP=5.73D-06 MaxDP=4.30D-04 DE=-1.76D-08 OVMax= 3.62D-05

 Cycle   9  Pass 1  IDiag  1:
 RMSU=  2.70D-06    CP:  1.02D+00  1.14D+00  9.94D-01  5.36D-01  9.62D-01
                    CP:  9.29D-01  1.05D+00  9.74D-01
 E= -1914.05556469442     Delta-E=       -0.000000004702 Rises=F Damp=F
 DIIS: error= 9.99D-07 at cycle   9 NSaved=   9.
 NSaved= 9 IEnMin= 9 EnMin= -1914.05556469442     IErMin= 9 ErrMin= 9.99D-07
 ErrMax= 9.99D-07  0.00D+00 EMaxC= 1.00D-01 BMatC= 6.09D-10 BMatP= 3.03D-09
 IDIUse=1 WtCom= 1.00D+00 WtEn= 0.00D+00
 Coeff-Com: -0.172D-03 0.477D-02-0.825D-02-0.137D-01-0.305D-01-0.503D-01
 Coeff-Com:  0.946D-01 0.402D+00 0.601D+00
 Coeff:     -0.172D-03 0.477D-02-0.825D-02-0.137D-01-0.305D-01-0.503D-01
 Coeff:      0.946D-01 0.402D+00 0.601D+00
 Gap=     0.154 Goal=   None    Shift=    0.000
 RMSDP=1.30D-06 MaxDP=1.21D-04 DE=-4.70D-09 OVMax= 1.60D-05

 Cycle  10  Pass 1  IDiag  1:
 RMSU=  8.21D-07    CP:  1.02D+00  1.14D+00  9.93D-01  5.35D-01  9.63D-01
                    CP:  9.21D-01  1.09D+00  9.71D-01  1.01D+00
 E= -1914.05556469544     Delta-E=       -0.000000001024 Rises=F Damp=F
 DIIS: error= 3.68D-07 at cycle  10 NSaved=  10.
 NSaved=10 IEnMin=10 EnMin= -1914.05556469544     IErMin=10 ErrMin= 3.68D-07
 ErrMax= 3.68D-07  0.00D+00 EMaxC= 1.00D-01 BMatC= 9.24D-11 BMatP= 6.09D-10
 IDIUse=1 WtCom= 1.00D+00 WtEn= 0.00D+00
 Coeff-Com: -0.848D-04 0.141D-02-0.904D-03-0.227D-02-0.659D-02-0.258D-01
 Coeff-Com: -0.192D-01 0.613D-01 0.294D+00 0.698D+00
 Coeff:     -0.848D-04 0.141D-02-0.904D-03-0.227D-02-0.659D-02-0.258D-01
 Coeff:     -0.192D-01 0.613D-01 0.294D+00 0.698D+00
 Gap=     0.154 Goal=   None    Shift=    0.000
 RMSDP=8.16D-07 MaxDP=6.92D-05 DE=-1.02D-09 OVMax= 9.43D-06

 Cycle  11  Pass 1  IDiag  1:
 RMSU=  5.70D-07    CP:  1.02D+00  1.14D+00  9.93D-01  5.35D-01  9.62D-01
                    CP:  9.20D-01  1.10D+00  9.94D-01  1.14D+00  1.21D+00
 E= -1914.05556469565     Delta-E=       -0.000000000207 Rises=F Damp=F
 DIIS: error= 2.03D-07 at cycle  11 NSaved=  11.
 NSaved=11 IEnMin=11 EnMin= -1914.05556469565     IErMin=11 ErrMin= 2.03D-07
 ErrMax= 2.03D-07  0.00D+00 EMaxC= 1.00D-01 BMatC= 2.18D-11 BMatP= 9.24D-11
 IDIUse=1 WtCom= 1.00D+00 WtEn= 0.00D+00
 Coeff-Com: -0.443D-05-0.401D-03 0.151D-02 0.209D-02 0.391D-02-0.193D-02
 Coeff-Com: -0.329D-01-0.659D-01 0.455D-02 0.374D+00 0.715D+00
 Coeff:     -0.443D-05-0.401D-03 0.151D-02 0.209D-02 0.391D-02-0.193D-02
 Coeff:     -0.329D-01-0.659D-01 0.455D-02 0.374D+00 0.715D+00
 Gap=     0.154 Goal=   None    Shift=    0.000
 RMSDP=3.33D-07 MaxDP=2.16D-05 DE=-2.07D-10 OVMax= 4.70D-06

 Cycle  12  Pass 1  IDiag  1:
 RMSU=  1.67D-07    CP:  1.02D+00  1.14D+00  9.93D-01  5.35D-01  9.63D-01
                    CP:  9.20D-01  1.10D+00  1.02D+00  1.19D+00  1.31D+00
                    CP:  9.55D-01
 E= -1914.05556469567     Delta-E=       -0.000000000020 Rises=F Damp=F
 DIIS: error= 6.12D-08 at cycle  12 NSaved=  12.
 NSaved=12 IEnMin=12 EnMin= -1914.05556469567     IErMin=12 ErrMin= 6.12D-08
 ErrMax= 6.12D-08  0.00D+00 EMaxC= 1.00D-01 BMatC= 1.77D-12 BMatP= 2.18D-11
 IDIUse=1 WtCom= 1.00D+00 WtEn= 0.00D+00
 Coeff-Com:  0.110D-04-0.353D-03 0.660D-03 0.108D-02 0.239D-02 0.288D-02
 Coeff-Com: -0.927D-02-0.322D-01-0.428D-01 0.403D-01 0.254D+00 0.783D+00
 Coeff:      0.110D-04-0.353D-03 0.660D-03 0.108D-02 0.239D-02 0.288D-02
 Coeff:     -0.927D-02-0.322D-01-0.428D-01 0.403D-01 0.254D+00 0.783D+00
 Gap=     0.154 Goal=   None    Shift=    0.000
 RMSDP=1.51D-07 MaxDP=1.37D-05 DE=-2.00D-11 OVMax= 2.20D-06

 Cycle  13  Pass 1  IDiag  1:
 RMSU=  7.12D-08    CP:  1.02D+00  1.14D+00  9.93D-01  5.35D-01  9.62D-01
                    CP:  9.19D-01  1.10D+00  1.01D+00  1.21D+00  1.38D+00
                    CP:  1.01D+00  1.07D+00
 E= -1914.05556469559     Delta-E=        0.000000000075 Rises=F Damp=F
 DIIS: error= 2.37D-08 at cycle  13 NSaved=  13.
 NSaved=13 IEnMin=12 EnMin= -1914.05556469567     IErMin=13 ErrMin= 2.37D-08
 ErrMax= 2.37D-08  0.00D+00 EMaxC= 1.00D-01 BMatC= 2.63D-13 BMatP= 1.77D-12
 IDIUse=1 WtCom= 1.00D+00 WtEn= 0.00D+00
 Coeff-Com:  0.336D-05-0.455D-04-0.682D-05 0.343D-04 0.193D-03 0.106D-02
 Coeff-Com:  0.148D-02 0.150D-03-0.146D-01-0.370D-01-0.200D-01 0.232D+00
 Coeff-Com:  0.836D+00
 Coeff:      0.336D-05-0.455D-04-0.682D-05 0.343D-04 0.193D-03 0.106D-02
 Coeff:      0.148D-02 0.150D-03-0.146D-01-0.370D-01-0.200D-01 0.232D+00
 Coeff:      0.836D+00
 Gap=     0.154 Goal=   None    Shift=    0.000
 RMSDP=7.14D-08 MaxDP=5.40D-06 DE= 7.50D-11 OVMax= 8.90D-07

 Cycle  14  Pass 1  IDiag  1:
 RMSU=  3.09D-08    CP:  1.02D+00  1.14D+00  9.93D-01  5.35D-01  9.63D-01
                    CP:  9.19D-01  1.10D+00  1.02D+00  1.21D+00  1.39D+00
                    CP:  1.05D+00  1.17D+00  1.07D+00
 E= -1914.05556469577     Delta-E=       -0.000000000181 Rises=F Damp=F
 DIIS: error= 1.07D-08 at cycle  14 NSaved=  14.
 NSaved=14 IEnMin=14 EnMin= -1914.05556469577     IErMin=14 ErrMin= 1.07D-08
 ErrMax= 1.07D-08  0.00D+00 EMaxC= 1.00D-01 BMatC= 7.71D-14 BMatP= 2.63D-13
 IDIUse=1 WtCom= 1.00D+00 WtEn= 0.00D+00
 Coeff-Com: -0.109D-05 0.647D-04-0.165D-03-0.249D-03-0.487D-03-0.226D-03
 Coeff-Com:  0.279D-02 0.836D-02 0.295D-02-0.257D-01-0.716D-01-0.775D-01
 Coeff-Com:  0.394D+00 0.767D+00
 Coeff:     -0.109D-05 0.647D-04-0.165D-03-0.249D-03-0.487D-03-0.226D-03
 Coeff:      0.279D-02 0.836D-02 0.295D-02-0.257D-01-0.716D-01-0.775D-01
 Coeff:      0.394D+00 0.767D+00
 Gap=     0.154 Goal=   None    Shift=    0.000
 RMSDP=2.90D-08 MaxDP=1.65D-06 DE=-1.81D-10 OVMax= 4.76D-07

 Cycle  15  Pass 1  IDiag  1:
 RMSU=  1.13D-08    CP:  1.02D+00  1.14D+00  9.93D-01  5.35D-01  9.63D-01
                    CP:  9.19D-01  1.10D+00  1.02D+00  1.21D+00  1.40D+00
                    CP:  1.05D+00  1.21D+00  1.18D+00  1.09D+00
 E= -1914.05556469575     Delta-E=        0.000000000024 Rises=F Damp=F
 DIIS: error= 3.47D-09 at cycle  15 NSaved=  15.
 NSaved=15 IEnMin=14 EnMin= -1914.05556469577     IErMin=15 ErrMin= 3.47D-09
 ErrMax= 3.47D-09  0.00D+00 EMaxC= 1.00D-01 BMatC= 8.03D-15 BMatP= 7.71D-14
 IDIUse=1 WtCom= 1.00D+00 WtEn= 0.00D+00
 Coeff-Com: -0.847D-06 0.283D-04-0.527D-04-0.879D-04-0.189D-03-0.227D-03
 Coeff-Com:  0.623D-03 0.296D-02 0.305D-02-0.260D-02-0.219D-01-0.615D-01
 Coeff-Com:  0.141D-01 0.249D+00 0.817D+00
 Coeff:     -0.847D-06 0.283D-04-0.527D-04-0.879D-04-0.189D-03-0.227D-03
 Coeff:      0.623D-03 0.296D-02 0.305D-02-0.260D-02-0.219D-01-0.615D-01
 Coeff:      0.141D-01 0.249D+00 0.817D+00
 Gap=     0.154 Goal=   None    Shift=    0.000
 RMSDP=1.25D-08 MaxDP=1.40D-06 DE= 2.36D-11 OVMax= 1.51D-07

 Cycle  16  Pass 1  IDiag  1:
 RMSU=  6.14D-09    CP:  1.02D+00  1.14D+00  9.93D-01  5.35D-01  9.63D-01
                    CP:  9.19D-01  1.10D+00  1.02D+00  1.21D+00  1.39D+00
                    CP:  1.05D+00  1.23D+00  1.20D+00  1.24D+00  1.10D+00
 E= -1914.05556469571     Delta-E=        0.000000000043 Rises=F Damp=F
 DIIS: error= 1.19D-09 at cycle  16 NSaved=  16.
 NSaved=16 IEnMin=14 EnMin= -1914.05556469577     IErMin=16 ErrMin= 1.19D-09
 ErrMax= 1.19D-09  0.00D+00 EMaxC= 1.00D-01 BMatC= 1.29D-15 BMatP= 8.03D-15
 IDIUse=1 WtCom= 1.00D+00 WtEn= 0.00D+00
 Large coefficients: NSaved= 16 BigCof=    0.00 CofMax=   10.00 Det=-6.73D-15
 Inversion failed.  Reducing to 15 matrices.
 Coeff-Com: -0.175D-05 0.871D-05 0.106D-04 0.161D-04-0.370D-04-0.270D-03
 Coeff-Com: -0.327D-03 0.481D-03 0.306D-02 0.354D-02-0.781D-02-0.542D-01
 Coeff-Com: -0.350D-01 0.294D+00 0.797D+00
 Coeff:     -0.175D-05 0.871D-05 0.106D-04 0.161D-04-0.370D-04-0.270D-03
 Coeff:     -0.327D-03 0.481D-03 0.306D-02 0.354D-02-0.781D-02-0.542D-01
 Coeff:     -0.350D-01 0.294D+00 0.797D+00
 Gap=     0.154 Goal=   None    Shift=    0.000
 RMSDP=5.02D-09 MaxDP=3.99D-07 DE= 4.27D-11 OVMax= 5.42D-08

 SCF Done:  E(RM062X) =  -1914.05556470     A.U. after   16 cycles
            NFock= 16  Conv=0.50D-08     -V/T= 2.0025
 KE= 1.909202200573D+03 PE=-7.016832003707D+03 EE= 1.955520750894D+03
 Leave Link  502 at Tue Apr  5 20:10:57 2022, MaxMem=  1879048192 cpu:            1418.0 elap:             202.8
 (Enter /gpfs/software/gaussian16/sse4/tar/g16/l701.exe)
 ... and contract with generalized density number  0.
 Compute integral first derivatives.
 Leave Link  701 at Tue Apr  5 20:10:57 2022, MaxMem=  1879048192 cpu:               1.5 elap:               0.2
 (Enter /gpfs/software/gaussian16/sse4/tar/g16/l702.exe)
 L702 exits ... SP integral derivatives will be done elsewhere.
 Leave Link  702 at Tue Apr  5 20:10:58 2022, MaxMem=  1879048192 cpu:               0.2 elap:               0.0
 (Enter /gpfs/software/gaussian16/sse4/tar/g16/l703.exe)
 Integral derivatives from FoFJK, PRISM(SPDF).
 Compute integral first derivatives, UseDBF=F ICtDFT=           0.
 Calling FoFJK, ICntrl=      2127 FMM=F ISym2X=0 I1Cent= 0 IOpClX= 0 NMat=1 NMatS=1 NMatT=0.
 FoFJK:  IHMeth= 1 ICntrl=    2127 DoSepK=F KAlg= 0 I1Cent=           0 FoldK=F
 IRaf=         0 NMat=       1 IRICut=       1 DoRegI=T DoRafI=F ISym2E= 0 IDoP0=0 IntGTp=1.
 FoFCou: FMM=F IPFlag=           0 FMFlag=      100000 FMFlg1=         800
         NFxFlg=           0 DoJE=F BraDBF=F KetDBF=F FulRan=T
         wScrn=  0.000000 ICntrl=      2127 IOpCl=  0 I1Cent=           0 NGrid=           0
         NMat0=    1 NMatS0=      1 NMatT0=    0 NMatD0=    1 NMtDS0=    0 NMtDT0=    0
 Symmetry not used in FoFCou.
 Leave Link  703 at Tue Apr  5 20:11:30 2022, MaxMem=  1879048192 cpu:             223.8 elap:              32.0
 (Enter /gpfs/software/gaussian16/sse4/tar/g16/l716.exe)
 Dipole        =-2.32152718D+00 1.63090079D+00-2.42512470D-02
 ***** Axes restored to original set *****
 -------------------------------------------------------------------
 Center     Atomic                   Forces (Hartrees/Bohr)
 Number     Number              X              Y              Z
 -------------------------------------------------------------------
      1        6           0.000541654   -0.000367748   -0.000286687
      2        6          -0.000884377    0.000371930    0.000054521
      3        6           0.000356699    0.000644029   -0.000198342
      4        6          -0.000173768    0.000253622    0.000137481
      5        6           0.000404446   -0.000920379    0.000170154
      6        6           0.000017873    0.000048850   -0.000164739
      7       17           0.000176255   -0.000043614    0.000207042
      8        8          -0.000778232    0.000137085   -0.000069264
      9       17           0.000045993   -0.000241589    0.000087312
     10        6           0.000578563    0.000248374   -0.000012369
     11        6          -0.000109201   -0.000281518    0.000145219
     12        6          -0.000522141    0.000368677   -0.000198697
     13        6          -0.000331246   -0.000162488   -0.000151576
     14        6           0.000021576    0.000343677    0.000269353
     15        6           0.000516578    0.000076085   -0.000162870
     16        1           0.000040691    0.000013981    0.000074131
     17        1          -0.000102530   -0.000067140   -0.000022205
     18       17           0.000201167   -0.000421834    0.000121536
 -------------------------------------------------------------------
 Cartesian Forces:  Max     0.000920379 RMS     0.000328689
 Leave Link  716 at Tue Apr  5 20:11:30 2022, MaxMem=  1879048192 cpu:               0.2 elap:               0.0
 (Enter /gpfs/software/gaussian16/sse4/tar/g16/l103.exe)

 GradGradGradGradGradGradGradGradGradGradGradGradGradGradGradGradGradGrad
 Berny optimization.
 Using GEDIIS/GDIIS optimizer.
 FormGI is forming the generalized inverse of G from B-inverse, IUseBI=4.
 GSVD:  received Info=                   1 from GESDD.
 Internal  Forces:  Max     0.000796075 RMS     0.000218640
 Search for a local minimum.
 Step number   9 out of a maximum of   95
 All quantities printed in internal units (Hartrees-Bohrs-Radians)
 RMS Force = .21864D-03 SwitMx=.10000D-02 MixMth= 2
 Mixed Optimization -- En-DIIS/RFO-DIIS
 Swapping is turned off.
 Update second derivatives using D2CorX and points    3    4    5    6    7
                                                      8    9
 DE= -5.45D-05 DEPred=-6.81D-05 R= 8.01D-01
 TightC=F SS=  1.41D+00  RLast= 7.02D-02 DXNew= 1.4270D+00 2.1066D-01
 Trust test= 8.01D-01 RLast= 7.02D-02 DXMaxT set to 8.49D-01
 ITU=  1  1  1  1  0  0  1  1  0
     Eigenvalues ---    0.00865   0.01002   0.01193   0.01478   0.01627
     Eigenvalues ---    0.01738   0.01945   0.01976   0.02048   0.02068
     Eigenvalues ---    0.02144   0.02178   0.02843   0.03064   0.06001
     Eigenvalues ---    0.07038   0.13667   0.16078   0.20063   0.23665
     Eigenvalues ---    0.24226   0.24937   0.24985   0.24994   0.24997
     Eigenvalues ---    0.25225   0.25452   0.26575   0.29634   0.30903
     Eigenvalues ---    0.31943   0.32415   0.33101   0.33721   0.35083
     Eigenvalues ---    0.35325   0.39013   0.40756   0.41313   0.42147
     Eigenvalues ---    0.43924   0.45594   0.47518   0.51007   0.61661
     Eigenvalues ---    0.77031   0.96104   1.05861
 En-DIIS/RFO-DIIS/Sim-DIIS IScMMF=       -3 using points:     9    8
 RFO step:  Lambda=-3.13892616D-05.
 NNeg= 0 NGDIIS= 2 SimSw=  2.50D-01 Rises=F DC= -5.45D-05 SmlDif=  1.00D-05
 NRisDI= 0 DoIntr=F SqrtH=F CThrHd= 10.0 CDAdj=  3.0
 RMS Error=  0.4097689920D-02 NUsed= 2 OKEnD=T EnDIS=F
 InvSVX:  RCond= 5.51D-03 Info=           0 Equed=N FErr=  1.42D-15 BErr=  2.21D-17
 DidBck=T Rises=F RFO-DIIS coefs:    0.69695    0.30305
 Iteration  1 RMS(Cart)=  0.00394383 RMS(Int)=  0.00001922
 Iteration  2 RMS(Cart)=  0.00002123 RMS(Int)=  0.00000416
 Iteration  3 RMS(Cart)=  0.00000000 RMS(Int)=  0.00000416
 ITry= 1 IFail=0 DXMaxC= 1.40D-02 DCOld= 1.00D+10 DXMaxT= 8.49D-01 DXLimC= 3.00D+00 Rises=F
 Variable       Old X    -DE/DX   Delta X   Delta X   Delta X     New X
                                 (Linear)    (Quad)   (Total)
    R1        2.80013   0.00028   0.00060   0.00011   0.00071   2.80084
    R2        2.72279   0.00022   0.00159  -0.00221  -0.00062   2.72217
    R3        2.30705   0.00075  -0.00037   0.00123   0.00086   2.30792
    R4        2.64447   0.00080   0.00054   0.00035   0.00089   2.64536
    R5        3.30432  -0.00018   0.00160  -0.00284  -0.00124   3.30308
    R6        2.68904   0.00047   0.00202  -0.00132   0.00069   2.68973
    R7        3.32550   0.00012   0.00117  -0.00148  -0.00031   3.32519
    R8        2.32895   0.00041  -0.00055   0.00107   0.00052   2.32947
    R9        2.64043   0.00044   0.00049   0.00048   0.00097   2.64140
   R10        2.76982   0.00031   0.00032   0.00038   0.00070   2.77052
   R11        2.67959  -0.00000  -0.00030  -0.00007  -0.00037   2.67922
   R12        2.69077  -0.00008   0.00016  -0.00022  -0.00006   2.69071
   R13        2.63610   0.00001   0.00074  -0.00092  -0.00018   2.63592
   R14        2.04666   0.00011   0.00023  -0.00007   0.00015   2.04681
   R15        2.61650   0.00043   0.00018   0.00080   0.00098   2.61748
   R16        3.31697   0.00048  -0.00225   0.00478   0.00253   3.31950
   R17        2.57856   0.00018   0.00013  -0.00034  -0.00021   2.57835
   R18        2.03591  -0.00002  -0.00006   0.00008   0.00002   2.03593
   R19        2.35234   0.00024   0.00063  -0.00064  -0.00001   2.35233
    A1        1.78327   0.00005   0.00032  -0.00041  -0.00009   1.78317
    A2        2.19677  -0.00030  -0.00018  -0.00065  -0.00083   2.19594
    A3        2.30314   0.00025  -0.00014   0.00106   0.00092   2.30407
    A4        2.20256  -0.00017   0.00021  -0.00107  -0.00086   2.20169
    A5        1.98051  -0.00003   0.00031  -0.00041  -0.00011   1.98041
    A6        2.10011   0.00020  -0.00052   0.00148   0.00095   2.10107
    A7        2.17020  -0.00004  -0.00029   0.00004  -0.00025   2.16995
    A8        2.04989   0.00031   0.00057   0.00006   0.00063   2.05052
    A9        2.06182  -0.00028  -0.00055  -0.00033  -0.00088   2.06095
   A10        2.28170   0.00038  -0.00129   0.00422   0.00293   2.28463
   A11        2.27470  -0.00043   0.00179  -0.00554  -0.00375   2.27095
   A12        1.85331   0.00020  -0.00085   0.00270   0.00184   1.85515
   A13        2.25458  -0.00023  -0.00011  -0.00145  -0.00157   2.25301
   A14        2.17525   0.00003   0.00097  -0.00131  -0.00035   2.17490
   A15        2.06491  -0.00013  -0.00096   0.00186   0.00090   2.06581
   A16        2.12999  -0.00007   0.00036  -0.00129  -0.00092   2.12907
   A17        2.08598   0.00020   0.00051  -0.00036   0.00016   2.08614
   A18        2.13914  -0.00020  -0.00047  -0.00054  -0.00101   2.13813
   A19        2.06194   0.00004  -0.00157   0.00262   0.00105   2.06298
   A20        2.08211   0.00016   0.00204  -0.00208  -0.00004   2.08207
   A21        2.02952   0.00020  -0.00065   0.00294   0.00230   2.03182
   A22        2.09204  -0.00013  -0.00003  -0.00096  -0.00099   2.09105
   A23        2.16134  -0.00007   0.00062  -0.00191  -0.00129   2.16005
   A24        1.89080   0.00010   0.00104  -0.00140  -0.00036   1.89044
   A25        2.14451   0.00000  -0.00159   0.00242   0.00082   2.14533
   A26        2.24658  -0.00009   0.00054  -0.00087  -0.00033   2.24625
   A27        2.39431  -0.00015  -0.00258   0.00482   0.00224   2.39655
   A28        2.02478  -0.00015   0.00198  -0.00512  -0.00314   2.02164
    D1       -0.00067   0.00017   0.00502   0.00233   0.00735   0.00668
    D2        3.14101   0.00025   0.00480   0.00874   0.01353  -3.12865
    D3       -3.13933   0.00003   0.00557   0.00167   0.00724  -3.13210
    D4        0.00235   0.00011   0.00534   0.00808   0.01342   0.01577
    D5        0.01527  -0.00009  -0.00280  -0.00240  -0.00520   0.01007
    D6       -3.12952   0.00007  -0.00339  -0.00169  -0.00508  -3.13460
    D7        0.00827  -0.00010  -0.00372   0.00039  -0.00333   0.00493
    D8       -3.07803   0.00010   0.00124   0.00542   0.00664  -3.07139
    D9       -3.13342  -0.00019  -0.00348  -0.00642  -0.00991   3.13986
   D10        0.06347   0.00002   0.00148  -0.00140   0.00007   0.06354
   D11       -0.02331  -0.00006  -0.00074  -0.00314  -0.00389  -0.02720
   D12        3.12743   0.00005  -0.00195   0.00541   0.00345   3.13088
   D13        3.06263  -0.00026  -0.00569  -0.00818  -0.01388   3.04876
   D14       -0.06981  -0.00015  -0.00690   0.00037  -0.00654  -0.07634
   D15       -0.04074  -0.00007  -0.00154  -0.00038  -0.00192  -0.04266
   D16        0.03982   0.00014   0.00346   0.00322   0.00667   0.04649
   D17       -3.11039   0.00003   0.00459  -0.00484  -0.00026  -3.11065
   D18        2.54310   0.00001   0.00522  -0.00365   0.00157   2.54467
   D19       -0.67175   0.00006   0.00394  -0.00019   0.00374  -0.66800
   D20       -0.58781   0.00014   0.00382   0.00631   0.01013  -0.57768
   D21        2.48052   0.00018   0.00253   0.00977   0.01230   2.49282
   D22        3.07949  -0.00003  -0.00228   0.00214  -0.00014   3.07936
   D23       -0.06326   0.00002  -0.00240   0.00436   0.00196  -0.06130
   D24        0.00926  -0.00006  -0.00102  -0.00118  -0.00221   0.00705
   D25       -3.13350  -0.00001  -0.00115   0.00104  -0.00011  -3.13361
   D26       -3.09382  -0.00003   0.00211  -0.00374  -0.00163  -3.09546
   D27       -0.00268   0.00005   0.00202  -0.00105   0.00096  -0.00172
   D28       -0.02635  -0.00000   0.00075  -0.00016   0.00059  -0.02576
   D29        3.06480   0.00008   0.00065   0.00253   0.00319   3.06798
   D30        0.03772   0.00005   0.00202  -0.00164   0.00038   0.03810
   D31       -3.12833   0.00000   0.00016   0.00092   0.00109  -3.12724
   D32       -3.10270   0.00001   0.00215  -0.00389  -0.00174  -3.10444
   D33        0.01444  -0.00004   0.00029  -0.00133  -0.00103   0.01341
   D34       -0.06322   0.00002  -0.00296   0.00611   0.00315  -0.06007
   D35        3.10390   0.00007  -0.00101   0.00341   0.00241   3.10631
   D36       -0.00555   0.00010  -0.00226   0.00622   0.00396  -0.00160
   D37       -3.09283   0.00000  -0.00208   0.00320   0.00112  -3.09171
   D38        0.05318  -0.00012   0.00351  -0.00962  -0.00611   0.04708
         Item               Value     Threshold  Converged?
 Maximum Force            0.000796     0.000450     NO 
 RMS     Force            0.000219     0.000300     YES
 Maximum Displacement     0.014020     0.001800     NO 
 RMS     Displacement     0.003945     0.001200     NO 
 Predicted change in Energy=-1.571399D-05
 Lowest energy point so far.  Saving SCF results.
 GradGradGradGradGradGradGradGradGradGradGradGradGradGradGradGradGradGrad

 Leave Link  103 at Tue Apr  5 20:11:30 2022, MaxMem=  1879048192 cpu:               0.2 elap:               0.1
 (Enter /gpfs/software/gaussian16/sse4/tar/g16/l202.exe)
                          Input orientation:                          
 ---------------------------------------------------------------------
 Center     Atomic      Atomic             Coordinates (Angstroms)
 Number     Number       Type             X           Y           Z
 ---------------------------------------------------------------------
      1          6           0       -4.073437   -0.846395   -0.462603
      2          6           0       -3.459598    0.317197    0.220036
      3          6           0       -2.097019    0.492447    0.488897
      4          6           0       -2.928928   -1.678298   -0.732994
      5          6           0       -1.734458   -1.516412   -0.474935
      6          6           0       -1.082142   -0.439687    0.132439
      7         17           0       -1.627699    1.915615    1.411161
      8          8           0       -5.262452   -0.988822   -0.702443
      9         17           0       -4.620017    1.530009    0.707599
     10          6           0        0.365504   -0.358056    0.349461
     11          6           0        1.075788   -1.556613    0.612260
     12          6           0        2.462482   -1.589237    0.759495
     13          6           0        1.079776    0.866821    0.219541
     14          6           0        2.405126    0.613830    0.422121
     15          6           0        3.119175   -0.372165    0.681889
     16          1           0        0.604206    1.796714   -0.044767
     17          1           0        0.511775   -2.477178    0.699526
     18         17           0        3.272687   -3.118069    1.062635
 ---------------------------------------------------------------------
                    Distance matrix (angstroms):
                    1          2          3          4          5
     1  C    0.000000
     2  C    1.482141   0.000000
     3  C    2.569840   1.399864   0.000000
     4  C    1.440512   2.274176   2.626257   0.000000
     5  C    2.433084   2.611745   2.257418   1.232704   0.000000
     6  C    3.076903   2.496566   1.423346   2.386158   1.397768
     7  Cl   4.137792   2.707318   1.759613   4.382557   3.917596
     8  O    1.221296   2.409758   3.692345   2.433443   3.574472
     9  Cl   2.704703   1.747914   2.736765   3.902349   4.359531
    10  C    4.538956   3.886403   2.608988   3.710530   2.535993
    11  C    5.307943   4.922878   3.778964   4.226377   3.013485
    12  C    6.690559   6.244721   5.019530   5.594887   4.375321
    13  C    5.473211   4.572527   3.210099   4.843001   3.752601
    14  C    6.699760   5.875697   4.504277   5.919483   4.741181
    15  C    7.298522   6.630896   5.290886   6.347237   5.119111
    16  H    5.388966   4.332850   3.046724   5.003239   4.078136
    17  H    5.003416   4.879574   3.958389   3.811661   2.710718
    18  Cl   7.839158   7.604912   6.496056   6.614927   5.477311
                    6          7          8          9         10
     6  C    0.000000
     7  Cl   2.734997   0.000000
     8  O    4.298089   5.110235   0.000000
     9  Cl   4.089875   3.098009   2.957271   0.000000
    10  C    1.466098   3.204629   5.760057   5.343078   0.000000
    11  C    2.476774   4.472522   6.498008   6.479083   1.417782
    12  C    3.778760   5.425702   7.884945   7.739134   2.466019
    13  C    2.527537   3.138527   6.672130   5.758964   1.423864
    14  C    3.654429   4.351612   7.913589   7.090382   2.260509
    15  C    4.237631   5.319642   8.517529   7.969568   2.773699
    16  H    2.806539   2.667445   6.527589   5.284855   2.203503
    17  H    2.648307   4.937652   6.125554   6.510984   2.152817
    18  Cl   5.196492   7.033721   8.972056   9.166541   4.071609
                   11         12         13         14         15
    11  C    0.000000
    12  C    1.394871   0.000000
    13  C    2.455052   2.869783   0.000000
    14  C    2.552277   2.229488   1.364403   0.000000
    15  C    2.362879   1.385111   2.430638   1.244802   0.000000
    16  H    3.449475   3.945211   1.077369   2.204657   3.399578
    17  H    1.083128   2.144130   3.425689   3.635391   3.351108
    18  Cl   2.732645   1.756603   4.625908   3.884584   2.776423
                   16         17         18
    16  H    0.000000
    17  H    4.339201   0.000000
    18  Cl   5.701072   2.857486   0.000000
 Stoichiometry    C12H2Cl3O(1-)
 Framework group  C1[X(C12H2Cl3O)]
 Deg. of freedom    48
 Full point group                 C1      NOp   1
 RotChk:  IX=3 Diff= 5.24D-04
 Largest Abelian subgroup         C1      NOp   1
 Largest concise Abelian subgroup C1      NOp   1
                         Standard orientation:                         
 ---------------------------------------------------------------------
 Center     Atomic      Atomic             Coordinates (Angstroms)
 Number     Number       Type             X           Y           Z
 ---------------------------------------------------------------------
      1          6           0        2.870346   -1.703674    0.222263
      2          6           0        2.622819   -0.263451   -0.025179
      3          6           0        1.376929    0.374651   -0.010871
      4          6           0        1.539842   -2.205118    0.453322
      5          6           0        0.448709   -1.631581    0.446710
      6          6           0        0.142065   -0.281437    0.254785
      7         17           0        1.332789    2.079783   -0.443090
      8          8           0        3.961364   -2.252509    0.217468
      9         17           0        4.077006    0.644115   -0.367036
     10          6           0       -1.210777    0.281061    0.308256
     11          6           0       -2.292050   -0.521922   -0.134658
     12          6           0       -3.619743   -0.101862   -0.054377
     13          6           0       -1.472473    1.564472    0.866608
     14          6           0       -2.818714    1.782809    0.827090
     15          6           0       -3.833651    1.173178    0.442663
     16          1           0       -0.700197    2.191573    1.280202
     17          1           0       -2.068984   -1.497529   -0.548903
     18         17           0       -4.906356   -1.163705   -0.604622
 ---------------------------------------------------------------------
 Rotational constants (GHZ):           0.8826727           0.1969479           0.1667832
 Leave Link  202 at Tue Apr  5 20:11:30 2022, MaxMem=  1879048192 cpu:               0.2 elap:               0.1
 (Enter /gpfs/software/gaussian16/sse4/tar/g16/l301.exe)
 Standard basis: 6-311+G(d,p) (5D, 7F)
 Ernie: Thresh=  0.10000D-02 Tol=  0.10000D-05 Strict=F.
 There are   404 symmetry adapted cartesian basis functions of A   symmetry.
 There are   388 symmetry adapted basis functions of A   symmetry.
   388 basis functions,   643 primitive gaussians,   404 cartesian basis functions
    67 alpha electrons       67 beta electrons
       nuclear repulsion energy      1238.0303949212 Hartrees.
 IExCor= 4336 DFT=T Ex+Corr=M062X ExCW=0 ScaHFX=  0.540000
 ScaDFX=  1.000000  1.000000  1.000000  1.000000 ScalE2=  1.000000  1.000000
 IRadAn=      5 IRanWt=     -1 IRanGd=            0 ICorTp=0 IEmpDi=  4
 NAtoms=   18 NActive=   18 NUniq=   18 SFac= 1.00D+00 NAtFMM=   60 NAOKFM=F Big=F
 Integral buffers will be    131072 words long.
 Raffenetti 2 integral format.
 Two-electron integral symmetry is turned on.
 Leave Link  301 at Tue Apr  5 20:11:30 2022, MaxMem=  1879048192 cpu:               0.5 elap:               0.1
 (Enter /gpfs/software/gaussian16/sse4/tar/g16/l302.exe)
 NPDir=0 NMtPBC=     1 NCelOv=     1 NCel=       1 NClECP=     1 NCelD=      1
         NCelK=      1 NCelE2=     1 NClLst=     1 CellRange=     0.0.
 One-electron integrals computed using PRISM.
 One-electron integral symmetry used in STVInt
 NBasis=   388 RedAO= T EigKep=  1.26D-06  NBF=   388
 NBsUse=   385 1.00D-06 EigRej=  8.50D-07 NBFU=   385
 Precomputing XC quadrature grid using
 IXCGrd= 4 IRadAn=           5 IRanWt=          -1 IRanGd=           0 AccXCQ= 0.00D+00.
 Generated NRdTot=       0 NPtTot=           0 NUsed=           0 NTot=          32
 NSgBfM=   395   395   395   395   395 MxSgAt=    18 MxSgA2=    18.
 Leave Link  302 at Tue Apr  5 20:11:30 2022, MaxMem=  1879048192 cpu:               3.0 elap:               0.4
 (Enter /gpfs/software/gaussian16/sse4/tar/g16/l303.exe)
 DipDrv:  MaxL=1.
 Leave Link  303 at Tue Apr  5 20:11:30 2022, MaxMem=  1879048192 cpu:               0.3 elap:               0.1
 (Enter /gpfs/software/gaussian16/sse4/tar/g16/l401.exe)
 Initial guess from the checkpoint file:  "checkpoint.chk"
 B after Tr=    -0.000000    0.000000   -0.000000
         Rot=    1.000000   -0.000046   -0.000043   -0.000170 Ang=  -0.02 deg.
 Guess basis will be translated and rotated to current coordinates.
 JPrj=2 DoOrth=T DoCkMO=T.
 Leave Link  401 at Tue Apr  5 20:11:31 2022, MaxMem=  1879048192 cpu:               2.4 elap:               0.4
 (Enter /gpfs/software/gaussian16/sse4/tar/g16/l502.exe)
 Integral symmetry usage will be decided dynamically.
 Closed shell SCF:
 Using DIIS extrapolation, IDIIS=  1040.
 NGot=  1879048192 LenX=  1878715301 LenY=  1878551644
 Requested convergence on RMS density matrix=1.00D-08 within 128 cycles.
 Requested convergence on MAX density matrix=1.00D-06.
 Requested convergence on             energy=1.00D-06.
 No special actions if energy rises.
 Fock matrices will be formed incrementally for  20 cycles.

 Cycle   1  Pass 1  IDiag  1:
 FoFJK:  IHMeth= 1 ICntrl=       0 DoSepK=F KAlg= 0 I1Cent=           0 FoldK=F
 IRaf= 820000000 NMat=       1 IRICut=       1 DoRegI=T DoRafI=F ISym2E= 0 IDoP0=0 IntGTp=1.
 FoFCou: FMM=F IPFlag=           0 FMFlag=      100000 FMFlg1=           0
         NFxFlg=           0 DoJE=F BraDBF=F KetDBF=F FulRan=T
         wScrn=  0.000000 ICntrl=         0 IOpCl=  0 I1Cent=           0 NGrid=           0
         NMat0=    1 NMatS0=      1 NMatT0=    0 NMatD0=    1 NMtDS0=    0 NMtDT0=    0
 Symmetry not used in FoFCou.
 E= -1914.05526447736    
 DIIS: error= 4.32D-04 at cycle   1 NSaved=   1.
 NSaved= 1 IEnMin= 1 EnMin= -1914.05526447736     IErMin= 1 ErrMin= 4.32D-04
 ErrMax= 4.32D-04  0.00D+00 EMaxC= 1.00D-01 BMatC= 1.46D-04 BMatP= 1.46D-04
 IDIUse=3 WtCom= 9.96D-01 WtEn= 4.32D-03
 Coeff-Com:  0.100D+01
 Coeff-En:   0.100D+01
 Coeff:      0.100D+01
 Gap=     0.398 Goal=   None    Shift=    0.000
 RMSDP=2.00D-03 MaxDP=1.65D-01              OVMax= 6.02D-03

 Cycle   2  Pass 1  IDiag  1:
 RMSU=  1.77D-03    CP:  1.01D+00
 E= -1914.05556408611     Delta-E=       -0.000299608746 Rises=F Damp=F
 DIIS: error= 6.82D-05 at cycle   2 NSaved=   2.
 NSaved= 2 IEnMin= 2 EnMin= -1914.05556408611     IErMin= 2 ErrMin= 6.82D-05
 ErrMax= 6.82D-05  0.00D+00 EMaxC= 1.00D-01 BMatC= 5.05D-06 BMatP= 1.46D-04
 IDIUse=1 WtCom= 1.00D+00 WtEn= 0.00D+00
 Coeff-Com: -0.664D-01 0.107D+01
 Coeff:     -0.664D-01 0.107D+01
 Gap=     0.154 Goal=   None    Shift=    0.000
 RMSDP=3.94D-04 MaxDP=3.64D-02 DE=-3.00D-04 OVMax= 1.22D-03

 Cycle   3  Pass 1  IDiag  1:
 RMSU=  3.65D-04    CP:  1.01D+00  1.08D+00
 E= -1914.05557165504     Delta-E=       -0.000007568935 Rises=F Damp=F
 DIIS: error= 7.54D-05 at cycle   3 NSaved=   3.
 NSaved= 3 IEnMin= 3 EnMin= -1914.05557165504     IErMin= 2 ErrMin= 6.82D-05
 ErrMax= 7.54D-05  0.00D+00 EMaxC= 1.00D-01 BMatC= 4.82D-06 BMatP= 5.05D-06
 IDIUse=1 WtCom= 1.00D+00 WtEn= 0.00D+00
 Coeff-Com: -0.591D-01 0.559D+00 0.500D+00
 Coeff:     -0.591D-01 0.559D+00 0.500D+00
 Gap=     0.154 Goal=   None    Shift=    0.000
 RMSDP=2.73D-04 MaxDP=3.65D-02 DE=-7.57D-06 OVMax= 7.63D-04

 Cycle   4  Pass 1  IDiag  1:
 RMSU=  1.57D-04    CP:  1.01D+00  1.08D+00  4.55D-01
 E= -1914.05557623260     Delta-E=       -0.000004577552 Rises=F Damp=F
 DIIS: error= 3.25D-05 at cycle   4 NSaved=   4.
 NSaved= 4 IEnMin= 4 EnMin= -1914.05557623260     IErMin= 4 ErrMin= 3.25D-05
 ErrMax= 3.25D-05  0.00D+00 EMaxC= 1.00D-01 BMatC= 4.88D-07 BMatP= 4.82D-06
 IDIUse=1 WtCom= 1.00D+00 WtEn= 0.00D+00
 Coeff-Com: -0.178D-01 0.987D-01 0.243D+00 0.676D+00
 Coeff:     -0.178D-01 0.987D-01 0.243D+00 0.676D+00
 Gap=     0.154 Goal=   None    Shift=    0.000
 RMSDP=8.84D-05 MaxDP=6.70D-03 DE=-4.58D-06 OVMax= 2.93D-04

 Cycle   5  Pass 1  IDiag  1:
 RMSU=  6.34D-05    CP:  1.01D+00  1.07D+00  5.04D-01  1.15D+00
 E= -1914.05557663532     Delta-E=       -0.000000402719 Rises=F Damp=F
 DIIS: error= 1.79D-05 at cycle   5 NSaved=   5.
 NSaved= 5 IEnMin= 5 EnMin= -1914.05557663532     IErMin= 5 ErrMin= 1.79D-05
 ErrMax= 1.79D-05  0.00D+00 EMaxC= 1.00D-01 BMatC= 1.90D-07 BMatP= 4.88D-07
[truncated: 287,084 more chars]
