# Supplementary material for: Gas Phase Reactivity of Isomeric Hydroxylated Polychlorinated Biphenyls
Source: J Am Soc Mass Spectrom. 2024 Apr 19;35(5):1021–9. doi: 10.1021/jasms.4c00035 (PMC11066962; doi:10.1021/jasms.4c00035)
Supplement: Supplementary file 3 — js4c00035_si_003.zip [file js4c00035_si_003.zip › Claculated geometries/4-OH-CB35__2_6_a.out]

 Entering Gaussian System, Link 0=/gpfs/software/gaussian16/sse4/tar/g16/g16
 Initial command:
 /gpfs/software/gaussian16/sse4/tar/g16/l1.exe "/tmp/Gau-210815.inp" -scrdir="/tmp/"
 Entering Link 1 = /gpfs/software/gaussian16/sse4/tar/g16/l1.exe PID=    210816.
  
 Copyright (c) 1988,1990,1992,1993,1995,1998,2003,2009,2016,
            Gaussian, Inc.  All Rights Reserved.
  
 This is part of the Gaussian(R) 16 program.  It is based on
 the Gaussian(R) 09 system (copyright 2009, Gaussian, Inc.),
 the Gaussian(R) 03 system (copyright 2003, Gaussian, Inc.),
 the Gaussian(R) 98 system (copyright 1998, Gaussian, Inc.),
 the Gaussian(R) 94 system (copyright 1995, Gaussian, Inc.),
 the Gaussian 92(TM) system (copyright 1992, Gaussian, Inc.),
 the Gaussian 90(TM) system (copyright 1990, Gaussian, Inc.),
 the Gaussian 88(TM) system (copyright 1988, Gaussian, Inc.),
 the Gaussian 86(TM) system (copyright 1986, Carnegie Mellon
 University), and the Gaussian 82(TM) system (copyright 1983,
 Carnegie Mellon University). Gaussian is a federally registered
 trademark of Gaussian, Inc.
  
 This software contains proprietary and confidential information,
 including trade secrets, belonging to Gaussian, Inc.
  
 This software is provided under written license and may be
 used, copied, transmitted, or stored only in accord with that
 written license.
  
 The following legend is applicable only to US Government
 contracts under FAR:
  
                    RESTRICTED RIGHTS LEGEND
  
 Use, reproduction and disclosure by the US Government is
 subject to restrictions as set forth in subparagraphs (a)
 and (c) of the Commercial Computer Software - Restricted
 Rights clause in FAR 52.227-19.
  
 Gaussian, Inc.
 340 Quinnipiac St., Bldg. 40, Wallingford CT 06492
  
  
 ---------------------------------------------------------------
 Warning -- This program may not be used in any manner that
 competes with the business of Gaussian, Inc. or will provide
 assistance to any competitor of Gaussian, Inc.  The licensee
 of this program is prohibited from giving any competitor of
 Gaussian, Inc. access to this program.  By using this program,
 the user acknowledges that Gaussian, Inc. is engaged in the
 business of creating and licensing software in the field of
 computational chemistry and represents and warrants to the
 licensee that it is not a competitor of Gaussian, Inc. and that
 it will not use this program in any manner prohibited above.
 ---------------------------------------------------------------
  

 Cite this work as:
 Gaussian 16, Revision A.03,
 M. J. Frisch, G. W. Trucks, H. B. Schlegel, G. E. Scuseria, 
 M. A. Robb, J. R. Cheeseman, G. Scalmani, V. Barone, 
 G. A. Petersson, H. Nakatsuji, X. Li, M. Caricato, A. V. Marenich, 
 J. Bloino, B. G. Janesko, R. Gomperts, B. Mennucci, H. P. Hratchian, 
 J. V. Ortiz, A. F. Izmaylov, J. L. Sonnenberg, D. Williams-Young, 
 F. Ding, F. Lipparini, F. Egidi, J. Goings, B. Peng, A. Petrone, 
 T. Henderson, D. Ranasinghe, V. G. Zakrzewski, J. Gao, N. Rega, 
 G. Zheng, W. Liang, M. Hada, M. Ehara, K. Toyota, R. Fukuda, 
 J. Hasegawa, M. Ishida, T. Nakajima, Y. Honda, O. Kitao, H. Nakai, 
 T. Vreven, K. Throssell, J. A. Montgomery, Jr., J. E. Peralta, 
 F. Ogliaro, M. J. Bearpark, J. J. Heyd, E. N. Brothers, K. N. Kudin, 
 V. N. Staroverov, T. A. Keith, R. Kobayashi, J. Normand, 
 K. Raghavachari, A. P. Rendell, J. C. Burant, S. S. Iyengar, 
 J. Tomasi, M. Cossi, J. M. Millam, M. Klene, C. Adamo, R. Cammi, 
 J. W. Ochterski, R. L. Martin, K. Morokuma, O. Farkas, 
 J. B. Foresman, and D. J. Fox, Gaussian, Inc., Wallingford CT, 2016.
 
 ******************************************
 Gaussian 16:  ES64L-G16RevA.03 25-Dec-2016
                 6-Jul-2022 
 ******************************************
 %Chk=checkpoint
 %Mem=5gb
 %NProc=5
 Will use up to    5 processors via shared memory.
 -------------------------------------------------
 #p M062X/6-311+G** opt int=ultrafine freq pop=nbo
 -------------------------------------------------
 1/18=20,19=15,26=4,38=1/1,3;
 2/9=110,12=2,17=6,18=5,40=1/2;
 3/5=4,6=6,7=111,11=2,25=1,30=1,71=1,74=-55,75=-5/1,2,3;
 4//1;
 5/5=2,38=5/2;
 6/7=2,8=2,9=2,10=2,28=1,40=1/1,7;
 7//1,2,3,16;
 1/18=20,19=15,26=4/3(2);
 2/9=110/2;
 99//99;
 2/9=110/2;
 3/5=4,6=6,7=111,11=2,25=1,30=1,71=1,74=-55,75=-5/1,2,3;
 4/5=5,16=3,69=1/1;
 5/5=2,38=5/2;
 7//1,2,3,16;
 1/18=20,19=15,26=4/3(-5);
 2/9=110/2;
 6/7=2,8=2,9=2,10=2,19=2,28=1,40=1/1,7;
 99/9=1/99;
 Leave Link    1 at Wed Jul  6 05:38:36 2022, MaxMem=   671088640 cpu:             198.7 elap:              49.8
 (Enter /gpfs/software/gaussian16/sse4/tar/g16/l101.exe)
 ---
 ...
 ---
 Symbolic Z-matrix:
 Charge = -1 Multiplicity = 1
 C                    -8.18536  -1.7747    6.42316 
 C                    -7.46254  -0.84298   5.51503 
 C                    -6.18163  -1.13079   5.18614 
 C                    -7.35181  -2.8652    6.82198 
 C                    -6.02303  -3.21027   6.48704 
 C                    -5.40852  -2.33617   5.64656 
 H                    -5.66386  -0.43557   4.52948 
 H                    -5.59856  -4.12365   6.87879 
 O                    -9.34008  -1.64204   6.78551 
 H                    -7.99713   0.0268    5.16035 
 C                    -4.01481  -2.6038    5.17219 
 C                    -3.15278  -3.55301   5.74519 
 C                    -1.87038  -3.7805    5.2203 
 C                    -3.52961  -1.87873   4.07584 
 C                    -2.25234  -2.08212   3.55443 
 C                    -1.4199   -3.04336   4.1218 
 Cl                    0.14243  -3.27179   3.42399 
 Cl                   -0.9005   -4.99581   5.97632 
 H                    -1.9249   -1.48927   2.70506 
 H                    -3.45807  -4.1368    6.60928 
 
 ITRead=  0  0  0  0  0  0  0  0  0  0  0  0  0  0  0  0  0  0  0  0
 MicOpt= -1 -1 -1 -1 -1 -1 -1 -1 -1 -1 -1 -1 -1 -1 -1 -1 -1 -1 -1 -1
 NAtoms=     20 NQM=       20 NQMF=       0 NMMI=      0 NMMIF=      0
                NMic=       0 NMicF=      0.
                    Isotopes and Nuclear Properties:
 (Nuclear quadrupole moments (NQMom) in fm**2, nuclear magnetic moments (NMagM)
  in nuclear magnetons)

  Atom         1           2           3           4           5           6           7           8           9          10
 IAtWgt=          12          12          12          12          12          12           1           1          16           1
 AtmWgt=  12.0000000  12.0000000  12.0000000  12.0000000  12.0000000  12.0000000   1.0078250   1.0078250  15.9949146   1.0078250
 NucSpn=           0           0           0           0           0           0           1           1           0           1
 AtZEff=  -0.0000000  -0.0000000  -0.0000000  -0.0000000  -0.0000000  -0.0000000  -0.0000000  -0.0000000  -0.0000000  -0.0000000
 NQMom=    0.0000000   0.0000000   0.0000000   0.0000000   0.0000000   0.0000000   0.0000000   0.0000000   0.0000000   0.0000000
 NMagM=    0.0000000   0.0000000   0.0000000   0.0000000   0.0000000   0.0000000   2.7928460   2.7928460   0.0000000   2.7928460
 AtZNuc=   6.0000000   6.0000000   6.0000000   6.0000000   6.0000000   6.0000000   1.0000000   1.0000000   8.0000000   1.0000000

  Atom        11          12          13          14          15          16          17          18          19          20
 IAtWgt=          12          12          12          12          12          12          35          35           1           1
 AtmWgt=  12.0000000  12.0000000  12.0000000  12.0000000  12.0000000  12.0000000  34.9688527  34.9688527   1.0078250   1.0078250
 NucSpn=           0           0           0           0           0           0           3           3           1           1
 AtZEff=  -0.0000000  -0.0000000  -0.0000000  -0.0000000  -0.0000000  -0.0000000  -0.0000000  -0.0000000  -0.0000000  -0.0000000
 NQMom=    0.0000000   0.0000000   0.0000000   0.0000000   0.0000000   0.0000000  -8.1650000  -8.1650000   0.0000000   0.0000000
 NMagM=    0.0000000   0.0000000   0.0000000   0.0000000   0.0000000   0.0000000   0.8218740   0.8218740   2.7928460   2.7928460
 AtZNuc=   6.0000000   6.0000000   6.0000000   6.0000000   6.0000000   6.0000000  17.0000000  17.0000000   1.0000000   1.0000000
 Leave Link  101 at Wed Jul  6 05:39:51 2022, MaxMem=   671088640 cpu:               0.8 elap:              29.8
 (Enter /gpfs/software/gaussian16/sse4/tar/g16/l103.exe)

 GradGradGradGradGradGradGradGradGradGradGradGradGradGradGradGradGradGrad
 Berny optimization.
 Initialization pass.
                           ----------------------------
                           !    Initial Parameters    !
                           ! (Angstroms and Degrees)  !
 --------------------------                            --------------------------
 ! Name  Definition              Value          Derivative Info.                !
 --------------------------------------------------------------------------------
 ! R1    R(1,2)                  1.4884         estimate D2E/DX2                !
 ! R2    R(1,4)                  1.4294         estimate D2E/DX2                !
 ! R3    R(1,9)                  1.2175         estimate D2E/DX2                !
 ! R4    R(2,3)                  1.3534         estimate D2E/DX2                !
 ! R5    R(2,10)                 1.0808         estimate D2E/DX2                !
 ! R6    R(3,6)                  1.5042         estimate D2E/DX2                !
 ! R7    R(3,7)                  1.0875         estimate D2E/DX2                !
 ! R8    R(4,5)                  1.4131         estimate D2E/DX2                !
 ! R9    R(5,6)                  1.3594         estimate D2E/DX2                !
 ! R10   R(5,8)                  1.0807         estimate D2E/DX2                !
 ! R11   R(6,11)                 1.4964         estimate D2E/DX2                !
 ! R12   R(11,12)                1.4044         estimate D2E/DX2                !
 ! R13   R(11,14)                1.4011         estimate D2E/DX2                !
 ! R14   R(12,13)                1.4042         estimate D2E/DX2                !
 ! R15   R(12,20)                1.0866         estimate D2E/DX2                !
 ! R16   R(13,16)                1.3975         estimate D2E/DX2                !
 ! R17   R(13,18)                1.7289         estimate D2E/DX2                !
 ! R18   R(14,15)                1.3945         estimate D2E/DX2                !
 ! R19   R(15,16)                1.3924         estimate D2E/DX2                !
 ! R20   R(15,19)                1.0863         estimate D2E/DX2                !
 ! R21   R(16,17)                1.7263         estimate D2E/DX2                !
 ! A1    A(2,1,4)              111.3846         estimate D2E/DX2                !
 ! A2    A(2,1,9)              125.0288         estimate D2E/DX2                !
 ! A3    A(4,1,9)              123.5861         estimate D2E/DX2                !
 ! A4    A(1,2,3)              118.3447         estimate D2E/DX2                !
 ! A5    A(1,2,10)             117.6324         estimate D2E/DX2                !
 ! A6    A(3,2,10)             124.0227         estimate D2E/DX2                !
 ! A7    A(2,3,6)              125.6237         estimate D2E/DX2                !
 ! A8    A(2,3,7)              117.4774         estimate D2E/DX2                !
 ! A9    A(6,3,7)              116.8984         estimate D2E/DX2                !
 ! A10   A(1,4,5)              131.9534         estimate D2E/DX2                !
 ! A11   A(4,5,6)              114.4929         estimate D2E/DX2                !
 ! A12   A(4,5,8)              119.3271         estimate D2E/DX2                !
 ! A13   A(6,5,8)              126.1574         estimate D2E/DX2                !
 ! A14   A(3,6,5)              118.1747         estimate D2E/DX2                !
 ! A15   A(3,6,11)             121.6681         estimate D2E/DX2                !
 ! A16   A(5,6,11)             120.1337         estimate D2E/DX2                !
 ! A17   A(6,11,12)            124.2795         estimate D2E/DX2                !
 ! A18   A(6,11,14)            118.5578         estimate D2E/DX2                !
 ! A19   A(12,11,14)           117.1585         estimate D2E/DX2                !
 ! A20   A(11,12,13)           121.1671         estimate D2E/DX2                !
 ! A21   A(11,12,20)           121.0057         estimate D2E/DX2                !
 ! A22   A(13,12,20)           117.8272         estimate D2E/DX2                !
 ! A23   A(12,13,16)           120.1823         estimate D2E/DX2                !
 ! A24   A(12,13,18)           117.5636         estimate D2E/DX2                !
 ! A25   A(16,13,18)           122.2533         estimate D2E/DX2                !
 ! A26   A(11,14,15)           122.2949         estimate D2E/DX2                !
 ! A27   A(14,15,16)           119.7295         estimate D2E/DX2                !
 ! A28   A(14,15,19)           119.2633         estimate D2E/DX2                !
 ! A29   A(16,15,19)           121.0061         estimate D2E/DX2                !
 ! A30   A(13,16,15)           119.4531         estimate D2E/DX2                !
 ! A31   A(13,16,17)           122.6619         estimate D2E/DX2                !
 ! A32   A(15,16,17)           117.885          estimate D2E/DX2                !
 ! D1    D(4,1,2,3)              0.5577         estimate D2E/DX2                !
 ! D2    D(4,1,2,10)          -179.2949         estimate D2E/DX2                !
 ! D3    D(9,1,2,3)           -179.188          estimate D2E/DX2                !
 ! D4    D(9,1,2,10)             0.9593         estimate D2E/DX2                !
 ! D5    D(2,1,4,5)             -1.725          estimate D2E/DX2                !
 ! D6    D(9,1,4,5)            178.0251         estimate D2E/DX2                !
 ! D7    D(1,2,3,6)              0.8284         estimate D2E/DX2                !
 ! D8    D(1,2,3,7)           -179.4265         estimate D2E/DX2                !
 ! D9    D(10,2,3,6)          -179.3291         estimate D2E/DX2                !
 ! D10   D(10,2,3,7)             0.416          estimate D2E/DX2                !
 ! D11   D(2,3,6,5)             -1.3831         estimate D2E/DX2                !
 ! D12   D(2,3,6,11)           176.857          estimate D2E/DX2                !
 ! D13   D(7,3,6,5)            178.8705         estimate D2E/DX2                !
 ! D14   D(7,3,6,11)            -2.8894         estimate D2E/DX2                !
 ! D15   D(1,4,5,6)              1.238          estimate D2E/DX2                !
 ! D16   D(1,4,5,8)           -177.1402         estimate D2E/DX2                !
 ! D17   D(4,5,6,3)              0.3737         estimate D2E/DX2                !
 ! D18   D(4,5,6,11)          -177.8944         estimate D2E/DX2                !
 ! D19   D(8,5,6,3)            178.6224         estimate D2E/DX2                !
 ! D20   D(8,5,6,11)             0.3543         estimate D2E/DX2                !
 ! D21   D(3,6,11,12)          167.3734         estimate D2E/DX2                !
 ! D22   D(3,6,11,14)          -13.4052         estimate D2E/DX2                !
 ! D23   D(5,6,11,12)          -14.4205         estimate D2E/DX2                !
 ! D24   D(5,6,11,14)          164.801          estimate D2E/DX2                !
 ! D25   D(6,11,12,13)         177.9702         estimate D2E/DX2                !
 ! D26   D(6,11,12,20)          -1.9332         estimate D2E/DX2                !
 ! D27   D(14,11,12,13)         -1.2612         estimate D2E/DX2                !
 ! D28   D(14,11,12,20)        178.8354         estimate D2E/DX2                !
 ! D29   D(6,11,14,15)        -178.8257         estimate D2E/DX2                !
 ! D30   D(12,11,14,15)          0.4512         estimate D2E/DX2                !
 ! D31   D(11,12,13,16)          1.0291         estimate D2E/DX2                !
 ! D32   D(11,12,13,18)       -178.643          estimate D2E/DX2                !
 ! D33   D(20,12,13,16)       -179.0645         estimate D2E/DX2                !
 ! D34   D(20,12,13,18)          1.2634         estimate D2E/DX2                !
 ! D35   D(12,13,16,15)          0.0622         estimate D2E/DX2                !
 ! D36   D(12,13,16,17)       -179.9065         estimate D2E/DX2                !
 ! D37   D(18,13,16,15)        179.7185         estimate D2E/DX2                !
 ! D38   D(18,13,16,17)         -0.2503         estimate D2E/DX2                !
 ! D39   D(11,14,15,16)          0.6055         estimate D2E/DX2                !
 ! D40   D(11,14,15,19)       -179.7591         estimate D2E/DX2                !
 ! D41   D(14,15,16,13)         -0.8601         estimate D2E/DX2                !
 ! D42   D(14,15,16,17)        179.1101         estimate D2E/DX2                !
 ! D43   D(19,15,16,13)        179.511          estimate D2E/DX2                !
 ! D44   D(19,15,16,17)         -0.5188         estimate D2E/DX2                !
 --------------------------------------------------------------------------------
 Trust Radius=3.00D-01 FncErr=1.00D-07 GrdErr=1.00D-06 EigMax=2.50D+02 EigMin=1.00D-04
 Number of steps in this run=    107 maximum allowed number of steps=    120.
 GradGradGradGradGradGradGradGradGradGradGradGradGradGradGradGradGradGrad

 Leave Link  103 at Wed Jul  6 05:39:51 2022, MaxMem=   671088640 cpu:               0.1 elap:               0.0
 (Enter /gpfs/software/gaussian16/sse4/tar/g16/l202.exe)
                          Input orientation:                          
 ---------------------------------------------------------------------
 Center     Atomic      Atomic             Coordinates (Angstroms)
 Number     Number       Type             X           Y           Z
 ---------------------------------------------------------------------
      1          6           0       -8.185360   -1.774700    6.423160
      2          6           0       -7.462540   -0.842980    5.515030
      3          6           0       -6.181630   -1.130790    5.186140
      4          6           0       -7.351810   -2.865200    6.821980
      5          6           0       -6.023030   -3.210270    6.487040
      6          6           0       -5.408520   -2.336170    5.646560
      7          1           0       -5.663860   -0.435570    4.529480
      8          1           0       -5.598560   -4.123650    6.878790
      9          8           0       -9.340080   -1.642040    6.785510
     10          1           0       -7.997130    0.026800    5.160350
     11          6           0       -4.014810   -2.603800    5.172190
     12          6           0       -3.152780   -3.553010    5.745190
     13          6           0       -1.870380   -3.780500    5.220300
     14          6           0       -3.529610   -1.878730    4.075840
     15          6           0       -2.252340   -2.082120    3.554430
     16          6           0       -1.419900   -3.043360    4.121800
     17         17           0        0.142430   -3.271790    3.423990
     18         17           0       -0.900500   -4.995810    5.976320
     19          1           0       -1.924900   -1.489270    2.705060
     20          1           0       -3.458070   -4.136800    6.609280
 ---------------------------------------------------------------------
                    Distance matrix (angstroms):
                    1          2          3          4          5
     1  C    0.000000
     2  C    1.488379   0.000000
     3  C    2.441265   1.353416   0.000000
     4  C    1.429354   2.410343   2.655837   0.000000
     5  C    2.596269   2.936163   2.457993   1.413122   0.000000
     6  C    2.937549   2.542816   1.504203   2.331922   1.359441
     7  H    3.425968   2.091062   1.087483   3.742704   3.414675
     8  H    3.523734   4.012114   3.487441   2.158891   1.080697
     9  O    1.217487   2.403700   3.577033   2.334667   3.681202
    10  H    2.208058   1.080787   2.153304   3.397222   4.016939
    11  C    4.432361   3.886498   2.620126   3.731716   2.475800
    12  C    5.380417   5.096201   3.918369   4.389124   2.984317
    13  C    6.734172   6.323618   5.060534   5.783531   4.378846
    14  C    5.215050   4.314161   2.970756   4.808703   3.715377
    15  C    6.597336   5.703122   4.359682   6.106938   4.908261
    16  C    7.257906   6.579989   5.240689   6.519990   5.177936
    17  Cl   8.977103   8.252705   6.905273   8.238646   6.884690
    18  Cl   7.977744   7.779406   6.591896   6.846462   5.448789
    19  H    7.286913   6.243323   4.940042   6.949357   5.836085
    20  H    5.287857   5.299284   4.298744   4.101636   2.729912
                    6          7          8          9         10
     6  C    0.000000
     7  H    2.219312   0.000000
     8  H    2.179356   4.373266   0.000000
     9  O    4.151649   4.478821   4.490664   0.000000
    10  H    3.538492   2.460880   5.092387   2.688808   0.000000
    11  C    1.496356   2.798868   2.780412   5.646794   4.772742
    12  C    2.564915   4.183528   2.755453   6.558716   6.051843
    13  C    3.845286   5.104535   4.094834   7.925863   7.213612
    14  C    2.491328   2.616013   4.144484   6.415598   4.976539
    15  C    3.795131   3.911562   5.139689   7.801898   6.326858
    16  C    4.328291   4.997796   5.121447   8.472798   7.332423
    17  Cl   6.052128   6.555857   6.754278  10.191854   8.952546
    18  Cl   5.244490   6.751202   4.862806   9.117515   8.732387
    19  H    4.637378   4.291691   6.152703   8.465123   6.723012
    20  H    2.823713   4.784368   2.157430   6.391629   6.327561
                   11         12         13         14         15
    11  C    0.000000
    12  C    1.404430   0.000000
    13  C    2.446532   1.404212   0.000000
    14  C    1.401117   2.394148   2.771202   0.000000
    15  C    2.448591   2.788143   2.409463   1.394509   0.000000
    16  C    2.833741   2.428582   1.397501   2.410260   1.392425
    17  Cl   4.559063   4.040478   2.745345   3.981131   2.677173
    18  Cl   4.008399   2.684745   1.728934   4.498914   4.022762
    19  H    3.420034   3.874158   3.402813   2.146115   1.086332
    20  H    2.173770   1.086584   2.139387   3.394454   3.873965
                   16         17         18         19         20
    16  C    0.000000
    17  Cl   1.726266   0.000000
    18  Cl   2.742459   3.251820   0.000000
    19  H    2.162724   2.822781   4.903709   0.000000
    20  H    3.396661   4.884456   2.771227   4.960137   0.000000
 Stoichiometry    C12H5Cl2O(1-)
 Framework group  C1[X(C12H5Cl2O)]
 Deg. of freedom    54
 Full point group                 C1      NOp   1
 Largest Abelian subgroup         C1      NOp   1
 Largest concise Abelian subgroup C1      NOp   1
                         Standard orientation:                         
 ---------------------------------------------------------------------
 Center     Atomic      Atomic             Coordinates (Angstroms)
 Number     Number       Type             X           Y           Z
 ---------------------------------------------------------------------
      1          6           0        4.653758    0.157359   -0.047781
      2          6           0        4.004832   -1.157953    0.205443
      3          6           0        2.653069   -1.210107    0.247265
      4          6           0        3.683978    1.196433   -0.199123
      5          6           0        2.271059    1.179789   -0.181913
      6          6           0        1.724520   -0.044829    0.040992
      7          1           0        2.194020   -2.176391    0.442686
      8          1           0        1.728623    2.096146   -0.366194
      9          8           0        5.854920    0.340834   -0.124083
     10          1           0        4.647756   -2.015039    0.347407
     11          6           0        0.237970   -0.215829    0.038051
     12          6           0       -0.680380    0.844579    0.105826
     13          6           0       -2.064263    0.611767    0.056062
     14          6           0       -0.287002   -1.511652   -0.053472
     15          6           0       -1.658980   -1.759055   -0.086970
     16          6           0       -2.554104   -0.693453   -0.041231
     17         17           0       -4.241201   -1.052730   -0.109192
     18         17           0       -3.109520    1.987868    0.110806
     19          1           0       -2.012229   -2.784121   -0.154595
     20          1           0       -0.342013    1.873099    0.197030
 ---------------------------------------------------------------------
 Rotational constants (GHZ):           1.4067005           0.2005838           0.1760521
 Leave Link  202 at Wed Jul  6 05:39:51 2022, MaxMem=   671088640 cpu:               0.0 elap:               0.0
 (Enter /gpfs/software/gaussian16/sse4/tar/g16/l301.exe)
 Standard basis: 6-311+G(d,p) (5D, 7F)
 Ernie: Thresh=  0.10000D-02 Tol=  0.10000D-05 Strict=F.
 There are   391 symmetry adapted cartesian basis functions of A   symmetry.
 There are   376 symmetry adapted basis functions of A   symmetry.
   376 basis functions,   614 primitive gaussians,   391 cartesian basis functions
    60 alpha electrons       60 beta electrons
       nuclear repulsion energy      1012.6316160863 Hartrees.
 IExCor= 4336 DFT=T Ex+Corr=M062X ExCW=0 ScaHFX=  0.540000
 ScaDFX=  1.000000  1.000000  1.000000  1.000000 ScalE2=  1.000000  1.000000
 IRadAn=      5 IRanWt=     -1 IRanGd=            0 ICorTp=0 IEmpDi=  4
 NAtoms=   20 NActive=   20 NUniq=   20 SFac= 1.00D+00 NAtFMM=   60 NAOKFM=F Big=F
 Integral buffers will be    131072 words long.
 Raffenetti 2 integral format.
 Two-electron integral symmetry is turned on.
 Leave Link  301 at Wed Jul  6 05:39:51 2022, MaxMem=   671088640 cpu:               0.3 elap:               0.1
 (Enter /gpfs/software/gaussian16/sse4/tar/g16/l302.exe)
 NPDir=0 NMtPBC=     1 NCelOv=     1 NCel=       1 NClECP=     1 NCelD=      1
         NCelK=      1 NCelE2=     1 NClLst=     1 CellRange=     0.0.
 One-electron integrals computed using PRISM.
 One-electron integral symmetry used in STVInt
 NBasis=   376 RedAO= T EigKep=  1.76D-06  NBF=   376
 NBsUse=   373 1.00D-06 EigRej=  6.90D-07 NBFU=   373
 Precomputing XC quadrature grid using
 IXCGrd= 4 IRadAn=           5 IRanWt=          -1 IRanGd=           0 AccXCQ= 0.00D+00.
 Generated NRdTot=       0 NPtTot=           0 NUsed=           0 NTot=          32
 NSgBfM=   385   385   385   385   385 MxSgAt=    20 MxSgA2=    20.
 Leave Link  302 at Wed Jul  6 05:39:51 2022, MaxMem=   671088640 cpu:               1.7 elap:               0.4
 (Enter /gpfs/software/gaussian16/sse4/tar/g16/l303.exe)
 DipDrv:  MaxL=1.
 Leave Link  303 at Wed Jul  6 05:39:51 2022, MaxMem=   671088640 cpu:               0.2 elap:               0.1
 (Enter /gpfs/software/gaussian16/sse4/tar/g16/l401.exe)
 ExpMin= 4.38D-02 ExpMax= 1.06D+05 ExpMxC= 3.62D+03 IAcc=3 IRadAn=         5 AccDes= 0.00D+00
 Harris functional with IExCor= 1009 and IRadAn=       5 diagonalized for initial guess.
 HarFok:  IExCor= 1009 AccDes= 0.00D+00 IRadAn=         5 IDoV= 1 UseB2=F ITyADJ=14
 ICtDFT=  3500011 ScaDFX=  1.000000  1.000000  1.000000  1.000000
 FoFCou: FMM=F IPFlag=           0 FMFlag=      100000 FMFlg1=           0
         NFxFlg=           0 DoJE=T BraDBF=F KetDBF=T FulRan=T
         wScrn=  0.000000 ICntrl=       500 IOpCl=  0 I1Cent=   200000004 NGrid=           0
         NMat0=    1 NMatS0=      1 NMatT0=    0 NMatD0=    1 NMtDS0=    0 NMtDT0=    0
 Petite list used in FoFCou.
 Harris En= -1455.06233306713    
 JPrj=0 DoOrth=F DoCkMO=F.
 Leave Link  401 at Wed Jul  6 05:39:55 2022, MaxMem=   671088640 cpu:              17.3 elap:               3.5
 (Enter /gpfs/software/gaussian16/sse4/tar/g16/l502.exe)
 Integral symmetry usage will be decided dynamically.
 Closed shell SCF:
 Using DIIS extrapolation, IDIIS=  1040.
 NGot=   671088640 LenX=   670776934 LenY=   670623612
 Requested convergence on RMS density matrix=1.00D-08 within 128 cycles.
 Requested convergence on MAX density matrix=1.00D-06.
 Requested convergence on             energy=1.00D-06.
 No special actions if energy rises.
 Fock matrices will be formed incrementally for  20 cycles.

 Cycle   1  Pass 1  IDiag  1:
 FoFJK:  IHMeth= 1 ICntrl=       0 DoSepK=F KAlg= 0 I1Cent=           0 FoldK=F
 IRaf= 830000000 NMat=       1 IRICut=       1 DoRegI=T DoRafI=F ISym2E= 0 IDoP0=0 IntGTp=1.
 FoFCou: FMM=F IPFlag=           0 FMFlag=      100000 FMFlg1=           0
         NFxFlg=           0 DoJE=F BraDBF=F KetDBF=F FulRan=T
         wScrn=  0.000000 ICntrl=         0 IOpCl=  0 I1Cent=           0 NGrid=           0
         NMat0=    1 NMatS0=      1 NMatT0=    0 NMatD0=    1 NMtDS0=    0 NMtDT0=    0
 Symmetry not used in FoFCou.
 E= -1454.59076882768    
 DIIS: error= 5.67D-02 at cycle   1 NSaved=   1.
 NSaved= 1 IEnMin= 1 EnMin= -1454.59076882768     IErMin= 1 ErrMin= 5.67D-02
 ErrMax= 5.67D-02  0.00D+00 EMaxC= 1.00D-01 BMatC= 8.73D-01 BMatP= 8.73D-01
 IDIUse=3 WtCom= 4.33D-01 WtEn= 5.67D-01
 Coeff-Com:  0.100D+01
 Coeff-En:   0.100D+01
 Coeff:      0.100D+01
 Gap=    -0.362 Goal=   None    Shift=    0.000
 GapD=   -0.362 DampG=0.250 DampE=0.500 DampFc=0.2500 IDamp=-1.
 Damping current iteration by 2.50D-01
 RMSDP=3.06D+00 MaxDP=2.16D+02              OVMax= 9.94D-01

 Cycle   2  Pass 1  IDiag  1:
 RMSU=  6.60D-01    CP:  3.00D+00
 E= -1454.11918476623     Delta-E=        0.471584061449 Rises=F Damp=T
 DIIS: error= 2.24D-02 at cycle   2 NSaved=   2.
 NSaved= 2 IEnMin= 1 EnMin= -1454.59076882768     IErMin= 2 ErrMin= 2.24D-02
 ErrMax= 2.24D-02  0.00D+00 EMaxC= 1.00D-01 BMatC= 2.06D-01 BMatP= 8.73D-01
 IDIUse=3 WtCom= 7.76D-01 WtEn= 2.24D-01
 Coeff-Com:  0.829D-01 0.917D+00
 Coeff-En:   0.663D+00 0.337D+00
 Coeff:      0.213D+00 0.787D+00
 Gap=     0.145 Goal=   None    Shift=    0.000
 RMSDP=7.59D-01 MaxDP=5.21D+01 DE= 4.72D-01 OVMax= 9.52D-01

 Cycle   3  Pass 1  IDiag  1:
 RMSU=  5.78D-02    CP:  1.16D+00 -4.64D-03
 E= -1454.68904188052     Delta-E=       -0.569857114296 Rises=F Damp=F
 DIIS: error= 5.16D-02 at cycle   3 NSaved=   3.
 NSaved= 3 IEnMin= 3 EnMin= -1454.68904188052     IErMin= 2 ErrMin= 2.24D-02
 ErrMax= 5.16D-02  0.00D+00 EMaxC= 1.00D-01 BMatC= 4.91D-01 BMatP= 2.06D-01
 IDIUse=2 WtCom= 0.00D+00 WtEn= 1.00D+00
 EnCoef did     3 forward-backward iterations
 Coeff-En:   0.186D+00 0.290D+00 0.523D+00
 Coeff:      0.186D+00 0.290D+00 0.523D+00
 Gap=    -0.014 Goal=   None    Shift=    0.000
 RMSDP=1.62D-01 MaxDP=1.54D+01 DE=-5.70D-01 OVMax= 9.86D-01

 Cycle   4  Pass 1  IDiag  1:
 RMSU=  1.51D-01    CP:  1.60D+00  4.05D-02  1.54D+00
 E= -1449.18870654172     Delta-E=        5.500335338802 Rises=F Damp=F
 DIIS: error= 8.99D-02 at cycle   4 NSaved=   4.
 NSaved= 4 IEnMin= 3 EnMin= -1454.68904188052     IErMin= 2 ErrMin= 2.24D-02
 ErrMax= 8.99D-02  0.00D+00 EMaxC= 1.00D-01 BMatC= 3.00D+00 BMatP= 2.06D-01
 IDIUse=2 WtCom= 0.00D+00 WtEn= 1.00D+00
 EnCoef did     2 forward-backward iterations
 Coeff-En:   0.185D-02 0.000D+00 0.785D+00 0.213D+00
 Coeff:      0.185D-02 0.000D+00 0.785D+00 0.213D+00
 Gap=     0.040 Goal=   None    Shift=    0.000
 RMSDP=9.16D-02 MaxDP=4.95D+00 DE= 5.50D+00 OVMax= 8.58D-01

 Cycle   5  Pass 1  IDiag  1:
 RMSU=  7.47D-02    CP:  1.70D+00  8.44D-03  2.15D+00  7.88D-01
 E= -1455.20178859880     Delta-E=       -6.013082057083 Rises=F Damp=F
 DIIS: error= 2.95D-02 at cycle   5 NSaved=   5.
 NSaved= 5 IEnMin= 5 EnMin= -1455.20178859880     IErMin= 2 ErrMin= 2.24D-02
 ErrMax= 2.95D-02  0.00D+00 EMaxC= 1.00D-01 BMatC= 3.23D-01 BMatP= 2.06D-01
 IDIUse=2 WtCom= 0.00D+00 WtEn= 1.00D+00
 Coeff-En:   0.000D+00 0.000D+00 0.350D+00 0.000D+00 0.650D+00
 Coeff:      0.000D+00 0.000D+00 0.350D+00 0.000D+00 0.650D+00
 Gap=    -0.020 Goal=   None    Shift=    0.000
 RMSDP=1.15D-01 MaxDP=8.03D+00 DE=-6.01D+00 OVMax= 7.32D-01

 Cycle   6  Pass 1  IDiag  1:
 RMSU=  3.24D-02    CP:  1.41D+00  1.02D-02  1.11D+00  2.47D-01  5.22D-01
 E= -1454.87982732589     Delta-E=        0.321961272914 Rises=F Damp=F
 DIIS: error= 3.78D-02 at cycle   6 NSaved=   6.
 NSaved= 6 IEnMin= 5 EnMin= -1455.20178859880     IErMin= 2 ErrMin= 2.24D-02
 ErrMax= 3.78D-02  0.00D+00 EMaxC= 1.00D-01 BMatC= 5.85D-01 BMatP= 2.06D-01
 IDIUse=2 WtCom= 0.00D+00 WtEn= 1.00D+00
 EnCoef did    12 forward-backward iterations
 Coeff-En:   0.000D+00 0.000D+00 0.106D+00 0.000D+00 0.586D+00 0.308D+00
 Coeff:      0.000D+00 0.000D+00 0.106D+00 0.000D+00 0.586D+00 0.308D+00
 Gap=     0.008 Goal=   None    Shift=    0.000
 RMSDP=4.79D-02 MaxDP=6.24D+00 DE= 3.22D-01 OVMax= 7.34D-01

 Cycle   7  Pass 1  IDiag  1:
 RMSU=  3.00D-02    CP:  1.35D+00 -1.64D-03  1.01D+00  2.29D-02  5.07D-01
                    CP:  6.67D-01
 E= -1455.43241680303     Delta-E=       -0.552589477140 Rises=F Damp=F
 DIIS: error= 2.44D-02 at cycle   7 NSaved=   7.
 NSaved= 7 IEnMin= 7 EnMin= -1455.43241680303     IErMin= 2 ErrMin= 2.24D-02
 ErrMax= 2.44D-02  0.00D+00 EMaxC= 1.00D-01 BMatC= 1.62D-01 BMatP= 2.06D-01
 IDIUse=3 WtCom= 7.56D-01 WtEn= 2.44D-01
 EnCoef did     7 forward-backward iterations
 Coeff-Com: -0.473D-01 0.183D+00 0.155D+00-0.175D-01 0.284D+00 0.181D+00
 Coeff-Com:  0.262D+00
 Coeff-En:   0.000D+00 0.000D+00 0.000D+00 0.000D+00 0.162D+00 0.277D+00
 Coeff-En:   0.561D+00
 Coeff:     -0.358D-01 0.139D+00 0.118D+00-0.132D-01 0.254D+00 0.204D+00
 Coeff:      0.335D+00
 Gap=     0.033 Goal=   None    Shift=    0.000
 RMSDP=3.43D-02 MaxDP=2.10D+00 DE=-5.53D-01 OVMax= 1.02D-01

 Cycle   8  Pass 1  IDiag  1:
 RMSU=  8.96D-03    CP:  1.17D+00 -5.75D-03  8.57D-01  1.43D-01  4.08D-01
                    CP:  3.60D-01  4.55D-01
 E= -1455.58012068373     Delta-E=       -0.147703880699 Rises=F Damp=F
 DIIS: error= 1.00D-02 at cycle   8 NSaved=   8.
 NSaved= 8 IEnMin= 8 EnMin= -1455.58012068373     IErMin= 8 ErrMin= 1.00D-02
 ErrMax= 1.00D-02  0.00D+00 EMaxC= 1.00D-01 BMatC= 3.40D-02 BMatP= 1.62D-01
 IDIUse=3 WtCom= 9.00D-01 WtEn= 1.00D-01
 Coeff-Com: -0.350D-01 0.102D+00 0.680D-01-0.454D-02-0.127D+00 0.104D+00
 Coeff-Com: -0.633D-01 0.957D+00
 Coeff-En:   0.000D+00 0.000D+00 0.000D+00 0.000D+00 0.000D+00 0.132D+00
 Coeff-En:   0.000D+00 0.868D+00
 Coeff:     -0.315D-01 0.914D-01 0.612D-01-0.409D-02-0.115D+00 0.107D+00
 Coeff:     -0.569D-01 0.948D+00
 Gap=     0.022 Goal=   None    Shift=    0.000
 RMSDP=2.43D-02 MaxDP=1.28D+00 DE=-1.48D-01 OVMax= 1.52D-01

 Cycle   9  Pass 1  IDiag  1:
 RMSU=  1.05D-02    CP:  1.15D+00  3.59D-03  5.50D-01  1.07D-01  3.05D-01
                    CP:  4.83D-01  3.36D-01  1.29D+00
 E= -1455.62825838636     Delta-E=       -0.048137702634 Rises=F Damp=F
 DIIS: error= 2.30D-03 at cycle   9 NSaved=   9.
 NSaved= 9 IEnMin= 9 EnMin= -1455.62825838636     IErMin= 9 ErrMin= 2.30D-03
 ErrMax= 2.30D-03  0.00D+00 EMaxC= 1.00D-01 BMatC= 3.30D-03 BMatP= 3.40D-02
 IDIUse=3 WtCom= 9.77D-01 WtEn= 2.30D-02
 Coeff-Com: -0.149D-01 0.362D-01 0.214D-01 0.309D-02-0.678D-01 0.255D-01
 Coeff-Com: -0.839D-01 0.181D+00 0.899D+00
 Coeff-En:   0.000D+00 0.000D+00 0.000D+00 0.000D+00 0.000D+00 0.000D+00
 Coeff-En:   0.000D+00 0.000D+00 0.100D+01
 Coeff:     -0.146D-01 0.354D-01 0.209D-01 0.302D-02-0.662D-01 0.249D-01
 Coeff:     -0.820D-01 0.177D+00 0.901D+00
 Gap=     0.044 Goal=   None    Shift=    0.000
 RMSDP=6.60D-03 MaxDP=3.43D-01 DE=-4.81D-02 OVMax= 1.31D-01

 Cycle  10  Pass 1  IDiag  1:
 RMSU=  2.43D-03    CP:  1.14D+00  5.78D-03  4.75D-01  9.45D-02  2.67D-01
                    CP:  4.89D-01  2.95D-01  1.28D+00  1.15D+00
 E= -1455.63208074410     Delta-E=       -0.003822357738 Rises=F Damp=F
 DIIS: error= 2.95D-03 at cycle  10 NSaved=  10.
 NSaved=10 IEnMin=10 EnMin= -1455.63208074410     IErMin= 9 ErrMin= 2.30D-03
 ErrMax= 2.95D-03  0.00D+00 EMaxC= 1.00D-01 BMatC= 2.23D-03 BMatP= 3.30D-03
 IDIUse=3 WtCom= 9.77D-01 WtEn= 2.30D-02
 Coeff-Com: -0.553D-02 0.918D-02-0.371D-02 0.245D-02-0.997D-02 0.409D-02
 Coeff-Com:  0.141D-01 0.134D-01 0.413D+00 0.563D+00
 Coeff-En:   0.000D+00 0.000D+00 0.000D+00 0.000D+00 0.000D+00 0.000D+00
 Coeff-En:   0.000D+00 0.000D+00 0.289D+00 0.711D+00
 Coeff:     -0.540D-02 0.897D-02-0.362D-02 0.239D-02-0.974D-02 0.399D-02
 Coeff:      0.138D-01 0.131D-01 0.410D+00 0.567D+00
 Gap=     0.057 Goal=   None    Shift=    0.000
 RMSDP=2.93D-03 MaxDP=2.00D-01 DE=-3.82D-03 OVMax= 1.74D-02

 Cycle  11  Pass 1  IDiag  1:
 RMSU=  1.19D-03    CP:  1.15D+00  5.83D-03  4.97D-01  9.16D-02  2.81D-01
                    CP:  5.01D-01  3.40D-01  1.22D+00  1.15D+00  1.07D+00
 E= -1455.63362605206     Delta-E=       -0.001545307956 Rises=F Damp=F
 DIIS: error= 1.97D-03 at cycle  11 NSaved=  11.
 NSaved=11 IEnMin=11 EnMin= -1455.63362605206     IErMin=11 ErrMin= 1.97D-03
 ErrMax= 1.97D-03  0.00D+00 EMaxC= 1.00D-01 BMatC= 1.22D-03 BMatP= 2.23D-03
 IDIUse=3 WtCom= 9.80D-01 WtEn= 1.97D-02
 Coeff-Com: -0.718D-02 0.110D-01 0.532D-03 0.149D-02-0.124D-01 0.380D-02
 Coeff-Com:  0.118D-01 0.109D+00 0.162D+00 0.971D-01 0.622D+00
 Coeff-En:   0.000D+00 0.000D+00 0.000D+00 0.000D+00 0.000D+00 0.000D+00
 Coeff-En:   0.000D+00 0.000D+00 0.880D-01 0.000D+00 0.912D+00
 Coeff:     -0.704D-02 0.108D-01 0.521D-03 0.146D-02-0.121D-01 0.373D-02
 Coeff:      0.116D-01 0.107D+00 0.161D+00 0.952D-01 0.628D+00
 Gap=     0.059 Goal=   None    Shift=    0.000
 RMSDP=2.30D-03 MaxDP=1.33D-01 DE=-1.55D-03 OVMax= 1.03D-02

 Cycle  12  Pass 1  IDiag  1:
 RMSU=  3.87D-04    CP:  1.16D+00  5.49D-03  5.23D-01  9.47D-02  2.95D-01
                    CP:  4.98D-01  3.66D-01  1.18D+00  1.10D+00  1.15D+00
                    CP:  1.19D+00
 E= -1455.63473804810     Delta-E=       -0.001111996042 Rises=F Damp=F
 DIIS: error= 1.61D-03 at cycle  12 NSaved=  12.
 NSaved=12 IEnMin=12 EnMin= -1455.63473804810     IErMin=12 ErrMin= 1.61D-03
 ErrMax= 1.61D-03  0.00D+00 EMaxC= 1.00D-01 BMatC= 4.54D-04 BMatP= 1.22D-03
 IDIUse=3 WtCom= 9.84D-01 WtEn= 1.61D-02
 Coeff-Com: -0.413D-02 0.526D-02 0.111D-02 0.446D-03-0.710D-02 0.292D-02
 Coeff-Com: -0.153D-03 0.976D-01-0.518D-01-0.371D+00-0.936D-01 0.142D+01
 Coeff-En:   0.000D+00 0.000D+00 0.000D+00 0.000D+00 0.000D+00 0.000D+00
 Coeff-En:   0.000D+00 0.000D+00 0.000D+00 0.000D+00 0.000D+00 0.100D+01
 Coeff:     -0.407D-02 0.518D-02 0.109D-02 0.439D-03-0.699D-02 0.288D-02
 Coeff:     -0.150D-03 0.961D-01-0.510D-01-0.365D+00-0.920D-01 0.141D+01
 Gap=     0.065 Goal=   None    Shift=    0.000
 RMSDP=5.00D-03 MaxDP=3.22D-01 DE=-1.11D-03 OVMax= 3.30D-02

 Cycle  13  Pass 1  IDiag  1:
 RMSU=  5.13D-04    CP:  1.18D+00  4.78D-03  5.82D-01  1.04D-01  3.22D-01
                    CP:  4.87D-01  4.04D-01  1.12D+00  1.02D+00  1.30D+00
                    CP:  1.99D+00  2.51D+00
 E= -1455.63576514315     Delta-E=       -0.001027095050 Rises=F Damp=F
 DIIS: error= 4.85D-04 at cycle  13 NSaved=  13.
 NSaved=13 IEnMin=13 EnMin= -1455.63576514315     IErMin=13 ErrMin= 4.85D-04
 ErrMax= 4.85D-04  0.00D+00 EMaxC= 1.00D-01 BMatC= 8.61D-05 BMatP= 4.54D-04
 IDIUse=3 WtCom= 9.95D-01 WtEn= 4.85D-03
 Coeff-Com: -0.174D-02 0.184D-02 0.969D-03-0.123D-03 0.126D-02 0.127D-02
 Coeff-Com: -0.124D-02 0.227D-01-0.307D-01-0.201D+00-0.362D+00 0.838D+00
 Coeff-Com:  0.731D+00
 Coeff-En:   0.000D+00 0.000D+00 0.000D+00 0.000D+00 0.000D+00 0.000D+00
 Coeff-En:   0.000D+00 0.000D+00 0.000D+00 0.000D+00 0.000D+00 0.000D+00
 Coeff-En:   0.100D+01
 Coeff:     -0.173D-02 0.183D-02 0.965D-03-0.123D-03 0.125D-02 0.126D-02
 Coeff:     -0.123D-02 0.226D-01-0.306D-01-0.200D+00-0.360D+00 0.834D+00
 Coeff:      0.732D+00
 Gap=     0.068 Goal=   None    Shift=    0.000
 RMSDP=2.24D-03 MaxDP=1.38D-01 DE=-1.03D-03 OVMax= 3.06D-02

 Cycle  14  Pass 1  IDiag  1:
 RMSU=  3.49D-04    CP:  1.19D+00  4.55D-03  6.07D-01  1.09D-01  3.33D-01
                    CP:  4.78D-01  4.21D-01  1.10D+00  1.00D+00  1.41D+00
                    CP:  2.41D+00  3.00D+00  1.86D+00
 E= -1455.63630832839     Delta-E=       -0.000543185237 Rises=F Damp=F
 DIIS: error= 5.33D-04 at cycle  14 NSaved=  14.
 NSaved=14 IEnMin=14 EnMin= -1455.63630832839     IErMin=13 ErrMin= 4.85D-04
 ErrMax= 5.33D-04  0.00D+00 EMaxC= 1.00D-01 BMatC= 4.37D-05 BMatP= 8.61D-05
 IDIUse=3 WtCom= 9.95D-01 WtEn= 4.85D-03
 Coeff-Com: -0.170D-02 0.180D-02 0.106D-02-0.139D-03 0.144D-02 0.120D-02
 Coeff-Com: -0.100D-02 0.209D-01-0.258D-01-0.180D+00-0.342D+00 0.768D+00
 Coeff-Com:  0.674D+00 0.818D-01
 Coeff-En:   0.000D+00 0.000D+00 0.000D+00 0.000D+00 0.000D+00 0.000D+00
 Coeff-En:   0.000D+00 0.000D+00 0.000D+00 0.000D+00 0.000D+00 0.000D+00
 Coeff-En:   0.000D+00 0.100D+01
 Coeff:     -0.169D-02 0.179D-02 0.105D-02-0.138D-03 0.143D-02 0.119D-02
 Coeff:     -0.996D-03 0.208D-01-0.257D-01-0.179D+00-0.340D+00 0.764D+00
 Coeff:      0.671D+00 0.863D-01
 Gap=     0.068 Goal=   None    Shift=    0.000
 RMSDP=1.16D-04 MaxDP=1.12D-02 DE=-5.43D-04 OVMax= 2.89D-03

 Cycle  15  Pass 1  IDiag  1:
 RMSU=  1.91D-05    CP:  1.19D+00  4.56D-03  6.08D-01  1.09D-01  3.33D-01
                    CP:  4.77D-01  4.21D-01  1.10D+00  1.01D+00  1.42D+00
                    CP:  2.42D+00  3.00D+00  1.95D+00  1.12D+00
 E= -1455.63635439220     Delta-E=       -0.000046063814 Rises=F Damp=F
 DIIS: error= 5.37D-04 at cycle  15 NSaved=  15.
 NSaved=15 IEnMin=15 EnMin= -1455.63635439220     IErMin=13 ErrMin= 4.85D-04
 ErrMax= 5.37D-04  0.00D+00 EMaxC= 1.00D-01 BMatC= 4.38D-05 BMatP= 4.37D-05
 IDIUse=3 WtCom= 9.95D-01 WtEn= 4.85D-03
 Coeff-Com: -0.189D-02 0.203D-02 0.807D-03-0.876D-04 0.158D-02 0.138D-02
 Coeff-Com: -0.167D-02 0.219D-01-0.363D-01-0.233D+00-0.396D+00 0.930D+00
 Coeff-Com:  0.905D+00 0.535D+01-0.554D+01
 Coeff-En:   0.000D+00 0.000D+00 0.000D+00 0.000D+00 0.000D+00 0.000D+00
 Coeff-En:   0.000D+00 0.000D+00 0.000D+00 0.000D+00 0.000D+00 0.000D+00
 Coeff-En:   0.000D+00 0.000D+00 0.100D+01
 Coeff:     -0.188D-02 0.202D-02 0.803D-03-0.871D-04 0.157D-02 0.137D-02
 Coeff:     -0.166D-02 0.218D-01-0.362D-01-0.231D+00-0.394D+00 0.925D+00
 Coeff:      0.901D+00 0.532D+01-0.551D+01
 Gap=     0.068 Goal=   None    Shift=    0.000
 RMSDP=9.33D-04 MaxDP=8.57D-02 DE=-4.61D-05 OVMax= 2.59D-02

 Cycle  16  Pass 1  IDiag  1:
 RMSU=  8.17D-05    CP:  1.18D+00  4.54D-03  6.02D-01  1.06D-01  3.31D-01
                    CP:  4.84D-01  4.21D-01  1.09D+00  9.84D-01  1.38D+00
                    CP:  2.26D+00  3.00D+00  1.16D+00  5.77D-02 -3.00D+00
 E= -1455.63595096565     Delta-E=        0.000403426546 Rises=F Damp=F
 DIIS: error= 5.02D-04 at cycle  16 NSaved=  16.
 NSaved=16 IEnMin=15 EnMin= -1455.63635439220     IErMin=13 ErrMin= 4.85D-04
 ErrMax= 5.02D-04  0.00D+00 EMaxC= 1.00D-01 BMatC= 4.41D-05 BMatP= 4.37D-05
 IDIUse=3 WtCom= 9.95D-01 WtEn= 4.85D-03
 Large coefficients: NSaved= 16 BigCof=   27.68 CofMax=   10.00 Det=-7.72D-09
 Inversion failed.  Reducing to 15 matrices.
 Large coefficients: NSaved= 15 BigCof=   27.69 CofMax=   10.00 Det=-7.72D-09
 Inversion failed.  Reducing to 14 matrices.
 Large coefficients: NSaved= 14 BigCof=   26.79 CofMax=   10.00 Det=-7.82D-09
 Inversion failed.  Reducing to 13 matrices.
 Large coefficients: NSaved= 13 BigCof=   26.24 CofMax=   10.00 Det=-7.85D-09
 Inversion failed.  Reducing to 12 matrices.
 Large coefficients: NSaved= 12 BigCof=   26.50 CofMax=   10.00 Det=-7.93D-09
 Inversion failed.  Reducing to 11 matrices.
 Large coefficients: NSaved= 11 BigCof=   26.32 CofMax=   10.00 Det=-8.01D-09
 Inversion failed.  Reducing to 10 matrices.
 Large coefficients: NSaved= 10 BigCof=   24.21 CofMax=   10.00 Det=-8.43D-09
 Inversion failed.  Reducing to  9 matrices.
 Large coefficients: NSaved=  9 BigCof=   22.32 CofMax=   10.00 Det=-8.99D-09
 Inversion failed.  Reducing to  8 matrices.
 Large coefficients: NSaved=  8 BigCof=   22.77 CofMax=   10.00 Det=-9.11D-09
 Inversion failed.  Reducing to  7 matrices.
 Large coefficients: NSaved=  7 BigCof=   22.77 CofMax=   10.00 Det=-9.11D-09
 Inversion failed.  Reducing to  6 matrices.
 Large coefficients: NSaved=  6 BigCof=   23.06 CofMax=   10.00 Det=-9.21D-09
 Inversion failed.  Reducing to  5 matrices.
 Large coefficients: NSaved=  5 BigCof=   27.23 CofMax=   10.00 Det=-9.38D-09
 Inversion failed.  Reducing to  4 matrices.
 Rare condition: small coef for last iteration:  0.000D+00
 Coeff-Com: -0.261D+00 0.586D+01-0.641D+01 0.181D+01
 Coeff-En:   0.000D+00 0.000D+00 0.000D+00 0.100D+01
 Coeff:     -0.261D+00 0.586D+01-0.641D+01 0.181D+01
 Gap=     0.071 Goal=   None    Shift=    0.000
 RMSDP=1.17D-03 MaxDP=6.23D-02 DE= 4.03D-04 OVMax= 1.22D-02

 Cycle  17  Pass 1  IDiag  1:
 RMSU=  1.61D-04    CP:  1.19D+00  4.45D-03  6.13D-01  1.08D-01  3.38D-01
                    CP:  4.86D-01  4.35D-01  1.07D+00  9.58D-01  1.39D+00
                    CP:  2.32D+00  3.00D+00  1.05D+00  3.71D-01 -3.00D+00
                    CP:  1.04D+00
 E= -1455.63577498286     Delta-E=        0.000175982790 Rises=F Damp=F
 DIIS: error= 6.99D-04 at cycle  17 NSaved=   5.
 NSaved= 5 IEnMin= 3 EnMin= -1455.63635439220     IErMin= 1 ErrMin= 4.85D-04
 ErrMax= 6.99D-04  0.00D+00 EMaxC= 1.00D-01 BMatC= 1.66D-04 BMatP= 4.37D-05
 IDIUse=3 WtCom= 9.95D-01 WtEn= 4.85D-03
 Large coefficients: NSaved=  5 BigCof=   21.94 CofMax=   10.00 Det=-1.10D-08
 Inversion failed.  Reducing to  4 matrices.
 Large coefficients: NSaved=  4 BigCof=   20.93 CofMax=   10.00 Det=-1.22D-08
 Inversion failed.  Reducing to  3 matrices.
 Coeff-Com: -0.174D+01 0.242D+01 0.329D+00
 Coeff-En:   0.000D+00 0.829D+00 0.171D+00
 Coeff:     -0.174D+01 0.241D+01 0.328D+00
 Gap=     0.068 Goal=   None    Shift=    0.000
 RMSDP=1.23D-03 MaxDP=7.78D-02 DE= 1.76D-04 OVMax= 1.85D-02

 Cycle  18  Pass 1  IDiag  1:
 RMSU=  1.25D-04    CP:  1.18D+00  4.66D-03  6.00D-01  1.06D-01  3.32D-01
                    CP:  4.92D-01  4.26D-01  1.07D+00  9.69D-01  1.37D+00
                    CP:  2.18D+00  2.66D+00  5.25D-01 -1.47D-01 -3.00D+00
                    CP:  3.00D+00  7.09D-01
 E= -1455.63569966642     Delta-E=        0.000075316443 Rises=F Damp=F
 DIIS: error= 6.05D-04 at cycle  18 NSaved=   4.
 NSaved= 4 IEnMin= 1 EnMin= -1455.63635439220     IErMin= 2 ErrMin= 5.02D-04
 ErrMax= 6.05D-04  0.00D+00 EMaxC= 1.00D-01 BMatC= 5.31D-05 BMatP= 4.38D-05
 IDIUse=3 WtCom= 9.95D-01 WtEn= 4.85D-03
 Rare condition: small coef for last iteration:  0.000D+00
 Coeff-Com: -0.412D+01 0.390D+01 0.392D+00 0.826D+00
 Coeff-En:   0.000D+00 0.000D+00 0.672D+00 0.328D+00
 Coeff:     -0.412D+01 0.390D+01 0.392D+00 0.826D+00
 Gap=     0.068 Goal=   None    Shift=    0.000
 RMSDP=3.09D-03 MaxDP=3.11D-01 DE= 7.53D-05 OVMax= 8.42D-02

 Cycle  19  Pass 1  IDiag  1:
 RMSU=  4.24D-04    CP:  1.17D+00  4.48D-03  5.83D-01  9.54D-02  3.25D-01
                    CP:  5.17D-01  4.30D-01  1.02D+00  8.91D-01  1.21D+00
                    CP:  1.67D+00 -4.97D-02 -1.94D+00 -1.07D+00 -3.00D+00
                    CP:  3.00D+00  3.00D+00  3.00D+00
 E= -1455.63471132201     Delta-E=        0.000988344413 Rises=F Damp=F
 DIIS: error= 3.65D-04 at cycle  19 NSaved=   5.
 NSaved= 5 IEnMin= 1 EnMin= -1455.63635439220     IErMin= 5 ErrMin= 3.65D-04
 ErrMax= 3.65D-04  0.00D+00 EMaxC= 1.00D-01 BMatC= 6.29D-05 BMatP= 4.38D-05
 IDIUse=3 WtCom= 9.95D-01 WtEn= 4.85D-03
 Rare condition: small coef for last iteration:  0.000D+00
 Coeff-Com: -0.670D+01 0.557D+01 0.435D+00 0.112D+01 0.577D+00
 Coeff-En:   0.000D+00 0.000D+00 0.000D+00 0.000D+00 0.100D+01
 Coeff:     -0.670D+01 0.557D+01 0.435D+00 0.112D+01 0.577D+00
 Gap=     0.070 Goal=   None    Shift=    0.000
 RMSDP=6.20D-03 MaxDP=5.60D-01 DE= 9.88D-04 OVMax= 1.36D-01

 Cycle  20  Pass 1  IDiag  1:
 RMSU=  1.63D-03    CP:  1.15D+00  4.56D-03  5.31D-01  7.51D-02  3.02D-01
                    CP:  5.57D-01  4.21D-01  9.48D-01  8.10D-01  9.51D-01
                    CP:  6.05D-01 -3.00D+00 -3.00D+00 -3.00D+00 -3.00D+00
                    CP:  3.00D+00  3.00D+00  3.00D+00  2.36D+00
 E= -1455.63385478687     Delta-E=        0.000856535141 Rises=F Damp=F
 DIIS: error= 8.19D-04 at cycle  20 NSaved=   6.
 NSaved= 6 IEnMin= 1 EnMin= -1455.63635439220     IErMin= 5 ErrMin= 3.65D-04
 ErrMax= 8.19D-04  0.00D+00 EMaxC= 1.00D-01 BMatC= 3.04D-04 BMatP= 4.38D-05
 IDIUse=3 WtCom= 9.95D-01 WtEn= 4.85D-03
 Rare condition: small coef for last iteration:  0.000D+00
 Coeff-Com: -0.683D+01 0.511D+01 0.265D+00 0.112D+01 0.179D+01-0.454D+00
 Coeff-En:   0.000D+00 0.000D+00 0.000D+00 0.000D+00 0.000D+00 0.100D+01
 Coeff:     -0.683D+01 0.511D+01 0.265D+00 0.112D+01 0.179D+01-0.454D+00
 Gap=     0.074 Goal=   None    Shift=    0.000
 RMSDP=1.25D-03 MaxDP=7.88D-02 DE= 8.57D-04 OVMax= 1.30D-02

 Cycle  21  Pass 1  IDiag  1:
 Restarting incremental Fock formation.
 E= -1455.63355436187     Delta-E=        0.000300425002 Rises=F Damp=F
 DIIS: error= 1.14D-03 at cycle  21 NSaved=   7.
 NSaved= 7 IEnMin= 1 EnMin= -1455.63635439220     IErMin= 5 ErrMin= 3.65D-04
 ErrMax= 1.14D-03  0.00D+00 EMaxC= 1.00D-01 BMatC= 5.79D-04 BMatP= 4.38D-05
 IDIUse=3 WtCom= 9.95D-01 WtEn= 4.85D-03
 Rare condition: small coef for last iteration:  0.000D+00
 Coeff-Com: -0.615D+01 0.465D+01 0.290D+00 0.102D+01 0.142D+01 0.213D-01
 Coeff-Com: -0.255D+00
 Coeff-En:   0.000D+00 0.000D+00 0.000D+00 0.000D+00 0.000D+00 0.000D+00
 Coeff-En:   0.100D+01
 Coeff:     -0.615D+01 0.465D+01 0.290D+00 0.102D+01 0.142D+01 0.213D-01
 Coeff:     -0.255D+00
 Gap=     0.073 Goal=   None    Shift=    0.000
 RMSDP=5.61D-04 MaxDP=3.37D-02 DE= 3.00D-04 OVMax= 4.15D-03

 Cycle  22  Pass 1  IDiag  1:
 RMSU=  4.43D-04    CP:  1.00D+00
 E= -1455.63370126020     Delta-E=       -0.000146898336 Rises=F Damp=F
 DIIS: error= 9.94D-04 at cycle  22 NSaved=   8.
 NSaved= 8 IEnMin= 1 EnMin= -1455.63635439220     IErMin= 5 ErrMin= 3.65D-04
 ErrMax= 9.94D-04  0.00D+00 EMaxC= 1.00D-01 BMatC= 4.47D-04 BMatP= 4.38D-05
 IDIUse=3 WtCom= 9.95D-01 WtEn= 4.85D-03
 Coeff-Com: -0.450D+00 0.252D-01 0.204D+00 0.472D-02 0.497D+00 0.872D+00
 Coeff-Com: -0.437D+01 0.422D+01
 Coeff-En:   0.000D+00 0.000D+00 0.000D+00 0.000D+00 0.000D+00 0.000D+00
 Coeff-En:   0.000D+00 0.100D+01
 Coeff:     -0.447D+00 0.251D-01 0.203D+00 0.469D-02 0.495D+00 0.868D+00
 Coeff:     -0.435D+01 0.420D+01
 Gap=     0.068 Goal=   None    Shift=    0.000
 RMSDP=4.15D-03 MaxDP=2.54D-01 DE=-1.47D-04 OVMax= 3.71D-02

 Cycle  23  Pass 1  IDiag  1:
 RMSU=  2.40D-03    CP:  1.03D+00  3.00D+00
 E= -1455.63421005465     Delta-E=       -0.000508794449 Rises=F Damp=F
 DIIS: error= 2.69D-04 at cycle  23 NSaved=   9.
 NSaved= 9 IEnMin= 1 EnMin= -1455.63635439220     IErMin= 9 ErrMin= 2.69D-04
 ErrMax= 2.69D-04  0.00D+00 EMaxC= 1.00D-01 BMatC= 1.38D-05 BMatP= 4.38D-05
 IDIUse=3 WtCom= 9.97D-01 WtEn= 2.69D-03
 Coeff-Com:  0.153D+01-0.152D+01 0.709D-01-0.356D+00 0.139D+00 0.128D+00
 Coeff-Com: -0.182D+01 0.184D+01 0.994D+00
 Coeff-En:   0.000D+00 0.000D+00 0.000D+00 0.000D+00 0.000D+00 0.000D+00
 Coeff-En:   0.000D+00 0.000D+00 0.100D+01
 Coeff:      0.152D+01-0.152D+01 0.707D-01-0.355D+00 0.138D+00 0.127D+00
 Coeff:     -0.182D+01 0.184D+01 0.994D+00
 Gap=     0.066 Goal=   None    Shift=    0.000
 RMSDP=1.59D-03 MaxDP=9.95D-02 DE=-5.09D-04 OVMax= 6.69D-03

 Cycle  24  Pass 1  IDiag  1:
 RMSU=  2.94D-04    CP:  1.03D+00  3.00D+00  1.52D+00
 E= -1455.63423006470     Delta-E=       -0.000020010052 Rises=F Damp=F
 DIIS: error= 1.31D-04 at cycle  24 NSaved=  10.
 NSaved=10 IEnMin= 1 EnMin= -1455.63635439220     IErMin=10 ErrMin= 1.31D-04
 ErrMax= 1.31D-04  0.00D+00 EMaxC= 1.00D-01 BMatC= 8.49D-06 BMatP= 1.38D-05
 IDIUse=3 WtCom= 9.99D-01 WtEn= 1.31D-03
 Coeff-Com:  0.653D+00-0.772D+00 0.197D-01-0.196D+00 0.213D+00-0.361D+00
 Coeff-Com:  0.644D+00-0.460D+00 0.549D+00 0.710D+00
 Coeff-En:   0.000D+00 0.000D+00 0.000D+00 0.000D+00 0.000D+00 0.000D+00
 Coeff-En:   0.000D+00 0.000D+00 0.000D+00 0.100D+01
 Coeff:      0.653D+00-0.771D+00 0.197D-01-0.196D+00 0.213D+00-0.361D+00
 Coeff:      0.643D+00-0.460D+00 0.549D+00 0.710D+00
 Gap=     0.067 Goal=   None    Shift=    0.000
 RMSDP=9.11D-04 MaxDP=8.38D-02 DE=-2.00D-05 OVMax= 1.99D-02

 Cycle  25  Pass 1  IDiag  1:
 RMSU=  1.27D-04    CP:  1.03D+00  3.00D+00  1.26D+00  2.68D+00
 E= -1455.63422515917     Delta-E=        0.000004905538 Rises=F Damp=F
 DIIS: error= 6.31D-05 at cycle  25 NSaved=  11.
 NSaved=11 IEnMin= 1 EnMin= -1455.63635439220     IErMin=11 ErrMin= 6.31D-05
 ErrMax= 6.31D-05  0.00D+00 EMaxC= 1.00D-01 BMatC= 7.13D-07 BMatP= 8.49D-06
 IDIUse=1 WtCom= 1.00D+00 WtEn= 0.00D+00
 Coeff-Com:  0.139D+00-0.111D+00 0.925D-02-0.429D-01 0.105D-01-0.874D-01
 Coeff-Com:  0.436D+00-0.436D+00-0.990D-01 0.405D-01 0.114D+01
 Coeff:      0.139D+00-0.111D+00 0.925D-02-0.429D-01 0.105D-01-0.874D-01
 Coeff:      0.436D+00-0.436D+00-0.990D-01 0.405D-01 0.114D+01
 Gap=     0.067 Goal=   None    Shift=    0.000
 RMSDP=5.01D-04 MaxDP=3.08D-02 DE= 4.91D-06 OVMax= 3.67D-03

 Cycle  26  Pass 1  IDiag  1:
 RMSU=  5.27D-05    CP:  1.03D+00  3.00D+00  1.43D+00  2.89D+00  9.79D-01
 E= -1455.63422640437     Delta-E=       -0.000001245202 Rises=F Damp=F
 DIIS: error= 3.02D-05 at cycle  26 NSaved=  12.
 NSaved=12 IEnMin= 1 EnMin= -1455.63635439220     IErMin=12 ErrMin= 3.02D-05
 ErrMax= 3.02D-05  0.00D+00 EMaxC= 1.00D-01 BMatC= 3.98D-07 BMatP= 7.13D-07
 IDIUse=1 WtCom= 1.00D+00 WtEn= 0.00D+00
 Coeff-Com:  0.980D-02 0.242D-01 0.201D-02-0.204D-02-0.214D-01 0.338D-01
 Coeff-Com:  0.703D-02-0.252D-01-0.125D+00-0.160D+00 0.517D+00 0.739D+00
 Coeff:      0.980D-02 0.242D-01 0.201D-02-0.204D-02-0.214D-01 0.338D-01
 Coeff:      0.703D-02-0.252D-01-0.125D+00-0.160D+00 0.517D+00 0.739D+00
 Gap=     0.067 Goal=   None    Shift=    0.000
 RMSDP=3.40D-05 MaxDP=3.01D-03 DE=-1.25D-06 OVMax= 4.85D-04

 Cycle  27  Pass 1  IDiag  1:
 RMSU=  1.05D-05    CP:  1.03D+00  3.00D+00  1.42D+00  2.97D+00  1.07D+00
                    CP:  1.18D+00
 E= -1455.63422659603     Delta-E=       -0.000000191666 Rises=F Damp=F
 DIIS: error= 1.98D-05 at cycle  27 NSaved=  13.
 NSaved=13 IEnMin= 1 EnMin= -1455.63635439220     IErMin=13 ErrMin= 1.98D-05
 ErrMax= 1.98D-05  0.00D+00 EMaxC= 1.00D-01 BMatC= 1.86D-07 BMatP= 3.98D-07
 IDIUse=1 WtCom= 1.00D+00 WtEn= 0.00D+00
 Coeff-Com: -0.699D-01 0.669D-01-0.191D-02 0.130D-01 0.159D-02 0.285D-01
 Coeff-Com: -0.771D-01 0.831D-01-0.480D-01-0.105D+00-0.467D-02 0.308D+00
 Coeff-Com:  0.805D+00
 Coeff:     -0.699D-01 0.669D-01-0.191D-02 0.130D-01 0.159D-02 0.285D-01
 Coeff:     -0.771D-01 0.831D-01-0.480D-01-0.105D+00-0.467D-02 0.308D+00
 Coeff:      0.805D+00
 Gap=     0.068 Goal=   None    Shift=    0.000
 RMSDP=1.50D-04 MaxDP=1.09D-02 DE=-1.92D-07 OVMax= 2.41D-03

 Cycle  28  Pass 1  IDiag  1:
 RMSU=  3.33D-05    CP:  1.03D+00  3.00D+00  1.37D+00  3.00D+00  1.15D+00
                    CP:  1.19D+00  9.82D-01
 E= -1455.63422663339     Delta-E=       -0.000000037357 Rises=F Damp=F
 DIIS: error= 8.18D-06 at cycle  28 NSaved=  14.
 NSaved=14 IEnMin= 1 EnMin= -1455.63635439220     IErMin=14 ErrMin= 8.18D-06
 ErrMax= 8.18D-06  0.00D+00 EMaxC= 1.00D-01 BMatC= 2.56D-08 BMatP= 1.86D-07
 IDIUse=1 WtCom= 1.00D+00 WtEn= 0.00D+00
 Coeff-Com:  0.321D-02-0.195D-02-0.151D-02-0.140D-02-0.282D-02 0.668D-02
 Coeff-Com: -0.488D-01 0.506D-01 0.130D-01 0.151D-01-0.112D+00-0.446D-01
 Coeff-Com:  0.240D+00 0.884D+00
 Coeff:      0.321D-02-0.195D-02-0.151D-02-0.140D-02-0.282D-02 0.668D-02
 Coeff:     -0.488D-01 0.506D-01 0.130D-01 0.151D-01-0.112D+00-0.446D-01
 Coeff:      0.240D+00 0.884D+00
 Gap=     0.068 Goal=   None    Shift=    0.000
 RMSDP=3.40D-05 MaxDP=2.22D-03 DE=-3.74D-08 OVMax= 4.65D-04

 Cycle  29  Pass 1  IDiag  1:
 RMSU=  2.29D-06    CP:  1.03D+00  3.00D+00  1.38D+00  3.00D+00  1.15D+00
                    CP:  1.18D+00  1.01D+00  8.49D-01
 E= -1455.63422666295     Delta-E=       -0.000000029564 Rises=F Damp=F
 DIIS: error= 1.92D-06 at cycle  29 NSaved=  15.
 NSaved=15 IEnMin= 1 EnMin= -1455.63635439220     IErMin=15 ErrMin= 1.92D-06
 ErrMax= 1.92D-06  0.00D+00 EMaxC= 1.00D-01 BMatC= 7.00D-10 BMatP= 2.56D-08
 IDIUse=1 WtCom= 1.00D+00 WtEn= 0.00D+00
 Coeff-Com:  0.355D-02-0.521D-02-0.425D-03-0.161D-02 0.126D-02-0.649D-02
 Coeff-Com: -0.252D-02 0.316D-02 0.161D-01 0.385D-01-0.660D-01-0.105D+00
 Coeff-Com: -0.923D-01 0.423D+00 0.794D+00
 Coeff:      0.355D-02-0.521D-02-0.425D-03-0.161D-02 0.126D-02-0.649D-02
 Coeff:     -0.252D-02 0.316D-02 0.161D-01 0.385D-01-0.660D-01-0.105D+00
 Coeff:     -0.923D-01 0.423D+00 0.794D+00
 Gap=     0.068 Goal=   None    Shift=    0.000
 RMSDP=3.75D-06 MaxDP=3.34D-04 DE=-2.96D-08 OVMax= 8.41D-05

 Cycle  30  Pass 1  IDiag  1:
 RMSU=  1.05D-06    CP:  1.03D+00  3.00D+00  1.38D+00  3.00D+00  1.15D+00
                    CP:  1.18D+00  1.01D+00  9.43D-01  1.32D+00
 E= -1455.63422666478     Delta-E=       -0.000000001824 Rises=F Damp=F
 DIIS: error= 1.34D-06 at cycle  30 NSaved=  16.
 NSaved=16 IEnMin= 1 EnMin= -1455.63635439220     IErMin=16 ErrMin= 1.34D-06
 ErrMax= 1.34D-06  0.00D+00 EMaxC= 1.00D-01 BMatC= 7.72D-10 BMatP= 7.00D-10
 IDIUse=1 WtCom= 1.00D+00 WtEn= 0.00D+00
 Coeff-Com:  0.388D-02-0.339D-02 0.679D-04-0.100D-02-0.488D-03-0.304D-02
 Coeff-Com:  0.849D-02-0.895D-02 0.186D-02 0.120D-01 0.236D-02-0.224D-01
 Coeff-Com: -0.832D-01-0.941D-01 0.298D+00 0.890D+00
 Coeff:      0.388D-02-0.339D-02 0.679D-04-0.100D-02-0.488D-03-0.304D-02
 Coeff:      0.849D-02-0.895D-02 0.186D-02 0.120D-01 0.236D-02-0.224D-01
 Coeff:     -0.832D-01-0.941D-01 0.298D+00 0.890D+00
 Gap=     0.068 Goal=   None    Shift=    0.000
 RMSDP=7.96D-06 MaxDP=4.98D-04 DE=-1.82D-09 OVMax= 5.67D-05

 Cycle  31  Pass 1  IDiag  1:
 RMSU=  3.93D-07    CP:  1.03D+00  3.00D+00  1.38D+00  3.00D+00  1.15D+00
                    CP:  1.18D+00  1.02D+00  9.50D-01  1.49D+00  1.13D+00
 E= -1455.63422666587     Delta-E=       -0.000000001092 Rises=F Damp=F
 DIIS: error= 5.10D-07 at cycle  31 NSaved=  17.
 NSaved=17 IEnMin= 1 EnMin= -1455.63635439220     IErMin=17 ErrMin= 5.10D-07
 ErrMax= 5.10D-07  0.00D+00 EMaxC= 1.00D-01 BMatC= 1.06D-10 BMatP= 7.00D-10
 IDIUse=1 WtCom= 1.00D+00 WtEn= 0.00D+00
 Coeff-Com: -0.199D-02 0.160D-02-0.133D-04 0.401D-03 0.889D-03-0.897D-03
 Coeff-Com:  0.462D-02-0.373D-02-0.255D-02-0.436D-02 0.104D-01 0.136D-01
 Coeff-Com:  0.181D-02-0.102D+00-0.789D-01 0.182D+00 0.980D+00
 Coeff:     -0.199D-02 0.160D-02-0.133D-04 0.401D-03 0.889D-03-0.897D-03
 Coeff:      0.462D-02-0.373D-02-0.255D-02-0.436D-02 0.104D-01 0.136D-01
 Coeff:      0.181D-02-0.102D+00-0.789D-01 0.182D+00 0.980D+00
 Gap=     0.068 Goal=   None    Shift=    0.000
 RMSDP=3.39D-06 MaxDP=2.22D-04 DE=-1.09D-09 OVMax= 3.79D-05

 Cycle  32  Pass 1  IDiag  1:
 RMSU=  2.31D-07    CP:  1.03D+00  3.00D+00  1.38D+00  3.00D+00  1.15D+00
                    CP:  1.18D+00  1.03D+00  9.64D-01  1.52D+00  1.17D+00
                    CP:  1.28D+00
 E= -1455.63422666614     Delta-E=       -0.000000000269 Rises=F Damp=F
 DIIS: error= 2.03D-07 at cycle  32 NSaved=  18.
 NSaved=18 IEnMin= 1 EnMin= -1455.63635439220     IErMin=18 ErrMin= 2.03D-07
 ErrMax= 2.03D-07  0.00D+00 EMaxC= 1.00D-01 BMatC= 1.71D-11 BMatP= 1.06D-10
 IDIUse=1 WtCom= 1.00D+00 WtEn= 0.00D+00
 Coeff-Com:  0.391D-03-0.169D-03-0.360D-04-0.410D-04 0.196D-03 0.143D-03
 Coeff-Com:  0.128D-03 0.247D-03-0.101D-02-0.336D-02 0.417D-02 0.973D-02
 Coeff-Com:  0.138D-01-0.173D-01-0.917D-01-0.119D+00 0.392D+00 0.812D+00
 Coeff:      0.391D-03-0.169D-03-0.360D-04-0.410D-04 0.196D-03 0.143D-03
 Coeff:      0.128D-03 0.247D-03-0.101D-02-0.336D-02 0.417D-02 0.973D-02
 Coeff:      0.138D-01-0.173D-01-0.917D-01-0.119D+00 0.392D+00 0.812D+00
 Gap=     0.068 Goal=   None    Shift=    0.000
 RMSDP=2.68D-06 MaxDP=1.99D-04 DE=-2.69D-10 OVMax= 4.41D-05

 Cycle  33  Pass 1  IDiag  1:
 RMSU=  9.84D-08    CP:  1.03D+00  3.00D+00  1.38D+00  3.00D+00  1.15D+00
                    CP:  1.18D+00  1.03D+00  9.40D-01  1.55D+00  1.18D+00
                    CP:  1.46D+00  1.04D+00
 E= -1455.63422666608     Delta-E=        0.000000000060 Rises=F Damp=F
 DIIS: error= 2.22D-07 at cycle  33 NSaved=  19.
 NSaved=19 IEnMin= 1 EnMin= -1455.63635439220     IErMin=18 ErrMin= 2.03D-07
 ErrMax= 2.22D-07  0.00D+00 EMaxC= 1.00D-01 BMatC= 1.93D-11 BMatP= 1.71D-11
 IDIUse=1 WtCom= 1.00D+00 WtEn= 0.00D+00
 Coeff-Com:  0.667D-03-0.514D-03-0.207D-04-0.144D-03-0.252D-04 0.125D-03
 Coeff-Com: -0.562D-03 0.655D-03 0.101D-03-0.430D-03-0.575D-03 0.782D-03
 Coeff-Com:  0.445D-02 0.193D-01-0.235D-01-0.886D-01-0.564D-01 0.366D+00
 Coeff-Com:  0.778D+00
 Coeff:      0.667D-03-0.514D-03-0.207D-04-0.144D-03-0.252D-04 0.125D-03
 Coeff:     -0.562D-03 0.655D-03 0.101D-03-0.430D-03-0.575D-03 0.782D-03
 Coeff:      0.445D-02 0.193D-01-0.235D-01-0.886D-01-0.564D-01 0.366D+00
 Coeff:      0.778D+00
 Gap=     0.068 Goal=   None    Shift=    0.000
 RMSDP=3.86D-07 MaxDP=2.31D-05 DE= 5.96D-11 OVMax= 2.84D-06

 Cycle  34  Pass 1  IDiag  1:
 RMSU=  3.82D-08    CP:  1.03D+00  3.00D+00  1.38D+00  3.00D+00  1.15D+00
                    CP:  1.18D+00  1.03D+00  9.40D-01  1.54D+00  1.18D+00
                    CP:  1.46D+00  1.18D+00  1.15D+00
 E= -1455.63422666614     Delta-E=       -0.000000000061 Rises=F Damp=F
 DIIS: error= 1.08D-07 at cycle  34 NSaved=  20.
 NSaved=20 IEnMin= 1 EnMin= -1455.63635439220     IErMin=20 ErrMin= 1.08D-07
 ErrMax= 1.08D-07  0.00D+00 EMaxC= 1.00D-01 BMatC= 5.65D-12 BMatP= 1.71D-11
 IDIUse=1 WtCom= 1.00D+00 WtEn= 0.00D+00
 Coeff-Com:  0.467D-03-0.369D-03-0.345D-05-0.108D-03-0.134D-03 0.104D-03
 Coeff-Com: -0.385D-03 0.350D-03 0.216D-03 0.397D-03-0.958D-03-0.185D-02
 Coeff-Com: -0.184D-02 0.130D-01 0.744D-02-0.104D-01-0.105D+00-0.132D-02
 Coeff-Com:  0.255D+00 0.845D+00
 Coeff:      0.467D-03-0.369D-03-0.345D-05-0.108D-03-0.134D-03 0.104D-03
 Coeff:     -0.385D-03 0.350D-03 0.216D-03 0.397D-03-0.958D-03-0.185D-02
 Coeff:     -0.184D-02 0.130D-01 0.744D-02-0.104D-01-0.105D+00-0.132D-02
 Coeff:      0.255D+00 0.845D+00
 Gap=     0.068 Goal=   None    Shift=    0.000
 RMSDP=3.10D-07 MaxDP=2.39D-05 DE=-6.09D-11 OVMax= 5.33D-06

 Cycle  35  Pass 1  IDiag  1:
 RMSU=  1.74D-08    CP:  1.03D+00  3.00D+00  1.38D+00  3.00D+00  1.15D+00
                    CP:  1.18D+00  1.03D+00  9.43D-01  1.54D+00  1.16D+00
                    CP:  1.47D+00  1.24D+00  1.29D+00  1.03D+00
 E= -1455.63422666606     Delta-E=        0.000000000079 Rises=F Damp=F
 DIIS: error= 5.84D-08 at cycle  35 NSaved=  20.
 NSaved=20 IEnMin= 1 EnMin= -1455.63635439220     IErMin=20 ErrMin= 5.84D-08
 ErrMax= 5.84D-08  0.00D+00 EMaxC= 1.00D-01 BMatC= 1.33D-12 BMatP= 5.65D-12
 IDIUse=1 WtCom= 1.00D+00 WtEn= 0.00D+00
 Coeff-Com:  0.945D-04-0.812D-04-0.113D-05-0.272D-04-0.470D-04 0.921D-05
 Coeff-Com: -0.104D-04 0.775D-04 0.228D-03-0.228D-03-0.994D-03-0.192D-02
 Coeff-Com:  0.238D-02 0.697D-02 0.121D-01-0.323D-01-0.576D-01-0.412D-01
 Coeff-Com:  0.329D+00 0.783D+00
 Coeff:      0.945D-04-0.812D-04-0.113D-05-0.272D-04-0.470D-04 0.921D-05
 Coeff:     -0.104D-04 0.775D-04 0.228D-03-0.228D-03-0.994D-03-0.192D-02
 Coeff:      0.238D-02 0.697D-02 0.121D-01-0.323D-01-0.576D-01-0.412D-01
 Coeff:      0.329D+00 0.783D+00
 Gap=     0.068 Goal=   None    Shift=    0.000
 RMSDP=3.30D-07 MaxDP=2.34D-05 DE= 7.87D-11 OVMax= 4.98D-06

 Cycle  36  Pass 1  IDiag  1:
 RMSU=  7.36D-09    CP:  1.03D+00  3.00D+00  1.38D+00  3.00D+00  1.15D+00
                    CP:  1.18D+00  1.03D+00  9.46D-01  1.54D+00  1.15D+00
                    CP:  1.46D+00  1.27D+00  1.33D+00  1.15D+00  1.14D+00
 E= -1455.63422666612     Delta-E=       -0.000000000055 Rises=F Damp=F
 DIIS: error= 2.73D-09 at cycle  36 NSaved=  20.
 NSaved=20 IEnMin= 1 EnMin= -1455.63635439220     IErMin=20 ErrMin= 2.73D-09
 ErrMax= 2.73D-09  0.00D+00 EMaxC= 1.00D-01 BMatC= 4.47D-15 BMatP= 1.33D-12
 IDIUse=1 WtCom= 1.00D+00 WtEn= 0.00D+00
 Coeff-Com:  0.506D-05-0.528D-05-0.127D-05-0.287D-05-0.341D-05-0.199D-05
 Coeff-Com:  0.185D-04 0.264D-04 0.841D-05-0.744D-04-0.322D-03-0.477D-03
 Coeff-Com:  0.996D-03 0.385D-02 0.227D-02-0.150D-01-0.432D-01-0.140D-01
 Coeff-Com:  0.259D+00 0.806D+00
 Coeff:      0.506D-05-0.528D-05-0.127D-05-0.287D-05-0.341D-05-0.199D-05
 Coeff:      0.185D-04 0.264D-04 0.841D-05-0.744D-04-0.322D-03-0.477D-03
 Coeff:      0.996D-03 0.385D-02 0.227D-02-0.150D-01-0.432D-01-0.140D-01
 Coeff:      0.259D+00 0.806D+00
 Gap=     0.068 Goal=   None    Shift=    0.000
 RMSDP=2.00D-08 MaxDP=1.16D-06 DE=-5.55D-11 OVMax= 1.82D-07

 Cycle  37  Pass 1  IDiag  1:
 RMSU=  2.01D-09    CP:  1.03D+00  3.00D+00  1.38D+00  3.00D+00  1.15D+00
                    CP:  1.18D+00  1.03D+00  9.46D-01  1.54D+00  1.15D+00
                    CP:  1.46D+00  1.27D+00  1.36D+00  1.20D+00  1.15D+00
                    CP:  1.26D+00
 E= -1455.63422666618     Delta-E=       -0.000000000060 Rises=F Damp=F
 DIIS: error= 2.58D-09 at cycle  37 NSaved=  20.
 NSaved=20 IEnMin= 1 EnMin= -1455.63635439220     IErMin=20 ErrMin= 2.58D-09
 ErrMax= 2.58D-09  0.00D+00 EMaxC= 1.00D-01 BMatC= 2.51D-15 BMatP= 4.47D-15
 IDIUse=1 WtCom= 1.00D+00 WtEn= 0.00D+00
 Large coefficients: NSaved= 20 BigCof=    0.00 CofMax=   10.00 Det=-1.37D-15
 Inversion failed.  Reducing to 19 matrices.
 Large coefficients: NSaved= 19 BigCof=    0.00 CofMax=   10.00 Det=-1.38D-15
 Inversion failed.  Reducing to 18 matrices.
 Large coefficients: NSaved= 18 BigCof=    0.00 CofMax=   10.00 Det=-1.52D-15
 Inversion failed.  Reducing to 17 matrices.
 Large coefficients: NSaved= 17 BigCof=    0.00 CofMax=   10.00 Det=-1.53D-15
 Inversion failed.  Reducing to 16 matrices.
 Large coefficients: NSaved= 16 BigCof=    0.00 CofMax=   10.00 Det=-1.58D-15
 Inversion failed.  Reducing to 15 matrices.
 Coeff-Com:  0.326D-05-0.103D-06-0.430D-06-0.124D-05-0.346D-05 0.913D-05
 Coeff-Com:  0.622D-04-0.142D-03 0.225D-03-0.113D-02-0.205D-02-0.697D-02
 Coeff-Com:  0.144D-01 0.160D+00 0.835D+00
 Coeff:      0.326D-05-0.103D-06-0.430D-06-0.124D-05-0.346D-05 0.913D-05
 Coeff:      0.622D-04-0.142D-03 0.225D-03-0.113D-02-0.205D-02-0.697D-02
 Coeff:      0.144D-01 0.160D+00 0.835D+00
 Gap=     0.068 Goal=   None    Shift=    0.000
 RMSDP=1.80D-08 MaxDP=1.31D-06 DE=-6.00D-11 OVMax= 2.27D-07

 Cycle  38  Pass 1  IDiag  1:
 RMSU=  1.06D-09    CP:  1.03D+00  3.00D+00  1.38D+00  3.00D+00  1.15D+00
                    CP:  1.18D+00  1.03D+00  9.45D-01  1.54D+00  1.15D+00
                    CP:  1.46D+00  1.27D+00  1.36D+00  1.19D+00  1.18D+00
                    CP:  1.27D+00  1.14D+00
 E= -1455.63422666612     Delta-E=        0.000000000059 Rises=F Damp=F
 DIIS: error= 1.25D-09 at cycle  38 NSaved=  16.
 NSaved=16 IEnMin= 1 EnMin= -1455.63635439220     IErMin=16 ErrMin= 1.25D-09
 ErrMax= 1.25D-09  0.00D+00 EMaxC= 1.00D-01 BMatC= 6.61D-16 BMatP= 2.51D-15
 IDIUse=1 WtCom= 1.00D+00 WtEn= 0.00D+00
 Large coefficients: NSaved= 16 BigCof=    0.00 CofMax=   10.00 Det=-2.72D-16
 Inversion failed.  Reducing to 15 matrices.
 Coeff-Com:  0.101D-04-0.723D-05 0.136D-06-0.171D-05-0.259D-05 0.647D-05
 Coeff-Com: -0.384D-03 0.193D-03 0.117D-02 0.368D-02-0.689D-02-0.405D-01
 Coeff-Com: -0.756D-01 0.215D+00 0.903D+00
 Coeff:      0.101D-04-0.723D-05 0.136D-06-0.171D-05-0.259D-05 0.647D-05
 Coeff:     -0.384D-03 0.193D-03 0.117D-02 0.368D-02-0.689D-02-0.405D-01
 Coeff:     -0.756D-01 0.215D+00 0.903D+00
 Gap=     0.068 Goal=   None    Shift=    0.000
 RMSDP=5.18D-09 MaxDP=3.85D-07 DE= 5.91D-11 OVMax= 8.53D-08

 SCF Done:  E(RM062X) =  -1455.63422667     A.U. after   38 cycles
            NFock= 38  Conv=0.52D-08     -V/T= 2.0028
 KE= 1.451561875063D+03 PE=-5.474287067649D+03 EE= 1.554459349834D+03
 Leave Link  502 at Wed Jul  6 05:52:06 2022, MaxMem=   671088640 cpu:            3438.9 elap:             731.3
 (Enter /gpfs/software/gaussian16/sse4/tar/g16/l601.exe)
 Copying SCF densities to generalized density rwf, IOpCl= 0 IROHF=0.

 **********************************************************************

            Population analysis using the SCF density.

 **********************************************************************

 Orbital symmetries:
       Occupied  (A) (A) (A) (A) (A) (A) (A) (A) (A) (A) (A) (A)
                 (A) (A) (A) (A) (A) (A) (A) (A) (A) (A) (A) (A)
                 (A) (A) (A) (A) (A) (A) (A) (A) (A) (A) (A) (A)
                 (A) (A) (A) (A) (A) (A) (A) (A) (A) (A) (A) (A)
                 (A) (A) (A) (A) (A) (A) (A) (A) (A) (A) (A) (A)
       Virtual   (A) (A) (A) (A) (A) (A) (A) (A) (A) (A) (A) (A)
                 (A) (A) (A) (A) (A) (A) (A) (A) (A) (A) (A) (A)
                 (A) (A) (A) (A) (A) (A) (A) (A) (A) (A) (A) (A)
                 (A) (A) (A) (A) (A) (A) (A) (A) (A) (A) (A) (A)
                 (A) (A) (A) (A) (A) (A) (A) (A) (A) (A) (A) (A)
                 (A) (A) (A) (A) (A) (A) (A) (A) (A) (A) (A) (A)
                 (A) (A) (A) (A) (A) (A) (A) (A) (A) (A) (A) (A)
                 (A) (A) (A) (A) (A) (A) (A) (A) (A) (A) (A) (A)
                 (A) (A) (A) (A) (A) (A) (A) (A) (A) (A) (A) (A)
                 (A) (A) (A) (A) (A) (A) (A) (A) (A) (A) (A) (A)
                 (A) (A) (A) (A) (A) (A) (A) (A) (A) (A) (A) (A)
                 (A) (A) (A) (A) (A) (A) (A) (A) (A) (A) (A) (A)
                 (A) (A) (A) (A) (A) (A) (A) (A) (A) (A) (A) (A)
                 (A) (A) (A) (A) (A) (A) (A) (A) (A) (A) (A) (A)
                 (A) (A) (A) (A) (A) (A) (A) (A) (A) (A) (A) (A)
                 (A) (A) (A) (A) (A) (A) (A) (A) (A) (A) (A) (A)
                 (A) (A) (A) (A) (A) (A) (A) (A) (A) (A) (A) (A)
                 (A) (A) (A) (A) (A) (A) (A) (A) (A) (A) (A) (A)
                 (A) (A) (A) (A) (A) (A) (A) (A) (A) (A) (A) (A)
                 (A) (A) (A) (A) (A) (A) (A) (A) (A) (A) (A) (A)
                 (A) (A) (A) (A) (A) (A) (A) (A) (A) (A) (A) (A)
                 (A) (A) (A) (A) (A) (A) (A) (A) (A) (A) (A) (A)
                 (A) (A) (A) (A) (A) (A) (A) (A) (A) (A) (A) (A)
                 (A) (A) (A) (A) (A) (A) (A) (A) (A) (A) (A) (A)
                 (A) (A) (A) (A) (A) (A) (A) (A) (A) (A) (A) (A)
                 (A) (A) (A) (A) (A) (A) (A) (A) (A) (A) (A) (A)
                 (A)
 The electronic state is 1-A.
 Alpha  occ. eigenvalues -- -102.57569-102.57169 -19.44588 -10.50419 -10.49649
 Alpha  occ. eigenvalues --  -10.49538 -10.49253 -10.46568 -10.44761 -10.44140
 Alpha  occ. eigenvalues --  -10.44059 -10.43929 -10.43895 -10.42810 -10.39037
 Alpha  occ. eigenvalues --   -9.71873  -9.71483  -7.44376  -7.43980  -7.43721
 Alpha  occ. eigenvalues --   -7.43715  -7.43339  -7.43325  -1.01580  -0.90545
 Alpha  occ. eigenvalues --   -0.85352  -0.84964  -0.80703  -0.74831  -0.72580
 Alpha  occ. eigenvalues --   -0.70148  -0.66539  -0.59462  -0.56817  -0.55784
 Alpha  occ. eigenvalues --   -0.51951  -0.47097  -0.44552  -0.43358  -0.42133
 Alpha  occ. eigenvalues --   -0.40602  -0.39810  -0.38072  -0.37498  -0.36435
 Alpha  occ. eigenvalues --   -0.36210  -0.33958  -0.31942  -0.31017  -0.30488
 Alpha  occ. eigenvalues --   -0.30050  -0.28342  -0.26924  -0.26486  -0.21375
 Alpha  occ. eigenvalues --   -0.19421  -0.19203  -0.17463  -0.11255  -0.09114
 Alpha virt. eigenvalues --   -0.02359   0.10091   0.10453   0.11009   0.11845
 Alpha virt. eigenvalues --    0.12402   0.12588   0.13569   0.14169   0.15008
 Alpha virt. eigenvalues --    0.15295   0.15522   0.15860   0.16097   0.17161
 Alpha virt. eigenvalues --    0.17431   0.17700   0.18189   0.18617   0.18950
 Alpha virt. eigenvalues --    0.19265   0.19390   0.19890   0.20597   0.21766
 Alpha virt. eigenvalues --    0.22193   0.22710   0.23017   0.23486   0.24182
 Alpha virt. eigenvalues --    0.24555   0.24644   0.25095   0.25677   0.26812
 Alpha virt. eigenvalues --    0.27134   0.27751   0.27821   0.28537   0.29018
 Alpha virt. eigenvalues --    0.29759   0.29926   0.30083   0.30611   0.31294
 Alpha virt. eigenvalues --    0.31368   0.31643   0.32135   0.32715   0.33083
 Alpha virt. eigenvalues --    0.33210   0.33594   0.34575   0.34936   0.35501
 Alpha virt. eigenvalues --    0.35847   0.36537   0.36844   0.37199   0.37400
 Alpha virt. eigenvalues --    0.38487   0.38824   0.39982   0.40957   0.41105
 Alpha virt. eigenvalues --    0.42589   0.42978   0.44166   0.44415   0.45083
 Alpha virt. eigenvalues --    0.45747   0.45873   0.46245   0.47239   0.47620
 Alpha virt. eigenvalues --    0.48552   0.49782   0.51321   0.53332   0.54803
 Alpha virt. eigenvalues --    0.56739   0.56952   0.58003   0.59657   0.60454
 Alpha virt. eigenvalues --    0.60642   0.61303   0.64845   0.65556   0.66252
 Alpha virt. eigenvalues --    0.66557   0.67625   0.69791   0.70023   0.70834
 Alpha virt. eigenvalues --    0.72571   0.72802   0.73363   0.74054   0.75079
 Alpha virt. eigenvalues --    0.75681   0.76443   0.76629   0.76795   0.78283
 Alpha virt. eigenvalues --    0.79794   0.80154   0.80690   0.81677   0.82921
 Alpha virt. eigenvalues --    0.83500   0.83884   0.85050   0.85687   0.86344
 Alpha virt. eigenvalues --    0.87110   0.87758   0.88894   0.90219   0.91503
 Alpha virt. eigenvalues --    0.94040   0.94582   0.95162   0.99200   0.99605
 Alpha virt. eigenvalues --    0.99908   1.00129   1.02149   1.03013   1.03456
 Alpha virt. eigenvalues --    1.04058   1.04322   1.04517   1.05265   1.05641
 Alpha virt. eigenvalues --    1.05946   1.07281   1.08570   1.09168   1.09507
 Alpha virt. eigenvalues --    1.10035   1.11115   1.11683   1.12230   1.13933
 Alpha virt. eigenvalues --    1.15184   1.15860   1.16618   1.18335   1.22094
 Alpha virt. eigenvalues --    1.22585   1.23584   1.25247   1.25675   1.29217
 Alpha virt. eigenvalues --    1.30584   1.32368   1.33928   1.35373   1.36257
 Alpha virt. eigenvalues --    1.37440   1.38634   1.40669   1.41510   1.42099
 Alpha virt. eigenvalues --    1.44049   1.45639   1.47040   1.47608   1.48647
 Alpha virt. eigenvalues --    1.51971   1.61245   1.62263   1.62840   1.65222
 Alpha virt. eigenvalues --    1.67940   1.70662   1.70992   1.72479   1.73230
 Alpha virt. eigenvalues --    1.75164   1.76775   1.78755   1.79609   1.81059
 Alpha virt. eigenvalues --    1.83871   1.84966   1.86054   1.87441   1.89908
 Alpha virt. eigenvalues --    1.91335   1.92779   1.93283   1.96336   1.96728
 Alpha virt. eigenvalues --    1.98180   2.01584   2.02380   2.04747   2.05509
 Alpha virt. eigenvalues --    2.06651   2.08373   2.09427   2.11058   2.12621
 Alpha virt. eigenvalues --    2.13828   2.15685   2.18096   2.19554   2.20033
 Alpha virt. eigenvalues --    2.23344   2.25391   2.27636   2.29287   2.30787
 Alpha virt. eigenvalues --    2.37623   2.38730   2.38934   2.40869   2.41540
 Alpha virt. eigenvalues --    2.42861   2.45620   2.47742   2.50551   2.54024
 Alpha virt. eigenvalues --    2.55693   2.58535   2.61765   2.63422   2.65593
 Alpha virt. eigenvalues --    2.67424   2.69057   2.70900   2.74798   2.77477
 Alpha virt. eigenvalues --    2.80588   2.81225   2.82486   2.83292   2.84322
 Alpha virt. eigenvalues --    2.86627   2.88957   2.90437   2.91451   2.93410
 Alpha virt. eigenvalues --    2.93883   2.97466   2.99505   2.99898   3.04312
 Alpha virt. eigenvalues --    3.05410   3.10029   3.10841   3.11991   3.14225
 Alpha virt. eigenvalues --    3.15997   3.16542   3.18175   3.22542   3.26888
 Alpha virt. eigenvalues --    3.27168   3.31167   3.36321   3.37815   3.40562
 Alpha virt. eigenvalues --    3.43544   3.47304   3.55508   3.57745   3.59617
 Alpha virt. eigenvalues --    3.65932   3.69349   3.70507   3.71602   3.76949
 Alpha virt. eigenvalues --    3.81128   3.92515   3.97616   4.00075   4.07562
 Alpha virt. eigenvalues --    4.20059   4.27290   4.31319   4.34349   4.64530
 Alpha virt. eigenvalues --    4.83458   4.96353   5.34474   5.49280   5.98559
 Alpha virt. eigenvalues --   10.07095  10.10785  23.62695  23.82814  23.96054
 Alpha virt. eigenvalues --   24.05472  24.06886  24.10448  24.15508  24.19535
 Alpha virt. eigenvalues --   24.24786  24.32035  24.33956  24.38099  26.00320
 Alpha virt. eigenvalues --   26.09138  26.28991  26.41926  26.72136  26.99224
 Alpha virt. eigenvalues --   50.29998 216.17148 216.21405
          Condensed to atoms (all electrons):
               1          2          3          4          5          6
     1  C    7.717329  -1.326162   1.241006  -0.206075   0.419098  -0.949710
     2  C   -1.326162  14.961115  -5.003019  -1.513172  -0.946967  -0.241358
     3  C    1.241006  -5.003019  17.314310  -1.547532  -3.781053  -0.136472
     4  C   -0.206075  -1.513172  -1.547532  20.071658 -10.193660  -1.509860
     5  C    0.419098  -0.946967  -3.781053 -10.193660  23.845031  -1.986445
     6  C   -0.949710  -0.241358  -0.136472  -1.509860  -1.986445  10.422018
     7  H   -0.031874  -0.012435   0.267508  -0.002505  -0.005978   0.067542
     8  H   -0.013294   0.005306  -0.034144  -0.016068   0.313725   0.010279
     9  O    0.340732   0.040895  -0.155737  -0.089638  -0.191297   0.069282
    10  H    0.055878   0.333566  -0.010706  -0.026942  -0.004775   0.011202
    11  C   -0.227313   0.600167  -0.891128   2.077499  -1.660285   0.311359
    12  C   -0.181014   0.584974  -2.787822  -1.972031   4.662973  -1.202147
    13  C   -0.123062   0.502891   0.968014  -1.396604  -1.465152   1.068831
    14  C   -0.039845  -0.615709   2.873965   1.014128  -3.234621  -0.337139
    15  C    0.021735  -1.383603  -2.016218   1.082929   1.215561  -0.248559
    16  C   -0.018423   0.071655   0.292737  -0.226619  -0.110268  -0.552329
    17  Cl  -0.000184  -0.004181  -0.018827  -0.004764  -0.018424  -0.002483
    18  Cl  -0.001694  -0.000314  -0.045601   0.032847   0.012644  -0.123838
    19  H    0.000157  -0.000291   0.016608  -0.000943  -0.006028  -0.002173
    20  H   -0.001776   0.002126   0.028364   0.012208  -0.039930   0.104674
               7          8          9         10         11         12
     1  C   -0.031874  -0.013294   0.340732   0.055878  -0.227313  -0.181014
     2  C   -0.012435   0.005306   0.040895   0.333566   0.600167   0.584974
     3  C    0.267508  -0.034144  -0.155737  -0.010706  -0.891128  -2.787822
     4  C   -0.002505  -0.016068  -0.089638  -0.026942   2.077499  -1.972031
     5  C   -0.005978   0.313725  -0.191297  -0.004775  -1.660285   4.662973
     6  C    0.067542   0.010279   0.069282   0.011202   0.311359  -1.202147
     7  H    0.476356  -0.000079  -0.000127  -0.006678   0.074949   0.026142
     8  H   -0.000079   0.506517  -0.000189   0.000055   0.029417   0.028147
     9  O   -0.000127  -0.000189   8.394546  -0.007027   0.006094  -0.002046
    10  H   -0.006678   0.000055  -0.007027   0.500491  -0.010175  -0.000273
    11  C    0.074949   0.029417   0.006094  -0.010175  11.892522   1.468774
    12  C    0.026142   0.028147  -0.002046  -0.000273   1.468774  16.097399
    13  C    0.003660   0.004828  -0.000390  -0.000197  -2.802585  -0.510328
    14  C   -0.021058  -0.004128   0.005588   0.010568   0.034999  -4.953458
    15  C   -0.030217  -0.001342   0.001312   0.001221  -1.407953   1.548218
    16  C   -0.004282  -0.003410   0.000067   0.000287  -3.148390  -6.681406
    17  Cl  -0.000041  -0.000022   0.000000  -0.000001  -0.031543   0.134080
    18  Cl   0.000017   0.000241  -0.000000   0.000000  -0.436736   0.304115
    19  H    0.000021  -0.000005  -0.000000  -0.000001   0.045898  -0.045455
    20  H   -0.000028  -0.002171  -0.000010  -0.000001   0.041313   0.283363
              13         14         15         16         17         18
     1  C   -0.123062  -0.039845   0.021735  -0.018423  -0.000184  -0.001694
     2  C    0.502891  -0.615709  -1.383603   0.071655  -0.004181  -0.000314
     3  C    0.968014   2.873965  -2.016218   0.292737  -0.018827  -0.045601
     4  C   -1.396604   1.014128   1.082929  -0.226619  -0.004764   0.032847
     5  C   -1.465152  -3.234621   1.215561  -0.110268  -0.018424   0.012644
     6  C    1.068831  -0.337139  -0.248559  -0.552329  -0.002483  -0.123838
     7  H    0.003660  -0.021058  -0.030217  -0.004282  -0.000041   0.000017
     8  H    0.004828  -0.004128  -0.001342  -0.003410  -0.000022   0.000241
     9  O   -0.000390   0.005588   0.001312   0.000067   0.000000  -0.000000
    10  H   -0.000197   0.010568   0.001221   0.000287  -0.000001   0.000000
    11  C   -2.802585   0.034999  -1.407953  -3.148390  -0.031543  -0.436736
    12  C   -0.510328  -4.953458   1.548218  -6.681406   0.134080   0.304115
    13  C   33.721218  -3.327663  -9.721283 -10.416577   0.542826  -1.195624
    14  C   -3.327663  21.804494  -7.078673   0.132843  -0.351944   0.400629
    15  C   -9.721283  -7.078673  23.143561   0.778128   0.370529   0.216858
    16  C  -10.416577   0.132843   0.778128  27.511825  -1.497956  -0.045354
    17  Cl   0.542826  -0.351944   0.370529  -1.497956  17.707958  -0.193492
    18  Cl  -1.195624   0.400629   0.216858  -0.045354  -0.193492  17.704458
    19  H    0.055310   0.016330   0.291271  -0.087670   0.006012  -0.001274
    20  H   -0.085024   0.006663  -0.038805   0.019304  -0.000110  -0.017965
              19         20
     1  C    0.000157  -0.001776
     2  C   -0.000291   0.002126
     3  C    0.016608   0.028364
     4  C   -0.000943   0.012208
     5  C   -0.006028  -0.039930
     6  C   -0.002173   0.104674
     7  H    0.000021  -0.000028
     8  H   -0.000005  -0.002171
     9  O   -0.000000  -0.000010
    10  H   -0.000001  -0.000001
    11  C    0.045898   0.041313
    12  C   -0.045455   0.283363
    13  C    0.055310  -0.085024
    14  C    0.016330   0.006663
    15  C    0.291271  -0.038805
    16  C   -0.087670   0.019304
    17  Cl   0.006012  -0.000110
    18  Cl  -0.001274  -0.017965
    19  H    0.557268   0.000153
    20  H    0.000153   0.538115
 Mulliken charges:
               1
     1  C   -0.675509
     2  C   -0.055483
     3  C   -0.574253
     4  C    0.415144
     5  C   -0.824150
     6  C    1.227327
     7  H    0.199105
     8  H    0.176338
     9  O   -0.412055
    10  H    0.153510
    11  C    0.033117
    12  C   -0.802206
    13  C    0.176912
    14  C   -0.335969
    15  C   -0.744669
    16  C   -0.014162
    17  Cl   0.362566
    18  Cl   0.390084
    19  H    0.154814
    20  H    0.149539
 Sum of Mulliken charges =  -1.00000
 Mulliken charges with hydrogens summed into heavy atoms:
               1
     1  C   -0.675509
     2  C    0.098028
     3  C   -0.375148
     4  C    0.415144
     5  C   -0.647811
     6  C    1.227327
     9  O   -0.412055
    11  C    0.033117
    12  C   -0.652667
    13  C    0.176912
    14  C   -0.335969
    15  C   -0.589855
    16  C   -0.014162
    17  Cl   0.362566
    18  Cl   0.390084
 Electronic spatial extent (au):  <R**2>=           5486.7333
 Charge=             -1.0000 electrons
 Dipole moment (field-independent basis, Debye):
    X=             -6.3178    Y=              1.7186    Z=              0.3625  Tot=              6.5574
 Quadrupole moment (field-independent basis, Debye-Ang):
   XX=           -194.9362   YY=           -106.9768   ZZ=           -108.3286
   XY=             -3.7775   XZ=              1.7982   YZ=             -1.6997
 Traceless Quadrupole moment (field-independent basis, Debye-Ang):
   XX=            -58.1890   YY=             29.7704   ZZ=             28.4186
   XY=             -3.7775   XZ=              1.7982   YZ=             -1.6997
 Octapole moment (field-independent basis, Debye-Ang**2):
  XXX=           -407.2767  YYY=             20.3214  ZZZ=             -0.1426  XYY=              7.5846
  XXY=            -35.4966  XXZ=             11.5065  XZZ=            -14.2435  YZZ=              5.0481
  YYZ=              0.7981  XYZ=             -3.2736
 Hexadecapole moment (field-independent basis, Debye-Ang**3):
 XXXX=          -9415.1490 YYYY=          -1059.5793 ZZZZ=           -144.8448 XXXY=           -250.0722
 XXXZ=             68.0234 YYYX=             -9.2168 YYYZ=             -8.4794 ZZZX=             -1.5655
 ZZZY=              1.6210 XXYY=          -1223.3608 XXZZ=          -1121.7554 YYZZ=           -214.0796
 XXYZ=            -10.0503 YYXZ=              3.4743 ZZXY=             -5.0355
 N-N= 1.012631616086D+03 E-N=-5.474287067726D+03  KE= 1.451561875063D+03
 No NMR shielding tensors so no spin-rotation constants.
 Leave Link  601 at Wed Jul  6 05:52:06 2022, MaxMem=   671088640 cpu:               0.8 elap:               0.2
 (Enter /gpfs/software/gaussian16/sse4/tar/g16/l607.exe)
 ******************************Gaussian NBO Version 3.1******************************
             N A T U R A L   A T O M I C   O R B I T A L   A N D
          N A T U R A L   B O N D   O R B I T A L   A N A L Y S I S
 ******************************Gaussian NBO Version 3.1******************************
       /RESON  / : Allow strongly delocalized NBO set

 Analyzing the SCF density

 Job title: ...                                                             

 Storage needed:    425842 in NPA,    567062 in NBO ( 671086480 available)
 GSVD:  LWork=       45462 too small for GESVD, short by      144413 words or      144413 for optimal perf.


 NATURAL POPULATIONS:  Natural atomic orbital occupancies 
                                                          
   NAO  Atom  No  lang   Type(AO)    Occupancy      Energy
 ----------------------------------------------------------
     1    C    1  S      Cor( 1S)     1.99907     -10.37008
     2    C    1  S      Val( 2S)     0.83619      -0.01506
     3    C    1  S      Ryd( 3S)     0.00442       1.09036
     4    C    1  S      Ryd( 4S)     0.00013       1.54702
     5    C    1  S      Ryd( 5S)     0.00003      22.00224
     6    C    1  px     Val( 2p)     0.88234       0.08460
     7    C    1  px     Ryd( 4p)     0.01842       1.20875
     8    C    1  px     Ryd( 3p)     0.00090       0.50746
     9    C    1  px     Ryd( 5p)     0.00011       2.95442
    10    C    1  py     Val( 2p)     1.03814       0.03029
    11    C    1  py     Ryd( 4p)     0.00555       1.36879
    12    C    1  py     Ryd( 3p)     0.00101       0.49275
    13    C    1  py     Ryd( 5p)     0.00011       2.66639
    14    C    1  pz     Val( 2p)     0.90814       0.00854
    15    C    1  pz     Ryd( 4p)     0.00135       0.84346
    16    C    1  pz     Ryd( 3p)     0.00048       0.43580
    17    C    1  pz     Ryd( 5p)     0.00014       2.69827
    18    C    1  dxy    Ryd( 3d)     0.00399       2.71039
    19    C    1  dxz    Ryd( 3d)     0.00516       1.86057
    20    C    1  dyz    Ryd( 3d)     0.00058       1.78655
    21    C    1  dx2y2  Ryd( 3d)     0.00133       2.66023
    22    C    1  dz2    Ryd( 3d)     0.00050       2.14253

    23    C    2  S      Cor( 1S)     1.99903     -10.29418
    24    C    2  S      Val( 2S)     0.97989      -0.08615
    25    C    2  S      Ryd( 3S)     0.00201       1.02632
    26    C    2  S      Ryd( 4S)     0.00013       2.14422
    27    C    2  S      Ryd( 5S)     0.00001      21.87488
    28    C    2  px     Val( 2p)     1.11787       0.03945
    29    C    2  px     Ryd( 4p)     0.00578       1.03232
    30    C    2  px     Ryd( 3p)     0.00045       0.54815
    31    C    2  px     Ryd( 5p)     0.00013       3.32605
    32    C    2  py     Val( 2p)     1.06631       0.04323
    33    C    2  py     Ryd( 4p)     0.00443       1.06138
    34    C    2  py     Ryd( 3p)     0.00038       0.53274
    35    C    2  py     Ryd( 5p)     0.00011       3.19710
    36    C    2  pz     Val( 2p)     1.09139      -0.01400
    37    C    2  pz     Ryd( 4p)     0.00198       0.66835
    38    C    2  pz     Ryd( 3p)     0.00028       0.42514
    39    C    2  pz     Ryd( 5p)     0.00002       2.87736
    40    C    2  dxy    Ryd( 3d)     0.00059       2.58989
    41    C    2  dxz    Ryd( 3d)     0.00065       1.84954
    42    C    2  dyz    Ryd( 3d)     0.00036       1.80781
    43    C    2  dx2y2  Ryd( 3d)     0.00058       2.65374
    44    C    2  dz2    Ryd( 3d)     0.00044       2.15568

    45    C    3  S      Cor( 1S)     1.99914     -10.29202
    46    C    3  S      Val( 2S)     0.95913      -0.07313
    47    C    3  S      Ryd( 4S)     0.00189       1.02519
    48    C    3  S      Ryd( 3S)     0.00009       0.73933
    49    C    3  S      Ryd( 5S)     0.00002      23.40963
    50    C    3  px     Val( 2p)     1.08443       0.05557
    51    C    3  px     Ryd( 4p)     0.00403       1.13492
    52    C    3  px     Ryd( 3p)     0.00025       0.67086
    53    C    3  px     Ryd( 5p)     0.00013       3.35580
    54    C    3  py     Val( 2p)     1.13646       0.05394
    55    C    3  py     Ryd( 4p)     0.00543       1.10861
    56    C    3  py     Ryd( 3p)     0.00038       0.44817
    57    C    3  py     Ryd( 5p)     0.00006       3.35272
    58    C    3  pz     Val( 2p)     0.96072       0.00591
    59    C    3  pz     Ryd( 4p)     0.00082       0.73419
    60    C    3  pz     Ryd( 3p)     0.00043       0.47973
    61    C    3  pz     Ryd( 5p)     0.00003       2.84234
    62    C    3  dxy    Ryd( 3d)     0.00058       2.56851
    63    C    3  dxz    Ryd( 3d)     0.00092       1.86800
    64    C    3  dyz    Ryd( 3d)     0.00033       1.80537
    65    C    3  dx2y2  Ryd( 3d)     0.00064       2.65789
    66    C    3  dz2    Ryd( 3d)     0.00036       2.12976

    67    C    4  S      Cor( 1S)     1.99894     -10.37059
    68    C    4  S      Val( 2S)     1.07611      -0.16813
    69    C    4  S      Ryd( 4S)     0.00156       1.19200
    70    C    4  S      Ryd( 3S)     0.00021       1.13655
    71    C    4  S      Ryd( 5S)     0.00001      22.87221
    72    C    4  px     Val( 2p)     0.89829       0.09996
    73    C    4  px     Ryd( 4p)     0.00524       0.88183
    74    C    4  px     Ryd( 3p)     0.00023       0.65156
    75    C    4  px     Ryd( 5p)     0.00015       3.40671
    76    C    4  py     Val( 2p)     0.53566       0.04918
    77    C    4  py     Ryd( 4p)     0.00502       0.67703
    78    C    4  py     Ryd( 3p)     0.00022       0.52300
    79    C    4  py     Ryd( 5p)     0.00008       3.07473
    80    C    4  pz     Val( 2p)     1.22734      -0.03692
    81    C    4  pz     Ryd( 4p)     0.00271       0.63062
    82    C    4  pz     Ryd( 3p)     0.00024       0.52998
    83    C    4  pz     Ryd( 5p)     0.00001       2.78809
    84    C    4  dxy    Ryd( 3d)     0.00064       2.34300
    85    C    4  dxz    Ryd( 3d)     0.00064       1.80659
    86    C    4  dyz    Ryd( 3d)     0.00067       1.66083
    87    C    4  dx2y2  Ryd( 3d)     0.00049       2.37701
    88    C    4  dz2    Ryd( 3d)     0.00055       2.02469

    89    C    5  S      Cor( 1S)     1.99891     -10.30992
    90    C    5  S      Val( 2S)     0.96184      -0.08738
    91    C    5  S      Ryd( 4S)     0.00210       0.99549
    92    C    5  S      Ryd( 3S)     0.00018       0.65717
    93    C    5  S      Ryd( 5S)     0.00002      23.31705
    94    C    5  px     Val( 2p)     1.11569      -0.00668
    95    C    5  px     Ryd( 4p)     0.00468       1.06989
    96    C    5  px     Ryd( 3p)     0.00016       0.68287
    97    C    5  px     Ryd( 5p)     0.00011       3.27108
    98    C    5  py     Val( 2p)     1.17866       0.00265
    99    C    5  py     Ryd( 4p)     0.00560       1.01995
   100    C    5  py     Ryd( 3p)     0.00017       0.43213
   101    C    5  py     Ryd( 5p)     0.00014       3.31777
   102    C    5  pz     Val( 2p)     1.04050      -0.02595
   103    C    5  pz     Ryd( 4p)     0.00083       0.71751
   104    C    5  pz     Ryd( 3p)     0.00047       0.42021
   105    C    5  pz     Ryd( 5p)     0.00003       2.84845
   106    C    5  dxy    Ryd( 3d)     0.00073       2.56863
   107    C    5  dxz    Ryd( 3d)     0.00125       1.79823
   108    C    5  dyz    Ryd( 3d)     0.00073       1.88587
   109    C    5  dx2y2  Ryd( 3d)     0.00078       2.70310
   110    C    5  dz2    Ryd( 3d)     0.00049       2.16349

   111    C    6  S      Cor( 1S)     1.99900     -10.29924
   112    C    6  S      Val( 2S)     0.88945      -0.03082
   113    C    6  S      Ryd( 3S)     0.00184       0.92813
   114    C    6  S      Ryd( 4S)     0.00007       2.41760
   115    C    6  S      Ryd( 5S)     0.00001      21.87141
   116    C    6  px     Val( 2p)     1.05013       0.05058
   117    C    6  px     Ryd( 4p)     0.00743       0.96857
   118    C    6  px     Ryd( 3p)     0.00327       0.84796
   119    C    6  px     Ryd( 5p)     0.00010       3.54923
   120    C    6  py     Val( 2p)     1.05192       0.03775
   121    C    6  py     Ryd( 4p)     0.00801       1.00465
   122    C    6  py     Ryd( 3p)     0.00392       0.83168
   123    C    6  py     Ryd( 5p)     0.00015       3.52424
   124    C    6  pz     Val( 2p)     1.12117      -0.00306
   125    C    6  pz     Ryd( 3p)     0.00141       0.50090
   126    C    6  pz     Ryd( 4p)     0.00124       0.56924
   127    C    6  pz     Ryd( 5p)     0.00004       2.97256
   128    C    6  dxy    Ryd( 3d)     0.00056       2.63642
   129    C    6  dxz    Ryd( 3d)     0.00061       1.82619
   130    C    6  dyz    Ryd( 3d)     0.00054       1.87804
   131    C    6  dx2y2  Ryd( 3d)     0.00046       2.60959
   132    C    6  dz2    Ryd( 3d)     0.00046       2.15273

   133    H    7  S      Val( 1S)     0.76216       0.20120
   134    H    7  S      Ryd( 3S)     0.00159       1.81443
   135    H    7  S      Ryd( 2S)     0.00014       1.14950
   136    H    7  px     Ryd( 2p)     0.00016       2.28249
   137    H    7  py     Ryd( 2p)     0.00034       2.68211
   138    H    7  pz     Ryd( 2p)     0.00009       1.80984

   139    H    8  S      Val( 1S)     0.76126       0.15501
   140    H    8  S      Ryd( 2S)     0.00199       0.52373
   141    H    8  S      Ryd( 3S)     0.00032       2.49406
   142    H    8  px     Ryd( 2p)     0.00017       2.27457
   143    H    8  py     Ryd( 2p)     0.00032       2.62884
   144    H    8  pz     Ryd( 2p)     0.00013       1.77447

   145    O    9  S      Cor( 1S)     1.99977     -19.17814
   146    O    9  S      Val( 2S)     1.68095      -0.80890
   147    O    9  S      Ryd( 3S)     0.00226       1.27431
   148    O    9  S      Ryd( 4S)     0.00012       1.64252
   149    O    9  S      Ryd( 5S)     0.00000      49.84503
   150    O    9  px     Val( 2p)     1.57673      -0.19976
   151    O    9  px     Ryd( 3p)     0.00132       0.79270
   152    O    9  px     Ryd( 4p)     0.00020       1.56461
   153    O    9  px     Ryd( 5p)     0.00010       5.15237
   154    O    9  py     Val( 2p)     1.84859      -0.18227
   155    O    9  py     Ryd( 3p)     0.00526       0.74741
   156    O    9  py     Ryd( 4p)     0.00007       1.47759
   157    O    9  py     Ryd( 5p)     0.00001       5.10441
   158    O    9  pz     Val( 2p)     1.58259      -0.14792
   159    O    9  pz     Ryd( 3p)     0.00334       0.67963
   160    O    9  pz     Ryd( 4p)     0.00001       1.43097
   161    O    9  pz     Ryd( 5p)     0.00003       4.94071
   162    O    9  dxy    Ryd( 3d)     0.00164       3.47255
   163    O    9  dxz    Ryd( 3d)     0.00176       3.33728
   164    O    9  dyz    Ryd( 3d)     0.00006       3.09381
   165    O    9  dx2y2  Ryd( 3d)     0.00159       3.73886
   166    O    9  dz2    Ryd( 3d)     0.00048       3.30406

   167    H   10  S      Val( 1S)     0.77531       0.17021
   168    H   10  S      Ryd( 2S)     0.00125       1.15552
   169    H   10  S      Ryd( 3S)     0.00016       1.79132
   170    H   10  px     Ryd( 2p)     0.00020       2.38328
   171    H   10  py     Ryd( 2p)     0.00025       2.55390
   172    H   10  pz     Ryd( 2p)     0.00010       1.77956

   173    C   11  S      Cor( 1S)     1.99893     -10.28529
   174    C   11  S      Val( 2S)     0.88061      -0.01473
   175    C   11  S      Ryd( 4S)     0.00215       1.02583
   176    C   11  S      Ryd( 3S)     0.00012       0.76068
   177    C   11  S      Ryd( 5S)     0.00002      23.28677
   178    C   11  px     Val( 2p)     1.06041       0.05833
   179    C   11  px     Ryd( 4p)     0.00512       1.23257
   180    C   11  px     Ryd( 3p)     0.00017       0.74133
   181    C   11  px     Ryd( 5p)     0.00010       3.58473
   182    C   11  py     Val( 2p)     1.13254       0.02858
   183    C   11  py     Ryd( 4p)     0.00777       1.18719
   184    C   11  py     Ryd( 3p)     0.00006       0.78617
   185    C   11  py     Ryd( 5p)     0.00011       3.54766
   186    C   11  pz     Val( 2p)     1.02105       0.01296
   187    C   11  pz     Ryd( 4p)     0.00085       0.75016
   188    C   11  pz     Ryd( 3p)     0.00016       0.48460
   189    C   11  pz     Ryd( 5p)     0.00003       2.96019
   190    C   11  dxy    Ryd( 3d)     0.00081       2.72644
   191    C   11  dxz    Ryd( 3d)     0.00084       1.83065
   192    C   11  dyz    Ryd( 3d)     0.00052       1.84055
   193    C   11  dx2y2  Ryd( 3d)     0.00094       2.62337
   194    C   11  dz2    Ryd( 3d)     0.00035       2.20424

   195    C   12  S      Cor( 1S)     1.99897     -10.28588
   196    C   12  S      Val( 2S)     0.93281      -0.05242
   197    C   12  S      Ryd( 3S)     0.00209       1.06428
   198    C   12  S      Ryd( 4S)     0.00012       1.85974
   199    C   12  S      Ryd( 5S)     0.00002      22.18059
   200    C   12  px     Val( 2p)     1.07107       0.03603
   201    C   12  px     Ryd( 4p)     0.00409       0.98671
   202    C   12  px     Ryd( 3p)     0.00041       0.62029
   203    C   12  px     Ryd( 5p)     0.00015       3.41678
   204    C   12  py     Val( 2p)     1.16738       0.03423
   205    C   12  py     Ryd( 4p)     0.00624       1.12016
   206    C   12  py     Ryd( 3p)     0.00035       0.50112
   207    C   12  py     Ryd( 5p)     0.00010       3.38204
   208    C   12  pz     Val( 2p)     1.03512      -0.00952
   209    C   12  pz     Ryd( 4p)     0.00104       0.69078
   210    C   12  pz     Ryd( 3p)     0.00068       0.39955
   211    C   12  pz     Ryd( 5p)     0.00001       2.92121
   212    C   12  dxy    Ryd( 3d)     0.00051       2.65758
   213    C   12  dxz    Ryd( 3d)     0.00055       1.82012
   214    C   12  dyz    Ryd( 3d)     0.00039       1.79300
   215    C   12  dx2y2  Ryd( 3d)     0.00073       2.65437
   216    C   12  dz2    Ryd( 3d)     0.00040       2.16182

   217    C   13  S      Cor( 1S)     1.99846     -10.35863
   218    C   13  S      Val( 2S)     0.91532      -0.11025
   219    C   13  S      Ryd( 4S)     0.00132       1.03115
   220    C   13  S      Ryd( 3S)     0.00013       0.90362
   221    C   13  S      Ryd( 5S)     0.00001      23.20813
   222    C   13  px     Val( 2p)     1.04323      -0.02171
   223    C   13  px     Ryd( 4p)     0.00686       0.99284
   224    C   13  px     Ryd( 3p)     0.00020       0.52196
   225    C   13  px     Ryd( 5p)     0.00026       3.39382
   226    C   13  py     Val( 2p)     0.99819      -0.04167
   227    C   13  py     Ryd( 4p)     0.00651       1.05261
   228    C   13  py     Ryd( 3p)     0.00034       0.46410
   229    C   13  py     Ryd( 5p)     0.00037       3.34468
   230    C   13  pz     Val( 2p)     1.13148      -0.04926
   231    C   13  pz     Ryd( 4p)     0.00145       0.74679
   232    C   13  pz     Ryd( 3p)     0.00063       0.41399
   233    C   13  pz     Ryd( 5p)     0.00003       2.84696
   234    C   13  dxy    Ryd( 3d)     0.00160       2.32627
   235    C   13  dxz    Ryd( 3d)     0.00102       1.72285
   236    C   13  dyz    Ryd( 3d)     0.00111       1.70713
   237    C   13  dx2y2  Ryd( 3d)     0.00101       2.54632
   238    C   13  dz2    Ryd( 3d)     0.00090       2.10889

   239    C   14  S      Cor( 1S)     1.99884     -10.24903
   240    C   14  S      Val( 2S)     1.06804      -0.06167
   241    C   14  S      Ryd( 3S)     0.01116       0.55733
   242    C   14  S      Ryd( 4S)     0.00030       1.07840
   243    C   14  S      Ryd( 5S)     0.00001      23.24811
   244    C   14  px     Val( 2p)     1.07291       0.11540
   245    C   14  px     Ryd( 4p)     0.00640       1.11616
   246    C   14  px     Ryd( 3p)     0.00027       0.85797
   247    C   14  px     Ryd( 5p)     0.00008       3.25793
   248    C   14  py     Val( 2p)     1.19527       0.08489
   249    C   14  py     Ryd( 4p)     0.00926       0.81207
   250    C   14  py     Ryd( 3p)     0.00033       0.61137
   251    C   14  py     Ryd( 5p)     0.00008       3.26588
   252    C   14  pz     Val( 2p)     0.80632       0.07295
   253    C   14  pz     Ryd( 4p)     0.00090       0.75607
   254    C   14  pz     Ryd( 3p)     0.00027       0.59596
   255    C   14  pz     Ryd( 5p)     0.00002       2.78345
   256    C   14  dxy    Ryd( 3d)     0.00086       2.33838
   257    C   14  dxz    Ryd( 3d)     0.00078       1.82336
   258    C   14  dyz    Ryd( 3d)     0.00091       1.80720
   259    C   14  dx2y2  Ryd( 3d)     0.00084       2.68814
   260    C   14  dz2    Ryd( 3d)     0.00058       2.14086

   261    C   15  S      Cor( 1S)     1.99899     -10.27330
   262    C   15  S      Val( 2S)     0.95500      -0.05400
   263    C   15  S      Ryd( 4S)     0.00243       0.97276
   264    C   15  S      Ryd( 3S)     0.00016       0.63922
   265    C   15  S      Ryd( 5S)     0.00002      23.40725
   266    C   15  px     Val( 2p)     1.11892       0.03852
   267    C   15  px     Ryd( 4p)     0.00947       0.90091
   268    C   15  px     Ryd( 3p)     0.00039       0.55908
   269    C   15  px     Ryd( 5p)     0.00012       3.32785
   270    C   15  py     Val( 2p)     1.15827       0.04167
   271    C   15  py     Ryd( 4p)     0.00654       1.07023
   272    C   15  py     Ryd( 3p)     0.00046       0.46924
   273    C   15  py     Ryd( 5p)     0.00016       3.32677
   274    C   15  pz     Val( 2p)     1.03265       0.00398
   275    C   15  pz     Ryd( 4p)     0.00113       0.67709
   276    C   15  pz     Ryd( 3p)     0.00042       0.38484
   277    C   15  pz     Ryd( 5p)     0.00001       2.90031
   278    C   15  dxy    Ryd( 3d)     0.00117       2.66450
   279    C   15  dxz    Ryd( 3d)     0.00053       1.82848
   280    C   15  dyz    Ryd( 3d)     0.00049       1.79065
   281    C   15  dx2y2  Ryd( 3d)     0.00073       2.65118
   282    C   15  dz2    Ryd( 3d)     0.00037       2.17283

   283    C   16  S      Cor( 1S)     1.99841     -10.35286
   284    C   16  S      Val( 2S)     0.92638      -0.10721
   285    C   16  S      Ryd( 3S)     0.00341       0.31984
   286    C   16  S      Ryd( 4S)     0.00123       1.00412
   287    C   16  S      Ryd( 5S)     0.00001      23.48894
   288    C   16  px     Val( 2p)     0.93438      -0.05545
   289    C   16  px     Ryd( 4p)     0.00710       1.09570
   290    C   16  px     Ryd( 3p)     0.00023       0.57858
   291    C   16  px     Ryd( 5p)     0.00040       3.23922
   292    C   16  py     Val( 2p)     1.11535      -0.00531
   293    C   16  py     Ryd( 4p)     0.00644       0.93279
   294    C   16  py     Ryd( 3p)     0.00031       0.52484
   295    C   16  py     Ryd( 5p)     0.00024       3.45435
   296    C   16  pz     Val( 2p)     1.10630      -0.04402
   297    C   16  pz     Ryd( 4p)     0.00146       0.74935
   298    C   16  pz     Ryd( 3p)     0.00046       0.43988
   299    C   16  pz     Ryd( 5p)     0.00004       2.80766
   300    C   16  dxy    Ryd( 3d)     0.00104       2.54981
   301    C   16  dxz    Ryd( 3d)     0.00139       1.64903
   302    C   16  dyz    Ryd( 3d)     0.00076       1.79102
   303    C   16  dx2y2  Ryd( 3d)     0.00164       2.34136
   304    C   16  dz2    Ryd( 3d)     0.00084       2.11035

   305   Cl   17  S      Cor( 1S)     2.00000    -101.12537
   306   Cl   17  S      Cor( 2S)     1.99971     -10.82692
   307   Cl   17  S      Val( 3S)     1.81760      -0.97607
   308   Cl   17  S      Ryd( 5S)     0.00182       1.11354
   309   Cl   17  S      Ryd( 4S)     0.00006       0.83034
   310   Cl   17  S      Ryd( 6S)     0.00000      18.20241
   311   Cl   17  S      Ryd( 7S)     0.00000     207.69625
   312   Cl   17  px     Cor( 2p)     1.99992      -7.43162
   313   Cl   17  px     Val( 3p)     1.30845      -0.19418
   314   Cl   17  px     Ryd( 5p)     0.00452       0.50440
   315   Cl   17  px     Ryd( 4p)     0.00017       0.47632
   316   Cl   17  px     Ryd( 6p)     0.00003       4.01774
   317   Cl   17  px     Ryd( 7p)     0.00000      25.05591
   318   Cl   17  py     Cor( 2p)     1.99999      -7.42784
   319   Cl   17  py     Val( 3p)     1.93377      -0.27795
   320   Cl   17  py     Ryd( 4p)     0.00224       0.53551
   321   Cl   17  py     Ryd( 5p)     0.00017       0.57021
   322   Cl   17  py     Ryd( 6p)     0.00001       3.41987
   323   Cl   17  py     Ryd( 7p)     0.00000      25.02428
   324   Cl   17  pz     Cor( 2p)     1.99999      -7.42773
   325   Cl   17  pz     Val( 3p)     1.93611      -0.27964
   326   Cl   17  pz     Ryd( 5p)     0.00251       0.52768
   327   Cl   17  pz     Ryd( 4p)     0.00016       0.51643
   328   Cl   17  pz     Ryd( 6p)     0.00001       3.18894
   329   Cl   17  pz     Ryd( 7p)     0.00000      24.98331
   330   Cl   17  dxy    Ryd( 3d)     0.00186       1.33220
   331   Cl   17  dxz    Ryd( 3d)     0.00262       1.11786
   332   Cl   17  dyz    Ryd( 3d)     0.00014       1.04772
   333   Cl   17  dx2y2  Ryd( 3d)     0.00382       1.38547
   334   Cl   17  dz2    Ryd( 3d)     0.00140       1.16663

   335   Cl   18  S      Cor( 1S)     2.00000    -101.13213
   336   Cl   18  S      Cor( 2S)     1.99971     -10.82972
   337   Cl   18  S      Val( 3S)     1.81864      -0.97938
   338   Cl   18  S      Ryd( 4S)     0.00208       0.88599
   339   Cl   18  S      Ryd( 5S)     0.00005       1.10828
   340   Cl   18  S      Ryd( 6S)     0.00000      18.19542
   341   Cl   18  S      Ryd( 7S)     0.00000     207.68220
   342   Cl   18  px     Cor( 2p)     1.99997      -7.43297
   343   Cl   18  px     Val( 3p)     1.71985      -0.25191
   344   Cl   18  px     Ryd( 5p)     0.00268       0.52440
   345   Cl   18  px     Ryd( 4p)     0.00019       0.45922
   346   Cl   18  px     Ryd( 6p)     0.00001       4.35518
   347   Cl   18  px     Ryd( 7p)     0.00000      24.43976
   348   Cl   18  py     Cor( 2p)     1.99994      -7.43442
   349   Cl   18  py     Val( 3p)     1.51061      -0.22592
   350   Cl   18  py     Ryd( 5p)     0.00298       0.50933
   351   Cl   18  py     Ryd( 4p)     0.00016       0.41657
   352   Cl   18  py     Ryd( 6p)     0.00002       4.47884
   353   Cl   18  py     Ryd( 7p)     0.00000      24.42354
   354   Cl   18  pz     Cor( 2p)     1.99999      -7.43159
   355   Cl   18  pz     Val( 3p)     1.94141      -0.28346
   356   Cl   18  pz     Ryd( 5p)     0.00248       0.52196
   357   Cl   18  pz     Ryd( 4p)     0.00018       0.41526
   358   Cl   18  pz     Ryd( 6p)     0.00001       3.81400
   359   Cl   18  pz     Ryd( 7p)     0.00000      24.45705
   360   Cl   18  dxy    Ryd( 3d)     0.00413       1.39592
   361   Cl   18  dxz    Ryd( 3d)     0.00111       1.06810
   362   Cl   18  dyz    Ryd( 3d)     0.00175       1.09045
   363   Cl   18  dx2y2  Ryd( 3d)     0.00148       1.32146
   364   Cl   18  dz2    Ryd( 3d)     0.00144       1.16502

   365    H   19  S      Val( 1S)     0.79348       0.17924
   366    H   19  S      Ryd( 2S)     0.00134       0.76335
   367    H   19  S      Ryd( 3S)     0.00025       2.26356
   368    H   19  px     Ryd( 2p)     0.00012       2.20246
   369    H   19  py     Ryd( 2p)     0.00038       2.74579
   370    H   19  pz     Ryd( 2p)     0.00010       1.76686

   371    H   20  S      Val( 1S)     0.79568       0.15788
   372    H   20  S      Ryd( 2S)     0.00105       1.30916
   373    H   20  S      Ryd( 3S)     0.00018       1.69447
   374    H   20  px     Ryd( 2p)     0.00010       2.19313
   375    H   20  py     Ryd( 2p)     0.00038       2.75103
   376    H   20  pz     Ryd( 2p)     0.00014       1.76011

 WARNING:  1 low occupancy (<1.9990e) core orbital  found on  C    4
           1 low occupancy (<1.9990e) core orbital  found on  C    5
           1 low occupancy (<1.9990e) core orbital  found on  C   11
           1 low occupancy (<1.9990e) core orbital  found on  C   12
           1 low occupancy (<1.9990e) core orbital  found on  C   13
           1 low occupancy (<1.9990e) core orbital  found on  C   14
           1 low occupancy (<1.9990e) core orbital  found on  C   15
           1 low occupancy (<1.9990e) core orbital  found on  C   16

 WARNING:  Population inversion found on atom  C    1
           Population inversion found on atom  C    2
           Population inversion found on atom  C    3
           Population inversion found on atom  C    4
           Population inversion found on atom  C    5
           Population inversion found on atom  C    6
           Population inversion found on atom  H    7
           Population inversion found on atom  O    9
           Population inversion found on atom  C   11
           Population inversion found on atom  C   12
           Population inversion found on atom  C   13
           Population inversion found on atom  C   14
           Population inversion found on atom  C   15
           Population inversion found on atom  C   16
           Population inversion found on atom Cl   17
           Population inversion found on atom Cl   18


 Summary of Natural Population Analysis:                  
                                                          
                                       Natural Population 
                Natural  -----------------------------------------------
    Atom  No    Charge         Core      Valence    Rydberg      Total
 -----------------------------------------------------------------------
      C    1    0.29190      1.99907     3.66481    0.04422     5.70810
      C    2   -0.27282      1.99903     4.25547    0.01832     6.27282
      C    3   -0.15626      1.99914     4.14074    0.01638     6.15626
      C    4    0.24498      1.99894     3.73740    0.01867     5.75502
      C    5   -0.31406      1.99891     4.29669    0.01846     6.31406
      C    6   -0.14179      1.99900     4.11267    0.03012     6.14179
      H    7    0.23552      0.00000     0.76216    0.00232     0.76448
      H    8    0.23582      0.00000     0.76126    0.00292     0.76418
      O    9   -0.70688      1.99977     6.68886    0.01824     8.70688
      H   10    0.22272      0.00000     0.77531    0.00197     0.77728
      C   11   -0.11364      1.99893     4.09460    0.02011     6.11364
      C   12   -0.22323      1.99897     4.20638    0.01789     6.22323
      C   13   -0.11043      1.99846     4.08822    0.02375     6.11043
      C   14   -0.17440      1.99884     4.14253    0.03303     6.17440
      C   15   -0.28845      1.99899     4.26485    0.02461     6.28845
      C   16   -0.10783      1.99841     4.08242    0.02701     6.10783
     Cl   17   -0.01709      9.99961     6.99593    0.02155    17.01709
     Cl   18   -0.01087      9.99961     6.99052    0.02074    17.01087
      H   19    0.20433      0.00000     0.79348    0.00219     0.79567
      H   20    0.20247      0.00000     0.79568    0.00184     0.79753
 =======================================================================
   * Total *   -1.00000     45.98569    73.64996    0.36435   120.00000

                                 Natural Population      
 --------------------------------------------------------
   Core                      45.98569 ( 99.9689% of  46)
   Valence                   73.64996 ( 99.5270% of  74)
   Natural Minimal Basis    119.63565 ( 99.6964% of 120)
   Natural Rydberg Basis      0.36435 (  0.3036% of 120)
 --------------------------------------------------------

    Atom  No          Natural Electron Configuration
 ----------------------------------------------------------------------------
      C    1      [core]2S( 0.84)2p( 2.83)3d( 0.01)4p( 0.03)
      C    2      [core]2S( 0.98)2p( 3.28)4p( 0.01)
      C    3      [core]2S( 0.96)2p( 3.18)4p( 0.01)
      C    4      [core]2S( 1.08)2p( 2.66)4p( 0.01)
      C    5      [core]2S( 0.96)2p( 3.33)4p( 0.01)
      C    6      [core]2S( 0.89)2p( 3.22)3p( 0.01)4p( 0.02)
      H    7            1S( 0.76)
      H    8            1S( 0.76)
      O    9      [core]2S( 1.68)2p( 5.01)3p( 0.01)3d( 0.01)
      H   10            1S( 0.78)
      C   11      [core]2S( 0.88)2p( 3.21)4p( 0.01)
      C   12      [core]2S( 0.93)2p( 3.27)4p( 0.01)
      C   13      [core]2S( 0.92)2p( 3.17)3d( 0.01)4p( 0.01)
      C   14      [core]2S( 1.07)2p( 3.07)3S( 0.01)4p( 0.02)
      C   15      [core]2S( 0.95)2p( 3.31)4p( 0.02)
      C   16      [core]2S( 0.93)2p( 3.16)3d( 0.01)4p( 0.02)
     Cl   17      [core]3S( 1.82)3p( 5.18)3d( 0.01)5p( 0.01)
     Cl   18      [core]3S( 1.82)3p( 5.17)3d( 0.01)5p( 0.01)
      H   19            1S( 0.79)
      H   20            1S( 0.80)


 NATURAL BOND ORBITAL ANALYSIS:

                       Occupancies       Lewis Structure    Low   High
           Occ.    -------------------  -----------------   occ   occ
  Cycle   Thresh.   Lewis   Non-Lewis     CR  BD  3C  LP    (L)   (NL)   Dev
 =============================================================================
   1(1)    1.90   113.17025   6.82975     23  22   0  15     8      7    0.67
   2(2)    1.90   113.17025   6.82975     23  22   0  15     8      7    0.67
   3(1)    1.80   114.28776   5.71224     23  24   0  13     5      7    0.46
   4(2)    1.80   114.28776   5.71224     23  24   0  13     5      7    0.46
   5(1)    1.70   116.12262   3.87738     23  27   0  10     2      7    0.46
   6(2)    1.70   116.12262   3.87738     23  27   0  10     2      7    0.46
   7(1)    1.60   115.03119   4.96881     23  28   0   9     4      9    0.51
   8(2)    1.60   115.04171   4.95829     23  28   0   9     4      9    0.43
   9(3)    1.60   115.53784   4.46216     23  28   0   9     4      8    0.43
  10(4)    1.60   115.31207   4.68793     23  28   0   9     4      8    0.51
  11(5)    1.60   115.65543   4.34457     23  28   0   9     4      8    0.43
  12(6)    1.60   115.53784   4.46216     23  28   0   9     4      8    0.43
  13(7)    1.60   115.31207   4.68793     23  28   0   9     4      8    0.51
  14(8)    1.60   115.65543   4.34457     23  28   0   9     4      8    0.43
  15(9)    1.60   115.53784   4.46216     23  28   0   9     4      8    0.43
  16(1)    1.50   116.38852   3.61148     23  27   0  10     0      7    0.51
  17(2)    1.50   116.38852   3.61148     23  27   0  10     0      7    0.51
 -----------------------------------------------------------------------------

 Structure accepted: RESONANCE keyword permits strongly delocalized structure

 WARNING:  1 low occupancy (<1.9990e) core orbital  found on  C    4
           1 low occupancy (<1.9990e) core orbital  found on  C    5
           1 low occupancy (<1.9990e) core orbital  found on  C   11
           1 low occupancy (<1.9990e) core orbital  found on  C   12
           1 low occupancy (<1.9990e) core orbital  found on  C   13
           1 low occupancy (<1.9990e) core orbital  found on  C   14
           1 low occupancy (<1.9990e) core orbital  found on  C   15
           1 low occupancy (<1.9990e) core orbital  found on  C   16

 --------------------------------------------------------
   Core                     45.98557 ( 99.969% of  46)
   Valence Lewis            70.40295 ( 95.139% of  74)
  ==================       ============================
   Total Lewis             116.38852 ( 96.990% of 120)
  -----------------------------------------------------
   Valence non-Lewis         3.35862 (  2.799% of 120)
   Rydberg non-Lewis         0.25286 (  0.211% of 120)
  ==================       ============================
   Total non-Lewis           3.61148 (  3.010% of 120)
 --------------------------------------------------------


       (Occupancy)   Bond orbital/ Coefficients/ Hybrids
 ---------------------------------------------------------------------------------
     1. (1.92295) BD ( 1) C   1 - C   2  
                ( 51.33%)   0.7165* C   1 s( 36.56%)p 1.73( 63.42%)d 0.00(  0.02%)
                                           -0.0008  0.6043  0.0215 -0.0028  0.0014
                                           -0.3242 -0.0301  0.0162 -0.0002 -0.7157
                                            0.0051  0.0072  0.0023  0.1248 -0.0003
                                           -0.0024 -0.0005  0.0115 -0.0016 -0.0033
                                           -0.0039 -0.0072
                ( 48.67%)   0.6976* C   2 s( 30.16%)p 2.31( 69.80%)d 0.00(  0.05%)
                                            0.0006  0.5491  0.0062 -0.0030  0.0002
                                            0.3915 -0.0360  0.0020 -0.0006  0.7220
                                            0.0045 -0.0127  0.0010 -0.1482 -0.0010
                                            0.0023 -0.0005  0.0091 -0.0016 -0.0065
                                           -0.0131 -0.0123
     2. (1.98568) BD ( 1) C   1 - C   4  
                ( 48.89%)   0.6992* C   1 s( 30.99%)p 2.23( 68.95%)d 0.00(  0.06%)
                                           -0.0000  0.5566  0.0066  0.0026 -0.0008
                                           -0.4780 -0.0295  0.0158  0.0001  0.6705
                                           -0.0199 -0.0000 -0.0065 -0.0994  0.0040
                                           -0.0007  0.0011 -0.0204  0.0031 -0.0033
                                           -0.0053 -0.0098
                ( 51.11%)   0.7149* C   4 s( 49.92%)p 1.00( 50.03%)d 0.00(  0.05%)
                                           -0.0001  0.7065  0.0016 -0.0028 -0.0001
                                            0.6334 -0.0210  0.0019  0.0032 -0.3107
                                            0.0149 -0.0087 -0.0017  0.0427 -0.0018
                                            0.0017  0.0002 -0.0158  0.0023 -0.0046
                                           -0.0074 -0.0125
     3. (1.65547) BD ( 2) C   1 - C   4  
                ( 35.02%)   0.5918* C   1 s(  0.00%)p 1.00( 99.86%)d 0.00(  0.14%)
                                           -0.0001  0.0011  0.0015 -0.0004  0.0000
                                            0.0236  0.0000  0.0009  0.0006  0.1621
                                            0.0024  0.0024  0.0013  0.9855  0.0129
                                            0.0178  0.0038 -0.0047 -0.0313  0.0185
                                           -0.0035 -0.0038
                ( 64.98%)   0.8061* C   4 s(  0.00%)p 1.00( 99.94%)d 0.00(  0.06%)
                                            0.0000 -0.0041  0.0009  0.0010  0.0003
                                            0.0168 -0.0006  0.0003  0.0003  0.1606
                                            0.0017 -0.0017  0.0001  0.9864  0.0159
                                           -0.0080 -0.0008 -0.0014 -0.0055 -0.0218
                                            0.0037  0.0062
     4. (1.99404) BD ( 1) C   1 - O   9  
                ( 36.44%)   0.6036* C   1 s( 32.05%)p 2.12( 67.83%)d 0.00(  0.12%)
                                            0.0000  0.5649 -0.0381  0.0024 -0.0012
                                            0.8136 -0.0639 -0.0100 -0.0002  0.1034
                                           -0.0058 -0.0045  0.0008 -0.0371  0.0040
                                            0.0014 -0.0000  0.0098 -0.0028 -0.0013
                                            0.0276 -0.0187
                ( 63.56%)   0.7973* O   9 s( 42.17%)p 1.37( 57.70%)d 0.00(  0.13%)
                                            0.0000  0.6487 -0.0303 -0.0034 -0.0000
                                           -0.7445  0.0259  0.0044 -0.0007 -0.1327
                                            0.0036  0.0010  0.0002  0.0659 -0.0018
                                           -0.0003 -0.0001  0.0103 -0.0046 -0.0003
                                            0.0302 -0.0166
     5. (1.98312) BD ( 1) C   2 - C   3  
                ( 50.11%)   0.7079* C   2 s( 38.78%)p 1.58( 61.17%)d 0.00(  0.04%)
                                           -0.0001  0.6222 -0.0268 -0.0010 -0.0000
                                           -0.7789  0.0224  0.0090 -0.0048 -0.0431
                                            0.0365 -0.0077  0.0001  0.0328 -0.0073
                                            0.0012  0.0002 -0.0028 -0.0011 -0.0012
                                            0.0155 -0.0136
                ( 49.89%)   0.7063* C   3 s( 38.32%)p 1.61( 61.64%)d 0.00(  0.04%)
                                            0.0000  0.6185  0.0255 -0.0004  0.0002
                                            0.7823 -0.0260 -0.0080  0.0030  0.0470
                                            0.0328 -0.0052  0.0003 -0.0196 -0.0049
                                            0.0010 -0.0006  0.0031 -0.0009 -0.0009
                                            0.0155 -0.0121
     6. (1.84067) BD ( 2) C   2 - C   3  
                ( 54.20%)   0.7362* C   2 s(  0.00%)p 1.00( 99.93%)d 0.00(  0.07%)
                                            0.0000 -0.0027  0.0012 -0.0004 -0.0001
                                            0.0287 -0.0002  0.0003  0.0002  0.1878
                                            0.0037  0.0014 -0.0002  0.9812  0.0219
                                            0.0084 -0.0007 -0.0042 -0.0236  0.0091
                                           -0.0026 -0.0016
                ( 45.80%)   0.6768* C   3 s(  0.00%)p 1.00( 99.92%)d 0.00(  0.08%)
                                            0.0000 -0.0039 -0.0013  0.0006  0.0000
                                            0.0164  0.0010  0.0019  0.0005  0.1872
                                            0.0030  0.0029  0.0002  0.9815  0.0123
                                            0.0177 -0.0000  0.0049  0.0272  0.0068
                                           -0.0007 -0.0031
     7. (1.96853) BD ( 1) C   2 - H  10  
                ( 61.08%)   0.7815* C   2 s( 31.02%)p 2.22( 68.95%)d 0.00(  0.03%)
                                           -0.0006  0.5568  0.0140  0.0037 -0.0001
                                            0.4859  0.0026  0.0024 -0.0025 -0.6635
                                           -0.0029 -0.0047  0.0005  0.1143  0.0012
                                            0.0008  0.0001 -0.0137  0.0027 -0.0034
                                           -0.0051 -0.0083
                ( 38.92%)   0.6239* H  10 s( 99.96%)p 0.00(  0.04%)
                                            0.9998  0.0029  0.0006 -0.0137  0.0155
                                           -0.0022
     8. (1.97115) BD ( 1) C   3 - C   6  
                ( 48.63%)   0.6974* C   3 s( 33.45%)p 1.99( 66.52%)d 0.00(  0.03%)
                                            0.0000  0.5783 -0.0024  0.0024  0.0014
                                           -0.4982  0.0177  0.0066  0.0022  0.6357
                                            0.0136 -0.0090 -0.0004 -0.1107 -0.0037
                                            0.0020  0.0000 -0.0117  0.0019 -0.0044
                                           -0.0058 -0.0096
                ( 51.37%)   0.7167* C   6 s( 32.42%)p 2.08( 67.55%)d 0.00(  0.03%)
                                           -0.0001  0.5694 -0.0019 -0.0024  0.0005
                                            0.4891  0.0126 -0.0067 -0.0012 -0.6497
                                            0.0074 -0.0040 -0.0001  0.1176 -0.0038
                                            0.0013  0.0002 -0.0119  0.0015 -0.0033
                                            0.0016 -0.0105
     9. (1.97685) BD ( 1) C   3 - H   7  
                ( 61.84%)   0.7864* C   3 s( 28.24%)p 2.54( 71.73%)d 0.00(  0.04%)
                                            0.0003 -0.5310  0.0187  0.0017  0.0014
                                            0.3700 -0.0001 -0.0007 -0.0025  0.7466
                                            0.0121  0.0022  0.0023 -0.1507 -0.0038
                                           -0.0018 -0.0012 -0.0119  0.0032  0.0059
                                            0.0121  0.0079
                ( 38.16%)   0.6177* H   7 s( 99.95%)p 0.00(  0.05%)
                                           -0.9998 -0.0027 -0.0003 -0.0100 -0.0188
                                            0.0022
    10. (1.98462) BD ( 1) C   4 - C   5  
                ( 48.27%)   0.6947* C   4 s( 49.51%)p 1.02( 50.45%)d 0.00(  0.04%)
                                           -0.0001  0.7035 -0.0130  0.0011  0.0004
                                           -0.6742  0.0285 -0.0085 -0.0054  0.2198
                                           -0.0147 -0.0051  0.0003 -0.0214  0.0023
                                            0.0011 -0.0001  0.0048 -0.0015 -0.0017
                                            0.0139 -0.0134
                ( 51.73%)   0.7193* C   5 s( 30.52%)p 2.28( 69.44%)d 0.00(  0.05%)
                                           -0.0001  0.5521 -0.0184  0.0014 -0.0014
                                            0.8253 -0.0101 -0.0055 -0.0020  0.1050
                                           -0.0424  0.0067 -0.0001 -0.0130  0.0077
                                           -0.0012  0.0001  0.0006 -0.0001 -0.0007
                                            0.0175 -0.0127
    11. (1.93129) BD ( 1) C   5 - C   6  
                ( 50.96%)   0.7138* C   5 s( 39.67%)p 1.52( 60.30%)d 0.00(  0.03%)
                                           -0.0006  0.6298 -0.0041  0.0032  0.0015
                                           -0.3327  0.0164  0.0020 -0.0029 -0.6736
                                           -0.0052  0.0086 -0.0036  0.1954  0.0023
                                           -0.0018  0.0007  0.0046 -0.0011 -0.0080
                                           -0.0106 -0.0114
                ( 49.04%)   0.7003* C   6 s( 34.35%)p 1.91( 65.61%)d 0.00(  0.04%)
                                            0.0002  0.5859  0.0122  0.0004 -0.0002
                                            0.3187 -0.0005  0.0009  0.0031  0.7417
                                           -0.0127  0.0110  0.0061 -0.0630  0.0048
                                           -0.0013 -0.0016  0.0117 -0.0004 -0.0049
                                           -0.0083 -0.0141
    12. (1.77831) BD ( 2) C   5 - C   6  
                ( 46.80%)   0.6841* C   5 s(  0.19%)p99.99( 99.73%)d 0.41(  0.08%)
                                            0.0001 -0.0434  0.0040  0.0018  0.0000
                                            0.0146 -0.0008  0.0013  0.0019  0.2338
                                            0.0021  0.0009  0.0007  0.9707  0.0086
                                            0.0051  0.0024 -0.0000 -0.0016 -0.0255
                                            0.0062  0.0094
                ( 53.20%)   0.7294* C   6 s(  0.15%)p99.99( 99.80%)d 0.34(  0.05%)
                                           -0.0000 -0.0383 -0.0027  0.0007 -0.0002
                                           -0.0265  0.0009  0.0018 -0.0003  0.1258
                                            0.0040  0.0002 -0.0011  0.9906  0.0042
                                            0.0080 -0.0033  0.0012  0.0116  0.0181
                                           -0.0032 -0.0049
    13. (1.96685) BD ( 1) C   5 - H   8  
                ( 61.92%)   0.7869* C   5 s( 29.61%)p 2.38( 70.36%)d 0.00(  0.04%)
                                           -0.0003  0.5437  0.0222 -0.0028 -0.0003
                                           -0.4531 -0.0076  0.0008  0.0008  0.6926
                                            0.0081 -0.0009 -0.0032 -0.1358 -0.0005
                                           -0.0000  0.0006 -0.0120  0.0024 -0.0054
                                           -0.0091 -0.0098
                ( 38.08%)   0.6171* H   8 s( 99.96%)p 0.00(  0.04%)
                                            0.9998 -0.0008  0.0022  0.0098 -0.0163
                                            0.0041
    14. (1.94839) BD ( 1) C   6 - C  11  
                ( 50.45%)   0.7103* C   6 s( 33.05%)p 2.03( 66.93%)d 0.00(  0.02%)
                                           -0.0002  0.5749 -0.0018  0.0020 -0.0003
                                           -0.8112 -0.0061  0.0132 -0.0014 -0.1044
                                            0.0032  0.0033 -0.0015  0.0137 -0.0007
                                            0.0010  0.0001 -0.0013  0.0007 -0.0015
                                            0.0101 -0.0089
                ( 49.55%)   0.7039* C  11 s( 31.23%)p 2.20( 68.74%)d 0.00(  0.02%)
                                            0.0004  0.5588 -0.0040  0.0044  0.0003
                                            0.8206  0.0139  0.0027  0.0007  0.1174
                                            0.0051 -0.0015  0.0010  0.0040 -0.0001
                                           -0.0005 -0.0001  0.0021  0.0002 -0.0000
                                            0.0122 -0.0085
    15. (1.96355) BD ( 1) C  11 - C  12  
                ( 49.83%)   0.7059* C  11 s( 34.39%)p 1.91( 65.58%)d 0.00(  0.03%)
                                           -0.0003  0.5864  0.0002 -0.0013  0.0000
                                           -0.4913 -0.0045 -0.0023 -0.0029  0.6422
                                           -0.0152  0.0015  0.0035  0.0409 -0.0040
                                            0.0005  0.0005 -0.0139 -0.0001  0.0011
                                           -0.0020 -0.0105
                ( 50.17%)   0.7083* C  12 s( 36.95%)p 1.71( 63.02%)d 0.00(  0.03%)
                                           -0.0001  0.6078  0.0055 -0.0021  0.0014
                                            0.5435 -0.0169 -0.0074  0.0008 -0.5766
                                           -0.0148  0.0098 -0.0037 -0.0409 -0.0031
                                            0.0010 -0.0002 -0.0122 -0.0012  0.0022
                                           -0.0029 -0.0121
    16. (1.96924) BD ( 1) C  11 - C  14  
                ( 54.86%)   0.7407* C  11 s( 34.34%)p 1.91( 65.63%)d 0.00(  0.03%)
                                            0.0001  0.5860  0.0045 -0.0027 -0.0002
                                           -0.2906 -0.0197 -0.0011 -0.0018 -0.7542
                                            0.0126 -0.0021 -0.0017 -0.0492  0.0027
                                           -0.0008 -0.0004  0.0097  0.0001  0.0019
                                           -0.0099 -0.0117
                ( 45.14%)   0.6719* C  14 s( 37.44%)p 1.67( 62.51%)d 0.00(  0.05%)
                                           -0.0001  0.6105 -0.0418  0.0001  0.0003
                                            0.3248 -0.0259 -0.0051  0.0019  0.7178
                                           -0.0216 -0.0114  0.0008  0.0559 -0.0015
                                           -0.0012 -0.0002  0.0067  0.0009  0.0031
                                           -0.0173 -0.0109
    17. (1.52918) BD ( 2) C  11 - C  14  
                ( 58.74%)   0.7664* C  11 s(  0.00%)p 1.00( 99.97%)d 0.00(  0.03%)
                                           -0.0000  0.0026 -0.0007 -0.0002 -0.0001
                                            0.0025  0.0002  0.0005  0.0001 -0.0641
                                           -0.0054  0.0004 -0.0002  0.9977  0.0019
                                           -0.0076 -0.0041  0.0007 -0.0137 -0.0092
                                           -0.0005 -0.0010
                ( 41.26%)   0.6423* C  14 s(  0.00%)p 1.00( 99.82%)d 0.00(  0.18%)
                                            0.0001  0.0020  0.0033  0.0006 -0.0001
                                            0.0096  0.0019  0.0007 -0.0002 -0.0833
                                            0.0011  0.0006  0.0007  0.9950 -0.0324
                                            0.0093 -0.0052  0.0012 -0.0189  0.0369
                                            0.0032  0.0048
    18. (1.97196) BD ( 1) C  12 - C  13  
                ( 48.56%)   0.6969* C  12 s( 35.28%)p 1.83( 64.69%)d 0.00(  0.03%)
                                            0.0000  0.5936  0.0210 -0.0013 -0.0000
                                           -0.7937  0.0240  0.0099 -0.0006 -0.1201
                                           -0.0326  0.0064 -0.0006 -0.0271 -0.0010
                                            0.0003 -0.0004  0.0064  0.0012  0.0003
                                            0.0129 -0.0111
                ( 51.44%)   0.7172* C  13 s( 38.69%)p 1.58( 61.28%)d 0.00(  0.03%)
                                           -0.0002  0.6220  0.0040  0.0026  0.0008
                                            0.7632 -0.0001 -0.0099  0.0084  0.1691
                                           -0.0241  0.0040 -0.0006  0.0307 -0.0023
                                            0.0003  0.0003  0.0029  0.0012  0.0008
                                            0.0105 -0.0134
    19. (1.72829) BD ( 2) C  12 - C  13  
                ( 46.20%)   0.6797* C  12 s(  0.00%)p 1.00( 99.95%)d 0.00(  0.04%)
                                            0.0000  0.0052  0.0013  0.0003  0.0001
                                           -0.0177 -0.0018  0.0018  0.0007 -0.0817
                                           -0.0018 -0.0005 -0.0002  0.9959  0.0028
                                            0.0255 -0.0022  0.0009 -0.0178 -0.0104
                                           -0.0006 -0.0023
                ( 53.80%)   0.7335* C  13 s(  0.00%)p 1.00( 99.99%)d 0.00(  0.01%)
                                           -0.0000  0.0012  0.0003  0.0006  0.0001
                                           -0.0261 -0.0003 -0.0010 -0.0003 -0.0673
                                           -0.0003 -0.0013 -0.0001  0.9970  0.0085
                                            0.0216  0.0026 -0.0009  0.0109  0.0036
                                            0.0001  0.0006
    20. (1.97823) BD ( 1) C  12 - H  20  
                ( 60.33%)   0.7767* C  12 s( 27.73%)p 2.60( 72.23%)d 0.00(  0.04%)
                                           -0.0003  0.5263 -0.0166  0.0036 -0.0013
                                            0.2688 -0.0029 -0.0028 -0.0016  0.8033
                                            0.0083  0.0014  0.0003  0.0680 -0.0008
                                            0.0018  0.0004  0.0099  0.0009  0.0023
                                           -0.0135 -0.0094
                ( 39.67%)   0.6298* H  20 s( 99.96%)p 0.00(  0.04%)
                                            0.9998  0.0027  0.0009 -0.0032 -0.0194
                                           -0.0023
    21. (1.97883) BD ( 1) C  13 - C  16  
                ( 50.11%)   0.7079* C  13 s( 38.40%)p 1.60( 61.57%)d 0.00(  0.03%)
                                           -0.0000  0.6196  0.0101  0.0015  0.0001
                                           -0.3478  0.0213  0.0016 -0.0010 -0.7005
                                           -0.0028  0.0136 -0.0091 -0.0571  0.0003
                                            0.0009 -0.0007  0.0081  0.0010  0.0023
                                           -0.0083 -0.0120
                ( 49.89%)   0.7063* C  16 s( 38.19%)p 1.62( 61.78%)d 0.00(  0.03%)
                                           -0.0001  0.6176  0.0177  0.0126 -0.0003
                                            0.1971  0.0184 -0.0052  0.0052  0.7587
                                           -0.0107 -0.0082  0.0071  0.0518 -0.0003
                                           -0.0008  0.0006  0.0077  0.0007  0.0021
                                           -0.0095 -0.0123
    22. (1.98875) BD ( 1) C  13 -Cl  18  
                ( 45.51%)   0.6746* C  13 s( 22.78%)p 3.38( 77.04%)d 0.01(  0.19%)
                                           -0.0001  0.4770 -0.0135 -0.0050 -0.0015
                                           -0.5428 -0.0004  0.0046  0.0103  0.6887
                                           -0.0048 -0.0078 -0.0136  0.0317 -0.0000
                                            0.0000 -0.0005 -0.0353 -0.0013  0.0021
                                           -0.0085 -0.0235
                ( 54.49%)   0.7382*Cl  18 s( 19.55%)p 4.09( 79.96%)d 0.03(  0.49%)
                                            0.0000  0.0001  0.4404  0.0387  0.0003
                                            0.0001 -0.0000  0.0001  0.5303 -0.0308
                                           -0.0060  0.0002 -0.0002 -0.0001 -0.7177
                                            0.0393  0.0051 -0.0004  0.0002 -0.0000
                                           -0.0273  0.0014  0.0001 -0.0000  0.0000
                                           -0.0583 -0.0022  0.0029 -0.0175 -0.0348
    23. (1.95430) BD ( 1) C  14 - C  15  
                ( 45.88%)   0.6773* C  14 s( 35.54%)p 1.81( 64.41%)d 0.00(  0.05%)
                                           -0.0011  0.5930 -0.0614 -0.0017 -0.0003
                                           -0.7866  0.0274  0.0087 -0.0007 -0.1487
                                            0.0491 -0.0007 -0.0029 -0.0059  0.0025
                                            0.0006 -0.0002 -0.0026 -0.0004 -0.0004
                                            0.0198 -0.0109
                ( 54.12%)   0.7357* C  15 s( 36.81%)p 1.72( 63.16%)d 0.00(  0.04%)
                                            0.0001  0.6064 -0.0180 -0.0023  0.0003
                                            0.7836 -0.0202 -0.0098  0.0012  0.1179
                                            0.0471 -0.0061  0.0015  0.0301  0.0036
                                           -0.0006  0.0001  0.0080  0.0012  0.0006
                                            0.0124 -0.0123
    24. (1.96910) BD ( 1) C  15 - C  16  
                ( 47.82%)   0.6915* C  15 s( 34.57%)p 1.89( 65.39%)d 0.00(  0.04%)
                                           -0.0001  0.5878 -0.0135 -0.0019 -0.0005
                                           -0.5451  0.0451  0.0029 -0.0005  0.5947
                                            0.0072 -0.0121  0.0031  0.0294  0.0011
                                           -0.0007  0.0002 -0.0153 -0.0008  0.0011
                                           -0.0043 -0.0110
                ( 52.18%)   0.7224* C  16 s( 39.38%)p 1.54( 60.59%)d 0.00(  0.03%)
                                           -0.0002  0.6275  0.0024  0.0035  0.0003
                                            0.4578  0.0149 -0.0112  0.0070 -0.6285
                                            0.0193  0.0042 -0.0050 -0.0222  0.0019
                                            0.0002  0.0001 -0.0107 -0.0002  0.0015
                                           -0.0012 -0.0129
    25. (1.70548) BD ( 2) C  15 - C  16  
                ( 47.06%)   0.6860* C  15 s(  0.01%)p 1.00( 99.94%)d 0.00(  0.05%)
                                            0.0001 -0.0071  0.0005 -0.0000 -0.0000
                                           -0.0232  0.0006  0.0000  0.0002 -0.0635
                                           -0.0008 -0.0011  0.0003  0.9972  0.0070
                                            0.0189 -0.0028 -0.0004 -0.0041  0.0225
                                            0.0017  0.0021
                ( 52.94%)   0.7276* C  16 s(  0.00%)p 1.00( 99.99%)d 0.00(  0.01%)
                                           -0.0000 -0.0022  0.0015  0.0002 -0.0001
                                           -0.0294 -0.0002 -0.0004 -0.0000 -0.0588
                                           -0.0005 -0.0013 -0.0003  0.9976  0.0088
                                            0.0172  0.0029 -0.0001  0.0075 -0.0090
                                           -0.0007 -0.0008
    26. (1.97873) BD ( 1) C  15 - H  19  
                ( 60.73%)   0.7793* C  15 s( 28.59%)p 2.50( 71.37%)d 0.00(  0.04%)
                                            0.0004 -0.5341 -0.0259 -0.0041  0.0001
                                            0.2920  0.0251 -0.0009  0.0020  0.7905
                                            0.0069  0.0063 -0.0002  0.0533  0.0007
                                            0.0001 -0.0000 -0.0116 -0.0010 -0.0019
                                            0.0126  0.0083
                ( 39.27%)   0.6267* H  19 s( 99.96%)p 0.00(  0.04%)
                                           -0.9998  0.0040 -0.0006 -0.0067 -0.0182
                                           -0.0012
    27. (1.98842) BD ( 1) C  16 -Cl  17  
                ( 45.30%)   0.6731* C  16 s( 22.44%)p 3.45( 77.38%)d 0.01(  0.18%)
                                           -0.0001  0.4724 -0.0312 -0.0147 -0.0005
                                           -0.8647  0.0022  0.0059  0.0169 -0.1568
                                            0.0044  0.0012  0.0037 -0.0337  0.0003
                                            0.0004  0.0007  0.0130  0.0030  0.0007
                                            0.0337 -0.0224
                ( 54.70%)   0.7396*Cl  17 s( 19.85%)p 4.01( 79.67%)d 0.02(  0.48%)
                                            0.0000  0.0001  0.4441  0.0349 -0.0020
                                           -0.0000 -0.0000  0.0001  0.8671 -0.0483
                                           -0.0068 -0.0007 -0.0004  0.0000  0.2027
                                           -0.0115 -0.0007 -0.0000 -0.0000  0.0000
                                            0.0348 -0.0020 -0.0002 -0.0000 -0.0000
                                            0.0264  0.0046  0.0009  0.0543 -0.0342
    28. (1.99907) CR ( 1) C   1           s(100.00%)p 0.00(  0.00%)
                                            1.0000  0.0005  0.0000 -0.0000  0.0000
                                           -0.0003 -0.0000  0.0000 -0.0000 -0.0005
                                            0.0000  0.0000  0.0000  0.0002  0.0000
                                           -0.0000 -0.0000  0.0000 -0.0000 -0.0000
                                           -0.0000 -0.0000
    29. (1.99902) CR ( 1) C   2           s(100.00%)p 0.00(  0.00%)
                                            1.0000  0.0001  0.0000  0.0000 -0.0000
                                            0.0000  0.0000  0.0000 -0.0000 -0.0008
                                           -0.0000  0.0000 -0.0000  0.0001 -0.0000
                                           -0.0000  0.0000 -0.0000  0.0000  0.0000
                                            0.0000  0.0000
    30. (1.99914) CR ( 1) C   3           s(100.00%)p 0.00(  0.00%)
                                            1.0000  0.0002 -0.0000 -0.0000 -0.0000
                                           -0.0001 -0.0000  0.0000  0.0000 -0.0003
                                           -0.0000 -0.0000 -0.0000  0.0000  0.0000
                                            0.0000  0.0000  0.0000 -0.0000 -0.0000
                                           -0.0000 -0.0000
    31. (1.99894) CR ( 1) C   4           s(100.00%)
                                            1.0000  0.0002 -0.0000 -0.0000  0.0000
                                           -0.0000  0.0000 -0.0000 -0.0000 -0.0000
                                           -0.0000 -0.0000 -0.0000 -0.0000 -0.0000
                                            0.0000  0.0000 -0.0000  0.0000  0.0000
                                            0.0000 -0.0000
    32. (1.99891) CR ( 1) C   5           s(100.00%)p 0.00(  0.00%)
                                            1.0000  0.0006  0.0000  0.0000  0.0000
                                           -0.0002  0.0000  0.0000 -0.0000 -0.0002
                                           -0.0000  0.0000 -0.0000 -0.0000  0.0000
                                           -0.0000  0.0000 -0.0000  0.0000 -0.0000
                                           -0.0000 -0.0000
    33. (1.99901) CR ( 1) C   6           s(100.00%)p 0.00(  0.00%)
                                            1.0000  0.0001 -0.0000  0.0000  0.0000
                                           -0.0002 -0.0000  0.0000 -0.0000 -0.0003
                                            0.0000 -0.0000 -0.0000  0.0000 -0.0000
                                            0.0000  0.0000 -0.0000  0.0000  0.0000
                                            0.0000  0.0000
    34. (1.99977) CR ( 1) O   9           s(100.00%)p 0.00(  0.00%)
                                            1.0000  0.0003  0.0000  0.0000  0.0000
                                            0.0003 -0.0000 -0.0000  0.0000  0.0000
                                           -0.0000 -0.0000  0.0000 -0.0000  0.0000
                                            0.0000 -0.0000 -0.0000  0.0000  0.0000
                                           -0.0000  0.0000
    35. (1.99892) CR ( 1) C  11           s(100.00%)p 0.00(  0.00%)
                                            1.0000 -0.0001  0.0000 -0.0000 -0.0000
                                           -0.0004 -0.0000 -0.0000 -0.0000  0.0002
                                           -0.0000  0.0000  0.0000  0.0000 -0.0000
                                            0.0000  0.0000 -0.0000 -0.0000 -0.0000
                                           -0.0000  0.0000
    36. (1.99897) CR ( 1) C  12           s(100.00%)p 0.00(  0.00%)
                                            1.0000  0.0003 -0.0000  0.0000 -0.0000
                                            0.0002 -0.0000 -0.0000 -0.0000  0.0002
                                            0.0000  0.0000 -0.0000  0.0000 -0.0000
                                            0.0000  0.0000  0.0000  0.0000  0.0000
                                           -0.0000 -0.0000
    37. (1.99846) CR ( 1) C  13           s(100.00%)p 0.00(  0.00%)
                                            1.0000  0.0002  0.0000  0.0000  0.0000
                                            0.0001  0.0000 -0.0000  0.0000  0.0001
                                           -0.0000  0.0000 -0.0000  0.0000 -0.0000
                                            0.0000  0.0000 -0.0000  0.0000  0.0000
                                            0.0000 -0.0000
    38. (1.99874) CR ( 1) C  14           s(100.00%)p 0.00(  0.00%)
                                            1.0000 -0.0011 -0.0003 -0.0000 -0.0000
                                           -0.0026 -0.0001  0.0000  0.0000  0.0022
                                            0.0002  0.0000  0.0000  0.0002  0.0000
                                            0.0000  0.0000 -0.0001 -0.0000  0.0000
                                           -0.0000 -0.0001
    39. (1.99899) CR ( 1) C  15           s(100.00%)p 0.00(  0.00%)
                                            1.0000  0.0002  0.0000  0.0000 -0.0000
                                           -0.0002 -0.0000  0.0000 -0.0000 -0.0002
                                           -0.0000 -0.0000  0.0000 -0.0001 -0.0000
                                           -0.0000  0.0000  0.0000  0.0000 -0.0000
                                           -0.0000 -0.0000
    40. (1.99841) CR ( 1) C  16           s(100.00%)
                                            1.0000  0.0002 -0.0000 -0.0000 -0.0000
                                            0.0000  0.0000 -0.0000  0.0000 -0.0001
                                            0.0000  0.0000 -0.0000  0.0000  0.0000
                                            0.0000  0.0000 -0.0000  0.0000  0.0000
                                            0.0000 -0.0000
    41. (2.00000) CR ( 1)Cl  17           s(100.00%)
                                            1.0000 -0.0000  0.0000 -0.0000  0.0000
                                            0.0000  0.0000 -0.0000 -0.0000  0.0000
                                            0.0000  0.0000 -0.0000 -0.0000 -0.0000
                                            0.0000 -0.0000  0.0000 -0.0000 -0.0000
                                           -0.0000  0.0000  0.0000  0.0000 -0.0000
                                           -0.0000 -0.0000 -0.0000 -0.0000  0.0000
    42. (1.99971) CR ( 2)Cl  17           s(100.00%)p 0.00(  0.00%)
                                           -0.0000  1.0000  0.0002 -0.0000  0.0000
                                            0.0000  0.0000 -0.0000 -0.0002  0.0000
                                            0.0000  0.0000 -0.0000 -0.0000 -0.0001
                                            0.0000 -0.0000  0.0000 -0.0000 -0.0000
                                           -0.0000  0.0000  0.0000  0.0000 -0.0000
                                           -0.0000 -0.0000 -0.0000 -0.0000  0.0000
    43. (1.99992) CR ( 3)Cl  17           s(  0.00%)p 1.00(100.00%)
                                           -0.0000 -0.0000  0.0001 -0.0000  0.0000
                                            0.0000  0.0000  1.0000 -0.0002  0.0000
                                            0.0000  0.0000 -0.0000 -0.0000 -0.0001
                                            0.0000 -0.0000  0.0000 -0.0000 -0.0000
                                           -0.0000  0.0000  0.0000  0.0000 -0.0000
                                           -0.0000 -0.0000 -0.0000 -0.0000  0.0000
    44. (1.99999) CR ( 4)Cl  17           s(  0.00%)p 1.00(100.00%)
                                           -0.0000 -0.0000  0.0000 -0.0000  0.0000
                                           -0.0000  0.0000 -0.0000 -0.0000  0.0000
                                            0.0000  0.0000 -0.0000  1.0000  0.0000
                                            0.0000  0.0000  0.0000  0.0000 -0.0000
                                            0.0000  0.0000  0.0000  0.0000 -0.0000
                                           -0.0000 -0.0000  0.0000 -0.0000  0.0000
    45. (1.99999) CR ( 5)Cl  17           s(  0.00%)p 1.00(100.00%)
                                           -0.0000 -0.0000  0.0000 -0.0000  0.0000
                                           -0.0000  0.0000 -0.0000 -0.0000  0.0000
                                            0.0000 -0.0000 -0.0000 -0.0000  0.0000
                                            0.0000  0.0000  0.0000 -0.0000  1.0000
                                           -0.0000 -0.0000 -0.0000  0.0000  0.0000
                                           -0.0000 -0.0000 -0.0000 -0.0000  0.0000
    46. (2.00000) CR ( 1)Cl  18           s(100.00%)
                                            1.0000 -0.0000  0.0000 -0.0000 -0.0000
                                           -0.0000  0.0000 -0.0000 -0.0000  0.0000
                                            0.0000 -0.0000 -0.0000  0.0000  0.0000
                                           -0.0000 -0.0000  0.0000  0.0000  0.0000
                                           -0.0000 -0.0000 -0.0000  0.0000  0.0000
                                            0.0000  0.0000 -0.0000  0.0000  0.0000
    47. (1.99971) CR ( 2)Cl  18           s(100.00%)p 0.00(  0.00%)
                                           -0.0000  1.0000  0.0002 -0.0000 -0.0000
                                           -0.0000  0.0000 -0.0000 -0.0001  0.0000
                                            0.0000 -0.0000 -0.0000  0.0000  0.0002
                                           -0.0000 -0.0000  0.0000  0.0000  0.0000
                                            0.0000 -0.0000  0.0000  0.0000  0.0000
                                            0.0000  0.0000 -0.0000  0.0000  0.0000
    48. (1.99997) CR ( 3)Cl  18           s(  0.00%)p 1.00(100.00%)
                                           -0.0000 -0.0000  0.0001 -0.0000  0.0000
                                            0.0000  0.0000  1.0000 -0.0000  0.0000
                                            0.0000 -0.0000 -0.0000  0.0000  0.0001
                                           -0.0000 -0.0000  0.0000  0.0000  0.0000
                                            0.0000 -0.0000  0.0000  0.0000  0.0000
                                            0.0000  0.0000 -0.0000  0.0000  0.0000
    49. (1.99994) CR ( 4)Cl  18           s(  0.00%)p 1.00(100.00%)
                                            0.0000  0.0000 -0.0001  0.0000  0.0000
                                            0.0000 -0.0000  0.0000  0.0001 -0.0000
                                           -0.0000  0.0000  0.0000  1.0000 -0.0001
                                            0.0000  0.0000 -0.0000 -0.0000 -0.0000
                                           -0.0000  0.0000 -0.0000 -0.0000 -0.0000
                                           -0.0000 -0.0000  0.0000 -0.0000 -0.0000
    50. (1.99999) CR ( 5)Cl  18           s(  0.00%)p 1.00(100.00%)
                                            0.0000  0.0000 -0.0000  0.0000  0.0000
                                            0.0000 -0.0000  0.0000  0.0000 -0.0000
                                           -0.0000  0.0000  0.0000 -0.0000 -0.0000
                                            0.0000  0.0000  0.0000 -0.0000  1.0000
                                           -0.0000 -0.0000 -0.0000  0.0000  0.0000
                                           -0.0000 -0.0000  0.0000 -0.0000 -0.0000
    51. (0.45322) LP*( 1) C   4           s(  0.62%)p99.99( 99.31%)d 0.11(  0.07%)
                                            0.0000  0.0723  0.0302  0.0085 -0.0012
                                            0.3755  0.0027 -0.0010 -0.0035  0.9096
                                            0.0293 -0.0015 -0.0052 -0.1541 -0.0082
                                            0.0019  0.0005 -0.0146  0.0012  0.0081
                                            0.0074  0.0189
    52. (1.97829) LP ( 1) O   9           s( 57.73%)p 0.73( 42.25%)d 0.00(  0.02%)
                                           -0.0005  0.7596  0.0168  0.0018  0.0000
                                            0.6460 -0.0075 -0.0016  0.0062  0.0642
                                           -0.0016 -0.0001  0.0009 -0.0313  0.0006
                                            0.0001 -0.0004 -0.0024  0.0012  0.0003
                                           -0.0110  0.0071
    53. (1.86850) LP ( 2) O   9           s(  0.17%)p99.99( 99.75%)d 0.51(  0.08%)
                                            0.0000  0.0406 -0.0037  0.0003 -0.0000
                                           -0.1518 -0.0009 -0.0005  0.0009  0.9750
                                            0.0152  0.0034 -0.0012 -0.1534 -0.0026
                                           -0.0005  0.0002 -0.0272  0.0040  0.0026
                                            0.0093 -0.0004
    54. (1.57856) LP ( 3) O   9           s(  0.02%)p99.99( 99.87%)d 6.70(  0.11%)
                                            0.0000  0.0129 -0.0010 -0.0002 -0.0000
                                           -0.0468  0.0002 -0.0000  0.0002 -0.1628
                                           -0.0012  0.0001  0.0007 -0.9849 -0.0043
                                            0.0003  0.0037  0.0057  0.0325  0.0048
                                            0.0008 -0.0039
    55. (1.55700) LP ( 1) C  14           s( 27.81%)p 2.59( 72.13%)d 0.00(  0.06%)
                                            0.0034  0.5236  0.0625  0.0010  0.0002
                                            0.5153  0.0328 -0.0021 -0.0010 -0.6700
                                           -0.0420 -0.0045 -0.0033 -0.0623 -0.0014
                                           -0.0025 -0.0007  0.0199  0.0027 -0.0028
                                            0.0060  0.0141
    56. (1.99265) LP ( 1)Cl  17           s( 80.22%)p 0.25( 19.76%)d 0.00(  0.01%)
                                           -0.0000 -0.0003  0.8956 -0.0093  0.0007
                                           -0.0000  0.0000 -0.0002 -0.4331  0.0153
                                           -0.0022 -0.0002 -0.0005 -0.0000 -0.0963
                                            0.0029 -0.0009  0.0001 -0.0001 -0.0000
                                           -0.0231  0.0005 -0.0001  0.0000 -0.0000
                                           -0.0042 -0.0008 -0.0001 -0.0093  0.0054
    57. (1.97057) LP ( 2)Cl  17           s(  0.00%)p 1.00( 99.98%)d 0.00(  0.02%)
                                           -0.0000 -0.0000  0.0041 -0.0013 -0.0003
                                            0.0002 -0.0000 -0.0000  0.2269  0.0031
                                           -0.0001  0.0000 -0.0000  0.0001 -0.9730
                                           -0.0126 -0.0016 -0.0005 -0.0004  0.0000
                                           -0.0386 -0.0004 -0.0001 -0.0000 -0.0000
                                           -0.0120 -0.0004 -0.0006  0.0052 -0.0004
    58. (1.93814) LP ( 3)Cl  17           s(  0.00%)p 1.00( 99.97%)d 0.00(  0.03%)
                                           -0.0000 -0.0000  0.0054 -0.0001  0.0001
                                            0.0000 -0.0000 -0.0000 -0.0317 -0.0003
                                           -0.0000  0.0000  0.0000 -0.0000 -0.0470
                                           -0.0010 -0.0001 -0.0000  0.0000  0.0000
                                            0.9981  0.0173  0.0007 -0.0000 -0.0004
                                           -0.0008  0.0157  0.0036 -0.0004  0.0012
    59. (1.99293) LP ( 1)Cl  18           s( 80.55%)p 0.24( 19.44%)d 0.00(  0.01%)
                                           -0.0000 -0.0003  0.8974 -0.0104  0.0000
                                           -0.0000  0.0000 -0.0001 -0.2682  0.0104
                                           -0.0008 -0.0002 -0.0004  0.0001  0.3491
                                           -0.0120  0.0020 -0.0001  0.0005  0.0000
                                            0.0171 -0.0004  0.0001  0.0000  0.0000
                                            0.0098  0.0004 -0.0005  0.0025  0.0052
    60. (1.97122) LP ( 2)Cl  18           s(  0.01%)p 1.00( 99.98%)d 0.00(  0.02%)
                                           -0.0000 -0.0000  0.0073 -0.0034  0.0014
                                            0.0003 -0.0000 -0.0001  0.8021  0.0104
                                            0.0011 -0.0000  0.0002 -0.0000  0.5952
                                            0.0081  0.0011  0.0002  0.0003 -0.0000
                                            0.0440  0.0004  0.0001 -0.0000  0.0000
                                           -0.0030  0.0000 -0.0008  0.0129 -0.0004
    61. (1.94311) LP ( 3)Cl  18           s(  0.00%)p 1.00( 99.97%)d 0.00(  0.02%)
                                           -0.0000 -0.0000  0.0036 -0.0001 -0.0000
                                            0.0000 -0.0000 -0.0000  0.0161  0.0005
                                            0.0000 -0.0000 -0.0000  0.0000  0.0520
                                            0.0010  0.0000  0.0000 -0.0000 -0.0000
                                           -0.9982 -0.0182 -0.0014  0.0002  0.0005
                                            0.0002 -0.0096  0.0123  0.0008  0.0009
    62. (0.01520) RY*( 1) C   1           s( 10.78%)p 8.26( 89.04%)d 0.02(  0.19%)
                                            0.0000  0.0697  0.3194 -0.0011 -0.0297
                                            0.0375  0.9268 -0.0338 -0.0178  0.0126
                                            0.1554  0.0275 -0.0193 -0.0027 -0.0554
                                           -0.0040  0.0057  0.0228  0.0100  0.0086
                                            0.0341  0.0041
    63. (0.00770) RY*( 2) C   1           s(  0.80%)p75.59( 60.31%)d48.74( 38.89%)
                                           -0.0000 -0.0020  0.0866 -0.0199  0.0091
                                           -0.0059 -0.1716 -0.0475  0.0024  0.0276
                                            0.7173  0.2094 -0.0380 -0.0016 -0.0974
                                           -0.0318  0.0163  0.5909  0.0025 -0.0544
                                           -0.1917  0.0026
    64. (0.00729) RY*( 3) C   1           s(  0.07%)p99.99(  8.75%)d99.99( 91.18%)
                                           -0.0000  0.0015  0.0214 -0.0149 -0.0020
                                           -0.0001 -0.0160 -0.0083  0.0019 -0.0014
                                            0.0371 -0.0003 -0.0119 -0.0260 -0.2650
                                           -0.0600 -0.1057 -0.1054 -0.9464  0.0296
                                           -0.0410  0.0491
    65. (0.00341) RY*( 4) C   1           s( 23.43%)p 1.67( 39.09%)d 1.60( 37.48%)
                                           -0.0000 -0.0073  0.4754  0.0858  0.0298
                                            0.0272 -0.2108  0.2337 -0.0742  0.0001
                                            0.4398 -0.2867 -0.0402 -0.0008 -0.0870
                                            0.0274  0.0081 -0.5892  0.1229  0.0246
                                           -0.1041  0.0333
    66. (0.00178) RY*( 5) C   1           s( 31.93%)p 1.39( 44.27%)d 0.75( 23.80%)
                                           -0.0000 -0.0081  0.5614  0.0534  0.0360
                                            0.0383 -0.1116  0.2082 -0.1845  0.0072
                                           -0.4513  0.3700 -0.0031 -0.0012  0.0172
                                           -0.1018  0.0023  0.1682 -0.0014 -0.0327
                                           -0.4512  0.0708
    67. (0.00061) RY*( 6) C   1           s(  0.25%)p25.95(  6.49%)d99.99( 93.26%)
                                           -0.0000 -0.0003  0.0484  0.0122  0.0035
                                            0.0020 -0.0034  0.0148 -0.0168  0.0025
                                            0.0271  0.0135  0.0139  0.0105  0.2392
                                            0.0758  0.0144 -0.0339 -0.0870 -0.8973
                                            0.1537  0.3083
    68. (0.00026) RY*( 7) C   1           s( 21.11%)p 1.99( 41.97%)d 1.75( 36.91%)
                                            0.0000  0.0072 -0.2796  0.3442 -0.1202
                                            0.0055  0.1458  0.3054 -0.0148 -0.0021
                                           -0.0336 -0.4738  0.2551  0.0004 -0.0236
                                            0.1082 -0.0456  0.1604 -0.0238 -0.1589
                                           -0.5410 -0.1578
    69. (0.00020) RY*( 8) C   1           s(  1.30%)p65.36( 85.01%)d10.53( 13.69%)
                                           -0.0000 -0.0019  0.1071  0.0392  0.0001
                                           -0.0001  0.0007 -0.0054  0.0088 -0.0026
                                            0.1211 -0.0480  0.0866 -0.0266  0.9002
                                            0.0660  0.1006  0.0257 -0.2585  0.2531
                                           -0.0281 -0.0681
    70. (0.00016) RY*( 9) C   1           s( 31.66%)p 1.27( 40.31%)d 0.89( 28.03%)
                                            0.0000  0.0047 -0.2302  0.5027  0.1045
                                           -0.0023  0.0578 -0.3454  0.0055 -0.0090
                                            0.1251  0.4625 -0.0588  0.0035  0.0562
                                           -0.2094  0.0159 -0.3778  0.0273 -0.1175
                                           -0.2603 -0.2350
    71. (0.00010) RY*(10) C   1           s( 21.90%)p 2.67( 58.48%)d 0.90( 19.62%)
                                           -0.0000 -0.0116  0.4324  0.1535 -0.0911
                                           -0.0057 -0.1348 -0.4556  0.4412  0.0043
                                           -0.1217 -0.2020  0.3011  0.0014 -0.0784
                                            0.0572 -0.0933  0.1276 -0.0086 -0.1248
                                            0.1251 -0.3855
    72. (0.00003) RY*(11) C   1           s( 18.01%)p 2.51( 45.12%)d 2.05( 36.88%)
    73. (0.00002) RY*(12) C   1           s(  0.83%)p99.99( 97.92%)d 1.51(  1.25%)
    74. (0.00001) RY*(13) C   1           s(  2.70%)p30.89( 83.37%)d 5.16( 13.93%)
    75. (0.00000) RY*(14) C   1           s( 94.33%)p 0.03(  3.17%)d 0.03(  2.50%)
    76. (0.00000) RY*(15) C   1           s(  2.73%)p33.85( 92.40%)d 1.79(  4.87%)
    77. (0.00000) RY*(16) C   1           s(  0.07%)p99.99( 99.12%)d12.31(  0.82%)
    78. (0.00001) RY*(17) C   1           s( 38.50%)p 0.13(  5.13%)d 1.46( 56.37%)
    79. (0.00483) RY*( 1) C   2           s(  4.08%)p22.64( 92.31%)d 0.88(  3.61%)
                                            0.0000 -0.0133  0.1838 -0.0816 -0.0129
                                           -0.0150 -0.7999 -0.0882  0.0152 -0.0279
                                            0.5154 -0.0078  0.0071  0.0055 -0.0915
                                            0.0089 -0.0079  0.1866 -0.0301 -0.0034
                                           -0.0011  0.0183
    80. (0.00309) RY*( 2) C   2           s(  8.93%)p10.04( 89.69%)d 0.15(  1.38%)
                                            0.0000  0.0197  0.2980 -0.0077 -0.0079
                                           -0.0464 -0.4802  0.0253  0.0777 -0.0076
                                           -0.7703  0.1353 -0.0597  0.0009  0.2027
                                           -0.0295  0.0159 -0.1103  0.0229 -0.0047
                                            0.0038 -0.0330
    81. (0.00108) RY*( 3) C   2           s(  6.17%)p14.54( 89.72%)d 0.67(  4.11%)
                                           -0.0000  0.0039  0.2301  0.0896  0.0267
                                           -0.0050  0.0503 -0.1308 -0.0216  0.0059
                                           -0.1727  0.0987 -0.0490  0.0164 -0.9102
                                            0.0421 -0.0677 -0.0299 -0.1602 -0.1103
                                            0.0147  0.0469
    82. (0.00082) RY*( 4) C   2           s( 54.23%)p 0.82( 44.40%)d 0.03(  1.37%)
                                           -0.0000  0.0079  0.7358 -0.0208  0.0215
                                           -0.0128  0.2971 -0.4354 -0.1123  0.0110
                                            0.1902  0.1851 -0.1475 -0.0072  0.2391
                                           -0.0468  0.0409 -0.0349  0.0678  0.0188
                                           -0.0860  0.0103
    83. (0.00036) RY*( 5) C   2           s( 22.46%)p 3.00( 67.29%)d 0.46( 10.26%)
                                           -0.0000 -0.0013  0.4559  0.1284 -0.0162
                                            0.0008  0.1148  0.6123  0.3743  0.0073
                                            0.1247 -0.0259  0.3451 -0.0014 -0.0077
                                            0.0191 -0.0940 -0.0089  0.0424  0.0816
                                            0.2912  0.0960
    84. (0.00034) RY*( 6) C   2           s(  0.38%)p59.82( 22.97%)d99.99( 76.64%)
                                            0.0000  0.0006 -0.0275  0.0550  0.0077
                                           -0.0001 -0.0089 -0.0149 -0.0217  0.0020
                                           -0.0410  0.1099 -0.0391  0.0131 -0.1441
                                            0.4279 -0.0981  0.1734  0.7271  0.4160
                                           -0.0679 -0.1731
    85. (0.00022) RY*( 7) C   2           s(  3.73%)p14.49( 54.00%)d11.34( 42.27%)
                                           -0.0000  0.0031 -0.0623  0.1805  0.0283
                                            0.0023 -0.0029 -0.0294 -0.0000  0.0000
                                            0.0267  0.2867 -0.0140 -0.0038  0.1563
                                            0.6550 -0.0502  0.0636 -0.0344 -0.5920
                                            0.1653  0.1991
    86. (0.00016) RY*( 8) C   2           s( 10.38%)p 4.34( 45.05%)d 4.29( 44.57%)
                                           -0.0000  0.0166 -0.1796  0.2635 -0.0432
                                            0.0123  0.0243 -0.2432  0.0875  0.0006
                                           -0.0582  0.4968  0.1228  0.0012  0.0450
                                           -0.3344 -0.0614  0.4710 -0.0636  0.1967
                                            0.4121  0.1067
    87. (0.00012) RY*( 9) C   2           s( 20.31%)p 1.56( 31.63%)d 2.37( 48.06%)
                                            0.0000 -0.0033  0.0854  0.4276 -0.1137
                                           -0.0121  0.0569 -0.0678  0.3529 -0.0105
                                           -0.0882 -0.3925 -0.1384  0.0021  0.0473
                                            0.0192  0.0125  0.5309 -0.0984 -0.1461
                                           -0.3482 -0.2155
    88. (0.00004) RY*(10) C   2           s( 13.28%)p 6.19( 82.21%)d 0.34(  4.51%)
    89. (0.00003) RY*(11) C   2           s(  0.40%)p99.99( 41.54%)d99.99( 58.06%)
    90. (0.00001) RY*(12) C   2           s( 20.09%)p 1.87( 37.51%)d 2.11( 42.39%)
    91. (0.00000) RY*(13) C   2           s( 97.14%)p 0.02(  2.21%)d 0.01(  0.65%)
    92. (0.00000) RY*(14) C   2           s(  0.05%)p99.99( 99.17%)d14.78(  0.77%)
    93. (0.00001) RY*(15) C   2           s( 38.29%)p 1.54( 58.84%)d 0.08(  2.88%)
    94. (0.00001) RY*(16) C   2           s(  0.04%)p99.99( 24.49%)d99.99( 75.47%)
    95. (0.00001) RY*(17) C   2           s(  0.09%)p99.99( 17.11%)d99.99( 82.81%)
    96. (0.00497) RY*( 1) C   3           s(  0.39%)p99.99( 94.92%)d11.95(  4.69%)
                                           -0.0000  0.0161  0.0576  0.0136 -0.0127
                                            0.0086 -0.4245  0.0109 -0.0026  0.0250
                                           -0.8619  0.0430 -0.0376 -0.0033  0.1478
                                           -0.0128  0.0053  0.1713 -0.0360 -0.0347
                                           -0.1210 -0.0189
    97. (0.00298) RY*( 2) C   3           s(  2.18%)p44.50( 96.86%)d 0.44(  0.97%)
                                            0.0000 -0.0155  0.1247 -0.0761  0.0143
                                           -0.0372 -0.8706  0.0483  0.1217 -0.0025
                                            0.3876 -0.1149  0.0163  0.0041 -0.1647
                                           -0.0261 -0.0222 -0.0856 -0.0050  0.0253
                                           -0.0360  0.0197
    98. (0.00126) RY*( 3) C   3           s(  0.20%)p99.99( 48.19%)d99.99( 51.61%)
                                            0.0000 -0.0023  0.0329  0.0291  0.0043
                                           -0.0027 -0.0706  0.1182  0.0639 -0.0050
                                            0.1229  0.0603  0.0139 -0.0281  0.5113
                                            0.4035  0.1218  0.1013  0.6126 -0.3460
                                            0.0499  0.0918
    99. (0.00091) RY*( 4) C   3           s( 77.24%)p 0.24( 18.37%)d 0.06(  4.39%)
                                            0.0000 -0.0058  0.8773 -0.0256 -0.0455
                                           -0.0214  0.1590 -0.0957 -0.0045 -0.0127
                                           -0.0386 -0.3580  0.0557  0.0024 -0.1144
                                           -0.0130 -0.0515  0.1646  0.1255  0.0140
                                            0.0293  0.0030
   100. (0.00034) RY*( 5) C   3           s(  7.68%)p 7.65( 58.76%)d 4.37( 33.56%)
                                           -0.0000 -0.0017  0.2723 -0.0361  0.0370
                                           -0.0118 -0.0201 -0.3057  0.1607  0.0023
                                            0.1678  0.2881 -0.0489  0.0079  0.5915
                                            0.0207  0.0619 -0.0369 -0.5712 -0.0425
                                           -0.0693  0.0361
   101. (0.00023) RY*( 6) C   3           s(  1.38%)p54.27( 74.69%)d17.39( 23.94%)
                                           -0.0000  0.0041  0.0007 -0.0723  0.0923
                                           -0.0130 -0.0150 -0.5023  0.3982  0.0044
                                           -0.0218  0.4859  0.0247 -0.0049 -0.3060
                                           -0.0507 -0.0468  0.3067  0.2561  0.0571
                                            0.2586  0.0977
   102. (0.00013) RY*( 7) C   3           s( 28.67%)p 1.11( 31.73%)d 1.38( 39.61%)
                                            0.0000 -0.0060  0.1890  0.4989 -0.0446
                                            0.0028  0.0276  0.0125  0.2127 -0.0087
                                           -0.0296  0.2550 -0.4085 -0.0003 -0.1741
                                            0.0435  0.0782 -0.4038  0.1338 -0.0820
                                           -0.2678 -0.3697
   103. (0.00009) RY*( 8) C   3           s(  5.23%)p 8.13( 42.49%)d10.00( 52.29%)
   104. (0.00006) RY*( 9) C   3           s(  7.75%)p 5.75( 44.55%)d 6.15( 47.70%)
   105. (0.00007) RY*(10) C   3           s( 27.28%)p 2.19( 59.86%)d 0.47( 12.86%)
   106. (0.00004) RY*(11) C   3           s( 11.92%)p 1.12( 13.31%)d 6.27( 74.77%)
   107. (0.00002) RY*(12) C   3           s(  0.48%)p53.34( 25.79%)d99.99( 73.73%)
   108. (0.00001) RY*(13) C   3           s(  7.39%)p 9.69( 71.63%)d 2.84( 20.97%)
   109. (0.00001) RY*(14) C   3           s( 91.99%)p 0.05(  4.62%)d 0.04(  3.39%)
   110. (0.00001) RY*(15) C   3           s(  1.52%)p59.17( 89.67%)d 5.82(  8.82%)
   111. (0.00001) RY*(16) C   3           s( 27.26%)p 1.07( 29.29%)d 1.59( 43.45%)
   112. (0.00000) RY*(17) C   3           s(  1.44%)p66.15( 95.48%)d 2.13(  3.08%)
   113. (0.00611) RY*( 1) C   4           s(  1.64%)p58.76( 96.34%)d 1.23(  2.02%)
                                           -0.0000 -0.0046 -0.0475  0.1184  0.0097
                                            0.0008  0.6651  0.0155  0.0157 -0.0213
                                            0.6952 -0.0069  0.0172  0.0058 -0.1908
                                            0.0062 -0.0075  0.1018 -0.0278 -0.0167
                                           -0.0896 -0.0280
   114. (0.00290) RY*( 2) C   4           s(  4.67%)p20.13( 93.94%)d 0.30(  1.39%)
                                            0.0000  0.0049  0.2158  0.0025 -0.0070
                                           -0.0431 -0.6947 -0.0196 -0.0182 -0.0061
                                            0.6452  0.1611  0.0643  0.0015 -0.0846
                                           -0.0222 -0.0091  0.0953 -0.0192 -0.0070
                                            0.0429 -0.0511
   115. (0.00225) RY*( 3) C   4           s(  1.28%)p70.60( 90.54%)d 6.38(  8.18%)
                                            0.0000  0.0002  0.0769  0.0817  0.0152
                                            0.0004  0.0739  0.0194 -0.0038 -0.0028
                                            0.1773  0.0043  0.0146 -0.0139  0.9289
                                            0.0658  0.0217  0.0485  0.2778 -0.0468
                                           -0.0013  0.0072
   116. (0.00112) RY*( 4) C   4           s( 77.65%)p 0.25( 19.26%)d 0.04(  3.09%)
                                            0.0000  0.0074  0.8796 -0.0477  0.0216
                                           -0.0130  0.1739  0.2610 -0.2033 -0.0204
                                           -0.1287  0.0912  0.1481  0.0039 -0.0648
                                           -0.0295 -0.0204 -0.0694  0.0077 -0.0165
                                           -0.1539  0.0457
   117. (0.00048) RY*( 5) C   4           s(  0.02%)p99.99( 25.38%)d99.99( 74.59%)
                                            0.0000  0.0002 -0.0083  0.0127 -0.0015
                                            0.0012 -0.0090 -0.0379  0.0037  0.0017
                                           -0.0372 -0.0673  0.0227 -0.0000 -0.2282
                                           -0.4306  0.0916  0.1431  0.8264 -0.1979
                                            0.0534  0.0229
   118. (0.00024) RY*( 6) C   4           s(  4.20%)p 9.49( 39.86%)d13.31( 55.94%)
                                           -0.0000 -0.0009 -0.0635  0.1947 -0.0075
                                           -0.0061 -0.0433  0.0694 -0.0159 -0.0003
                                           -0.0161  0.1345  0.0287 -0.0085 -0.1212
                                            0.5888 -0.1050 -0.1935  0.1618 -0.6815
                                           -0.0418  0.1721
   119. (0.00021) RY*( 7) C   4           s( 17.63%)p 1.29( 22.71%)d 3.38( 59.66%)
                                           -0.0000 -0.0023 -0.2531  0.3321 -0.0445
                                           -0.0114 -0.0928  0.2345 -0.1751  0.0120
                                            0.0145  0.1465  0.2282  0.0013  0.0235
                                           -0.2413 -0.0036 -0.4842  0.0416  0.1085
                                           -0.5536 -0.2052
   120. (0.00016) RY*( 8) C   4           s(  8.62%)p 7.47( 64.41%)d 3.13( 26.97%)
                                           -0.0000 -0.0067  0.2772  0.0918 -0.0294
                                           -0.0199 -0.0096 -0.4516  0.5715 -0.0098
                                            0.0660 -0.2964 -0.1399  0.0022 -0.0174
                                            0.0031  0.0283 -0.5002  0.0579  0.0363
                                           -0.1206 -0.0179
   121. (0.00007) RY*( 9) C   4           s( 19.13%)p 0.44(  8.39%)d 3.79( 72.48%)
   122. (0.00004) RY*(10) C   4           s(  3.75%)p20.92( 78.54%)d 4.72( 17.70%)
   123. (0.00003) RY*(11) C   4           s( 55.20%)p 0.17(  9.18%)d 0.65( 35.61%)
   124. (0.00003) RY*(12) C   4           s(  0.73%)p80.20( 58.50%)d55.89( 40.77%)
   125. (0.00001) RY*(13) C   4           s(  0.21%)p99.99( 92.49%)d34.00(  7.30%)
   126. (0.00000) RY*(14) C   4           s( 98.89%)p 0.00(  0.19%)d 0.01(  0.92%)
   127. (0.00001) RY*(15) C   4           s(  0.03%)p99.99( 42.82%)d99.99( 57.15%)
   128. (0.00001) RY*(16) C   4           s(  6.25%)p 9.52( 59.55%)d 5.47( 34.19%)
   129. (0.00000) RY*(17) C   4           s(  0.03%)p99.99( 98.17%)d58.57(  1.80%)
   130. (0.00479) RY*( 1) C   5           s(  4.18%)p21.05( 88.03%)d 1.86(  7.79%)
                                           -0.0000  0.0014  0.1642  0.1216 -0.0080
                                            0.0115  0.9328  0.0118 -0.0377  0.0159
                                            0.0699  0.0062 -0.0508 -0.0048  0.0162
                                           -0.0205  0.0030  0.2255 -0.0602  0.0128
                                            0.1518 -0.0146
   131. (0.00418) RY*( 2) C   5           s(  7.11%)p12.52( 88.99%)d 0.55(  3.90%)
                                           -0.0000  0.0205  0.2646 -0.0053 -0.0246
                                            0.0435 -0.0568  0.0531 -0.0955 -0.0116
                                            0.9176 -0.0048  0.0321  0.0022 -0.1713
                                            0.0186 -0.0051 -0.1670  0.0536 -0.0049
                                           -0.0873 -0.0241
   132. (0.00202) RY*( 3) C   5           s(  1.79%)p 7.64( 13.67%)d47.25( 84.54%)
                                           -0.0000 -0.0002  0.1130  0.0708  0.0105
                                            0.0031 -0.0569  0.0699  0.0565 -0.0048
                                            0.0094 -0.0394 -0.0046 -0.0131  0.0398
                                           -0.3479  0.0303 -0.1388 -0.7772 -0.4420
                                            0.0732  0.1463
   133. (0.00076) RY*( 4) C   5           s( 49.06%)p 0.90( 44.19%)d 0.14(  6.75%)
                                           -0.0000 -0.0038  0.6977  0.0545  0.0284
                                            0.0090 -0.1791  0.1714  0.0731 -0.0114
                                           -0.0770  0.1285 -0.0087 -0.0034  0.5539
                                            0.2043  0.0615  0.2181 -0.0446  0.1121
                                           -0.0529 -0.0514
   134. (0.00061) RY*( 5) C   5           s( 30.74%)p 2.01( 61.83%)d 0.24(  7.44%)
                                           -0.0000 -0.0022  0.5511 -0.0600  0.0061
                                            0.0071 -0.0842  0.0183  0.0136 -0.0076
                                           -0.2696 -0.0245 -0.0277  0.0049 -0.6784
                                           -0.2427 -0.1318  0.1623  0.1863 -0.1097
                                           -0.0251  0.0255
   135. (0.00023) RY*( 6) C   5           s( 23.95%)p 1.65( 39.55%)d 1.52( 36.50%)
                                           -0.0000  0.0032 -0.2768  0.4012  0.0435
                                           -0.0024 -0.1851  0.4030  0.0177  0.0106
                                            0.1584  0.1769 -0.3490 -0.0027 -0.0944
                                           -0.1057  0.0099  0.6026  0.0013 -0.0312
                                           -0.0005  0.0293
   136. (0.00014) RY*( 7) C   5           s( 10.43%)p 7.24( 75.51%)d 1.35( 14.06%)
                                            0.0000  0.0010 -0.0615  0.2666 -0.1716
                                           -0.0017 -0.0271  0.0336  0.4080  0.0009
                                            0.0661 -0.2632  0.6742 -0.0004  0.0575
                                           -0.1451 -0.1850  0.2097  0.0796 -0.0929
                                           -0.0063 -0.2857
   137. (0.00012) RY*( 8) C   5           s(  4.11%)p 8.42( 34.62%)d14.90( 61.27%)
                                           -0.0000 -0.0055 -0.0357  0.1940 -0.0468
                                            0.0144  0.1628  0.3059 -0.0042  0.0064
                                           -0.1440  0.1774  0.1268  0.0013 -0.1935
                                            0.3451 -0.0324 -0.2074 -0.1670 -0.0367
                                           -0.7346 -0.0301
   138. (0.00008) RY*( 9) C   5           s(  2.68%)p18.71( 50.18%)d17.58( 47.14%)
   139. (0.00005) RY*(10) C   5           s(  5.24%)p 9.61( 50.36%)d 8.47( 44.40%)
   140. (0.00005) RY*(11) C   5           s( 54.17%)p 0.27( 14.68%)d 0.57( 31.15%)
   141. (0.00002) RY*(12) C   5           s( 18.84%)p 4.02( 75.81%)d 0.28(  5.35%)
   142. (0.00002) RY*(13) C   5           s(  4.36%)p15.51( 67.60%)d 6.43( 28.04%)
   143. (0.00000) RY*(14) C   5           s(  0.08%)p99.99( 99.37%)d 7.38(  0.55%)
   144. (0.00001) RY*(15) C   5           s(  0.23%)p84.99( 19.38%)d99.99( 80.40%)
   145. (0.00000) RY*(16) C   5           s( 74.66%)p 0.32( 23.64%)d 0.02(  1.70%)
   146. (0.00001) RY*(17) C   5           s(  8.40%)p 6.29( 52.78%)d 4.62( 38.82%)
   147. (0.01228) RY*( 1) C   6           s(  9.69%)p 9.28( 89.89%)d 0.04(  0.43%)
                                            0.0000  0.0016  0.3111 -0.0057 -0.0036
                                           -0.0013 -0.5837 -0.3224 -0.0112 -0.0131
                                           -0.6385 -0.2106  0.0142  0.0069 -0.0278
                                           -0.0290  0.0027  0.0191 -0.0358  0.0107
                                            0.0471 -0.0169
   148. (0.00597) RY*( 2) C   6           s(  1.74%)p54.50( 95.04%)d 1.84(  3.22%)
                                           -0.0000  0.0026  0.1319  0.0023  0.0043
                                            0.0124 -0.6565  0.2065 -0.0082  0.0019
                                            0.6450 -0.2222 -0.0067 -0.0021  0.0856
                                           -0.0607  0.0051  0.1443  0.0041  0.0243
                                            0.1003 -0.0259
   149. (0.00464) RY*( 3) C   6           s(  2.13%)p44.42( 94.70%)d 1.49(  3.17%)
                                            0.0000  0.0051  0.1439 -0.0238 -0.0040
                                           -0.0123  0.3585 -0.4527  0.0106  0.0108
                                            0.2125 -0.7533 -0.0011 -0.0016  0.0185
                                           -0.0073  0.0103  0.1187 -0.0008 -0.0088
                                           -0.1325 -0.0006
   150. (0.00215) RY*( 4) C   6           s(  0.06%)p99.99( 97.51%)d42.58(  2.43%)
                                            0.0000  0.0001 -0.0117  0.0185 -0.0097
                                           -0.0021  0.0486 -0.0570  0.0035 -0.0044
                                           -0.0495  0.0542  0.0065  0.0020  0.7044
                                           -0.6811  0.0635 -0.0819  0.1310  0.0041
                                           -0.0105  0.0170
   151. (0.00079) RY*( 5) C   6           s(  8.31%)p10.68( 88.77%)d 0.35(  2.92%)
                                            0.0000 -0.0003  0.2870 -0.0205  0.0180
                                           -0.0090 -0.0419 -0.6893 -0.0395  0.0002
                                            0.3412  0.5350  0.0310 -0.0024 -0.0599
                                            0.0345 -0.0280 -0.0981  0.0975  0.0867
                                           -0.0469  0.0195
   152. (0.00059) RY*( 6) C   6           s(  6.35%)p 1.48(  9.40%)d13.27( 84.25%)
                                           -0.0000 -0.0029  0.2512 -0.0114  0.0166
                                            0.0010  0.0891  0.2007  0.0671 -0.0053
                                           -0.0648 -0.0372  0.0353 -0.0168 -0.1685
                                           -0.0562  0.0509  0.0827  0.7116  0.5404
                                           -0.0399 -0.1889
   153. (0.00046) RY*( 7) C   6           s( 31.69%)p 1.16( 36.63%)d 1.00( 31.68%)
                                           -0.0000 -0.0061  0.5530  0.1040  0.0137
                                           -0.0010  0.1733  0.1801  0.1927 -0.0110
                                           -0.0317  0.0771  0.2298  0.0054  0.3133
                                            0.3229 -0.0669  0.2129  0.1613 -0.4357
                                            0.1971  0.1294
   154. (0.00043) RY*( 8) C   6           s( 19.05%)p 1.73( 32.91%)d 2.52( 48.04%)
                                           -0.0000 -0.0052  0.4339  0.0391  0.0261
                                           -0.0017  0.1770  0.1652  0.2065 -0.0066
                                            0.0184  0.0740  0.1987  0.0062 -0.2225
                                           -0.3633 -0.0310  0.1010 -0.5971  0.2952
                                            0.0626 -0.1504
   155. (0.00031) RY*( 9) C   6           s(  0.74%)p78.34( 58.22%)d55.22( 41.04%)
                                           -0.0000  0.0004  0.0808 -0.0275  0.0124
                                            0.0006  0.0284  0.0280 -0.0079  0.0075
                                            0.0340 -0.0218 -0.0878  0.0135 -0.5497
                                           -0.5185 -0.0034 -0.0697  0.2595 -0.5115
                                            0.1729  0.2160
   156. (0.00015) RY*(10) C   6           s( 14.67%)p 1.77( 25.92%)d 4.05( 59.41%)
                                            0.0000  0.0014  0.1390  0.3568 -0.0095
                                           -0.0048 -0.0633  0.1489 -0.3746 -0.0087
                                           -0.0019  0.0162  0.2841  0.0018 -0.0608
                                           -0.0574 -0.0681 -0.0298  0.0060 -0.1035
                                           -0.7514  0.1333
   157. (0.00011) RY*(11) C   6           s( 22.08%)p 2.70( 59.65%)d 0.83( 18.27%)
                                            0.0000  0.0070  0.2959  0.3613  0.0516
                                            0.0050  0.0944  0.1000 -0.2737  0.0051
                                           -0.0009 -0.0153 -0.6873 -0.0010  0.0560
                                            0.0682  0.1493 -0.1267 -0.1006  0.1800
                                            0.1281  0.3282
   158. (0.00006) RY*(12) C   6           s( 13.76%)p 1.09( 14.98%)d 5.18( 71.27%)
   159. (0.00004) RY*(13) C   6           s(  1.74%)p 8.93( 15.55%)d47.52( 82.71%)
   160. (0.00002) RY*(14) C   6           s( 77.55%)p 0.13( 10.26%)d 0.16( 12.20%)
   161. (0.00003) RY*(15) C   6           s(  0.13%)p99.99( 72.43%)d99.99( 27.44%)
   162. (0.00000) RY*(16) C   6           s(  1.45%)p67.29( 97.85%)d 0.48(  0.70%)
   163. (0.00000) RY*(17) C   6           s( 88.90%)p 0.00(  0.41%)d 0.12( 10.70%)
   164. (0.00163) RY*( 1) H   7           s( 98.01%)p 0.02(  1.99%)
                                           -0.0042  0.9900 -0.0013  0.1381  0.0127
                                            0.0263
   165. (0.00016) RY*( 2) H   7           s( 84.82%)p 0.18( 15.18%)
                                            0.0074  0.0184  0.9208 -0.1273 -0.3217
                                            0.1791
   166. (0.00009) RY*( 3) H   7           s(  0.68%)p99.99( 99.32%)
   167. (0.00006) RY*( 4) H   7           s(  1.95%)p50.37( 98.05%)
   168. (0.00003) RY*( 5) H   7           s( 14.59%)p 5.86( 85.41%)
   169. (0.00202) RY*( 1) H   8           s( 98.61%)p 0.01(  1.39%)
                                            0.0022  0.9930  0.0020 -0.1150  0.0206
                                            0.0154
   170. (0.00036) RY*( 2) H   8           s( 89.98%)p 0.11( 10.02%)
                                            0.0038 -0.0151  0.9485 -0.0717  0.2970
                                           -0.0825
   171. (0.00011) RY*( 3) H   8           s(  0.22%)p99.99( 99.78%)
                                            0.0006  0.0346 -0.0318  0.1428 -0.1344
                                           -0.9795
   172. (0.00008) RY*( 4) H   8           s(  3.42%)p28.23( 96.58%)
   173. (0.00003) RY*( 5) H   8           s(  7.80%)p11.81( 92.20%)
   174. (0.00499) RY*( 1) O   9           s(  0.85%)p99.99( 97.92%)d 1.44(  1.23%)
                                           -0.0000 -0.0003  0.0900  0.0210 -0.0016
                                            0.0005 -0.0922 -0.0117  0.0136 -0.0116
                                            0.9730 -0.0452  0.0017  0.0013 -0.1459
                                            0.0091  0.0005  0.1073 -0.0159 -0.0070
                                           -0.0216  0.0016
   175. (0.00330) RY*( 2) O   9           s(  0.01%)p 1.00( 99.31%)d 0.01(  0.68%)
                                           -0.0000  0.0002  0.0074  0.0022  0.0002
                                           -0.0005  0.0474 -0.0021 -0.0022 -0.0001
                                            0.1512  0.0070  0.0074 -0.0015  0.9816
                                            0.0371  0.0545  0.0096  0.0819 -0.0012
                                            0.0007 -0.0061
   176. (0.00084) RY*( 3) O   9           s( 61.40%)p 0.61( 37.38%)d 0.02(  1.22%)
                                           -0.0000  0.0023  0.7294 -0.2862 -0.0065
                                           -0.0175  0.4496 -0.3979 -0.0818  0.0002
                                           -0.0251 -0.0660 -0.0149  0.0003 -0.0249
                                            0.0225  0.0047 -0.0555  0.0127 -0.0170
                                           -0.0917 -0.0155
   177. (0.00016) RY*( 4) O   9           s( 25.55%)p 2.73( 69.86%)d 0.18(  4.59%)
                                           -0.0000  0.0149  0.4234 -0.2744  0.0269
                                           -0.0376 -0.7569  0.2290 -0.2403 -0.0016
                                           -0.0963 -0.0361 -0.0308  0.0015  0.0477
                                           -0.0033  0.0177 -0.0136  0.0132 -0.0223
                                           -0.2082  0.0404
   178. (0.00005) RY*( 5) O   9           s( 10.49%)p 7.47( 78.34%)d 1.06( 11.17%)
   179. (0.00004) RY*( 6) O   9           s( 11.98%)p 6.79( 81.36%)d 0.56(  6.66%)
   180. (0.00001) RY*( 7) O   9           s( 78.41%)p 0.28( 21.58%)d 0.00(  0.01%)
   181. (0.00000) RY*( 8) O   9           s( 99.87%)p 0.00(  0.12%)d 0.00(  0.01%)
   182. (0.00000) RY*( 9) O   9           s(  0.70%)p99.99( 98.93%)d 0.53(  0.37%)
   183. (0.00001) RY*(10) O   9           s(  5.56%)p16.94( 94.16%)d 0.05(  0.28%)
   184. (0.00000) RY*(11) O   9           s(  0.39%)p99.99( 99.48%)d 0.33(  0.13%)
   185. (0.00000) RY*(12) O   9           s(  0.03%)p99.99( 99.96%)d 0.26(  0.01%)
   186. (0.00000) RY*(13) O   9           s(  0.98%)p 5.66(  5.52%)d95.84( 93.50%)
   187. (0.00000) RY*(14) O   9           s(  0.07%)p16.72(  1.09%)d99.99( 98.85%)
   188. (0.00001) RY*(15) O   9           s(  0.18%)p 1.86(  0.33%)d99.99( 99.50%)
   189. (0.00001) RY*(16) O   9           s(  2.20%)p 4.78( 10.52%)d39.67( 87.28%)
   190. (0.00000) RY*(17) O   9           s(  1.25%)p 3.66(  4.58%)d75.20( 94.17%)
   191. (0.00126) RY*( 1) H  10           s( 99.77%)p 0.00(  0.23%)
                                           -0.0035  0.9988 -0.0002 -0.0480 -0.0041
                                            0.0041
   192. (0.00019) RY*( 2) H  10           s( 84.67%)p 0.18( 15.33%)
                                            0.0075  0.0114  0.9201  0.2640 -0.2767
                                            0.0838
   193. (0.00010) RY*( 3) H  10           s(  0.31%)p99.99( 99.69%)
   194. (0.00004) RY*( 4) H  10           s(  7.56%)p12.22( 92.44%)
   195. (0.00003) RY*( 5) H  10           s(  7.73%)p11.94( 92.27%)
   196. (0.00831) RY*( 1) C  11           s(  7.72%)p11.37( 87.76%)d 0.59(  4.52%)
                                            0.0000 -0.0005  0.2753  0.0371 -0.0012
                                           -0.0111  0.0949 -0.0616  0.0201  0.0157
                                            0.9282  0.0132 -0.0327  0.0064 -0.0250
                                           -0.0213 -0.0091  0.0385  0.0167 -0.0053
                                            0.2085  0.0009
   197. (0.00481) RY*( 2) C  11           s(  2.20%)p43.56( 95.63%)d 0.99(  2.18%)
                                            0.0000  0.0059  0.1456 -0.0156 -0.0218
                                           -0.0186  0.9584 -0.0310  0.0381 -0.0158
                                           -0.1729 -0.0295  0.0590 -0.0017  0.0199
                                            0.0049  0.0030  0.0538  0.0186 -0.0046
                                            0.1340 -0.0241
   198. (0.00239) RY*( 3) C  11           s( 52.06%)p 0.41( 21.39%)d 0.51( 26.55%)
                                           -0.0000 -0.0008  0.7214 -0.0048  0.0105
                                            0.0037 -0.2247 -0.1198 -0.0070  0.0067
                                           -0.2752  0.0020 -0.0754 -0.0034  0.2571
                                           -0.0383  0.0025  0.4095 -0.1058 -0.0629
                                            0.2871 -0.0162
   199. (0.00114) RY*( 4) C  11           s(  3.34%)p13.02( 43.45%)d15.94( 53.22%)
                                           -0.0000 -0.0004  0.1825 -0.0086 -0.0025
                                            0.0030 -0.0532 -0.1184 -0.0138 -0.0012
                                           -0.0917 -0.0148 -0.0156  0.0122 -0.6363
                                            0.0060 -0.0594  0.1604  0.6328  0.3214
                                            0.0069  0.0515
   200. (0.00054) RY*( 5) C  11           s(  0.05%)p40.23(  1.87%)d99.99( 98.08%)
                                            0.0000 -0.0004 -0.0079  0.0201  0.0009
                                           -0.0006 -0.0025  0.0550 -0.0077  0.0011
                                            0.0052  0.0195 -0.0406 -0.0014 -0.0280
                                            0.1080  0.0337  0.0681  0.4271 -0.8814
                                           -0.0649 -0.1127
   201. (0.00041) RY*( 6) C  11           s(  2.76%)p19.17( 52.96%)d16.02( 44.27%)
                                            0.0000 -0.0005  0.1613  0.0380  0.0124
                                            0.0015 -0.0104  0.0923 -0.0063 -0.0039
                                           -0.0470 -0.0317  0.1078 -0.0098 -0.7098
                                            0.0187 -0.0431 -0.0279 -0.6062 -0.2728
                                            0.0033 -0.0066
   202. (0.00018) RY*( 7) C  11           s( 35.94%)p 1.05( 37.77%)d 0.73( 26.29%)
                                           -0.0000  0.0026 -0.0743  0.5946 -0.0173
                                           -0.0039  0.0458  0.0490  0.5230  0.0092
                                            0.0375 -0.1724 -0.2464 -0.0009  0.0049
                                           -0.0820 -0.0321  0.3819 -0.0590  0.0310
                                           -0.3345  0.0268
   203. (0.00015) RY*( 8) C  11           s( 25.48%)p 0.40( 10.32%)d 2.52( 64.21%)
                                           -0.0000  0.0024  0.4967 -0.0537  0.0719
                                            0.0132  0.0164 -0.1338  0.1600 -0.0013
                                            0.0092 -0.0609  0.2085  0.0010  0.0931
                                           -0.0338  0.0462 -0.4662  0.0581 -0.0172
                                           -0.6221  0.1843
   204. (0.00009) RY*( 9) C  11           s( 17.79%)p 3.77( 67.01%)d 0.85( 15.20%)
   205. (0.00009) RY*(10) C  11           s(  1.15%)p83.73( 95.96%)d 2.52(  2.89%)
   206. (0.00006) RY*(11) C  11           s(  1.47%)p35.85( 52.64%)d31.25( 45.89%)
   207. (0.00007) RY*(12) C  11           s( 12.76%)p 2.26( 28.90%)d 4.57( 58.33%)
   208. (0.00004) RY*(13) C  11           s(  6.24%)p12.15( 75.83%)d 2.87( 17.94%)
   209. (0.00001) RY*(14) C  11           s( 83.93%)p 0.01(  0.85%)d 0.18( 15.22%)
   210. (0.00001) RY*(15) C  11           s( 45.02%)p 1.13( 50.73%)d 0.09(  4.25%)
   211. (0.00000) RY*(16) C  11           s(  0.01%)p99.99( 99.66%)d23.47(  0.32%)
   212. (0.00001) RY*(17) C  11           s(  2.12%)p36.48( 77.35%)d 9.68( 20.53%)
   213. (0.00576) RY*( 1) C  12           s(  0.34%)p99.99( 96.30%)d10.01(  3.37%)
                                            0.0000  0.0218  0.0259  0.0468 -0.0052
                                           -0.0275 -0.2813  0.0102  0.0393 -0.0194
                                            0.9347  0.0325  0.0053 -0.0016  0.0785
                                            0.0138  0.0033  0.1128  0.0078  0.0173
                                           -0.1390 -0.0355
   214. (0.00337) RY*( 2) C  12           s(  5.36%)p17.52( 93.85%)d 0.15(  0.79%)
                                           -0.0000 -0.0063  0.2041  0.1078  0.0155
                                           -0.0141 -0.9115  0.1434  0.0400  0.0145
                                           -0.2807  0.0461 -0.0330 -0.0022  0.0551
                                            0.0122 -0.0036 -0.0083  0.0008 -0.0060
                                            0.0881 -0.0070
   215. (0.00161) RY*( 3) C  12           s( 75.94%)p 0.21( 16.13%)d 0.10(  7.93%)
                                           -0.0000 -0.0101  0.8707  0.0187 -0.0300
                                            0.0202  0.2259  0.1786  0.0277  0.0148
                                           -0.0153  0.2122  0.0246 -0.0018  0.1529
                                            0.0882  0.0012 -0.0638 -0.0024  0.0506
                                           -0.2656 -0.0455
   216. (0.00118) RY*( 4) C  12           s(  0.45%)p99.99( 65.75%)d75.56( 33.80%)
                                           -0.0000 -0.0025  0.0606  0.0280  0.0023
                                           -0.0000 -0.0138  0.0924  0.0264  0.0030
                                            0.0463  0.0150 -0.0074 -0.0168 -0.6838
                                            0.4151 -0.0739  0.0230 -0.5516  0.1777
                                            0.0406 -0.0050
   217. (0.00073) RY*( 5) C  12           s(  2.28%)p26.10( 59.62%)d16.68( 38.09%)
                                           -0.0000 -0.0018  0.1507 -0.0109 -0.0047
                                           -0.0001 -0.0270 -0.0174 -0.0143  0.0029
                                            0.0551  0.0943 -0.0218  0.0152 -0.6762
                                           -0.3524 -0.0300 -0.0812  0.4644 -0.3953
                                           -0.0323 -0.0369
   218. (0.00024) RY*( 6) C  12           s(  3.58%)p18.74( 67.14%)d 8.17( 29.28%)
                                           -0.0000 -0.0016 -0.0585  0.1797  0.0105
                                           -0.0106 -0.0245 -0.3399 -0.3419  0.0084
                                            0.0566  0.6219 -0.1776  0.0008  0.0618
                                           -0.1133 -0.0081 -0.4640 -0.2297 -0.0298
                                            0.0969  0.1203
   219. (0.00021) RY*( 7) C  12           s(  1.58%)p36.16( 57.13%)d26.13( 41.29%)
                                            0.0000  0.0026  0.1111 -0.0461  0.0365
                                           -0.0080 -0.1003 -0.3184 -0.4352 -0.0052
                                           -0.0740 -0.3433  0.1736 -0.0003 -0.0175
                                           -0.3413 -0.0100  0.1951 -0.3869 -0.1499
                                           -0.4472  0.0517
   220. (0.00016) RY*( 8) C  12           s(  5.21%)p10.90( 56.77%)d 7.30( 38.02%)
                                            0.0000  0.0025  0.2081 -0.0370  0.0862
                                            0.0116  0.0808 -0.0425  0.3596  0.0068
                                            0.0666 -0.1233 -0.4564  0.0031  0.0632
                                           -0.4439 -0.0287  0.1530 -0.3858 -0.1634
                                            0.4253  0.0179
   221. (0.00013) RY*( 9) C  12           s(  9.48%)p 6.43( 60.90%)d 3.12( 29.62%)
                                            0.0000  0.0081  0.2561 -0.1210  0.1203
                                            0.0025 -0.0229 -0.3133 -0.3668  0.0052
                                            0.0758 -0.3702 -0.3592  0.0005 -0.0313
                                            0.3195 -0.0299 -0.0229  0.3014  0.1469
                                            0.2787  0.3249
   222. (0.00010) RY*(10) C  12           s(  3.66%)p12.97( 47.54%)d13.32( 48.79%)
                                           -0.0000  0.0002 -0.1329 -0.0229  0.1358
                                           -0.0122 -0.0467 -0.2411  0.4032 -0.0059
                                           -0.1235  0.1996 -0.4219 -0.0019 -0.0354
                                            0.1249 -0.0495  0.2013  0.0806  0.0219
                                           -0.5687  0.3420
   223. (0.00005) RY*(11) C  12           s( 59.83%)p 0.13(  7.79%)d 0.54( 32.38%)
   224. (0.00005) RY*(12) C  12           s(  3.04%)p23.89( 72.72%)d 7.96( 24.24%)
   225. (0.00003) RY*(13) C  12           s( 25.75%)p 1.18( 30.43%)d 1.70( 43.81%)
   226. (0.00001) RY*(14) C  12           s(  9.43%)p 4.11( 38.73%)d 5.50( 51.84%)
   227. (0.00001) RY*(15) C  12           s(  0.39%)p67.52( 26.17%)d99.99( 73.44%)
   228. (0.00000) RY*(16) C  12           s(  0.05%)p99.99( 98.50%)d27.90(  1.45%)
   229. (0.00000) RY*(17) C  12           s( 93.66%)p 0.05(  4.63%)d 0.02(  1.71%)
   230. (0.00705) RY*( 1) C  13           s(  0.49%)p99.99( 95.30%)d 8.63(  4.21%)
                                           -0.0000 -0.0146  0.0668  0.0135  0.0049
                                            0.0009  0.9473 -0.0068 -0.0133  0.0207
                                           -0.2280  0.0259 -0.0471  0.0015  0.0092
                                            0.0047 -0.0039  0.1823  0.0095  0.0060
                                           -0.0803  0.0478
   231. (0.00628) RY*( 2) C  13           s(  0.26%)p99.99( 96.32%)d12.98(  3.42%)
                                            0.0000  0.0135  0.0311  0.0365 -0.0120
                                            0.0196  0.2223 -0.0284 -0.0656  0.0077
                                            0.9490 -0.0111 -0.0244  0.0005  0.0837
                                            0.0020 -0.0018 -0.0621 -0.0085  0.0187
                                           -0.1693 -0.0350
   232. (0.00231) RY*( 3) C  13           s(  0.02%)p99.99( 47.15%)d99.99( 52.82%)
                                           -0.0000 -0.0001  0.0155 -0.0016 -0.0007
                                           -0.0002  0.0173  0.0065  0.0010  0.0003
                                            0.0575 -0.0009 -0.0054  0.0012 -0.6765
                                            0.0842  0.0551 -0.0103  0.4315 -0.5801
                                           -0.0605 -0.0413
   233. (0.00112) RY*( 4) C  13           s( 94.06%)p 0.03(  3.21%)d 0.03(  2.73%)
                                           -0.0000 -0.0066  0.9657 -0.0871 -0.0189
                                           -0.0038 -0.0649 -0.0112  0.0234  0.0119
                                           -0.0315  0.1377 -0.0790 -0.0012  0.0162
                                            0.0248 -0.0004 -0.1096  0.0798  0.0747
                                           -0.0471 -0.0328
   234. (0.00096) RY*( 5) C  13           s(  1.38%)p 3.73(  5.14%)d67.83( 93.48%)
                                           -0.0000 -0.0002  0.1088  0.0439  0.0026
                                           -0.0011 -0.0134  0.0010 -0.0023  0.0019
                                            0.0077  0.0371 -0.0089  0.0139 -0.2083
                                           -0.0361 -0.0696  0.0886 -0.8692 -0.4013
                                           -0.0654 -0.0785
   235. (0.00063) RY*( 6) C  13           s(  0.14%)p52.74(  7.43%)d99.99( 92.43%)
                                           -0.0000 -0.0006  0.0307 -0.0177 -0.0126
                                           -0.0062  0.1605  0.1199  0.0803 -0.0056
                                            0.1197  0.0929  0.0651  0.0005  0.0172
                                           -0.0132  0.0054 -0.2638 -0.0374 -0.1200
                                            0.9155 -0.0252
   236. (0.00041) RY*( 7) C  13           s(  8.61%)p 2.69( 23.17%)d 7.92( 68.22%)
                                           -0.0000  0.0143  0.0454  0.2848 -0.0521
                                           -0.0201 -0.1352 -0.0575 -0.0741  0.0306
                                            0.1178  0.4044 -0.1345  0.0019 -0.0779
                                            0.0075 -0.0407  0.7451  0.0600  0.0857
                                            0.2313  0.2502
   237. (0.00035) RY*( 8) C  13           s(  0.22%)p99.99( 53.64%)d99.99( 46.14%)
                                            0.0000  0.0020  0.0233  0.0393 -0.0107
                                           -0.0020 -0.0439 -0.0130 -0.0289  0.0049
                                           -0.0426  0.0493 -0.0331 -0.0082  0.6832
                                            0.1413  0.2032  0.1130  0.1405 -0.6527
                                           -0.0453 -0.0280
   238. (0.00015) RY*( 9) C  13           s( 12.91%)p 5.74( 74.14%)d 1.00( 12.95%)
                                           -0.0000 -0.0031  0.0800  0.3434 -0.0693
                                           -0.0134  0.0224 -0.3929  0.2717  0.0023
                                           -0.0001 -0.0430  0.7115 -0.0015  0.0001
                                            0.0206  0.0634  0.1161  0.0314  0.0444
                                            0.0116 -0.3360
   239. (0.00010) RY*(10) C  13           s(  0.96%)p97.51( 93.66%)d 5.60(  5.38%)
                                            0.0000  0.0015 -0.0041  0.0849  0.0488
                                           -0.0001  0.0025 -0.0869  0.0774 -0.0008
                                            0.0058 -0.1311 -0.0848 -0.0198 -0.0646
                                            0.9390  0.1114 -0.0495 -0.1129  0.1248
                                            0.0408  0.1462
   240. (0.00009) RY*(11) C  13           s(  7.59%)p 7.53( 57.13%)d 4.65( 35.28%)
   241. (0.00004) RY*(12) C  13           s(  2.79%)p33.29( 92.89%)d 1.55(  4.32%)
   242. (0.00005) RY*(13) C  13           s( 40.79%)p 0.84( 34.33%)d 0.61( 24.87%)
   243. (0.00003) RY*(14) C  13           s( 18.48%)p 3.04( 56.13%)d 1.37( 25.39%)
   244. (0.00000) RY*(15) C  13           s(  0.02%)p99.99( 97.25%)d99.99(  2.73%)
   245. (0.00001) RY*(16) C  13           s( 16.82%)p 3.66( 61.63%)d 1.28( 21.55%)
   246. (0.00000) RY*(17) C  13           s( 94.58%)p 0.02(  1.58%)d 0.04(  3.84%)
   247. (0.00594) RY*( 1) C  14           s(  0.81%)p99.99( 96.72%)d 3.05(  2.47%)
                                            0.0000 -0.0105  0.0884 -0.0006 -0.0131
                                           -0.0487  0.6162 -0.0501  0.0111  0.0356
                                           -0.7598  0.0225 -0.0291  0.0012 -0.0511
                                           -0.0071 -0.0037 -0.1504 -0.0105  0.0051
                                           -0.0438 -0.0024
   248. (0.00236) RY*( 2) C  14           s( 10.02%)p 8.88( 88.96%)d 0.10(  1.02%)
                                            0.0000  0.0171  0.2691 -0.1656 -0.0083
                                           -0.0636 -0.7308  0.0600  0.1234 -0.0118
                                           -0.5667  0.0619  0.0735 -0.0006 -0.0449
                                            0.0001  0.0100  0.0224  0.0141  0.0044
                                            0.0758 -0.0609
   249. (0.00085) RY*( 3) C  14           s( 73.40%)p 0.23( 16.60%)d 0.14( 10.00%)
                                            0.0000  0.0219  0.8405 -0.1616 -0.0325
                                           -0.0386  0.1755 -0.0027  0.0174  0.0585
                                            0.2561  0.0862 -0.0728 -0.0071 -0.2034
                                           -0.0969 -0.0284  0.0617  0.2012  0.2046
                                           -0.0551 -0.1037
   250. (0.00058) RY*( 4) C  14           s( 10.85%)p 3.59( 39.00%)d 4.62( 50.15%)
                                            0.0000  0.0081  0.3201 -0.0751 -0.0192
                                           -0.0147  0.0664 -0.0183  0.0193  0.0207
                                            0.0443  0.0187 -0.0584  0.0247  0.5262
                                            0.3130  0.0549  0.1048 -0.4827 -0.4868
                                           -0.0380 -0.1384
   251. (0.00032) RY*( 5) C  14           s(  7.57%)p10.55( 79.89%)d 1.66( 12.54%)
                                            0.0000  0.0012  0.0906  0.2597 -0.0065
                                           -0.0212 -0.0790 -0.5424  0.0788 -0.0040
                                           -0.0010 -0.4489  0.0737 -0.0183 -0.4933
                                            0.2014 -0.0215  0.0749 -0.2627 -0.1111
                                           -0.1959  0.0100
   252. (0.00026) RY*( 6) C  14           s( 49.85%)p 0.70( 34.72%)d 0.31( 15.43%)
                                            0.0000  0.0044  0.1889  0.6796 -0.0294
                                           -0.0249 -0.0570 -0.2529 -0.0034  0.0121
                                           -0.0789 -0.0477  0.1133  0.0199  0.4776
                                           -0.1694  0.0255  0.1440  0.3220  0.0795
                                            0.0697  0.1369
   253. (0.00024) RY*( 7) C  14           s( 23.26%)p 2.68( 62.23%)d 0.62( 14.51%)
                                            0.0000  0.0089  0.0874  0.4735 -0.0250
                                            0.0007 -0.0063  0.2289 -0.1889  0.0174
                                            0.0104  0.5855  0.0983 -0.0151 -0.3832
                                            0.1837 -0.0195  0.0215 -0.2388 -0.1337
                                            0.2252  0.1381
   254. (0.00008) RY*( 8) C  14           s(  7.18%)p11.03( 79.21%)d 1.90( 13.61%)
   255. (0.00008) RY*( 9) C  14           s(  3.54%)p 4.75( 16.79%)d22.51( 79.67%)
   256. (0.00005) RY*(10) C  14           s(  1.66%)p48.46( 80.42%)d10.80( 17.92%)
   257. (0.00006) RY*(11) C  14           s(  1.92%)p16.63( 31.95%)d34.42( 66.13%)
   258. (0.00002) RY*(12) C  14           s(  0.20%)p99.99( 32.51%)d99.99( 67.29%)
   259. (0.00002) RY*(13) C  14           s(  1.74%)p23.99( 41.82%)d32.37( 56.43%)
   260. (0.00000) RY*(14) C  14           s( 97.78%)p 0.02(  1.92%)d 0.00(  0.30%)
   261. (0.00000) RY*(15) C  14           s(  0.01%)p99.99( 99.28%)d49.26(  0.71%)
   262. (0.00001) RY*(16) C  14           s(  1.54%)p61.28( 94.37%)d 2.65(  4.09%)
   263. (0.00001) RY*(17) C  14           s(  7.87%)p 0.60(  4.75%)d11.10( 87.38%)
   264. (0.00893) RY*( 1) C  15           s(  0.53%)p99.99( 91.81%)d14.49(  7.66%)
                                            0.0000  0.0101 -0.0152  0.0692  0.0131
                                           -0.0142 -0.8621  0.0328  0.0311  0.0493
                                           -0.3931 -0.0940 -0.0790  0.0036 -0.0224
                                           -0.0081 -0.0036  0.2184  0.0222  0.0098
                                           -0.1673 -0.0193
   265. (0.00375) RY*( 2) C  15           s(  1.19%)p83.00( 98.57%)d 0.20(  0.24%)
                                           -0.0000  0.0260  0.0983  0.0233 -0.0315
                                            0.0457  0.3986 -0.0582 -0.1251 -0.0003
                                           -0.8919  0.0459 -0.0035  0.0004 -0.0891
                                            0.0136 -0.0051  0.0024 -0.0206  0.0118
                                           -0.0039 -0.0424
   266. (0.00157) RY*( 3) C  15           s( 63.83%)p 0.34( 21.52%)d 0.23( 14.66%)
                                            0.0000  0.0094  0.7806 -0.1693  0.0125
                                            0.0116 -0.1510  0.3163 -0.0340  0.0242
                                            0.0291  0.2371  0.0475  0.0004 -0.1660
                                            0.0594 -0.0103 -0.3601 -0.1223  0.0314
                                            0.0081  0.0304
   267. (0.00128) RY*( 4) C  15           s(  3.58%)p17.68( 63.34%)d 9.23( 33.07%)
                                           -0.0000  0.0023  0.1820  0.0509  0.0093
                                            0.0049  0.0077  0.0964 -0.0235  0.0043
                                           -0.0670  0.0689 -0.0054  0.0073  0.7269
                                           -0.2798  0.0868 -0.0880  0.5345 -0.1894
                                           -0.0380  0.0017
   268. (0.00042) RY*( 5) C  15           s(  0.11%)p99.99( 54.78%)d99.99( 45.11%)
                                           -0.0000 -0.0001  0.0311  0.0101  0.0072
                                            0.0012  0.0048  0.0245  0.0081  0.0016
                                           -0.0358 -0.0252 -0.0275 -0.0110  0.5904
                                            0.4417  0.0263  0.0588 -0.6452 -0.1708
                                           -0.0198 -0.0423
   269. (0.00035) RY*( 6) C  15           s( 12.90%)p 1.49( 19.22%)d 5.26( 67.88%)
                                           -0.0000 -0.0029  0.3312  0.0464  0.1309
                                            0.0076  0.2177  0.0691 -0.1534  0.0153
                                            0.1539 -0.0042 -0.2986  0.0012 -0.0484
                                            0.0076 -0.0309  0.6658  0.0423  0.0482
                                           -0.4758  0.0709
   270. (0.00020) RY*( 7) C  15           s( 22.60%)p 2.85( 64.51%)d 0.57( 12.89%)
                                            0.0000 -0.0066  0.4464  0.1538 -0.0550
                                           -0.0050 -0.0348 -0.5591 -0.0698  0.0124
                                            0.0488 -0.5470  0.1503  0.0006 -0.0093
                                            0.0421  0.0097  0.0919  0.0484 -0.0902
                                            0.3063  0.1271
   271. (0.00014) RY*( 8) C  15           s(  0.19%)p99.99( 53.74%)d99.99( 46.07%)
                                            0.0000 -0.0000  0.0424 -0.0004  0.0109
                                           -0.0016 -0.0116 -0.0505 -0.0495  0.0020
                                           -0.0070  0.0101  0.0685 -0.0010  0.1826
                                           -0.6978  0.0844  0.0733 -0.4429  0.4962
                                            0.0807  0.0799
   272. (0.00012) RY*( 9) C  15           s(  5.77%)p13.16( 75.89%)d 3.18( 18.34%)
                                           -0.0000 -0.0056  0.1093  0.1812 -0.1132
                                            0.0046  0.0573 -0.1185  0.4940 -0.0024
                                           -0.0024 -0.1371 -0.6885 -0.0011  0.0004
                                           -0.0632 -0.0245 -0.2285 -0.0275  0.1120
                                           -0.0165 -0.3430
   273. (0.00005) RY*(10) C  15           s( 61.41%)p 0.52( 32.04%)d 0.11(  6.55%)
   274. (0.00002) RY*(11) C  15           s( 13.87%)p 5.50( 76.33%)d 0.71(  9.80%)
   275. (0.00003) RY*(12) C  15           s(  0.94%)p19.18( 18.07%)d85.99( 80.99%)
   276. (0.00001) RY*(13) C  15           s(  1.97%)p32.33( 63.77%)d17.37( 34.25%)
   277. (0.00000) RY*(14) C  15           s( 96.03%)p 0.02(  1.52%)d 0.03(  2.45%)
   278. (0.00000) RY*(15) C  15           s( 10.83%)p 2.38( 25.80%)d 5.85( 63.38%)
   279. (0.00000) RY*(16) C  15           s(  2.62%)p37.03( 97.05%)d 0.12(  0.33%)
   280. (0.00000) RY*(17) C  15           s(  1.66%)p25.37( 42.18%)d33.78( 56.16%)
   281. (0.00737) RY*( 1) C  16           s(  0.86%)p99.99( 94.40%)d 5.47(  4.73%)
                                           -0.0000 -0.0119  0.0865  0.0316  0.0053
                                           -0.0149  0.8308 -0.0168  0.0136 -0.0196
                                           -0.4985 -0.0397  0.0509 -0.0017 -0.0097
                                           -0.0016  0.0036  0.0600 -0.0038  0.0117
                                           -0.2040  0.0442
   282. (0.00642) RY*( 2) C  16           s(  7.45%)p11.90( 88.72%)d 0.51(  3.83%)
                                           -0.0000 -0.0127  0.2634 -0.0693  0.0129
                                           -0.0193  0.4529  0.0049  0.0370  0.0122
                                            0.8211 -0.0215 -0.0399 -0.0003  0.0627
                                           -0.0009 -0.0004 -0.1576 -0.0122 -0.0040
                                           -0.1004  0.0567
   283. (0.00290) RY*( 3) C  16           s( 75.66%)p 0.16( 12.00%)d 0.16( 12.34%)
                                            0.0000  0.0141  0.8363 -0.2383 -0.0130
                                           -0.0277 -0.2651 -0.0102  0.0008 -0.0196
                                           -0.1513  0.0611  0.1441 -0.0034  0.0305
                                            0.0045  0.0118  0.1496 -0.0330  0.0036
                                           -0.2987  0.1037
   284. (0.00237) RY*( 4) C  16           s(  0.21%)p99.99( 46.75%)d99.99( 53.03%)
                                            0.0000  0.0007  0.0461 -0.0032 -0.0015
                                           -0.0015  0.0010 -0.0111 -0.0012 -0.0014
                                            0.0341 -0.0109  0.0047  0.0004 -0.6761
                                            0.0777  0.0548 -0.0338  0.7071  0.1596
                                           -0.0254  0.0551
   285. (0.00098) RY*( 5) C  16           s(  4.06%)p 1.59(  6.48%)d22.03( 89.46%)
                                           -0.0000 -0.0014  0.0412  0.1971 -0.0070
                                           -0.0039 -0.0174 -0.0378  0.0146 -0.0032
                                            0.0025 -0.0797  0.0219 -0.0112  0.2045
                                           -0.1144  0.0305  0.0413  0.3994 -0.8488
                                           -0.0740 -0.0858
   286. (0.00086) RY*( 6) C  16           s( 75.99%)p 0.15( 11.39%)d 0.17( 12.62%)
                                           -0.0000 -0.0050  0.1502  0.8585 -0.0171
                                           -0.0188 -0.0613 -0.0986  0.0698 -0.0157
                                            0.0971 -0.2479  0.1413  0.0010 -0.0635
                                           -0.0012 -0.0072  0.2550 -0.1117  0.1953
                                           -0.1023 -0.0089
   287. (0.00052) RY*( 7) C  16           s(  4.69%)p 2.20( 10.32%)d18.11( 84.99%)
                                           -0.0000  0.0083  0.1329  0.1672 -0.0352
                                           -0.0227 -0.0857 -0.1457  0.0482  0.0003
                                           -0.1718 -0.2008  0.0267 -0.0003 -0.0270
                                           -0.0212 -0.0022 -0.9094 -0.0778 -0.0215
                                           -0.0240  0.1257
   288. (0.00034) RY*( 8) C  16           s(  0.59%)p92.13( 54.59%)d75.65( 44.82%)
                                           -0.0000 -0.0003  0.0055  0.0759  0.0113
                                           -0.0006 -0.0138 -0.0002  0.0097  0.0011
                                           -0.0417  0.0763  0.0029 -0.0090  0.6827
                                            0.1214  0.2390 -0.0604  0.5254  0.4013
                                            0.0307  0.0811
   289. (0.00021) RY*( 9) C  16           s(  9.15%)p 4.54( 41.55%)d 5.39( 49.30%)
                                           -0.0000 -0.0075  0.2217  0.1553  0.1346
                                            0.0141  0.1171  0.1029  0.1613  0.0034
                                           -0.0304  0.4604  0.3839  0.0007 -0.0562
                                            0.0368  0.0133 -0.0470 -0.0284 -0.0956
                                            0.6860  0.1012
   290. (0.00013) RY*(10) C  16           s(  7.26%)p 9.13( 66.33%)d 3.64( 26.41%)
                                           -0.0000  0.0121 -0.1343  0.2050  0.1116
                                           -0.0185 -0.0497 -0.2802  0.0515  0.0053
                                            0.0164  0.7121 -0.2627  0.0007 -0.0457
                                            0.0153 -0.0251 -0.0384 -0.0536 -0.0602
                                           -0.3824  0.3315
   291. (0.00007) RY*(11) C  16           s(  0.02%)p99.99( 95.47%)d99.99(  4.50%)
   292. (0.00006) RY*(12) C  16           s(  3.78%)p18.58( 70.24%)d 6.87( 25.98%)
   293. (0.00002) RY*(13) C  16           s(  0.53%)p79.37( 41.78%)d99.99( 57.70%)
   294. (0.00002) RY*(14) C  16           s( 14.12%)p 4.89( 69.04%)d 1.19( 16.85%)
   295. (0.00003) RY*(15) C  16           s(  9.78%)p 8.35( 81.67%)d 0.87(  8.55%)
   296. (0.00000) RY*(16) C  16           s(  0.02%)p99.99( 97.02%)d99.99(  2.95%)
   297. (0.00000) RY*(17) C  16           s( 85.81%)p 0.15( 12.52%)d 0.02(  1.67%)
   298. (0.00420) RY*( 1)Cl  17           s(  0.27%)p99.99( 48.31%)d99.99( 51.42%)
                                           -0.0000 -0.0000 -0.0017  0.0511  0.0105
                                           -0.0001  0.0001  0.0000 -0.0083 -0.0981
                                           -0.0162  0.0105  0.0016 -0.0000 -0.0028
                                            0.1456 -0.0094  0.0003  0.0015 -0.0000
                                           -0.0004 -0.6565  0.1406 -0.0312 -0.0028
                                           -0.1010  0.6963  0.1252  0.0504  0.0299
   299. (0.00360) RY*( 2)Cl  17           s(  5.80%)p12.15( 70.52%)d 4.08( 23.67%)
                                           -0.0000 -0.0000 -0.0083  0.2283  0.0766
                                            0.0018  0.0004  0.0000 -0.0397 -0.5793
                                           -0.0608  0.0488  0.0069 -0.0000 -0.0132
                                            0.5820 -0.0282 -0.0113  0.0084 -0.0000
                                           -0.0016  0.1439 -0.0358  0.0060  0.0014
                                           -0.3199 -0.1396 -0.0410  0.3237 -0.0920
   300. (0.00147) RY*( 3)Cl  17           s(  6.72%)p10.27( 68.93%)d 3.63( 24.35%)
                                           -0.0000 -0.0000 -0.0147  0.2524  0.0567
                                           -0.0015  0.0006  0.0000 -0.0657 -0.6150
                                           -0.0497  0.0412  0.0171 -0.0000 -0.0161
                                           -0.5259  0.1533  0.0188 -0.0045 -0.0000
                                           -0.0027 -0.0405 -0.0003  0.0031  0.0002
                                            0.4621  0.0278  0.0223  0.0914 -0.1428
   301. (0.00029) RY*( 4)Cl  17           s( 17.73%)p 3.49( 61.94%)d 1.15( 20.33%)
                                            0.0000  0.0000  0.0043  0.3846  0.1710
                                            0.0082 -0.0005 -0.0000  0.0176  0.1617
                                           -0.3336  0.1358 -0.0314  0.0000 -0.0038
                                            0.2538  0.6289  0.0411  0.0014  0.0000
                                            0.0005  0.0160  0.0182  0.0050 -0.0007
                                            0.1736 -0.0185 -0.0154 -0.2527  0.3298
   302. (0.00021) RY*( 5)Cl  17           s( 25.68%)p 1.55( 39.86%)d 1.34( 34.46%)
                                           -0.0000 -0.0000 -0.0058  0.5051 -0.0401
                                           -0.0076  0.0017  0.0000 -0.0226  0.2995
                                            0.4963  0.1855 -0.0328 -0.0000 -0.0051
                                            0.0170 -0.1563  0.0362  0.0022 -0.0000
                                           -0.0008  0.0106  0.0192  0.0058 -0.0007
                                            0.2145  0.0107 -0.0570  0.4853  0.2445
   303. (0.00010) RY*( 6)Cl  17           s(  0.04%)p99.99( 85.65%)d99.99( 14.31%)
                                            0.0000 -0.0000  0.0001  0.0014  0.0203
                                           -0.0022 -0.0002 -0.0000  0.0000  0.0211
                                            0.0231  0.0159  0.0018 -0.0000 -0.0006
                                            0.0233  0.0190  0.0118 -0.0005 -0.0000
                                            0.0159 -0.5432 -0.7381 -0.1185  0.0071
                                            0.0177 -0.3354 -0.1715 -0.0012 -0.0295
   304. (0.00005) RY*( 7)Cl  17           s( 31.62%)p 1.17( 37.12%)d 0.99( 31.26%)
   305. (0.00006) RY*( 8)Cl  17           s(  0.33%)p83.26( 27.37%)d99.99( 72.30%)
   306. (0.00003) RY*( 9)Cl  17           s(  1.50%)p43.34( 65.08%)d22.26( 33.42%)
   307. (0.00001) RY*(10)Cl  17           s( 84.84%)p 0.08(  7.09%)d 0.10(  8.06%)
   308. (0.00001) RY*(11)Cl  17           s(  0.09%)p99.99( 99.21%)d 7.68(  0.70%)
   309. (0.00000) RY*(12)Cl  17           s(  0.02%)p99.99( 99.97%)d 1.09(  0.02%)
   310. (0.00000) RY*(13)Cl  17           s(  0.02%)p99.99( 40.19%)d99.99( 59.79%)
   311. (0.00000) RY*(14)Cl  17           s( 99.78%)p 0.00(  0.13%)d 0.00(  0.09%)
   312. (0.00000) RY*(15)Cl  17           s(  0.01%)p99.99( 98.96%)d73.08(  1.02%)
   313. (0.00000) RY*(16)Cl  17           s(  0.00%)p 1.00(100.00%)d 0.00(  0.00%)
   314. (0.00001) RY*(17)Cl  17           s(  6.56%)p12.63( 82.82%)d 1.62( 10.62%)
   315. (0.00000) RY*(18)Cl  17           s(  0.06%)p99.99( 99.82%)d 2.04(  0.12%)
   316. (0.00000) RY*(19)Cl  17           s(100.00%)p 0.00(  0.00%)d 0.00(  0.00%)
   317. (0.00001) RY*(20)Cl  17           s(  1.73%)p32.29( 55.88%)d24.49( 42.39%)
   318. (0.00000) RY*(21)Cl  17           s( 17.13%)p 0.69( 11.76%)d 4.15( 71.11%)
   319. (0.00420) RY*( 1)Cl  18           s(  0.00%)p 1.00( 44.76%)d 1.23( 55.24%)
                                           -0.0000 -0.0000  0.0000  0.0017  0.0003
                                           -0.0003  0.0000  0.0000  0.0001  0.0233
                                           -0.0026 -0.0001  0.0009  0.0000 -0.0003
                                            0.0353 -0.0134  0.0008  0.0003  0.0000
                                            0.0001 -0.6530  0.1341 -0.0352 -0.0039
                                           -0.0083  0.4650 -0.5762 -0.0540 -0.0349
   320. (0.00246) RY*( 2)Cl  18           s(  0.55%)p99.99( 66.02%)d60.31( 33.43%)
                                            0.0000  0.0000  0.0001  0.0723  0.0180
                                           -0.0000  0.0003 -0.0000 -0.0001 -0.6502
                                            0.0607  0.0329 -0.0062 -0.0000  0.0053
                                           -0.4766  0.0505  0.0130 -0.0066 -0.0000
                                            0.0002 -0.0518  0.0026  0.0009 -0.0006
                                           -0.1603  0.0055 -0.0421  0.5538 -0.0091
   321. (0.00082) RY*( 3)Cl  18           s(  3.54%)p21.44( 75.81%)d 5.84( 20.65%)
                                            0.0000  0.0000 -0.0169  0.1050  0.1550
                                            0.0038  0.0006 -0.0000 -0.0476 -0.4719
                                            0.1299  0.0297  0.0182 -0.0000  0.0627
                                            0.7085  0.0878 -0.0035 -0.0234 -0.0000
                                            0.0022  0.0278  0.0113  0.0001 -0.0009
                                           -0.3483 -0.0069  0.0178 -0.0891 -0.2773
   322. (0.00032) RY*( 4)Cl  18           s( 53.07%)p 0.46( 24.24%)d 0.43( 22.69%)
                                            0.0000  0.0000 -0.0067  0.7272 -0.0410
                                           -0.0142  0.0023 -0.0000 -0.0164  0.0700
                                            0.1139  0.0770 -0.0193 -0.0000  0.0298
                                           -0.1190 -0.4247 -0.1337  0.0100 -0.0000
                                            0.0018 -0.0194 -0.0645  0.0010 -0.0005
                                           -0.3484 -0.0479 -0.0180 -0.1884  0.2596
   323. (0.00019) RY*( 5)Cl  18           s(  2.37%)p36.82( 87.18%)d 4.41( 10.45%)
                                           -0.0000 -0.0000  0.0022  0.0165  0.1530
                                            0.0018  0.0001  0.0000  0.0047 -0.3173
                                           -0.7492  0.0569  0.0064  0.0000  0.0031
                                            0.1022 -0.4019  0.0052 -0.0130  0.0000
                                            0.0019 -0.0604 -0.1754  0.0039  0.0007
                                            0.3033 -0.0203  0.0179 -0.0910  0.0589
   324. (0.00014) RY*( 6)Cl  18           s(  0.41%)p99.99( 90.58%)d21.94(  9.01%)
                                            0.0000  0.0000  0.0000  0.0545  0.0337
                                           -0.0017  0.0002 -0.0000  0.0007 -0.0599
                                           -0.1295  0.0125  0.0010 -0.0000  0.0028
                                           -0.0298 -0.1072 -0.0129  0.0001 -0.0000
                                           -0.0140  0.4764  0.8029  0.0312 -0.0068
                                            0.0327  0.2561 -0.1461 -0.0439  0.0103
   325. (0.00007) RY*( 7)Cl  18           s(  1.26%)p17.65( 22.18%)d60.92( 76.56%)
   326. (0.00005) RY*( 8)Cl  18           s( 17.46%)p 2.27( 39.68%)d 2.45( 42.86%)
   327. (0.00005) RY*( 9)Cl  18           s( 33.78%)p 1.72( 58.05%)d 0.24(  8.17%)
   328. (0.00000) RY*(10)Cl  18           s( 59.02%)p 0.05(  3.07%)d 0.64( 37.91%)
   329. (0.00001) RY*(11)Cl  18           s(  5.59%)p16.70( 93.37%)d 0.19(  1.04%)
   330. (0.00001) RY*(12)Cl  18           s(  8.26%)p 4.47( 36.96%)d 6.63( 54.78%)
   331. (0.00000) RY*(13)Cl  18           s( 99.75%)p 0.00(  0.14%)d 0.00(  0.11%)
   332. (0.00000) RY*(14)Cl  18           s(  2.73%)p35.40( 96.65%)d 0.23(  0.62%)
   333. (0.00000) RY*(15)Cl  18           s(  0.02%)p99.99( 99.63%)d13.98(  0.35%)
   334. (0.00000) RY*(16)Cl  18           s(  0.00%)p 1.00( 99.98%)d 0.00(  0.02%)
   335. (0.00000) RY*(17)Cl  18           s(  0.08%)p99.99( 99.79%)d 1.62(  0.13%)
   336. (0.00001) RY*(18)Cl  18           s(  0.07%)p99.99( 42.20%)d99.99( 57.73%)
   337. (0.00000) RY*(19)Cl  18           s(100.00%)p 0.00(  0.00%)d 0.00(  0.00%)
   338. (0.00000) RY*(20)Cl  18           s(  0.03%)p99.99( 99.91%)d 2.12(  0.06%)
   339. (0.00000) RY*(21)Cl  18           s( 11.89%)p 1.72( 20.45%)d 5.69( 67.65%)
   340. (0.00135) RY*( 1) H  19           s( 99.80%)p 0.00(  0.20%)
                                            0.0032  0.9990 -0.0021  0.0056  0.0429
                                            0.0104
   341. (0.00026) RY*( 2) H  19           s( 96.83%)p 0.03(  3.17%)
                                           -0.0009  0.0032  0.9840  0.1710 -0.0491
                                            0.0033
   342. (0.00010) RY*( 3) H  19           s(  0.02%)p99.99( 99.98%)
                                            0.0021  0.0122  0.0054 -0.0239 -0.0407
                                           -0.9988
   343. (0.00008) RY*( 4) H  19           s(  0.45%)p99.99( 99.55%)
   344. (0.00008) RY*( 5) H  19           s(  2.94%)p33.06( 97.06%)
   345. (0.00106) RY*( 1) H  20           s( 99.66%)p 0.00(  0.34%)
                                           -0.0032  0.9983  0.0005 -0.0524 -0.0161
                                           -0.0189
   346. (0.00020) RY*( 2) H  20           s( 84.80%)p 0.18( 15.20%)
                                            0.0045  0.0090  0.9208 -0.0052  0.2371
                                            0.3095
   347. (0.00013) RY*( 3) H  20           s(  5.45%)p17.35( 94.55%)
                                            0.0038 -0.0072  0.2333  0.1053  0.2971
                                           -0.9199
   348. (0.00010) RY*( 4) H  20           s(  0.79%)p99.99( 99.21%)
   349. (0.00004) RY*( 5) H  20           s(  9.34%)p 9.70( 90.66%)
   350. (0.05525) BD*( 1) C   1 - C   2  
                ( 48.67%)   0.6976* C   1 s( 36.56%)p 1.73( 63.42%)d 0.00(  0.02%)
                                            0.0008 -0.6043 -0.0215  0.0028 -0.0014
                                            0.3242  0.0301 -0.0162  0.0002  0.7157
                                           -0.0051 -0.0072 -0.0023 -0.1248  0.0003
                                            0.0024  0.0005 -0.0115  0.0016  0.0033
                                            0.0039  0.0072
                ( 51.33%)  -0.7165* C   2 s( 30.16%)p 2.31( 69.80%)d 0.00(  0.05%)
                                           -0.0006 -0.5491 -0.0062  0.0030 -0.0002
                                           -0.3915  0.0360 -0.0020  0.0006 -0.7220
                                           -0.0045  0.0127 -0.0010  0.1482  0.0010
                                           -0.0023  0.0005 -0.0091  0.0016  0.0065
                                            0.0131  0.0123
   351. (0.09400) BD*( 1) C   1 - C   4  
                ( 51.11%)   0.7149* C   1 s( 30.99%)p 2.23( 68.95%)d 0.00(  0.06%)
                                           -0.0000  0.5566  0.0066  0.0026 -0.0008
                                           -0.4780 -0.0295  0.0158  0.0001  0.6705
                                           -0.0199 -0.0000 -0.0065 -0.0994  0.0040
                                           -0.0007  0.0011 -0.0204  0.0031 -0.0033
                                           -0.0053 -0.0098
                ( 48.89%)  -0.6992* C   4 s( 49.92%)p 1.00( 50.03%)d 0.00(  0.05%)
                                           -0.0001  0.7065  0.0016 -0.0028 -0.0001
                                            0.6334 -0.0210  0.0019  0.0032 -0.3107
                                            0.0149 -0.0087 -0.0017  0.0427 -0.0018
                                            0.0017  0.0002 -0.0158  0.0023 -0.0046
                                           -0.0074 -0.0125
   352. (0.49921) BD*( 2) C   1 - C   4  
                ( 64.98%)   0.8061* C   1 s(  0.00%)p 1.00( 99.86%)d 0.00(  0.14%)
                                           -0.0001  0.0011  0.0015 -0.0004  0.0000
                                            0.0236  0.0000  0.0009  0.0006  0.1621
                                            0.0024  0.0024  0.0013  0.9855  0.0129
                                            0.0178  0.0038 -0.0047 -0.0313  0.0185
                                           -0.0035 -0.0038
                ( 35.02%)  -0.5918* C   4 s(  0.00%)p 1.00( 99.94%)d 0.00(  0.06%)
                                            0.0000 -0.0041  0.0009  0.0010  0.0003
                                            0.0168 -0.0006  0.0003  0.0003  0.1606
                                            0.0017 -0.0017  0.0001  0.9864  0.0159
                                           -0.0080 -0.0008 -0.0014 -0.0055 -0.0218
                                            0.0037  0.0062
   353. (0.01344) BD*( 1) C   1 - O   9  
                ( 63.56%)   0.7973* C   1 s( 32.05%)p 2.12( 67.83%)d 0.00(  0.12%)
                                            0.0000  0.5649 -0.0381  0.0024 -0.0012
                                            0.8136 -0.0639 -0.0100 -0.0002  0.1034
                                           -0.0058 -0.0045  0.0008 -0.0371  0.0040
                                            0.0014 -0.0000  0.0098 -0.0028 -0.0013
                                            0.0276 -0.0187
                ( 36.44%)  -0.6036* O   9 s( 42.17%)p 1.37( 57.70%)d 0.00(  0.13%)
                                            0.0000  0.6487 -0.0303 -0.0034 -0.0000
                                           -0.7445  0.0259  0.0044 -0.0007 -0.1327
                                            0.0036  0.0010  0.0002  0.0659 -0.0018
                                           -0.0003 -0.0001  0.0103 -0.0046 -0.0003
                                            0.0302 -0.0166
   354. (0.01242) BD*( 1) C   2 - C   3  
                ( 49.89%)   0.7063* C   2 s( 38.78%)p 1.58( 61.17%)d 0.00(  0.04%)
                                            0.0001 -0.6222  0.0268  0.0010  0.0000
                                            0.7789 -0.0224 -0.0090  0.0048  0.0431
                                           -0.0365  0.0077 -0.0001 -0.0328  0.0073
                                           -0.0012 -0.0002  0.0028  0.0011  0.0012
                                           -0.0155  0.0136
                ( 50.11%)  -0.7079* C   3 s( 38.32%)p 1.61( 61.64%)d 0.00(  0.04%)
                                           -0.0000 -0.6185 -0.0255  0.0004 -0.0002
                                           -0.7823  0.0260  0.0080 -0.0030 -0.0470
                                           -0.0328  0.0052 -0.0003  0.0196  0.0049
                                           -0.0010  0.0006 -0.0031  0.0009  0.0009
                                           -0.0155  0.0121
   355. (0.20199) BD*( 2) C   2 - C   3  
                ( 45.80%)   0.6768* C   2 s(  0.00%)p 1.00( 99.93%)d 0.00(  0.07%)
                                           -0.0000  0.0027 -0.0012  0.0004  0.0001
                                           -0.0287  0.0002 -0.0003 -0.0002 -0.1878
                                           -0.0037 -0.0014  0.0002 -0.9812 -0.0219
                                           -0.0084  0.0007  0.0042  0.0236 -0.0091
                                            0.0026  0.0016
                ( 54.20%)  -0.7362* C   3 s(  0.00%)p 1.00( 99.92%)d 0.00(  0.08%)
                                           -0.0000  0.0039  0.0013 -0.0006 -0.0000
                                           -0.0164 -0.0010 -0.0019 -0.0005 -0.1872
                                           -0.0030 -0.0029 -0.0002 -0.9815 -0.0123
                                           -0.0177  0.0000 -0.0049 -0.0272 -0.0068
                                            0.0007  0.0031
   356. (0.01550) BD*( 1) C   2 - H  10  
                ( 38.92%)   0.6239* C   2 s( 31.02%)p 2.22( 68.95%)d 0.00(  0.03%)
                                            0.0006 -0.5568 -0.0140 -0.0037  0.0001
                                           -0.4859 -0.0026 -0.0024  0.0025  0.6635
                                            0.0029  0.0047 -0.0005 -0.1143 -0.0012
                                           -0.0008 -0.0001  0.0137 -0.0027  0.0034
                                            0.0051  0.0083
                ( 61.08%)  -0.7815* H  10 s( 99.96%)p 0.00(  0.04%)
                                           -0.9998 -0.0029 -0.0006  0.0137 -0.0155
                                            0.0022
   357. (0.02294) BD*( 1) C   3 - C   6  
                ( 51.37%)   0.7167* C   3 s( 33.45%)p 1.99( 66.52%)d 0.00(  0.03%)
                                            0.0000  0.5783 -0.0024  0.0024  0.0014
                                           -0.4982  0.0177  0.0066  0.0022  0.6357
                                            0.0136 -0.0090 -0.0004 -0.1107 -0.0037
                                            0.0020  0.0000 -0.0117  0.0019 -0.0044
                                           -0.0058 -0.0096
                ( 48.63%)  -0.6974* C   6 s( 32.42%)p 2.08( 67.55%)d 0.00(  0.03%)
                                           -0.0001  0.5694 -0.0019 -0.0024  0.0005
                                            0.4891  0.0126 -0.0067 -0.0012 -0.6497
                                            0.0074 -0.0040 -0.0001  0.1176 -0.0038
                                            0.0013  0.0002 -0.0119  0.0015 -0.0033
                                            0.0016 -0.0105
   358. (0.01317) BD*( 1) C   3 - H   7  
                ( 38.16%)   0.6177* C   3 s( 28.24%)p 2.54( 71.73%)d 0.00(  0.04%)
                                           -0.0003  0.5310 -0.0187 -0.0017 -0.0014
                                           -0.3700  0.0001  0.0007  0.0025 -0.7466
                                           -0.0121 -0.0022 -0.0023  0.1507  0.0038
                                            0.0018  0.0012  0.0119 -0.0032 -0.0059
                                           -0.0121 -0.0079
                ( 61.84%)  -0.7864* H   7 s( 99.95%)p 0.00(  0.05%)
                                            0.9998  0.0027  0.0003  0.0100  0.0188
                                           -0.0022
   359. (0.03862) BD*( 1) C   4 - C   5  
                ( 51.73%)   0.7193* C   4 s( 49.51%)p 1.02( 50.45%)d 0.00(  0.04%)
                                           -0.0001  0.7035 -0.0130  0.0011  0.0004
                                           -0.6742  0.0285 -0.0085 -0.0054  0.2198
                                           -0.0147 -0.0051  0.0003 -0.0214  0.0023
                                            0.0011 -0.0001  0.0048 -0.0015 -0.0017
                                            0.0139 -0.0134
                ( 48.27%)  -0.6947* C   5 s( 30.52%)p 2.28( 69.44%)d 0.00(  0.05%)
                                           -0.0001  0.5521 -0.0184  0.0014 -0.0014
                                            0.8253 -0.0101 -0.0055 -0.0020  0.1050
                                           -0.0424  0.0067 -0.0001 -0.0130  0.0077
                                           -0.0012  0.0001  0.0006 -0.0001 -0.0007
                                            0.0175 -0.0127
   360. (0.02684) BD*( 1) C   5 - C   6  
                ( 49.04%)   0.7003* C   5 s( 39.67%)p 1.52( 60.30%)d 0.00(  0.03%)
                                            0.0006 -0.6298  0.0041 -0.0032 -0.0015
                                            0.3327 -0.0164 -0.0020  0.0029  0.6736
                                            0.0052 -0.0086  0.0036 -0.1954 -0.0023
                                            0.0018 -0.0007 -0.0046  0.0011  0.0080
                                            0.0106  0.0114
                ( 50.96%)  -0.7138* C   6 s( 34.35%)p 1.91( 65.61%)d 0.00(  0.04%)
                                           -0.0002 -0.5859 -0.0122 -0.0004  0.0002
                                           -0.3187  0.0005 -0.0009 -0.0031 -0.7417
                                            0.0127 -0.0110 -0.0061  0.0630 -0.0048
                                            0.0013  0.0016 -0.0117  0.0004  0.0049
                                            0.0083  0.0141
   361. (0.37863) BD*( 2) C   5 - C   6  
                ( 53.20%)   0.7294* C   5 s(  0.19%)p99.99( 99.73%)d 0.41(  0.08%)
                                            0.0001 -0.0434  0.0040  0.0018  0.0000
                                            0.0146 -0.0008  0.0013  0.0019  0.2338
                                            0.0021  0.0009  0.0007  0.9707  0.0086
                                            0.0051  0.0024 -0.0000 -0.0016 -0.0255
                                            0.0062  0.0094
                ( 46.80%)  -0.6841* C   6 s(  0.15%)p99.99( 99.80%)d 0.34(  0.05%)
                                           -0.0000 -0.0383 -0.0027  0.0007 -0.0002
                                           -0.0265  0.0009  0.0018 -0.0003  0.1258
                                            0.0040  0.0002 -0.0011  0.9906  0.0042
                                            0.0080 -0.0033  0.0012  0.0116  0.0181
                                           -0.0032 -0.0049
   362. (0.02048) BD*( 1) C   5 - H   8  
                ( 38.08%)   0.6171* C   5 s( 29.61%)p 2.38( 70.36%)d 0.00(  0.04%)
                                            0.0003 -0.5437 -0.0222  0.0028  0.0003
                                            0.4531  0.0076 -0.0008 -0.0008 -0.6926
                                           -0.0081  0.0009  0.0032  0.1358  0.0005
                                            0.0000 -0.0006  0.0120 -0.0024  0.0054
                                            0.0091  0.0098
                ( 61.92%)  -0.7869* H   8 s( 99.96%)p 0.00(  0.04%)
                                           -0.9998  0.0008 -0.0022 -0.0098  0.0163
                                           -0.0041
   363. (0.04846) BD*( 1) C   6 - C  11  
                ( 49.55%)   0.7039* C   6 s( 33.05%)p 2.03( 66.93%)d 0.00(  0.02%)
                                            0.0002 -0.5749  0.0018 -0.0020  0.0003
                                            0.8112  0.0061 -0.0132  0.0014  0.1044
                                           -0.0032 -0.0033  0.0015 -0.0137  0.0007
                                           -0.0010 -0.0001  0.0013 -0.0007  0.0015
                                           -0.0101  0.0089
                ( 50.45%)  -0.7103* C  11 s( 31.23%)p 2.20( 68.74%)d 0.00(  0.02%)
                                           -0.0004 -0.5588  0.0040 -0.0044 -0.0003
                                           -0.8206 -0.0139 -0.0027 -0.0007 -0.1174
                                           -0.0051  0.0015 -0.0010 -0.0040  0.0001
                                            0.0005  0.0001 -0.0021 -0.0002  0.0000
                                           -0.0122  0.0085
   364. (0.03829) BD*( 1) C  11 - C  12  
                ( 50.17%)   0.7083* C  11 s( 34.39%)p 1.91( 65.58%)d 0.00(  0.03%)
                                           -0.0003  0.5864  0.0002 -0.0013  0.0000
                                           -0.4913 -0.0045 -0.0023 -0.0029  0.6422
                                           -0.0152  0.0015  0.0035  0.0409 -0.0040
                                            0.0005  0.0005 -0.0139 -0.0001  0.0011
                                           -0.0020 -0.0105
                ( 49.83%)  -0.7059* C  12 s( 36.95%)p 1.71( 63.02%)d 0.00(  0.03%)
                                           -0.0001  0.6078  0.0055 -0.0021  0.0014
                                            0.5435 -0.0169 -0.0074  0.0008 -0.5766
                                           -0.0148  0.0098 -0.0037 -0.0409 -0.0031
                                            0.0010 -0.0002 -0.0122 -0.0012  0.0022
                                           -0.0029 -0.0121
   365. (0.01766) BD*( 1) C  11 - C  14  
                ( 45.14%)   0.6719* C  11 s( 34.34%)p 1.91( 65.63%)d 0.00(  0.03%)
                                           -0.0001 -0.5860 -0.0045  0.0027  0.0002
                                            0.2906  0.0197  0.0011  0.0018  0.7542
                                           -0.0126  0.0021  0.0017  0.0492 -0.0027
                                            0.0008  0.0004 -0.0097 -0.0001 -0.0019
                                            0.0099  0.0117
                ( 54.86%)  -0.7407* C  14 s( 37.44%)p 1.67( 62.51%)d 0.00(  0.05%)
                                            0.0001 -0.6105  0.0418 -0.0001 -0.0003
                                           -0.3248  0.0259  0.0051 -0.0019 -0.7178
                                            0.0216  0.0114 -0.0008 -0.0559  0.0015
                                            0.0012  0.0002 -0.0067 -0.0009 -0.0031
                                            0.0173  0.0109
   366. (0.29644) BD*( 2) C  11 - C  14  
                ( 41.26%)   0.6423* C  11 s(  0.00%)p 1.00( 99.97%)d 0.00(  0.03%)
                                            0.0000 -0.0026  0.0007  0.0002  0.0001
                                           -0.0025 -0.0002 -0.0005 -0.0001  0.0641
                                            0.0054 -0.0004  0.0002 -0.9977 -0.0019
                                            0.0076  0.0041 -0.0007  0.0137  0.0092
                                            0.0005  0.0010
                ( 58.74%)  -0.7664* C  14 s(  0.00%)p 1.00( 99.82%)d 0.00(  0.18%)
                                           -0.0001 -0.0020 -0.0033 -0.0006  0.0001
                                           -0.0096 -0.0019 -0.0007  0.0002  0.0833
                                           -0.0011 -0.0006 -0.0007 -0.9950  0.0324
                                           -0.0093  0.0052 -0.0012  0.0189 -0.0369
                                           -0.0032 -0.0048
   367. (0.02644) BD*( 1) C  12 - C  13  
                ( 51.44%)   0.7172* C  12 s( 35.28%)p 1.83( 64.69%)d 0.00(  0.03%)
                                            0.0000  0.5936  0.0210 -0.0013 -0.0000
                                           -0.7937  0.0240  0.0099 -0.0006 -0.1201
                                           -0.0326  0.0064 -0.0006 -0.0271 -0.0010
                                            0.0003 -0.0004  0.0064  0.0012  0.0003
                                            0.0129 -0.0111
                ( 48.56%)  -0.6969* C  13 s( 38.69%)p 1.58( 61.28%)d 0.00(  0.03%)
                                           -0.0002  0.6220  0.0040  0.0026  0.0008
                                            0.7632 -0.0001 -0.0099  0.0084  0.1691
                                           -0.0241  0.0040 -0.0006  0.0307 -0.0023
                                            0.0003  0.0003  0.0029  0.0012  0.0008
                                            0.0105 -0.0134
   368. (0.43840) BD*( 2) C  12 - C  13  
                ( 53.80%)   0.7335* C  12 s(  0.00%)p 1.00( 99.95%)d 0.00(  0.04%)
                                            0.0000  0.0052  0.0013  0.0003  0.0001
                                           -0.0177 -0.0018  0.0018  0.0007 -0.0817
                                           -0.0018 -0.0005 -0.0002  0.9959  0.0028
                                            0.0255 -0.0022  0.0009 -0.0178 -0.0104
                                           -0.0006 -0.0023
                ( 46.20%)  -0.6797* C  13 s(  0.00%)p 1.00( 99.99%)d 0.00(  0.01%)
                                           -0.0000  0.0012  0.0003  0.0006  0.0001
                                           -0.0261 -0.0003 -0.0010 -0.0003 -0.0673
                                           -0.0003 -0.0013 -0.0001  0.9970  0.0085
                                            0.0216  0.0026 -0.0009  0.0109  0.0036
                                            0.0001  0.0006
   369. (0.01869) BD*( 1) C  12 - H  20  
                ( 39.67%)   0.6298* C  12 s( 27.73%)p 2.60( 72.23%)d 0.00(  0.04%)
                                            0.0003 -0.5263  0.0166 -0.0036  0.0013
                                           -0.2688  0.0029  0.0028  0.0016 -0.8033
                                           -0.0083 -0.0014 -0.0003 -0.0680  0.0008
                                           -0.0018 -0.0004 -0.0099 -0.0009 -0.0023
                                            0.0135  0.0094
                ( 60.33%)  -0.7767* H  20 s( 99.96%)p 0.00(  0.04%)
                                           -0.9998 -0.0027 -0.0009  0.0032  0.0194
                                            0.0023
   370. (0.04369) BD*( 1) C  13 - C  16  
                ( 49.89%)   0.7063* C  13 s( 38.40%)p 1.60( 61.57%)d 0.00(  0.03%)
                                            0.0000 -0.6196 -0.0101 -0.0015 -0.0001
                                            0.3478 -0.0213 -0.0016  0.0010  0.7005
                                            0.0028 -0.0136  0.0091  0.0571 -0.0003
                                           -0.0009  0.0007 -0.0081 -0.0010 -0.0023
                                            0.0083  0.0120
                ( 50.11%)  -0.7079* C  16 s( 38.19%)p 1.62( 61.78%)d 0.00(  0.03%)
                                            0.0001 -0.6176 -0.0177 -0.0126  0.0003
                                           -0.1971 -0.0184  0.0052 -0.0052 -0.7587
                                            0.0107  0.0082 -0.0071 -0.0518  0.0003
                                            0.0008 -0.0006 -0.0077 -0.0007 -0.0021
                                            0.0095  0.0123
   371. (0.02634) BD*( 1) C  13 -Cl  18  
                ( 54.49%)   0.7382* C  13 s( 22.78%)p 3.38( 77.04%)d 0.01(  0.19%)
                                           -0.0001  0.4770 -0.0135 -0.0050 -0.0015
                                           -0.5428 -0.0004  0.0046  0.0103  0.6887
                                           -0.0048 -0.0078 -0.0136  0.0317 -0.0000
                                            0.0000 -0.0005 -0.0353 -0.0013  0.0021
                                           -0.0085 -0.0235
                ( 45.51%)  -0.6746*Cl  18 s( 19.55%)p 4.09( 79.96%)d 0.03(  0.49%)
                                            0.0000  0.0001  0.4404  0.0387  0.0003
                                            0.0001 -0.0000  0.0001  0.5303 -0.0308
                                           -0.0060  0.0002 -0.0002 -0.0001 -0.7177
                                            0.0393  0.0051 -0.0004  0.0002 -0.0000
                                           -0.0273  0.0014  0.0001 -0.0000  0.0000
                                           -0.0583 -0.0022  0.0029 -0.0175 -0.0348
   372. (0.01375) BD*( 1) C  14 - C  15  
                ( 54.12%)   0.7357* C  14 s( 35.54%)p 1.81( 64.41%)d 0.00(  0.05%)
                                           -0.0011  0.5930 -0.0614 -0.0017 -0.0003
                                           -0.7866  0.0274  0.0087 -0.0007 -0.1487
                                            0.0491 -0.0007 -0.0029 -0.0059  0.0025
                                            0.0006 -0.0002 -0.0026 -0.0004 -0.0004
                                            0.0198 -0.0109
                ( 45.88%)  -0.6773* C  15 s( 36.81%)p 1.72( 63.16%)d 0.00(  0.04%)
                                            0.0001  0.6064 -0.0180 -0.0023  0.0003
                                            0.7836 -0.0202 -0.0098  0.0012  0.1179
                                            0.0471 -0.0061  0.0015  0.0301  0.0036
                                           -0.0006  0.0001  0.0080  0.0012  0.0006
                                            0.0124 -0.0123
   373. (0.04208) BD*( 1) C  15 - C  16  
                ( 52.18%)   0.7224* C  15 s( 34.57%)p 1.89( 65.39%)d 0.00(  0.04%)
                                           -0.0001  0.5878 -0.0135 -0.0019 -0.0005
                                           -0.5451  0.0451  0.0029 -0.0005  0.5947
                                            0.0072 -0.0121  0.0031  0.0294  0.0011
                                           -0.0007  0.0002 -0.0153 -0.0008  0.0011
                                           -0.0043 -0.0110
                ( 47.82%)  -0.6915* C  16 s( 39.38%)p 1.54( 60.59%)d 0.00(  0.03%)
                                           -0.0002  0.6275  0.0024  0.0035  0.0003
                                            0.4578  0.0149 -0.0112  0.0070 -0.6285
                                            0.0193  0.0042 -0.0050 -0.0222  0.0019
                                            0.0002  0.0001 -0.0107 -0.0002  0.0015
                                           -0.0012 -0.0129
   374. (0.43433) BD*( 2) C  15 - C  16  
                ( 52.94%)   0.7276* C  15 s(  0.01%)p 1.00( 99.94%)d 0.00(  0.05%)
                                            0.0001 -0.0071  0.0005 -0.0000 -0.0000
                                           -0.0232  0.0006  0.0000  0.0002 -0.0635
                                           -0.0008 -0.0011  0.0003  0.9972  0.0070
                                            0.0189 -0.0028 -0.0004 -0.0041  0.0225
                                            0.0017  0.0021
                ( 47.06%)  -0.6860* C  16 s(  0.00%)p 1.00( 99.99%)d 0.00(  0.01%)
                                           -0.0000 -0.0022  0.0015  0.0002 -0.0001
                                           -0.0294 -0.0002 -0.0004 -0.0000 -0.0588
                                           -0.0005 -0.0013 -0.0003  0.9976  0.0088
                                            0.0172  0.0029 -0.0001  0.0075 -0.0090
                                           -0.0007 -0.0008
   375. (0.02756) BD*( 1) C  15 - H  19  
                ( 39.27%)   0.6267* C  15 s( 28.59%)p 2.50( 71.37%)d 0.00(  0.04%)
                                           -0.0004  0.5341  0.0259  0.0041 -0.0001
                                           -0.2920 -0.0251  0.0009 -0.0020 -0.7905
                                           -0.0069 -0.0063  0.0002 -0.0533 -0.0007
                                           -0.0001  0.0000  0.0116  0.0010  0.0019
                                           -0.0126 -0.0083
                ( 60.73%)  -0.7793* H  19 s( 99.96%)p 0.00(  0.04%)
                                            0.9998 -0.0040  0.0006  0.0067  0.0182
                                            0.0012
   376. (0.04079) BD*( 1) C  16 -Cl  17  
                ( 54.70%)   0.7396* C  16 s( 22.44%)p 3.45( 77.38%)d 0.01(  0.18%)
                                           -0.0001  0.4724 -0.0312 -0.0147 -0.0005
                                           -0.8647  0.0022  0.0059  0.0169 -0.1568
                                            0.0044  0.0012  0.0037 -0.0337  0.0003
                                            0.0004  0.0007  0.0130  0.0030  0.0007
                                            0.0337 -0.0224
                ( 45.30%)  -0.6731*Cl  17 s( 19.85%)p 4.01( 79.67%)d 0.02(  0.48%)
                                            0.0000  0.0001  0.4441  0.0349 -0.0020
                                           -0.0000 -0.0000  0.0001  0.8671 -0.0483
                                           -0.0068 -0.0007 -0.0004  0.0000  0.2027
                                           -0.0115 -0.0007 -0.0000 -0.0000  0.0000
                                            0.0348 -0.0020 -0.0002 -0.0000 -0.0000
                                            0.0264  0.0046  0.0009  0.0543 -0.0342


 NHO Directionality and "Bond Bending" (deviations from line of nuclear centers)

         [Thresholds for printing:  angular deviation  >  1.0 degree]
                                    hybrid p-character > 25.0%
                                    orbital occupancy  >  0.10e

                                Line of Centers        Hybrid 1              Hybrid 2
                                ---------------  -------------------   ------------------
                NBO               Theta   Phi    Theta   Phi    Dev    Theta   Phi    Dev
 ========================================================================================
     1. BD (   1) C   1 - C   2    80.2  243.7    81.1  244.2   1.0      --     --    --
     2. BD (   1) C   1 - C   4    96.1  133.0    96.7  127.4   5.7     86.4  333.6  20.7
     3. BD (   2) C   1 - C   4    96.1  133.0     9.5   81.5  90.2    170.8  264.0  90.0
     4. BD (   1) C   1 - O   9    93.6    8.7    92.4    7.2   1.8     85.0  190.1   2.0
     5. BD (   1) C   2 - C   3    88.2  182.2    88.0  181.1   1.2     91.8    5.7   3.5
     6. BD (   2) C   2 - C   3    88.2  182.2   169.1  261.5  89.7    169.1  264.2  89.8
     8. BD (   1) C   3 - C   6    97.9  128.5    98.0  126.4   2.1     81.9  307.4   1.2
    10. BD (   1) C   4 - C   5    89.3  180.7    91.5  163.1  17.7     90.5    4.9   4.2
    11. BD (   1) C   5 - C   6    80.6  245.9    75.2  244.8   5.5     94.3   66.6   5.2
    12. BD (   2) C   5 - C   6    80.6  245.9   166.4  265.9  86.7    172.5  280.6  86.7
    13. BD (   1) C   5 - H   8    99.8  120.6    99.2  123.4   2.8      --     --    --
    14. BD (   1) C   6 - C  11    90.1  186.6    89.0  187.0   1.2     89.8    8.3   1.7
    15. BD (   1) C  11 - C  12    87.2  130.9    87.3  128.4   2.5      --     --    --
    16. BD (   1) C  11 - C  14    93.7  247.9     --     --    --      85.9   66.7   1.3
    17. BD (   2) C  11 - C  14    93.7  247.9     4.0  272.7  90.1      4.8  278.4  90.4
    18. BD (   1) C  12 - C  13    92.0  189.5    92.1  190.9   1.4     87.9   11.0   1.5
    19. BD (   2) C  12 - C  13    92.0  189.5     4.8  258.6  90.3      4.1  248.1  90.1
    21. BD (   1) C  13 - C  16    94.0  249.4    94.2  245.0   4.4     86.2   73.9   4.5
    22. BD (   1) C  13 -Cl  18    88.2  127.2    87.9  128.6   1.4      --     --    --
    23. BD (   1) C  14 - C  15    91.4  190.2    90.2  187.8   2.7     87.5   12.0   2.1
    24. BD (   1) C  15 - C  16    88.1  130.0     --     --    --      91.5  307.5   2.5
    25. BD (   2) C  15 - C  16    88.1  130.0   176.1   71.0  89.9    176.2   63.7  89.6
    26. BD (   1) C  15 - H  19    93.6  251.0    93.6  248.4   2.6      --     --    --
    27. BD (   1) C  16 -Cl  17    92.3  192.0    92.2  190.0   2.1     87.8   13.2   1.2
    51. LP*(   1) C   4             --     --     99.0   68.2   --       --     --    --
    52. LP (   1) O   9             --     --     92.8    5.6   --       --     --    --
    53. LP (   2) O   9             --     --     98.9   98.7   --       --     --    --
    54. LP (   3) O   9             --     --    170.2  254.1   --       --     --    --
    55. LP (   1) C  14             --     --     94.2  307.1   --       --     --    --
    57. LP (   2)Cl  17             --     --     92.2  283.1   --       --     --    --
    58. LP (   3)Cl  17             --     --      3.3  236.3   --       --     --    --
    60. LP (   2)Cl  18             --     --     87.5   36.6   --       --     --    --
    61. LP (   3)Cl  18             --     --    176.9   72.6   --       --     --    --
   352. BD*(   2) C   1 - C   4    96.1  133.0     9.5   81.5  90.2    170.8  264.0  90.0
   355. BD*(   2) C   2 - C   3    88.2  182.2   169.1  261.5  89.7    169.1  264.2  89.8
   361. BD*(   2) C   5 - C   6    80.6  245.9   166.4  265.9  86.7    172.5  280.6  86.7
   366. BD*(   2) C  11 - C  14    93.7  247.9     4.0  272.7  90.1      4.8  278.4  90.4
   368. BD*(   2) C  12 - C  13    92.0  189.5     4.8  258.6  90.3      4.1  248.1  90.1
   374. BD*(   2) C  15 - C  16    88.1  130.0   176.1   71.0  89.9    176.2   63.7  89.6


 Second Order Perturbation Theory Analysis of Fock Matrix in NBO Basis

     Threshold for printing:   0.50 kcal/mol
                                                                              E(2)  E(j)-E(i) F(i,j)
         Donor NBO (i)                     Acceptor NBO (j)                 kcal/mol   a.u.    a.u. 
 ===================================================================================================

 within unit  1
   1. BD (   1) C   1 - C   2        / 51. LP*(   1) C   4                   17.35    0.63    0.104
   1. BD (   1) C   1 - C   2        / 96. RY*(   1) C   3                    0.99    1.83    0.039
   1. BD (   1) C   1 - C   2        / 97. RY*(   2) C   3                    1.81    1.85    0.053
   1. BD (   1) C   1 - C   2        /113. RY*(   1) C   4                    1.00    1.26    0.032
   1. BD (   1) C   1 - C   2        /174. RY*(   1) O   9                    1.32    1.33    0.038
   1. BD (   1) C   1 - C   2        /351. BD*(   1) C   1 - C   4            2.00    1.23    0.045
   1. BD (   1) C   1 - C   2        /353. BD*(   1) C   1 - O   9            1.58    1.43    0.043
   1. BD (   1) C   1 - C   2        /354. BD*(   1) C   2 - C   3            1.80    1.42    0.046
   1. BD (   1) C   1 - C   2        /358. BD*(   1) C   3 - H   7            3.17    1.24    0.057
   1. BD (   1) C   1 - C   2        /359. BD*(   1) C   4 - C   5            1.72    1.27    0.042
   2. BD (   1) C   1 - C   4        / 51. LP*(   1) C   4                    1.12    0.70    0.028
   2. BD (   1) C   1 - C   4        / 79. RY*(   1) C   2                    0.98    1.91    0.039
   2. BD (   1) C   1 - C   4        /130. RY*(   1) C   5                    1.21    1.96    0.044
   2. BD (   1) C   1 - C   4        /131. RY*(   2) C   5                    2.31    1.68    0.056
   2. BD (   1) C   1 - C   4        /174. RY*(   1) O   9                    0.91    1.40    0.032
   2. BD (   1) C   1 - C   4        /353. BD*(   1) C   1 - O   9            1.77    1.50    0.046
   2. BD (   1) C   1 - C   4        /356. BD*(   1) C   2 - H  10            1.66    1.29    0.041
   2. BD (   1) C   1 - C   4        /362. BD*(   1) C   5 - H   8            1.10    1.27    0.033
   3. BD (   2) C   1 - C   4        /132. RY*(   3) C   5                    0.91    1.80    0.040
   3. BD (   2) C   1 - C   4        /134. RY*(   5) C   5                    1.37    0.96    0.036
   3. BD (   2) C   1 - C   4        /175. RY*(   2) O   9                    2.31    0.90    0.045
   3. BD (   2) C   1 - C   4        /352. BD*(   2) C   1 - C   4            2.60    0.33    0.027
   3. BD (   2) C   1 - C   4        /355. BD*(   2) C   2 - C   3           10.47    0.38    0.058
   3. BD (   2) C   1 - C   4        /361. BD*(   2) C   5 - C   6           39.61    0.36    0.108
   4. BD (   1) C   1 - O   9        / 62. RY*(   1) C   1                    1.43    2.18    0.050
   4. BD (   1) C   1 - O   9        /113. RY*(   1) C   4                    0.57    1.69    0.028
   4. BD (   1) C   1 - O   9        /350. BD*(   1) C   1 - C   2            2.42    1.64    0.057
   4. BD (   1) C   1 - O   9        /351. BD*(   1) C   1 - C   4            1.26    1.66    0.042
   4. BD (   1) C   1 - O   9        /359. BD*(   1) C   4 - C   5            1.35    1.70    0.043
   5. BD (   1) C   2 - C   3        / 63. RY*(   2) C   1                    0.52    2.32    0.031
   5. BD (   1) C   2 - C   3        / 65. RY*(   4) C   1                    1.32    2.62    0.053
   5. BD (   1) C   2 - C   3        /149. RY*(   3) C   6                    2.09    1.93    0.057
   5. BD (   1) C   2 - C   3        /350. BD*(   1) C   1 - C   2            1.59    1.31    0.041
   5. BD (   1) C   2 - C   3        /353. BD*(   1) C   1 - O   9            2.65    1.53    0.057
   5. BD (   1) C   2 - C   3        /356. BD*(   1) C   2 - H  10            1.85    1.32    0.044
   5. BD (   1) C   2 - C   3        /357. BD*(   1) C   3 - C   6            2.57    1.33    0.052
   5. BD (   1) C   2 - C   3        /358. BD*(   1) C   3 - H   7            1.31    1.34    0.038
   5. BD (   1) C   2 - C   3        /363. BD*(   1) C   6 - C  11            2.32    1.34    0.050
   6. BD (   2) C   2 - C   3        /150. RY*(   4) C   6                    0.57    1.04    0.023
   6. BD (   2) C   2 - C   3        /352. BD*(   2) C   1 - C   4           18.59    0.36    0.080
   6. BD (   2) C   2 - C   3        /361. BD*(   2) C   5 - C   6           12.46    0.38    0.065
   7. BD (   1) C   2 - H  10        / 62. RY*(   1) C   1                    0.85    1.64    0.033
   7. BD (   1) C   2 - H  10        / 96. RY*(   1) C   3                    1.29    1.72    0.042
   7. BD (   1) C   2 - H  10        /351. BD*(   1) C   1 - C   4            3.30    1.12    0.055
   7. BD (   1) C   2 - H  10        /354. BD*(   1) C   2 - C   3            2.03    1.30    0.046
   7. BD (   1) C   2 - H  10        /357. BD*(   1) C   3 - C   6            5.56    1.11    0.070
   7. BD (   1) C   2 - H  10        /358. BD*(   1) C   3 - H   7            0.64    1.12    0.024
   8. BD (   1) C   3 - C   6        / 80. RY*(   2) C   2                    2.59    1.55    0.057
   8. BD (   1) C   3 - C   6        /130. RY*(   1) C   5                    0.70    1.87    0.033
   8. BD (   1) C   3 - C   6        /196. RY*(   1) C  11                    1.25    1.85    0.043
   8. BD (   1) C   3 - C   6        /354. BD*(   1) C   2 - C   3            2.65    1.40    0.055
   8. BD (   1) C   3 - C   6        /356. BD*(   1) C   2 - H  10            3.21    1.20    0.056
   8. BD (   1) C   3 - C   6        /360. BD*(   1) C   5 - C   6            3.30    1.37    0.060
   8. BD (   1) C   3 - C   6        /362. BD*(   1) C   5 - H   8            4.46    1.18    0.065
   8. BD (   1) C   3 - C   6        /363. BD*(   1) C   6 - C  11            2.55    1.22    0.050
   8. BD (   1) C   3 - C   6        /364. BD*(   1) C  11 - C  12            2.41    1.33    0.051
   9. BD (   1) C   3 - H   7        / 79. RY*(   1) C   2                    1.20    1.69    0.040
   9. BD (   1) C   3 - H   7        /148. RY*(   2) C   6                    0.83    1.70    0.034
   9. BD (   1) C   3 - H   7        /350. BD*(   1) C   1 - C   2            5.70    1.07    0.070
   9. BD (   1) C   3 - H   7        /354. BD*(   1) C   2 - C   3            1.13    1.28    0.034
   9. BD (   1) C   3 - H   7        /356. BD*(   1) C   2 - H  10            0.75    1.07    0.025
   9. BD (   1) C   3 - H   7        /360. BD*(   1) C   5 - C   6            3.79    1.24    0.061
  10. BD (   1) C   4 - C   5        / 51. LP*(   1) C   4                    0.77    0.72    0.024
  10. BD (   1) C   4 - C   5        / 63. RY*(   2) C   1                    1.07    2.30    0.044
  10. BD (   1) C   4 - C   5        / 65. RY*(   4) C   1                    1.14    2.60    0.049
  10. BD (   1) C   4 - C   5        / 66. RY*(   5) C   1                    0.68    2.08    0.034
  10. BD (   1) C   4 - C   5        /148. RY*(   2) C   6                    1.74    1.93    0.052
  10. BD (   1) C   4 - C   5        /151. RY*(   5) C   6                    0.54    1.50    0.026
  10. BD (   1) C   4 - C   5        /353. BD*(   1) C   1 - O   9            1.20    1.52    0.038
  10. BD (   1) C   4 - C   5        /360. BD*(   1) C   5 - C   6            3.31    1.47    0.062
  10. BD (   1) C   4 - C   5        /362. BD*(   1) C   5 - H   8            1.05    1.28    0.033
  10. BD (   1) C   4 - C   5        /363. BD*(   1) C   6 - C  11            4.65    1.33    0.071
  11. BD (   1) C   5 - C   6        / 51. LP*(   1) C   4                   14.73    0.72    0.103
  11. BD (   1) C   5 - C   6        / 96. RY*(   1) C   3                    0.77    1.93    0.035
  11. BD (   1) C   5 - C   6        /114. RY*(   2) C   4                    1.74    1.59    0.048
  11. BD (   1) C   5 - C   6        /196. RY*(   1) C  11                    1.33    1.96    0.046
  11. BD (   1) C   5 - C   6        /351. BD*(   1) C   1 - C   4            1.64    1.33    0.042
  11. BD (   1) C   5 - C   6        /357. BD*(   1) C   3 - C   6            2.49    1.32    0.052
  11. BD (   1) C   5 - C   6        /358. BD*(   1) C   3 - H   7            1.29    1.33    0.038
  11. BD (   1) C   5 - C   6        /359. BD*(   1) C   4 - C   5            4.07    1.36    0.067
  11. BD (   1) C   5 - C   6        /362. BD*(   1) C   5 - H   8            2.61    1.29    0.052
  11. BD (   1) C   5 - C   6        /363. BD*(   1) C   6 - C  11            3.15    1.33    0.058
  11. BD (   1) C   5 - C   6        /365. BD*(   1) C  11 - C  14            2.00    1.47    0.049
  12. BD (   2) C   5 - C   6        / 51. LP*(   1) C   4                    0.74    0.23    0.012
  12. BD (   2) C   5 - C   6        / 98. RY*(   3) C   3                    1.03    1.36    0.036
  12. BD (   2) C   5 - C   6        /115. RY*(   3) C   4                    1.87    0.94    0.040
  12. BD (   2) C   5 - C   6        /199. RY*(   4) C  11                    0.99    1.57    0.037
  12. BD (   2) C   5 - C   6        /352. BD*(   2) C   1 - C   4           13.89    0.36    0.068
  12. BD (   2) C   5 - C   6        /355. BD*(   2) C   2 - C   3           19.23    0.40    0.079
  12. BD (   2) C   5 - C   6        /361. BD*(   2) C   5 - C   6            1.72    0.39    0.024
  12. BD (   2) C   5 - C   6        /366. BD*(   2) C  11 - C  14           11.97    0.43    0.065
  13. BD (   1) C   5 - H   8        / 51. LP*(   1) C   4                    1.30    0.54    0.027
  13. BD (   1) C   5 - H   8        /113. RY*(   1) C   4                    1.03    1.17    0.031
  13. BD (   1) C   5 - H   8        /147. RY*(   1) C   6                    0.76    1.27    0.028
  13. BD (   1) C   5 - H   8        /149. RY*(   3) C   6                    1.19    1.73    0.041
  13. BD (   1) C   5 - H   8        /351. BD*(   1) C   1 - C   4            3.03    1.14    0.053
  13. BD (   1) C   5 - H   8        /357. BD*(   1) C   3 - C   6            5.10    1.13    0.068
  13. BD (   1) C   5 - H   8        /360. BD*(   1) C   5 - C   6            2.81    1.29    0.054
  14. BD (   1) C   6 - C  11        / 96. RY*(   1) C   3                    1.07    1.82    0.040
  14. BD (   1) C   6 - C  11        /130. RY*(   1) C   5                    0.74    1.87    0.034
  14. BD (   1) C   6 - C  11        /131. RY*(   2) C   5                    0.67    1.60    0.030
  14. BD (   1) C   6 - C  11        /213. RY*(   1) C  12                    0.52    1.70    0.027
  14. BD (   1) C   6 - C  11        /214. RY*(   2) C  12                    0.60    1.65    0.028
  14. BD (   1) C   6 - C  11        /247. RY*(   1) C  14                    0.98    1.41    0.034
  14. BD (   1) C   6 - C  11        /354. BD*(   1) C   2 - C   3            1.33    1.41    0.039
  14. BD (   1) C   6 - C  11        /357. BD*(   1) C   3 - C   6            1.49    1.21    0.038
  14. BD (   1) C   6 - C  11        /359. BD*(   1) C   4 - C   5            3.41    1.26    0.059
  14. BD (   1) C   6 - C  11        /360. BD*(   1) C   5 - C   6            3.17    1.37    0.059
  14. BD (   1) C   6 - C  11        /364. BD*(   1) C  11 - C  12            2.19    1.33    0.048
  14. BD (   1) C   6 - C  11        /365. BD*(   1) C  11 - C  14            2.86    1.36    0.056
  14. BD (   1) C   6 - C  11        /367. BD*(   1) C  12 - C  13            1.85    1.30    0.044
  14. BD (   1) C   6 - C  11        /372. BD*(   1) C  14 - C  15            2.14    1.38    0.049
  15. BD (   1) C  11 - C  12        /148. RY*(   2) C   6                    0.88    1.89    0.037
  15. BD (   1) C  11 - C  12        /149. RY*(   3) C   6                    0.82    1.87    0.035
  15. BD (   1) C  11 - C  12        /231. RY*(   2) C  13                    2.07    1.70    0.053
  15. BD (   1) C  11 - C  12        /247. RY*(   1) C  14                    0.57    1.47    0.026
  15. BD (   1) C  11 - C  12        /357. BD*(   1) C   3 - C   6            2.53    1.27    0.051
  15. BD (   1) C  11 - C  12        /363. BD*(   1) C   6 - C  11            3.26    1.29    0.058
  15. BD (   1) C  11 - C  12        /365. BD*(   1) C  11 - C  14            4.39    1.42    0.071
  15. BD (   1) C  11 - C  12        /367. BD*(   1) C  12 - C  13            3.92    1.37    0.065
  15. BD (   1) C  11 - C  12        /369. BD*(   1) C  12 - H  20            1.69    1.25    0.041
  15. BD (   1) C  11 - C  12        /371. BD*(   1) C  13 -Cl  18            4.65    0.97    0.060
  16. BD (   1) C  11 - C  14        /147. RY*(   1) C   6                    0.64    1.39    0.027
  16. BD (   1) C  11 - C  14        /148. RY*(   2) C   6                    1.29    1.86    0.044
  16. BD (   1) C  11 - C  14        /214. RY*(   2) C  12                    0.84    1.69    0.034
  16. BD (   1) C  11 - C  14        /265. RY*(   2) C  15                    3.26    1.72    0.067
  16. BD (   1) C  11 - C  14        /360. BD*(   1) C   5 - C   6            2.65    1.41    0.055
  16. BD (   1) C  11 - C  14        /363. BD*(   1) C   6 - C  11            3.40    1.26    0.059
  16. BD (   1) C  11 - C  14        /364. BD*(   1) C  11 - C  12            4.58    1.36    0.071
  16. BD (   1) C  11 - C  14        /369. BD*(   1) C  12 - H  20            3.88    1.23    0.062
  16. BD (   1) C  11 - C  14        /372. BD*(   1) C  14 - C  15            1.63    1.41    0.043
  16. BD (   1) C  11 - C  14        /375. BD*(   1) C  15 - H  19            2.87    1.24    0.053
  17. BD (   2) C  11 - C  14        /150. RY*(   4) C   6                    1.18    0.96    0.034
  17. BD (   2) C  11 - C  14        /217. RY*(   5) C  12                    1.95    1.11    0.047
  17. BD (   2) C  11 - C  14        /268. RY*(   5) C  15                    1.46    1.12    0.041
  17. BD (   2) C  11 - C  14        /361. BD*(   2) C   5 - C   6           19.51    0.31    0.071
  17. BD (   2) C  11 - C  14        /368. BD*(   2) C  12 - C  13           45.78    0.28    0.102
  17. BD (   2) C  11 - C  14        /374. BD*(   2) C  15 - C  16           33.89    0.29    0.089
  18. BD (   1) C  12 - C  13        /196. RY*(   1) C  11                    1.43    1.94    0.047
  18. BD (   1) C  12 - C  13        /281. RY*(   1) C  16                    1.48    1.77    0.046
  18. BD (   1) C  12 - C  13        /320. RY*(   2)Cl  18                    0.56    1.45    0.026
  18. BD (   1) C  12 - C  13        /363. BD*(   1) C   6 - C  11            3.47    1.32    0.061
  18. BD (   1) C  12 - C  13        /364. BD*(   1) C  11 - C  12            4.49    1.42    0.071
  18. BD (   1) C  12 - C  13        /369. BD*(   1) C  12 - H  20            1.19    1.28    0.035
  18. BD (   1) C  12 - C  13        /370. BD*(   1) C  13 - C  16            5.70    1.39    0.080
  18. BD (   1) C  12 - C  13        /376. BD*(   1) C  16 -Cl  17            5.77    1.00    0.068
  19. BD (   2) C  12 - C  13        /201. RY*(   6) C  11                    0.50    1.46    0.026
  19. BD (   2) C  12 - C  13        /284. RY*(   4) C  16                    1.09    1.44    0.038
  19. BD (   2) C  12 - C  13        /319. RY*(   1)Cl  18                    2.56    1.02    0.049
  19. BD (   2) C  12 - C  13        /366. BD*(   2) C  11 - C  14           17.35    0.43    0.077
  19. BD (   2) C  12 - C  13        /374. BD*(   2) C  15 - C  16           25.49    0.36    0.089
  20. BD (   1) C  12 - H  20        /197. RY*(   2) C  11                    1.69    1.77    0.049
  20. BD (   1) C  12 - H  20        /230. RY*(   1) C  13                    1.09    1.57    0.037
  20. BD (   1) C  12 - H  20        /364. BD*(   1) C  11 - C  12            1.04    1.22    0.032
  20. BD (   1) C  12 - H  20        /365. BD*(   1) C  11 - C  14            4.00    1.25    0.063
  20. BD (   1) C  12 - H  20        /367. BD*(   1) C  12 - C  13            0.85    1.20    0.029
  20. BD (   1) C  12 - H  20        /370. BD*(   1) C  13 - C  16            4.47    1.19    0.065
  21. BD (   1) C  13 - C  16        /213. RY*(   1) C  12                    1.87    1.83    0.052
  21. BD (   1) C  13 - C  16        /264. RY*(   1) C  15                    1.93    1.81    0.053
  21. BD (   1) C  13 - C  16        /367. BD*(   1) C  12 - C  13            4.62    1.43    0.073
  21. BD (   1) C  13 - C  16        /369. BD*(   1) C  12 - H  20            1.91    1.31    0.045
  21. BD (   1) C  13 - C  16        /373. BD*(   1) C  15 - C  16            4.75    1.45    0.074
  21. BD (   1) C  13 - C  16        /375. BD*(   1) C  15 - H  19            2.01    1.33    0.046
  22. BD (   1) C  13 -Cl  18        /213. RY*(   1) C  12                    0.89    1.83    0.036
  22. BD (   1) C  13 -Cl  18        /281. RY*(   1) C  16                    0.66    1.80    0.031
  22. BD (   1) C  13 -Cl  18        /364. BD*(   1) C  11 - C  12            2.56    1.45    0.055
  22. BD (   1) C  13 -Cl  18        /373. BD*(   1) C  15 - C  16            2.43    1.45    0.053
  23. BD (   1) C  14 - C  15        /197. RY*(   2) C  11                    2.00    1.92    0.056
  23. BD (   1) C  14 - C  15        /282. RY*(   2) C  16                    2.07    1.62    0.052
  23. BD (   1) C  14 - C  15        /363. BD*(   1) C   6 - C  11            4.01    1.27    0.064
  23. BD (   1) C  14 - C  15        /365. BD*(   1) C  11 - C  14            1.58    1.40    0.042
  23. BD (   1) C  14 - C  15        /373. BD*(   1) C  15 - C  16            3.72    1.36    0.064
  23. BD (   1) C  14 - C  15        /375. BD*(   1) C  15 - H  19            1.71    1.24    0.041
  23. BD (   1) C  14 - C  15        /376. BD*(   1) C  16 -Cl  17            6.42    0.95    0.070
  24. BD (   1) C  15 - C  16        /230. RY*(   1) C  13                    1.45    1.77    0.045
  24. BD (   1) C  15 - C  16        /247. RY*(   1) C  14                    0.80    1.50    0.031
  24. BD (   1) C  15 - C  16        /248. RY*(   2) C  14                    1.55    1.89    0.049
  24. BD (   1) C  15 - C  16        /299. RY*(   2)Cl  17                    0.66    1.41    0.027
  24. BD (   1) C  15 - C  16        /370. BD*(   1) C  13 - C  16            5.68    1.39    0.080
  24. BD (   1) C  15 - C  16        /371. BD*(   1) C  13 -Cl  18            5.87    1.00    0.069
  24. BD (   1) C  15 - C  16        /372. BD*(   1) C  14 - C  15            3.91    1.47    0.068
  24. BD (   1) C  15 - C  16        /375. BD*(   1) C  15 - H  19            1.17    1.30    0.035
  25. BD (   2) C  15 - C  16        /232. RY*(   3) C  13                    1.12    1.43    0.039
  25. BD (   2) C  15 - C  16        /251. RY*(   5) C  14                    0.50    1.31    0.025
  25. BD (   2) C  15 - C  16        /298. RY*(   1)Cl  17                    2.48    1.00    0.048
  25. BD (   2) C  15 - C  16        /366. BD*(   2) C  11 - C  14           24.94    0.42    0.092
  25. BD (   2) C  15 - C  16        /368. BD*(   2) C  12 - C  13           26.39    0.34    0.088
  25. BD (   2) C  15 - C  16        /374. BD*(   2) C  15 - C  16            0.64    0.35    0.014
  26. BD (   1) C  15 - H  19        /247. RY*(   1) C  14                    0.92    1.28    0.031
  26. BD (   1) C  15 - H  19        /281. RY*(   1) C  16                    1.16    1.56    0.038
  26. BD (   1) C  15 - H  19        /365. BD*(   1) C  11 - C  14            3.49    1.24    0.059
  26. BD (   1) C  15 - H  19        /370. BD*(   1) C  13 - C  16            4.52    1.18    0.065
  26. BD (   1) C  15 - H  19        /372. BD*(   1) C  14 - C  15            1.31    1.25    0.036
  26. BD (   1) C  15 - H  19        /373. BD*(   1) C  15 - C  16            0.81    1.20    0.028
  27. BD (   1) C  16 -Cl  17        /230. RY*(   1) C  13                    0.76    1.80    0.033
  27. BD (   1) C  16 -Cl  17        /264. RY*(   1) C  15                    0.70    1.81    0.032
  27. BD (   1) C  16 -Cl  17        /367. BD*(   1) C  12 - C  13            2.43    1.43    0.053
  27. BD (   1) C  16 -Cl  17        /372. BD*(   1) C  14 - C  15            2.44    1.50    0.054
  28. CR (   1) C   1                / 51. LP*(   1) C   4                    2.45   10.40    0.162
  28. CR (   1) C   1                / 80. RY*(   2) C   2                    0.76   11.33    0.083
  28. CR (   1) C   1                /114. RY*(   2) C   4                    1.28   11.27    0.107
  28. CR (   1) C   1                /359. BD*(   1) C   4 - C   5            1.75   11.03    0.125
  29. CR (   1) C   2                / 63. RY*(   2) C   1                    0.67   11.91    0.080
  29. CR (   1) C   2                / 66. RY*(   5) C   1                    0.75   11.69    0.084
  29. CR (   1) C   2                / 97. RY*(   2) C   3                    2.15   11.54    0.141
  29. CR (   1) C   2                /351. BD*(   1) C   1 - C   4            0.54   10.92    0.070
  29. CR (   1) C   2                /353. BD*(   1) C   1 - O   9            0.51   11.12    0.068
  29. CR (   1) C   2                /354. BD*(   1) C   2 - C   3            0.88   11.11    0.088
  29. CR (   1) C   2                /357. BD*(   1) C   3 - C   6            1.10   10.91    0.098
  30. CR (   1) C   3                / 79. RY*(   1) C   2                    1.13   11.52    0.102
  30. CR (   1) C   3                / 80. RY*(   2) C   2                    1.29   11.25    0.107
  30. CR (   1) C   3                /148. RY*(   2) C   6                    1.24   11.53    0.107
  30. CR (   1) C   3                /164. RY*(   1) H   7                    0.70   12.10    0.082
  30. CR (   1) C   3                /350. BD*(   1) C   1 - C   2            0.67   10.90    0.078
  30. CR (   1) C   3                /354. BD*(   1) C   2 - C   3            0.70   11.11    0.079
  30. CR (   1) C   3                /356. BD*(   1) C   2 - H  10            0.59   10.90    0.072
  30. CR (   1) C   3                /360. BD*(   1) C   5 - C   6            0.64   11.07    0.076
  30. CR (   1) C   3                /363. BD*(   1) C   6 - C  11            0.70   10.93    0.079
  31. CR (   1) C   4                / 51. LP*(   1) C   4                    1.53   10.40    0.128
  31. CR (   1) C   4                / 63. RY*(   2) C   1                    1.26   11.98    0.110
  31. CR (   1) C   4                / 65. RY*(   4) C   1                    0.87   12.28    0.093
  31. CR (   1) C   4                /130. RY*(   1) C   5                    1.54   11.65    0.120
  31. CR (   1) C   4                /353. BD*(   1) C   1 - O   9            0.78   11.19    0.083
  31. CR (   1) C   4                /362. BD*(   1) C   5 - H   8            0.55   10.96    0.069
  32. CR (   1) C   5                / 51. LP*(   1) C   4                    1.93   10.34    0.143
  32. CR (   1) C   5                /113. RY*(   1) C   4                    0.62   10.97    0.073
  32. CR (   1) C   5                /114. RY*(   2) C   4                    1.12   11.21    0.100
  32. CR (   1) C   5                /147. RY*(   1) C   6                    1.04   11.07    0.096
  32. CR (   1) C   5                /149. RY*(   3) C   6                    1.35   11.53    0.112
  32. CR (   1) C   5                /351. BD*(   1) C   1 - C   4            1.47   10.94    0.116
  32. CR (   1) C   5                /357. BD*(   1) C   3 - C   6            0.88   10.93    0.088
  32. CR (   1) C   5                /360. BD*(   1) C   5 - C   6            1.02   11.09    0.096
  32. CR (   1) C   5                /363. BD*(   1) C   6 - C  11            0.93   10.95    0.091
  33. CR (   1) C   6                / 97. RY*(   2) C   3                    0.81   11.54    0.086
  33. CR (   1) C   6                /131. RY*(   2) C   5                    0.78   11.30    0.084
  33. CR (   1) C   6                /133. RY*(   4) C   5                    0.51   11.26    0.068
  33. CR (   1) C   6                /197. RY*(   2) C  11                    1.01   11.59    0.097
  33. CR (   1) C   6                /354. BD*(   1) C   2 - C   3            0.57   11.11    0.072
  33. CR (   1) C   6                /359. BD*(   1) C   4 - C   5            0.81   10.96    0.085
  33. CR (   1) C   6                /360. BD*(   1) C   5 - C   6            0.88   11.08    0.089
  33. CR (   1) C   6                /362. BD*(   1) C   5 - H   8            0.76   10.89    0.081
  33. CR (   1) C   6                /364. BD*(   1) C  11 - C  12            0.65   11.04    0.076
  33. CR (   1) C   6                /365. BD*(   1) C  11 - C  14            0.59   11.07    0.072
  34. CR (   1) O   9                / 62. RY*(   1) C   1                    6.17   20.33    0.317
  34. CR (   1) O   9                /350. BD*(   1) C   1 - C   2            0.98   19.79    0.126
  34. CR (   1) O   9                /351. BD*(   1) C   1 - C   4            0.61   19.81    0.101
  35. CR (   1) C  11                /149. RY*(   3) C   6                    0.61   11.50    0.075
  35. CR (   1) C  11                /213. RY*(   1) C  12                    0.98   11.40    0.095
  35. CR (   1) C  11                /248. RY*(   2) C  14                    1.07   11.49    0.099
  35. CR (   1) C  11                /357. BD*(   1) C   3 - C   6            0.64   10.90    0.075
  35. CR (   1) C  11                /360. BD*(   1) C   5 - C   6            0.64   11.06    0.076
  35. CR (   1) C  11                /365. BD*(   1) C  11 - C  14            0.66   11.06    0.077
  35. CR (   1) C  11                /367. BD*(   1) C  12 - C  13            0.63   11.00    0.075
  35. CR (   1) C  11                /369. BD*(   1) C  12 - H  20            0.55   10.88    0.069
  35. CR (   1) C  11                /372. BD*(   1) C  14 - C  15            0.65   11.07    0.076
  36. CR (   1) C  12                /196. RY*(   1) C  11                    0.78   11.55    0.085
  36. CR (   1) C  12                /197. RY*(   2) C  11                    1.39   11.58    0.113
  36. CR (   1) C  12                /230. RY*(   1) C  13                    1.79   11.37    0.128
  36. CR (   1) C  12                /231. RY*(   2) C  13                    0.55   11.33    0.070
  36. CR (   1) C  12                /233. RY*(   4) C  13                    0.57   11.27    0.071
  36. CR (   1) C  12                /363. BD*(   1) C   6 - C  11            1.00   10.92    0.094
  36. CR (   1) C  12                /365. BD*(   1) C  11 - C  14            0.77   11.06    0.083
  36. CR (   1) C  12                /370. BD*(   1) C  13 - C  16            1.02   11.00    0.096
  36. CR (   1) C  12                /371. BD*(   1) C  13 -Cl  18            0.90   10.60    0.088
  37. CR (   1) C  13                /214. RY*(   2) C  12                    1.13   11.42    0.102
  37. CR (   1) C  13                /215. RY*(   3) C  12                    0.66   11.49    0.078
  37. CR (   1) C  13                /282. RY*(   2) C  16                    2.42   11.35    0.148
  37. CR (   1) C  13                /364. BD*(   1) C  11 - C  12            0.84   11.10    0.087
  37. CR (   1) C  13                /367. BD*(   1) C  12 - C  13            0.85   11.07    0.087
  37. CR (   1) C  13                /370. BD*(   1) C  13 - C  16            1.04   11.07    0.097
  37. CR (   1) C  13                /371. BD*(   1) C  13 -Cl  18            2.56   10.68    0.148
  37. CR (   1) C  13                /373. BD*(   1) C  15 - C  16            0.84   11.09    0.087
  37. CR (   1) C  13                /376. BD*(   1) C  16 -Cl  17            1.31   10.68    0.107
  38. CR (   1) C  14                /196. RY*(   1) C  11                    2.34   11.51    0.147
  38. CR (   1) C  14                /264. RY*(   1) C  15                    1.25   11.35    0.106
  38. CR (   1) C  14                /363. BD*(   1) C   6 - C  11            0.89   10.88    0.089
  38. CR (   1) C  14                /364. BD*(   1) C  11 - C  12            0.92   10.98    0.091
  38. CR (   1) C  14                /373. BD*(   1) C  15 - C  16            0.80   10.98    0.084
  39. CR (   1) C  15                /248. RY*(   2) C  14                    1.61   11.48    0.121
  39. CR (   1) C  15                /281. RY*(   1) C  16                    2.09   11.36    0.138
  39. CR (   1) C  15                /286. RY*(   6) C  16                    0.52   11.36    0.068
  39. CR (   1) C  15                /365. BD*(   1) C  11 - C  14            0.82   11.04    0.085
  39. CR (   1) C  15                /370. BD*(   1) C  13 - C  16            1.04   10.98    0.096
  39. CR (   1) C  15                /376. BD*(   1) C  16 -Cl  17            1.09   10.60    0.097
  40. CR (   1) C  16                /231. RY*(   2) C  13                    2.64   11.40    0.155
  40. CR (   1) C  16                /265. RY*(   2) C  15                    1.47   11.45    0.116
  40. CR (   1) C  16                /367. BD*(   1) C  12 - C  13            0.81   11.07    0.085
  40. CR (   1) C  16                /370. BD*(   1) C  13 - C  16            0.95   11.06    0.093
  40. CR (   1) C  16                /371. BD*(   1) C  13 -Cl  18            1.31   10.67    0.106
  40. CR (   1) C  16                /372. BD*(   1) C  14 - C  15            0.75   11.14    0.082
  40. CR (   1) C  16                /373. BD*(   1) C  15 - C  16            0.94   11.09    0.092
  40. CR (   1) C  16                /376. BD*(   1) C  16 -Cl  17            2.57   10.67    0.149
  42. CR (   2)Cl  17                /281. RY*(   1) C  16                    1.20   11.92    0.107
  42. CR (   2)Cl  17                /282. RY*(   2) C  16                    0.83   11.82    0.088
  42. CR (   2)Cl  17                /283. RY*(   3) C  16                    0.72   11.48    0.081
  42. CR (   2)Cl  17                /370. BD*(   1) C  13 - C  16            0.63   11.54    0.077
  42. CR (   2)Cl  17                /373. BD*(   1) C  15 - C  16            0.65   11.56    0.078
  47. CR (   2)Cl  18                /230. RY*(   1) C  13                    1.42   11.91    0.116
  47. CR (   2)Cl  18                /231. RY*(   2) C  13                    0.99   11.88    0.097
  47. CR (   2)Cl  18                /367. BD*(   1) C  12 - C  13            0.67   11.54    0.079
  47. CR (   2)Cl  18                /370. BD*(   1) C  13 - C  16            0.61   11.54    0.076
  51. LP*(   1) C   4                /113. RY*(   1) C   4                    0.87    0.63    0.044
  51. LP*(   1) C   4                /116. RY*(   4) C   4                    0.60    1.34    0.053
  51. LP*(   1) C   4                /350. BD*(   1) C   1 - C   2            3.36    0.58    0.078
  51. LP*(   1) C   4                /351. BD*(   1) C   1 - C   4           11.56    0.60    0.142
  51. LP*(   1) C   4                /353. BD*(   1) C   1 - O   9            3.63    0.80    0.100
  51. LP*(   1) C   4                /359. BD*(   1) C   4 - C   5            8.18    0.64    0.130
  51. LP*(   1) C   4                /360. BD*(   1) C   5 - C   6            3.28    0.75    0.091
  51. LP*(   1) C   4                /362. BD*(   1) C   5 - H   8            3.66    0.56    0.083
  52. LP (   1) O   9                / 51. LP*(   1) C   4                    0.56    0.66    0.019
  52. LP (   1) O   9                / 62. RY*(   1) C   1                   17.00    1.78    0.156
  52. LP (   1) O   9                / 74. RY*(  13) C   1                    1.08    3.46    0.055
  52. LP (   1) O   9                /350. BD*(   1) C   1 - C   2            2.24    1.24    0.048
  52. LP (   1) O   9                /351. BD*(   1) C   1 - C   4            2.30    1.26    0.049
  53. LP (   2) O   9                / 63. RY*(   2) C   1                    2.96    1.80    0.067
  53. LP (   2) O   9                / 65. RY*(   4) C   1                    1.15    2.09    0.045
  53. LP (   2) O   9                /350. BD*(   1) C   1 - C   2           22.34    0.79    0.121
  53. LP (   2) O   9                /351. BD*(   1) C   1 - C   4           27.05    0.81    0.134
  54. LP (   3) O   9                / 64. RY*(   3) C   1                    4.72    1.86    0.094
  54. LP (   3) O   9                / 69. RY*(   8) C   1                    1.72    1.02    0.042
  54. LP (   3) O   9                /175. RY*(   2) O   9                    1.75    0.86    0.039
  54. LP (   3) O   9                /187. RY*(  14) O   9                    0.61    3.47    0.046
  54. LP (   3) O   9                /352. BD*(   2) C   1 - C   4          148.68    0.30    0.192
  54. LP (   3) O   9                /355. BD*(   2) C   2 - C   3            0.51    0.34    0.012
  55. LP (   1) C  14                / 51. LP*(   1) C   4                    3.40    0.13    0.019
  55. LP (   1) C  14                /196. RY*(   1) C  11                    3.29    1.36    0.068
  55. LP (   1) C  14                /264. RY*(   1) C  15                    2.02    1.20    0.050
  55. LP (   1) C  14                /354. BD*(   1) C   2 - C   3            0.51    0.92    0.022
  55. LP (   1) C  14                /363. BD*(   1) C   6 - C  11            3.14    0.74    0.048
  55. LP (   1) C  14                /364. BD*(   1) C  11 - C  12           10.63    0.84    0.094
  55. LP (   1) C  14                /369. BD*(   1) C  12 - H  20            0.60    0.70    0.021
  55. LP (   1) C  14                /373. BD*(   1) C  15 - C  16           11.26    0.84    0.097
  55. LP (   1) C  14                /375. BD*(   1) C  15 - H  19            4.17    0.72    0.055
  55. LP (   1) C  14                /376. BD*(   1) C  16 -Cl  17            0.96    0.42    0.020
  56. LP (   1)Cl  17                /281. RY*(   1) C  16                    1.89    2.00    0.055
  56. LP (   1)Cl  17                /282. RY*(   2) C  16                    1.45    1.90    0.047
  56. LP (   1)Cl  17                /283. RY*(   3) C  16                    0.99    1.56    0.035
  56. LP (   1)Cl  17                /370. BD*(   1) C  13 - C  16            1.44    1.62    0.043
  56. LP (   1)Cl  17                /373. BD*(   1) C  15 - C  16            1.70    1.64    0.047
  57. LP (   2)Cl  17                /281. RY*(   1) C  16                    0.55    1.37    0.025
  57. LP (   2)Cl  17                /282. RY*(   2) C  16                    0.63    1.28    0.025
  57. LP (   2)Cl  17                /370. BD*(   1) C  13 - C  16            5.55    0.99    0.066
  57. LP (   2)Cl  17                /372. BD*(   1) C  14 - C  15            0.67    1.07    0.024
  57. LP (   2)Cl  17                /373. BD*(   1) C  15 - C  16            4.55    1.02    0.061
  58. LP (   3)Cl  17                /284. RY*(   4) C  16                    0.90    1.52    0.033
  58. LP (   3)Cl  17                /288. RY*(   8) C  16                    0.50    1.39    0.024
  58. LP (   3)Cl  17                /374. BD*(   2) C  15 - C  16           14.11    0.44    0.078
  59. LP (   1)Cl  18                /230. RY*(   1) C  13                    2.24    2.00    0.060
  59. LP (   1)Cl  18                /231. RY*(   2) C  13                    1.57    1.96    0.050
  59. LP (   1)Cl  18                /367. BD*(   1) C  12 - C  13            1.67    1.63    0.047
  59. LP (   1)Cl  18                /370. BD*(   1) C  13 - C  16            1.40    1.62    0.043
  60. LP (   2)Cl  18                /231. RY*(   2) C  13                    0.85    1.33    0.030
  60. LP (   2)Cl  18                /364. BD*(   1) C  11 - C  12            0.65    1.02    0.023
  60. LP (   2)Cl  18                /367. BD*(   1) C  12 - C  13            4.57    1.00    0.060
  60. LP (   2)Cl  18                /370. BD*(   1) C  13 - C  16            5.45    1.00    0.066
  61. LP (   3)Cl  18                /232. RY*(   3) C  13                    0.86    1.52    0.033
  61. LP (   3)Cl  18                /368. BD*(   2) C  12 - C  13           13.69    0.43    0.076
 352. BD*(   2) C   1 - C   4        / 64. RY*(   3) C   1                    1.32    1.56    0.080
 352. BD*(   2) C   1 - C   4        / 67. RY*(   6) C   1                    0.59    1.51    0.053
 352. BD*(   2) C   1 - C   4        / 69. RY*(   8) C   1                    0.51    0.72    0.034
 352. BD*(   2) C   1 - C   4        /115. RY*(   3) C   4                    0.72    0.58    0.036
 352. BD*(   2) C   1 - C   4        /117. RY*(   5) C   4                    0.74    1.38    0.057
 352. BD*(   2) C   1 - C   4        /175. RY*(   2) O   9                    3.02    0.56    0.073
 352. BD*(   2) C   1 - C   4        /355. BD*(   2) C   2 - C   3           69.02    0.04    0.080
 352. BD*(   2) C   1 - C   4        /361. BD*(   2) C   5 - C   6          146.76    0.03    0.085
 355. BD*(   2) C   2 - C   3        / 81. RY*(   3) C   2                    1.83    0.50    0.085
 355. BD*(   2) C   2 - C   3        /100. RY*(   5) C   3                    0.99    1.07    0.091
 355. BD*(   2) C   2 - C   3        /366. BD*(   2) C  11 - C  14            0.57    0.03    0.008
 361. BD*(   2) C   5 - C   6        /115. RY*(   3) C   4                    0.71    0.55    0.040
 361. BD*(   2) C   5 - C   6        /133. RY*(   4) C   5                    0.59    0.78    0.044
 361. BD*(   2) C   5 - C   6        /134. RY*(   5) C   5                    1.93    0.60    0.070
 361. BD*(   2) C   5 - C   6        /150. RY*(   4) C   6                    1.41    0.65    0.062
 361. BD*(   2) C   5 - C   6        /152. RY*(   6) C   6                    0.60    1.51    0.062
 361. BD*(   2) C   5 - C   6        /355. BD*(   2) C   2 - C   3          172.82    0.01    0.083
 361. BD*(   2) C   5 - C   6        /360. BD*(   1) C   5 - C   6            0.79    0.60    0.043
 361. BD*(   2) C   5 - C   6        /366. BD*(   2) C  11 - C  14           34.82    0.05    0.062
 366. BD*(   2) C  11 - C  14        /201. RY*(   6) C  11                    1.17    1.03    0.080
 366. BD*(   2) C  11 - C  14        /217. RY*(   5) C  12                    0.52    0.75    0.046
 366. BD*(   2) C  11 - C  14        /250. RY*(   4) C  14                    1.07    1.03    0.077
 366. BD*(   2) C  11 - C  14        /268. RY*(   5) C  15                    0.58    0.76    0.049
 368. BD*(   2) C  12 - C  13        /216. RY*(   4) C  12                    2.58    0.96    0.095
 368. BD*(   2) C  12 - C  13        /232. RY*(   3) C  13                    1.24    1.09    0.070
 368. BD*(   2) C  12 - C  13        /319. RY*(   1)Cl  18                    1.15    0.67    0.053
 368. BD*(   2) C  12 - C  13        /361. BD*(   2) C   5 - C   6            1.00    0.03    0.008
 368. BD*(   2) C  12 - C  13        /366. BD*(   2) C  11 - C  14           48.77    0.08    0.092
 368. BD*(   2) C  12 - C  13        /374. BD*(   2) C  15 - C  16          410.79    0.01    0.094
 374. BD*(   2) C  15 - C  16        /267. RY*(   4) C  15                    2.54    0.94    0.094
 374. BD*(   2) C  15 - C  16        /284. RY*(   4) C  16                    1.29    1.08    0.071
 374. BD*(   2) C  15 - C  16        /298. RY*(   1)Cl  17                    1.16    0.64    0.052
 374. BD*(   2) C  15 - C  16        /366. BD*(   2) C  11 - C  14           73.01    0.07    0.104


 Natural Bond Orbitals (Summary):

                                                            Principal Delocalizations
           NBO                        Occupancy    Energy   (geminal,vicinal,remote)
 ====================================================================================
 Molecular unit  1  (C12H5OCl2)
     1. BD (   1) C   1 - C   2          1.92295    -0.60471  51(v),358(v),351(g),97(v)
                                                    354(g),359(v),353(g),174(v)
                                                    113(v),96(v)
     2. BD (   1) C   1 - C   4          1.98568    -0.67895  131(v),353(g),356(v),51(g)
                                                    130(v),362(v),79(v),174(v)
     3. BD (   2) C   1 - C   4          1.65547    -0.18344  361(v),355(v),352(g),175(v)
                                                    134(v),132(v)
     4. BD (   1) C   1 - O   9          1.99404    -1.03492  350(g),62(g),359(v),351(g)
                                                    113(v)
     5. BD (   1) C   2 - C   3          1.98312    -0.70694  353(v),357(g),363(v),149(v)
                                                    356(g),350(g),65(v),358(g)
                                                    63(v)
     6. BD (   2) C   2 - C   3          1.84067    -0.20503  352(v),361(v),150(v)
     7. BD (   1) C   2 - H  10          1.96853    -0.48849  357(v),351(v),354(g),96(v)
                                                    62(v),358(v)
     8. BD (   1) C   3 - C   6          1.97115    -0.58878  362(v),360(g),356(v),354(g)
                                                    80(v),363(g),364(v),196(v)
                                                    130(v)
     9. BD (   1) C   3 - H   7          1.97685    -0.46137  350(v),360(v),79(v),354(g)
                                                    148(v),356(v)
    10. BD (   1) C   4 - C   5          1.98462    -0.69174  363(v),360(g),148(v),353(v)
                                                    65(v),63(v),362(g),51(g)
                                                    66(v),151(v)
    11. BD (   1) C   5 - C   6          1.93129    -0.69732  51(v),359(g),363(g),362(g)
                                                    357(g),365(v),114(v),351(v)
                                                    196(v),358(v),96(v)
    12. BD (   2) C   5 - C   6          1.77831    -0.20759  355(v),352(v),366(v),115(v)
                                                    361(g),98(v),199(v),51(v)
    13. BD (   1) C   5 - H   8          1.96685    -0.51238  357(v),351(v),360(g),51(v)
                                                    149(v),113(v),147(v)
    14. BD (   1) C   6 - C  11          1.94839    -0.59131  359(v),360(g),365(g),364(g)
                                                    372(v),367(v),357(g),354(v)
                                                    96(v),247(v),130(v),131(v)
                                                    51(r),214(v),213(v)
    15. BD (   1) C  11 - C  12          1.96355    -0.65218  371(v),365(g),367(g),363(g)
                                                    357(v),231(v),369(g),148(v)
                                                    149(v),247(v)
    16. BD (   1) C  11 - C  14          1.96924    -0.62691  364(g),369(v),363(g),265(v)
                                                    375(v),360(v),372(g),148(v)
                                                    214(v),147(v)
    17. BD (   2) C  11 - C  14          1.52918    -0.13383  368(v),374(v),361(v),217(v)
                                                    268(v),150(v)
    18. BD (   1) C  12 - C  13          1.97196    -0.68228  376(v),370(g),364(g),363(v)
                                                    281(v),196(v),369(g),320(v)
    19. BD (   2) C  12 - C  13          1.72829    -0.20392  374(v),366(v),319(v),284(v)
                                                    201(v)
    20. BD (   1) C  12 - H  20          1.97823    -0.48193  370(v),365(v),197(v),230(v)
                                                    364(g),367(g)
    21. BD (   1) C  13 - C  16          1.97883    -0.71435  373(g),367(g),375(v),264(v)
                                                    369(v),213(v)
    22. BD (   1) C  13 -Cl  18          1.98875    -0.71225  364(v),373(v),213(v),281(v)
    23. BD (   1) C  14 - C  15          1.95430    -0.62980  376(v),363(v),373(g),282(v)
                                                    197(v),375(g),365(g)
    24. BD (   1) C  15 - C  16          1.96910    -0.68395  371(v),370(g),372(g),248(v)
                                                    230(v),375(g),247(v),299(v)
    25. BD (   2) C  15 - C  16          1.70548    -0.19721  368(v),366(v),298(v),232(v)
                                                    374(g),251(v)
    26. BD (   1) C  15 - H  19          1.97873    -0.46616  370(v),365(v),372(g),281(v)
                                                    247(v),373(g)
    27. BD (   1) C  16 -Cl  17          1.98842    -0.71225  367(v),372(v),230(v),264(v)
    28. CR (   1) C   1                  1.99907   -10.37077  51(v),359(v),114(v),80(v)
    29. CR (   1) C   2                  1.99902   -10.29428  97(v),357(v),354(g),66(v)
                                                    63(v),351(v),353(v)
    30. CR (   1) C   3                  1.99914   -10.29228  80(v),148(v),79(v),363(v)
                                                    354(g),164(v),350(v),360(v)
                                                    356(v)
    31. CR (   1) C   4                  1.99894   -10.37089  51(g),130(v),63(v),65(v)
                                                    353(v),362(v)
    32. CR (   1) C   5                  1.99891   -10.31083  51(v),351(v),149(v),114(v)
                                                    147(v),360(g),363(v),357(v)
                                                    113(v)
    33. CR (   1) C   6                  1.99901   -10.29934  197(v),360(g),359(v),97(v)
                                                    131(v),362(v),364(v),365(v)
                                                    354(v),133(v)
    34. CR (   1) O   9                  1.99977   -19.17953  62(v),350(v),351(v)
    35. CR (   1) C  11                  1.99892   -10.28508  248(v),213(v),365(g),360(v)
                                                    372(v),357(v),367(v),149(v)
                                                    369(v)
    36. CR (   1) C  12                  1.99897   -10.28630  230(v),197(v),370(v),363(v)
                                                    371(v),196(v),365(v),233(v)
                                                    231(v)
    37. CR (   1) C  13                  1.99846   -10.35891  371(g),282(v),376(v),214(v)
                                                    370(g),373(v),367(g),364(v)
                                                    215(v)
    38. CR (   1) C  14                  1.99874   -10.24660  196(v),264(v),364(v),363(v)
                                                    373(v)
    39. CR (   1) C  15                  1.99899   -10.27365  281(v),248(v),376(v),370(v)
                                                    365(v),286(v)
    40. CR (   1) C  16                  1.99841   -10.35312  231(v),376(g),265(v),371(v)
                                                    370(g),373(g),367(v),372(v)
    41. CR (   1)Cl  17                  2.00000  -101.12537   
    42. CR (   2)Cl  17                  1.99971   -10.82765  281(v),282(v),283(v),373(v)
                                                    370(v)
    43. CR (   3)Cl  17                  1.99992    -7.43156   
    44. CR (   4)Cl  17                  1.99999    -7.42786   
    45. CR (   5)Cl  17                  1.99999    -7.42773   
    46. CR (   1)Cl  18                  2.00000  -101.13214   
    47. CR (   2)Cl  18                  1.99971   -10.83043  230(v),231(v),367(v),370(v)
    48. CR (   3)Cl  18                  1.99997    -7.43297   
    49. CR (   4)Cl  18                  1.99994    -7.43438   
    50. CR (   5)Cl  18                  1.99999    -7.43158   
    51. LP*(   1) C   4                  0.45322     0.02599  351(g),359(g),353(v),362(v)
                                                    360(v),350(v),113(g),116(g)
    52. LP (   1) O   9                  1.97829    -0.63331  62(v),351(v),350(v),74(v)
                                                    51(r)
    53. LP (   2) O   9                  1.86850    -0.18570  351(v),350(v),63(v),65(v)
    54. LP (   3) O   9                  1.57856    -0.14788  352(v),64(v),175(g),69(v)
                                                    187(g)
    55. LP (   1) C  14                  1.55700    -0.10235  373(v),364(v),375(v),196(v)
                                                    363(v),51(r),264(v),376(r)
                                                    369(r),354(r)
    56. LP (   1)Cl  17                  1.99265    -0.90696  281(v),373(v),370(v),282(v)
                                                    283(v)
    57. LP (   2)Cl  17                  1.97057    -0.28223  370(v),373(v),372(r),282(v)
                                                    281(v)
    58. LP (   3)Cl  17                  1.93814    -0.28010  374(v),284(v),288(v)
    59. LP (   1)Cl  18                  1.99293    -0.91182  230(v),367(v),231(v),370(v)
    60. LP (   2)Cl  18                  1.97122    -0.28617  370(v),367(v),231(v),364(r)
    61. LP (   3)Cl  18                  1.94311    -0.28389  368(v),232(v)
    62. RY*(   1) C   1                  0.01520     1.14713   
    63. RY*(   2) C   1                  0.00770     1.61317   
    64. RY*(   3) C   1                  0.00729     1.71496   
    65. RY*(   4) C   1                  0.00341     1.90906   
    66. RY*(   5) C   1                  0.00178     1.39214   
    67. RY*(   6) C   1                  0.00061     1.66151   
    68. RY*(   7) C   1                  0.00026     2.22136   
    69. RY*(   8) C   1                  0.00020     0.87564   
    70. RY*(   9) C   1                  0.00016     1.16892   
    71. RY*(  10) C   1                  0.00010     2.63286   
    72. RY*(  11) C   1                  0.00003     2.67432   
    73. RY*(  12) C   1                  0.00002     0.69147   
    74. RY*(  13) C   1                  0.00001     2.82215   
    75. RY*(  14) C   1                  0.00000    19.55470   
    76. RY*(  15) C   1                  0.00000     2.17951   
    77. RY*(  16) C   1                  0.00000     2.76910   
    78. RY*(  17) C   1                  0.00001     1.92465   
    79. RY*(   1) C   2                  0.00483     1.23125   
    80. RY*(   2) C   2                  0.00309     0.95772   
    81. RY*(   3) C   2                  0.00108     0.69483   
    82. RY*(   4) C   2                  0.00082     1.03111   
    83. RY*(   5) C   2                  0.00036     1.88194   
    84. RY*(   6) C   2                  0.00034     1.52086   
    85. RY*(   7) C   2                  0.00022     0.97422   
    86. RY*(   8) C   2                  0.00016     1.85843   
    87. RY*(   9) C   2                  0.00012     3.14064   
    88. RY*(  10) C   2                  0.00004     3.48731   
    89. RY*(  11) C   2                  0.00003     2.25535   
    90. RY*(  12) C   2                  0.00001     2.17333   
    91. RY*(  13) C   2                  0.00000    19.88930   
    92. RY*(  14) C   2                  0.00000     2.93250   
    93. RY*(  15) C   2                  0.00001     2.30877   
    94. RY*(  16) C   2                  0.00001     1.44005   
    95. RY*(  17) C   2                  0.00001     1.97759   
    96. RY*(   1) C   3                  0.00497     1.22924   
    97. RY*(   2) C   3                  0.00298     1.24511   
    98. RY*(   3) C   3                  0.00126     1.15706   
    99. RY*(   4) C   3                  0.00091     0.95124   
   100. RY*(   5) C   3                  0.00034     1.25826   
   101. RY*(   6) C   3                  0.00023     1.68295   
   102. RY*(   7) C   3                  0.00013     2.25936   
   103. RY*(   8) C   3                  0.00009     1.99852   
   104. RY*(   9) C   3                  0.00006     1.86747   
   105. RY*(  10) C   3                  0.00007     2.09602   
   106. RY*(  11) C   3                  0.00004     2.29806   
   107. RY*(  12) C   3                  0.00002     1.51715   
   108. RY*(  13) C   3                  0.00001     3.24544   
   109. RY*(  14) C   3                  0.00001    21.31817   
   110. RY*(  15) C   3                  0.00001     1.79810   
   111. RY*(  16) C   3                  0.00001     1.49219   
   112. RY*(  17) C   3                  0.00000     2.90328   
   113. RY*(   1) C   4                  0.00611     0.65700   
   114. RY*(   2) C   4                  0.00290     0.89479   
   115. RY*(   3) C   4                  0.00225     0.73134   
   116. RY*(   4) C   4                  0.00112     1.36413   
   117. RY*(   5) C   4                  0.00048     1.53312   
   118. RY*(   6) C   4                  0.00024     1.21554   
   119. RY*(   7) C   4                  0.00021     2.30709   
   120. RY*(   8) C   4                  0.00016     1.71376   
   121. RY*(   9) C   4                  0.00007     2.19152   
   122. RY*(  10) C   4                  0.00004     0.93931   
   123. RY*(  11) C   4                  0.00003     1.55176   
   124. RY*(  12) C   4                  0.00003     2.64845   
   125. RY*(  13) C   4                  0.00001     2.45577   
   126. RY*(  14) C   4                  0.00000    22.27555   
   127. RY*(  15) C   4                  0.00001     1.18264   
   128. RY*(  16) C   4                  0.00001     2.05631   
   129. RY*(  17) C   4                  0.00000     2.84394   
   130. RY*(   1) C   5                  0.00479     1.28079   
   131. RY*(   2) C   5                  0.00418     1.00384   
   132. RY*(   3) C   5                  0.00202     1.61803   
   133. RY*(   4) C   5                  0.00076     0.95786   
   134. RY*(   5) C   5                  0.00061     0.77468   
   135. RY*(   6) C   5                  0.00023     1.78112   
   136. RY*(   7) C   5                  0.00014     3.68565   
   137. RY*(   8) C   5                  0.00012     1.99597   
   138. RY*(   9) C   5                  0.00008     1.51096   
   139. RY*(  10) C   5                  0.00005     1.26634   
   140. RY*(  11) C   5                  0.00005     1.47794   
   141. RY*(  12) C   5                  0.00002     6.88774   
   142. RY*(  13) C   5                  0.00002     1.62159   
   143. RY*(  14) C   5                  0.00000     2.91317   
   144. RY*(  15) C   5                  0.00001     1.54713   
   145. RY*(  16) C   5                  0.00000    18.00282   
   146. RY*(  17) C   5                  0.00001     1.53175   
   147. RY*(   1) C   6                  0.01228     0.76060   
   148. RY*(   2) C   6                  0.00597     1.23454   
   149. RY*(   3) C   6                  0.00464     1.21947   
   150. RY*(   4) C   6                  0.00215     0.83015   
   151. RY*(   5) C   6                  0.00079     0.80599   
   152. RY*(   6) C   6                  0.00059     1.68732   
   153. RY*(   7) C   6                  0.00046     1.37617   
   154. RY*(   8) C   6                  0.00043     1.49884   
   155. RY*(   9) C   6                  0.00031     0.92859   
   156. RY*(  10) C   6                  0.00015     2.72541   
   157. RY*(  11) C   6                  0.00011     3.04228   
   158. RY*(  12) C   6                  0.00006     4.66502   
   159. RY*(  13) C   6                  0.00004     2.91066   
   160. RY*(  14) C   6                  0.00002     1.00467   
   161. RY*(  15) C   6                  0.00003     2.96551   
   162. RY*(  16) C   6                  0.00000     2.95772   
   163. RY*(  17) C   6                  0.00000    20.46818   
   164. RY*(   1) H   7                  0.00163     1.80466   
   165. RY*(   2) H   7                  0.00016     1.50033   
   166. RY*(   3) H   7                  0.00009     1.78504   
   167. RY*(   4) H   7                  0.00006     2.15782   
   168. RY*(   5) H   7                  0.00003     2.48736   
   169. RY*(   1) H   8                  0.00202     0.54902   
   170. RY*(   2) H   8                  0.00036     2.60052   
   171. RY*(   3) H   8                  0.00011     1.74263   
   172. RY*(   4) H   8                  0.00008     2.14269   
   173. RY*(   5) H   8                  0.00003     2.65771   
   174. RY*(   1) O   9                  0.00499     0.72530   
   175. RY*(   2) O   9                  0.00330     0.71365   
   176. RY*(   3) O   9                  0.00084     0.98965   
   177. RY*(   4) O   9                  0.00016     2.12500   
   178. RY*(   5) O   9                  0.00005     2.13169   
   179. RY*(   6) O   9                  0.00004     1.36786   
   180. RY*(   7) O   9                  0.00001     1.22103   
   181. RY*(   8) O   9                  0.00000    49.60398   
   182. RY*(   9) O   9                  0.00000     5.29568   
   183. RY*(  10) O   9                  0.00001     4.29574   
   184. RY*(  11) O   9                  0.00000     1.38750   
   185. RY*(  12) O   9                  0.00000     4.95151   
   186. RY*(  13) O   9                  0.00000     3.44758   
   187. RY*(  14) O   9                  0.00000     3.32488   
   188. RY*(  15) O   9                  0.00001     3.08890   
   189. RY*(  16) O   9                  0.00001     3.69085   
   190. RY*(  17) O   9                  0.00000     3.23151   
   191. RY*(   1) H  10                  0.00126     1.15662   
   192. RY*(   2) H  10                  0.00019     2.07662   
   193. RY*(   3) H  10                  0.00010     1.75553   
   194. RY*(   4) H  10                  0.00004     2.41168   
   195. RY*(   5) H  10                  0.00003     2.25978   
   196. RY*(   1) C  11                  0.00831     1.26212   
   197. RY*(   2) C  11                  0.00481     1.28892   
   198. RY*(   3) C  11                  0.00239     1.41091   
   199. RY*(   4) C  11                  0.00114     1.36375   
   200. RY*(   5) C  11                  0.00054     1.82148   
   201. RY*(   6) C  11                  0.00041     1.25281   
   202. RY*(   7) C  11                  0.00018     2.17608   
   203. RY*(   8) C  11                  0.00015     2.46271   
   204. RY*(   9) C  11                  0.00009     1.85563   
   205. RY*(  10) C  11                  0.00009     0.67239   
   206. RY*(  11) C  11                  0.00006     2.74880   
   207. RY*(  12) C  11                  0.00007     4.14383   
   208. RY*(  13) C  11                  0.00004     2.56397   
   209. RY*(  14) C  11                  0.00001    19.21189   
   210. RY*(  15) C  11                  0.00001     1.42121   
   211. RY*(  16) C  11                  0.00000     2.98047   
   212. RY*(  17) C  11                  0.00001     2.92970   
   213. RY*(   1) C  12                  0.00576     1.11313   
   214. RY*(   2) C  12                  0.00337     1.06333   
   215. RY*(   3) C  12                  0.00161     1.12829   
   216. RY*(   4) C  12                  0.00118     1.10634   
   217. RY*(   5) C  12                  0.00073     0.97602   
   218. RY*(   6) C  12                  0.00024     1.55260   
   219. RY*(   7) C  12                  0.00021     1.94250   
   220. RY*(   8) C  12                  0.00016     2.59009   
   221. RY*(   9) C  12                  0.00013     2.32288   
   222. RY*(  10) C  12                  0.00010     3.01828   
   223. RY*(  11) C  12                  0.00005     1.25491   
   224. RY*(  12) C  12                  0.00005     1.84032   
   225. RY*(  13) C  12                  0.00003     1.48175   
   226. RY*(  14) C  12                  0.00001     2.52848   
   227. RY*(  15) C  12                  0.00001     1.47778   
   228. RY*(  16) C  12                  0.00000     2.90650   
   229. RY*(  17) C  12                  0.00000    21.91205   
   230. RY*(   1) C  13                  0.00705     1.08377   
   231. RY*(   2) C  13                  0.00628     1.04825   
   232. RY*(   3) C  13                  0.00231     1.23600   
   233. RY*(   4) C  13                  0.00112     0.98094   
   234. RY*(   5) C  13                  0.00096     1.70598   
   235. RY*(   6) C  13                  0.00063     2.33765   
   236. RY*(   7) C  13                  0.00041     1.95967   
   237. RY*(   8) C  13                  0.00035     1.11324   
   238. RY*(   9) C  13                  0.00015     2.90093   
   239. RY*(  10) C  13                  0.00010     0.57969   
   240. RY*(  11) C  13                  0.00009     3.17561   
   241. RY*(  12) C  13                  0.00004     1.67138   
   242. RY*(  13) C  13                  0.00005     1.58336   
   243. RY*(  14) C  13                  0.00003     1.92257   
   244. RY*(  15) C  13                  0.00000     2.92017   
   245. RY*(  16) C  13                  0.00001     1.38862   
   246. RY*(  17) C  13                  0.00000    21.71272   
   247. RY*(   1) C  14                  0.00594     0.81434   
   248. RY*(   2) C  14                  0.00236     1.20581   
   249. RY*(   3) C  14                  0.00085     0.79266   
   250. RY*(   4) C  14                  0.00058     1.25065   
   251. RY*(   5) C  14                  0.00032     1.11766   
   252. RY*(   6) C  14                  0.00026     1.18448   
   253. RY*(   7) C  14                  0.00024     0.99782   
   254. RY*(   8) C  14                  0.00008     1.04876   
   255. RY*(   9) C  14                  0.00008     2.15060   
   256. RY*(  10) C  14                  0.00005     2.95052   
   257. RY*(  11) C  14                  0.00006     2.12056   
   258. RY*(  12) C  14                  0.00002     1.30712   
   259. RY*(  13) C  14                  0.00002     2.05201   
   260. RY*(  14) C  14                  0.00000    22.74413   
   261. RY*(  15) C  14                  0.00000     2.97273   
   262. RY*(  16) C  14                  0.00001     2.98656   
   263. RY*(  17) C  14                  0.00001     2.01200   
   264. RY*(   1) C  15                  0.00893     1.09935   
   265. RY*(   2) C  15                  0.00375     1.09540   
   266. RY*(   3) C  15                  0.00157     1.05235   
   267. RY*(   4) C  15                  0.00128     1.09795   
   268. RY*(   5) C  15                  0.00042     0.98834   
   269. RY*(   6) C  15                  0.00035     2.48249   
   270. RY*(   7) C  15                  0.00020     1.12979   
   271. RY*(   8) C  15                  0.00014     1.17194   
   272. RY*(   9) C  15                  0.00012     3.69848   
   273. RY*(  10) C  15                  0.00005     0.78071   
   274. RY*(  11) C  15                  0.00002     0.76555   
   275. RY*(  12) C  15                  0.00003     2.40238   
   276. RY*(  13) C  15                  0.00001     2.92253   
   277. RY*(  14) C  15                  0.00000    22.56782   
   278. RY*(  15) C  15                  0.00000     1.26963   
   279. RY*(  16) C  15                  0.00000     2.89093   
   280. RY*(  17) C  15                  0.00000     2.31277   
   281. RY*(   1) C  16                  0.00737     1.08941   
   282. RY*(   2) C  16                  0.00642     0.99360   
   283. RY*(   3) C  16                  0.00290     0.65254   
   284. RY*(   4) C  16                  0.00237     1.23852   
   285. RY*(   5) C  16                  0.00098     1.67384   
   286. RY*(   6) C  16                  0.00086     1.08168   
   287. RY*(   7) C  16                  0.00052     2.34494   
   288. RY*(   8) C  16                  0.00034     1.10586   
   289. RY*(   9) C  16                  0.00021     2.48940   
   290. RY*(  10) C  16                  0.00013     1.70106   
   291. RY*(  11) C  16                  0.00007     0.44959   
   292. RY*(  12) C  16                  0.00006     3.57262   
   293. RY*(  13) C  16                  0.00002     2.45419   
   294. RY*(  14) C  16                  0.00002     2.75884   
   295. RY*(  15) C  16                  0.00003     2.16361   
   296. RY*(  16) C  16                  0.00000     2.91890   
   297. RY*(  17) C  16                  0.00000    20.37620   
   298. RY*(   1)Cl  17                  0.00420     0.79968   
   299. RY*(   2)Cl  17                  0.00360     0.72125   
   300. RY*(   3)Cl  17                  0.00147     0.72845   
   301. RY*(   4)Cl  17                  0.00029     1.09245   
   302. RY*(   5)Cl  17                  0.00021     0.75892   
   303. RY*(   6)Cl  17                  0.00010     0.37534   
   304. RY*(   7)Cl  17                  0.00005     1.47134   
   305. RY*(   8)Cl  17                  0.00006     1.00308   
   306. RY*(   9)Cl  17                  0.00003     1.05320   
   307. RY*(  10)Cl  17                  0.00001     0.70110   
   308. RY*(  11)Cl  17                  0.00001     3.40981   
   309. RY*(  12)Cl  17                  0.00000    25.03126   
   310. RY*(  13)Cl  17                  0.00000     0.93517   
   311. RY*(  14)Cl  17                  0.00000    18.26239   
   312. RY*(  15)Cl  17                  0.00000     3.25024   
   313. RY*(  16)Cl  17                  0.00000    25.01383   
   314. RY*(  17)Cl  17                  0.00001     3.40733   
   315. RY*(  18)Cl  17                  0.00000    24.96086   
   316. RY*(  19)Cl  17                  0.00000   207.68079   
   317. RY*(  20)Cl  17                  0.00001     0.98533   
   318. RY*(  21)Cl  17                  0.00000     1.05258   
   319. RY*(   1)Cl  18                  0.00420     0.81827   
   320. RY*(   2)Cl  18                  0.00246     0.76496   
   321. RY*(   3)Cl  18                  0.00082     0.67410   
   322. RY*(   4)Cl  18                  0.00032     0.73851   
   323. RY*(   5)Cl  18                  0.00019     0.62420   
   324. RY*(   6)Cl  18                  0.00014     0.34090   
   325. RY*(   7)Cl  18                  0.00007     1.00259   
   326. RY*(   8)Cl  18                  0.00005     1.29058   
   327. RY*(   9)Cl  18                  0.00005     1.25192   
   328. RY*(  10)Cl  18                  0.00000     0.81728   
   329. RY*(  11)Cl  18                  0.00001     4.06502   
   330. RY*(  12)Cl  18                  0.00001     1.23322   
   331. RY*(  13)Cl  18                  0.00000    18.30968   
   332. RY*(  14)Cl  18                  0.00000     4.16629   
   333. RY*(  15)Cl  18                  0.00000     3.81960   
   334. RY*(  16)Cl  18                  0.00000    24.48205   
   335. RY*(  17)Cl  18                  0.00000    24.27764   
   336. RY*(  18)Cl  18                  0.00001     0.90974   
   337. RY*(  19)Cl  18                  0.00000   207.67153   
   338. RY*(  20)Cl  18                  0.00000    24.40166   
   339. RY*(  21)Cl  18                  0.00000     1.04962   
   340. RY*(   1) H  19                  0.00135     0.76476   
   341. RY*(   2) H  19                  0.00026     2.25467   
   342. RY*(   3) H  19                  0.00010     1.77507   
   343. RY*(   4) H  19                  0.00008     2.72634   
   344. RY*(   5) H  19                  0.00008     2.21782   
   345. RY*(   1) H  20                  0.00106     1.30496   
   346. RY*(   2) H  20                  0.00020     1.85156   
   347. RY*(   3) H  20                  0.00013     1.82522   
   348. RY*(   4) H  20                  0.00010     2.12752   
   349. RY*(   5) H  20                  0.00004     2.59538   
   350. BD*(   1) C   1 - C   2          0.05525     0.60751   
   351. BD*(   1) C   1 - C   4          0.09400     0.62821   
   352. BD*(   2) C   1 - C   4          0.49921     0.15110  361(v),355(v),175(v),64(g)
                                                    117(g),115(g),67(g),69(g)
   353. BD*(   1) C   1 - O   9          0.01344     0.82380   
   354. BD*(   1) C   2 - C   3          0.01242     0.81387   
   355. BD*(   2) C   2 - C   3          0.20199     0.19240  361(v),352(v),81(g),100(g)
   356. BD*(   1) C   2 - H  10          0.01550     0.61133   
   357. BD*(   1) C   3 - C   6          0.02294     0.61866   
   358. BD*(   1) C   3 - H   7          0.01317     0.63541   
   359. BD*(   1) C   4 - C   5          0.03862     0.66392   
   360. BD*(   1) C   5 - C   6          0.02684     0.77834   
   361. BD*(   2) C   5 - C   6          0.37863     0.17801  355(v),352(v),366(v),134(g)
                                                    150(g),360(g),115(v),152(g)
                                                    133(g)
   362. BD*(   1) C   5 - H   8          0.02048     0.58824   
   363. BD*(   1) C   6 - C  11          0.04846     0.63557   
   364. BD*(   1) C  11 - C  12          0.03829     0.73795   
   365. BD*(   1) C  11 - C  14          0.01766     0.77072   
   366. BD*(   2) C  11 - C  14          0.29644     0.22507  374(v),368(v),361(v),201(g)
                                                    250(g),268(v),217(v)
   367. BD*(   1) C  12 - C  13          0.02644     0.71340   
   368. BD*(   2) C  12 - C  13          0.43840     0.14488  374(v),366(v),216(g),232(g)
                                                    319(v),361(r)
   369. BD*(   1) C  12 - H  20          0.01869     0.59811   
   370. BD*(   1) C  13 - C  16          0.04369     0.70987   
   371. BD*(   1) C  13 -Cl  18          0.02634     0.31811   
   372. BD*(   1) C  14 - C  15          0.01375     0.78629   
   373. BD*(   1) C  15 - C  16          0.04208     0.73317   
   374. BD*(   2) C  15 - C  16          0.43433     0.15670  368(v),366(v),267(g),284(g)
                                                    298(v)
   375. BD*(   1) C  15 - H  19          0.02756     0.61298   
   376. BD*(   1) C  16 -Cl  17          0.04079     0.32141   
       -------------------------------
              Total Lewis  116.38852  ( 96.9904%)
        Valence non-Lewis    3.35862  (  2.7989%)
        Rydberg non-Lewis    0.25286  (  0.2107%)
       -------------------------------
            Total unit  1  120.00000  (100.0000%)
           Charge unit  1   -1.00000
 Leave Link  607 at Wed Jul  6 05:52:08 2022, MaxMem=   671088640 cpu:               8.4 elap:               1.7
 (Enter /gpfs/software/gaussian16/sse4/tar/g16/l701.exe)
 ... and contract with generalized density number  0.
 Compute integral first derivatives.
 Leave Link  701 at Wed Jul  6 05:52:08 2022, MaxMem=   671088640 cpu:               0.8 elap:               0.2
 (Enter /gpfs/software/gaussian16/sse4/tar/g16/l702.exe)
 L702 exits ... SP integral derivatives will be done elsewhere.
 Leave Link  702 at Wed Jul  6 05:52:08 2022, MaxMem=   671088640 cpu:               0.1 elap:               0.0
 (Enter /gpfs/software/gaussian16/sse4/tar/g16/l703.exe)
 Integral derivatives from FoFJK, PRISM(SPDF).
 Compute integral first derivatives, UseDBF=F ICtDFT=           0.
 Calling FoFJK, ICntrl=      2127 FMM=F ISym2X=0 I1Cent= 0 IOpClX= 0 NMat=1 NMatS=1 NMatT=0.
 FoFJK:  IHMeth= 1 ICntrl=    2127 DoSepK=F KAlg= 0 I1Cent=           0 FoldK=F
 IRaf=         0 NMat=       1 IRICut=       1 DoRegI=T DoRafI=F ISym2E= 0 IDoP0=0 IntGTp=1.
 FoFCou: FMM=F IPFlag=           0 FMFlag=      100000 FMFlg1=         800
         NFxFlg=           0 DoJE=F BraDBF=F KetDBF=F FulRan=T
         wScrn=  0.000000 ICntrl=      2127 IOpCl=  0 I1Cent=           0 NGrid=           0
         NMat0=    1 NMatS0=      1 NMatT0=    0 NMatD0=    1 NMtDS0=    0 NMtDT0=    0
 Symmetry not used in FoFCou.
 Leave Link  703 at Wed Jul  6 05:52:39 2022, MaxMem=   671088640 cpu:             151.9 elap:              30.5
 (Enter /gpfs/software/gaussian16/sse4/tar/g16/l716.exe)
 Dipole        =-2.48561406D+00 6.76162449D-01 1.42619817D-01
 ***** Axes restored to original set *****
 -------------------------------------------------------------------
 Center     Atomic                   Forces (Hartrees/Bohr)
 Number     Number              X              Y              Z
 -------------------------------------------------------------------
      1        6          -0.013721476   -0.015147120    0.012621803
      2        6           0.006641246   -0.037716927    0.021501832
      3        6           0.039527917   -0.024740331   -0.000202933
      4        6           0.066137642    0.024124364   -0.043067719
      5        6          -0.062020733   -0.017169689    0.038713288
      6        6          -0.010537782    0.053819946   -0.027597838
      7        1           0.002812251   -0.006445803    0.002072597
      8        1           0.005796137   -0.000946023   -0.003286946
      9        8          -0.034168174    0.018295250    0.002698232
     10        1          -0.002874220    0.000921532    0.002519228
     11        6           0.026791289    0.009828383   -0.026275216
     12        6          -0.003554731   -0.001048900    0.002569225
     13        6          -0.015331721    0.010403364   -0.003481957
     14        6          -0.006744464   -0.003124550    0.005056287
     15        6          -0.020881121    0.004724900    0.009630433
     16        6          -0.009179030   -0.000402563    0.005777440
     17       17           0.013813127   -0.005850770   -0.002541564
     18       17           0.007973529   -0.006072253    0.002598079
     19        1           0.005668192   -0.002793350    0.000253197
     20        1           0.003852120   -0.000659460    0.000442533
 -------------------------------------------------------------------
 Cartesian Forces:  Max     0.066137642 RMS     0.020635449
 Leave Link  716 at Wed Jul  6 05:52:39 2022, MaxMem=   671088640 cpu:               0.1 elap:               0.0
 (Enter /gpfs/software/gaussian16/sse4/tar/g16/l103.exe)

 GradGradGradGradGradGradGradGradGradGradGradGradGradGradGradGradGradGrad
 Berny optimization.
 FormGI is forming the generalized inverse of G from B-inverse, IUseBI=4.
 GSVD:  received Info=                   1 from GESDD.
 Internal  Forces:  Max     0.054409524 RMS     0.012180246
 Search for a local minimum.
 Step number   1 out of a maximum of  107
 All quantities printed in internal units (Hartrees-Bohrs-Radians)
 RMS Force = .12180D-01 SwitMx=.10000D-02 MixMth= 1
 Mixed Optimization -- RFO/linear search
 Second derivative matrix not updated -- first step.
 ITU=  0
     Eigenvalues ---    0.00814   0.01148   0.01187   0.01343   0.01579
     Eigenvalues ---    0.01672   0.01759   0.01994   0.02032   0.02044
     Eigenvalues ---    0.02080   0.02096   0.02150   0.02160   0.02180
     Eigenvalues ---    0.02285   0.02435   0.15994   0.16000   0.16000
     Eigenvalues ---    0.16000   0.16000   0.22281   0.22929   0.23408
     Eigenvalues ---    0.23910   0.24612   0.24987   0.24998   0.24999
     Eigenvalues ---    0.25000   0.25000   0.25000   0.31407   0.32622
     Eigenvalues ---    0.32763   0.32906   0.33024   0.35105   0.35210
     Eigenvalues ---    0.35240   0.35899   0.35910   0.39917   0.41725
     Eigenvalues ---    0.42354   0.42461   0.45061   0.45770   0.45963
     Eigenvalues ---    0.46611   0.51298   0.53138   0.96505
 RFO step:  Lambda=-4.05932665D-02 EMin= 8.14155083D-03
 Linear search not attempted -- first point.
 Maximum step size (   0.300) exceeded in Quadratic search.
    -- Step size scaled by   0.851
 Iteration  1 RMS(Cart)=  0.04347574 RMS(Int)=  0.00101548
 Iteration  2 RMS(Cart)=  0.00146384 RMS(Int)=  0.00024638
 Iteration  3 RMS(Cart)=  0.00000092 RMS(Int)=  0.00024638
 ITry= 1 IFail=0 DXMaxC= 1.28D-01 DCOld= 1.00D+10 DXMaxT= 3.00D-01 DXLimC= 3.00D+00 Rises=F
 Variable       Old X    -DE/DX   Delta X   Delta X   Delta X     New X
                                 (Linear)    (Quad)   (Total)
    R1        2.81263  -0.01024   0.00000  -0.02435  -0.02393   2.78870
    R2        2.70109  -0.00588   0.00000  -0.01259  -0.01227   2.68882
    R3        2.30072   0.03520   0.00000   0.02980   0.02980   2.33051
    R4        2.55758   0.01624   0.00000   0.02413   0.02417   2.58176
    R5        2.04239   0.00134   0.00000   0.00285   0.00285   2.04524
    R6        2.84253  -0.05441   0.00000  -0.12673  -0.12710   2.71543
    R7        2.05504  -0.00403   0.00000  -0.00877  -0.00877   2.04628
    R8        2.67041  -0.03954   0.00000  -0.07133  -0.07133   2.59908
    R9        2.56897   0.02740   0.00000   0.04168   0.04125   2.61022
   R10        2.04222   0.00188   0.00000   0.00401   0.00401   2.04624
   R11        2.82770   0.00324   0.00000   0.00749   0.00749   2.83519
   R12        2.65399  -0.00266   0.00000  -0.00501  -0.00496   2.64903
   R13        2.64773  -0.01554   0.00000  -0.02710  -0.02705   2.62068
   R14        2.65358  -0.01284   0.00000  -0.02232  -0.02231   2.63127
   R15        2.05335  -0.00038   0.00000  -0.00081  -0.00081   2.05253
   R16        2.64089  -0.00850   0.00000  -0.01406  -0.01411   2.62679
   R17        3.26721   0.00988   0.00000   0.02292   0.02292   3.29013
   R18        2.63524  -0.00815   0.00000  -0.01370  -0.01371   2.62153
   R19        2.63130   0.00572   0.00000   0.00992   0.00987   2.64117
   R20        2.05287  -0.00001   0.00000  -0.00003  -0.00003   2.05284
   R21        3.26217   0.01430   0.00000   0.03294   0.03294   3.29511
    A1        1.94403  -0.04063   0.00000  -0.12403  -0.12318   1.82085
    A2        2.18216   0.00146   0.00000   0.00683   0.00632   2.18849
    A3        2.15698   0.03917   0.00000   0.11728   0.11676   2.27374
    A4        2.06550   0.02645   0.00000   0.08468   0.08516   2.15066
    A5        2.05307  -0.01665   0.00000  -0.05689  -0.05714   1.99593
    A6        2.16460  -0.00980   0.00000  -0.02780  -0.02805   2.13655
    A7        2.19255  -0.00636   0.00000  -0.01816  -0.01849   2.17406
    A8        2.05037   0.00942   0.00000   0.03558   0.03573   2.08610
    A9        2.04026  -0.00306   0.00000  -0.01740  -0.01724   2.02302
   A10        2.30302   0.03253   0.00000   0.08994   0.09036   2.39338
   A11        1.99828  -0.00365   0.00000  -0.01148  -0.01204   1.98623
   A12        2.08265   0.00832   0.00000   0.03328   0.03355   2.11620
   A13        2.20186  -0.00469   0.00000  -0.02198  -0.02170   2.18016
   A14        2.06254  -0.00833   0.00000  -0.02089  -0.02177   2.04077
   A15        2.12351   0.00097   0.00000   0.00106   0.00149   2.12500
   A16        2.09673   0.00736   0.00000   0.01981   0.02025   2.11698
   A17        2.16909  -0.01416   0.00000  -0.04079  -0.04085   2.12823
   A18        2.06922   0.00100   0.00000   0.00360   0.00354   2.07276
   A19        2.04480   0.01316   0.00000   0.03728   0.03737   2.08217
   A20        2.11476  -0.00408   0.00000  -0.01404  -0.01398   2.10078
   A21        2.11195   0.00585   0.00000   0.02321   0.02317   2.13511
   A22        2.05647  -0.00177   0.00000  -0.00916  -0.00919   2.04728
   A23        2.09758  -0.00113   0.00000  -0.00262  -0.00266   2.09491
   A24        2.05187   0.00558   0.00000   0.01601   0.01603   2.06790
   A25        2.13372  -0.00445   0.00000  -0.01336  -0.01335   2.12037
   A26        2.13445  -0.01121   0.00000  -0.03372  -0.03367   2.10078
   A27        2.08967   0.00365   0.00000   0.01274   0.01266   2.10234
   A28        2.08154   0.00466   0.00000   0.02113   0.02116   2.10270
   A29        2.11196  -0.00831   0.00000  -0.03390  -0.03386   2.07809
   A30        2.08485  -0.00041   0.00000   0.00019   0.00008   2.08493
   A31        2.14085  -0.00824   0.00000  -0.02481  -0.02476   2.11610
   A32        2.05748   0.00864   0.00000   0.02462   0.02468   2.08216
    D1        0.00973   0.00015   0.00000   0.00566   0.00552   0.01526
    D2       -3.12929   0.00075   0.00000   0.01288   0.01257  -3.11672
    D3       -3.12742  -0.00098   0.00000  -0.01386  -0.01333  -3.14075
    D4        0.01674  -0.00038   0.00000  -0.00664  -0.00629   0.01046
    D5       -0.03011  -0.00010   0.00000  -0.00316  -0.00323  -0.03334
    D6        3.10712   0.00090   0.00000   0.01571   0.01654   3.12366
    D7        0.01446  -0.00072   0.00000  -0.00908  -0.00917   0.00529
    D8       -3.13158  -0.00020   0.00000  -0.00371  -0.00379  -3.13538
    D9       -3.12988  -0.00137   0.00000  -0.01682  -0.01680   3.13650
   D10        0.00726  -0.00086   0.00000  -0.01145  -0.01142  -0.00416
   D11       -0.02414   0.00064   0.00000   0.00733   0.00713  -0.01701
   D12        3.08674   0.00076   0.00000   0.00682   0.00668   3.09341
   D13        3.12188   0.00010   0.00000   0.00186   0.00180   3.12368
   D14       -0.05043   0.00022   0.00000   0.00135   0.00135  -0.04908
   D15        0.02161   0.00028   0.00000   0.00243   0.00271   0.02431
   D16       -3.09168   0.00111   0.00000   0.00939   0.00964  -3.08204
   D17        0.00652   0.00025   0.00000  -0.00165  -0.00179   0.00473
   D18       -3.10484   0.00024   0.00000  -0.00081  -0.00100  -3.10585
   D19        3.11755  -0.00040   0.00000  -0.00810  -0.00796   3.10959
   D20        0.00618  -0.00040   0.00000  -0.00726  -0.00717  -0.00099
   D21        2.92122  -0.00113   0.00000  -0.01915  -0.01912   2.90210
   D22       -0.23397  -0.00055   0.00000  -0.01170  -0.01176  -0.24573
   D23       -0.25168  -0.00128   0.00000  -0.02039  -0.02033  -0.27201
   D24        2.87632  -0.00071   0.00000  -0.01294  -0.01297   2.86335
   D25        3.10617   0.00013   0.00000   0.00229   0.00229   3.10845
   D26       -0.03374  -0.00040   0.00000  -0.00485  -0.00494  -0.03868
   D27       -0.02201  -0.00035   0.00000  -0.00483  -0.00486  -0.02688
   D28        3.12127  -0.00088   0.00000  -0.01197  -0.01209   3.10918
   D29       -3.12110  -0.00045   0.00000  -0.00723  -0.00742  -3.12852
   D30        0.00788  -0.00012   0.00000  -0.00091  -0.00087   0.00701
   D31        0.01796   0.00019   0.00000   0.00362   0.00359   0.02155
   D32       -3.11791  -0.00030   0.00000  -0.00337  -0.00346  -3.12137
   D33       -3.12527   0.00071   0.00000   0.01057   0.01050  -3.11477
   D34        0.02205   0.00022   0.00000   0.00358   0.00344   0.02549
   D35        0.00109   0.00012   0.00000   0.00262   0.00253   0.00362
   D36       -3.13996  -0.00002   0.00000   0.00023   0.00020  -3.13976
   D37        3.13668   0.00067   0.00000   0.01005   0.00991  -3.13660
   D38       -0.00437   0.00053   0.00000   0.00766   0.00757   0.00320
   D39        0.01057   0.00060   0.00000   0.00762   0.00760   0.01817
   D40       -3.13739   0.00018   0.00000   0.00268   0.00253  -3.13486
   D41       -0.01501  -0.00063   0.00000  -0.00844  -0.00850  -0.02351
   D42        3.12606  -0.00050   0.00000  -0.00618  -0.00622   3.11984
   D43        3.13306  -0.00025   0.00000  -0.00362  -0.00370   3.12936
   D44       -0.00906  -0.00012   0.00000  -0.00135  -0.00142  -0.01048
         Item               Value     Threshold  Converged?
 Maximum Force            0.054410     0.000450     NO 
 RMS     Force            0.012180     0.000300     NO 
 Maximum Displacement     0.128131     0.001800     NO 
 RMS     Displacement     0.043659     0.001200     NO 
 Predicted change in Energy=-2.174574D-02
 Lowest energy point so far.  Saving SCF results.
 GradGradGradGradGradGradGradGradGradGradGradGradGradGradGradGradGradGrad

 Leave Link  103 at Wed Jul  6 05:52:39 2022, MaxMem=   671088640 cpu:               0.1 elap:               0.0
 (Enter /gpfs/software/gaussian16/sse4/tar/g16/l202.exe)
                          Input orientation:                          
 ---------------------------------------------------------------------
 Center     Atomic      Atomic             Coordinates (Angstroms)
 Number     Number       Type             X           Y           Z
 ---------------------------------------------------------------------
      1          6           0       -8.222835   -1.789054    6.450915
      2          6           0       -7.441158   -0.907788    5.562045
      3          6           0       -6.151173   -1.168439    5.195271
      4          6           0       -7.324774   -2.842129    6.781154
      5          6           0       -6.036425   -3.204737    6.464414
      6          6           0       -5.400953   -2.319739    5.615382
      7          1           0       -5.631480   -0.476907    4.543924
      8          1           0       -5.604203   -4.125034    6.836888
      9          8           0       -9.387418   -1.593490    6.806468
     10          1           0       -7.972348   -0.025908    5.228154
     11          6           0       -4.006204   -2.575245    5.125129
     12          6           0       -3.168750   -3.521819    5.731537
     13          6           0       -1.893847   -3.760669    5.225207
     14          6           0       -3.539830   -1.855928    4.035038
     15          6           0       -2.261122   -2.076491    3.544401
     16          6           0       -1.434924   -3.040864    4.128180
     17         17           0        0.154780   -3.316047    3.466675
     18         17           0       -0.906505   -4.968738    5.997882
     19          1           0       -1.891726   -1.509640    2.694513
     20          1           0       -3.472486   -4.091096    6.605263
 ---------------------------------------------------------------------
                    Distance matrix (angstroms):
                    1          2          3          4          5
     1  C    0.000000
     2  C    1.475716   0.000000
     3  C    2.500717   1.366208   0.000000
     4  C    1.422862   2.289421   2.587200   0.000000
     5  C    2.604751   2.839633   2.402165   1.375374   0.000000
     6  C    2.990444   2.481710   1.436946   2.309329   1.381267
     7  H    3.474689   2.120652   1.082844   3.669703   3.360553
     8  H    3.530299   3.917946   3.425718   2.146932   1.082821
     9  O    1.233255   2.409711   3.640042   2.411274   3.733935
    10  H    2.160225   1.082294   2.150149   3.280589   3.921873
    11  C    4.489519   3.843204   2.566109   3.718408   2.512318
    12  C    5.391080   5.011522   3.836773   4.340070   2.976778
    13  C    6.741343   6.247003   4.984514   5.723605   4.359546
    14  C    5.269864   4.295472   2.939029   4.779074   3.735523
    15  C    6.638709   5.680627   4.322317   6.058329   4.904317
    16  C    7.282710   6.533057   5.185332   6.462825   5.163202
    17  Cl   9.023404   8.239451   6.882246   8.194760   6.879669
    18  Cl   7.990263   7.706034   6.526331   6.806626   5.444762
    19  H    7.366923   6.275441   4.951070   6.927782   5.853548
    20  H    5.281007   5.193468   4.207774   4.053515   2.716478
                    6          7          8          9         10
     6  C    0.000000
     7  H    2.144107   0.000000
     8  H    2.189173   4.308975   0.000000
     9  O    4.223508   4.524703   4.552182   0.000000
    10  H    3.467518   2.480168   4.999898   2.636439   0.000000
    11  C    1.500319   2.717047   2.808126   5.722605   4.715934
    12  C    2.537956   4.092304   2.741733   6.598921   5.962327
    13  C    3.811602   5.021667   4.061652   7.959313   7.134187
    14  C    2.485234   2.556494   4.154617   6.476418   4.941631
    15  C    3.769174   3.862257   5.119882   7.852291   6.297462
    16  C    4.296648   4.935363   5.088754   8.515297   7.282707
    17  Cl   6.039515   6.534676   6.721509  10.255485   8.943044
    18  Cl   5.231020   6.679516   4.846043   9.163624   8.657378
    19  H    4.637069   4.297978   6.146710   8.549889   6.752389
    20  H    2.799385   4.687509   2.144533   6.423780   6.218597
                   11         12         13         14         15
    11  C    0.000000
    12  C    1.401807   0.000000
    13  C    2.424314   1.392407   0.000000
    14  C    1.386802   2.406450   2.784565   0.000000
    15  C    2.406817   2.774225   2.407582   1.387252   0.000000
    16  C    2.796818   2.410027   1.390035   2.417308   1.397646
    17  Cl   4.540159   4.027132   2.736237   4.013120   2.716454
    18  Cl   4.012311   2.698568   1.741063   4.525124   4.027362
    19  H    3.393291   3.860462   3.386967   2.152480   1.086316
    20  H    2.184824   1.086153   2.122696   3.406841   3.859392
                   16         17         18         19         20
    16  C    0.000000
    17  Cl   1.743695   0.000000
    18  Cl   2.737099   3.203860   0.000000
    19  H    2.146791   2.836817   4.883468   0.000000
    20  H    3.374994   4.858857   2.779105   4.945369   0.000000
 Stoichiometry    C12H5Cl2O(1-)
 Framework group  C1[X(C12H5Cl2O)]
 Deg. of freedom    54
 Full point group                 C1      NOp   1
 RotChk:  IX=0 Diff= 1.08D-02
 Largest Abelian subgroup         C1      NOp   1
 Largest concise Abelian subgroup C1      NOp   1
                         Standard orientation:                         
 ---------------------------------------------------------------------
 Center     Atomic      Atomic             Coordinates (Angstroms)
 Number     Number       Type             X           Y           Z
 ---------------------------------------------------------------------
      1          6           0        4.686768    0.190104   -0.052227
      2          6           0        3.975229   -1.075770    0.210477
      3          6           0        2.613138   -1.175179    0.247187
      4          6           0        3.649268    1.150837   -0.210732
      5          6           0        2.273920    1.158863   -0.208421
      6          6           0        1.709624   -0.078747    0.031975
      7          1           0        2.153382   -2.134114    0.451192
      8          1           0        1.717122    2.064339   -0.414797
      9          8           0        5.911844    0.325209   -0.095273
     10          1           0        4.623763   -1.924984    0.382526
     11          6           0        0.221701   -0.271137    0.026610
     12          6           0       -0.666246    0.811037    0.100852
     13          6           0       -2.041407    0.597715    0.053706
     14          6           0       -0.284238   -1.559317   -0.061918
     15          6           0       -1.654499   -1.774509   -0.085238
     16          6           0       -2.541877   -0.695583   -0.041733
     17         17           0       -4.257795   -0.998910   -0.105684
     18         17           0       -3.098680    1.979456    0.119043
     19          1           0       -2.052800   -2.783206   -0.148254
     20          1           0       -0.324438    1.837113    0.201176
 ---------------------------------------------------------------------
 Rotational constants (GHZ):           1.4420005           0.2001352           0.1762694
 Leave Link  202 at Wed Jul  6 05:52:39 2022, MaxMem=   671088640 cpu:               0.1 elap:               0.0
 (Enter /gpfs/software/gaussian16/sse4/tar/g16/l301.exe)
 Standard basis: 6-311+G(d,p) (5D, 7F)
 Ernie: Thresh=  0.10000D-02 Tol=  0.10000D-05 Strict=F.
 There are   391 symmetry adapted cartesian basis functions of A   symmetry.
 There are   376 symmetry adapted basis functions of A   symmetry.
   376 basis functions,   614 primitive gaussians,   391 cartesian basis functions
    60 alpha electrons       60 beta electrons
       nuclear repulsion energy      1015.1251976953 Hartrees.
 IExCor= 4336 DFT=T Ex+Corr=M062X ExCW=0 ScaHFX=  0.540000
 ScaDFX=  1.000000  1.000000  1.000000  1.000000 ScalE2=  1.000000  1.000000
 IRadAn=      5 IRanWt=     -1 IRanGd=            0 ICorTp=0 IEmpDi=  4
 NAtoms=   20 NActive=   20 NUniq=   20 SFac= 1.00D+00 NAtFMM=   60 NAOKFM=F Big=F
 Integral buffers will be    131072 words long.
 Raffenetti 2 integral format.
 Two-electron integral symmetry is turned on.
 Leave Link  301 at Wed Jul  6 05:52:39 2022, MaxMem=   671088640 cpu:               0.3 elap:               0.1
 (Enter /gpfs/software/gaussian16/sse4/tar/g16/l302.exe)
 NPDir=0 NMtPBC=     1 NCelOv=     1 NCel=       1 NClECP=     1 NCelD=      1
         NCelK=      1 NCelE2=     1 NClLst=     1 CellRange=     0.0.
 One-electron integrals computed using PRISM.
 One-electron integral symmetry used in STVInt
 NBasis=   376 RedAO= T EigKep=  1.74D-06  NBF=   376
 NBsUse=   373 1.00D-06 EigRej=  7.45D-07 NBFU=   373
 Precomputing XC quadrature grid using
 IXCGrd= 4 IRadAn=           5 IRanWt=          -1 IRanGd=           0 AccXCQ= 0.00D+00.
 Generated NRdTot=       0 NPtTot=           0 NUsed=           0 NTot=          32
 NSgBfM=   384   384   384   384   384 MxSgAt=    20 MxSgA2=    20.
 Leave Link  302 at Wed Jul  6 05:52:39 2022, MaxMem=   671088640 cpu:               1.7 elap:               0.4
 (Enter /gpfs/software/gaussian16/sse4/tar/g16/l303.exe)
 DipDrv:  MaxL=1.
 Leave Link  303 at Wed Jul  6 05:52:39 2022, MaxMem=   671088640 cpu:               0.2 elap:               0.1
 (Enter /gpfs/software/gaussian16/sse4/tar/g16/l401.exe)
 Initial guess from the checkpoint file:  "checkpoint.chk"
 B after Tr=    -0.000000   -0.000000   -0.000000
         Rot=    0.999999    0.000868    0.000059    0.000978 Ang=   0.15 deg.
 Guess basis will be translated and rotated to current coordinates.
 JPrj=2 DoOrth=T DoCkMO=T.
 Generating alternative initial guess.
 ExpMin= 4.38D-02 ExpMax= 1.06D+05 ExpMxC= 3.62D+03 IAcc=2 IRadAn=         4 AccDes= 0.00D+00
 Harris functional with IExCor= 1009 and IRadAn=       4 diagonalized for initial guess.
 HarFok:  IExCor= 1009 AccDes= 0.00D+00 IRadAn=         4 IDoV= 1 UseB2=F ITyADJ=14
 ICtDFT=  3500011 ScaDFX=  1.000000  1.000000  1.000000  1.000000
 FoFCou: FMM=F IPFlag=           0 FMFlag=      100000 FMFlg1=           0
         NFxFlg=           0 DoJE=T BraDBF=F KetDBF=T FulRan=T
         wScrn=  0.000000 ICntrl=       500 IOpCl=  0 I1Cent=   200000004 NGrid=           0
         NMat0=    1 NMatS0=      1 NMatT0=    0 NMatD0=    1 NMtDS0=    0 NMtDT0=    0
 Petite list used in FoFCou.
 Harris En= -1455.09179649702    
 Leave Link  401 at Wed Jul  6 05:52:41 2022, MaxMem=   671088640 cpu:               8.6 elap:               1.8
 (Enter /gpfs/software/gaussian16/sse4/tar/g16/l502.exe)
 Integral symmetry usage will be decided dynamically.
 Closed shell SCF:
 Using DIIS extrapolation, IDIIS=  1040.
 NGot=   671088640 LenX=   670776934 LenY=   670623612
 Requested convergence on RMS density matrix=1.00D-08 within 128 cycles.
 Requested convergence on MAX density matrix=1.00D-06.
 Requested convergence on             energy=1.00D-06.
 No special actions if energy rises.
 Fock matrices will be formed incrementally for  20 cycles.

 Cycle   1  Pass 1  IDiag  1:
 FoFJK:  IHMeth= 1 ICntrl=       0 DoSepK=F KAlg= 0 I1Cent=           0 FoldK=F
 IRaf= 830000000 NMat=       1 IRICut=       1 DoRegI=T DoRafI=F ISym2E= 0 IDoP0=0 IntGTp=1.
 FoFCou: FMM=F IPFlag=           0 FMFlag=      100000 FMFlg1=           0
         NFxFlg=           0 DoJE=F BraDBF=F KetDBF=F FulRan=T
         wScrn=  0.000000 ICntrl=         0 IOpCl=  0 I1Cent=           0 NGrid=           0
         NMat0=    1 NMatS0=      1 NMatT0=    0 NMatD0=    1 NMtDS0=    0 NMtDT0=    0
 Symmetry not used in FoFCou.
 E= -1455.63956218485    
 DIIS: error= 2.58D-03 at cycle   1 NSaved=   1.
 NSaved= 1 IEnMin= 1 EnMin= -1455.63956218485     IErMin= 1 ErrMin= 2.58D-03
 ErrMax= 2.58D-03  0.00D+00 EMaxC= 1.00D-01 BMatC= 1.16D-02 BMatP= 1.16D-02
 IDIUse=3 WtCom= 9.74D-01 WtEn= 2.58D-02
 Coeff-Com:  0.100D+01
 Coeff-En:   0.100D+01
 Coeff:      0.100D+01
 Gap=     0.391 Goal=   None    Shift=    0.000
 GapD=    0.391 DampG=1.000 DampE=1.000 DampFc=1.0000 IDamp=-1.
 RMSDP=2.13D-02 MaxDP=2.22D+00              OVMax= 6.59D-02

 Cycle   2  Pass 1  IDiag  1:
 RMSU=  2.12D-02    CP:  9.87D-01
 E= -1455.65817676122     Delta-E=       -0.018614576378 Rises=F Damp=F
 DIIS: error= 1.89D-03 at cycle   2 NSaved=   2.
 NSaved= 2 IEnMin= 2 EnMin= -1455.65817676122     IErMin= 2 ErrMin= 1.89D-03
 ErrMax= 1.89D-03  0.00D+00 EMaxC= 1.00D-01 BMatC= 1.56D-03 BMatP= 1.16D-02
 IDIUse=3 WtCom= 9.81D-01 WtEn= 1.89D-02
 Coeff-Com:  0.798D-01 0.920D+00
 Coeff-En:   0.000D+00 0.100D+01
 Coeff:      0.783D-01 0.922D+00
 Gap=     0.060 Goal=   None    Shift=    0.000
 RMSDP=5.29D-03 MaxDP=6.25D-01 DE=-1.86D-02 OVMax= 7.52D-02

 Cycle   3  Pass 1  IDiag  1:
 RMSU=  3.37D-03    CP:  9.90D-01  1.19D+00
 E= -1455.65164316623     Delta-E=        0.006533594998 Rises=F Damp=F
 DIIS: error= 4.82D-03 at cycle   3 NSaved=   3.
 NSaved= 3 IEnMin= 2 EnMin= -1455.65817676122     IErMin= 2 ErrMin= 1.89D-03
 ErrMax= 4.82D-03  0.00D+00 EMaxC= 1.00D-01 BMatC= 7.03D-03 BMatP= 1.56D-03
 IDIUse=3 WtCom= 1.26D-01 WtEn= 8.74D-01
 Coeff-Com: -0.234D-01 0.715D+00 0.308D+00
 Coeff-En:   0.000D+00 0.794D+00 0.206D+00
 Coeff:     -0.294D-02 0.784D+00 0.219D+00
 Gap=     0.073 Goal=   None    Shift=    0.000
 RMSDP=2.71D-03 MaxDP=2.14D-01 DE= 6.53D-03 OVMax= 9.18D-02

 Cycle   4  Pass 1  IDiag  1:
 RMSU=  1.70D-03    CP:  9.92D-01  1.13D+00  5.21D-01
 E= -1455.66013879359     Delta-E=       -0.008495627365 Rises=F Damp=F
 DIIS: error= 1.07D-03 at cycle   4 NSaved=   4.
 NSaved= 4 IEnMin= 4 EnMin= -1455.66013879359     IErMin= 4 ErrMin= 1.07D-03
 ErrMax= 1.07D-03  0.00D+00 EMaxC= 1.00D-01 BMatC= 3.87D-04 BMatP= 1.56D-03
 IDIUse=3 WtCom= 9.89D-01 WtEn= 1.07D-02
 Coeff-Com: -0.412D-01 0.397D+00 0.170D+00 0.475D+00
 Coeff-En:   0.000D+00 0.000D+00 0.000D+00 0.100D+01
 Coeff:     -0.407D-01 0.392D+00 0.168D+00 0.481D+00
 Gap=     0.074 Goal=   None    Shift=    0.000
 RMSDP=2.59D-03 MaxDP=1.50D-01 DE=-8.50D-03 OVMax= 8.71D-03

 Cycle   5  Pass 1  IDiag  1:
 RMSU=  1.84D-03    CP:  9.79D-01  1.16D+00  5.33D-01  6.14D-01
 E= -1455.66050955475     Delta-E=       -0.000370761160 Rises=F Damp=F
 DIIS: error= 6.67D-04 at cycle   5 NSaved=   5.
 NSaved= 5 IEnMin= 5 EnMin= -1455.66050955475     IErMin= 5 ErrMin= 6.67D-04
 ErrMax= 6.67D-04  0.00D+00 EMaxC= 1.00D-01 BMatC= 1.32D-04 BMatP= 3.87D-04
 IDIUse=3 WtCom= 9.93D-01 WtEn= 6.67D-03
 Coeff-Com: -0.877D-02-0.129D-01 0.107D+00 0.236D-01 0.891D+00
 Coeff-En:   0.000D+00 0.000D+00 0.000D+00 0.000D+00 0.100D+01
 Coeff:     -0.871D-02-0.128D-01 0.107D+00 0.235D-01 0.891D+00
 Gap=     0.073 Goal=   None    Shift=    0.000
 RMSDP=8.90D-04 MaxDP=5.18D-02 DE=-3.71D-04 OVMax= 1.08D-02

 Cycle   6  Pass 1  IDiag  1:
 RMSU=  3.08D-04    CP:  9.75D-01  1.18D+00  6.29D-01  5.13D-01  1.24D+00
 E= -1455.66068599337     Delta-E=       -0.000176438620 Rises=F Damp=F
 DIIS: error= 5.54D-04 at cycle   6 NSaved=   6.
 NSaved= 6 IEnMin= 6 EnMin= -1455.66068599337     IErMin= 6 ErrMin= 5.54D-04
 ErrMax= 5.54D-04  0.00D+00 EMaxC= 1.00D-01 BMatC= 6.66D-05 BMatP= 1.32D-04
 IDIUse=3 WtCom= 9.94D-01 WtEn= 5.54D-03
 Coeff-Com:  0.688D-02-0.111D+00 0.713D-01-0.218D+00 0.437D+00 0.813D+00
 Coeff-En:   0.000D+00 0.000D+00 0.000D+00 0.000D+00 0.000D+00 0.100D+01
 Coeff:      0.684D-02-0.110D+00 0.709D-01-0.217D+00 0.435D+00 0.815D+00
 Gap=     0.072 Goal=   None    Shift=    0.000
 RMSDP=1.21D-03 MaxDP=6.84D-02 DE=-1.76D-04 OVMax= 7.31D-03

 Cycle   7  Pass 1  IDiag  1:
 RMSU=  2.24D-04    CP:  9.71D-01  1.21D+00  7.44D-01  2.44D-01  1.57D+00
                    CP:  1.55D+00
 E= -1455.66080073917     Delta-E=       -0.000114745803 Rises=F Damp=F
 DIIS: error= 2.32D-04 at cycle   7 NSaved=   7.
 NSaved= 7 IEnMin= 7 EnMin= -1455.66080073917     IErMin= 7 ErrMin= 2.32D-04
 ErrMax= 2.32D-04  0.00D+00 EMaxC= 1.00D-01 BMatC= 1.94D-05 BMatP= 6.66D-05
 IDIUse=3 WtCom= 9.98D-01 WtEn= 2.32D-03
 Coeff-Com:  0.516D-02-0.381D-01 0.328D-01-0.158D+00-0.140D+00 0.329D+00
 Coeff-Com:  0.970D+00
 Coeff-En:   0.000D+00 0.000D+00 0.000D+00 0.000D+00 0.000D+00 0.000D+00
 Coeff-En:   0.100D+01
 Coeff:      0.515D-02-0.380D-01 0.327D-01-0.158D+00-0.140D+00 0.328D+00
 Coeff:      0.970D+00
 Gap=     0.071 Goal=   None    Shift=    0.000
 RMSDP=8.75D-04 MaxDP=4.70D-02 DE=-1.15D-04 OVMax= 7.24D-03

 Cycle   8  Pass 1  IDiag  1:
 RMSU=  1.11D-04    CP:  9.68D-01  1.23D+00  8.16D-01 -1.58D-03  1.82D+00
                    CP:  2.20D+00  1.48D+00
 E= -1455.66084601009     Delta-E=       -0.000045270915 Rises=F Damp=F
 DIIS: error= 1.85D-04 at cycle   8 NSaved=   8.
 NSaved= 8 IEnMin= 8 EnMin= -1455.66084601009     IErMin= 8 ErrMin= 1.85D-04
 ErrMax= 1.85D-04  0.00D+00 EMaxC= 1.00D-01 BMatC= 4.39D-06 BMatP= 1.94D-05
 IDIUse=3 WtCom= 9.98D-01 WtEn= 1.85D-03
 Coeff-Com:  0.635D-03 0.188D-01 0.744D-02-0.366D-01-0.237D+00-0.105D+00
 Coeff-Com:  0.564D+00 0.787D+00
 Coeff-En:   0.000D+00 0.000D+00 0.000D+00 0.000D+00 0.000D+00 0.000D+00
 Coeff-En:   0.000D+00 0.100D+01
 Coeff:      0.634D-03 0.188D-01 0.742D-02-0.366D-01-0.236D+00-0.105D+00
 Coeff:      0.563D+00 0.787D+00
 Gap=     0.070 Goal=   None    Shift=    0.000
 RMSDP=6.04D-04 MaxDP=3.34D-02 DE=-4.53D-05 OVMax= 4.48D-03

 Cycle   9  Pass 1  IDiag  1:
 RMSU=  5.87D-05    CP:  9.65D-01  1.24D+00  8.61D-01 -1.70D-01  1.97D+00
                    CP:  2.66D+00  1.77D+00  1.27D+00
 E= -1455.66085722651     Delta-E=       -0.000011216426 Rises=F Damp=F
 DIIS: error= 5.28D-05 at cycle   9 NSaved=   9.
 NSaved= 9 IEnMin= 9 EnMin= -1455.66085722651     IErMin= 9 ErrMin= 5.28D-05
 ErrMax= 5.28D-05  0.00D+00 EMaxC= 1.00D-01 BMatC= 5.06D-07 BMatP= 4.39D-06
 IDIUse=1 WtCom= 1.00D+00 WtEn= 0.00D+00
 Coeff-Com: -0.100D-02 0.209D-01 0.106D-02 0.121D-01-0.928D-01-0.132D+00
 Coeff-Com:  0.103D+00 0.387D+00 0.702D+00
 Coeff:     -0.100D-02 0.209D-01 0.106D-02 0.121D-01-0.928D-01-0.132D+00
 Coeff:      0.103D+00 0.387D+00 0.702D+00
 Gap=     0.070 Goal=   None    Shift=    0.000
 RMSDP=1.53D-04 MaxDP=8.67D-03 DE=-1.12D-05 OVMax= 1.59D-03

 Cycle  10  Pass 1  IDiag  1:
 RMSU=  1.99D-05    CP:  9.65D-01  1.25D+00  8.74D-01 -2.24D-01  2.00D+00
                    CP:  2.80D+00  1.89D+00  1.50D+00  1.11D+00
 E= -1455.66085868342     Delta-E=       -0.000001456905 Rises=F Damp=F
 DIIS: error= 3.52D-05 at cycle  10 NSaved=  10.
 NSaved=10 IEnMin=10 EnMin= -1455.66085868342     IErMin=10 ErrMin= 3.52D-05
 ErrMax= 3.52D-05  0.00D+00 EMaxC= 1.00D-01 BMatC= 1.42D-07 BMatP= 5.06D-07
 IDIUse=1 WtCom= 1.00D+00 WtEn= 0.00D+00
 Coeff-Com: -0.658D-03 0.651D-02 0.746D-03 0.108D-01 0.475D-02-0.414D-01
 Coeff-Com: -0.600D-01-0.118D-01 0.344D+00 0.747D+00
 Coeff:     -0.658D-03 0.651D-02 0.746D-03 0.108D-01 0.475D-02-0.414D-01
 Coeff:     -0.600D-01-0.118D-01 0.344D+00 0.747D+00
 Gap=     0.070 Goal=   None    Shift=    0.000
 RMSDP=8.08D-05 MaxDP=4.30D-03 DE=-1.46D-06 OVMax= 7.90D-04

 Cycle  11  Pass 1  IDiag  1:
 RMSU=  1.12D-05    CP:  9.65D-01  1.25D+00  8.79D-01 -2.45D-01  2.02D+00
                    CP:  2.85D+00  1.92D+00  1.53D+00  1.38D+00  1.36D+00
 E= -1455.66085917484     Delta-E=       -0.000000491421 Rises=F Damp=F
 DIIS: error= 1.46D-05 at cycle  11 NSaved=  11.
 NSaved=11 IEnMin=11 EnMin= -1455.66085917484     IErMin=11 ErrMin= 1.46D-05
 ErrMax= 1.46D-05  0.00D+00 EMaxC= 1.00D-01 BMatC= 4.87D-08 BMatP= 1.42D-07
 IDIUse=1 WtCom= 1.00D+00 WtEn= 0.00D+00
 Coeff-Com: -0.239D-04-0.263D-02 0.109D-02-0.386D-03 0.230D-01 0.158D-01
 Coeff-Com: -0.520D-01-0.107D+00-0.364D-01 0.278D+00 0.881D+00
 Coeff:     -0.239D-04-0.263D-02 0.109D-02-0.386D-03 0.230D-01 0.158D-01
 Coeff:     -0.520D-01-0.107D+00-0.364D-01 0.278D+00 0.881D+00
 Gap=     0.070 Goal=   None    Shift=    0.000
 RMSDP=4.66D-05 MaxDP=2.48D-03 DE=-4.91D-07 OVMax= 7.27D-04

 Cycle  12  Pass 1  IDiag  1:
 RMSU=  8.87D-06    CP:  9.65D-01  1.25D+00  8.84D-01 -2.55D-01  2.03D+00
                    CP:  2.91D+00  1.94D+00  1.57D+00  1.45D+00  1.82D+00
                    CP:  1.69D+00
 E= -1455.66085949156     Delta-E=       -0.000000316715 Rises=F Damp=F
 DIIS: error= 1.40D-05 at cycle  12 NSaved=  12.
 NSaved=12 IEnMin=12 EnMin= -1455.66085949156     IErMin=12 ErrMin= 1.40D-05
 ErrMax= 1.40D-05  0.00D+00 EMaxC= 1.00D-01 BMatC= 1.64D-08 BMatP= 4.87D-08
 IDIUse=1 WtCom= 1.00D+00 WtEn= 0.00D+00
 Coeff-Com:  0.917D-04-0.219D-02 0.108D-02-0.300D-02 0.896D-02 0.144D-01
 Coeff-Com: -0.117D-01-0.399D-01-0.698D-01-0.160D-01 0.342D+00 0.776D+00
 Coeff:      0.917D-04-0.219D-02 0.108D-02-0.300D-02 0.896D-02 0.144D-01
 Coeff:     -0.117D-01-0.399D-01-0.698D-01-0.160D-01 0.342D+00 0.776D+00
 Gap=     0.070 Goal=   None    Shift=    0.000
 RMSDP=1.75D-05 MaxDP=1.96D-03 DE=-3.17D-07 OVMax= 5.95D-04

 Cycle  13  Pass 1  IDiag  1:
 RMSU=  4.81D-06    CP:  9.65D-01  1.25D+00  8.86D-01 -2.55D-01  2.03D+00
                    CP:  2.93D+00  1.95D+00  1.57D+00  1.48D+00  2.16D+00
                    CP:  2.35D+00  1.78D+00
 E= -1455.66085969481     Delta-E=       -0.000000203251 Rises=F Damp=F
 DIIS: error= 1.42D-05 at cycle  13 NSaved=  13.
 NSaved=13 IEnMin=13 EnMin= -1455.66085969481     IErMin=12 ErrMin= 1.40D-05
 ErrMax= 1.42D-05  0.00D+00 EMaxC= 1.00D-01 BMatC= 1.11D-08 BMatP= 1.64D-08
 IDIUse=1 WtCom= 1.00D+00 WtEn= 0.00D+00
 Coeff-Com:  0.344D-04-0.228D-03 0.602D-03-0.158D-02-0.153D-02 0.176D-02
 Coeff-Com:  0.700D-02 0.977D-02-0.170D-01-0.726D-01-0.120D+00 0.433D+00
 Coeff-Com:  0.761D+00
 Coeff:      0.344D-04-0.228D-03 0.602D-03-0.158D-02-0.153D-02 0.176D-02
 Coeff:      0.700D-02 0.977D-02-0.170D-01-0.726D-01-0.120D+00 0.433D+00
 Coeff:      0.761D+00
 Gap=     0.070 Goal=   None    Shift=    0.000
 RMSDP=2.12D-05 MaxDP=2.67D-03 DE=-2.03D-07 OVMax= 6.47D-04

 Cycle  14  Pass 1  IDiag  1:
 RMSU=  2.93D-06    CP:  9.65D-01  1.25D+00  8.87D-01 -2.53D-01  2.03D+00
                    CP:  2.94D+00  1.96D+00  1.55D+00  1.48D+00  2.52D+00
                    CP:  2.97D+00  2.79D+00  1.98D+00
 E= -1455.66085990903     Delta-E=       -0.000000214219 Rises=F Damp=F
 DIIS: error= 1.45D-05 at cycle  14 NSaved=  14.
 NSaved=14 IEnMin=14 EnMin= -1455.66085990903     IErMin=12 ErrMin= 1.40D-05
 ErrMax= 1.45D-05  0.00D+00 EMaxC= 1.00D-01 BMatC= 8.30D-09 BMatP= 1.11D-08
 IDIUse=1 WtCom= 1.00D+00 WtEn= 0.00D+00
 Coeff-Com: -0.133D-04 0.393D-03 0.256D-03-0.209D-03-0.226D-02-0.270D-02
 Coeff-Com:  0.584D-02 0.104D-01 0.115D-01-0.170D-01-0.145D+00 0.109D+00
 Coeff-Com:  0.249D+00 0.781D+00
 Coeff:     -0.133D-04 0.393D-03 0.256D-03-0.209D-03-0.226D-02-0.270D-02
 Coeff:      0.584D-02 0.104D-01 0.115D-01-0.170D-01-0.145D+00 0.109D+00
 Coeff:      0.249D+00 0.781D+00
 Gap=     0.070 Goal=   None    Shift=    0.000
 RMSDP=1.80D-05 MaxDP=2.13D-03 DE=-2.14D-07 OVMax= 5.89D-04

 Cycle  15  Pass 1  IDiag  1:
 RMSU=  8.50D-06    CP:  9.65D-01  1.25D+00  8.88D-01 -2.51D-01  2.03D+00
                    CP:  2.96D+00  1.97D+00  1.55D+00  1.48D+00  2.82D+00
                    CP:  3.00D+00  3.00D+00  3.00D+00  1.84D+00
 E= -1455.66086010163     Delta-E=       -0.000000192607 Rises=F Damp=F
 DIIS: error= 1.47D-05 at cycle  15 NSaved=  15.
 NSaved=15 IEnMin=15 EnMin= -1455.66086010163     IErMin=12 ErrMin= 1.40D-05
 ErrMax= 1.47D-05  0.00D+00 EMaxC= 1.00D-01 BMatC= 8.23D-09 BMatP= 8.30D-09
 IDIUse=1 WtCom= 1.00D+00 WtEn= 0.00D+00
 Coeff-Com: -0.409D-04 0.148D-02 0.356D-03-0.981D-04-0.856D-02-0.930D-02
 Coeff-Com:  0.164D-01 0.465D-01 0.313D-01-0.741D-01-0.421D+00 0.424D-01
 Coeff-Com:  0.100D+01 0.254D+01-0.217D+01
 Coeff:     -0.409D-04 0.148D-02 0.356D-03-0.981D-04-0.856D-02-0.930D-02
 Coeff:      0.164D-01 0.465D-01 0.313D-01-0.741D-01-0.421D+00 0.424D-01
 Coeff:      0.100D+01 0.254D+01-0.217D+01
 Gap=     0.070 Goal=   None    Shift=    0.000
 RMSDP=3.99D-05 MaxDP=4.71D-03 DE=-1.93D-07 OVMax= 1.22D-03

 Cycle  16  Pass 1  IDiag  1:
 RMSU=  1.48D-06    CP:  9.65D-01  1.25D+00  8.86D-01 -2.57D-01  2.04D+00
                    CP:  2.93D+00  1.95D+00  1.57D+00  1.48D+00  2.19D+00
                    CP:  2.48D+00  1.81D+00  7.97D-01 -2.97D-01 -1.73D-02
 E= -1455.66085971033     Delta-E=        0.000000391299 Rises=F Damp=F
 DIIS: error= 1.42D-05 at cycle  16 NSaved=  16.
 NSaved=16 IEnMin=15 EnMin= -1455.66086010163     IErMin=12 ErrMin= 1.40D-05
 ErrMax= 1.42D-05  0.00D+00 EMaxC= 1.00D-01 BMatC= 7.75D-09 BMatP= 8.23D-09
 IDIUse=1 WtCom= 1.00D+00 WtEn= 0.00D+00
 Coeff-Com: -0.129D-03 0.306D-02 0.261D-03 0.164D-02-0.117D-01-0.197D-01
 Coeff-Com:  0.185D-01 0.767D-01 0.880D-01 0.204D-01-0.613D+00-0.706D+00
 Coeff-Com:  0.749D+00 0.545D+01-0.996D+01 0.590D+01
 Coeff:     -0.129D-03 0.306D-02 0.261D-03 0.164D-02-0.117D-01-0.197D-01
 Coeff:      0.185D-01 0.767D-01 0.880D-01 0.204D-01-0.613D+00-0.706D+00
 Coeff:      0.749D+00 0.545D+01-0.996D+01 0.590D+01
 Gap=     0.070 Goal=   None    Shift=    0.000
 RMSDP=2.39D-04 MaxDP=2.82D-02 DE= 3.91D-07 OVMax= 7.46D-03

 Cycle  17  Pass 1  IDiag  1:
 RMSU=  7.01D-05    CP:  9.64D-01  1.25D+00  8.74D-01 -2.87D-01  2.09D+00
                    CP:  2.78D+00  1.83D+00  1.66D+00  1.49D+00 -1.68D+00
                    CP: -3.00D+00 -3.00D+00 -3.00D+00 -3.00D+00 -3.00D+00
                    CP:  3.00D+00
 E= -1455.66085764738     Delta-E=        0.000002062953 Rises=F Damp=F
 DIIS: error= 1.08D-05 at cycle  17 NSaved=  17.
 NSaved=17 IEnMin=15 EnMin= -1455.66086010163     IErMin=17 ErrMin= 1.08D-05
 ErrMax= 1.08D-05  0.00D+00 EMaxC= 1.00D-01 BMatC= 6.59D-09 BMatP= 7.75D-09
 IDIUse=1 WtCom= 1.00D+00 WtEn= 0.00D+00
 Coeff-Com: -0.928D-04 0.820D-03-0.304D-03 0.234D-02 0.494D-02-0.923D-02
 Coeff-Com: -0.128D-01-0.106D-01 0.679D-01 0.243D+00-0.138D-01-0.868D+00
 Coeff-Com: -0.167D+01 0.217D+01-0.799D+01 0.752D+01 0.157D+01
 Coeff:     -0.928D-04 0.820D-03-0.304D-03 0.234D-02 0.494D-02-0.923D-02
 Coeff:     -0.128D-01-0.106D-01 0.679D-01 0.243D+00-0.138D-01-0.868D+00
 Coeff:     -0.167D+01 0.217D+01-0.799D+01 0.752D+01 0.157D+01
 Gap=     0.070 Goal=   None    Shift=    0.000
 RMSDP=4.04D-04 MaxDP=4.72D-02 DE= 2.06D-06 OVMax= 1.24D-02

 Cycle  18  Pass 1  IDiag  1:
 RMSU=  1.88D-04    CP:  9.63D-01  1.24D+00  8.55D-01 -3.44D-01  2.18D+00
                    CP:  2.53D+00  1.64D+00  1.84D+00  1.52D+00 -3.00D+00
                    CP: -3.00D+00 -3.00D+00 -3.00D+00 -3.00D+00 -3.00D+00
                    CP:  3.00D+00  3.00D+00
 E= -1455.66085553473     Delta-E=        0.000002112649 Rises=F Damp=F
 DIIS: error= 4.71D-06 at cycle  18 NSaved=  18.
 NSaved=18 IEnMin=15 EnMin= -1455.66086010163     IErMin=18 ErrMin= 4.71D-06
 ErrMax= 4.71D-06  0.00D+00 EMaxC= 1.00D-01 BMatC= 7.81D-09 BMatP= 6.59D-09
 IDIUse=1 WtCom= 1.00D+00 WtEn= 0.00D+00
 Coeff-Com: -0.391D-04-0.273D-04-0.365D-03 0.138D-02 0.710D-02-0.394D-02
 Coeff-Com: -0.811D-02-0.336D-01 0.506D-01 0.172D+00-0.395D-01-0.532D-01
 Coeff-Com: -0.166D+01 0.887D+00-0.337D+01 0.377D+01 0.522D+00 0.763D+00
 Coeff:     -0.391D-04-0.273D-04-0.365D-03 0.138D-02 0.710D-02-0.394D-02
 Coeff:     -0.811D-02-0.336D-01 0.506D-01 0.172D+00-0.395D-01-0.532D-01
 Coeff:     -0.166D+01 0.887D+00-0.337D+01 0.377D+01 0.522D+00 0.763D+00
 Gap=     0.070 Goal=   None    Shift=    0.000
 RMSDP=8.72D-05 MaxDP=1.01D-02 DE= 2.11D-06 OVMax= 2.81D-03

 Cycle  19  Pass 1  IDiag  1:
 RMSU=  2.91D-05    CP:  9.62D-01  1.24D+00  8.50D-01 -3.57D-01  2.20D+00
                    CP:  2.48D+00  1.59D+00  1.89D+00  1.53D+00 -3.00D+00
                    CP: -3.00D+00 -3.00D+00 -3.00D+00 -3.00D+00 -3.00D+00
                    CP:  3.00D+00  3.00D+00  1.29D+00
 E= -1455.66085529899     Delta-E=        0.000000235741 Rises=F Damp=F
 DIIS: error= 3.27D-06 at cycle  19 NSaved=  19.
 NSaved=19 IEnMin=15 EnMin= -1455.66086010163     IErMin=19 ErrMin= 3.27D-06
 ErrMax= 3.27D-06  0.00D+00 EMaxC= 1.00D-01 BMatC= 2.30D-09 BMatP= 6.59D-09
 IDIUse=1 WtCom= 1.00D+00 WtEn= 0.00D+00
 Coeff-Com: -0.302D-05-0.868D-04-0.160D-03 0.213D-03 0.152D-02-0.101D-02
 Coeff-Com:  0.608D-03-0.983D-02 0.151D-01 0.313D-01-0.699D-01 0.195D+00
 Coeff-Com: -0.479D+00-0.603D-01 0.497D+00-0.869D-01-0.329D+00-0.338D+00
 Coeff-Com:  0.163D+01
 Coeff:     -0.302D-05-0.868D-04-0.160D-03 0.213D-03 0.152D-02-0.101D-02
 Coeff:      0.608D-03-0.983D-02 0.151D-01 0.313D-01-0.699D-01 0.195D+00
 Coeff:     -0.479D+00-0.603D-01 0.497D+00-0.869D-01-0.329D+00-0.338D+00
 Coeff:      0.163D+01
 Gap=     0.070 Goal=   None    Shift=    0.000
 RMSDP=1.49D-04 MaxDP=1.74D-02 DE= 2.36D-07 OVMax= 4.67D-03

 Cycle  20  Pass 1  IDiag  1:
 RMSU=  2.07D-06    CP:  9.62D-01  1.24D+00  8.43D-01 -3.78D-01  2.23D+00
                    CP:  2.39D+00  1.52D+00  1.97D+00  1.53D+00 -3.00D+00
                    CP: -3.00D+00 -3.00D+00 -3.00D+00 -3.00D+00 -3.00D+00
                    CP:  3.00D+00  3.00D+00  1.76D+00  2.69D+00
 E= -1455.66085509015     Delta-E=        0.000000208837 Rises=F Damp=F
 DIIS: error= 2.09D-06 at cycle  20 NSaved=  20.
 NSaved=20 IEnMin=15 EnMin= -1455.66086010163     IErMin=20 ErrMin= 2.09D-06
 ErrMax= 2.09D-06  0.00D+00 EMaxC= 1.00D-01 BMatC= 6.59D-10 BMatP= 2.30D-09
 IDIUse=1 WtCom= 1.00D+00 WtEn= 0.00D+00
 Coeff-Com:  0.516D-05-0.412D-04 0.342D-05-0.129D-03-0.471D-03 0.162D-03
 Coeff-Com:  0.710D-03 0.266D-02-0.317D-02-0.107D-01-0.613D-02 0.196D-01
 Coeff-Com:  0.107D+00-0.219D+00 0.798D+00-0.610D+00-0.221D+00-0.636D+00
 Coeff-Com:  0.100D+01 0.777D+00
 Coeff:      0.516D-05-0.412D-04 0.342D-05-0.129D-03-0.471D-03 0.162D-03
 Coeff:      0.710D-03 0.266D-02-0.317D-02-0.107D-01-0.613D-02 0.196D-01
 Coeff:      0.107D+00-0.219D+00 0.798D+00-0.610D+00-0.221D+00-0.636D+00
 Coeff:      0.100D+01 0.777D+00
 Gap=     0.070 Goal=   None    Shift=    0.000
 RMSDP=4.53D-05 MaxDP=5.22D-03 DE= 2.09D-07 OVMax= 1.48D-03

 Cycle  21  Pass 1  IDiag  1:
 Restarting incremental Fock formation.
 E= -1455.66085507457     Delta-E=        0.000000015581 Rises=F Damp=F
 DIIS: error= 4.04D-07 at cycle  21 NSaved=  20.
 NSaved=20 IEnMin=14 EnMin= -1455.66086010163     IErMin=20 ErrMin= 4.04D-07
 ErrMax= 4.04D-07  0.00D+00 EMaxC= 1.00D-01 BMatC= 4.56D-11 BMatP= 6.59D-10
 IDIUse=1 WtCom= 1.00D+00 WtEn= 0.00D+00
 Coeff-Com:  0.245D-04 0.215D-04-0.479D-04-0.232D-03-0.245D-03 0.391D-04
 Coeff-Com:  0.192D-02-0.138D-02-0.310D-02 0.548D-02-0.360D-01 0.842D-01
 Coeff-Com:  0.425D-02-0.162D-01-0.351D-01-0.600D-02-0.213D+00 0.197D+00
 Coeff-Com:  0.328D+00 0.690D+00
 Coeff:      0.245D-04 0.215D-04-0.479D-04-0.232D-03-0.245D-03 0.391D-04
 Coeff:      0.192D-02-0.138D-02-0.310D-02 0.548D-02-0.360D-01 0.842D-01
 Coeff:      0.425D-02-0.162D-01-0.351D-01-0.600D-02-0.213D+00 0.197D+00
 Coeff:      0.328D+00 0.690D+00
 Gap=     0.070 Goal=   None    Shift=    0.000
 RMSDP=7.74D-06 MaxDP=9.05D-04 DE= 1.56D-08 OVMax= 2.29D-04

 Cycle  22  Pass 1  IDiag  1:
 RMSU=  7.09D-06    CP:  1.00D+00
 E= -1455.66085507417     Delta-E=        0.000000000401 Rises=F Damp=F
 DIIS: error= 2.23D-07 at cycle  22 NSaved=  20.
 NSaved=20 IEnMin=13 EnMin= -1455.66086010163     IErMin=20 ErrMin= 2.23D-07
 ErrMax= 2.23D-07  0.00D+00 EMaxC= 1.00D-01 BMatC= 1.91D-11 BMatP= 4.56D-11
 IDIUse=1 WtCom= 1.00D+00 WtEn= 0.00D+00
 Coeff-Com:  0.352D-04-0.437D-05-0.191D-03-0.283D-03 0.376D-03 0.103D-02
 Coeff-Com:  0.458D-03-0.210D-02-0.381D-02-0.153D-01 0.418D-01 0.743D-01
 Coeff-Com: -0.172D+00 0.810D-01 0.178D-01-0.171D-01-0.641D-01 0.307D-01
 Coeff-Com:  0.307D+00 0.720D+00
 Coeff:      0.352D-04-0.437D-05-0.191D-03-0.283D-03 0.376D-03 0.103D-02
 Coeff:      0.458D-03-0.210D-02-0.381D-02-0.153D-01 0.418D-01 0.743D-01
 Coeff:     -0.172D+00 0.810D-01 0.178D-01-0.171D-01-0.641D-01 0.307D-01
 Coeff:      0.307D+00 0.720D+00
 Gap=     0.070 Goal=   None    Shift=    0.000
 RMSDP=1.06D-06 MaxDP=1.13D-04 DE= 4.01D-10 OVMax= 4.02D-05

 Cycle  23  Pass 1  IDiag  1:
 RMSU=  4.07D-07    CP:  1.00D+00  1.13D+00
 E= -1455.66085507417     Delta-E=        0.000000000001 Rises=F Damp=F
 DIIS: error= 7.04D-08 at cycle  23 NSaved=  20.
 NSaved=20 IEnMin=12 EnMin= -1455.66086010163     IErMin=20 ErrMin= 7.04D-08
 ErrMax= 7.04D-08  0.00D+00 EMaxC= 1.00D-01 BMatC= 1.14D-12 BMatP= 1.91D-11
 IDIUse=1 WtCom= 1.00D+00 WtEn= 0.00D+00
 Coeff-Com: -0.271D-05 0.149D-04 0.267D-04 0.912D-04-0.326D-04 0.135D-03
 Coeff-Com:  0.111D-04-0.272D-03-0.404D-03 0.381D-02 0.146D-01-0.535D-01
 Coeff-Com:  0.348D-01 0.917D-02 0.148D-01-0.359D-01-0.217D-01 0.106D-01
 Coeff-Com:  0.179D+00 0.844D+00
 Coeff:     -0.271D-05 0.149D-04 0.267D-04 0.912D-04-0.326D-04 0.135D-03
 Coeff:      0.111D-04-0.272D-03-0.404D-03 0.381D-02 0.146D-01-0.535D-01
 Coeff:      0.348D-01 0.917D-02 0.148D-01-0.359D-01-0.217D-01 0.106D-01
 Coeff:      0.179D+00 0.844D+00
 Gap=     0.070 Goal=   None    Shift=    0.000
 RMSDP=2.97D-07 MaxDP=1.70D-05 DE= 1.36D-12 OVMax= 1.69D-06

 Cycle  24  Pass 1  IDiag  1:
 RMSU=  2.41D-07    CP:  1.00D+00  1.12D+00  1.38D+00
 E= -1455.66085507417     Delta-E=        0.000000000000 Rises=F Damp=F
 DIIS: error= 1.94D-08 at cycle  24 NSaved=  20.
 NSaved=20 IEnMin=11 EnMin= -1455.66086010163     IErMin=20 ErrMin= 1.94D-08
 ErrMax= 1.94D-08  0.00D+00 EMaxC= 1.00D-01 BMatC= 9.59D-14 BMatP= 1.14D-12
 IDIUse=1 WtCom= 1.00D+00 WtEn= 0.00D+00
 Coeff-Com: -0.782D-05 0.226D-04 0.309D-04-0.117D-04 0.910D-05-0.119D-03
 Coeff-Com: -0.403D-03 0.167D-02-0.980D-03-0.351D-02 0.437D-02-0.160D-02
 Coeff-Com:  0.390D-03 0.627D-02-0.380D-02-0.935D-02-0.310D-01-0.269D-01
 Coeff-Com:  0.274D+00 0.791D+00
 Coeff:     -0.782D-05 0.226D-04 0.309D-04-0.117D-04 0.910D-05-0.119D-03
 Coeff:     -0.403D-03 0.167D-02-0.980D-03-0.351D-02 0.437D-02-0.160D-02
 Coeff:      0.390D-03 0.627D-02-0.380D-02-0.935D-02-0.310D-01-0.269D-01
 Coeff:      0.274D+00 0.791D+00
 Gap=     0.070 Goal=   None    Shift=    0.000
 RMSDP=1.04D-07 MaxDP=1.28D-05 DE= 0.00D+00 OVMax= 2.98D-06

 Cycle  25  Pass 1  IDiag  1:
 RMSU=  1.69D-08    CP:  1.00D+00  1.11D+00  1.36D+00  9.46D-01
 E= -1455.66085507420     Delta-E=       -0.000000000029 Rises=F Damp=F
 DIIS: error= 1.16D-08 at cycle  25 NSaved=  20.
 NSaved=20 IEnMin=10 EnMin= -1455.66086010163     IErMin=20 ErrMin= 1.16D-08
 ErrMax= 1.16D-08  0.00D+00 EMaxC= 1.00D-01 BMatC= 2.94D-14 BMatP= 9.59D-14
 IDIUse=1 WtCom= 1.00D+00 WtEn= 0.00D+00
 Coeff-Com:  0.174D-05-0.171D-04-0.342D-04 0.170D-05 0.843D-04 0.132D-03
 Coeff-Com: -0.106D-03-0.201D-02-0.408D-02 0.782D-02-0.264D-02 0.183D-04
 Coeff-Com:  0.601D-03 0.246D-02 0.230D-03-0.765D-02-0.276D-01-0.384D-01
 Coeff-Com:  0.234D+00 0.838D+00
 Coeff:      0.174D-05-0.171D-04-0.342D-04 0.170D-05 0.843D-04 0.132D-03
 Coeff:     -0.106D-03-0.201D-02-0.408D-02 0.782D-02-0.264D-02 0.183D-04
 Coeff:      0.601D-03 0.246D-02 0.230D-03-0.765D-02-0.276D-01-0.384D-01
 Coeff:      0.234D+00 0.838D+00
 Gap=     0.070 Goal=   None    Shift=    0.000
 RMSDP=3.21D-08 MaxDP=1.63D-06 DE=-2.86D-11 OVMax= 2.97D-07

 Cycle  26  Pass 1  IDiag  1:
 RMSU=  8.50D-09    CP:  1.00D+00  1.11D+00  1.30D+00  8.78D-01  1.21D+00
 E= -1455.66085507419     Delta-E=        0.000000000005 Rises=F Damp=F
 DIIS: error= 6.54D-09 at cycle  26 NSaved=  20.
 NSaved=20 IEnMin= 9 EnMin= -1455.66086010163     IErMin=20 ErrMin= 6.54D-09
 ErrMax= 6.54D-09  0.00D+00 EMaxC= 1.00D-01 BMatC= 6.53D-15 BMatP= 2.94D-14
 IDIUse=1 WtCom= 1.00D+00 WtEn= 0.00D+00
 Coeff-Com: -0.835D-05-0.156D-04-0.210D-04-0.410D-04 0.431D-04 0.279D-03
 Coeff-Com: -0.134D-03-0.185D-02 0.608D-02-0.400D-02-0.102D-02-0.949D-03
 Coeff-Com:  0.220D-02 0.119D-02-0.146D-02-0.115D-01-0.525D-01-0.892D-02
 Coeff-Com:  0.309D+00 0.763D+00
 Coeff:     -0.835D-05-0.156D-04-0.210D-04-0.410D-04 0.431D-04 0.279D-03
 Coeff:     -0.134D-03-0.185D-02 0.608D-02-0.400D-02-0.102D-02-0.949D-03
 Coeff:      0.220D-02 0.119D-02-0.146D-02-0.115D-01-0.525D-01-0.892D-02
 Coeff:      0.309D+00 0.763D+00
 Gap=     0.070 Goal=   None    Shift=    0.000
 RMSDP=2.41D-08 MaxDP=2.90D-06 DE= 4.55D-12 OVMax= 6.50D-07

 Cycle  27  Pass 1  IDiag  1:
 RMSU=  5.02D-09    CP:  1.00D+00  1.11D+00  1.30D+00  8.57D-01  1.36D+00
                    CP:  7.97D-01
 E= -1455.66085507418     Delta-E=        0.000000000017 Rises=F Damp=F
 DIIS: error= 3.63D-09 at cycle  27 NSaved=  20.
 NSaved=20 IEnMin= 8 EnMin= -1455.66086010163     IErMin=20 ErrMin= 3.63D-09
 ErrMax= 3.63D-09  0.00D+00 EMaxC= 1.00D-01 BMatC= 4.09D-15 BMatP= 6.53D-15
 IDIUse=1 WtCom= 1.00D+00 WtEn= 0.00D+00
 Large coefficients: NSaved= 20 BigCof=    0.00 CofMax=   10.00 Det=-2.99D-15
 Inversion failed.  Reducing to 19 matrices.
 Large coefficients: NSaved= 19 BigCof=    0.00 CofMax=   10.00 Det=-3.15D-15
 Inversion failed.  Reducing to 18 matrices.
 Large coefficients: NSaved= 18 BigCof=    0.00 CofMax=   10.00 Det=-3.50D-15
 Inversion failed.  Reducing to 17 matrices.
 Large coefficients: NSaved= 17 BigCof=    0.00 CofMax=   10.00 Det=-3.52D-15
 Inversion failed.  Reducing to 16 matrices.
 Large coefficients: NSaved= 16 BigCof=    0.00 CofMax=   10.00 Det=-3.86D-15
 Inversion failed.  Reducing to 15 matrices.
 Coeff-Com:  0.606D-05 0.157D-04-0.643D-05 0.218D-04-0.946D-04-0.297D-03
 Coeff-Com:  0.264D-03-0.816D-04 0.896D-04 0.381D-03-0.713D-04-0.915D-04
 Coeff-Com: -0.512D-03 0.261D+00 0.739D+00
 Coeff:      0.606D-05 0.157D-04-0.643D-05 0.218D-04-0.946D-04-0.297D-03
 Coeff:      0.264D-03-0.816D-04 0.896D-04 0.381D-03-0.713D-04-0.915D-04
 Coeff:     -0.512D-03 0.261D+00 0.739D+00
 Gap=     0.070 Goal=   None    Shift=    0.000
 RMSDP=1.58D-08 MaxDP=1.76D-06 DE= 1.73D-11 OVMax= 3.86D-07

 Cycle  28  Pass 1  IDiag  1:
 RMSU=  1.95D-09    CP:  1.00D+00  1.11D+00  1.30D+00  8.71D-01  1.29D+00
                    CP:  9.76D-01  5.28D-01
 E= -1455.66085507419     Delta-E=       -0.000000000010 Rises=F Damp=F
 DIIS: error= 2.69D-09 at cycle  28 NSaved=  16.
 NSaved=16 IEnMin= 7 EnMin= -1455.66086010163     IErMin=16 ErrMin= 2.69D-09
 ErrMax= 2.69D-09  0.00D+00 EMaxC= 1.00D-01 BMatC= 8.40D-16 BMatP= 4.09D-15
 IDIUse=1 WtCom= 1.00D+00 WtEn= 0.00D+00
 Large coefficients: NSaved= 16 BigCof=    0.00 CofMax=   10.00 Det=-8.91D-16
 Inversion failed.  Reducing to 15 matrices.
 Coeff-Com: -0.993D-06-0.998D-05-0.111D-04 0.522D-04 0.132D-03 0.590D-04
 Coeff-Com:  0.123D-03-0.262D-03-0.109D-03-0.625D-04 0.625D-04 0.317D-04
 Coeff-Com:  0.529D-04 0.221D+00 0.779D+00
 Coeff:     -0.993D-06-0.998D-05-0.111D-04 0.522D-04 0.132D-03 0.590D-04
 Coeff:      0.123D-03-0.262D-03-0.109D-03-0.625D-04 0.625D-04 0.317D-04
 Coeff:      0.529D-04 0.221D+00 0.779D+00
 Gap=     0.070 Goal=   None    Shift=    0.000
 RMSDP=6.98D-09 MaxDP=7.85D-07 DE=-1.05D-11 OVMax= 1.72D-07

 SCF Done:  E(RM062X) =  -1455.66085507     A.U. after   28 cycles
            NFock= 28  Conv=0.70D-08     -V/T= 2.0027
 KE= 1.451693697645D+03 PE=-5.479407200173D+03 EE= 1.556927449759D+03
 Leave Link  502 at Wed Jul  6 06:03:07 2022, MaxMem=   671088640 cpu:            2877.4 elap:             625.3
 (Enter /gpfs/software/gaussian16/sse4/tar/g16/l701.exe)
 ... and contract with generalized density number  0.
 Compute integral first derivatives.
 Leave Link  701 at Wed Jul  6 06:03:07 2022, MaxMem=   671088640 cpu:               0.8 elap:               0.2
 (Enter /gpfs/software/gaussian16/sse4/tar/g16/l702.exe)
 L702 exits ... SP integral derivatives will be done elsewhere.
 Leave Link  702 at Wed Jul  6 06:03:07 2022, MaxMem=   671088640 cpu:               0.1 elap:               0.0
 (Enter /gpfs/software/gaussian16/sse4/tar/g16/l703.exe)
 Integral derivatives from FoFJK, PRISM(SPDF).
 Compute integral first derivatives, UseDBF=F ICtDFT=           0.
 Calling FoFJK, ICntrl=      2127 FMM=F ISym2X=0 I1Cent= 0 IOpClX= 0 NMat=1 NMatS=1 NMatT=0.
 FoFJK:  IHMeth= 1 ICntrl=    2127 DoSepK=F KAlg= 0 I1Cent=           0 FoldK=F
 IRaf=         0 NMat=       1 IRICut=       1 DoRegI=T DoRafI=F ISym2E= 0 IDoP0=0 IntGTp=1.
 FoFCou: FMM=F IPFlag=           0 FMFlag=      100000 FMFlg1=         800
         NFxFlg=           0 DoJE=F BraDBF=F KetDBF=F FulRan=T
         wScrn=  0.000000 ICntrl=      2127 IOpCl=  0 I1Cent=           0 NGrid=           0
         NMat0=    1 NMatS0=      1 NMatT0=    0 NMatD0=    1 NMtDS0=    0 NMtDT0=    0
 Symmetry not used in FoFCou.
 Leave Link  703 at Wed Jul  6 06:03:38 2022, MaxMem=   671088640 cpu:             154.5 elap:              31.0
 (Enter /gpfs/software/gaussian16/sse4/tar/g16/l716.exe)
 Dipole        =-1.84391269D+00 1.08566188D+00 1.00154896D-01
 ***** Axes restored to original set *****
 -------------------------------------------------------------------
 Center     Atomic                   Forces (Hartrees/Bohr)
 Number     Number              X              Y              Z
 -------------------------------------------------------------------
      1        6          -0.024195141   -0.013683300    0.017472902
      2        6           0.009399629   -0.021322734    0.009621024
      3        6           0.017791997   -0.009655381   -0.000643553
      4        6           0.034002589    0.024944144   -0.028751075
      5        6          -0.036572859   -0.012986580    0.022655697
      6        6          -0.000508854    0.025472605   -0.014611114
      7        1          -0.000134936   -0.001642120   -0.000302358
      8        1           0.002655969    0.000006553   -0.002338539
      9        8          -0.001610619    0.006789641   -0.003694761
     10        1          -0.003274787    0.000698428    0.002315834
     11        6           0.016989225   -0.002593599   -0.006504669
     12        6          -0.005175979   -0.002121861    0.005131873
     13        6          -0.005608462    0.003081374   -0.000663120
     14        6          -0.012011135    0.010666746   -0.005826684
     15        6          -0.003162463   -0.003951375    0.006631024
     16        6          -0.004513515    0.003643257   -0.001533522
     17       17           0.006542300   -0.002275551   -0.001817446
     18       17           0.003584845   -0.003684889    0.002455173
     19        1           0.003758694   -0.001118121   -0.000297932
     20        1           0.002043501   -0.000267237    0.000701248
 -------------------------------------------------------------------
 Cartesian Forces:  Max     0.036572859 RMS     0.012002284
 Leave Link  716 at Wed Jul  6 06:03:38 2022, MaxMem=   671088640 cpu:               0.1 elap:               0.0
 (Enter /gpfs/software/gaussian16/sse4/tar/g16/l103.exe)

 GradGradGradGradGradGradGradGradGradGradGradGradGradGradGradGradGradGrad
 Berny optimization.
 Using GEDIIS/GDIIS optimizer.
 FormGI is forming the generalized inverse of G from B-inverse, IUseBI=4.
 GSVD:  received Info=                   1 from GESDD.
 Internal  Forces:  Max     0.024825253 RMS     0.006705977
 Search for a local minimum.
 Step number   2 out of a maximum of  107
 All quantities printed in internal units (Hartrees-Bohrs-Radians)
 RMS Force = .67060D-02 SwitMx=.10000D-02 MixMth= 1
 Mixed Optimization -- RFO/linear search
 Update second derivatives using D2CorX and points    1    2
 DE= -2.66D-02 DEPred=-2.17D-02 R= 1.22D+00
 TightC=F SS=  1.41D+00  RLast= 3.05D-01 DXNew= 5.0454D-01 9.1641D-01
 Trust test= 1.22D+00 RLast= 3.05D-01 DXMaxT set to 5.05D-01
 ITU=  1  0
 Use linear search instead of GDIIS.
     Eigenvalues ---    0.00814   0.01175   0.01208   0.01347   0.01592
     Eigenvalues ---    0.01710   0.01779   0.01992   0.02031   0.02045
     Eigenvalues ---    0.02080   0.02096   0.02151   0.02162   0.02180
     Eigenvalues ---    0.02278   0.02428   0.12757   0.15994   0.15999
     Eigenvalues ---    0.16000   0.16195   0.16667   0.22558   0.22966
     Eigenvalues ---    0.23452   0.24036   0.24927   0.24988   0.24999
     Eigenvalues ---    0.24999   0.25000   0.25664   0.32055   0.32574
     Eigenvalues ---    0.32757   0.32855   0.33312   0.35122   0.35212
     Eigenvalues ---    0.35255   0.35898   0.35922   0.38738   0.41674
     Eigenvalues ---    0.41973   0.42789   0.45197   0.45875   0.46443
     Eigenvalues ---    0.48990   0.50746   0.52885   1.00805
 RFO step:  Lambda=-8.96026394D-03 EMin= 8.13951578D-03
 Quartic linear search produced a step of  1.03463.
 Iteration  1 RMS(Cart)=  0.08093581 RMS(Int)=  0.00375580
 Iteration  2 RMS(Cart)=  0.00544288 RMS(Int)=  0.00075904
 Iteration  3 RMS(Cart)=  0.00000915 RMS(Int)=  0.00075897
 Iteration  4 RMS(Cart)=  0.00000002 RMS(Int)=  0.00075897
 ITry= 1 IFail=0 DXMaxC= 2.89D-01 DCOld= 1.00D+10 DXMaxT= 5.05D-01 DXLimC= 3.00D+00 Rises=F
 Variable       Old X    -DE/DX   Delta X   Delta X   Delta X     New X
                                 (Linear)    (Quad)   (Total)
    R1        2.78870  -0.00243  -0.02476   0.01015  -0.01378   2.77492
    R2        2.68882  -0.01192  -0.01269  -0.04772  -0.05916   2.62966
    R3        2.33051   0.00153   0.03083  -0.02679   0.00404   2.33456
    R4        2.58176   0.00882   0.02501   0.00826   0.03290   2.61466
    R5        2.04524   0.00146   0.00295   0.00486   0.00781   2.05305
    R6        2.71543  -0.02185  -0.13150   0.01347  -0.11941   2.59602
    R7        2.04628  -0.00093  -0.00907   0.00449  -0.00458   2.04169
    R8        2.59908  -0.02270  -0.07380  -0.02824  -0.10140   2.49768
    R9        2.61022   0.01595   0.04267   0.01764   0.05934   2.66955
   R10        2.04624   0.00025   0.00415  -0.00306   0.00110   2.04733
   R11        2.83519   0.00261   0.00775   0.00723   0.01498   2.85018
   R12        2.64903   0.00024  -0.00513   0.00666   0.00170   2.65073
   R13        2.62068   0.00226  -0.02799   0.03950   0.01187   2.63255
   R14        2.63127  -0.00394  -0.02308   0.00622  -0.01705   2.61422
   R15        2.05253   0.00013  -0.00084   0.00164   0.00080   2.05333
   R16        2.62679   0.00045  -0.01460   0.01640   0.00145   2.62824
   R17        3.29013   0.00568   0.02372   0.00850   0.03222   3.32235
   R18        2.62153   0.00349  -0.01419   0.02988   0.01587   2.63740
   R19        2.64117   0.00085   0.01021  -0.00722   0.00283   2.64399
   R20        2.05284   0.00093  -0.00003   0.00522   0.00519   2.05803
   R21        3.29511   0.00701   0.03408   0.00501   0.03909   3.33419
    A1        1.82085  -0.02483  -0.12745  -0.06052  -0.18538   1.63547
    A2        2.18849   0.00339   0.00654   0.02496   0.03005   2.21853
    A3        2.27374   0.02143   0.12080   0.03610   0.15543   2.42918
    A4        2.15066   0.01575   0.08811   0.03467   0.12325   2.27392
    A5        1.99593  -0.01159  -0.05912  -0.04289  -0.10225   1.89368
    A6        2.13655  -0.00416  -0.02903   0.00827  -0.02102   2.11553
    A7        2.17406  -0.00468  -0.01913  -0.00990  -0.03102   2.14304
    A8        2.08610   0.00319   0.03697  -0.01914   0.01881   2.10491
    A9        2.02302   0.00149  -0.01784   0.02905   0.01220   2.03522
   A10        2.39338   0.02464   0.09348   0.07282   0.16823   2.56160
   A11        1.98623  -0.00261  -0.01246  -0.00763  -0.02095   1.96529
   A12        2.11620   0.00479   0.03471   0.01018   0.04523   2.16143
   A13        2.18016  -0.00218  -0.02245  -0.00176  -0.02386   2.15630
   A14        2.04077  -0.00827  -0.02252  -0.02933  -0.05459   1.98618
   A15        2.12500   0.00507   0.00155   0.03291   0.03583   2.16084
   A16        2.11698   0.00320   0.02096  -0.00350   0.01882   2.13580
   A17        2.12823  -0.00928  -0.04227  -0.02492  -0.06742   2.06081
   A18        2.07276  -0.00151   0.00366  -0.01639  -0.01296   2.05980
   A19        2.08217   0.01079   0.03866   0.04130   0.08040   2.16257
   A20        2.10078  -0.00293  -0.01447  -0.00991  -0.02449   2.07629
   A21        2.13511   0.00345   0.02397   0.00774   0.03171   2.16683
   A22        2.04728  -0.00052  -0.00951   0.00215  -0.00734   2.03994
   A23        2.09491  -0.00115  -0.00276  -0.00816  -0.01153   2.08339
   A24        2.06790   0.00117   0.01658  -0.00854   0.00832   2.07622
   A25        2.12037  -0.00001  -0.01381   0.01670   0.00318   2.12356
   A26        2.10078  -0.01310  -0.03483  -0.06072  -0.09477   2.00601
   A27        2.10234   0.00515   0.01310   0.03000   0.04306   2.14540
   A28        2.10270   0.00132   0.02189  -0.00395   0.01792   2.12062
   A29        2.07809  -0.00647  -0.03503  -0.02588  -0.06093   2.01717
   A30        2.08493   0.00124   0.00008   0.00755   0.00705   2.09198
   A31        2.11610  -0.00297  -0.02562   0.00689  -0.01845   2.09765
   A32        2.08216   0.00173   0.02553  -0.01445   0.01136   2.09352
    D1        0.01526  -0.00005   0.00572  -0.00668  -0.00248   0.01278
    D2       -3.11672   0.00027   0.01301  -0.01167  -0.00007  -3.11679
    D3       -3.14075  -0.00024  -0.01379   0.02984   0.01535  -3.12540
    D4        0.01046   0.00008  -0.00650   0.02484   0.01775   0.02821
    D5       -0.03334  -0.00031  -0.00334  -0.00856  -0.01175  -0.04509
    D6        3.12366   0.00014   0.01711  -0.04737  -0.03131   3.09235
    D7        0.00529  -0.00049  -0.00949  -0.00439  -0.01499  -0.00970
    D8       -3.13538  -0.00029  -0.00392  -0.01780  -0.02204   3.12577
    D9        3.13650  -0.00085  -0.01738   0.00074  -0.01794   3.11856
   D10       -0.00416  -0.00066  -0.01182  -0.01267  -0.02499  -0.02915
   D11       -0.01701   0.00068   0.00737   0.02729   0.03469   0.01767
   D12        3.09341   0.00077   0.00691   0.02989   0.03720   3.13062
   D13        3.12368   0.00050   0.00186   0.04024   0.04148  -3.11802
   D14       -0.04908   0.00058   0.00140   0.04284   0.04400  -0.00508
   D15        0.02431   0.00069   0.00280   0.03088   0.03410   0.05842
   D16       -3.08204   0.00088   0.00997   0.00740   0.01786  -3.06418
   D17        0.00473  -0.00028  -0.00185  -0.03439  -0.03528  -0.03054
   D18       -3.10585  -0.00040  -0.00104  -0.03768  -0.03810   3.13924
   D19        3.10959  -0.00031  -0.00824  -0.00965  -0.01747   3.09212
   D20       -0.00099  -0.00044  -0.00742  -0.01294  -0.02030  -0.02129
   D21        2.90210  -0.00092  -0.01978  -0.02703  -0.04701   2.85509
   D22       -0.24573  -0.00063  -0.01217  -0.03077  -0.04317  -0.28890
   D23       -0.27201  -0.00103  -0.02103  -0.02473  -0.04553  -0.31755
   D24        2.86335  -0.00074  -0.01342  -0.02847  -0.04169   2.82165
   D25        3.10845  -0.00006   0.00237  -0.01068  -0.00845   3.10000
   D26       -0.03868  -0.00048  -0.00511  -0.01569  -0.02114  -0.05982
   D27       -0.02688  -0.00031  -0.00503  -0.00673  -0.01217  -0.03904
   D28        3.10918  -0.00073  -0.01251  -0.01173  -0.02485   3.08432
   D29       -3.12852  -0.00001  -0.00768   0.02007   0.01187  -3.11665
   D30        0.00701   0.00020  -0.00090   0.01620   0.01539   0.02239
   D31        0.02155   0.00004   0.00372  -0.00456  -0.00122   0.02034
   D32       -3.12137  -0.00025  -0.00358  -0.00263  -0.00640  -3.12777
   D33       -3.11477   0.00042   0.01086   0.00018   0.01043  -3.10434
   D34        0.02549   0.00013   0.00356   0.00210   0.00525   0.03073
   D35        0.00362   0.00012   0.00262   0.00572   0.00820   0.01181
   D36       -3.13976  -0.00003   0.00020   0.00041   0.00087  -3.13890
   D37       -3.13660   0.00042   0.01025   0.00375   0.01352  -3.12308
   D38        0.00320   0.00026   0.00783  -0.00155   0.00619   0.00939
   D39        0.01817   0.00013   0.00787  -0.01442  -0.00629   0.01188
   D40       -3.13486   0.00012   0.00262   0.00303   0.00614  -3.12872
   D41       -0.02351  -0.00036  -0.00879   0.00306  -0.00555  -0.02906
   D42        3.11984  -0.00020  -0.00644   0.00824   0.00180   3.12163
   D43        3.12936  -0.00039  -0.00382  -0.01429  -0.01776   3.11160
   D44       -0.01048  -0.00024  -0.00147  -0.00911  -0.01041  -0.02089
         Item               Value     Threshold  Converged?
 Maximum Force            0.024825     0.000450     NO 
 RMS     Force            0.006706     0.000300     NO 
 Maximum Displacement     0.288865     0.001800     NO 
 RMS     Displacement     0.082324     0.001200     NO 
 Predicted change in Energy=-1.573220D-02
 Lowest energy point so far.  Saving SCF results.
 GradGradGradGradGradGradGradGradGradGradGradGradGradGradGradGradGradGrad

 Leave Link  103 at Wed Jul  6 06:03:38 2022, MaxMem=   671088640 cpu:               0.1 elap:               0.0
 (Enter /gpfs/software/gaussian16/sse4/tar/g16/l202.exe)
                          Input orientation:                          
 ---------------------------------------------------------------------
 Center     Atomic      Atomic             Coordinates (Angstroms)
 Number     Number       Type             X           Y           Z
 ---------------------------------------------------------------------
      1          6           0       -8.257825   -1.822406    6.529475
      2          6           0       -7.424683   -0.989783    5.652613
      3          6           0       -6.133321   -1.185146    5.195870
      4          6           0       -7.271435   -2.789162    6.699301
      5          6           0       -6.054453   -3.194763    6.380909
      6          6           0       -5.380339   -2.281372    5.540127
      7          1           0       -5.669238   -0.467517    4.534856
      8          1           0       -5.625368   -4.132987    6.711636
      9          8           0       -9.417897   -1.597046    6.889538
     10          1           0       -7.989705   -0.102479    5.381015
     11          6           0       -3.976463   -2.524145    5.045149
     12          6           0       -3.191573   -3.468674    5.722941
     13          6           0       -1.918958   -3.742135    5.254511
     14          6           0       -3.537669   -1.798633    3.939810
     15          6           0       -2.241110   -2.096178    3.517625
     16          6           0       -1.440376   -3.059068    4.141537
     17         17           0        0.177935   -3.393747    3.523400
     18         17           0       -0.943169   -4.941308    6.091638
     19          1           0       -1.786654   -1.583755    2.670896
     20          1           0       -3.511078   -3.999457    6.615595
 ---------------------------------------------------------------------
                    Distance matrix (angstroms):
                    1          2          3          4          5
     1  C    0.000000
     2  C    1.468426   0.000000
     3  C    2.588073   1.383617   0.000000
     4  C    1.391554   2.087296   2.475575   0.000000
     5  C    2.600054   2.696271   2.334330   1.321714   0.000000
     6  C    3.077236   2.420784   1.373756   2.275473   1.412666
     7  H    3.537656   2.145630   1.080418   3.555543   3.315746
     8  H    3.507391   3.773432   3.353405   2.124983   1.083402
     9  O    1.235395   2.423150   3.718416   2.462647   3.758212
    10  H    2.085425   1.086427   2.156990   3.077670   3.782486
    11  C    4.585382   3.822761   2.543162   3.696389   2.559693
[truncated: 2,441,226 more chars]
