# Supplementary material for: Gas Phase Reactivity of Isomeric Hydroxylated Polychlorinated Biphenyls
Source: J Am Soc Mass Spectrom. 2024 Apr 19;35(5):1021–9. doi: 10.1021/jasms.4c00035 (PMC11066962; doi:10.1021/jasms.4c00035)
Supplement: Supplementary file 3 — js4c00035_si_003.zip [file js4c00035_si_003.zip › Claculated geometries/2-OH-CB77_a2.out]

 Entering Gaussian System, Link 0=/gpfs/software/gaussian16/sse4/tar/g16/g16
 Initial command:
 /gpfs/software/gaussian16/sse4/tar/g16/l1.exe "/tmp/Gau-179605.inp" -scrdir="/tmp/"
 Entering Link 1 = /gpfs/software/gaussian16/sse4/tar/g16/l1.exe PID=    179606.
  
 Copyright (c) 1988,1990,1992,1993,1995,1998,2003,2009,2016,
            Gaussian, Inc.  All Rights Reserved.
  
 This is part of the Gaussian(R) 16 program.  It is based on
 the Gaussian(R) 09 system (copyright 2009, Gaussian, Inc.),
 the Gaussian(R) 03 system (copyright 2003, Gaussian, Inc.),
 the Gaussian(R) 98 system (copyright 1998, Gaussian, Inc.),
 the Gaussian(R) 94 system (copyright 1995, Gaussian, Inc.),
 the Gaussian 92(TM) system (copyright 1992, Gaussian, Inc.),
 the Gaussian 90(TM) system (copyright 1990, Gaussian, Inc.),
 the Gaussian 88(TM) system (copyright 1988, Gaussian, Inc.),
 the Gaussian 86(TM) system (copyright 1986, Carnegie Mellon
 University), and the Gaussian 82(TM) system (copyright 1983,
 Carnegie Mellon University). Gaussian is a federally registered
 trademark of Gaussian, Inc.
  
 This software contains proprietary and confidential information,
 including trade secrets, belonging to Gaussian, Inc.
  
 This software is provided under written license and may be
 used, copied, transmitted, or stored only in accord with that
 written license.
  
 The following legend is applicable only to US Government
 contracts under FAR:
  
                    RESTRICTED RIGHTS LEGEND
  
 Use, reproduction and disclosure by the US Government is
 subject to restrictions as set forth in subparagraphs (a)
 and (c) of the Commercial Computer Software - Restricted
 Rights clause in FAR 52.227-19.
  
 Gaussian, Inc.
 340 Quinnipiac St., Bldg. 40, Wallingford CT 06492
  
  
 ---------------------------------------------------------------
 Warning -- This program may not be used in any manner that
 competes with the business of Gaussian, Inc. or will provide
 assistance to any competitor of Gaussian, Inc.  The licensee
 of this program is prohibited from giving any competitor of
 Gaussian, Inc. access to this program.  By using this program,
 the user acknowledges that Gaussian, Inc. is engaged in the
 business of creating and licensing software in the field of
 computational chemistry and represents and warrants to the
 licensee that it is not a competitor of Gaussian, Inc. and that
 it will not use this program in any manner prohibited above.
 ---------------------------------------------------------------
  

 Cite this work as:
 Gaussian 16, Revision A.03,
 M. J. Frisch, G. W. Trucks, H. B. Schlegel, G. E. Scuseria, 
 M. A. Robb, J. R. Cheeseman, G. Scalmani, V. Barone, 
 G. A. Petersson, H. Nakatsuji, X. Li, M. Caricato, A. V. Marenich, 
 J. Bloino, B. G. Janesko, R. Gomperts, B. Mennucci, H. P. Hratchian, 
 J. V. Ortiz, A. F. Izmaylov, J. L. Sonnenberg, D. Williams-Young, 
 F. Ding, F. Lipparini, F. Egidi, J. Goings, B. Peng, A. Petrone, 
 T. Henderson, D. Ranasinghe, V. G. Zakrzewski, J. Gao, N. Rega, 
 G. Zheng, W. Liang, M. Hada, M. Ehara, K. Toyota, R. Fukuda, 
 J. Hasegawa, M. Ishida, T. Nakajima, Y. Honda, O. Kitao, H. Nakai, 
 T. Vreven, K. Throssell, J. A. Montgomery, Jr., J. E. Peralta, 
 F. Ogliaro, M. J. Bearpark, J. J. Heyd, E. N. Brothers, K. N. Kudin, 
 V. N. Staroverov, T. A. Keith, R. Kobayashi, J. Normand, 
 K. Raghavachari, A. P. Rendell, J. C. Burant, S. S. Iyengar, 
 J. Tomasi, M. Cossi, J. M. Millam, M. Klene, C. Adamo, R. Cammi, 
 J. W. Ochterski, R. L. Martin, K. Morokuma, O. Farkas, 
 J. B. Foresman, and D. J. Fox, Gaussian, Inc., Wallingford CT, 2016.
 
 ******************************************
 Gaussian 16:  ES64L-G16RevA.03 25-Dec-2016
                 6-Jul-2022 
 ******************************************
 %Chk=checkpoint
 %Mem=14gb
 %NProc=7
 Will use up to    7 processors via shared memory.
 -------------------------------------------------
 #p M062X/6-311+G** opt int=ultrafine freq pop=nbo
 -------------------------------------------------
 1/18=20,19=15,26=4,38=1/1,3;
 2/9=110,12=2,17=6,18=5,40=1/2;
 3/5=4,6=6,7=111,11=2,25=1,30=1,71=1,74=-55,75=-5/1,2,3;
 4//1;
 5/5=2,38=5/2;
 6/7=2,8=2,9=2,10=2,28=1,40=1/1,7;
 7//1,2,3,16;
 1/18=20,19=15,26=4/3(2);
 2/9=110/2;
 99//99;
 2/9=110/2;
 3/5=4,6=6,7=111,11=2,25=1,30=1,71=1,74=-55,75=-5/1,2,3;
 4/5=5,16=3,69=1/1;
 5/5=2,38=5/2;
 7//1,2,3,16;
 1/18=20,19=15,26=4/3(-5);
 2/9=110/2;
 6/7=2,8=2,9=2,10=2,19=2,28=1,40=1/1,7;
 99/9=1/99;
 Leave Link    1 at Wed Jul  6 04:54:43 2022, MaxMem=  1879048192 cpu:               0.7 elap:               0.1
 (Enter /gpfs/software/gaussian16/sse4/tar/g16/l101.exe)
 ---
 ...
 ---
 Symbolic Z-matrix:
 Charge = -1 Multiplicity = 1
 C                    -7.97401  -1.43757   6.39192 
 C                    -7.52427  -1.12182   5.12717 
 C                    -6.23871  -1.4893    4.75922 
 C                    -7.13661  -2.10846   7.28887 
 C                    -5.79589  -2.49754   6.98301 
 C                    -5.36448  -2.16848   5.64902 
 O                    -5.03757  -3.08335   7.83866 
 Cl                   -7.87511  -2.44395   8.8346 
 C                    -4.01121  -2.52856   5.12283 
 C                    -3.21867  -1.58405   4.44465 
 C                    -1.97024  -1.92918   3.91274 
 C                    -3.49544  -3.82979   5.25336 
 C                    -2.24153  -4.17805   4.74267 
 C                    -1.4792   -3.22918   4.06508 
 Cl                    0.05351  -3.7238    3.43493 
 Cl                   -1.09149  -0.70442   3.06164 
 H                    -1.87489  -5.18922   4.89176 
 H                    -4.07678  -4.5781    5.79283 
 H                    -3.57956  -0.56346   4.34236 
 H                    -5.91522  -1.25597   3.74892 
 
 ITRead=  0  0  0  0  0  0  0  0  0  0  0  0  0  0  0  0  0  0  0  0
 MicOpt= -1 -1 -1 -1 -1 -1 -1 -1 -1 -1 -1 -1 -1 -1 -1 -1 -1 -1 -1 -1
 NAtoms=     20 NQM=       20 NQMF=       0 NMMI=      0 NMMIF=      0
                NMic=       0 NMicF=      0.
                    Isotopes and Nuclear Properties:
 (Nuclear quadrupole moments (NQMom) in fm**2, nuclear magnetic moments (NMagM)
  in nuclear magnetons)

  Atom         1           2           3           4           5           6           7           8           9          10
 IAtWgt=          12          12          12          12          12          12          16          35          12          12
 AtmWgt=  12.0000000  12.0000000  12.0000000  12.0000000  12.0000000  12.0000000  15.9949146  34.9688527  12.0000000  12.0000000
 NucSpn=           0           0           0           0           0           0           0           3           0           0
 AtZEff=  -0.0000000  -0.0000000  -0.0000000  -0.0000000  -0.0000000  -0.0000000  -0.0000000  -0.0000000  -0.0000000  -0.0000000
 NQMom=    0.0000000   0.0000000   0.0000000   0.0000000   0.0000000   0.0000000   0.0000000  -8.1650000   0.0000000   0.0000000
 NMagM=    0.0000000   0.0000000   0.0000000   0.0000000   0.0000000   0.0000000   0.0000000   0.8218740   0.0000000   0.0000000
 AtZNuc=   6.0000000   6.0000000   6.0000000   6.0000000   6.0000000   6.0000000   8.0000000  17.0000000   6.0000000   6.0000000

  Atom        11          12          13          14          15          16          17          18          19          20
 IAtWgt=          12          12          12          12          35          35           1           1           1           1
 AtmWgt=  12.0000000  12.0000000  12.0000000  12.0000000  34.9688527  34.9688527   1.0078250   1.0078250   1.0078250   1.0078250
 NucSpn=           0           0           0           0           3           3           1           1           1           1
 AtZEff=  -0.0000000  -0.0000000  -0.0000000  -0.0000000  -0.0000000  -0.0000000  -0.0000000  -0.0000000  -0.0000000  -0.0000000
 NQMom=    0.0000000   0.0000000   0.0000000   0.0000000  -8.1650000  -8.1650000   0.0000000   0.0000000   0.0000000   0.0000000
 NMagM=    0.0000000   0.0000000   0.0000000   0.0000000   0.8218740   0.8218740   2.7928460   2.7928460   2.7928460   2.7928460
 AtZNuc=   6.0000000   6.0000000   6.0000000   6.0000000  17.0000000  17.0000000   1.0000000   1.0000000   1.0000000   1.0000000
 Leave Link  101 at Wed Jul  6 04:55:29 2022, MaxMem=  1879048192 cpu:               2.0 elap:               0.3
 (Enter /gpfs/software/gaussian16/sse4/tar/g16/l103.exe)

 GradGradGradGradGradGradGradGradGradGradGradGradGradGradGradGradGradGrad
 Berny optimization.
 Initialization pass.
                           ----------------------------
                           !    Initial Parameters    !
                           ! (Angstroms and Degrees)  !
 --------------------------                            --------------------------
 ! Name  Definition              Value          Derivative Info.                !
 --------------------------------------------------------------------------------
 ! R1    R(1,2)                  1.379          estimate D2E/DX2                !
 ! R2    R(1,4)                  1.3985         estimate D2E/DX2                !
 ! R3    R(2,3)                  1.3868         estimate D2E/DX2                !
 ! R4    R(3,6)                  1.4203         estimate D2E/DX2                !
 ! R5    R(3,20)                 1.0862         estimate D2E/DX2                !
 ! R6    R(4,5)                  1.4291         estimate D2E/DX2                !
 ! R7    R(4,8)                  1.7456         estimate D2E/DX2                !
 ! R8    R(5,6)                  1.4401         estimate D2E/DX2                !
 ! R9    R(5,7)                  1.2847         estimate D2E/DX2                !
 ! R10   R(6,9)                  1.496          estimate D2E/DX2                !
 ! R11   R(9,10)                 1.4072         estimate D2E/DX2                !
 ! R12   R(9,12)                 1.4058         estimate D2E/DX2                !
 ! R13   R(10,11)                1.4002         estimate D2E/DX2                !
 ! R14   R(10,19)                1.0873         estimate D2E/DX2                !
 ! R15   R(11,14)                1.398          estimate D2E/DX2                !
 ! R16   R(11,16)                1.7311         estimate D2E/DX2                !
 ! R17   R(12,13)                1.398          estimate D2E/DX2                !
 ! R18   R(12,18)                1.0904         estimate D2E/DX2                !
 ! R19   R(13,14)                1.3931         estimate D2E/DX2                !
 ! R20   R(13,17)                1.0859         estimate D2E/DX2                !
 ! R21   R(14,15)                1.7294         estimate D2E/DX2                !
 ! A1    A(2,1,4)              120.1848         estimate D2E/DX2                !
 ! A2    A(1,2,3)              119.0138         estimate D2E/DX2                !
 ! A3    A(2,3,6)              122.0793         estimate D2E/DX2                !
 ! A4    A(2,3,20)             117.7723         estimate D2E/DX2                !
 ! A5    A(6,3,20)             120.1403         estimate D2E/DX2                !
 ! A6    A(1,4,5)              123.7154         estimate D2E/DX2                !
 ! A7    A(1,4,8)              114.0035         estimate D2E/DX2                !
 ! A8    A(5,4,8)              122.2806         estimate D2E/DX2                !
 ! A9    A(4,5,6)              114.6497         estimate D2E/DX2                !
 ! A10   A(4,5,7)              122.3685         estimate D2E/DX2                !
 ! A11   A(6,5,7)              122.9791         estimate D2E/DX2                !
 ! A12   A(3,6,5)              120.3439         estimate D2E/DX2                !
 ! A13   A(3,6,9)              116.8433         estimate D2E/DX2                !
 ! A14   A(5,6,9)              122.8074         estimate D2E/DX2                !
 ! A15   A(6,9,10)             121.1615         estimate D2E/DX2                !
 ! A16   A(6,9,12)             121.4688         estimate D2E/DX2                !
 ! A17   A(10,9,12)            117.3482         estimate D2E/DX2                !
 ! A18   A(9,10,11)            121.3185         estimate D2E/DX2                !
 ! A19   A(9,10,19)            119.2362         estimate D2E/DX2                !
 ! A20   A(11,10,19)           119.4416         estimate D2E/DX2                !
 ! A21   A(10,11,14)           120.0653         estimate D2E/DX2                !
 ! A22   A(10,11,16)           117.7091         estimate D2E/DX2                !
 ! A23   A(14,11,16)           122.222          estimate D2E/DX2                !
 ! A24   A(9,12,13)            121.7182         estimate D2E/DX2                !
 ! A25   A(9,12,18)            119.0494         estimate D2E/DX2                !
 ! A26   A(13,12,18)           119.2074         estimate D2E/DX2                !
 ! A27   A(12,13,14)           119.923          estimate D2E/DX2                !
 ! A28   A(12,13,17)           118.9907         estimate D2E/DX2                !
 ! A29   A(14,13,17)           121.0839         estimate D2E/DX2                !
 ! A30   A(11,14,13)           119.6164         estimate D2E/DX2                !
 ! A31   A(11,14,15)           122.5169         estimate D2E/DX2                !
 ! A32   A(13,14,15)           117.8662         estimate D2E/DX2                !
 ! D1    D(4,1,2,3)              0.5392         estimate D2E/DX2                !
 ! D2    D(2,1,4,5)              0.4544         estimate D2E/DX2                !
 ! D3    D(2,1,4,8)           -179.288          estimate D2E/DX2                !
 ! D4    D(1,2,3,6)             -0.6898         estimate D2E/DX2                !
 ! D5    D(1,2,3,20)           178.2752         estimate D2E/DX2                !
 ! D6    D(2,3,6,5)             -0.1394         estimate D2E/DX2                !
 ! D7    D(2,3,6,9)            179.0374         estimate D2E/DX2                !
 ! D8    D(20,3,6,5)          -179.0805         estimate D2E/DX2                !
 ! D9    D(20,3,6,9)             0.0964         estimate D2E/DX2                !
 ! D10   D(1,4,5,6)             -1.2161         estimate D2E/DX2                !
 ! D11   D(1,4,5,7)            178.2024         estimate D2E/DX2                !
 ! D12   D(8,4,5,6)            178.5057         estimate D2E/DX2                !
 ! D13   D(8,4,5,7)             -2.0759         estimate D2E/DX2                !
 ! D14   D(4,5,6,3)              1.0357         estimate D2E/DX2                !
 ! D15   D(4,5,6,9)           -178.0905         estimate D2E/DX2                !
 ! D16   D(7,5,6,3)           -178.3787         estimate D2E/DX2                !
 ! D17   D(7,5,6,9)              2.4951         estimate D2E/DX2                !
 ! D18   D(3,6,9,10)            48.1012         estimate D2E/DX2                !
 ! D19   D(3,6,9,12)          -130.169          estimate D2E/DX2                !
 ! D20   D(5,6,9,10)          -132.7439         estimate D2E/DX2                !
 ! D21   D(5,6,9,12)            48.9858         estimate D2E/DX2                !
 ! D22   D(6,9,10,11)         -177.8945         estimate D2E/DX2                !
 ! D23   D(6,9,10,19)            2.8043         estimate D2E/DX2                !
 ! D24   D(12,9,10,11)           0.4445         estimate D2E/DX2                !
 ! D25   D(12,9,10,19)        -178.8567         estimate D2E/DX2                !
 ! D26   D(6,9,12,13)          178.8452         estimate D2E/DX2                !
 ! D27   D(6,9,12,18)           -2.9884         estimate D2E/DX2                !
 ! D28   D(10,9,12,13)           0.5116         estimate D2E/DX2                !
 ! D29   D(10,9,12,18)         178.678          estimate D2E/DX2                !
 ! D30   D(9,10,11,14)          -0.8525         estimate D2E/DX2                !
 ! D31   D(9,10,11,16)         178.4768         estimate D2E/DX2                !
 ! D32   D(19,10,11,14)        178.4473         estimate D2E/DX2                !
 ! D33   D(19,10,11,16)         -2.2235         estimate D2E/DX2                !
 ! D34   D(10,11,14,13)          0.2974         estimate D2E/DX2                !
 ! D35   D(10,11,14,15)       -179.9709         estimate D2E/DX2                !
 ! D36   D(16,11,14,13)       -179.0007         estimate D2E/DX2                !
 ! D37   D(16,11,14,15)          0.731          estimate D2E/DX2                !
 ! D38   D(9,12,13,14)          -1.0613         estimate D2E/DX2                !
 ! D39   D(9,12,13,17)         178.378          estimate D2E/DX2                !
 ! D40   D(18,12,13,14)       -179.2249         estimate D2E/DX2                !
 ! D41   D(18,12,13,17)          0.2144         estimate D2E/DX2                !
 ! D42   D(12,13,14,11)          0.6396         estimate D2E/DX2                !
 ! D43   D(12,13,14,15)       -179.1045         estimate D2E/DX2                !
 ! D44   D(17,13,14,11)       -178.7877         estimate D2E/DX2                !
 ! D45   D(17,13,14,15)          1.4682         estimate D2E/DX2                !
 --------------------------------------------------------------------------------
 Trust Radius=3.00D-01 FncErr=1.00D-07 GrdErr=1.00D-06 EigMax=2.50D+02 EigMin=1.00D-04
 Number of steps in this run=    108 maximum allowed number of steps=    120.
 GradGradGradGradGradGradGradGradGradGradGradGradGradGradGradGradGradGrad

 Leave Link  103 at Wed Jul  6 04:55:44 2022, MaxMem=  1879048192 cpu:               0.1 elap:               0.0
 (Enter /gpfs/software/gaussian16/sse4/tar/g16/l202.exe)
                          Input orientation:                          
 ---------------------------------------------------------------------
 Center     Atomic      Atomic             Coordinates (Angstroms)
 Number     Number       Type             X           Y           Z
 ---------------------------------------------------------------------
      1          6           0       -7.974010   -1.437570    6.391920
      2          6           0       -7.524270   -1.121820    5.127170
      3          6           0       -6.238710   -1.489300    4.759220
      4          6           0       -7.136610   -2.108460    7.288870
      5          6           0       -5.795890   -2.497540    6.983010
      6          6           0       -5.364480   -2.168480    5.649020
      7          8           0       -5.037570   -3.083350    7.838660
      8         17           0       -7.875110   -2.443950    8.834600
      9          6           0       -4.011210   -2.528560    5.122830
     10          6           0       -3.218670   -1.584050    4.444650
     11          6           0       -1.970240   -1.929180    3.912740
     12          6           0       -3.495440   -3.829790    5.253360
     13          6           0       -2.241530   -4.178050    4.742670
     14          6           0       -1.479200   -3.229180    4.065080
     15         17           0        0.053510   -3.723800    3.434930
     16         17           0       -1.091490   -0.704420    3.061640
     17          1           0       -1.874890   -5.189220    4.891760
     18          1           0       -4.076780   -4.578100    5.792830
     19          1           0       -3.579560   -0.563460    4.342360
     20          1           0       -5.915220   -1.255970    3.748920
 ---------------------------------------------------------------------
                    Distance matrix (angstroms):
                    1          2          3          4          5
     1  C    0.000000
     2  C    1.378969   0.000000
     3  C    2.383202   1.386756   0.000000
     4  C    1.398518   2.407631   2.754762   0.000000
     5  C    2.493417   2.885142   2.481507   1.429148   0.000000
     6  C    2.809942   2.456118   1.420320   2.415193   1.440113
     7  O    3.663923   4.169347   3.669698   2.378791   1.284663
     8  Cl   2.643722   3.951728   4.494206   1.745628   2.784675
     9  C    4.301701   3.784247   2.484760   3.825747   2.578045
    10  C    5.140678   4.383798   3.037857   4.869789   3.730925
    11  C    6.514082   5.742292   4.373769   6.174283   4.938136
    12  C    5.203520   4.855975   3.639725   4.512693   3.171537
    13  C    6.564418   6.115204   4.817375   5.893059   4.525120
    14  C    7.127875   6.489366   5.114875   6.607202   5.261504
    15  Cl   8.855039   8.188817   6.807258   8.316249   6.950400
    16  Cl   7.680974   6.769143   5.476467   7.508947   6.381520
    17  H    7.316052   6.965246   5.722753   6.551558   5.195451
    18  H    5.040857   4.926882   3.909345   4.207115   2.949678
    19  H    4.927064   4.060595   2.846407   4.870477   3.952950
    20  H    3.355152   2.122878   1.086184   3.840544   3.466277
                    6          7          8          9         10
     6  C    0.000000
     7  O    2.395492   0.000000
     8  Cl   4.065350   3.074469   0.000000
     9  C    1.495952   2.955831   5.358556   0.000000
    10  C    2.529143   4.132263   6.457052   1.407177   0.000000
    11  C    3.820052   5.114046   7.704361   2.447270   1.400222
    12  C    2.531760   3.101470   5.824718   1.405794   2.402907
    13  C    3.822651   4.312930   7.175529   2.448899   2.787912
    14  C    4.327742   5.188754   8.017018   2.832098   2.424104
    15  Cl   6.056057   6.761813   9.677679   4.560653   4.037973
    16  Cl   5.205425   6.637076   9.075821   4.012575   2.685398
    17  H    4.677131   4.808477   7.686686   3.419995   3.873358
    18  H    2.735895   2.709763   5.313593   2.157270   3.393859
    19  H    2.733018   4.549698   6.493706   2.158025   1.087340
    20  H    2.178616   4.564599   5.578226   2.670649   2.804115
                   11         12         13         14         15
    11  C    0.000000
    12  C    2.781333   0.000000
    13  C    2.412426   1.397991   0.000000
    14  C    1.397973   2.416188   1.393065   0.000000
    15  Cl   2.746730   3.989106   2.680249   1.729433   0.000000
    16  Cl   1.731072   4.511158   4.026731   2.744380   3.250696
    17  H    3.405207   2.145923   1.085872   2.163730   2.826400
    18  H    3.871566   1.090391   2.151980   3.398842   4.832061
    19  H    2.153991   3.392036   3.875027   3.405064   4.900038
    20  H    4.005361   3.839691   4.798134   4.865366   6.466414
                   16         17         18         19         20
    16  Cl   0.000000
    17  H    4.906780   0.000000
    18  H    5.601496   2.456362   0.000000
    19  H    2.801893   4.960383   4.297491   0.000000
    20  H    4.903563   5.753330   4.312073   2.507399   0.000000
 Stoichiometry    C12H4Cl3O(1-)
 Framework group  C1[X(C12H4Cl3O)]
 Deg. of freedom    54
 Full point group                 C1      NOp   1
 Largest Abelian subgroup         C1      NOp   1
 Largest concise Abelian subgroup C1      NOp   1
                         Standard orientation:                         
 ---------------------------------------------------------------------
 Center     Atomic      Atomic             Coordinates (Angstroms)
 Number     Number       Type             X           Y           Z
 ---------------------------------------------------------------------
      1          6           0        3.917900    1.315536    0.553632
      2          6           0        2.882945    2.102952    1.012325
      3          6           0        1.580902    1.642390    0.887182
      4          6           0        3.650197    0.077039   -0.038238
      5          6           0        2.333290   -0.448368   -0.217589
      6          6           0        1.277812    0.390753    0.288144
      7          8           0        2.115018   -1.574811   -0.795382
      8         17           0        5.077494   -0.792538   -0.542102
      9          6           0       -0.165069   -0.000437    0.233933
     10          6           0       -1.146295    0.897824   -0.224839
     11          6           0       -2.502722    0.550548   -0.236098
     12          6           0       -0.599889   -1.263674    0.671448
     13          6           0       -1.949860   -1.625989    0.645280
     14          6           0       -2.904984   -0.716193    0.197353
     15         17           0       -4.561832   -1.211817    0.209617
     16         17           0       -3.634045    1.741644   -0.782000
     17          1           0       -2.233573   -2.622936    0.968887
     18          1           0        0.139255   -1.989276    1.012212
     19          1           0       -0.842136    1.876562   -0.587973
     20          1           0        0.783448    2.265929    1.280962
 ---------------------------------------------------------------------
 Rotational constants (GHZ):           0.9976112           0.1653038           0.1490895
 Leave Link  202 at Wed Jul  6 04:56:14 2022, MaxMem=  1879048192 cpu:               0.1 elap:               0.0
 (Enter /gpfs/software/gaussian16/sse4/tar/g16/l301.exe)
 Standard basis: 6-311+G(d,p) (5D, 7F)
 Ernie: Thresh=  0.10000D-02 Tol=  0.10000D-05 Strict=F.
 There are   416 symmetry adapted cartesian basis functions of A   symmetry.
 There are   400 symmetry adapted basis functions of A   symmetry.
   400 basis functions,   659 primitive gaussians,   416 cartesian basis functions
    68 alpha electrons       68 beta electrons
       nuclear repulsion energy      1244.0981311270 Hartrees.
 IExCor= 4336 DFT=T Ex+Corr=M062X ExCW=0 ScaHFX=  0.540000
 ScaDFX=  1.000000  1.000000  1.000000  1.000000 ScalE2=  1.000000  1.000000
 IRadAn=      5 IRanWt=     -1 IRanGd=            0 ICorTp=0 IEmpDi=  4
 NAtoms=   20 NActive=   20 NUniq=   20 SFac= 1.00D+00 NAtFMM=   60 NAOKFM=F Big=F
 Integral buffers will be    131072 words long.
 Raffenetti 2 integral format.
 Two-electron integral symmetry is turned on.
 Leave Link  301 at Wed Jul  6 04:56:14 2022, MaxMem=  1879048192 cpu:               0.4 elap:               0.1
 (Enter /gpfs/software/gaussian16/sse4/tar/g16/l302.exe)
 NPDir=0 NMtPBC=     1 NCelOv=     1 NCel=       1 NClECP=     1 NCelD=      1
         NCelK=      1 NCelE2=     1 NClLst=     1 CellRange=     0.0.
 One-electron integrals computed using PRISM.
 One-electron integral symmetry used in STVInt
 NBasis=   400 RedAO= T EigKep=  1.40D-06  NBF=   400
 NBsUse=   398 1.00D-06 EigRej=  7.72D-07 NBFU=   398
 Precomputing XC quadrature grid using
 IXCGrd= 4 IRadAn=           5 IRanWt=          -1 IRanGd=           0 AccXCQ= 0.00D+00.
 Generated NRdTot=       0 NPtTot=           0 NUsed=           0 NTot=          32
 NSgBfM=   407   407   407   407   407 MxSgAt=    20 MxSgA2=    20.
 Leave Link  302 at Wed Jul  6 04:56:15 2022, MaxMem=  1879048192 cpu:               2.4 elap:               0.4
 (Enter /gpfs/software/gaussian16/sse4/tar/g16/l303.exe)
 DipDrv:  MaxL=1.
 Leave Link  303 at Wed Jul  6 04:56:15 2022, MaxMem=  1879048192 cpu:               0.3 elap:               0.1
 (Enter /gpfs/software/gaussian16/sse4/tar/g16/l401.exe)
 ExpMin= 4.38D-02 ExpMax= 1.06D+05 ExpMxC= 3.62D+03 IAcc=3 IRadAn=         5 AccDes= 0.00D+00
 Harris functional with IExCor= 1009 and IRadAn=       5 diagonalized for initial guess.
 HarFok:  IExCor= 1009 AccDes= 0.00D+00 IRadAn=         5 IDoV= 1 UseB2=F ITyADJ=14
 ICtDFT=  3500011 ScaDFX=  1.000000  1.000000  1.000000  1.000000
 FoFCou: FMM=F IPFlag=           0 FMFlag=      100000 FMFlg1=           0
         NFxFlg=           0 DoJE=T BraDBF=F KetDBF=T FulRan=T
         wScrn=  0.000000 ICntrl=       500 IOpCl=  0 I1Cent=   200000004 NGrid=           0
         NMat0=    1 NMatS0=      1 NMatT0=    0 NMatD0=    1 NMtDS0=    0 NMtDT0=    0
 Petite list used in FoFCou.
 Harris En= -1914.46763219504    
 JPrj=0 DoOrth=F DoCkMO=F.
 Leave Link  401 at Wed Jul  6 04:56:18 2022, MaxMem=  1879048192 cpu:              19.7 elap:               2.8
 (Enter /gpfs/software/gaussian16/sse4/tar/g16/l502.exe)
 Integral symmetry usage will be decided dynamically.
 Closed shell SCF:
 Using DIIS extrapolation, IDIIS=  1040.
 NGot=  1879048192 LenX=  1878695387 LenY=  1878521890
 Requested convergence on RMS density matrix=1.00D-08 within 128 cycles.
 Requested convergence on MAX density matrix=1.00D-06.
 Requested convergence on             energy=1.00D-06.
 No special actions if energy rises.
 Fock matrices will be formed incrementally for  20 cycles.

 Cycle   1  Pass 1  IDiag  1:
 FoFJK:  IHMeth= 1 ICntrl=       0 DoSepK=F KAlg= 0 I1Cent=           0 FoldK=F
 IRaf= 820000000 NMat=       1 IRICut=       1 DoRegI=T DoRafI=F ISym2E= 0 IDoP0=0 IntGTp=1.
 FoFCou: FMM=F IPFlag=           0 FMFlag=      100000 FMFlg1=           0
         NFxFlg=           0 DoJE=F BraDBF=F KetDBF=F FulRan=T
         wScrn=  0.000000 ICntrl=         0 IOpCl=  0 I1Cent=           0 NGrid=           0
         NMat0=    1 NMatS0=      1 NMatT0=    0 NMatD0=    1 NMtDS0=    0 NMtDT0=    0
 Symmetry not used in FoFCou.
 E= -1914.80990854571    
 DIIS: error= 2.73D-02 at cycle   1 NSaved=   1.
 NSaved= 1 IEnMin= 1 EnMin= -1914.80990854571     IErMin= 1 ErrMin= 2.73D-02
 ErrMax= 2.73D-02  0.00D+00 EMaxC= 1.00D-01 BMatC= 6.58D-01 BMatP= 6.58D-01
 IDIUse=3 WtCom= 7.27D-01 WtEn= 2.73D-01
 Coeff-Com:  0.100D+01
 Coeff-En:   0.100D+01
 Coeff:      0.100D+01
 Gap=     0.218 Goal=   None    Shift=    0.000
 GapD=    0.218 DampG=1.000 DampE=0.500 DampFc=0.5000 IDamp=-1.
 Damping current iteration by 5.00D-01
 RMSDP=4.90D+00 MaxDP=4.13D+02              OVMax= 9.97D-01

 Cycle   2  Pass 1  IDiag  1:
 RMSU=  2.35D+00    CP:  3.00D+00
 E= -1913.84829516424     Delta-E=        0.961613381467 Rises=F Damp=T
 DIIS: error= 1.66D-02 at cycle   2 NSaved=   2.
 NSaved= 2 IEnMin= 1 EnMin= -1914.80990854571     IErMin= 2 ErrMin= 1.66D-02
 ErrMax= 1.66D-02  0.00D+00 EMaxC= 1.00D-01 BMatC= 3.45D-01 BMatP= 6.58D-01
 IDIUse=3 WtCom= 8.34D-01 WtEn= 1.66D-01
 Coeff-Com:  0.371D+00 0.629D+00
 Coeff-En:   0.809D+00 0.191D+00
 Coeff:      0.444D+00 0.556D+00
 Gap=    -0.333 Goal=   None    Shift=    0.000
 RMSDP=2.47D+00 MaxDP=2.06D+02 DE= 9.62D-01 OVMax= 5.62D-01

 Cycle   3  Pass 1  IDiag  1:
 RMSU=  2.79D-02    CP:  7.64D-01 -7.14D-04
 E= -1914.93532198616     Delta-E=       -1.087026821916 Rises=F Damp=F
 DIIS: error= 2.47D-02 at cycle   3 NSaved=   3.
 NSaved= 3 IEnMin= 3 EnMin= -1914.93532198616     IErMin= 2 ErrMin= 1.66D-02
 ErrMax= 2.47D-02  0.00D+00 EMaxC= 1.00D-01 BMatC= 3.82D-01 BMatP= 3.45D-01
 IDIUse=2 WtCom= 0.00D+00 WtEn= 1.00D+00
 EnCoef did     3 forward-backward iterations
 Coeff-En:   0.203D+00 0.149D+00 0.649D+00
 Coeff:      0.203D+00 0.149D+00 0.649D+00
 Gap=     0.193 Goal=   None    Shift=    0.000
 RMSDP=8.98D-02 MaxDP=1.33D+01 DE=-1.09D+00 OVMax= 9.38D-01

 Cycle   4  Pass 1  IDiag  1:
 RMSU=  8.40D-02    CP:  8.87D-01  5.22D-03  5.43D-01
 E= -1913.13357659964     Delta-E=        1.801745386520 Rises=F Damp=F
 DIIS: error= 8.29D-02 at cycle   4 NSaved=   4.
 NSaved= 4 IEnMin= 3 EnMin= -1914.93532198616     IErMin= 2 ErrMin= 1.66D-02
 ErrMax= 8.29D-02  0.00D+00 EMaxC= 1.00D-01 BMatC= 1.71D+00 BMatP= 3.45D-01
 IDIUse=2 WtCom= 0.00D+00 WtEn= 1.00D+00
 Coeff-En:   0.000D+00 0.000D+00 0.779D+00 0.221D+00
 Coeff:      0.000D+00 0.000D+00 0.779D+00 0.221D+00
 Gap=     0.031 Goal=   None    Shift=    0.000
 RMSDP=6.43D-02 MaxDP=7.38D+00 DE= 1.80D+00 OVMax= 7.47D-01

 Cycle   5  Pass 1  IDiag  1:
 RMSU=  5.72D-02    CP:  7.57D-01  8.90D-03  3.65D-01  9.29D-01
 E= -1915.25338807934     Delta-E=       -2.119811479701 Rises=F Damp=F
 DIIS: error= 7.70D-03 at cycle   5 NSaved=   5.
 NSaved= 5 IEnMin= 5 EnMin= -1915.25338807934     IErMin= 5 ErrMin= 7.70D-03
 ErrMax= 7.70D-03  0.00D+00 EMaxC= 1.00D-01 BMatC= 7.39D-02 BMatP= 3.45D-01
 IDIUse=3 WtCom= 9.23D-01 WtEn= 7.70D-02
 Coeff-Com:  0.262D-02 0.123D+00 0.330D+00 0.448D-01 0.499D+00
 Coeff-En:   0.000D+00 0.000D+00 0.103D+00 0.000D+00 0.897D+00
 Coeff:      0.242D-02 0.114D+00 0.313D+00 0.414D-01 0.530D+00
 Gap=     0.252 Goal=   None    Shift=    0.000
 RMSDP=6.74D-02 MaxDP=7.48D+00 DE=-2.12D+00 OVMax= 1.56D-01

 Cycle   6  Pass 1  IDiag  1:
 RMSU=  1.65D-02    CP:  8.20D-01  7.19D-03  5.78D-01  3.77D-01  2.38D-01
 E= -1915.30233052234     Delta-E=       -0.048942443003 Rises=F Damp=F
 DIIS: error= 5.01D-03 at cycle   6 NSaved=   6.
 NSaved= 6 IEnMin= 6 EnMin= -1915.30233052234     IErMin= 6 ErrMin= 5.01D-03
 ErrMax= 5.01D-03  0.00D+00 EMaxC= 1.00D-01 BMatC= 2.49D-02 BMatP= 7.39D-02
 IDIUse=3 WtCom= 9.50D-01 WtEn= 5.01D-02
 Coeff-Com: -0.287D-01 0.407D-01 0.445D-01 0.921D-02 0.335D+00 0.599D+00
 Coeff-En:   0.000D+00 0.000D+00 0.000D+00 0.000D+00 0.269D+00 0.731D+00
 Coeff:     -0.272D-01 0.387D-01 0.423D-01 0.875D-02 0.332D+00 0.605D+00
 Gap=     0.133 Goal=   None    Shift=    0.000
 RMSDP=2.19D-02 MaxDP=2.76D+00 DE=-4.89D-02 OVMax= 5.75D-02

 Cycle   7  Pass 1  IDiag  1:
 RMSU=  3.73D-03    CP:  8.05D-01  8.12D-03  4.87D-01  5.71D-01  4.64D-01
                    CP:  7.81D-01
 E= -1915.32771945151     Delta-E=       -0.025388929163 Rises=F Damp=F
 DIIS: error= 1.86D-03 at cycle   7 NSaved=   7.
 NSaved= 7 IEnMin= 7 EnMin= -1915.32771945151     IErMin= 7 ErrMin= 1.86D-03
 ErrMax= 1.86D-03  0.00D+00 EMaxC= 1.00D-01 BMatC= 3.34D-03 BMatP= 2.49D-02
 IDIUse=3 WtCom= 9.81D-01 WtEn= 1.86D-02
 Coeff-Com: -0.206D-01 0.306D-01-0.191D-01-0.197D-02 0.142D+00 0.377D+00
 Coeff-Com:  0.493D+00
 Coeff-En:   0.000D+00 0.000D+00 0.000D+00 0.000D+00 0.000D+00 0.000D+00
 Coeff-En:   0.100D+01
 Coeff:     -0.203D-01 0.301D-01-0.188D-01-0.193D-02 0.139D+00 0.370D+00
 Coeff:      0.502D+00
 Gap=     0.135 Goal=   None    Shift=    0.000
 RMSDP=3.11D-03 MaxDP=3.70D-01 DE=-2.54D-02 OVMax= 2.74D-02

 Cycle   8  Pass 1  IDiag  1:
 RMSU=  2.17D-03    CP:  8.02D-01  8.29D-03  4.55D-01  5.83D-01  4.90D-01
                    CP:  7.56D-01  9.31D-01
 E= -1915.33048751237     Delta-E=       -0.002768060858 Rises=F Damp=F
 DIIS: error= 1.34D-03 at cycle   8 NSaved=   8.
 NSaved= 8 IEnMin= 8 EnMin= -1915.33048751237     IErMin= 8 ErrMin= 1.34D-03
 ErrMax= 1.34D-03  0.00D+00 EMaxC= 1.00D-01 BMatC= 7.55D-04 BMatP= 3.34D-03
 IDIUse=3 WtCom= 9.87D-01 WtEn= 1.34D-02
 Coeff-Com: -0.835D-02 0.997D-02-0.272D-01 0.874D-03 0.154D-01 0.736D-01
 Coeff-Com:  0.289D+00 0.647D+00
 Coeff-En:   0.000D+00 0.000D+00 0.000D+00 0.000D+00 0.000D+00 0.000D+00
 Coeff-En:   0.903D-01 0.910D+00
 Coeff:     -0.824D-02 0.984D-02-0.268D-01 0.862D-03 0.152D-01 0.726D-01
 Coeff:      0.286D+00 0.650D+00
 Gap=     0.136 Goal=   None    Shift=    0.000
 RMSDP=3.48D-03 MaxDP=4.34D-01 DE=-2.77D-03 OVMax= 1.22D-02

 Cycle   9  Pass 1  IDiag  1:
 RMSU=  1.20D-03    CP:  8.08D-01  8.88D-03  4.43D-01  6.05D-01  5.20D-01
                    CP:  7.71D-01  1.15D+00  1.02D+00
 E= -1915.33132568335     Delta-E=       -0.000838170986 Rises=F Damp=F
 DIIS: error= 5.73D-04 at cycle   9 NSaved=   9.
 NSaved= 9 IEnMin= 9 EnMin= -1915.33132568335     IErMin= 9 ErrMin= 5.73D-04
 ErrMax= 5.73D-04  0.00D+00 EMaxC= 1.00D-01 BMatC= 1.14D-04 BMatP= 7.55D-04
 IDIUse=3 WtCom= 9.94D-01 WtEn= 5.73D-03
 Coeff-Com: -0.197D-02 0.258D-02-0.134D-01 0.212D-02-0.145D-01-0.242D-01
 Coeff-Com:  0.524D-01 0.298D+00 0.699D+00
 Coeff-En:   0.000D+00 0.000D+00 0.000D+00 0.000D+00 0.000D+00 0.000D+00
 Coeff-En:   0.000D+00 0.000D+00 0.100D+01
 Coeff:     -0.196D-02 0.257D-02-0.133D-01 0.211D-02-0.144D-01-0.241D-01
 Coeff:      0.521D-01 0.297D+00 0.700D+00
 Gap=     0.136 Goal=   None    Shift=    0.000
 RMSDP=9.80D-04 MaxDP=1.32D-01 DE=-8.38D-04 OVMax= 5.07D-03

 Cycle  10  Pass 1  IDiag  1:
 RMSU=  3.91D-04    CP:  8.11D-01  8.93D-03  4.38D-01  6.12D-01  5.22D-01
                    CP:  7.58D-01  1.22D+00  1.05D+00  1.13D+00
 E= -1915.33145858851     Delta-E=       -0.000132905162 Rises=F Damp=F
 DIIS: error= 3.27D-04 at cycle  10 NSaved=  10.
 NSaved=10 IEnMin=10 EnMin= -1915.33145858851     IErMin=10 ErrMin= 3.27D-04
 ErrMax= 3.27D-04  0.00D+00 EMaxC= 1.00D-01 BMatC= 2.43D-05 BMatP= 1.14D-04
 IDIUse=3 WtCom= 9.97D-01 WtEn= 3.27D-03
 Coeff-Com:  0.293D-03-0.108D-02-0.459D-02 0.155D-02-0.997D-02-0.225D-01
 Coeff-Com: -0.263D-01-0.140D-02 0.318D+00 0.746D+00
 Coeff-En:   0.000D+00 0.000D+00 0.000D+00 0.000D+00 0.000D+00 0.000D+00
 Coeff-En:   0.000D+00 0.000D+00 0.000D+00 0.100D+01
 Coeff:      0.292D-03-0.108D-02-0.457D-02 0.154D-02-0.994D-02-0.225D-01
 Coeff:     -0.262D-01-0.140D-02 0.317D+00 0.747D+00
 Gap=     0.135 Goal=   None    Shift=    0.000
 RMSDP=4.92D-04 MaxDP=4.93D-02 DE=-1.33D-04 OVMax= 4.35D-03

 Cycle  11  Pass 1  IDiag  1:
 RMSU=  1.36D-04    CP:  8.11D-01  9.02D-03  4.36D-01  6.15D-01  5.27D-01
                    CP:  7.60D-01  1.25D+00  1.10D+00  1.22D+00  9.53D-01
 E= -1915.33149455004     Delta-E=       -0.000035961529 Rises=F Damp=F
 DIIS: error= 8.59D-05 at cycle  11 NSaved=  11.
 NSaved=11 IEnMin=11 EnMin= -1915.33149455004     IErMin=11 ErrMin= 8.59D-05
 ErrMax= 8.59D-05  0.00D+00 EMaxC= 1.00D-01 BMatC= 1.79D-06 BMatP= 2.43D-05
 IDIUse=1 WtCom= 1.00D+00 WtEn= 0.00D+00
 Coeff-Com:  0.451D-03-0.806D-03-0.251D-03 0.646D-03-0.213D-02-0.488D-02
 Coeff-Com: -0.114D-01-0.391D-01 0.299D-01 0.283D+00 0.744D+00
 Coeff:      0.451D-03-0.806D-03-0.251D-03 0.646D-03-0.213D-02-0.488D-02
 Coeff:     -0.114D-01-0.391D-01 0.299D-01 0.283D+00 0.744D+00
 Gap=     0.135 Goal=   None    Shift=    0.000
 RMSDP=1.60D-04 MaxDP=1.31D-02 DE=-3.60D-05 OVMax= 1.70D-03

 Cycle  12  Pass 1  IDiag  1:
 RMSU=  7.20D-05    CP:  8.11D-01  9.01D-03  4.36D-01  6.16D-01  5.25D-01
                    CP:  7.60D-01  1.25D+00  1.08D+00  1.20D+00  1.04D+00
                    CP:  1.10D+00
 E= -1915.33149861192     Delta-E=       -0.000004061880 Rises=F Damp=F
 DIIS: error= 2.65D-05 at cycle  12 NSaved=  12.
 NSaved=12 IEnMin=12 EnMin= -1915.33149861192     IErMin=12 ErrMin= 2.65D-05
 ErrMax= 2.65D-05  0.00D+00 EMaxC= 1.00D-01 BMatC= 5.48D-07 BMatP= 1.79D-06
 IDIUse=1 WtCom= 1.00D+00 WtEn= 0.00D+00
 Coeff-Com:  0.289D-03-0.535D-03 0.632D-03 0.119D-03-0.114D-05 0.275D-03
 Coeff-Com:  0.518D-03-0.175D-01-0.331D-01 0.199D-02 0.334D+00 0.713D+00
 Coeff:      0.289D-03-0.535D-03 0.632D-03 0.119D-03-0.114D-05 0.275D-03
 Coeff:      0.518D-03-0.175D-01-0.331D-01 0.199D-02 0.334D+00 0.713D+00
 Gap=     0.135 Goal=   None    Shift=    0.000
 RMSDP=9.02D-05 MaxDP=8.31D-03 DE=-4.06D-06 OVMax= 9.48D-04

 Cycle  13  Pass 1  IDiag  1:
 RMSU=  3.84D-05    CP:  8.11D-01  9.00D-03  4.37D-01  6.15D-01  5.24D-01
                    CP:  7.61D-01  1.25D+00  1.07D+00  1.19D+00  1.00D+00
                    CP:  1.20D+00  1.21D+00
 E= -1915.33149987357     Delta-E=       -0.000001261647 Rises=F Damp=F
 DIIS: error= 2.03D-05 at cycle  13 NSaved=  13.
 NSaved=13 IEnMin=13 EnMin= -1915.33149987357     IErMin=13 ErrMin= 2.03D-05
 ErrMax= 2.03D-05  0.00D+00 EMaxC= 1.00D-01 BMatC= 2.73D-07 BMatP= 5.48D-07
 IDIUse=1 WtCom= 1.00D+00 WtEn= 0.00D+00
 Coeff-Com:  0.105D-03-0.164D-03 0.557D-03-0.536D-04 0.304D-03 0.642D-03
 Coeff-Com:  0.404D-02 0.276D-02-0.115D-01-0.566D-01-0.735D-01 0.341D+00
 Coeff-Com:  0.793D+00
 Coeff:      0.105D-03-0.164D-03 0.557D-03-0.536D-04 0.304D-03 0.642D-03
 Coeff:      0.404D-02 0.276D-02-0.115D-01-0.566D-01-0.735D-01 0.341D+00
 Coeff:      0.793D+00
 Gap=     0.135 Goal=   None    Shift=    0.000
 RMSDP=8.25D-05 MaxDP=1.30D-02 DE=-1.26D-06 OVMax= 6.54D-04

 Cycle  14  Pass 1  IDiag  1:
 RMSU=  1.77D-05    CP:  8.11D-01  9.00D-03  4.37D-01  6.15D-01  5.23D-01
                    CP:  7.61D-01  1.24D+00  1.07D+00  1.18D+00  9.89D-01
                    CP:  1.29D+00  1.48D+00  1.10D+00
 E= -1915.33150042525     Delta-E=       -0.000000551679 Rises=F Damp=F
 DIIS: error= 9.73D-06 at cycle  14 NSaved=  14.
 NSaved=14 IEnMin=14 EnMin= -1915.33150042525     IErMin=14 ErrMin= 9.73D-06
 ErrMax= 9.73D-06  0.00D+00 EMaxC= 1.00D-01 BMatC= 4.51D-08 BMatP= 2.73D-07
 IDIUse=1 WtCom= 1.00D+00 WtEn= 0.00D+00
 Coeff-Com:  0.184D-04-0.283D-04 0.912D-04-0.384D-04-0.825D-04-0.161D-03
 Coeff-Com:  0.130D-02 0.281D-02 0.603D-02-0.658D-02-0.101D+00-0.549D-01
 Coeff-Com:  0.177D+00 0.976D+00
 Coeff:      0.184D-04-0.283D-04 0.912D-04-0.384D-04-0.825D-04-0.161D-03
 Coeff:      0.130D-02 0.281D-02 0.603D-02-0.658D-02-0.101D+00-0.549D-01
 Coeff:      0.177D+00 0.976D+00
 Gap=     0.135 Goal=   None    Shift=    0.000
 RMSDP=3.98D-05 MaxDP=5.10D-03 DE=-5.52D-07 OVMax= 5.62D-04

 Cycle  15  Pass 1  IDiag  1:
 RMSU=  1.07D-05    CP:  8.11D-01  8.99D-03  4.37D-01  6.14D-01  5.23D-01
                    CP:  7.61D-01  1.24D+00  1.07D+00  1.17D+00  9.83D-01
                    CP:  1.32D+00  1.60D+00  1.27D+00  1.25D+00
 E= -1915.33150062269     Delta-E=       -0.000000197446 Rises=F Damp=F
 DIIS: error= 6.65D-06 at cycle  15 NSaved=  15.
 NSaved=15 IEnMin=15 EnMin= -1915.33150062269     IErMin=15 ErrMin= 6.65D-06
 ErrMax= 6.65D-06  0.00D+00 EMaxC= 1.00D-01 BMatC= 1.25D-08 BMatP= 4.51D-08
 IDIUse=1 WtCom= 1.00D+00 WtEn= 0.00D+00
 Coeff-Com: -0.521D-05 0.155D-04-0.432D-04-0.106D-04-0.935D-04-0.148D-03
 Coeff-Com:  0.111D-03 0.418D-03 0.474D-02 0.744D-02-0.391D-01-0.998D-01
 Coeff-Com: -0.993D-01 0.524D+00 0.701D+00
 Coeff:     -0.521D-05 0.155D-04-0.432D-04-0.106D-04-0.935D-04-0.148D-03
 Coeff:      0.111D-03 0.418D-03 0.474D-02 0.744D-02-0.391D-01-0.998D-01
 Coeff:     -0.993D-01 0.524D+00 0.701D+00
 Gap=     0.135 Goal=   None    Shift=    0.000
 RMSDP=1.23D-05 MaxDP=9.42D-04 DE=-1.97D-07 OVMax= 3.57D-04

 Cycle  16  Pass 1  IDiag  1:
 RMSU=  4.75D-06    CP:  8.11D-01  8.99D-03  4.37D-01  6.14D-01  5.23D-01
                    CP:  7.61D-01  1.24D+00  1.07D+00  1.17D+00  9.74D-01
                    CP:  1.32D+00  1.67D+00  1.39D+00  1.42D+00  1.37D+00
 E= -1915.33150069247     Delta-E=       -0.000000069778 Rises=F Damp=F
 DIIS: error= 4.86D-06 at cycle  16 NSaved=  16.
 NSaved=16 IEnMin=16 EnMin= -1915.33150069247     IErMin=16 ErrMin= 4.86D-06
 ErrMax= 4.86D-06  0.00D+00 EMaxC= 1.00D-01 BMatC= 2.84D-09 BMatP= 1.25D-08
 IDIUse=1 WtCom= 1.00D+00 WtEn= 0.00D+00
 Coeff-Com: -0.975D-05 0.157D-04-0.453D-04 0.320D-05 0.213D-05 0.758D-04
 Coeff-Com: -0.505D-04-0.834D-03-0.133D-02 0.701D-03 0.187D-01 0.479D-02
 Coeff-Com: -0.538D-01-0.164D+00 0.170D+00 0.103D+01
 Coeff:     -0.975D-05 0.157D-04-0.453D-04 0.320D-05 0.213D-05 0.758D-04
 Coeff:     -0.505D-04-0.834D-03-0.133D-02 0.701D-03 0.187D-01 0.479D-02
 Coeff:     -0.538D-01-0.164D+00 0.170D+00 0.103D+01
 Gap=     0.135 Goal=   None    Shift=    0.000
 RMSDP=1.16D-05 MaxDP=1.14D-03 DE=-6.98D-08 OVMax= 3.13D-04

 Cycle  17  Pass 1  IDiag  1:
 RMSU=  3.15D-06    CP:  8.11D-01  8.99D-03  4.37D-01  6.14D-01  5.23D-01
                    CP:  7.61D-01  1.24D+00  1.07D+00  1.17D+00  9.74D-01
                    CP:  1.32D+00  1.68D+00  1.44D+00  1.47D+00  1.83D+00
                    CP:  1.69D+00
 E= -1915.33150073023     Delta-E=       -0.000000037757 Rises=F Damp=F
 DIIS: error= 3.23D-06 at cycle  17 NSaved=  17.
 NSaved=17 IEnMin=17 EnMin= -1915.33150073023     IErMin=17 ErrMin= 3.23D-06
 ErrMax= 3.23D-06  0.00D+00 EMaxC= 1.00D-01 BMatC= 1.13D-09 BMatP= 2.84D-09
 IDIUse=1 WtCom= 1.00D+00 WtEn= 0.00D+00
 Coeff-Com: -0.667D-05 0.852D-05 0.595D-05 0.328D-05 0.709D-04 0.823D-04
 Coeff-Com:  0.398D-04-0.455D-04-0.182D-02-0.471D-02 0.155D-01 0.425D-01
 Coeff-Com:  0.557D-01-0.259D+00-0.296D+00-0.115D-01 0.146D+01
 Coeff:     -0.667D-05 0.852D-05 0.595D-05 0.328D-05 0.709D-04 0.823D-04
 Coeff:      0.398D-04-0.455D-04-0.182D-02-0.471D-02 0.155D-01 0.425D-01
 Coeff:      0.557D-01-0.259D+00-0.296D+00-0.115D-01 0.146D+01
 Gap=     0.135 Goal=   None    Shift=    0.000
 RMSDP=9.02D-06 MaxDP=7.82D-04 DE=-3.78D-08 OVMax= 3.75D-04

 Cycle  18  Pass 1  IDiag  1:
 RMSU=  1.97D-06    CP:  8.11D-01  8.99D-03  4.37D-01  6.14D-01  5.23D-01
                    CP:  7.61D-01  1.24D+00  1.07D+00  1.17D+00  9.75D-01
                    CP:  1.33D+00  1.68D+00  1.51D+00  1.50D+00  2.35D+00
                    CP:  2.66D+00  1.74D+00
 E= -1915.33150075626     Delta-E=       -0.000000026034 Rises=F Damp=F
 DIIS: error= 1.46D-06 at cycle  18 NSaved=  18.
 NSaved=18 IEnMin=18 EnMin= -1915.33150075626     IErMin=18 ErrMin= 1.46D-06
 ErrMax= 1.46D-06  0.00D+00 EMaxC= 1.00D-01 BMatC= 3.46D-10 BMatP= 1.13D-09
 IDIUse=1 WtCom= 1.00D+00 WtEn= 0.00D+00
 Coeff-Com:  0.602D-06 0.114D-06 0.201D-04 0.393D-06 0.276D-04-0.139D-04
 Coeff-Com: -0.131D-03 0.184D-03-0.242D-03-0.135D-02 0.164D-02 0.121D-01
 Coeff-Com:  0.382D-01-0.546D-01-0.179D+00-0.362D+00 0.602D+00 0.944D+00
 Coeff:      0.602D-06 0.114D-06 0.201D-04 0.393D-06 0.276D-04-0.139D-04
 Coeff:     -0.131D-03 0.184D-03-0.242D-03-0.135D-02 0.164D-02 0.121D-01
 Coeff:      0.382D-01-0.546D-01-0.179D+00-0.362D+00 0.602D+00 0.944D+00
 Gap=     0.135 Goal=   None    Shift=    0.000
 RMSDP=4.88D-06 MaxDP=4.53D-04 DE=-2.60D-08 OVMax= 2.05D-04

 Cycle  19  Pass 1  IDiag  1:
 RMSU=  1.00D-06    CP:  8.11D-01  8.99D-03  4.37D-01  6.14D-01  5.23D-01
                    CP:  7.61D-01  1.24D+00  1.07D+00  1.17D+00  9.74D-01
                    CP:  1.33D+00  1.69D+00  1.55D+00  1.53D+00  2.57D+00
                    CP:  3.00D+00  2.22D+00  1.49D+00
 E= -1915.33150076210     Delta-E=       -0.000000005837 Rises=F Damp=F
 DIIS: error= 4.28D-07 at cycle  19 NSaved=  19.
 NSaved=19 IEnMin=19 EnMin= -1915.33150076210     IErMin=19 ErrMin= 4.28D-07
 ErrMax= 4.28D-07  0.00D+00 EMaxC= 1.00D-01 BMatC= 1.29D-10 BMatP= 3.46D-10
 IDIUse=1 WtCom= 1.00D+00 WtEn= 0.00D+00
 Coeff-Com:  0.181D-05-0.259D-05 0.103D-04-0.440D-06 0.482D-06-0.898D-05
 Coeff-Com: -0.133D-03 0.872D-04 0.185D-03 0.103D-02-0.135D-02-0.663D-02
 Coeff-Com: -0.214D-02 0.386D-01 0.265D-02-0.103D+00-0.124D+00 0.317D+00
 Coeff-Com:  0.878D+00
 Coeff:      0.181D-05-0.259D-05 0.103D-04-0.440D-06 0.482D-06-0.898D-05
 Coeff:     -0.133D-03 0.872D-04 0.185D-03 0.103D-02-0.135D-02-0.663D-02
 Coeff:     -0.214D-02 0.386D-01 0.265D-02-0.103D+00-0.124D+00 0.317D+00
 Coeff:      0.878D+00
 Gap=     0.135 Goal=   None    Shift=    0.000
 RMSDP=1.92D-06 MaxDP=2.19D-04 DE=-5.84D-09 OVMax= 5.94D-05

 Cycle  20  Pass 1  IDiag  1:
 RMSU=  3.99D-07    CP:  8.11D-01  8.99D-03  4.37D-01  6.14D-01  5.23D-01
                    CP:  7.61D-01  1.24D+00  1.07D+00  1.17D+00  9.74D-01
                    CP:  1.33D+00  1.69D+00  1.56D+00  1.57D+00  2.60D+00
                    CP:  3.00D+00  2.36D+00  1.75D+00  1.53D+00
 E= -1915.33150076277     Delta-E=       -0.000000000670 Rises=F Damp=F
 DIIS: error= 2.38D-07 at cycle  20 NSaved=  20.
 NSaved=20 IEnMin=20 EnMin= -1915.33150076277     IErMin=20 ErrMin= 2.38D-07
 ErrMax= 2.38D-07  0.00D+00 EMaxC= 1.00D-01 BMatC= 4.53D-11 BMatP= 1.29D-10
 IDIUse=1 WtCom= 1.00D+00 WtEn= 0.00D+00
 Coeff-Com:  0.922D-06-0.186D-05 0.214D-05-0.228D-06-0.553D-05 0.274D-05
 Coeff-Com: -0.568D-04 0.384D-04 0.568D-04 0.856D-03-0.196D-03-0.467D-02
 Coeff-Com: -0.880D-02 0.236D-01 0.275D-01 0.385D-01-0.158D+00-0.707D-01
 Coeff-Com:  0.316D+00 0.836D+00
 Coeff:      0.922D-06-0.186D-05 0.214D-05-0.228D-06-0.553D-05 0.274D-05
 Coeff:     -0.568D-04 0.384D-04 0.568D-04 0.856D-03-0.196D-03-0.467D-02
 Coeff:     -0.880D-02 0.236D-01 0.275D-01 0.385D-01-0.158D+00-0.707D-01
 Coeff:      0.316D+00 0.836D+00
 Gap=     0.135 Goal=   None    Shift=    0.000
 RMSDP=8.09D-07 MaxDP=9.80D-05 DE=-6.70D-10 OVMax= 1.97D-05

 Cycle  21  Pass 1  IDiag  1:
 Restarting incremental Fock formation.
 E= -1915.33150076289     Delta-E=       -0.000000000115 Rises=F Damp=F
 DIIS: error= 9.60D-08 at cycle  21 NSaved=  20.
 NSaved=20 IEnMin=20 EnMin= -1915.33150076289     IErMin=20 ErrMin= 9.60D-08
 ErrMax= 9.60D-08  0.00D+00 EMaxC= 1.00D-01 BMatC= 1.10D-11 BMatP= 4.53D-11
 IDIUse=1 WtCom= 1.00D+00 WtEn= 0.00D+00
 Coeff-Com:  0.341D-06-0.680D-06-0.408D-06-0.389D-05 0.253D-05-0.949D-05
 Coeff-Com:  0.113D-04-0.466D-04 0.231D-03 0.404D-03-0.562D-03-0.398D-02
 Coeff-Com:  0.115D-02 0.785D-02 0.479D-01-0.381D-01-0.114D+00-0.792D-01
 Coeff-Com:  0.429D+00 0.750D+00
 Coeff:      0.341D-06-0.680D-06-0.408D-06-0.389D-05 0.253D-05-0.949D-05
 Coeff:      0.113D-04-0.466D-04 0.231D-03 0.404D-03-0.562D-03-0.398D-02
 Coeff:      0.115D-02 0.785D-02 0.479D-01-0.381D-01-0.114D+00-0.792D-01
 Coeff:      0.429D+00 0.750D+00
 Gap=     0.135 Goal=   None    Shift=    0.000
 RMSDP=4.49D-07 MaxDP=5.77D-05 DE=-1.15D-10 OVMax= 6.01D-06

 Cycle  22  Pass 1  IDiag  1:
 RMSU=  2.88D-07    CP:  1.00D+00
 E= -1915.33150076286     Delta-E=        0.000000000029 Rises=F Damp=F
 DIIS: error= 2.55D-08 at cycle  22 NSaved=  20.
 NSaved=20 IEnMin=19 EnMin= -1915.33150076289     IErMin=20 ErrMin= 2.55D-08
 ErrMax= 2.55D-08  0.00D+00 EMaxC= 1.00D-01 BMatC= 6.14D-13 BMatP= 1.10D-11
 IDIUse=1 WtCom= 1.00D+00 WtEn= 0.00D+00
 Coeff-Com: -0.148D-07-0.376D-06-0.935D-06-0.446D-06 0.231D-05 0.967D-05
 Coeff-Com: -0.130D-04-0.360D-04 0.464D-04 0.368D-03 0.327D-03-0.191D-02
 Coeff-Com: -0.326D-02 0.567D-02 0.126D-01-0.175D-01-0.573D-01-0.132D-01
 Coeff-Com:  0.151D+00 0.923D+00
 Coeff:     -0.148D-07-0.376D-06-0.935D-06-0.446D-06 0.231D-05 0.967D-05
 Coeff:     -0.130D-04-0.360D-04 0.464D-04 0.368D-03 0.327D-03-0.191D-02
 Coeff:     -0.326D-02 0.567D-02 0.126D-01-0.175D-01-0.573D-01-0.132D-01
 Coeff:      0.151D+00 0.923D+00
 Gap=     0.135 Goal=   None    Shift=    0.000
 RMSDP=1.38D-07 MaxDP=1.86D-05 DE= 2.86D-11 OVMax= 1.51D-06

 Cycle  23  Pass 1  IDiag  1:
 RMSU=  6.31D-08    CP:  1.00D+00  1.26D+00
 E= -1915.33150076299     Delta-E=       -0.000000000134 Rises=F Damp=F
 DIIS: error= 1.10D-08 at cycle  23 NSaved=  20.
 NSaved=20 IEnMin=20 EnMin= -1915.33150076299     IErMin=20 ErrMin= 1.10D-08
 ErrMax= 1.10D-08  0.00D+00 EMaxC= 1.00D-01 BMatC= 9.69D-14 BMatP= 6.14D-13
 IDIUse=1 WtCom= 1.00D+00 WtEn= 0.00D+00
 Coeff-Com: -0.153D-06-0.157D-06-0.629D-06 0.138D-05 0.304D-05 0.113D-08
 Coeff-Com: -0.344D-04-0.536D-04 0.100D-03 0.496D-03-0.171D-03-0.164D-02
 Coeff-Com: -0.246D-02 0.660D-02 0.340D-02-0.114D-01-0.446D-01-0.264D-01
 Coeff-Com:  0.360D+00 0.717D+00
 Coeff:     -0.153D-06-0.157D-06-0.629D-06 0.138D-05 0.304D-05 0.113D-08
 Coeff:     -0.344D-04-0.536D-04 0.100D-03 0.496D-03-0.171D-03-0.164D-02
 Coeff:     -0.246D-02 0.660D-02 0.340D-02-0.114D-01-0.446D-01-0.264D-01
 Coeff:      0.360D+00 0.717D+00
 Gap=     0.135 Goal=   None    Shift=    0.000
 RMSDP=3.09D-08 MaxDP=3.81D-06 DE=-1.34D-10 OVMax= 4.32D-07

 Cycle  24  Pass 1  IDiag  1:
 RMSU=  2.77D-08    CP:  1.00D+00  1.27D+00  1.12D+00
 E= -1915.33150076287     Delta-E=        0.000000000123 Rises=F Damp=F
 DIIS: error= 4.51D-09 at cycle  24 NSaved=  20.
 NSaved=20 IEnMin=19 EnMin= -1915.33150076299     IErMin=20 ErrMin= 4.51D-09
 ErrMax= 4.51D-09  0.00D+00 EMaxC= 1.00D-01 BMatC= 1.65D-14 BMatP= 9.69D-14
 IDIUse=1 WtCom= 1.00D+00 WtEn= 0.00D+00
 Coeff-Com:  0.244D-06 0.950D-07 0.492D-06-0.873D-06 0.949D-06-0.108D-04
 Coeff-Com: -0.231D-04-0.426D-04 0.129D-03 0.348D-03 0.342D-04-0.224D-02
 Coeff-Com: -0.415D-03 0.539D-02 0.946D-02-0.106D-01-0.426D-01-0.906D-01
 Coeff-Com:  0.207D+00 0.924D+00
 Coeff:      0.244D-06 0.950D-07 0.492D-06-0.873D-06 0.949D-06-0.108D-04
 Coeff:     -0.231D-04-0.426D-04 0.129D-03 0.348D-03 0.342D-04-0.224D-02
 Coeff:     -0.415D-03 0.539D-02 0.946D-02-0.106D-01-0.426D-01-0.906D-01
 Coeff:      0.207D+00 0.924D+00
 Gap=     0.135 Goal=   None    Shift=    0.000
 RMSDP=1.62D-08 MaxDP=1.74D-06 DE= 1.23D-10 OVMax= 3.07D-07

 Cycle  25  Pass 1  IDiag  1:
 RMSU=  1.25D-08    CP:  1.00D+00  1.25D+00  1.18D+00  1.31D+00
 E= -1915.33150076292     Delta-E=       -0.000000000049 Rises=F Damp=F
 DIIS: error= 1.98D-09 at cycle  25 NSaved=  20.
 NSaved=20 IEnMin=18 EnMin= -1915.33150076299     IErMin=20 ErrMin= 1.98D-09
 ErrMax= 1.98D-09  0.00D+00 EMaxC= 1.00D-01 BMatC= 2.03D-15 BMatP= 1.65D-14
 IDIUse=1 WtCom= 1.00D+00 WtEn= 0.00D+00
 Large coefficients: NSaved= 20 BigCof=    0.00 CofMax=   10.00 Det=-6.57D-15
 Inversion failed.  Reducing to 19 matrices.
 Large coefficients: NSaved= 19 BigCof=    0.00 CofMax=   10.00 Det=-6.90D-15
 Inversion failed.  Reducing to 18 matrices.
 Large coefficients: NSaved= 18 BigCof=    0.00 CofMax=   10.00 Det=-6.90D-15
 Inversion failed.  Reducing to 17 matrices.
 Large coefficients: NSaved= 17 BigCof=    0.00 CofMax=   10.00 Det=-6.90D-15
 Inversion failed.  Reducing to 16 matrices.
 Large coefficients: NSaved= 16 BigCof=    0.00 CofMax=   10.00 Det=-7.07D-15
 Inversion failed.  Reducing to 15 matrices.
 Coeff-Com:  0.121D-04 0.782D-05-0.514D-04-0.115D-03 0.125D-03 0.326D-03
 Coeff-Com: -0.671D-03-0.119D-03 0.139D-02 0.615D-02 0.587D-02-0.560D-01
 Coeff-Com: -0.103D+00 0.835D-01 0.106D+01
 Coeff:      0.121D-04 0.782D-05-0.514D-04-0.115D-03 0.125D-03 0.326D-03
 Coeff:     -0.671D-03-0.119D-03 0.139D-02 0.615D-02 0.587D-02-0.560D-01
 Coeff:     -0.103D+00 0.835D-01 0.106D+01
 Gap=     0.135 Goal=   None    Shift=    0.000
 RMSDP=6.76D-09 MaxDP=6.08D-07 DE=-4.91D-11 OVMax= 1.61D-07

 SCF Done:  E(RM062X) =  -1915.33150076     A.U. after   25 cycles
            NFock= 25  Conv=0.68D-08     -V/T= 2.0029
 KE= 1.909830397565D+03 PE=-7.031672540725D+03 EE= 1.962412511270D+03
 Leave Link  502 at Wed Jul  6 05:03:38 2022, MaxMem=  1879048192 cpu:            2934.1 elap:             440.4
 (Enter /gpfs/software/gaussian16/sse4/tar/g16/l601.exe)
 Copying SCF densities to generalized density rwf, IOpCl= 0 IROHF=0.

 **********************************************************************

            Population analysis using the SCF density.

 **********************************************************************

 Orbital symmetries:
       Occupied  (A) (A) (A) (A) (A) (A) (A) (A) (A) (A) (A) (A)
                 (A) (A) (A) (A) (A) (A) (A) (A) (A) (A) (A) (A)
                 (A) (A) (A) (A) (A) (A) (A) (A) (A) (A) (A) (A)
                 (A) (A) (A) (A) (A) (A) (A) (A) (A) (A) (A) (A)
                 (A) (A) (A) (A) (A) (A) (A) (A) (A) (A) (A) (A)
                 (A) (A) (A) (A) (A) (A) (A) (A)
       Virtual   (A) (A) (A) (A) (A) (A) (A) (A) (A) (A) (A) (A)
                 (A) (A) (A) (A) (A) (A) (A) (A) (A) (A) (A) (A)
                 (A) (A) (A) (A) (A) (A) (A) (A) (A) (A) (A) (A)
                 (A) (A) (A) (A) (A) (A) (A) (A) (A) (A) (A) (A)
                 (A) (A) (A) (A) (A) (A) (A) (A) (A) (A) (A) (A)
                 (A) (A) (A) (A) (A) (A) (A) (A) (A) (A) (A) (A)
                 (A) (A) (A) (A) (A) (A) (A) (A) (A) (A) (A) (A)
                 (A) (A) (A) (A) (A) (A) (A) (A) (A) (A) (A) (A)
                 (A) (A) (A) (A) (A) (A) (A) (A) (A) (A) (A) (A)
                 (A) (A) (A) (A) (A) (A) (A) (A) (A) (A) (A) (A)
                 (A) (A) (A) (A) (A) (A) (A) (A) (A) (A) (A) (A)
                 (A) (A) (A) (A) (A) (A) (A) (A) (A) (A) (A) (A)
                 (A) (A) (A) (A) (A) (A) (A) (A) (A) (A) (A) (A)
                 (A) (A) (A) (A) (A) (A) (A) (A) (A) (A) (A) (A)
                 (A) (A) (A) (A) (A) (A) (A) (A) (A) (A) (A) (A)
                 (A) (A) (A) (A) (A) (A) (A) (A) (A) (A) (A) (A)
                 (A) (A) (A) (A) (A) (A) (A) (A) (A) (A) (A) (A)
                 (A) (A) (A) (A) (A) (A) (A) (A) (A) (A) (A) (A)
                 (A) (A) (A) (A) (A) (A) (A) (A) (A) (A) (A) (A)
                 (A) (A) (A) (A) (A) (A) (A) (A) (A) (A) (A) (A)
                 (A) (A) (A) (A) (A) (A) (A) (A) (A) (A) (A) (A)
                 (A) (A) (A) (A) (A) (A) (A) (A) (A) (A) (A) (A)
                 (A) (A) (A) (A) (A) (A) (A) (A) (A) (A) (A) (A)
                 (A) (A) (A) (A) (A) (A) (A) (A) (A) (A) (A) (A)
                 (A) (A) (A) (A) (A) (A) (A) (A) (A) (A) (A) (A)
                 (A) (A) (A) (A) (A) (A) (A) (A) (A) (A) (A) (A)
                 (A) (A) (A) (A) (A) (A) (A) (A) (A) (A) (A) (A)
                 (A) (A) (A) (A) (A) (A)
 The electronic state is 1-A.
 Alpha  occ. eigenvalues -- -102.59596-102.59514-102.53392 -19.41880 -10.52510
 Alpha  occ. eigenvalues --  -10.52291 -10.47879 -10.47230 -10.46652 -10.46614
 Alpha  occ. eigenvalues --  -10.46287 -10.45637 -10.45288 -10.45052 -10.44423
 Alpha  occ. eigenvalues --  -10.42745  -9.73890  -9.73804  -9.67684  -7.46399
 Alpha  occ. eigenvalues --   -7.46315  -7.45736  -7.45724  -7.45649  -7.45634
 Alpha  occ. eigenvalues --   -7.40180  -7.39548  -7.39520  -0.95630  -0.93097
 Alpha  occ. eigenvalues --   -0.87531  -0.84987  -0.84081  -0.80086  -0.75326
 Alpha  occ. eigenvalues --   -0.73622  -0.68412  -0.66952  -0.61267  -0.58697
 Alpha  occ. eigenvalues --   -0.54070  -0.52048  -0.48171  -0.46380  -0.44245
 Alpha  occ. eigenvalues --   -0.41808  -0.41063  -0.40652  -0.39770  -0.37995
 Alpha  occ. eigenvalues --   -0.36675  -0.34830  -0.33379  -0.33076  -0.32248
 Alpha  occ. eigenvalues --   -0.31632  -0.30360  -0.30239  -0.28712  -0.26907
 Alpha  occ. eigenvalues --   -0.25499  -0.24389  -0.21767  -0.20878  -0.19486
 Alpha  occ. eigenvalues --   -0.16578  -0.15546  -0.10560
 Alpha virt. eigenvalues --    0.02944   0.09096   0.09556   0.10075   0.10438
 Alpha virt. eigenvalues --    0.10900   0.12692   0.13227   0.13576   0.14183
 Alpha virt. eigenvalues --    0.14247   0.15067   0.15225   0.15662   0.16056
 Alpha virt. eigenvalues --    0.16733   0.16977   0.17511   0.17863   0.18166
 Alpha virt. eigenvalues --    0.18426   0.19064   0.19446   0.19671   0.20118
 Alpha virt. eigenvalues --    0.20635   0.21284   0.21673   0.22128   0.22676
 Alpha virt. eigenvalues --    0.23422   0.23503   0.23961   0.24390   0.25441
 Alpha virt. eigenvalues --    0.25541   0.26315   0.26560   0.26962   0.27191
 Alpha virt. eigenvalues --    0.28018   0.28212   0.28887   0.29492   0.29884
 Alpha virt. eigenvalues --    0.30044   0.30325   0.30761   0.30925   0.31245
 Alpha virt. eigenvalues --    0.31645   0.32317   0.32937   0.33220   0.33924
 Alpha virt. eigenvalues --    0.34110   0.34419   0.35130   0.35369   0.35833
 Alpha virt. eigenvalues --    0.35937   0.36564   0.37520   0.37708   0.38812
 Alpha virt. eigenvalues --    0.38946   0.39411   0.39674   0.40276   0.41150
 Alpha virt. eigenvalues --    0.42192   0.42299   0.43369   0.43704   0.45084
 Alpha virt. eigenvalues --    0.45898   0.46207   0.46551   0.48903   0.49458
 Alpha virt. eigenvalues --    0.50509   0.51552   0.53630   0.54200   0.55029
 Alpha virt. eigenvalues --    0.55467   0.55619   0.56867   0.58662   0.58936
 Alpha virt. eigenvalues --    0.58994   0.60376   0.61475   0.62134   0.62493
 Alpha virt. eigenvalues --    0.65223   0.65754   0.66922   0.68795   0.69344
 Alpha virt. eigenvalues --    0.71255   0.71457   0.72071   0.72348   0.73240
 Alpha virt. eigenvalues --    0.74125   0.74949   0.75166   0.76408   0.76961
 Alpha virt. eigenvalues --    0.77987   0.78602   0.79436   0.80038   0.80768
 Alpha virt. eigenvalues --    0.81267   0.82210   0.83093   0.83890   0.84475
 Alpha virt. eigenvalues --    0.84913   0.85426   0.85761   0.86984   0.87893
 Alpha virt. eigenvalues --    0.88928   0.90369   0.91430   0.92047   0.93065
 Alpha virt. eigenvalues --    0.95476   0.96167   0.96967   0.97497   0.99764
 Alpha virt. eigenvalues --    1.00533   1.01449   1.02316   1.02572   1.03189
 Alpha virt. eigenvalues --    1.03736   1.04859   1.05155   1.05915   1.06767
 Alpha virt. eigenvalues --    1.07338   1.07565   1.08211   1.08691   1.09377
 Alpha virt. eigenvalues --    1.09782   1.10884   1.11710   1.12513   1.13453
 Alpha virt. eigenvalues --    1.14695   1.15415   1.17004   1.17574   1.19238
 Alpha virt. eigenvalues --    1.19836   1.23785   1.24674   1.25718   1.27588
 Alpha virt. eigenvalues --    1.28312   1.30068   1.32893   1.35302   1.37386
 Alpha virt. eigenvalues --    1.38225   1.39306   1.40839   1.41384   1.42507
 Alpha virt. eigenvalues --    1.43446   1.44241   1.45934   1.46167   1.47887
 Alpha virt. eigenvalues --    1.48548   1.50188   1.55282   1.57045   1.61971
 Alpha virt. eigenvalues --    1.62607   1.64645   1.66117   1.68221   1.68556
 Alpha virt. eigenvalues --    1.70459   1.73435   1.75386   1.76034   1.77858
 Alpha virt. eigenvalues --    1.79999   1.82793   1.83748   1.86330   1.88342
 Alpha virt. eigenvalues --    1.90111   1.92015   1.93292   1.94815   1.97472
 Alpha virt. eigenvalues --    1.99286   2.00613   2.01542   2.02896   2.03962
 Alpha virt. eigenvalues --    2.05372   2.05934   2.06649   2.07139   2.09787
 Alpha virt. eigenvalues --    2.10634   2.11243   2.12728   2.14785   2.17165
 Alpha virt. eigenvalues --    2.18520   2.21364   2.24287   2.26398   2.28487
 Alpha virt. eigenvalues --    2.30391   2.35907   2.37324   2.39291   2.40021
 Alpha virt. eigenvalues --    2.41045   2.43280   2.45032   2.46040   2.47412
 Alpha virt. eigenvalues --    2.47924   2.51865   2.54372   2.55025   2.56993
 Alpha virt. eigenvalues --    2.59141   2.62331   2.64427   2.70339   2.70519
 Alpha virt. eigenvalues --    2.72538   2.73444   2.75213   2.78388   2.81807
 Alpha virt. eigenvalues --    2.83350   2.84501   2.85455   2.86324   2.91220
 Alpha virt. eigenvalues --    2.91562   2.93746   2.95257   2.95840   2.96528
 Alpha virt. eigenvalues --    3.00528   3.02094   3.06631   3.07363   3.09629
 Alpha virt. eigenvalues --    3.10208   3.12217   3.13868   3.20607   3.21593
 Alpha virt. eigenvalues --    3.24096   3.26434   3.29698   3.31862   3.33826
 Alpha virt. eigenvalues --    3.35455   3.37150   3.39721   3.43453   3.50429
 Alpha virt. eigenvalues --    3.53633   3.55204   3.57134   3.65358   3.66081
 Alpha virt. eigenvalues --    3.71585   3.77508   3.81998   3.85988   3.92051
 Alpha virt. eigenvalues --    4.01099   4.04226   4.20370   4.21780   4.27424
 Alpha virt. eigenvalues --    4.39141   4.55544   4.92185   4.94379   5.39137
 Alpha virt. eigenvalues --    5.54711   6.00262  10.05020  10.08587  10.11771
 Alpha virt. eigenvalues --   23.60079  23.74388  24.05973  24.06856  24.07789
 Alpha virt. eigenvalues --   24.08707  24.15311  24.18129  24.19897  24.22764
 Alpha virt. eigenvalues --   24.29737  24.30819  25.98642  26.07157  26.09275
 Alpha virt. eigenvalues --   26.26797  26.39023  26.40030  26.69767  26.80510
 Alpha virt. eigenvalues --   26.97849  50.31763 216.15074 216.19176 216.21989
          Condensed to atoms (all electrons):
               1          2          3          4          5          6
     1  C   17.897813  -0.391603   3.687569  -0.123256 -13.426829  -2.014000
     2  C   -0.391603  11.100092  -5.354480  -0.150848   0.287858   1.049736
     3  C    3.687569  -5.354480  25.528447  -0.854254 -13.468193  -7.284997
     4  C   -0.123256  -0.150848  -0.854254  28.298979 -19.067284  -6.451978
     5  C  -13.426829   0.287858 -13.468193 -19.067284  59.040740   5.166560
     6  C   -2.014000   1.049736  -7.284997  -6.451978   5.166560  25.620914
     7  O    0.055383   0.009722   0.025133   0.175228  -0.213217  -0.415482
     8  Cl  -0.435238   0.161022  -0.182392  -2.628709   2.466956  -0.286970
     9  C    1.143572   0.008525   2.666637   4.941341 -12.897272  -8.226632
    10  C    1.159780  -1.491432   3.630850  -0.059088  -1.442948  -3.764032
    11  C    0.063573  -0.083883   0.510098  -0.447277   0.756159   0.670834
    12  C   -1.068080   1.174429  -1.818635   1.245247  -0.399282   0.333149
    13  C   -0.090979   0.085052  -0.265354  -0.049829   0.259450   0.733373
    14  C    0.034401  -0.111711  -0.058690   0.317086  -0.142436  -0.107822
    15  Cl  -0.001460   0.003694   0.000629   0.012536  -0.022561  -0.094658
    16  Cl  -0.002184   0.021318   0.048586   0.003004  -0.042006  -0.109778
    17  H    0.000040  -0.000266  -0.002917  -0.000607   0.004808   0.006164
    18  H   -0.000822   0.000688  -0.043452  -0.035842   0.158033   0.034921
    19  H    0.008748  -0.020306   0.060623  -0.011388   0.013100   0.027424
    20  H    0.010315   0.024027   0.148118  -0.017518   0.043582   0.075201
               7          8          9         10         11         12
     1  C    0.055383  -0.435238   1.143572   1.159780   0.063573  -1.068080
     2  C    0.009722   0.161022   0.008525  -1.491432  -0.083883   1.174429
     3  C    0.025133  -0.182392   2.666637   3.630850   0.510098  -1.818635
     4  C    0.175228  -2.628709   4.941341  -0.059088  -0.447277   1.245247
     5  C   -0.213217   2.466956 -12.897272  -1.442948   0.756159  -0.399282
     6  C   -0.415482  -0.286970  -8.226632  -3.764032   0.670834   0.333149
     7  O    8.341208   0.003008   0.399616  -0.139461  -0.021077   0.238503
     8  Cl   0.003008  17.849302  -0.240366  -0.027634   0.010825   0.016880
     9  C    0.399616  -0.240366  34.918233   0.449643  -4.462112  -4.627028
    10  C   -0.139461  -0.027634   0.449643  29.964592   2.400919 -18.837846
    11  C   -0.021077   0.010825  -4.462112   2.400919  29.737191  -2.688015
    12  C    0.238503   0.016880  -4.627028 -18.837846  -2.688015  35.497784
    13  C   -0.052314   0.012267  -1.733146   1.435072  -9.859726  -3.791172
    14  C    0.031737  -0.002963  -6.975677  -7.197166  -9.708339   0.907793
    15  Cl   0.000217   0.000028   0.100215   0.213044   0.334832   0.033519
    16  Cl  -0.000434   0.000018  -0.482924   0.358547  -1.270564   0.265717
    17  H    0.000105  -0.000004   0.005380  -0.053882   0.048827   0.011084
    18  H   -0.011753   0.000899   0.138939   0.075225  -0.022965   0.127490
    19  H   -0.000055  -0.000213   0.064841   0.190088  -0.024912   0.074356
    20  H   -0.000504   0.001402  -0.080609   0.145779   0.013199  -0.067785
              13         14         15         16         17         18
     1  C   -0.090979   0.034401  -0.001460  -0.002184   0.000040  -0.000822
     2  C    0.085052  -0.111711   0.003694   0.021318  -0.000266   0.000688
     3  C   -0.265354  -0.058690   0.000629   0.048586  -0.002917  -0.043452
     4  C   -0.049829   0.317086   0.012536   0.003004  -0.000607  -0.035842
     5  C    0.259450  -0.142436  -0.022561  -0.042006   0.004808   0.158033
     6  C    0.733373  -0.107822  -0.094658  -0.109778   0.006164   0.034921
     7  O   -0.052314   0.031737   0.000217  -0.000434   0.000105  -0.011753
     8  Cl   0.012267  -0.002963   0.000028   0.000018  -0.000004   0.000899
     9  C   -1.733146  -6.975677   0.100215  -0.482924   0.005380   0.138939
    10  C    1.435072  -7.197166   0.213044   0.358547  -0.053882   0.075225
    11  C   -9.859726  -9.708339   0.334832  -1.270564   0.048827  -0.022965
    12  C   -3.791172   0.907793   0.033519   0.265717   0.011084   0.127490
    13  C   18.969493   0.408488   0.094417   0.361378   0.247665  -0.036365
    14  C    0.408488  30.032611  -1.492949  -0.004015   0.084349  -0.037722
    15  Cl   0.094417  -1.492949  17.604638  -0.164963  -0.011644  -0.000779
    16  Cl   0.361378  -0.004015  -0.164963  17.621677  -0.000238   0.000403
    17  H    0.247665   0.084349  -0.011644  -0.000238   0.499709  -0.005948
    18  H   -0.036365  -0.037722  -0.000779   0.000403  -0.005948   0.474933
    19  H   -0.047567   0.019671  -0.000541  -0.008648   0.000064  -0.000214
    20  H    0.007063  -0.003129   0.000002   0.000509   0.000002   0.000044
              19         20
     1  C    0.008748   0.010315
     2  C   -0.020306   0.024027
     3  C    0.060623   0.148118
     4  C   -0.011388  -0.017518
     5  C    0.013100   0.043582
     6  C    0.027424   0.075201
     7  O   -0.000055  -0.000504
     8  Cl  -0.000213   0.001402
     9  C    0.064841  -0.080609
    10  C    0.190088   0.145779
    11  C   -0.024912   0.013199
    12  C    0.074356  -0.067785
    13  C   -0.047567   0.007063
    14  C    0.019671  -0.003129
    15  Cl  -0.000541   0.000002
    16  Cl  -0.008648   0.000509
    17  H    0.000064   0.000002
    18  H   -0.000214   0.000044
    19  H    0.479896  -0.001877
    20  H   -0.001877   0.561300
 Mulliken charges:
               1
     1  C   -0.506743
     2  C   -0.321634
     3  C   -0.973325
     4  C    0.904458
     5  C   -1.075216
     6  C    1.038076
     7  O   -0.425561
     8  Cl   0.281881
     9  C    0.888825
    10  C   -1.010051
    11  C    0.042414
    12  C   -0.628109
    13  C   -0.687263
    14  C    0.006484
    15  Cl   0.391783
    16  Cl   0.404598
    17  H    0.167309
    18  H    0.184285
    19  H    0.176911
    20  H    0.140879
 Sum of Mulliken charges =  -1.00000
 Mulliken charges with hydrogens summed into heavy atoms:
               1
     1  C   -0.506743
     2  C   -0.321634
     3  C   -0.832446
     4  C    0.904458
     5  C   -1.075216
     6  C    1.038076
     7  O   -0.425561
     8  Cl   0.281881
     9  C    0.888825
    10  C   -0.833140
    11  C    0.042414
    12  C   -0.443824
    13  C   -0.519955
    14  C    0.006484
    15  Cl   0.391783
    16  Cl   0.404598
 Electronic spatial extent (au):  <R**2>=           6465.8605
 Charge=             -1.0000 electrons
 Dipole moment (field-independent basis, Debye):
    X=             -8.2786    Y=              1.3325    Z=              1.7665  Tot=              8.5692
 Quadrupole moment (field-independent basis, Debye-Ang):
   XX=           -180.4797   YY=           -126.4382   ZZ=           -122.0679
   XY=              4.0960   XZ=              1.9294   YZ=             -7.4265
 Traceless Quadrupole moment (field-independent basis, Debye-Ang):
   XX=            -37.4844   YY=             16.5570   ZZ=             20.9274
   XY=              4.0960   XZ=              1.9294   YZ=             -7.4265
 Octapole moment (field-independent basis, Debye-Ang**2):
  XXX=           -150.1744  YYY=            -22.1581  ZZZ=            -16.3882  XYY=            -47.2872
  XXY=             -1.3012  XXZ=              3.3039  XZZ=            -21.7660  YZZ=             -5.3960
  YYZ=              4.0830  XYZ=            -16.1721
 Hexadecapole moment (field-independent basis, Debye-Ang**3):
 XXXX=          -8416.9401 YYYY=          -1265.0009 ZZZZ=           -389.8966 XXXY=            -70.8179
 XXXZ=             -3.9374 YYYX=            -76.4968 YYYZ=            -49.6602 ZZZX=            -27.6858
 ZZZY=            -24.1179 XXYY=          -1552.4664 XXZZ=          -1342.5930 YYZZ=           -276.2560
 XXYZ=            -51.4842 YYXZ=            -10.4455 ZZXY=            -28.1966
 N-N= 1.244098131127D+03 E-N=-7.031672540604D+03  KE= 1.909830397565D+03
 No NMR shielding tensors so no spin-rotation constants.
 Leave Link  601 at Wed Jul  6 05:04:54 2022, MaxMem=  1879048192 cpu:               1.2 elap:               0.2
 (Enter /gpfs/software/gaussian16/sse4/tar/g16/l607.exe)
 ******************************Gaussian NBO Version 3.1******************************
             N A T U R A L   A T O M I C   O R B I T A L   A N D
          N A T U R A L   B O N D   O R B I T A L   A N A L Y S I S
 ******************************Gaussian NBO Version 3.1******************************
       /RESON  / : Allow strongly delocalized NBO set

 Analyzing the SCF density

 Job title: ...                                                             

 Storage needed:    481810 in NPA,    641630 in NBO (1879046032 available)
 GSVD:  LWork=       52360 too small for GESVD, short by      160850 words or      160850 for optimal perf.


 NATURAL POPULATIONS:  Natural atomic orbital occupancies 
                                                          
   NAO  Atom  No  lang   Type(AO)    Occupancy      Energy
 ----------------------------------------------------------
     1    C    1  S      Cor( 1S)     1.99812     -10.32477
     2    C    1  S      Val( 2S)     1.00822      -0.08782
     3    C    1  S      Ryd( 3S)     0.00453       0.98928
     4    C    1  S      Ryd( 4S)     0.00023       1.29823
     5    C    1  S      Ryd( 5S)     0.00001      22.96790
     6    C    1  px     Val( 2p)     1.00805       0.01669
     7    C    1  px     Ryd( 4p)     0.00418       0.72426
     8    C    1  px     Ryd( 3p)     0.00045       0.55037
     9    C    1  px     Ryd( 5p)     0.00007       3.03475
    10    C    1  py     Val( 2p)     0.96610       0.07396
    11    C    1  py     Ryd( 4p)     0.00605       0.82427
    12    C    1  py     Ryd( 3p)     0.00087       0.57456
    13    C    1  py     Ryd( 5p)     0.00007       3.15842
    14    C    1  pz     Val( 2p)     0.96410       0.03473
    15    C    1  pz     Ryd( 4p)     0.00199       0.71967
    16    C    1  pz     Ryd( 3p)     0.00053       0.56382
    17    C    1  pz     Ryd( 5p)     0.00004       2.84998
    18    C    1  dxy    Ryd( 3d)     0.00063       2.31383
    19    C    1  dxz    Ryd( 3d)     0.00074       1.87185
    20    C    1  dyz    Ryd( 3d)     0.00058       2.11852
    21    C    1  dx2y2  Ryd( 3d)     0.00107       2.22161
    22    C    1  dz2    Ryd( 3d)     0.00070       1.93327

    23    C    2  S      Cor( 1S)     1.99822     -10.31616
    24    C    2  S      Val( 2S)     0.99453      -0.07556
    25    C    2  S      Ryd( 4S)     0.00528       0.90984
    26    C    2  S      Ryd( 3S)     0.00011       0.88714
    27    C    2  S      Ryd( 5S)     0.00001      23.33418
    28    C    2  px     Val( 2p)     0.98713       0.09939
    29    C    2  px     Ryd( 4p)     0.00913       0.83279
    30    C    2  px     Ryd( 3p)     0.00049       0.55018
    31    C    2  px     Ryd( 5p)     0.00009       3.39482
    32    C    2  py     Val( 2p)     0.98820       0.01793
    33    C    2  py     Ryd( 4p)     0.00449       0.65485
    34    C    2  py     Ryd( 3p)     0.00024       0.44904
    35    C    2  py     Ryd( 5p)     0.00008       3.02939
    36    C    2  pz     Val( 2p)     1.06573       0.01549
    37    C    2  pz     Ryd( 4p)     0.00266       0.64648
    38    C    2  pz     Ryd( 3p)     0.00015       0.46871
    39    C    2  pz     Ryd( 5p)     0.00004       2.91346
    40    C    2  dxy    Ryd( 3d)     0.00059       2.46477
    41    C    2  dxz    Ryd( 3d)     0.00057       1.99357
    42    C    2  dyz    Ryd( 3d)     0.00073       1.89245
    43    C    2  dx2y2  Ryd( 3d)     0.00092       2.21734
    44    C    2  dz2    Ryd( 3d)     0.00055       1.96713

    45    C    3  S      Cor( 1S)     1.99898     -10.30109
    46    C    3  S      Val( 2S)     0.95787      -0.07044
    47    C    3  S      Ryd( 4S)     0.00209       0.96767
    48    C    3  S      Ryd( 3S)     0.00011       0.66285
    49    C    3  S      Ryd( 5S)     0.00001      23.54745
    50    C    3  px     Val( 2p)     1.12534       0.02702
    51    C    3  px     Ryd( 4p)     0.00550       1.07154
    52    C    3  px     Ryd( 3p)     0.00042       0.71942
    53    C    3  px     Ryd( 5p)     0.00009       3.45427
    54    C    3  py     Val( 2p)     1.09181       0.03634
    55    C    3  py     Ryd( 4p)     0.00412       0.81734
    56    C    3  py     Ryd( 3p)     0.00054       0.49985
    57    C    3  py     Ryd( 5p)     0.00015       3.35762
    58    C    3  pz     Val( 2p)     1.07072       0.00305
    59    C    3  pz     Ryd( 4p)     0.00177       0.74224
    60    C    3  pz     Ryd( 3p)     0.00056       0.48810
    61    C    3  pz     Ryd( 5p)     0.00005       3.00331
    62    C    3  dxy    Ryd( 3d)     0.00107       2.46338
    63    C    3  dxz    Ryd( 3d)     0.00086       1.98050
    64    C    3  dyz    Ryd( 3d)     0.00059       2.12440
    65    C    3  dx2y2  Ryd( 3d)     0.00064       2.52220
    66    C    3  dz2    Ryd( 3d)     0.00052       2.02487

    67    C    4  S      Cor( 1S)     1.99853     -10.35280
    68    C    4  S      Val( 2S)     0.97738      -0.12333
    69    C    4  S      Ryd( 3S)     0.00665       0.47058
    70    C    4  S      Ryd( 4S)     0.00141       1.06850
    71    C    4  S      Ryd( 5S)     0.00001      23.53701
    72    C    4  px     Val( 2p)     1.00597      -0.01160
    73    C    4  px     Ryd( 4p)     0.00653       0.99672
    74    C    4  px     Ryd( 3p)     0.00019       0.69395
    75    C    4  px     Ryd( 5p)     0.00038       3.36758
    76    C    4  py     Val( 2p)     1.04868      -0.01082
    77    C    4  py     Ryd( 4p)     0.00564       0.93169
    78    C    4  py     Ryd( 3p)     0.00046       0.64443
    79    C    4  py     Ryd( 5p)     0.00025       3.32341
    80    C    4  pz     Val( 2p)     1.16751      -0.03075
    81    C    4  pz     Ryd( 4p)     0.00281       0.79036
    82    C    4  pz     Ryd( 3p)     0.00046       0.47525
    83    C    4  pz     Ryd( 5p)     0.00010       3.01608
    84    C    4  dxy    Ryd( 3d)     0.00185       2.23276
    85    C    4  dxz    Ryd( 3d)     0.00128       1.83683
    86    C    4  dyz    Ryd( 3d)     0.00088       2.05512
    87    C    4  dx2y2  Ryd( 3d)     0.00125       2.39257
    88    C    4  dz2    Ryd( 3d)     0.00105       1.94903

    89    C    5  S      Cor( 1S)     1.99877     -10.32993
    90    C    5  S      Val( 2S)     0.80337       0.03208
    91    C    5  S      Ryd( 3S)     0.00457       0.85350
    92    C    5  S      Ryd( 4S)     0.00120       1.11292
    93    C    5  S      Ryd( 5S)     0.00008      22.52784
    94    C    5  px     Val( 2p)     1.03533       0.07237
    95    C    5  px     Ryd( 4p)     0.00600       1.43613
    96    C    5  px     Ryd( 3p)     0.00024       0.66098
    97    C    5  px     Ryd( 5p)     0.00011       2.96857
    98    C    5  py     Val( 2p)     0.87095       0.09715
    99    C    5  py     Ryd( 4p)     0.01260       1.18384
   100    C    5  py     Ryd( 3p)     0.00033       0.69521
   101    C    5  py     Ryd( 5p)     0.00010       3.04763
   102    C    5  pz     Val( 2p)     0.88541       0.05618
   103    C    5  pz     Ryd( 4p)     0.00440       0.95266
   104    C    5  pz     Ryd( 3p)     0.00058       0.54844
   105    C    5  pz     Ryd( 5p)     0.00007       2.90326
   106    C    5  dxy    Ryd( 3d)     0.00247       2.55293
   107    C    5  dxz    Ryd( 3d)     0.00105       2.00937
   108    C    5  dyz    Ryd( 3d)     0.00209       2.20312
   109    C    5  dx2y2  Ryd( 3d)     0.00167       2.51842
   110    C    5  dz2    Ryd( 3d)     0.00238       2.04085

   111    C    6  S      Cor( 1S)     1.99895     -10.28148
   112    C    6  S      Val( 2S)     0.88276      -0.01929
   113    C    6  S      Ryd( 3S)     0.00354       0.75119
   114    C    6  S      Ryd( 4S)     0.00136       1.08956
   115    C    6  S      Ryd( 5S)     0.00002      23.34365
   116    C    6  px     Val( 2p)     1.05247       0.06105
   117    C    6  px     Ryd( 4p)     0.00530       1.22641
   118    C    6  px     Ryd( 3p)     0.00348       0.65396
   119    C    6  px     Ryd( 5p)     0.00013       2.97397
   120    C    6  py     Val( 2p)     1.08357       0.04089
   121    C    6  py     Ryd( 4p)     0.00647       1.05942
   122    C    6  py     Ryd( 3p)     0.00163       0.67134
   123    C    6  py     Ryd( 5p)     0.00024       2.87746
   124    C    6  pz     Val( 2p)     1.12757       0.01380
   125    C    6  pz     Ryd( 4p)     0.00459       0.77782
   126    C    6  pz     Ryd( 3p)     0.00110       0.42897
   127    C    6  pz     Ryd( 5p)     0.00008       2.88642
   128    C    6  dxy    Ryd( 3d)     0.00053       2.53016
   129    C    6  dxz    Ryd( 3d)     0.00046       2.06949
   130    C    6  dyz    Ryd( 3d)     0.00044       2.15896
   131    C    6  dx2y2  Ryd( 3d)     0.00053       2.53268
   132    C    6  dz2    Ryd( 3d)     0.00049       2.04432

   133    O    7  S      Cor( 1S)     1.99982     -19.17662
   134    O    7  S      Val( 2S)     1.71696      -0.78873
   135    O    7  S      Ryd( 4S)     0.00075       1.88089
   136    O    7  S      Ryd( 3S)     0.00013       1.43151
   137    O    7  S      Ryd( 5S)     0.00000      49.93906
   138    O    7  px     Val( 2p)     1.86253      -0.15151
   139    O    7  px     Ryd( 3p)     0.00219       0.84583
   140    O    7  px     Ryd( 4p)     0.00021       1.35649
   141    O    7  px     Ryd( 5p)     0.00001       5.35811
   142    O    7  py     Val( 2p)     1.54681      -0.13559
   143    O    7  py     Ryd( 3p)     0.00133       0.80343
   144    O    7  py     Ryd( 4p)     0.00018       1.12021
   145    O    7  py     Ryd( 5p)     0.00008       5.49461
   146    O    7  pz     Val( 2p)     1.61467      -0.12569
   147    O    7  pz     Ryd( 3p)     0.00228       0.75945
   148    O    7  pz     Ryd( 4p)     0.00014       1.15202
   149    O    7  pz     Ryd( 5p)     0.00004       5.34455
   150    O    7  dxy    Ryd( 3d)     0.00091       3.40372
   151    O    7  dxz    Ryd( 3d)     0.00029       3.20361
   152    O    7  dyz    Ryd( 3d)     0.00117       3.57410
   153    O    7  dx2y2  Ryd( 3d)     0.00101       3.54767
   154    O    7  dz2    Ryd( 3d)     0.00074       3.26044

   155   Cl    8  S      Cor( 1S)     2.00000    -101.09018
   156   Cl    8  S      Cor( 2S)     1.99971     -10.79541
   157   Cl    8  S      Val( 3S)     1.82618      -0.93841
   158   Cl    8  S      Ryd( 5S)     0.00199       1.08143
   159   Cl    8  S      Ryd( 4S)     0.00004       0.85384
   160   Cl    8  S      Ryd( 6S)     0.00000      18.27096
   161   Cl    8  S      Ryd( 7S)     0.00000     207.69586
   162   Cl    8  px     Cor( 2p)     1.99994      -7.39307
   163   Cl    8  px     Val( 3p)     1.47857      -0.18279
   164   Cl    8  px     Ryd( 5p)     0.00346       0.54778
   165   Cl    8  px     Ryd( 4p)     0.00012       0.49586
   166   Cl    8  px     Ryd( 6p)     0.00005       3.81032
   167   Cl    8  px     Ryd( 7p)     0.00000      25.13719
   168   Cl    8  py     Cor( 2p)     1.99998      -7.39077
   169   Cl    8  py     Val( 3p)     1.81568      -0.22386
   170   Cl    8  py     Ryd( 5p)     0.00299       0.57429
   171   Cl    8  py     Ryd( 4p)     0.00009       0.53037
   172   Cl    8  py     Ryd( 6p)     0.00002       3.52051
   173   Cl    8  py     Ryd( 7p)     0.00000      25.10342
   174   Cl    8  pz     Cor( 2p)     1.99999      -7.39035
   175   Cl    8  pz     Val( 3p)     1.89866      -0.23731
   176   Cl    8  pz     Ryd( 5p)     0.00379       0.56303
   177   Cl    8  pz     Ryd( 4p)     0.00013       0.48835
   178   Cl    8  pz     Ryd( 6p)     0.00001       3.32242
   179   Cl    8  pz     Ryd( 7p)     0.00000      25.06921
   180   Cl    8  dxy    Ryd( 3d)     0.00322       1.33898
   181   Cl    8  dxz    Ryd( 3d)     0.00214       1.19102
   182   Cl    8  dyz    Ryd( 3d)     0.00087       1.16104
   183   Cl    8  dx2y2  Ryd( 3d)     0.00166       1.32755
   184   Cl    8  dz2    Ryd( 3d)     0.00140       1.16904

   185    C    9  S      Cor( 1S)     1.99905     -10.31284
   186    C    9  S      Val( 2S)     0.87535      -0.03839
   187    C    9  S      Ryd( 3S)     0.00107       0.98321
   188    C    9  S      Ryd( 4S)     0.00007       1.13667
   189    C    9  S      Ryd( 5S)     0.00001      23.09788
   190    C    9  px     Val( 2p)     1.06821       0.04191
   191    C    9  px     Ryd( 4p)     0.00675       1.32219
   192    C    9  px     Ryd( 3p)     0.00014       0.73163
   193    C    9  px     Ryd( 5p)     0.00008       3.51737
   194    C    9  py     Val( 2p)     1.06177       0.02727
   195    C    9  py     Ryd( 4p)     0.00566       1.02974
   196    C    9  py     Ryd( 3p)     0.00020       0.70765
   197    C    9  py     Ryd( 5p)     0.00018       3.45194
   198    C    9  pz     Val( 2p)     0.97191       0.00310
   199    C    9  pz     Ryd( 4p)     0.00254       0.75200
   200    C    9  pz     Ryd( 3p)     0.00035       0.62510
   201    C    9  pz     Ryd( 5p)     0.00009       2.99559
   202    C    9  dxy    Ryd( 3d)     0.00071       2.60772
   203    C    9  dxz    Ryd( 3d)     0.00092       2.00201
   204    C    9  dyz    Ryd( 3d)     0.00045       2.06712
   205    C    9  dx2y2  Ryd( 3d)     0.00057       2.53554
   206    C    9  dz2    Ryd( 3d)     0.00040       2.07319

   207    C   10  S      Cor( 1S)     1.99898     -10.30740
   208    C   10  S      Val( 2S)     0.93925      -0.07887
   209    C   10  S      Ryd( 3S)     0.00183       1.03991
   210    C   10  S      Ryd( 4S)     0.00011       1.59697
   211    C   10  S      Ryd( 5S)     0.00001      22.58153
   212    C   10  px     Val( 2p)     1.05920       0.01930
   213    C   10  px     Ryd( 4p)     0.00398       0.94030
   214    C   10  px     Ryd( 3p)     0.00024       0.64376
   215    C   10  px     Ryd( 5p)     0.00015       3.37405
   216    C   10  py     Val( 2p)     1.16571       0.00113
   217    C   10  py     Ryd( 4p)     0.00589       1.06052
   218    C   10  py     Ryd( 3p)     0.00039       0.52488
   219    C   10  py     Ryd( 5p)     0.00006       3.33103
   220    C   10  pz     Val( 2p)     1.02802      -0.02156
   221    C   10  pz     Ryd( 4p)     0.00173       0.74975
   222    C   10  pz     Ryd( 3p)     0.00044       0.49654
   223    C   10  pz     Ryd( 5p)     0.00002       2.94542
   224    C   10  dxy    Ryd( 3d)     0.00052       2.52600
   225    C   10  dxz    Ryd( 3d)     0.00052       1.93857
   226    C   10  dyz    Ryd( 3d)     0.00047       1.98817
   227    C   10  dx2y2  Ryd( 3d)     0.00066       2.51468
   228    C   10  dz2    Ryd( 3d)     0.00043       2.03048

   229    C   11  S      Cor( 1S)     1.99845     -10.38697
   230    C   11  S      Val( 2S)     0.91815      -0.13880
   231    C   11  S      Ryd( 4S)     0.00108       1.02757
   232    C   11  S      Ryd( 3S)     0.00017       0.59487
   233    C   11  S      Ryd( 5S)     0.00001      23.39489
   234    C   11  px     Val( 2p)     1.03686      -0.05097
   235    C   11  px     Ryd( 4p)     0.00732       0.98197
   236    C   11  px     Ryd( 3p)     0.00018       0.59476
   237    C   11  px     Ryd( 5p)     0.00027       3.24782
   238    C   11  py     Val( 2p)     1.02862      -0.06260
   239    C   11  py     Ryd( 4p)     0.00586       0.98145
   240    C   11  py     Ryd( 3p)     0.00023       0.55075
   241    C   11  py     Ryd( 5p)     0.00030       3.19084
   242    C   11  pz     Val( 2p)     1.08036      -0.07261
   243    C   11  pz     Ryd( 4p)     0.00210       0.76999
   244    C   11  pz     Ryd( 3p)     0.00041       0.41954
   245    C   11  pz     Ryd( 5p)     0.00008       2.87006
   246    C   11  dxy    Ryd( 3d)     0.00152       2.23005
   247    C   11  dxz    Ryd( 3d)     0.00122       1.76850
   248    C   11  dyz    Ryd( 3d)     0.00107       1.90552
   249    C   11  dx2y2  Ryd( 3d)     0.00101       2.43022
   250    C   11  dz2    Ryd( 3d)     0.00095       1.95781

   251    C   12  S      Cor( 1S)     1.99912     -10.30131
   252    C   12  S      Val( 2S)     0.94594      -0.07525
   253    C   12  S      Ryd( 4S)     0.00137       1.03685
   254    C   12  S      Ryd( 3S)     0.00011       0.74486
   255    C   12  S      Ryd( 5S)     0.00001      23.37063
   256    C   12  px     Val( 2p)     1.10084       0.03813
   257    C   12  px     Ryd( 4p)     0.00417       1.13859
   258    C   12  px     Ryd( 3p)     0.00034       0.57955
   259    C   12  px     Ryd( 5p)     0.00011       3.34295
   260    C   12  py     Val( 2p)     1.10919       0.02897
   261    C   12  py     Ryd( 4p)     0.00496       0.97390
   262    C   12  py     Ryd( 3p)     0.00035       0.45190
   263    C   12  py     Ryd( 5p)     0.00010       3.31025
   264    C   12  pz     Val( 2p)     0.98901      -0.00566
   265    C   12  pz     Ryd( 4p)     0.00199       0.75383
   266    C   12  pz     Ryd( 3p)     0.00048       0.45371
   267    C   12  pz     Ryd( 5p)     0.00004       2.93293
   268    C   12  dxy    Ryd( 3d)     0.00064       2.52511
   269    C   12  dxz    Ryd( 3d)     0.00058       1.91004
   270    C   12  dyz    Ryd( 3d)     0.00045       2.01687
   271    C   12  dx2y2  Ryd( 3d)     0.00054       2.57906
   272    C   12  dz2    Ryd( 3d)     0.00039       2.05206

   273    C   13  S      Cor( 1S)     1.99905     -10.31212
   274    C   13  S      Val( 2S)     0.94273      -0.08785
   275    C   13  S      Ryd( 3S)     0.00184       0.95559
   276    C   13  S      Ryd( 4S)     0.00025       1.38123
   277    C   13  S      Ryd( 5S)     0.00001      22.61369
   278    C   13  px     Val( 2p)     1.07883       0.01538
   279    C   13  px     Ryd( 4p)     0.00588       0.92079
   280    C   13  px     Ryd( 3p)     0.00036       0.54007
   281    C   13  px     Ryd( 5p)     0.00016       3.22786
   282    C   13  py     Val( 2p)     1.15329      -0.00180
   283    C   13  py     Ryd( 4p)     0.00480       1.11917
   284    C   13  py     Ryd( 3p)     0.00041       0.38067
   285    C   13  py     Ryd( 5p)     0.00006       3.27652
   286    C   13  pz     Val( 2p)     1.02991      -0.02811
   287    C   13  pz     Ryd( 4p)     0.00164       0.71971
   288    C   13  pz     Ryd( 3p)     0.00050       0.39036
   289    C   13  pz     Ryd( 5p)     0.00002       2.88478
   290    C   13  dxy    Ryd( 3d)     0.00062       2.54145
   291    C   13  dxz    Ryd( 3d)     0.00058       1.91384
   292    C   13  dyz    Ryd( 3d)     0.00045       1.95075
   293    C   13  dx2y2  Ryd( 3d)     0.00052       2.52942
   294    C   13  dz2    Ryd( 3d)     0.00040       2.02778

   295    C   14  S      Cor( 1S)     1.99844     -10.38441
   296    C   14  S      Val( 2S)     0.91629      -0.13661
   297    C   14  S      Ryd( 4S)     0.00105       1.00350
   298    C   14  S      Ryd( 3S)     0.00023       0.74101
   299    C   14  S      Ryd( 5S)     0.00001      23.25546
   300    C   14  px     Val( 2p)     0.95014      -0.08208
   301    C   14  px     Ryd( 4p)     0.00698       1.08540
   302    C   14  px     Ryd( 3p)     0.00028       0.49313
   303    C   14  px     Ryd( 5p)     0.00039       3.22105
   304    C   14  py     Val( 2p)     1.10116      -0.04083
   305    C   14  py     Ryd( 4p)     0.00607       0.90945
   306    C   14  py     Ryd( 3p)     0.00021       0.46498
   307    C   14  py     Ryd( 5p)     0.00023       3.36062
   308    C   14  pz     Val( 2p)     1.11204      -0.06790
   309    C   14  pz     Ryd( 4p)     0.00218       0.74935
   310    C   14  pz     Ryd( 3p)     0.00040       0.40689
   311    C   14  pz     Ryd( 5p)     0.00005       2.89441
   312    C   14  dxy    Ryd( 3d)     0.00121       2.38266
   313    C   14  dxz    Ryd( 3d)     0.00134       1.75504
   314    C   14  dyz    Ryd( 3d)     0.00060       1.97205
   315    C   14  dx2y2  Ryd( 3d)     0.00157       2.24572
   316    C   14  dz2    Ryd( 3d)     0.00095       1.95824

   317   Cl   15  S      Cor( 1S)     2.00000    -101.15636
   318   Cl   15  S      Cor( 2S)     1.99972     -10.84876
   319   Cl   15  S      Val( 3S)     1.82046      -0.99730
   320   Cl   15  S      Ryd( 4S)     0.00252       0.81309
   321   Cl   15  S      Ryd( 5S)     0.00005       1.22551
   322   Cl   15  S      Ryd( 6S)     0.00000      18.12432
   323   Cl   15  S      Ryd( 7S)     0.00000     207.64273
   324   Cl   15  px     Cor( 2p)     1.99992      -7.45584
   325   Cl   15  px     Val( 3p)     1.31588      -0.21787
   326   Cl   15  px     Ryd( 5p)     0.00355       0.49126
   327   Cl   15  px     Ryd( 4p)     0.00019       0.43298
   328   Cl   15  px     Ryd( 6p)     0.00002       4.51012
   329   Cl   15  px     Ryd( 7p)     0.00000      24.52101
   330   Cl   15  py     Cor( 2p)     1.99999      -7.45227
   331   Cl   15  py     Val( 3p)     1.90053      -0.29647
   332   Cl   15  py     Ryd( 5p)     0.00205       0.51478
   333   Cl   15  py     Ryd( 4p)     0.00012       0.48186
   334   Cl   15  py     Ryd( 6p)     0.00001       3.89854
   335   Cl   15  py     Ryd( 7p)     0.00000      24.55299
   336   Cl   15  pz     Cor( 2p)     1.99999      -7.45190
   337   Cl   15  pz     Val( 3p)     1.94028      -0.30227
   338   Cl   15  pz     Ryd( 5p)     0.00238       0.51210
   339   Cl   15  pz     Ryd( 4p)     0.00016       0.44644
   340   Cl   15  pz     Ryd( 6p)     0.00001       3.67576
   341   Cl   15  pz     Ryd( 7p)     0.00000      24.54718
   342   Cl   15  dxy    Ryd( 3d)     0.00242       1.30106
   343   Cl   15  dxz    Ryd( 3d)     0.00234       1.11443
   344   Cl   15  dyz    Ryd( 3d)     0.00022       1.04458
   345   Cl   15  dx2y2  Ryd( 3d)     0.00341       1.33804
   346   Cl   15  dz2    Ryd( 3d)     0.00144       1.13447

   347   Cl   16  S      Cor( 1S)     2.00000    -101.15447
   348   Cl   16  S      Cor( 2S)     1.99972     -10.84834
   349   Cl   16  S      Val( 3S)     1.82106      -0.99721
   350   Cl   16  S      Ryd( 4S)     0.00223       0.84441
   351   Cl   16  S      Ryd( 5S)     0.00005       1.25970
   352   Cl   16  S      Ryd( 6S)     0.00000      18.12875
   353   Cl   16  S      Ryd( 7S)     0.00000     207.60708
   354   Cl   16  px     Cor( 2p)     1.99996      -7.45275
   355   Cl   16  px     Val( 3p)     1.67115      -0.26338
   356   Cl   16  px     Ryd( 5p)     0.00263       0.51187
   357   Cl   16  px     Ryd( 4p)     0.00016       0.42874
   358   Cl   16  px     Ryd( 6p)     0.00001       5.72274
   359   Cl   16  px     Ryd( 7p)     0.00000      23.08094
   360   Cl   16  py     Cor( 2p)     1.99996      -7.45326
   361   Cl   16  py     Val( 3p)     1.61341      -0.25764
   362   Cl   16  py     Ryd( 5p)     0.00269       0.50664
   363   Cl   16  py     Ryd( 4p)     0.00012       0.40163
   364   Cl   16  py     Ryd( 6p)     0.00001       5.66685
   365   Cl   16  py     Ryd( 7p)     0.00000      23.08499
   366   Cl   16  pz     Cor( 2p)     1.99999      -7.45154
   367   Cl   16  pz     Val( 3p)     1.86725      -0.29151
   368   Cl   16  pz     Ryd( 5p)     0.00247       0.51532
   369   Cl   16  pz     Ryd( 4p)     0.00015       0.38507
   370   Cl   16  pz     Ryd( 6p)     0.00001       5.13552
   371   Cl   16  pz     Ryd( 7p)     0.00000      23.20503
   372   Cl   16  dxy    Ryd( 3d)     0.00383       1.32851
   373   Cl   16  dxz    Ryd( 3d)     0.00169       1.10776
   374   Cl   16  dyz    Ryd( 3d)     0.00167       1.13424
   375   Cl   16  dx2y2  Ryd( 3d)     0.00114       1.26345
   376   Cl   16  dz2    Ryd( 3d)     0.00141       1.10926

   377    H   17  S      Val( 1S)     0.77577       0.14260
   378    H   17  S      Ryd( 2S)     0.00077       1.00343
   379    H   17  S      Ryd( 3S)     0.00020       1.96047
   380    H   17  px     Ryd( 2p)     0.00012       2.13663
   381    H   17  py     Ryd( 2p)     0.00034       2.64945
   382    H   17  pz     Ryd( 2p)     0.00014       1.83436

   383    H   18  S      Val( 1S)     0.75901       0.18168
   384    H   18  S      Ryd( 2S)     0.00086       1.34822
   385    H   18  S      Ryd( 3S)     0.00021       1.67369
   386    H   18  px     Ryd( 2p)     0.00027       2.46489
   387    H   18  py     Ryd( 2p)     0.00024       2.41345
   388    H   18  pz     Ryd( 2p)     0.00011       1.88686

   389    H   19  S      Val( 1S)     0.76594       0.15701
   390    H   19  S      Ryd( 2S)     0.00087       1.41862
   391    H   19  S      Ryd( 3S)     0.00020       1.58856
   392    H   19  px     Ryd( 2p)     0.00011       2.16718
   393    H   19  py     Ryd( 2p)     0.00034       2.64627
   394    H   19  pz     Ryd( 2p)     0.00014       1.89186

   395    H   20  S      Val( 1S)     0.80321       0.17424
   396    H   20  S      Ryd( 2S)     0.00097       1.10515
   397    H   20  S      Ryd( 3S)     0.00028       1.95321
   398    H   20  px     Ryd( 2p)     0.00023       2.49496
   399    H   20  py     Ryd( 2p)     0.00020       2.29218
   400    H   20  pz     Ryd( 2p)     0.00016       1.94957

 WARNING:  1 low occupancy (<1.9990e) core orbital  found on  C    1
           1 low occupancy (<1.9990e) core orbital  found on  C    2
           1 low occupancy (<1.9990e) core orbital  found on  C    3
           1 low occupancy (<1.9990e) core orbital  found on  C    4
           1 low occupancy (<1.9990e) core orbital  found on  C    5
           1 low occupancy (<1.9990e) core orbital  found on  C    6
           1 low occupancy (<1.9990e) core orbital  found on  C   10
           1 low occupancy (<1.9990e) core orbital  found on  C   11
           1 low occupancy (<1.9990e) core orbital  found on  C   14

 WARNING:  Population inversion found on atom  C    1
           Population inversion found on atom  C    2
           Population inversion found on atom  C    3
           Population inversion found on atom  C    4
           Population inversion found on atom  C    5
           Population inversion found on atom  C    6
           Population inversion found on atom  O    7
           Population inversion found on atom Cl    8
           Population inversion found on atom  C    9
           Population inversion found on atom  C   10
           Population inversion found on atom  C   11
           Population inversion found on atom  C   12
           Population inversion found on atom  C   13
           Population inversion found on atom  C   14
           Population inversion found on atom Cl   15
           Population inversion found on atom Cl   16


 Summary of Natural Population Analysis:                  
                                                          
                                       Natural Population 
                Natural  -----------------------------------------------
    Atom  No    Charge         Core      Valence    Rydberg      Total
 -----------------------------------------------------------------------
      C    1    0.03268      1.99812     3.94647    0.02273     5.96732
      C    2   -0.05994      1.99822     4.03560    0.02613     6.05994
      C    3   -0.26381      1.99898     4.24574    0.01909     6.26381
      C    4   -0.22927      1.99853     4.19955    0.03119     6.22927
      C    5    0.36625      1.99877     3.59505    0.03993     5.63375
      C    6   -0.17571      1.99895     4.14638    0.03038     6.17571
      O    7   -0.75226      1.99982     6.74097    0.01147     8.75226
     Cl    8   -0.04067      9.99962     7.01910    0.02196    17.04067
      C    9    0.00354      1.99905     3.97723    0.02018     5.99646
      C   10   -0.20862      1.99898     4.19218    0.01746     6.20862
      C   11   -0.08624      1.99845     4.06400    0.02379     6.08624
      C   12   -0.16073      1.99912     4.14497    0.01664     6.16073
      C   13   -0.22231      1.99905     4.20476    0.01850     6.22231
      C   14   -0.10181      1.99844     4.07963    0.02374     6.10181
     Cl   15    0.00234      9.99962     6.97714    0.02089    16.99766
     Cl   16    0.00724      9.99962     6.97287    0.02027    16.99276
      H   17    0.22266      0.00000     0.77577    0.00156     0.77734
      H   18    0.23931      0.00000     0.75901    0.00168     0.76069
      H   19    0.23240      0.00000     0.76594    0.00166     0.76760
      H   20    0.19496      0.00000     0.80321    0.00183     0.80504
 =======================================================================
   * Total *   -1.00000     55.98333    79.64556    0.37111   136.00000

                                 Natural Population      
 --------------------------------------------------------
   Core                      55.98333 ( 99.9702% of  56)
   Valence                   79.64556 ( 99.5569% of  80)
   Natural Minimal Basis    135.62889 ( 99.7271% of 136)
   Natural Rydberg Basis      0.37111 (  0.2729% of 136)
 --------------------------------------------------------

    Atom  No          Natural Electron Configuration
 ----------------------------------------------------------------------------
      C    1      [core]2S( 1.01)2p( 2.94)4p( 0.01)
      C    2      [core]2S( 0.99)2p( 3.04)4S( 0.01)4p( 0.02)
      C    3      [core]2S( 0.96)2p( 3.29)4p( 0.01)
      C    4      [core]2S( 0.98)2p( 3.22)3S( 0.01)3d( 0.01)4p( 0.01)
      C    5      [core]2S( 0.80)2p( 2.79)3d( 0.01)4p( 0.02)
      C    6      [core]2S( 0.88)2p( 3.26)3p( 0.01)4p( 0.02)
      O    7      [core]2S( 1.72)2p( 5.02)3p( 0.01)
     Cl    8      [core]3S( 1.83)3p( 5.19)3d( 0.01)5p( 0.01)
      C    9      [core]2S( 0.88)2p( 3.10)4p( 0.01)
      C   10      [core]2S( 0.94)2p( 3.25)4p( 0.01)
      C   11      [core]2S( 0.92)2p( 3.15)3d( 0.01)4p( 0.02)
      C   12      [core]2S( 0.95)2p( 3.20)4p( 0.01)
      C   13      [core]2S( 0.94)2p( 3.26)4p( 0.01)
      C   14      [core]2S( 0.92)2p( 3.16)3d( 0.01)4p( 0.02)
     Cl   15      [core]3S( 1.82)3p( 5.16)3d( 0.01)5p( 0.01)
     Cl   16      [core]3S( 1.82)3p( 5.15)3d( 0.01)5p( 0.01)
      H   17            1S( 0.78)
      H   18            1S( 0.76)
      H   19            1S( 0.77)
      H   20            1S( 0.80)


 NATURAL BOND ORBITAL ANALYSIS:

                       Occupancies       Lewis Structure    Low   High
           Occ.    -------------------  -----------------   occ   occ
  Cycle   Thresh.   Lewis   Non-Lewis     CR  BD  3C  LP    (L)   (NL)   Dev
 =============================================================================
   1(1)    1.90   129.51327   6.48673     28  23   0  17     8      7    0.48
   2(2)    1.90   129.51327   6.48673     28  23   0  17     8      7    0.48
   3(1)    1.80   129.62178   6.37822     28  23   0  17     6      6    0.48
   4(2)    1.80   129.62178   6.37822     28  23   0  17     6      6    0.48
   5(1)    1.70   131.31260   4.68740     28  26   0  14     3      6    0.45
   6(2)    1.70   131.31260   4.68740     28  26   0  14     3      6    0.45
   7(1)    1.60   132.23961   3.76039     28  27   0  13     1      6    0.48
   8(2)    1.60   132.25286   3.74714     28  27   0  13     1      6    0.42
   9(3)    1.60   132.25286   3.74714     28  27   0  13     1      6    0.42
  10(1)    1.50   132.65308   3.34692     28  28   0  12     0      6    0.42
  11(2)    1.50   132.60625   3.39375     28  28   0  12     0      6    0.45
  12(3)    1.50   132.10867   3.89133     28  27   0  13     1      6    0.42
  13(4)    1.50   132.10867   3.89133     28  27   0  13     1      6    0.42
  14(5)    1.50   131.68400   4.31600     28  26   0  14     2      6    0.44
  15(6)    1.50   132.10867   3.89133     28  27   0  13     1      6    0.42
  16(7)    1.50   132.10867   3.89133     28  27   0  13     1      6    0.42
  17(8)    1.50   132.06784   3.93216     28  27   0  13     1      6    0.48
  18(9)    1.50   131.68400   4.31600     28  26   0  14     2      6    0.44
  19(1)    1.50   132.65308   3.34692     28  28   0  12     0      6    0.42
 -----------------------------------------------------------------------------

 Structure accepted: RESONANCE keyword permits strongly delocalized structure

 WARNING:  1 low occupancy (<1.9990e) core orbital  found on  C    1
           1 low occupancy (<1.9990e) core orbital  found on  C    2
           1 low occupancy (<1.9990e) core orbital  found on  C    3
           1 low occupancy (<1.9990e) core orbital  found on  C    4
           1 low occupancy (<1.9990e) core orbital  found on  C    5
           1 low occupancy (<1.9990e) core orbital  found on  C    6
           1 low occupancy (<1.9990e) core orbital  found on  C   10
           1 low occupancy (<1.9990e) core orbital  found on  C   11
           1 low occupancy (<1.9990e) core orbital  found on  C   14

 --------------------------------------------------------
   Core                     55.98334 ( 99.970% of  56)
   Valence Lewis            76.66973 ( 95.837% of  80)
  ==================       ============================
   Total Lewis             132.65308 ( 97.539% of 136)
  -----------------------------------------------------
   Valence non-Lewis         3.09047 (  2.272% of 136)
   Rydberg non-Lewis         0.25645 (  0.189% of 136)
  ==================       ============================
   Total non-Lewis           3.34692 (  2.461% of 136)
 --------------------------------------------------------


       (Occupancy)   Bond orbital/ Coefficients/ Hybrids
 ---------------------------------------------------------------------------------
     1. (1.99144) BD ( 1) C   1 - C   2  
                ( 50.45%)   0.7103* C   1 s( 49.16%)p 1.03( 50.79%)d 0.00(  0.04%)
                                           -0.0003  0.7012 -0.0036 -0.0027 -0.0007
                                           -0.0940  0.0003  0.0089 -0.0032  0.6284
                                           -0.0247  0.0007 -0.0022  0.3216 -0.0119
                                           -0.0001 -0.0008 -0.0158 -0.0083  0.0084
                                           -0.0051 -0.0028
                ( 49.55%)   0.7039* C   2 s( 47.75%)p 1.09( 52.21%)d 0.00(  0.04%)
                                           -0.0002  0.6910 -0.0008 -0.0024 -0.0008
                                            0.7208 -0.0309  0.0050 -0.0015  0.0162
                                           -0.0001 -0.0084 -0.0040 -0.0349  0.0025
                                           -0.0046 -0.0019 -0.0132 -0.0080  0.0011
                                            0.0122 -0.0068
     2. (1.88685) BD ( 2) C   1 - C   2  
                ( 50.54%)   0.7109* C   1 s(  0.40%)p99.99( 99.51%)d 0.23(  0.09%)
                                            0.0002 -0.0025  0.0631  0.0048  0.0000
                                            0.9854  0.0313 -0.0077  0.0030  0.1382
                                            0.0452  0.0197 -0.0016  0.0283  0.0210
                                            0.0109 -0.0009 -0.0033  0.0010  0.0007
                                           -0.0258  0.0154
                ( 49.46%)   0.7033* C   2 s(  0.54%)p99.99( 99.37%)d 0.17(  0.09%)
                                           -0.0004 -0.0063  0.0735 -0.0000 -0.0001
                                            0.0115  0.0633 -0.0051 -0.0039  0.8785
                                            0.0364 -0.0013  0.0022  0.4650  0.0145
                                           -0.0008  0.0012  0.0023  0.0020 -0.0210
                                            0.0205  0.0059
     3. (1.97949) BD ( 1) C   1 - C   4  
                ( 49.25%)   0.7018* C   1 s( 50.78%)p 0.97( 49.18%)d 0.00(  0.04%)
                                           -0.0001  0.7126 -0.0093  0.0035  0.0006
                                            0.0967 -0.0074  0.0037 -0.0000 -0.6191
                                            0.0267  0.0070 -0.0012 -0.3132  0.0137
                                            0.0032 -0.0005  0.0095  0.0044  0.0117
                                           -0.0103 -0.0055
                ( 50.75%)   0.7124* C   4 s( 35.74%)p 1.80( 64.21%)d 0.00(  0.05%)
                                           -0.0001  0.5976  0.0041  0.0171 -0.0007
                                            0.2341 -0.0291  0.0023 -0.0035  0.6939
                                           -0.0034 -0.0073  0.0058  0.3238  0.0003
                                           -0.0036  0.0031  0.0125  0.0055  0.0136
                                           -0.0093 -0.0079
     4. (1.77388) BD ( 2) C   1 - C   4  
                ( 40.86%)   0.6392* C   1 s(  0.00%)p 1.00( 99.90%)d 0.00(  0.10%)
                                           -0.0001 -0.0025 -0.0013 -0.0001 -0.0000
                                            0.0374 -0.0006  0.0009  0.0001 -0.4484
                                           -0.0035 -0.0063 -0.0004  0.8923  0.0056
                                            0.0125  0.0001  0.0082 -0.0194 -0.0157
                                           -0.0108 -0.0150
                ( 59.14%)   0.7690* C   4 s(  0.00%)p 1.00( 99.96%)d 0.00(  0.03%)
                                           -0.0000  0.0046 -0.0009 -0.0009  0.0000
                                            0.0488 -0.0005  0.0009  0.0001 -0.4389
                                           -0.0016 -0.0070 -0.0005  0.8969  0.0027
                                            0.0133  0.0012 -0.0000  0.0020  0.0111
                                            0.0073  0.0122
     5. (1.97817) BD ( 1) C   2 - C   3  
                ( 49.45%)   0.7032* C   2 s( 52.19%)p 0.92( 47.77%)d 0.00(  0.04%)
                                           -0.0001  0.7223 -0.0109  0.0022  0.0007
                                           -0.6886  0.0397 -0.0046 -0.0029 -0.0097
                                           -0.0049 -0.0054 -0.0019  0.0416 -0.0060
                                           -0.0023 -0.0007  0.0134  0.0043  0.0035
                                            0.0106 -0.0103
                ( 50.55%)   0.7110* C   3 s( 33.61%)p 1.97( 66.34%)d 0.00(  0.05%)
                                           -0.0001  0.5794  0.0196  0.0014 -0.0003
                                            0.7340  0.0055 -0.0070  0.0002  0.3361
                                           -0.0416  0.0056 -0.0024  0.0973 -0.0202
                                            0.0032 -0.0012  0.0148  0.0045  0.0036
                                            0.0110 -0.0116
     6. (1.72954) BD ( 2) C   2 - C   3  
                ( 51.49%)   0.7176* C   2 s(  0.00%)p 1.00( 99.92%)d 0.00(  0.08%)
                                           -0.0001 -0.0034 -0.0021  0.0004  0.0000
                                            0.0564  0.0007 -0.0011 -0.0003 -0.4673
                                           -0.0052  0.0017  0.0010  0.8818  0.0067
                                           -0.0030 -0.0021  0.0052 -0.0133 -0.0153
                                           -0.0111 -0.0152
                ( 48.51%)   0.6965* C   3 s(  0.03%)p99.99( 99.90%)d 2.26(  0.07%)
                                            0.0000  0.0175  0.0031 -0.0010 -0.0000
                                            0.0818  0.0026 -0.0002 -0.0000 -0.4642
                                           -0.0038 -0.0073  0.0008  0.8812  0.0050
                                            0.0143 -0.0017 -0.0120  0.0235  0.0029
                                            0.0029 -0.0017
     7. (1.95633) BD ( 1) C   3 - C   6  
                ( 49.64%)   0.7046* C   3 s( 39.61%)p 1.52( 60.36%)d 0.00(  0.03%)
                                           -0.0006  0.6293  0.0013  0.0005  0.0014
                                           -0.1404  0.0223  0.0046  0.0005 -0.6759
                                            0.0025  0.0062 -0.0026 -0.3557 -0.0025
                                            0.0052 -0.0010  0.0030  0.0013  0.0146
                                           -0.0086 -0.0056
                ( 50.36%)   0.7096* C   6 s( 33.54%)p 1.98( 66.43%)d 0.00(  0.03%)
                                            0.0000  0.5789 -0.0079  0.0116 -0.0003
                                            0.1834 -0.0024  0.0058  0.0014  0.7264
                                           -0.0165  0.0017  0.0028  0.3201 -0.0129
                                           -0.0005  0.0019  0.0059  0.0008  0.0121
                                           -0.0092 -0.0076
     8. (1.98314) BD ( 1) C   3 - H  20  
                ( 60.26%)   0.7763* C   3 s( 26.72%)p 2.74( 73.25%)d 0.00(  0.04%)
                                            0.0004 -0.5164  0.0217  0.0008  0.0010
                                            0.6573  0.0160  0.0011  0.0007 -0.4621
                                           -0.0016 -0.0023 -0.0021 -0.2943 -0.0000
                                           -0.0018 -0.0010  0.0148  0.0087 -0.0073
                                           -0.0023  0.0049
                ( 39.74%)   0.6304* H  20 s( 99.96%)p 0.00(  0.04%)
                                           -0.9998 -0.0033 -0.0008 -0.0132  0.0111
                                            0.0076
     9. (1.96081) BD ( 1) C   4 - C   5  
                ( 51.72%)   0.7192* C   4 s( 43.29%)p 1.31( 56.67%)d 0.00(  0.04%)
                                           -0.0007  0.6577  0.0186 -0.0017  0.0012
                                           -0.6880 -0.0131  0.0088 -0.0084 -0.2858
                                            0.0134  0.0025 -0.0019 -0.1058  0.0082
                                            0.0009 -0.0005  0.0084  0.0023  0.0049
                                            0.0111 -0.0118
                ( 48.28%)   0.6948* C   5 s( 33.65%)p 1.97( 66.31%)d 0.00(  0.03%)
                                            0.0001  0.5799  0.0132 -0.0081 -0.0010
                                            0.7681 -0.0070 -0.0037 -0.0033  0.2578
                                            0.0264 -0.0052  0.0024  0.0754  0.0126
                                           -0.0025  0.0014  0.0116  0.0042  0.0009
                                            0.0107 -0.0087
    10. (1.98963) BD ( 1) C   4 -Cl   8  
                ( 45.06%)   0.6713* C   4 s( 20.90%)p 3.78( 78.92%)d 0.01(  0.18%)
                                           -0.0002  0.4565 -0.0219 -0.0127 -0.0014
                                            0.6840 -0.0002 -0.0011 -0.0119 -0.4922
                                            0.0106  0.0046  0.0074 -0.2805  0.0049
                                            0.0016  0.0043 -0.0292 -0.0172  0.0113
                                            0.0157 -0.0168
                ( 54.94%)   0.7412*Cl   8 s( 19.16%)p 4.19( 80.37%)d 0.02(  0.47%)
                                            0.0000  0.0001  0.4364  0.0346  0.0011
                                            0.0005 -0.0000 -0.0001 -0.7520  0.0430
                                            0.0073 -0.0001  0.0003  0.0000  0.4189
                                           -0.0248 -0.0040  0.0004 -0.0003  0.0000
                                            0.2447 -0.0145 -0.0025  0.0002 -0.0001
                                           -0.0481 -0.0279  0.0155  0.0269 -0.0255
    11. (1.96337) BD ( 1) C   5 - C   6  
                ( 48.35%)   0.6953* C   5 s( 35.63%)p 1.81( 64.34%)d 0.00(  0.03%)
                                            0.0002 -0.5967 -0.0149 -0.0062 -0.0008
                                            0.6207 -0.0045 -0.0037 -0.0012 -0.4223
                                           -0.0189  0.0071 -0.0024 -0.2814 -0.0103
                                            0.0055 -0.0017  0.0130  0.0085 -0.0074
                                           -0.0011  0.0041
                ( 51.65%)   0.7187* C   6 s( 34.42%)p 1.90( 65.55%)d 0.00(  0.03%)
                                            0.0000 -0.5865 -0.0098  0.0076 -0.0001
                                           -0.5811 -0.0094  0.0052 -0.0019  0.4945
                                           -0.0062 -0.0037  0.0030  0.2701 -0.0093
                                           -0.0041  0.0019  0.0117  0.0065 -0.0076
                                           -0.0045  0.0087
    12. (1.53857) BD ( 2) C   5 - C   6  
                ( 38.04%)   0.6167* C   5 s(  0.01%)p99.99( 99.92%)d 5.76(  0.07%)
                                           -0.0002 -0.0101  0.0026  0.0021  0.0001
                                            0.0762 -0.0035  0.0007  0.0006 -0.4622
                                           -0.0040 -0.0000 -0.0010  0.8831  0.0028
                                            0.0029  0.0018  0.0040 -0.0044  0.0140
                                            0.0089  0.0186
                ( 61.96%)   0.7872* C   6 s(  0.00%)p 1.00( 99.99%)d 0.00(  0.01%)
                                           -0.0000 -0.0002  0.0010 -0.0007 -0.0003
                                            0.0672  0.0028  0.0024  0.0001 -0.4163
                                           -0.0151 -0.0095  0.0025  0.9064  0.0127
                                            0.0102 -0.0034 -0.0049  0.0092  0.0018
                                            0.0017  0.0012
    13. (1.98815) BD ( 1) C   5 - O   7  
                ( 37.57%)   0.6129* C   5 s( 30.49%)p 2.28( 69.38%)d 0.00(  0.13%)
                                           -0.0001  0.5507 -0.0404  0.0007 -0.0014
                                           -0.1347  0.0090  0.0023  0.0006 -0.7339
                                            0.0479  0.0047  0.0013 -0.3659  0.0269
                                            0.0035  0.0007  0.0076  0.0032  0.0252
                                           -0.0222 -0.0095
                ( 62.43%)   0.7901* O   7 s( 35.92%)p 1.78( 63.97%)d 0.00(  0.11%)
                                            0.0000  0.5991  0.0181 -0.0011 -0.0000
                                            0.1525 -0.0042  0.0022  0.0001  0.6927
                                           -0.0163  0.0039  0.0015  0.3691 -0.0080
                                            0.0017  0.0006  0.0090  0.0049  0.0223
                                           -0.0215 -0.0052
    14. (1.96291) BD ( 1) C   6 - C   9  
                ( 48.87%)   0.6991* C   6 s( 32.04%)p 2.12( 67.94%)d 0.00(  0.03%)
                                           -0.0002  0.5660 -0.0000  0.0033  0.0002
                                           -0.7898 -0.0042  0.0026 -0.0009 -0.2308
                                            0.0030 -0.0017 -0.0023 -0.0473  0.0026
                                           -0.0017 -0.0012  0.0054 -0.0004  0.0028
                                            0.0117 -0.0098
                ( 51.13%)   0.7150* C   9 s( 33.12%)p 2.02( 66.86%)d 0.00(  0.02%)
                                            0.0001  0.5755 -0.0077 -0.0013  0.0002
                                            0.7901  0.0192 -0.0037  0.0005  0.2089
                                            0.0078 -0.0020  0.0005  0.0162  0.0013
                                           -0.0010  0.0003  0.0065  0.0014 -0.0010
                                            0.0104 -0.0081
    15. (1.96687) BD ( 1) C   9 - C  10  
                ( 49.91%)   0.7065* C   9 s( 33.19%)p 2.01( 66.77%)d 0.00(  0.03%)
                                            0.0001  0.5761  0.0039  0.0006 -0.0001
                                           -0.5570 -0.0084  0.0034 -0.0028  0.5405
                                           -0.0140  0.0002  0.0043 -0.2546  0.0128
                                            0.0005 -0.0024 -0.0139  0.0062 -0.0059
                                            0.0030 -0.0085
                ( 50.09%)   0.7077* C  10 s( 36.48%)p 1.74( 63.49%)d 0.00(  0.03%)
                                           -0.0001  0.6040  0.0063 -0.0010  0.0013
                                            0.5625 -0.0188 -0.0053  0.0012 -0.4956
                                           -0.0158  0.0069 -0.0019  0.2686  0.0059
                                           -0.0048  0.0006 -0.0110  0.0072 -0.0100
                                           -0.0019 -0.0075
    16. (1.62849) BD ( 2) C   9 - C  10  
                ( 48.01%)   0.6929* C   9 s(  0.02%)p99.99( 99.93%)d 2.01(  0.05%)
                                            0.0000 -0.0126 -0.0090  0.0017  0.0004
                                           -0.1019 -0.0011 -0.0022  0.0006  0.3475
                                            0.0067  0.0023 -0.0026  0.9316  0.0002
                                            0.0091 -0.0070 -0.0076 -0.0195  0.0034
                                            0.0006 -0.0059
                ( 51.99%)   0.7211* C  10 s(  0.01%)p 1.00( 99.95%)d 0.00(  0.05%)
                                           -0.0001 -0.0059 -0.0046  0.0016  0.0001
                                           -0.1047  0.0022 -0.0001 -0.0003  0.3731
                                            0.0040  0.0012 -0.0007  0.9215  0.0064
                                            0.0099 -0.0011  0.0030 -0.0006 -0.0154
                                            0.0071  0.0138
    17. (1.97178) BD ( 1) C   9 - C  12  
                ( 50.80%)   0.7127* C   9 s( 33.65%)p 1.97( 66.32%)d 0.00(  0.03%)
                                           -0.0000  0.5800  0.0060  0.0007  0.0000
                                           -0.2327 -0.0154  0.0023 -0.0003 -0.7365
                                            0.0113 -0.0001 -0.0046  0.2571 -0.0102
                                           -0.0003  0.0020  0.0106 -0.0027 -0.0092
                                           -0.0091 -0.0074
                ( 49.20%)   0.7015* C  12 s( 35.99%)p 1.78( 63.98%)d 0.00(  0.03%)
                                            0.0001  0.5999  0.0057  0.0032  0.0011
                                            0.2605 -0.0274 -0.0028  0.0001  0.7133
                                            0.0022 -0.0098  0.0022 -0.2494 -0.0030
                                            0.0038 -0.0010  0.0056 -0.0010 -0.0106
                                           -0.0113 -0.0076
    18. (1.97249) BD ( 1) C  10 - C  11  
                ( 48.42%)   0.6959* C  10 s( 34.65%)p 1.89( 65.31%)d 0.00(  0.04%)
                                            0.0000  0.5882  0.0215  0.0001  0.0000
                                           -0.7862  0.0249  0.0070 -0.0010 -0.1815
                                           -0.0316  0.0070  0.0001 -0.0120  0.0137
                                           -0.0022 -0.0001  0.0096 -0.0006 -0.0014
                                            0.0125 -0.0109
                ( 51.58%)   0.7182* C  11 s( 38.80%)p 1.58( 61.17%)d 0.00(  0.03%)
                                           -0.0002  0.6229  0.0032  0.0006  0.0005
                                            0.7463  0.0030 -0.0072  0.0110  0.2321
                                           -0.0229  0.0020 -0.0003 -0.0061  0.0101
                                           -0.0015  0.0012  0.0047  0.0020 -0.0035
                                            0.0109 -0.0119
    19. (1.97720) BD ( 1) C  10 - H  19  
                ( 61.65%)   0.7852* C  10 s( 28.85%)p 2.47( 71.12%)d 0.00(  0.03%)
                                           -0.0004  0.5367 -0.0194  0.0013 -0.0012
                                            0.2287 -0.0046 -0.0025 -0.0017  0.7621
                                            0.0115  0.0010  0.0001 -0.2792 -0.0025
                                           -0.0024 -0.0002  0.0077 -0.0025 -0.0097
                                           -0.0122 -0.0060
                ( 38.35%)   0.6193* H  19 s( 99.96%)p 0.00(  0.04%)
                                            0.9998  0.0021  0.0008 -0.0051 -0.0177
                                            0.0073
    20. (1.97891) BD ( 1) C  11 - C  14  
                ( 49.95%)   0.7067* C  11 s( 38.14%)p 1.62( 61.84%)d 0.00(  0.03%)
                                           -0.0000  0.6174  0.0114  0.0043 -0.0000
                                           -0.2996  0.0224 -0.0031  0.0002 -0.6887
                                           -0.0017  0.0057 -0.0107  0.2315  0.0033
                                           -0.0027  0.0041  0.0067 -0.0018 -0.0097
                                           -0.0085 -0.0085
                ( 50.05%)   0.7075* C  14 s( 38.27%)p 1.61( 61.70%)d 0.00(  0.03%)
                                           -0.0000  0.6185  0.0106  0.0059  0.0004
                                            0.1494  0.0197  0.0075  0.0046  0.7277
                                           -0.0081  0.0078  0.0076 -0.2537  0.0055
                                           -0.0021 -0.0022  0.0069 -0.0015 -0.0092
                                           -0.0086 -0.0089
    21. (1.72716) BD ( 2) C  11 - C  14  
                ( 49.39%)   0.7028* C  11 s(  0.00%)p 1.00( 99.98%)d 0.00(  0.02%)
                                           -0.0000 -0.0060 -0.0015  0.0005  0.0001
                                           -0.0959  0.0010 -0.0008  0.0003  0.3494
                                           -0.0017  0.0054 -0.0013  0.9317 -0.0032
                                            0.0182 -0.0038 -0.0000 -0.0045 -0.0093
                                            0.0046  0.0068
                ( 50.61%)   0.7114* C  14 s(  0.00%)p 1.00( 99.98%)d 0.00(  0.02%)
                                           -0.0000 -0.0019 -0.0011  0.0006  0.0000
                                           -0.0996  0.0004  0.0013 -0.0000  0.3471
                                           -0.0002 -0.0072  0.0009  0.9322 -0.0006
                                           -0.0182  0.0014 -0.0001  0.0036  0.0094
                                           -0.0044 -0.0061
    22. (1.98905) BD ( 1) C  11 -Cl  16  
                ( 46.02%)   0.6784* C  11 s( 22.93%)p 3.35( 76.88%)d 0.01(  0.18%)
                                           -0.0001  0.4786 -0.0151 -0.0066 -0.0010
                                           -0.5855 -0.0018  0.0087  0.0091  0.5900
                                           -0.0037 -0.0088 -0.0097 -0.2785  0.0010
                                            0.0039  0.0045 -0.0324  0.0154 -0.0166
                                           -0.0001 -0.0169
                ( 53.98%)   0.7347*Cl  16 s( 19.09%)p 4.21( 80.41%)d 0.03(  0.50%)
                                            0.0000  0.0001  0.4350  0.0405  0.0008
                                            0.0001 -0.0000  0.0001  0.5755 -0.0321
                                           -0.0059  0.0003 -0.0002 -0.0001 -0.6253
                                            0.0343  0.0058 -0.0003  0.0001  0.0000
                                            0.2818 -0.0155 -0.0027  0.0002 -0.0001
                                           -0.0553  0.0249 -0.0269 -0.0044 -0.0247
    23. (1.97130) BD ( 1) C  12 - C  13  
                ( 49.09%)   0.7006* C  12 s( 35.17%)p 1.84( 64.79%)d 0.00(  0.04%)
                                            0.0001  0.5928  0.0182 -0.0014 -0.0002
                                           -0.7727  0.0058  0.0115 -0.0017 -0.2200
                                            0.0442 -0.0019 -0.0008 -0.0103 -0.0155
                                            0.0022  0.0001  0.0049  0.0019 -0.0011
                                            0.0146 -0.0112
                ( 50.91%)   0.7135* C  13 s( 36.06%)p 1.77( 63.91%)d 0.00(  0.04%)
                                           -0.0002  0.6003 -0.0129 -0.0043  0.0002
                                            0.7747 -0.0204 -0.0102  0.0013  0.1914
                                            0.0329 -0.0073  0.0004  0.0198 -0.0148
                                            0.0009  0.0000  0.0107  0.0000 -0.0026
                                            0.0101 -0.0117
    24. (1.67104) BD ( 2) C  12 - C  13  
                ( 48.06%)   0.6933* C  12 s(  0.02%)p99.99( 99.92%)d 3.08(  0.06%)
                                           -0.0001  0.0106 -0.0093  0.0005  0.0005
                                           -0.1054 -0.0006 -0.0013  0.0000  0.3542
                                            0.0004  0.0038 -0.0010  0.9286  0.0048
                                            0.0166 -0.0029 -0.0090 -0.0215  0.0037
                                            0.0002 -0.0077
                ( 51.94%)   0.7207* C  13 s(  0.00%)p 1.00( 99.95%)d 0.00(  0.05%)
                                           -0.0000  0.0018  0.0039  0.0014  0.0002
                                           -0.1100 -0.0019 -0.0004 -0.0005  0.3437
                                            0.0065  0.0041  0.0005  0.9320  0.0184
                                            0.0134  0.0009  0.0033  0.0142  0.0139
                                           -0.0075 -0.0064
    25. (1.97763) BD ( 1) C  12 - H  18  
                ( 61.99%)   0.7873* C  12 s( 28.79%)p 2.47( 71.17%)d 0.00(  0.03%)
                                           -0.0004  0.5362 -0.0188 -0.0016 -0.0007
                                            0.5666  0.0072 -0.0008 -0.0019 -0.5623
                                           -0.0107 -0.0055 -0.0020  0.2724  0.0110
                                            0.0035  0.0013 -0.0144  0.0079 -0.0066
                                            0.0003 -0.0048
                ( 38.01%)   0.6165* H  18 s( 99.96%)p 0.00(  0.04%)
                                            0.9998  0.0018  0.0006 -0.0152  0.0138
                                           -0.0022
    26. (1.97296) BD ( 1) C  13 - C  14  
                ( 48.48%)   0.6963* C  13 s( 34.93%)p 1.86( 65.04%)d 0.00(  0.04%)
                                            0.0001  0.5907 -0.0174  0.0017  0.0001
                                           -0.5753  0.0404  0.0055  0.0003  0.5027
                                            0.0136 -0.0126  0.0002 -0.2544 -0.0003
                                            0.0054 -0.0001 -0.0132  0.0067 -0.0084
                                           -0.0013 -0.0078
                ( 51.52%)   0.7178* C  14 s( 38.72%)p 1.58( 61.25%)d 0.00(  0.03%)
                                           -0.0002  0.6222  0.0045 -0.0009  0.0003
                                            0.5013  0.0134  0.0096  0.0075 -0.5426
                                            0.0208 -0.0012 -0.0043  0.2568 -0.0062
                                            0.0015  0.0024 -0.0098  0.0063 -0.0084
                                            0.0020 -0.0101
    27. (1.97845) BD ( 1) C  13 - H  17  
                ( 61.16%)   0.7821* C  13 s( 28.99%)p 2.45( 70.98%)d 0.00(  0.03%)
                                            0.0003 -0.5379 -0.0225 -0.0032  0.0003
                                            0.2333  0.0144  0.0009  0.0009  0.7683
                                            0.0078  0.0035 -0.0007 -0.2546 -0.0027
                                           -0.0014  0.0001 -0.0079  0.0025  0.0087
                                            0.0122  0.0065
                ( 38.84%)   0.6232* H  17 s( 99.96%)p 0.00(  0.04%)
                                           -0.9998 -0.0012 -0.0011 -0.0067 -0.0184
                                            0.0053
    28. (1.98927) BD ( 1) C  14 -Cl  15  
                ( 45.91%)   0.6776* C  14 s( 22.89%)p 3.36( 76.93%)d 0.01(  0.18%)
                                           -0.0001  0.4781 -0.0157 -0.0066 -0.0012
                                           -0.8452  0.0010 -0.0092  0.0162 -0.2334
                                            0.0045 -0.0020  0.0052 -0.0024 -0.0015
                                           -0.0002 -0.0002  0.0189  0.0003 -0.0016
                                            0.0310 -0.0229
                ( 54.09%)   0.7354*Cl  15 s( 19.24%)p 4.17( 80.26%)d 0.03(  0.50%)
                                            0.0000  0.0001  0.4366  0.0423  0.0009
                                            0.0001 -0.0000  0.0001  0.8530 -0.0478
                                            0.0086  0.0002 -0.0002  0.0000  0.2688
                                           -0.0141  0.0018  0.0002 -0.0000 -0.0000
                                           -0.0124  0.0003  0.0003 -0.0000 -0.0000
                                            0.0348 -0.0014 -0.0003  0.0504 -0.0351
    29. (1.99811) CR ( 1) C   1           s(100.00%)p 0.00(  0.00%)
                                            1.0000  0.0003 -0.0000 -0.0000 -0.0000
                                           -0.0002 -0.0000  0.0000 -0.0000  0.0000
                                           -0.0000 -0.0000 -0.0000  0.0001 -0.0000
                                           -0.0000 -0.0000 -0.0000 -0.0000  0.0000
                                            0.0000 -0.0000
    30. (1.99825) CR ( 1) C   2           s(100.00%)p 0.00(  0.00%)
                                            1.0000  0.0002  0.0000 -0.0000 -0.0000
                                            0.0001  0.0000 -0.0000 -0.0000  0.0004
                                            0.0000 -0.0000  0.0000  0.0003  0.0000
                                           -0.0000  0.0000 -0.0000 -0.0000 -0.0000
                                            0.0000 -0.0000
    31. (1.99897) CR ( 1) C   3           s(100.00%)p 0.00(  0.00%)
                                            1.0000  0.0007 -0.0000  0.0000  0.0000
                                           -0.0003  0.0000  0.0000  0.0000 -0.0002
                                           -0.0000  0.0000 -0.0000 -0.0001 -0.0000
                                            0.0000 -0.0000 -0.0000 -0.0000  0.0000
                                           -0.0000 -0.0000
    32. (1.99852) CR ( 1) C   4           s(100.00%)p 0.00(  0.00%)
                                            1.0000  0.0006  0.0000 -0.0000  0.0000
                                           -0.0003 -0.0000  0.0000 -0.0000 -0.0002
                                            0.0000  0.0000  0.0000 -0.0000  0.0000
                                            0.0000  0.0000  0.0000 -0.0000  0.0000
                                            0.0000 -0.0000
    33. (1.99877) CR ( 1) C   5           s(100.00%)p 0.00(  0.00%)
                                            1.0000  0.0001 -0.0000  0.0000  0.0000
                                           -0.0002  0.0000  0.0000  0.0000 -0.0001
                                            0.0000 -0.0000  0.0000  0.0002  0.0000
                                            0.0000  0.0000 -0.0000 -0.0000  0.0000
                                           -0.0000  0.0000
    34. (1.99895) CR ( 1) C   6           s(100.00%)p 0.00(  0.00%)
                                            1.0000  0.0001  0.0000 -0.0000  0.0000
                                           -0.0001 -0.0000  0.0000 -0.0000 -0.0001
                                            0.0000 -0.0000 -0.0000 -0.0000  0.0000
                                            0.0000 -0.0000  0.0000 -0.0000  0.0000
                                            0.0000 -0.0000
    35. (1.99982) CR ( 1) O   7           s(100.00%)p 0.00(  0.00%)
                                            1.0000  0.0003 -0.0000  0.0000  0.0000
                                           -0.0000  0.0000 -0.0000 -0.0000 -0.0002
                                            0.0000 -0.0000 -0.0000 -0.0001  0.0000
                                            0.0000 -0.0000 -0.0000 -0.0000 -0.0000
                                            0.0000  0.0000
    36. (2.00000) CR ( 1)Cl   8           s(100.00%)
                                            1.0000 -0.0000  0.0000 -0.0000 -0.0000
                                           -0.0000  0.0000  0.0000  0.0000 -0.0000
                                           -0.0000  0.0000  0.0000 -0.0000 -0.0000
                                            0.0000  0.0000 -0.0000  0.0000 -0.0000
                                           -0.0000  0.0000  0.0000 -0.0000  0.0000
                                            0.0000  0.0000 -0.0000 -0.0000  0.0000
    37. (1.99971) CR ( 2)Cl   8           s(100.00%)p 0.00(  0.00%)
                                           -0.0000  1.0000  0.0002 -0.0000 -0.0000
                                           -0.0000  0.0000  0.0000  0.0002 -0.0000
                                           -0.0000  0.0000  0.0000 -0.0000 -0.0001
                                            0.0000  0.0000 -0.0000 -0.0000 -0.0000
                                           -0.0000  0.0000  0.0000 -0.0000 -0.0000
                                            0.0000  0.0000 -0.0000 -0.0000  0.0000
    38. (1.99994) CR ( 3)Cl   8           s(  0.00%)p 1.00(100.00%)
                                            0.0000  0.0000 -0.0001  0.0000  0.0000
                                            0.0000 -0.0000  1.0000 -0.0001  0.0000
                                            0.0000 -0.0000 -0.0000  0.0000  0.0001
                                           -0.0000 -0.0000  0.0000  0.0000  0.0000
                                            0.0000 -0.0000 -0.0000  0.0000  0.0000
                                           -0.0000 -0.0000  0.0000  0.0000 -0.0000
    39. (1.99998) CR ( 4)Cl   8           s(  0.00%)p 1.00(100.00%)
                                           -0.0000 -0.0000  0.0000 -0.0000 -0.0000
                                           -0.0000  0.0000  0.0000  0.0001 -0.0000
                                           -0.0000  0.0000  0.0000  1.0000  0.0000
                                            0.0000  0.0000 -0.0000  0.0000 -0.0000
                                            0.0000  0.0000  0.0000 -0.0000 -0.0000
                                            0.0000  0.0000 -0.0000 -0.0000  0.0000
    40. (1.99999) CR ( 5)Cl   8           s(  0.00%)p 1.00(100.00%)
                                           -0.0000 -0.0000  0.0000 -0.0000 -0.0000
                                           -0.0000  0.0000  0.0000  0.0000 -0.0000
                                           -0.0000  0.0000  0.0000 -0.0000  0.0000
                                            0.0000  0.0000 -0.0000 -0.0000  1.0000
                                           -0.0000  0.0000 -0.0000 -0.0000  0.0000
                                            0.0000  0.0000 -0.0000 -0.0000  0.0000
    41. (1.99905) CR ( 1) C   9           s(100.00%)
                                            1.0000 -0.0001  0.0000  0.0000 -0.0000
                                           -0.0001 -0.0000  0.0000  0.0000 -0.0001
                                            0.0000  0.0000 -0.0000  0.0000 -0.0000
                                           -0.0000  0.0000  0.0000 -0.0000  0.0000
                                           -0.0000  0.0000
    42. (1.99898) CR ( 1) C  10           s(100.00%)p 0.00(  0.00%)
                                            1.0000  0.0003 -0.0000  0.0000 -0.0000
                                            0.0002 -0.0000 -0.0000 -0.0000  0.0002
                                            0.0000  0.0000 -0.0000  0.0000 -0.0000
                                           -0.0000 -0.0000  0.0000  0.0000 -0.0000
                                           -0.0000 -0.0000
    43. (1.99845) CR ( 1) C  11           s(100.00%)p 0.00(  0.00%)
                                            1.0000  0.0002  0.0000 -0.0000  0.0000
                                            0.0001  0.0000 -0.0000  0.0000  0.0001
                                           -0.0000  0.0000 -0.0000  0.0000  0.0000
                                            0.0000  0.0000 -0.0000  0.0000 -0.0000
                                            0.0000 -0.0000
    44. (1.99912) CR ( 1) C  12           s(100.00%)p 0.00(  0.00%)
                                            1.0000  0.0001 -0.0000 -0.0000 -0.0000
                                            0.0002  0.0000 -0.0000 -0.0000 -0.0003
                                           -0.0000 -0.0000 -0.0000  0.0002  0.0000
                                            0.0000  0.0000 -0.0000  0.0000 -0.0000
                                            0.0000 -0.0000
    45. (1.99905) CR ( 1) C  13           s(100.00%)p 0.00(  0.00%)
                                            1.0000  0.0003  0.0000  0.0000 -0.0000
                                            0.0001 -0.0000 -0.0000 -0.0000 -0.0002
                                            0.0000 -0.0000  0.0000  0.0001 -0.0000
                                            0.0000  0.0000  0.0000 -0.0000 -0.0000
                                           -0.0000 -0.0000
    46. (1.99844) CR ( 1) C  14           s(100.00%)
                                            1.0000  0.0002  0.0000 -0.0000 -0.0000
                                            0.0001  0.0000  0.0000  0.0000 -0.0001
                                            0.0000 -0.0000 -0.0000  0.0001 -0.0000
                                           -0.0000  0.0000 -0.0000  0.0000 -0.0000
                                            0.0000 -0.0000
    47. (2.00000) CR ( 1)Cl  15           s(100.00%)
                                            1.0000 -0.0000  0.0000 -0.0000 -0.0000
                                           -0.0000  0.0000 -0.0000 -0.0000  0.0000
                                           -0.0000 -0.0000 -0.0000 -0.0000 -0.0000
                                            0.0000 -0.0000 -0.0000 -0.0000  0.0000
                                            0.0000  0.0000 -0.0000  0.0000  0.0000
                                           -0.0000  0.0000  0.0000 -0.0000  0.0000
    48. (1.99972) CR ( 2)Cl  15           s(100.00%)p 0.00(  0.00%)
                                           -0.0000  1.0000  0.0002 -0.0000 -0.0000
                                           -0.0000  0.0000 -0.0000 -0.0002  0.0000
                                           -0.0000 -0.0000 -0.0000 -0.0000 -0.0001
                                            0.0000  0.0000  0.0000 -0.0000  0.0000
                                            0.0000  0.0000 -0.0000 -0.0000  0.0000
                                           -0.0000  0.0000 -0.0000 -0.0000  0.0000
    49. (1.99992) CR ( 3)Cl  15           s(  0.00%)p 1.00(100.00%)
                                           -0.0000 -0.0000  0.0001 -0.0000 -0.0000
                                           -0.0000  0.0000  1.0000 -0.0001  0.0000
                                           -0.0000 -0.0000 -0.0000 -0.0000 -0.0001
                                            0.0000  0.0000 -0.0000 -0.0000  0.0000
                                            0.0000  0.0000 -0.0000 -0.0000  0.0000
                                           -0.0000  0.0000  0.0000 -0.0000  0.0000
    50. (1.99999) CR ( 4)Cl  15           s(  0.00%)p 1.00(100.00%)
                                           -0.0000 -0.0000  0.0000 -0.0000 -0.0000
                                           -0.0000  0.0000 -0.0000 -0.0001  0.0000
                                           -0.0000 -0.0000 -0.0000  1.0000  0.0000
                                            0.0000 -0.0000  0.0000  0.0000  0.0000
                                           -0.0000 -0.0000  0.0000 -0.0000 -0.0000
                                           -0.0000 -0.0000 -0.0000 -0.0000  0.0000
    51. (1.99999) CR ( 5)Cl  15           s(  0.00%)p 1.00(100.00%)
                                            0.0000  0.0000 -0.0000  0.0000  0.0000
                                            0.0000 -0.0000  0.0000  0.0000 -0.0000
                                            0.0000  0.0000  0.0000  0.0000 -0.0000
                                           -0.0000  0.0000 -0.0000 -0.0000  1.0000
                                           -0.0000 -0.0000  0.0000  0.0000  0.0000
                                           -0.0000 -0.0000 -0.0000  0.0000 -0.0000
    52. (2.00000) CR ( 1)Cl  16           s(100.00%)
                                            1.0000 -0.0000  0.0000 -0.0000 -0.0000
                                           -0.0000  0.0000 -0.0000 -0.0000  0.0000
                                            0.0000 -0.0000 -0.0000  0.0000  0.0000
                                           -0.0000 -0.0000  0.0000  0.0000 -0.0000
                                           -0.0000  0.0000  0.0000 -0.0000 -0.0000
                                            0.0000 -0.0000  0.0000  0.0000  0.0000
    53. (1.99971) CR ( 2)Cl  16           s(100.00%)p 0.00(  0.00%)
                                           -0.0000  1.0000  0.0002 -0.0000 -0.0000
                                           -0.0000  0.0000 -0.0000 -0.0001  0.0000
                                            0.0000 -0.0000 -0.0000  0.0000  0.0002
                                           -0.0000 -0.0000 -0.0000  0.0000 -0.0000
                                           -0.0001  0.0000  0.0000 -0.0000 -0.0000
                                            0.0000 -0.0000  0.0000  0.0000  0.0000
    54. (1.99996) CR ( 3)Cl  16           s(  0.00%)p 1.00(100.00%)
                                           -0.0000 -0.0000  0.0001 -0.0000 -0.0000
                                           -0.0000  0.0000  1.0000 -0.0000  0.0000
                                            0.0000 -0.0000 -0.0000  0.0000  0.0001
                                           -0.0000 -0.0000  0.0000  0.0000 -0.0000
                                           -0.0000  0.0000  0.0000 -0.0000 -0.0000
                                            0.0000 -0.0000  0.0000  0.0000  0.0000
    55. (1.99996) CR ( 4)Cl  16           s(  0.00%)p 1.00(100.00%)
                                            0.0000  0.0000 -0.0001  0.0000  0.0000
                                            0.0000 -0.0000  0.0000  0.0001 -0.0000
                                           -0.0000  0.0000  0.0000  1.0000 -0.0001
                                            0.0000  0.0000  0.0000 -0.0000  0.0000
                                            0.0000 -0.0000 -0.0000  0.0000  0.0000
                                           -0.0000  0.0000 -0.0000 -0.0000 -0.0000
    56. (1.99999) CR ( 5)Cl  16           s(  0.00%)p 1.00(100.00%)
                                           -0.0000 -0.0000  0.0000 -0.0000 -0.0000
                                           -0.0000  0.0000 -0.0000 -0.0000  0.0000
                                            0.0000 -0.0000 -0.0000  0.0000  0.0000
                                           -0.0000 -0.0000 -0.0000  0.0000  1.0000
                                           -0.0000  0.0000  0.0000  0.0000  0.0000
                                            0.0000 -0.0000  0.0000  0.0000  0.0000
    57. (1.98014) LP ( 1) O   7           s( 63.64%)p 0.57( 36.35%)d 0.00(  0.01%)
                                           -0.0004  0.7977 -0.0082  0.0005  0.0000
                                           -0.0321  0.0014 -0.0014 -0.0009 -0.5355
                                            0.0063  0.0002 -0.0051 -0.2749  0.0037
                                            0.0003 -0.0026 -0.0008 -0.0004 -0.0071
                                            0.0064  0.0019
    58. (1.88065) LP ( 2) O   7           s(  0.44%)p99.99( 99.51%)d 0.13(  0.06%)
                                           -0.0000  0.0659 -0.0019  0.0011 -0.0000
                                           -0.9843 -0.0060  0.0076  0.0013  0.0873
                                           -0.0004 -0.0027 -0.0008  0.1360 -0.0004
                                           -0.0025 -0.0005 -0.0199 -0.0102  0.0039
                                           -0.0059  0.0029
    59. (1.64045) LP ( 3) O   7           s(  0.02%)p99.99( 99.90%)d 5.19(  0.08%)
                                            0.0000  0.0126 -0.0003 -0.0015 -0.0000
                                           -0.0783 -0.0018 -0.0000  0.0002  0.4735
                                            0.0052  0.0016 -0.0017 -0.8766 -0.0087
                                           -0.0068  0.0029  0.0003 -0.0051 -0.0157
                                           -0.0125 -0.0202
    60. (1.99391) LP ( 1)Cl   8           s( 80.44%)p 0.24( 19.55%)d 0.00(  0.01%)
                                           -0.0000 -0.0003  0.8969 -0.0082 -0.0003
                                           -0.0002  0.0000  0.0001  0.3252 -0.0107
                                            0.0016  0.0001  0.0004 -0.0001 -0.2599
                                            0.0080 -0.0013 -0.0005 -0.0003 -0.0000
                                           -0.1483  0.0045 -0.0007 -0.0002 -0.0002
                                            0.0075  0.0043 -0.0032 -0.0030  0.0038
    61. (1.97387) LP ( 2)Cl   8           s(  0.46%)p99.99( 99.52%)d 0.03(  0.01%)
                                           -0.0000 -0.0001  0.0676 -0.0075  0.0004
                                            0.0002 -0.0000  0.0000  0.5654  0.0036
                                            0.0003  0.0005  0.0003 -0.0001  0.7514
                                            0.0090  0.0012 -0.0006  0.0002 -0.0000
                                            0.3328  0.0041  0.0005 -0.0003  0.0001
                                           -0.0018 -0.0003  0.0059 -0.0103  0.0009
    62. (1.94643) LP ( 3)Cl   8           s(  0.00%)p 1.00( 99.98%)d 0.00(  0.02%)
                                           -0.0000 -0.0000  0.0035 -0.0004 -0.0002
                                           -0.0000 -0.0000  0.0000  0.0511  0.0008
                                            0.0001  0.0001 -0.0000 -0.0000 -0.4364
                                           -0.0089 -0.0008 -0.0002  0.0002  0.0000
                                            0.8980  0.0184  0.0019  0.0002 -0.0003
                                            0.0053 -0.0095  0.0053  0.0030  0.0072
    63. (1.99300) LP ( 1)Cl  15           s( 80.87%)p 0.24( 19.12%)d 0.00(  0.01%)
                                           -0.0000 -0.0003  0.8992 -0.0112 -0.0001
                                           -0.0001  0.0000 -0.0002 -0.4212  0.0155
                                            0.0017 -0.0002 -0.0006 -0.0001 -0.1164
                                            0.0040  0.0009  0.0001 -0.0002  0.0000
                                           -0.0020  0.0002 -0.0002 -0.0001  0.0000
                                           -0.0053  0.0001 -0.0003 -0.0084  0.0054
    64. (1.97063) LP ( 2)Cl  15           s(  0.03%)p99.99( 99.96%)d 0.75(  0.02%)
                                           -0.0000 -0.0000  0.0157 -0.0028  0.0005
                                            0.0003 -0.0000 -0.0000  0.2770  0.0036
                                           -0.0003 -0.0000 -0.0000  0.0000 -0.8870
                                           -0.0119  0.0022 -0.0002 -0.0003 -0.0000
                                            0.3687  0.0050 -0.0009  0.0001  0.0001
                                           -0.0110  0.0050  0.0010  0.0067 -0.0003
    65. (1.93696) LP ( 3)Cl  15           s(  0.00%)p 1.00( 99.97%)d 0.00(  0.03%)
                                           -0.0000 -0.0000  0.0016 -0.0006  0.0001
                                           -0.0000 -0.0000 -0.0000 -0.0992 -0.0016
                                            0.0001  0.0000  0.0000  0.0000  0.3553
                                            0.0063 -0.0005 -0.0001 -0.0002  0.0000
                                            0.9292  0.0166 -0.0011 -0.0003 -0.0004
                                            0.0053  0.0150  0.0045 -0.0033  0.0000
    66. (1.99283) LP ( 1)Cl  16           s( 81.01%)p 0.23( 18.98%)d 0.00(  0.01%)
                                           -0.0000 -0.0003  0.9000 -0.0106 -0.0001
                                           -0.0000  0.0000 -0.0001 -0.2897  0.0106
                                           -0.0012 -0.0001 -0.0004  0.0001  0.2930
                                           -0.0106  0.0015 -0.0002  0.0004 -0.0001
                                           -0.1404  0.0049 -0.0007  0.0000 -0.0002
                                            0.0090 -0.0041  0.0041  0.0004  0.0036
    67. (1.97040) LP ( 2)Cl  16           s(  0.02%)p99.99( 99.96%)d 1.17(  0.02%)
                                           -0.0000 -0.0000  0.0126 -0.0013  0.0004
                                            0.0002 -0.0000 -0.0001  0.7559  0.0098
                                            0.0011  0.0002  0.0002 -0.0000  0.6369
                                            0.0084  0.0014  0.0001  0.0003  0.0000
                                           -0.1496 -0.0018 -0.0005  0.0000 -0.0001
                                           -0.0010  0.0019  0.0041  0.0129 -0.0014
    68. (1.93559) LP ( 3)Cl  16           s(  0.00%)p 1.00( 99.97%)d 0.00(  0.03%)
                                           -0.0000 -0.0000  0.0053 -0.0008  0.0002
                                           -0.0000 -0.0000 -0.0000 -0.0977 -0.0015
                                           -0.0001 -0.0000  0.0000  0.0000  0.3358
                                            0.0060  0.0004 -0.0000 -0.0002  0.0000
                                            0.9365  0.0168  0.0015 -0.0003 -0.0005
                                            0.0049  0.0099 -0.0093  0.0029  0.0090
    69. (0.00465) RY*( 1) C   1           s(  7.68%)p11.90( 91.33%)d 0.13(  0.99%)
                                            0.0000  0.0081  0.2718 -0.0524 -0.0095
                                           -0.0137  0.7069 -0.1661 -0.0197 -0.0244
                                           -0.4949  0.2134  0.0218 -0.0107 -0.2824
                                            0.1182  0.0100  0.0891  0.0435 -0.0035
                                            0.0026  0.0063
    70. (0.00327) RY*( 2) C   1           s(  2.46%)p39.23( 96.55%)d 0.40(  0.99%)
                                            0.0000  0.0046  0.1523  0.0323 -0.0184
                                           -0.0699  0.5385 -0.1532  0.0953  0.0178
                                            0.7286 -0.0036 -0.0507  0.0134  0.3211
                                            0.0070 -0.0305  0.0784  0.0271  0.0066
                                            0.0455 -0.0299
    71. (0.00119) RY*( 3) C   1           s(  9.62%)p 0.80(  7.66%)d 8.60( 82.72%)
                                            0.0000  0.0022  0.2924 -0.1032 -0.0034
                                           -0.0204 -0.1398 -0.0916  0.0009  0.0076
                                           -0.0214  0.0258 -0.0469 -0.0140  0.1206
                                            0.1439  0.0970 -0.1080  0.2752 -0.5074
                                           -0.3912 -0.5738
    72. (0.00111) RY*( 4) C   1           s( 56.82%)p 0.38( 21.75%)d 0.38( 21.43%)
                                            0.0000  0.0055  0.7062 -0.2635 -0.0056
                                           -0.0465 -0.3687 -0.2113 -0.0282 -0.0039
                                            0.0734  0.1550  0.0381  0.0086  0.0206
                                            0.0424 -0.0280  0.2304  0.0019  0.2004
                                           -0.0330  0.3464
    73. (0.00070) RY*( 5) C   1           s(  0.07%)p99.99( 91.20%)d99.99(  8.73%)
                                           -0.0000 -0.0007 -0.0108  0.0241 -0.0008
                                           -0.0009  0.0504  0.0047  0.0038 -0.0004
                                           -0.4070 -0.0638 -0.0568  0.0010  0.8397
                                            0.1515  0.0921 -0.0819  0.1804  0.1503
                                            0.0895  0.1322
    74. (0.00028) RY*( 6) C   1           s(  0.03%)p99.99( 89.01%)d99.99( 10.96%)
                                           -0.0000 -0.0002 -0.0088  0.0137  0.0007
                                            0.0000  0.0097 -0.0619 -0.0026  0.0003
                                           -0.1174  0.4250  0.0474  0.0008  0.2437
                                           -0.7882 -0.0944  0.1142 -0.2460 -0.1264
                                           -0.0937 -0.1060
    75. (0.00024) RY*( 7) C   1           s( 30.32%)p 1.57( 47.73%)d 0.72( 21.95%)
                                           -0.0000 -0.0134 -0.0137  0.5478 -0.0518
                                           -0.0254 -0.0704  0.1597  0.1112  0.0059
                                            0.0788  0.5380  0.2283  0.0048  0.0080
                                            0.2729  0.1072  0.0032  0.0131  0.3070
                                           -0.3504 -0.0487
    76. (0.00013) RY*( 8) C   1           s( 35.38%)p 1.66( 58.83%)d 0.16(  5.79%)
                                            0.0000  0.0008  0.5149  0.2963 -0.0309
                                           -0.0171  0.0882  0.5661  0.2349 -0.0139
                                           -0.0699 -0.3701 -0.0421 -0.0055 -0.0282
                                           -0.2396 -0.0492 -0.1998 -0.1019  0.0635
                                            0.0079 -0.0593
    77. (0.00008) RY*( 9) C   1           s(  0.41%)p99.99( 61.20%)d93.89( 38.39%)
    78. (0.00006) RY*(10) C   1           s(  1.46%)p38.99( 56.84%)d28.61( 41.71%)
    79. (0.00003) RY*(11) C   1           s(  5.99%)p 5.92( 35.48%)d 9.77( 58.53%)
    80. (0.00000) RY*(12) C   1           s(  0.08%)p99.99( 98.16%)d20.68(  1.75%)
    81. (0.00001) RY*(13) C   1           s( 38.66%)p 0.67( 25.97%)d 0.91( 35.37%)
    82. (0.00000) RY*(14) C   1           s(  4.64%)p 4.76( 22.06%)d15.80( 73.30%)
    83. (0.00000) RY*(15) C   1           s(  1.81%)p 5.56( 10.05%)d48.81( 88.15%)
    84. (0.00000) RY*(16) C   1           s(  5.89%)p14.63( 86.17%)d 1.35(  7.94%)
    85. (0.00000) RY*(17) C   1           s( 98.33%)p 0.01(  0.64%)d 0.01(  1.03%)
    86. (0.00503) RY*( 1) C   2           s(  2.79%)p34.36( 95.76%)d 0.52(  1.46%)
                                           -0.0000  0.0030  0.1370  0.0947 -0.0113
                                            0.0251  0.5668  0.0313 -0.0582 -0.0666
                                            0.7136  0.0822  0.0818 -0.0353  0.3149
                                            0.0416  0.0448  0.0785  0.0461  0.0399
                                           -0.0678 -0.0089
    87. (0.00270) RY*( 2) C   2           s(  1.55%)p62.39( 96.94%)d 0.97(  1.50%)
                                            0.0000  0.0106  0.1238 -0.0088 -0.0031
                                           -0.0357 -0.7452 -0.3523  0.0749  0.0140
                                            0.4386  0.0864  0.0093  0.0107  0.2778
                                            0.0753 -0.0010  0.1050  0.0596 -0.0022
                                           -0.0212 -0.0031
    88. (0.00225) RY*( 3) C   2           s(  0.09%)p99.99( 93.15%)d76.18(  6.76%)
                                            0.0000 -0.0001  0.0052  0.0286  0.0067
                                            0.0001 -0.0727  0.0252 -0.0132  0.0007
                                            0.4231 -0.0868  0.0508  0.0017 -0.8426
                                            0.1414 -0.0788  0.0726 -0.1687 -0.1169
                                           -0.0921 -0.1085
    89. (0.00065) RY*( 4) C   2           s(  0.85%)p 2.80(  2.38%)d99.99( 96.77%)
                                           -0.0000  0.0003  0.0892  0.0229  0.0022
                                            0.0012  0.0290 -0.0713  0.0064 -0.0027
                                           -0.0753  0.0283  0.0001 -0.0100  0.0883
                                           -0.0410  0.0419  0.4398 -0.8252  0.1290
                                            0.0676  0.2685
    90. (0.00035) RY*( 5) C   2           s( 81.49%)p 0.17( 14.10%)d 0.05(  4.41%)
                                           -0.0000  0.0018  0.9003  0.0020 -0.0661
                                           -0.0046  0.0501 -0.0966  0.1145 -0.0610
                                           -0.1387 -0.2467  0.1309 -0.0295 -0.0724
                                           -0.0798  0.0509 -0.0808  0.0424 -0.0397
                                            0.1550 -0.1009
    91. (0.00011) RY*( 6) C   2           s( 20.18%)p 2.67( 53.83%)d 1.29( 25.99%)
                                            0.0000 -0.0071 -0.1609  0.4155 -0.0570
                                           -0.0198 -0.1828  0.3489  0.2000  0.0195
                                            0.1581 -0.4486  0.1819  0.0119  0.1249
                                           -0.2496  0.0703 -0.3631 -0.2451  0.2078
                                            0.0604 -0.1454
    92. (0.00007) RY*( 7) C   2           s( 17.08%)p 1.67( 28.58%)d 3.18( 54.34%)
    93. (0.00005) RY*( 8) C   2           s( 55.70%)p 0.72( 40.01%)d 0.08(  4.29%)
    94. (0.00003) RY*( 9) C   2           s(  3.22%)p28.31( 91.21%)d 1.73(  5.57%)
    95. (0.00004) RY*(10) C   2           s(  3.00%)p21.25( 63.82%)d11.04( 33.17%)
    96. (0.00002) RY*(11) C   2           s( 14.86%)p 3.90( 57.94%)d 1.83( 27.21%)
    97. (0.00002) RY*(12) C   2           s(  2.09%)p26.49( 55.38%)d20.34( 42.53%)
    98. (0.00000) RY*(13) C   2           s( 93.92%)p 0.03(  2.98%)d 0.03(  3.10%)
    99. (0.00001) RY*(14) C   2           s(  1.34%)p68.68( 92.21%)d 4.80(  6.44%)
   100. (0.00001) RY*(15) C   2           s(  0.55%)p15.28(  8.37%)d99.99( 91.08%)
   101. (0.00000) RY*(16) C   2           s(  0.76%)p99.99( 97.73%)d 2.00(  1.51%)
   102. (0.00001) RY*(17) C   2           s(  0.04%)p99.99(  6.36%)d99.99( 93.60%)
   103. (0.00614) RY*( 1) C   3           s(  0.73%)p99.99( 88.74%)d14.32( 10.52%)
                                            0.0000  0.0172  0.0767 -0.0326 -0.0102
                                            0.0248 -0.8685 -0.1031 -0.0205 -0.0172
                                            0.2469 -0.1097  0.0821 -0.0100  0.1935
                                           -0.0482  0.0409 -0.2772 -0.1411  0.0031
                                            0.0914 -0.0101
   104. (0.00303) RY*( 2) C   3           s(  0.65%)p99.99( 98.45%)d 1.39(  0.90%)
                                           -0.0000  0.0205  0.0747 -0.0007 -0.0222
                                            0.0237  0.3518 -0.0729 -0.1331  0.0197
                                            0.7983 -0.1597 -0.0904  0.0082  0.3962
                                           -0.0866 -0.0351  0.0243 -0.0118 -0.0233
                                            0.0753 -0.0456
   105. (0.00183) RY*( 3) C   3           s(  0.19%)p99.99( 28.70%)d99.99( 71.11%)
                                           -0.0000 -0.0021  0.0107  0.0415 -0.0043
                                           -0.0019  0.0146 -0.0334  0.0353  0.0125
                                            0.0489 -0.2802 -0.0072 -0.0199 -0.0891
                                            0.4402  0.0340 -0.1864  0.5149  0.4135
                                            0.3156  0.3751
   106. (0.00145) RY*( 4) C   3           s( 56.84%)p 0.51( 28.72%)d 0.25( 14.44%)
                                            0.0000 -0.0046  0.7530 -0.0362 -0.0074
                                           -0.0316  0.1757 -0.2805  0.0976 -0.0028
                                           -0.2330 -0.2889  0.1168 -0.0015 -0.0237
                                           -0.1073  0.0603 -0.1166 -0.1497 -0.1238
                                            0.2919 -0.0885
   107. (0.00095) RY*( 5) C   3           s(  0.46%)p99.99( 93.46%)d13.10(  6.08%)
                                           -0.0000 -0.0012  0.0649  0.0201  0.0045
                                           -0.0016 -0.0525 -0.0754  0.0235 -0.0024
                                            0.4067  0.0956  0.0766  0.0039 -0.8164
                                           -0.2641 -0.0940 -0.0645  0.1895 -0.0607
                                            0.0390 -0.1243
   108. (0.00025) RY*( 6) C   3           s( 36.20%)p 0.93( 33.70%)d 0.83( 30.10%)
                                           -0.0000 -0.0026  0.4508  0.3978 -0.0210
                                           -0.0177 -0.2130  0.3787  0.1084  0.0039
                                            0.1199  0.2196 -0.1237  0.0057  0.0281
                                            0.2349 -0.0472  0.5213  0.0962  0.0580
                                            0.0466 -0.1202
   109. (0.00016) RY*( 7) C   3           s( 13.38%)p 4.28( 57.32%)d 2.19( 29.30%)
                                            0.0000 -0.0040 -0.2395  0.2543 -0.1083
                                           -0.0045 -0.0706 -0.6304 -0.0256 -0.0071
                                            0.0115 -0.2438  0.2130  0.0022 -0.0763
                                            0.1918  0.1502  0.5019 -0.0868  0.0634
                                           -0.0588 -0.1614
   110. (0.00011) RY*( 8) C   3           s( 21.84%)p 2.62( 57.19%)d 0.96( 20.98%)
                                           -0.0000 -0.0080  0.0211  0.4651 -0.0394
                                            0.0039  0.1264 -0.2634 -0.0932  0.0019
                                           -0.0172  0.6107  0.2747 -0.0041  0.1556
                                            0.0620 -0.0320 -0.4021  0.0420  0.1331
                                            0.1041 -0.1333
   111. (0.00009) RY*( 9) C   3           s( 24.72%)p 0.81( 19.95%)d 2.24( 55.33%)
   112. (0.00008) RY*(10) C   3           s(  5.20%)p14.48( 75.32%)d 3.74( 19.47%)
   113. (0.00004) RY*(11) C   3           s(  5.58%)p 7.92( 44.22%)d 8.99( 50.19%)
   114. (0.00002) RY*(12) C   3           s( 34.53%)p 1.40( 48.19%)d 0.50( 17.28%)
   115. (0.00001) RY*(13) C   3           s(  0.87%)p99.99( 98.42%)d 0.81(  0.71%)
   116. (0.00000) RY*(14) C   3           s( 93.80%)p 0.05(  4.65%)d 0.02(  1.55%)
   117. (0.00001) RY*(15) C   3           s(  0.43%)p25.60( 10.90%)d99.99( 88.68%)
   118. (0.00000) RY*(16) C   3           s(  1.89%)p51.14( 96.63%)d 0.78(  1.48%)
   119. (0.00001) RY*(17) C   3           s(  2.72%)p 5.73( 15.59%)d30.01( 81.68%)
   120. (0.00988) RY*( 1) C   4           s( 52.46%)p 0.65( 34.08%)d 0.26( 13.46%)
                                           -0.0000 -0.0165  0.7237  0.0240  0.0037
                                            0.0319 -0.3514 -0.0336 -0.0728 -0.0134
                                            0.3863  0.0696 -0.0631 -0.0077  0.2206
                                            0.0467 -0.0265  0.3101  0.1594 -0.1008
                                            0.0401  0.0354
   121. (0.00617) RY*( 2) C   4           s(  1.25%)p76.87( 96.38%)d 1.89(  2.37%)
                                           -0.0000 -0.0085  0.1113  0.0004  0.0088
                                            0.0007 -0.6873  0.0605  0.0157 -0.0211
                                           -0.6220  0.1239  0.0712 -0.0107 -0.2757
                                            0.0491  0.0349 -0.0400 -0.0175  0.0461
                                           -0.1348  0.0389
   122. (0.00450) RY*( 3) C   4           s( 30.39%)p 2.19( 66.64%)d 0.10(  2.97%)
                                            0.0000  0.0191  0.5495  0.0301 -0.0255
                                            0.0146  0.5858 -0.0009 -0.0809 -0.0011
                                           -0.4781  0.0219 -0.0927 -0.0005 -0.2774
                                            0.0093 -0.0425  0.0780  0.0277 -0.0564
                                            0.1355 -0.0359
   123. (0.00228) RY*( 4) C   4           s(  0.01%)p 1.00( 60.73%)d 0.65( 39.26%)
                                           -0.0000 -0.0002 -0.0023  0.0094 -0.0013
                                            0.0007  0.0429 -0.0040 -0.0018 -0.0033
                                           -0.3548 -0.0004  0.0158  0.0055  0.6917
                                            0.0011 -0.0293 -0.1789  0.2957 -0.3030
                                           -0.1973 -0.3774
   124. (0.00116) RY*( 5) C   4           s( 85.77%)p 0.11(  9.13%)d 0.06(  5.11%)
                                           -0.0000 -0.0067 -0.1104  0.9195  0.0060
                                            0.0041 -0.0657  0.0737 -0.1765 -0.0190
                                            0.0004 -0.1412 -0.0734 -0.0080 -0.0792
                                           -0.1197 -0.0634  0.0486  0.1655 -0.0520
                                            0.1283 -0.0464
   125. (0.00106) RY*( 6) C   4           s(  2.44%)p12.86( 31.42%)d27.07( 66.14%)
                                           -0.0000 -0.0005 -0.0259  0.1542 -0.0009
                                            0.0013  0.0306  0.0513 -0.0286 -0.0009
                                           -0.2221 -0.0797 -0.1051 -0.0079  0.4350
                                            0.1668  0.1611  0.3876 -0.6801  0.0889
                                            0.0143  0.2012
   126. (0.00068) RY*( 7) C   4           s(  1.23%)p 6.62(  8.13%)d73.74( 90.64%)
                                            0.0000  0.0106 -0.0105  0.1007 -0.0439
                                            0.0084  0.1885  0.1457 -0.0497 -0.0213
                                            0.0388  0.1311 -0.0083 -0.0096 -0.0407
                                            0.0310 -0.0109  0.2439  0.2078  0.2653
                                           -0.8364  0.1839
   127. (0.00046) RY*( 8) C   4           s(  0.06%)p99.99( 14.34%)d99.99( 85.60%)
                                           -0.0000 -0.0002 -0.0111  0.0221  0.0022
                                            0.0007 -0.0203  0.0102  0.0023 -0.0073
                                            0.1601  0.0951 -0.0200  0.0173 -0.3037
                                           -0.1231  0.0054  0.1567 -0.4206 -0.5311
                                           -0.3104 -0.5255
   128. (0.00013) RY*( 9) C   4           s(  0.17%)p99.99( 94.48%)d32.26(  5.35%)
                                           -0.0000 -0.0047 -0.0030 -0.0173  0.0365
                                           -0.0013 -0.0176  0.2869 -0.1689  0.0108
                                            0.0906 -0.2670 -0.1808 -0.0063 -0.1172
                                            0.8407 -0.0286 -0.1688  0.0326 -0.0523
                                           -0.0356 -0.1414
   129. (0.00014) RY*(10) C   4           s(  0.67%)p99.99( 86.50%)d19.21( 12.83%)
                                           -0.0000 -0.0063 -0.0119 -0.0306  0.0746
                                           -0.0038 -0.0036  0.3571 -0.4169  0.0160
                                            0.0556  0.5998 -0.3710  0.0126  0.0955
                                           -0.1351 -0.1881 -0.3037 -0.1548  0.0330
                                            0.0714  0.0766
   130. (0.00007) RY*(11) C   4           s(  5.51%)p11.62( 64.00%)d 5.54( 30.49%)
   131. (0.00004) RY*(12) C   4           s( 10.30%)p 5.12( 52.68%)d 3.60( 37.02%)
   132. (0.00004) RY*(13) C   4           s(  8.86%)p 7.34( 65.09%)d 2.94( 26.05%)
   133. (0.00001) RY*(14) C   4           s(  2.57%)p31.42( 80.66%)d 6.53( 16.77%)
   134. (0.00001) RY*(15) C   4           s(  4.70%)p 7.34( 34.48%)d12.95( 60.83%)
   135. (0.00000) RY*(16) C   4           s( 93.66%)p 0.05(  4.58%)d 0.02(  1.75%)
   136. (0.00000) RY*(17) C   4           s(  0.02%)p99.99( 96.92%)d99.99(  3.06%)
   137. (0.01363) RY*( 1) C   5           s( 11.91%)p 7.37( 87.70%)d 0.03(  0.39%)
                                            0.0000  0.0579  0.3258  0.0955 -0.0215
                                           -0.0004 -0.1437 -0.0000  0.0033 -0.0328
                                           -0.8274  0.0261  0.0317 -0.0202 -0.4095
                                            0.0217  0.0183 -0.0038 -0.0031  0.0012
                                           -0.0623  0.0001
   138. (0.00747) RY*( 2) C   5           s(  6.80%)p 9.96( 67.69%)d 3.75( 25.51%)
                                           -0.0000  0.0014  0.2015 -0.1653 -0.0062
                                            0.0157  0.8157  0.0538 -0.0156 -0.0074
                                           -0.0418 -0.0489  0.0314 -0.0012 -0.0520
                                            0.0112  0.0120 -0.4326 -0.2167  0.0374
                                           -0.1375  0.0267
   139. (0.00677) RY*( 3) C   5           s(  0.02%)p99.99( 22.23%)d99.99( 77.75%)
                                           -0.0000 -0.0028 -0.0104  0.0109 -0.0012
                                            0.0003 -0.0204  0.0093 -0.0148 -0.0060
                                           -0.1548 -0.1042 -0.0458  0.0181  0.3688
                                            0.2140  0.0502  0.0178 -0.0972 -0.5052
                                           -0.3493 -0.6249
   140. (0.00263) RY*( 4) C   5           s( 22.73%)p 1.71( 38.91%)d 1.69( 38.36%)
                                           -0.0000 -0.0091  0.4277 -0.2103  0.0045
                                            0.0032 -0.5319  0.1837 -0.0404 -0.0175
                                            0.1804 -0.1053  0.0650 -0.0125  0.1368
                                           -0.0552  0.0267 -0.5270 -0.2762  0.0451
                                           -0.1283  0.1054
   141. (0.00138) RY*( 5) C   5           s( 52.90%)p 0.20( 10.70%)d 0.69( 36.40%)
                                            0.0000 -0.0036  0.7248 -0.0175  0.0587
                                           -0.0175  0.1271 -0.1657  0.0105 -0.0325
                                            0.1944 -0.0885  0.0803 -0.0160  0.0687
                                           -0.0534  0.0443  0.3403  0.1126 -0.2668
                                            0.4023 -0.0500
   142. (0.00072) RY*( 6) C   5           s( 68.55%)p 0.18( 12.62%)d 0.27( 18.83%)
                                           -0.0000 -0.0074  0.1022  0.8213  0.0233
                                            0.0126  0.0481 -0.0113  0.0517  0.0011
                                            0.0121  0.0924 -0.1026 -0.0072  0.2227
                                           -0.2275  0.0174 -0.0027 -0.4196  0.0968
                                           -0.0177  0.0502
   143. (0.00064) RY*( 7) C   5           s( 21.97%)p 1.35( 29.67%)d 2.20( 48.37%)
                                           -0.0000 -0.0033  0.0864  0.4606  0.0026
                                            0.0054 -0.0148 -0.0023  0.0218 -0.0051
                                            0.2173 -0.2403 -0.0222  0.0042 -0.2617
                                            0.3237 -0.1311 -0.4022  0.5483 -0.0024
                                           -0.0169 -0.1448
   144. (0.00035) RY*( 8) C   5           s(  0.30%)p99.99( 61.47%)d99.99( 38.23%)
                                           -0.0000 -0.0007  0.0088  0.0287  0.0454
                                            0.0001 -0.0370  0.0582 -0.0100 -0.0002
                                            0.3613 -0.0574  0.0788  0.0061 -0.6576
                                            0.1648 -0.1010  0.2800 -0.4460 -0.1658
                                           -0.2721 -0.0592
   145. (0.00018) RY*( 9) C   5           s(  8.91%)p 5.86( 52.26%)d 4.36( 38.83%)
                                           -0.0000 -0.0059  0.2104 -0.0496  0.2057
                                            0.0021 -0.0020 -0.3326  0.5219  0.0124
                                            0.0580  0.2867 -0.0170  0.0037  0.1355
                                            0.1857 -0.0256  0.1136  0.1598  0.1515
                                           -0.5313  0.2114
   146. (0.00009) RY*(10) C   5           s( 53.47%)p 0.66( 35.55%)d 0.21( 10.98%)
   147. (0.00010) RY*(11) C   5           s(  5.82%)p 8.72( 50.76%)d 7.46( 43.42%)
   148. (0.00007) RY*(12) C   5           s(  5.04%)p14.54( 73.31%)d 4.29( 21.64%)
   149. (0.00004) RY*(13) C   5           s(  5.22%)p10.65( 55.59%)d 7.50( 39.19%)
   150. (0.00002) RY*(14) C   5           s(  6.48%)p11.68( 75.61%)d 2.77( 17.92%)
   151. (0.00001) RY*(15) C   5           s( 18.31%)p 4.11( 75.21%)d 0.35(  6.48%)
   152. (0.00001) RY*(16) C   5           s(  0.81%)p99.99( 93.71%)d 6.81(  5.48%)
   153. (0.00001) RY*(17) C   5           s( 10.99%)p 5.19( 57.05%)d 2.91( 31.96%)
   154. (0.00719) RY*( 1) C   6           s(  1.41%)p68.45( 96.80%)d 1.26(  1.79%)
                                            0.0000 -0.0036  0.1189  0.0006  0.0015
                                           -0.0054  0.2393  0.1180  0.0098  0.0061
                                           -0.7755  0.0264  0.0091 -0.0184  0.5324
                                           -0.1029 -0.0010 -0.0895  0.0915 -0.0203
                                            0.0228 -0.0234
   155. (0.00698) RY*( 2) C   6           s( 10.68%)p 8.15( 87.04%)d 0.21(  2.28%)
                                           -0.0000 -0.0001  0.2315 -0.2307  0.0002
                                           -0.0114  0.7851  0.1243  0.0095  0.0139
                                            0.3301  0.3126  0.0040  0.0101  0.0621
                                            0.1659  0.0087 -0.1047 -0.0486  0.0220
                                           -0.0897  0.0302
   156. (0.00455) RY*( 3) C   6           s( 48.44%)p 1.05( 51.08%)d 0.01(  0.48%)
                                            0.0000 -0.0018  0.6862  0.1166 -0.0001
                                            0.0022 -0.1580  0.5664 -0.0112 -0.0077
                                           -0.1186 -0.0136  0.0706 -0.0013 -0.3771
                                           -0.0512  0.0271  0.0554 -0.0150 -0.0110
                                           -0.0106  0.0351
   157. (0.00342) RY*( 4) C   6           s(  4.81%)p19.09( 91.80%)d 0.70(  3.39%)
                                            0.0000 -0.0023  0.1574  0.1502  0.0273
                                           -0.0058  0.2541 -0.5808  0.0495 -0.0069
                                           -0.3996  0.0023 -0.0713 -0.0019 -0.5648
                                            0.1695 -0.0331 -0.0872 -0.1291 -0.0243
                                            0.0801  0.0508
   158. (0.00212) RY*( 5) C   6           s( 35.06%)p 1.75( 61.27%)d 0.10(  3.67%)
                                           -0.0000  0.0029  0.5712  0.1555 -0.0131
                                           -0.0017 -0.0601 -0.5062 -0.0728  0.0114
                                            0.2626 -0.1341  0.0435  0.0087  0.3537
                                           -0.3652 -0.0065  0.0785  0.0113  0.0566
                                           -0.1494  0.0696
   159. (0.00100) RY*( 6) C   6           s(  1.35%)p67.93( 91.39%)d 5.40(  7.26%)
                                            0.0000 -0.0018 -0.0771  0.0866 -0.0008
                                            0.0010 -0.1810 -0.0558 -0.0053 -0.0097
                                           -0.0589  0.8570  0.1040  0.0099 -0.0461
                                           -0.3562 -0.0106  0.0482 -0.1567  0.1182
                                            0.1046  0.1443
   160. (0.00079) RY*( 7) C   6           s( 63.39%)p 0.46( 29.09%)d 0.12(  7.52%)
                                            0.0000 -0.0009 -0.2472  0.7568 -0.0004
                                            0.0058  0.3667  0.1489  0.0507 -0.0145
                                            0.0763 -0.1285  0.2355 -0.0057 -0.0562
                                           -0.1993  0.1037  0.1975  0.1503  0.0407
                                            0.0136  0.1085
   161. (0.00066) RY*( 8) C   6           s( 20.83%)p 2.43( 50.65%)d 1.37( 28.52%)
                                           -0.0000 -0.0040  0.1120  0.4422 -0.0134
                                           -0.0020 -0.1921 -0.0535 -0.0850  0.0028
                                            0.0595  0.2789  0.0910 -0.0018  0.2163
                                            0.5601  0.0974 -0.1781 -0.0717 -0.2714
                                           -0.1703 -0.3816
   162. (0.00032) RY*( 9) C   6           s(  0.92%)p32.15( 29.59%)d75.49( 69.49%)
                                           -0.0000  0.0004  0.0557  0.0714 -0.0318
                                           -0.0039 -0.1226 -0.0153 -0.2093  0.0051
                                            0.0032 -0.0145  0.1108 -0.0078  0.1288
                                            0.4365  0.1308 -0.1626  0.1169  0.5756
                                            0.1700  0.5427
   163. (0.00025) RY*(10) C   6           s(  1.39%)p 6.99(  9.72%)d63.92( 88.89%)
                                           -0.0000 -0.0011 -0.0261  0.1131 -0.0208
                                            0.0001  0.0389  0.1100 -0.0632  0.0086
                                            0.0585 -0.2085  0.0359  0.0077  0.1450
                                           -0.0665 -0.0764 -0.2138 -0.8482 -0.0968
                                            0.3159  0.1207
   164. (0.00019) RY*(11) C   6           s(  7.15%)p11.92( 85.17%)d 1.07(  7.68%)
                                           -0.0000 -0.0070  0.0671  0.2583 -0.0134
                                            0.0000 -0.0329  0.0737  0.5230  0.0040
                                            0.0802  0.0599 -0.6556  0.0011  0.1101
                                            0.0740 -0.3380 -0.0198  0.0180  0.2553
                                            0.1009 -0.0268
   165. (0.00011) RY*(12) C   6           s(  3.45%)p 4.28( 14.74%)d23.74( 81.81%)
                                           -0.0000 -0.0052  0.1450 -0.0861 -0.0775
                                            0.0074  0.0149 -0.0897  0.2174  0.0130
                                            0.0922  0.0159  0.2277  0.0030  0.0754
                                            0.0842  0.1351  0.1971  0.1864 -0.0485
                                            0.8169 -0.2737
   166. (0.00007) RY*(13) C   6           s(  3.30%)p15.12( 49.87%)d14.20( 46.83%)
   167. (0.00004) RY*(14) C   6           s(  0.34%)p99.99( 45.81%)d99.99( 53.84%)
   168. (0.00003) RY*(15) C   6           s( 18.59%)p 0.28(  5.28%)d 4.09( 76.12%)
   169. (0.00000) RY*(16) C   6           s(  0.01%)p 1.00( 98.39%)d 0.02(  1.60%)
   170. (0.00001) RY*(17) C   6           s( 78.89%)p 0.03(  2.37%)d 0.24( 18.74%)
   171. (0.00258) RY*( 1) O   7           s(  0.08%)p99.99( 98.71%)d14.20(  1.20%)
                                           -0.0000 -0.0001 -0.0011  0.0291 -0.0002
                                           -0.0013  0.2245 -0.0059  0.0079  0.0036
                                           -0.4819  0.0124 -0.0158 -0.0060  0.8384
                                           -0.0066  0.0318 -0.0259 -0.0290 -0.0543
                                           -0.0486 -0.0722
   172. (0.00221) RY*( 2) O   7           s(  0.10%)p99.99( 96.52%)d35.26(  3.38%)
                                           -0.0000  0.0011  0.0184  0.0249 -0.0005
                                           -0.0009  0.9407 -0.0110  0.0371  0.0005
                                           -0.0348 -0.0282  0.0051  0.0004 -0.2769
                                           -0.0068 -0.0051 -0.1527 -0.0776  0.0447
                                           -0.0406  0.0290
   173. (0.00049) RY*( 3) O   7           s( 24.74%)p 3.03( 74.85%)d 0.02(  0.40%)
                                            0.0000  0.0012  0.4089  0.2832  0.0031
                                           -0.0014  0.1178  0.0949  0.0261  0.0045
                                            0.6599  0.3736  0.0559  0.0013  0.3354
                                            0.1836  0.0242 -0.0025  0.0127 -0.0054
                                           -0.0485  0.0385
   174. (0.00020) RY*( 4) O   7           s( 69.59%)p 0.40( 27.75%)d 0.04(  2.65%)
                                           -0.0000 -0.0036  0.8256 -0.1193  0.0079
                                           -0.0059 -0.0869 -0.2797 -0.0217 -0.0174
                                           -0.3534  0.0322  0.1486 -0.0099 -0.1778
                                            0.0672  0.0821 -0.0782 -0.0304 -0.0185
                                            0.1303 -0.0468
   175. (0.00012) RY*( 5) O   7           s(  8.56%)p10.37( 88.79%)d 0.31(  2.65%)
                                            0.0000  0.0060  0.0654  0.2850 -0.0055
                                            0.0022  0.0142 -0.4385  0.0234  0.0118
                                            0.2922 -0.6976  0.0754  0.0066  0.1582
                                           -0.3013  0.0343 -0.0721 -0.0174 -0.1006
                                            0.0995  0.0310
   176. (0.00008) RY*( 6) O   7           s( 75.09%)p 0.30( 22.36%)d 0.03(  2.55%)
   177. (0.00006) RY*( 7) O   7           s(  6.13%)p14.47( 88.69%)d 0.84(  5.18%)
   178. (0.00002) RY*( 8) O   7           s(  1.47%)p59.89( 88.11%)d 7.09( 10.42%)
   179. (0.00001) RY*( 9) O   7           s(  5.05%)p18.74( 94.70%)d 0.05(  0.25%)
   180. (0.00001) RY*(10) O   7           s(  1.76%)p 2.75(  4.85%)d52.99( 93.39%)
   181. (0.00000) RY*(11) O   7           s(  1.30%)p75.90( 98.66%)d 0.03(  0.04%)
   182. (0.00000) RY*(12) O   7           s(  1.10%)p89.61( 98.82%)d 0.07(  0.08%)
   183. (0.00000) RY*(13) O   7           s( 99.49%)p 0.01(  0.50%)d 0.00(  0.01%)
   184. (0.00000) RY*(14) O   7           s(  1.93%)p 3.78(  7.30%)d47.01( 90.77%)
   185. (0.00001) RY*(15) O   7           s(  0.78%)p 7.44(  5.79%)d99.99( 93.43%)
   186. (0.00001) RY*(16) O   7           s(  2.70%)p 0.98(  2.64%)d35.07( 94.66%)
   187. (0.00000) RY*(17) O   7           s(  0.10%)p12.12(  1.22%)d99.99( 98.68%)
   188. (0.00531) RY*( 1)Cl   8           s(  0.02%)p99.99( 59.79%)d99.99( 40.20%)
                                            0.0000  0.0000 -0.0000  0.0072  0.0099
                                           -0.0001  0.0000 -0.0000  0.0008 -0.0334
                                            0.0011 -0.0053 -0.0002  0.0000 -0.0031
                                            0.3315 -0.0488  0.0149  0.0027  0.0000
                                            0.0055 -0.6898  0.0859 -0.0319 -0.0051
                                            0.2287 -0.4317  0.2273  0.1254  0.3097
   189. (0.00262) RY*( 2)Cl   8           s(  1.61%)p44.30( 71.27%)d16.85( 27.12%)
                                            0.0000  0.0000 -0.0023  0.1265  0.0087
                                           -0.0032  0.0008  0.0000  0.0191 -0.2605
                                            0.0905  0.0023 -0.0097 -0.0000 -0.0074
                                           -0.7206  0.0644  0.0058  0.0044  0.0000
                                           -0.0046 -0.3347  0.0265  0.0016  0.0027
                                           -0.1696 -0.0627  0.2748 -0.4037 -0.0036
   190. (0.00199) RY*( 3)Cl   8           s( 21.85%)p 3.02( 65.95%)d 0.56( 12.19%)
                                            0.0000  0.0000 -0.0188  0.4635 -0.0564
                                           -0.0126  0.0015  0.0000  0.0673  0.7786
                                            0.0388 -0.1095 -0.0110 -0.0000 -0.0353
                                           -0.1458  0.0064 -0.0249  0.0200  0.0000
                                           -0.0206 -0.1048  0.0090 -0.0058  0.0106
                                           -0.2392 -0.1408  0.0512  0.1612 -0.1276
   191. (0.00023) RY*( 4)Cl   8           s( 45.36%)p 0.67( 30.40%)d 0.53( 24.24%)
                                            0.0000  0.0000  0.0013  0.6706 -0.0523
                                           -0.0342  0.0011 -0.0000 -0.0032 -0.3162
                                           -0.0136 -0.1631  0.0168  0.0000  0.0026
                                            0.2942  0.1757  0.1890 -0.0229 -0.0000
                                            0.0033  0.1205 -0.0022  0.0926 -0.0119
                                           -0.2386 -0.0265 -0.2016 -0.2215  0.3084
   192. (0.00015) RY*( 5)Cl   8           s( 18.78%)p 1.01( 18.94%)d 3.32( 62.28%)
                                            0.0000  0.0000  0.0095  0.2907  0.3163
                                           -0.0559  0.0040 -0.0000 -0.0181  0.0764
                                           -0.1639 -0.2576 -0.0141  0.0000  0.0109
                                           -0.0174 -0.0557  0.0906  0.0256 -0.0000
                                            0.0117 -0.1478 -0.2311  0.0435  0.0106
                                            0.6184  0.4496  0.0961 -0.1217 -0.1190
   193. (0.00013) RY*( 6)Cl   8           s(  3.08%)p22.90( 70.62%)d 8.53( 26.30%)
                                           -0.0000 -0.0000  0.0028  0.1458  0.0964
                                           -0.0168  0.0012  0.0000 -0.0068  0.0083
                                            0.0355 -0.0621 -0.0018 -0.0000  0.0113
                                           -0.1731 -0.3113  0.0386 -0.0009 -0.0000
                                           -0.0120  0.3935  0.6399  0.0897  0.0059
                                            0.3833 -0.3215  0.0533 -0.0497  0.0858
   194. (0.00004) RY*( 7)Cl   8           s(  3.39%)p25.84( 87.71%)d 2.62(  8.89%)
   195. (0.00001) RY*( 8)Cl   8           s( 80.03%)p 0.06(  4.92%)d 0.19( 15.05%)
   196. (0.00001) RY*( 9)Cl   8           s(  5.34%)p13.34( 71.30%)d 4.37( 23.36%)
   197. (0.00002) RY*(10)Cl   8           s(  1.10%)p75.11( 82.77%)d14.64( 16.13%)
   198. (0.00001) RY*(11)Cl   8           s(  0.83%)p22.00( 18.21%)d97.80( 80.96%)
   199. (0.00002) RY*(12)Cl   8           s(  3.07%)p 5.46( 16.77%)d26.08( 80.15%)
   200. (0.00000) RY*(13)Cl   8           s(  0.13%)p99.99( 99.30%)d 4.41(  0.57%)
   201. (0.00000) RY*(14)Cl   8           s( 99.40%)p 0.00(  0.18%)d 0.00(  0.42%)
   202. (0.00000) RY*(15)Cl   8           s(  1.10%)p87.91( 96.78%)d 1.93(  2.12%)
   203. (0.00000) RY*(16)Cl   8           s(  0.08%)p99.99( 99.78%)d 1.74(  0.14%)
   204. (0.00000) RY*(17)Cl   8           s(100.00%)p 0.00(  0.00%)d 0.00(  0.00%)
   205. (0.00001) RY*(18)Cl   8           s(  5.69%)p15.07( 85.76%)d 1.50(  8.55%)
   206. (0.00000) RY*(19)Cl   8           s(  2.47%)p39.21( 96.81%)d 0.29(  0.72%)
   207. (0.00001) RY*(20)Cl   8           s(  6.38%)p 3.73( 23.80%)d10.94( 69.82%)
   208. (0.00000) RY*(21)Cl   8           s(  0.21%)p99.99( 99.54%)d 1.23(  0.25%)
   209. (0.00662) RY*( 1) C   9           s(  1.27%)p74.72( 95.12%)d 2.83(  3.60%)
                                            0.0000  0.0023  0.1128  0.0025 -0.0009
                                           -0.0248  0.9670 -0.0269  0.0376 -0.0079
                                           -0.0265  0.0115  0.0093  0.0034 -0.1108
                                           -0.0092  0.0051  0.1160  0.0079  0.0483
                                            0.1384 -0.0322
   210. (0.00602) RY*( 2) C   9           s(  0.14%)p99.99( 97.13%)d19.48(  2.73%)
                                            0.0000 -0.0037  0.0276 -0.0248 -0.0036
                                           -0.0095  0.0551  0.0076  0.0113  0.0028
                                            0.9172  0.0090 -0.0159 -0.0113  0.3538
                                            0.0320  0.0072 -0.0762 -0.0838 -0.0107
                                            0.1167 -0.0271
   211. (0.00203) RY*( 3) C   9           s(  0.60%)p99.99( 80.68%)d31.18( 18.72%)
                                            0.0000 -0.0009  0.0770  0.0079  0.0041
                                            0.0054  0.0750  0.0082 -0.0098 -0.0139
                                           -0.3406 -0.0195  0.0154  0.0004  0.8048
                                            0.1910 -0.0010  0.1466 -0.3887 -0.1027
                                           -0.0596 -0.0216
   212. (0.00090) RY*( 4) C   9           s( 50.89%)p 0.48( 24.62%)d 0.48( 24.49%)
                                           -0.0000 -0.0013  0.7124  0.0379  0.0040
                                            0.0052 -0.1306  0.0115  0.0180  0.0168
                                            0.0880 -0.1278 -0.2338 -0.0090 -0.3104
                                            0.2237  0.0563  0.2440 -0.3968  0.0500
                                           -0.0908 -0.1308
   213. (0.00075) RY*( 5) C   9           s( 38.33%)p 0.83( 31.79%)d 0.78( 29.88%)
                                            0.0000 -0.0014  0.6136 -0.0827  0.0043
                                            0.0076 -0.0793  0.1365 -0.0695 -0.0015
                                           -0.0788  0.2990  0.1390  0.0203  0.2616
                                           -0.3087 -0.0952  0.0076  0.4945  0.1408
                                            0.1751  0.0612
   214. (0.00054) RY*( 6) C   9           s(  0.87%)p 5.08(  4.39%)d99.99( 94.74%)
                                           -0.0000  0.0003  0.0856 -0.0365 -0.0008
                                           -0.0008 -0.0179  0.0758  0.0356  0.0068
                                            0.0132 -0.1427 -0.0448  0.0073 -0.0619
                                            0.0903  0.0444  0.1576  0.0897 -0.6920
                                            0.2768  0.5992
   215. (0.00019) RY*( 7) C   9           s(  2.58%)p24.73( 63.89%)d12.97( 33.52%)
                                            0.0000  0.0017  0.1573  0.0272  0.0184
                                            0.0058  0.0187  0.0037 -0.1186 -0.0145
                                           -0.0625 -0.4129  0.3122  0.0031  0.0128
                                            0.5889 -0.0740 -0.4903  0.1852  0.1642
                                            0.1792  0.0390
   216. (0.00017) RY*( 8) C   9           s( 16.99%)p 2.73( 46.44%)d 2.15( 36.57%)
                                           -0.0000 -0.0003  0.2331  0.3395 -0.0171
                                            0.0058  0.0656 -0.4932  0.1390  0.0002
                                            0.0255 -0.1165  0.2710  0.0024  0.0206
                                           -0.3300 -0.0239 -0.3336 -0.0609 -0.2968
                                           -0.4022  0.0289
   217. (0.00014) RY*( 9) C   9           s(  6.34%)p 9.27( 58.72%)d 5.52( 34.94%)
                                            0.0000 -0.0026 -0.0156  0.2479 -0.0406
                                           -0.0030  0.0174 -0.0670  0.0874  0.0060
                                            0.0062 -0.4929 -0.4722  0.0101  0.2045
                                           -0.0051  0.2585  0.2091  0.5108  0.0816
                                           -0.1757 -0.0851
   218. (0.00010) RY*(10) C   9           s( 10.63%)p 4.61( 49.05%)d 3.79( 40.32%)
   219. (0.00008) RY*(11) C   9           s(  0.37%)p99.99( 89.04%)d28.99( 10.60%)
   220. (0.00007) RY*(12) C   9           s( 10.17%)p 2.79( 28.37%)d 6.04( 61.46%)
   221. (0.00005) RY*(13) C   9           s(  3.85%)p 7.79( 29.97%)d17.20( 66.18%)
   222. (0.00004) RY*(14) C   9           s( 11.83%)p 5.45( 64.49%)d 2.00( 23.68%)
   223. (0.00002) RY*(15) C   9           s( 59.26%)p 0.63( 37.18%)d 0.06(  3.56%)
   224. (0.00001) RY*(16) C   9           s(  0.46%)p99.99( 98.07%)d 3.23(  1.48%)
   225. (0.00000) RY*(17) C   9           s( 85.43%)p 0.01(  1.17%)d 0.16( 13.40%)
   226. (0.00566) RY*( 1) C  10           s(  2.56%)p37.01( 94.71%)d 1.07(  2.73%)
                                           -0.0000 -0.0235  0.1457 -0.0617 -0.0034
                                            0.0274  0.1238  0.0756 -0.0213  0.0291
                                           -0.9003  0.0227 -0.0062 -0.0067  0.3358
                                           -0.0105 -0.0015 -0.0792  0.0479  0.0499
                                            0.1265  0.0149
   227. (0.00312) RY*( 2) C  10           s(  0.04%)p99.99( 98.00%)d55.71(  1.96%)
                                           -0.0000 -0.0007  0.0116  0.0148 -0.0000
                                           -0.0257 -0.9554  0.0303  0.0290  0.0067
                                           -0.1739 -0.0515 -0.0392 -0.0011 -0.1657
                                           -0.0528  0.0075  0.0382  0.0113  0.0501
                                            0.1246  0.0025
   228. (0.00109) RY*( 3) C  10           s( 78.20%)p 0.25( 19.61%)d 0.03(  2.20%)
                                           -0.0000 -0.0065  0.8739  0.1307 -0.0329
                                            0.0101 -0.0399  0.1265  0.0333  0.0200
                                            0.1830  0.3015 -0.0236 -0.0017  0.0691
                                           -0.2157  0.0258 -0.1299  0.0481 -0.0392
                                           -0.0171 -0.0306
   229. (0.00102) RY*( 4) C  10           s(  3.23%)p26.13( 84.44%)d 3.81( 12.33%)
                                            0.0000  0.0021  0.1671 -0.0646 -0.0151
                                            0.0037  0.1649 -0.0262 -0.0185  0.0047
                                           -0.2830  0.0068 -0.0007  0.0055 -0.8457
                                            0.1309 -0.0603 -0.1533 -0.2950 -0.0462
                                           -0.0968 -0.0351
   230. (0.00068) RY*( 5) C  10           s(  0.76%)p34.61( 26.34%)d95.78( 72.90%)
                                           -0.0000 -0.0004 -0.0359  0.0779  0.0162
                                           -0.0005 -0.0890 -0.1359  0.0231  0.0025
                                            0.0792  0.2122 -0.0135  0.0024  0.2709
                                            0.3316  0.0403 -0.3012 -0.6541  0.2547
                                            0.0881 -0.3712
   231. (0.00026) RY*( 6) C  10           s( 14.22%)p 4.74( 67.42%)d 1.29( 18.36%)
                                            0.0000  0.0031  0.3275 -0.1859 -0.0209
                                            0.0117  0.0422 -0.0221  0.0114  0.0026
                                            0.0735 -0.8064  0.0768  0.0024  0.0915
                                           -0.0266 -0.0311  0.2209 -0.2595 -0.0208
                                            0.1940 -0.1714
   232. (0.00019) RY*( 7) C  10           s(  2.87%)p23.06( 66.29%)d10.73( 30.83%)
                                            0.0000  0.0009  0.0315  0.1633  0.0328
                                            0.0142  0.1063  0.1003  0.6833  0.0012
                                           -0.0068  0.1119 -0.1676 -0.0041 -0.1150
                                            0.2888  0.1928  0.3539  0.0901  0.0631
                                            0.4126 -0.0281
   233. (0.00016) RY*( 8) C  10           s(  0.84%)p62.33( 52.27%)d55.91( 46.89%)
                                           -0.0000  0.0001  0.0063  0.0913 -0.0030
                                            0.0041  0.0802 -0.5929 -0.2959  0.0046
                                            0.0361  0.0945 -0.1272 -0.0059 -0.0982
                                           -0.1956 -0.0528 -0.0568  0.0767 -0.0215
                                            0.6743  0.0681
   234. (0.00014) RY*( 9) C  10           s(  7.31%)p 9.33( 68.24%)d 3.34( 24.44%)
                                            0.0000  0.0050  0.2402 -0.1028  0.0694
                                            0.0036 -0.0404 -0.1552 -0.4011  0.0021
                                            0.0253 -0.0192 -0.1495 -0.0018 -0.0018
                                            0.6805  0.0969  0.2031  0.3232  0.2813
                                           -0.1329  0.0437
   235. (0.00010) RY*(10) C  10           s(  5.39%)p 9.08( 48.92%)d 8.48( 45.69%)
   236. (0.00005) RY*(11) C  10           s( 18.17%)p 1.72( 31.29%)d 2.78( 50.54%)
   237. (0.00006) RY*(12) C  10           s( 11.18%)p 4.21( 47.01%)d 3.74( 41.82%)
   238. (0.00002) RY*(13) C  10           s(  2.95%)p 4.92( 14.54%)d27.93( 82.51%)
   239. (0.00003) RY*(14) C  10           s( 57.59%)p 0.37( 21.39%)d 0.37( 21.02%)
   240. (0.00002) RY*(15) C  10           s(  4.36%)p12.00( 52.30%)d 9.94( 43.34%)
   241. (0.00000) RY*(16) C  10           s(  3.30%)p29.01( 95.75%)d 0.29(  0.95%)
   242. (0.00000) RY*(17) C  10           s( 87.05%)p 0.13( 11.60%)d 0.02(  1.35%)
   243. (0.00748) RY*( 1) C  11           s(  0.31%)p99.99( 95.48%)d13.75(  4.21%)
                                           -0.0000 -0.0117  0.0512 -0.0173  0.0023
                                            0.0026  0.9696  0.0037 -0.0206  0.0218
                                            0.0854  0.0078 -0.0459 -0.0084  0.0628
                                           -0.0090  0.0166  0.1345 -0.0667 -0.0150
                                           -0.1350  0.0335
   244. (0.00637) RY*( 2) C  11           s(  0.14%)p99.99( 96.02%)d28.07(  3.84%)
                                            0.0000  0.0170  0.0253  0.0073 -0.0198
                                            0.0199 -0.0567 -0.0232 -0.0532  0.0036
                                            0.9045 -0.0076 -0.0150  0.0013 -0.3672
                                            0.0007 -0.0020 -0.1205  0.0389 -0.0896
                                           -0.1190 -0.0143
   245. (0.00262) RY*( 3) C  11           s(  0.03%)p99.99( 48.39%)d99.99( 51.58%)
                                           -0.0000 -0.0003  0.0058  0.0153  0.0015
                                           -0.0012 -0.0675  0.0106  0.0002  0.0041
                                            0.2584 -0.0120 -0.0106  0.0095  0.6367
                                           -0.0807 -0.0166 -0.1686 -0.3019  0.4500
                                           -0.1856 -0.3991
   246. (0.00098) RY*( 4) C  11           s(  1.63%)p 2.48(  4.04%)d57.74( 94.32%)
                                            0.0000 -0.0011  0.0963 -0.0838 -0.0062
                                            0.0010  0.0282 -0.0156  0.0139 -0.0035
                                           -0.0636  0.0075 -0.0302 -0.0085 -0.1561
                                            0.0276 -0.0947 -0.3192 -0.8322 -0.2813
                                            0.2625  0.0265
   247. (0.00081) RY*( 5) C  11           s( 92.84%)p 0.03(  3.22%)d 0.04(  3.94%)
                                           -0.0000 -0.0048  0.9507 -0.1560 -0.0141
                                           -0.0051 -0.0720 -0.0342  0.0112  0.0147
                                           -0.0496  0.0965 -0.0833 -0.0032  0.0367
                                           -0.0542  0.0496 -0.0201  0.0925 -0.0564
                                           -0.1651  0.0056
   248. (0.00062) RY*( 6) C  11           s(  3.10%)p 2.64(  8.18%)d28.65( 88.72%)
                                           -0.0000 -0.0026  0.1314 -0.1166 -0.0098
                                           -0.0045  0.1525  0.1503  0.0397 -0.0088
                                            0.1070  0.1305  0.0690  0.0038 -0.0244
                                           -0.0065 -0.0190 -0.1781  0.2479  0.3034
                                            0.8242 -0.1510
   249. (0.00043) RY*( 7) C  11           s( 10.96%)p 1.54( 16.91%)d 6.58( 72.14%)
                                           -0.0000  0.0163  0.0899  0.3122 -0.0610
                                           -0.0229 -0.1108 -0.1661 -0.0260  0.0257
                                            0.1332  0.2291 -0.1862 -0.0122 -0.0236
                                           -0.1212  0.0838  0.7030 -0.2999  0.2287
                                            0.2336  0.1741
   250. (0.00026) RY*( 8) C  11           s(  0.18%)p99.99( 51.11%)d99.99( 48.71%)
                                           -0.0000  0.0022  0.0250  0.0294 -0.0164
                                           -0.0015  0.0463 -0.0616 -0.0144  0.0028
                                           -0.2344  0.0526 -0.0940  0.0001 -0.6103
                                            0.1902 -0.1727 -0.0321 -0.0885  0.5337
                                           -0.2324 -0.3734
   251. (0.00015) RY*( 9) C  11           s(  3.12%)p23.38( 73.01%)d 7.64( 23.87%)
                                            0.0000  0.0020  0.0310  0.0901  0.1488
                                            0.0072  0.0103 -0.1587 -0.1654 -0.0039
                                           -0.0059 -0.5207 -0.5822  0.0024  0.0265
                                            0.1327  0.2211 -0.2375  0.0345  0.2430
                                            0.0940  0.3365
   252. (0.00008) RY*(10) C  11           s(  4.03%)p17.28( 69.59%)d 6.55( 26.38%)
   253. (0.00006) RY*(11) C  11           s(  2.25%)p42.30( 95.16%)d 1.15(  2.59%)
   254. (0.00005) RY*(12) C  11           s( 46.11%)p 0.81( 37.50%)d 0.36( 16.39%)
   255. (0.00004) RY*(13) C  11           s( 18.41%)p 3.92( 72.16%)d 0.51(  9.43%)
   256. (0.00002) RY*(14) C  11           s( 12.12%)p 6.94( 84.17%)d 0.31(  3.71%)
   257. (0.00002) RY*(15) C  11           s( 15.94%)p 2.34( 37.31%)d 2.93( 46.74%)
   258. (0.00000) RY*(16) C  11           s(  0.68%)p99.99( 96.48%)d 4.20(  2.84%)
   259. (0.00000) RY*(17) C  11           s( 88.29%)p 0.13( 11.38%)d 0.00(  0.32%)
   260. (0.00542) RY*( 1) C  12           s(  0.19%)p99.99( 95.12%)d25.23(  4.69%)
                                           -0.0000  0.0216 -0.0246  0.0274 -0.0057
                                           -0.0303  0.6329 -0.0289  0.0338  0.0184
                                           -0.6521  0.0602 -0.0213 -0.0121  0.3428
                                           -0.0135  0.0175 -0.1984  0.0747 -0.0446
                                            0.0007 -0.0010
   261. (0.00237) RY*( 2) C  12           s(  1.09%)p89.38( 97.67%)d 1.13(  1.23%)
                                            0.0000  0.0059  0.1027 -0.0076 -0.0171
                                           -0.0272 -0.7236  0.0334  0.1231 -0.0182
                                           -0.4976  0.1223  0.0839  0.0015  0.3920
                                            0.1109  0.0144  0.0506  0.0326 -0.0263
                                            0.0892 -0.0076
   262. (0.00127) RY*( 3) C  12           s( 15.34%)p 5.05( 77.50%)d 0.47(  7.16%)
                                            0.0000 -0.0088  0.3803 -0.0931 -0.0005
                                            0.0143  0.1238  0.0109 -0.0288  0.0026
                                            0.4805  0.0601 -0.0180 -0.0017  0.6548
                                            0.2953  0.0881 -0.0568  0.0405 -0.1935
                                           -0.0700  0.1562
   263. (0.00066) RY*( 4) C  12           s(  4.37%)p 2.94( 12.86%)d18.94( 82.77%)
                                            0.0000 -0.0004  0.1941 -0.0776  0.0042
                                            0.0024 -0.0017  0.0429  0.0110  0.0061
                                            0.0522 -0.0515  0.0348  0.0181  0.1235
                                           -0.3201  0.0436  0.1390  0.6556  0.4913
                                           -0.2883 -0.2327
   264. (0.00046) RY*( 5) C  12           s( 56.39%)p 0.73( 40.89%)d 0.05(  2.72%)
                                            0.0000 -0.0008  0.7498 -0.0354 -0.0203
                                            0.0233  0.0529  0.3061 -0.1449 -0.0030
                                           -0.1631  0.2897 -0.1218  0.0073 -0.3882
                                            0.1207 -0.0144 -0.0821 -0.0677  0.0518
                                            0.0984 -0.0595
   265. (0.00024) RY*( 6) C  12           s( 19.80%)p 3.08( 60.94%)d 0.97( 19.27%)
                                            0.0000 -0.0045  0.3298  0.2863 -0.0847
                                           -0.0040  0.0175 -0.5717  0.2023 -0.0153
                                           -0.1161 -0.3718 -0.0472  0.0048 -0.1320
                                            0.2596  0.0478  0.2079 -0.0620 -0.1145
                                           -0.2908 -0.2190
   266. (0.00018) RY*( 7) C  12           s(  2.73%)p33.72( 91.95%)d 1.95(  5.32%)
                                            0.0000 -0.0057  0.0866  0.1279 -0.0581
                                            0.0013  0.0101  0.6329  0.3280 -0.0023
                                           -0.0277 -0.6308  0.0782  0.0017  0.0505
                                           -0.0338 -0.0527 -0.0855 -0.1573  0.0220
                                           -0.1232  0.0741
   267. (0.00016) RY*( 8) C  12           s( 20.86%)p 2.45( 51.08%)d 1.35( 28.06%)
                                           -0.0000  0.0029  0.2872  0.3456  0.0818
                                            0.0132  0.0588 -0.2111  0.0638  0.0035
                                            0.0875 -0.0485  0.4064  0.0101  0.1103
                                           -0.4653 -0.2336  0.0613 -0.0657  0.0345
                                            0.5021  0.1386
   268. (0.00010) RY*( 9) C  12           s( 10.06%)p 4.29( 43.16%)d 4.65( 46.78%)
                                            0.0000 -0.0065 -0.0449  0.2701 -0.1600
                                            0.0057  0.0318  0.2064 -0.2013  0.0047
                                           -0.0041 -0.0812 -0.5109  0.0087  0.1227
                                           -0.1780  0.1816  0.4823  0.1222 -0.2996
                                            0.3045 -0.1943
   269. (0.00008) RY*(10) C  12           s(  8.58%)p 4.81( 41.26%)d 5.85( 50.16%)
   270. (0.00005) RY*(11) C  12           s( 44.98%)p 0.87( 39.04%)d 0.36( 15.99%)
   271. (0.00003) RY*(12) C  12           s(  4.36%)p 5.38( 23.47%)d16.54( 72.17%)
   272. (0.00001) RY*(13) C  12           s(  2.01%)p43.45( 87.29%)d 5.32( 10.70%)
   273. (0.00002) RY*(14) C  12           s( 14.19%)p 1.09( 15.45%)d 4.96( 70.36%)
   274. (0.00001) RY*(15) C  12           s(  1.32%)p14.12( 18.66%)d60.55( 80.02%)
   275. (0.00000) RY*(16) C  12           s( 93.16%)p 0.07(  6.12%)d 0.01(  0.73%)
   276. (0.00000) RY*(17) C  12           s(  0.61%)p99.99( 97.68%)d 2.81(  1.71%)
   277. (0.00587) RY*( 1) C  13           s(  2.86%)p33.01( 94.45%)d 0.94(  2.69%)
                                           -0.0000  0.0208  0.1487  0.0772  0.0102
                                           -0.0066 -0.6560 -0.0309  0.0088  0.0392
                                           -0.6832  0.0504 -0.0293 -0.0163  0.1992
                                           -0.0346  0.0146  0.0797 -0.0344 -0.0517
                                           -0.1286 -0.0133
   278. (0.00257) RY*( 2) C  13           s(  0.23%)p99.99( 97.62%)d 9.34(  2.15%)
                                           -0.0000 -0.0127  0.0433 -0.0055  0.0152
                                           -0.0378 -0.7166  0.0686  0.1465  0.0060
                                            0.5734 -0.0664  0.0316 -0.0064 -0.3154
                                            0.0352  0.0070 -0.1314  0.0422  0.0232
                                            0.0171  0.0401
   279. (0.00113) RY*( 3) C  13           s(  9.04%)p 6.17( 55.77%)d 3.89( 35.19%)
                                            0.0000  0.0012  0.2960 -0.0527  0.0054
                                            0.0058 -0.0328  0.1308 -0.0521  0.0013
                                            0.2841 -0.0325  0.0293 -0.0180  0.6350
                                           -0.2192  0.0506  0.1781  0.5108 -0.1029
                                           -0.0415  0.2166
   280. (0.00095) RY*( 4) C  13           s( 72.83%)p 0.28( 20.12%)d 0.10(  7.05%)
                                            0.0000  0.0085  0.8012 -0.2938  0.0006
                                            0.0090  0.1273  0.1600 -0.0695  0.0202
                                           -0.0270  0.3029 -0.0385 -0.0033 -0.2415
                                           -0.0394 -0.0160 -0.1928 -0.1393  0.0122
                                           -0.1129 -0.0320
   281. (0.00046) RY*( 5) C  13           s(  0.41%)p99.99( 43.99%)d99.99( 55.60%)
                                           -0.0000 -0.0010  0.0584  0.0251  0.0041
                                           -0.0003 -0.0704 -0.0945 -0.0461  0.0008
                                            0.2299  0.0492  0.0261 -0.0027  0.5634
                                            0.2196  0.0482 -0.2382 -0.6662 -0.1543
                                            0.1706 -0.0509
   282. (0.00030) RY*( 6) C  13           s( 32.33%)p 1.67( 53.92%)d 0.43( 13.75%)
                                           -0.0000 -0.0055  0.4134  0.3901 -0.0125
                                           -0.0022  0.0170 -0.4216 -0.3145  0.0051
                                           -0.0188 -0.4410  0.0273 -0.0050 -0.1005
                                            0.2284 -0.0659  0.0022  0.1408  0.0961
                                            0.3288 -0.0180
   283. (0.00025) RY*( 7) C  13           s(  1.97%)p34.86( 68.78%)d14.82( 29.25%)
                                            0.0000 -0.0008  0.0363  0.1353  0.0098
                                           -0.0001 -0.0006  0.1413 -0.0768  0.0024
                                            0.0356 -0.3626  0.0210  0.0056  0.0609
                                           -0.7234 -0.0407 -0.1143 -0.2517  0.3590
                                           -0.0830 -0.2834
   284. (0.00017) RY*( 8) C  13           s( 17.53%)p 2.70( 47.32%)d 2.01( 35.15%)
                                            0.0000 -0.0008 -0.0436  0.4122 -0.0591
                                            0.0205  0.0430  0.6176 -0.1064 -0.0080
                                           -0.0953 -0.0520 -0.1736  0.0045  0.0144
                                            0.1738  0.0756 -0.4955  0.2068 -0.2017
                                            0.0561 -0.1394
   285. (0.00013) RY*( 9) C  13           s(  2.02%)p41.01( 82.63%)d 7.62( 15.35%)
                                            0.0000 -0.0055  0.1148 -0.0015 -0.0833
                                            0.0008  0.0728 -0.3220  0.6456 -0.0022
                                           -0.0167 -0.0576 -0.4780  0.0018  0.0496
                                           -0.1228  0.2256 -0.1612  0.1362 -0.1400
                                            0.1313 -0.2686
   286. (0.00006) RY*(10) C  13           s(  3.32%)p12.55( 41.64%)d16.60( 55.05%)
   287. (0.00003) RY*(11) C  13           s(  3.90%)p 4.05( 15.82%)d20.56( 80.27%)
   288. (0.00003) RY*(12) C  13           s( 13.95%)p 5.12( 71.42%)d 1.05( 14.63%)
   289. (0.00002) RY*(13) C  13           s( 44.80%)p 1.15( 51.44%)d 0.08(  3.77%)
   290. (0.00000) RY*(14) C  13           s(  0.36%)p99.99( 97.34%)d 6.47(  2.30%)
   291. (0.00001) RY*(15) C  13           s(  0.83%)p31.19( 25.78%)d88.76( 73.39%)
   292. (0.00000) RY*(16) C  13           s( 93.22%)p 0.05(  4.73%)d 0.02(  2.05%)
   293. (0.00001) RY*(17) C  13           s(  0.43%)p63.64( 27.35%)d99.99( 72.22%)
   294. (0.00737) RY*( 1) C  14           s(  0.29%)p99.99( 95.46%)d14.39(  4.24%)
                                            0.0000 -0.0079  0.0537  0.0010  0.0012
                                           -0.0083  0.7379  0.0118  0.0033 -0.0223
                                           -0.5663  0.0394  0.0498  0.0072  0.2900
                                           -0.0147 -0.0178  0.0596 -0.0473 -0.0388
                                           -0.1825  0.0426
   295. (0.00628) RY*( 2) C  14           s(  0.21%)p99.99( 95.69%)d19.85(  4.10%)
                                           -0.0000 -0.0180 -0.0239  0.0271  0.0210
                                           -0.0156  0.6266 -0.0049  0.0418  0.0104
                                            0.7208  0.0356 -0.0345 -0.0059 -0.1989
                                           -0.0144  0.0171 -0.1705  0.0437 -0.0123
                                           -0.0776  0.0623
   296. (0.00266) RY*( 3) C  14           s(  0.01%)p 1.00( 50.07%)d 1.00( 49.92%)
                                           -0.0000  0.0002  0.0077 -0.0052 -0.0018
                                            0.0008  0.0732 -0.0023 -0.0003 -0.0025
                                           -0.2412 -0.0419  0.0136 -0.0074 -0.6557
                                           -0.0636  0.0338  0.1904  0.5950  0.2740
                                           -0.1672 -0.0768
   297. (0.00080) RY*( 4) C  14           s( 12.25%)p 0.31(  3.78%)d 6.85( 83.96%)
                                            0.0000 -0.0014  0.3472 -0.0444 -0.0065
                                           -0.0065 -0.0341  0.0167  0.0046 -0.0007
                                            0.0850  0.1018  0.0326  0.0085  0.1283
                                            0.0039  0.0335  0.3099  0.4332 -0.5321
                                            0.1518  0.4997
   298. (0.00077) RY*( 5) C  14           s( 84.38%)p 0.03(  2.63%)d 0.15( 12.98%)
                                           -0.0000 -0.0053  0.8988 -0.1885 -0.0208
                                           -0.0123  0.0024  0.1090  0.0278 -0.0061
                                            0.0294  0.0432  0.0210 -0.0007 -0.0942
                                           -0.0231 -0.0301 -0.0554 -0.2009  0.1888
                                            0.0023 -0.2252
   299. (0.00067) RY*( 6) C  14           s(  7.64%)p 1.23(  9.37%)d10.87( 83.00%)
                                            0.0000  0.0069  0.0210  0.2753 -0.0076
                                           -0.0132 -0.1376  0.0968  0.0160 -0.0157
                                            0.1234  0.1199  0.1466  0.0037 -0.0878
                                           -0.0361 -0.0678  0.4415 -0.3171 -0.0748
                                           -0.7191  0.1090
   300. (0.00051) RY*( 7) C  14           s( 11.39%)p 1.56( 17.72%)d 6.22( 70.89%)
                                            0.0000  0.0133  0.0906  0.3220 -0.0432
                                           -0.0304 -0.1434  0.2554  0.0197 -0.0070
                                           -0.1242  0.2499  0.0743 -0.0009  0.0148
                                           -0.0754 -0.0277 -0.7349  0.2032 -0.0430
                                           -0.2724  0.2268
   301. (0.00033) RY*( 8) C  14           s(  0.12%)p99.99( 50.21%)d99.99( 49.67%)
                                           -0.0000 -0.0004  0.0317 -0.0130  0.0042
                                           -0.0002 -0.0715 -0.0037 -0.0171 -0.0031
                                            0.2363  0.0103  0.1185 -0.0062  0.6225
                                            0.0464  0.1924  0.1106  0.4651  0.4078
                                           -0.2339 -0.2172
   302. (0.00014) RY*( 9) C  14           s(  4.07%)p16.31( 66.45%)d 7.24( 29.48%)
                                            0.0000  0.0047 -0.0272 -0.1203  0.1597
                                            0.0057 -0.0004  0.0902  0.3580  0.0006
                                            0.0076 -0.2994  0.6121  0.0009 -0.0137
                                            0.1436 -0.2073 -0.0228 -0.0726  0.3163
                                            0.1106  0.4204
   303. (0.00010) RY*(10) C  14           s(  7.89%)p 9.41( 74.26%)d 2.26( 17.85%)
                                           -0.0000 -0.0100 -0.0103  0.2572 -0.1120
                                            0.0101  0.0582 -0.0883 -0.4178 -0.0050
                                            0.0434  0.2611  0.6253  0.0022 -0.0292
                                           -0.1366 -0.2758  0.0607  0.0479 -0.1039
                                            0.2626 -0.3046
   304. (0.00006) RY*(11) C  14           s(  0.14%)p99.99( 99.06%)d 5.50(  0.80%)
   305. (0.00005) RY*(12) C  14           s( 10.08%)p 7.19( 72.46%)d 1.73( 17.46%)
   306. (0.00002) RY*(13) C  14           s(  9.15%)p 6.61( 60.52%)d 3.31( 30.33%)
   307. (0.00002) RY*(14) C  14           s(  3.96%)p14.16( 56.07%)d10.09( 39.97%)
   308. (0.00002) RY*(15) C  14           s( 57.71%)p 0.72( 41.33%)d 0.02(  0.96%)
   309. (0.00000) RY*(16) C  14           s(  0.03%)p99.99( 96.73%)d99.99(  3.24%)
   310. (0.00000) RY*(17) C  14           s( 90.78%)p 0.09(  8.33%)d 0.01(  0.88%)
   311. (0.00401) RY*( 1)Cl  15           s(  0.00%)p 1.00( 46.69%)d 1.14( 53.30%)
                                            0.0000 -0.0000  0.0001  0.0010  0.0023
                                           -0.0002 -0.0000  0.0000 -0.0000  0.0659
                                            0.0092  0.0047  0.0006  0.0000 -0.0003
                                           -0.2363 -0.0441 -0.0088 -0.0020  0.0000
                                           -0.0005 -0.6232 -0.1245 -0.0279 -0.0050
                                            0.2306  0.6553  0.1783 -0.1365  0.0040
   312. (0.00241) RY*( 2)Cl  15           s(  1.47%)p43.49( 64.08%)d23.37( 34.44%)
                                           -0.0000 -0.0000 -0.0012  0.1213  0.0048
                                           -0.0027  0.0006 -0.0000 -0.0086 -0.2607
                                            0.0076  0.0218  0.0000 -0.0000 -0.0051
                                            0.6887  0.1111 -0.0258  0.0100  0.0000
                                            0.0012 -0.2880 -0.0418  0.0125 -0.0039
                                           -0.4429  0.2071  0.0561  0.3188 -0.0253
   313. (0.00080) RY*( 3)Cl  15           s(  4.47%)p16.70( 74.70%)d 4.66( 20.83%)
                                           -0.0000 -0.0000 -0.0163  0.0953  0.1881
                                            0.0035  0.0007 -0.0000 -0.0755 -0.7879
                                           -0.0979  0.0291  0.0268 -0.0000 -0.0227
                                           -0.3168  0.0738 -0.0049  0.0069  0.0000
                                            0.0009  0.0354 -0.0398  0.0068  0.0000
                                            0.2246 -0.0081 -0.0358  0.3022 -0.2553
   314. (0.00033) RY*( 4)Cl  15           s( 76.66%)p 0.10(  7.99%)d 0.20( 15.35%)
                                           -0.0000 -0.0000 -0.0089  0.8664 -0.1239
                                           -0.0217  0.0023 -0.0000 -0.0370  0.1993
                                           -0.1347  0.1298 -0.0277 -0.0000 -0.0132
                                           -0.0376  0.0196  0.0053  0.0066  0.0000
                                            0.0019  0.0258  0.0160  0.0109 -0.0048
                                            0.1848 -0.0865  0.2229  0.2117  0.1317
   315. (0.00015) RY*( 5)Cl  15           s(  7.29%)p11.08( 80.79%)d 1.63( 11.91%)
                                           -0.0000 -0.0000 -0.0011  0.2642  0.0552
                                           -0.0098  0.0011 -0.0000 -0.0074 -0.2544
                                            0.6568  0.0418 -0.0064 -0.0000 -0.0078
                                            0.0437 -0.4149 -0.0796  0.0117  0.0000
                                            0.0043 -0.1105  0.3407  0.0327 -0.0031
                                           -0.0312 -0.0679 -0.0918 -0.3207  0.0479
   316. (0.00012) RY*( 6)Cl  15           s(  0.55%)p99.99( 86.06%)d24.53( 13.40%)
                                            0.0000 -0.0000 -0.0001  0.0711  0.0193
                                           -0.0059  0.0003  0.0000  0.0004 -0.0810
                                            0.1510  0.0126  0.0017 -0.0000 -0.0064
                                            0.1767 -0.3145  0.0335 -0.0009  0.0000
                                           -0.0152  0.4982 -0.6696  0.0537 -0.0100
                                            0.0753  0.3113  0.1220 -0.1277 -0.0132
   317. (0.00007) RY*( 7)Cl  15           s(  7.15%)p 7.15( 51.09%)d 5.84( 41.76%)
   318. (0.00005) RY*( 8)Cl  15           s(  0.30%)p94.16( 28.55%)d99.99( 71.15%)
   319. (0.00004) RY*( 9)Cl  15           s( 26.51%)p 1.91( 50.63%)d 0.86( 22.86%)
   320. (0.00001) RY*(10)Cl  15           s( 59.48%)p 0.40( 24.06%)d 0.28( 16.46%)
   321. (0.00001) RY*(11)Cl  15           s(  0.95%)p99.99( 97.05%)d 2.11(  2.00%)
   322. (0.00000) RY*(12)Cl  15           s(  0.02%)p99.99( 99.97%)d 0.58(  0.01%)
   323. (0.00000) RY*(13)Cl  15           s(  0.04%)p99.99( 99.83%)d 2.81(  0.13%)
   324. (0.00001) RY*(14)Cl  15           s(  8.59%)p 9.31( 79.92%)d 1.34( 11.49%)
   325. (0.00000) RY*(15)Cl  15           s(  1.92%)p48.24( 92.45%)d 2.94(  5.63%)
   326. (0.00000) RY*(16)Cl  15           s(  0.00%)p 1.00( 99.99%)d 0.00(  0.01%)
   327. (0.00001) RY*(17)Cl  15           s(  0.74%)p75.18( 55.70%)d58.79( 43.56%)
   328. (0.00001) RY*(18)Cl  15           s(  1.31%)p27.49( 36.01%)d47.86( 62.68%)
   329. (0.00000) RY*(19)Cl  15           s( 99.45%)p 0.00(  0.25%)d 0.00(  0.29%)
   330. (0.00000) RY*(20)Cl  15           s(100.00%)p 0.00(  0.00%)d 0.00(  0.00%)
   331. (0.00000) RY*(21)Cl  15           s(  2.96%)p 8.41( 24.87%)d24.39( 72.17%)
   332. (0.00379) RY*( 1)Cl  16           s(  0.03%)p99.99( 46.89%)d99.99( 53.08%)
                                           -0.0000  0.0000 -0.0004  0.0136 -0.0094
                                           -0.0005  0.0001 -0.0000 -0.0006 -0.0596
                                            0.0055 -0.0015 -0.0005  0.0000  0.0008
                                            0.2312 -0.0381  0.0123  0.0029  0.0000
                                            0.0004  0.6281 -0.1219  0.0292  0.0074
                                           -0.2129 -0.4419  0.3759 -0.1260 -0.3647
   333. (0.00234) RY*( 2)Cl  16           s(  0.97%)p66.73( 64.83%)d35.20( 34.20%)
                                           -0.0000  0.0000 -0.0012  0.0982 -0.0079
                                           -0.0025  0.0005 -0.0000 -0.0035 -0.6241
                                            0.0672  0.0334 -0.0021  0.0000  0.0069
                                           -0.4752  0.1138  0.0169 -0.0060  0.0000
                                           -0.0026  0.1151 -0.0282 -0.0019  0.0021
                                           -0.0753  0.0897  0.1704  0.5419 -0.0745
   334. (0.00079) RY*( 3)Cl  16           s(  3.89%)p19.37( 75.40%)d 5.32( 20.71%)
                                           -0.0000  0.0000 -0.0165  0.0924  0.1735
                                            0.0009  0.0008 -0.0000 -0.0516 -0.5102
                                            0.0542  0.0291  0.0237  0.0000  0.0550
                                            0.6308  0.0300  0.0089 -0.0178  0.0000
                                           -0.0244 -0.2892  0.0121  0.0022  0.0083
                                           -0.3191  0.1579 -0.1889 -0.0425 -0.2068
   335. (0.00029) RY*( 4)Cl  16           s( 61.28%)p 0.31( 19.12%)d 0.32( 19.60%)
                                           -0.0000  0.0000 -0.0084  0.7727 -0.1240
                                           -0.0169  0.0022 -0.0000 -0.0242  0.2125
                                            0.3418  0.0671 -0.0170  0.0000  0.0256
                                           -0.0683 -0.0772 -0.0949 -0.0026  0.0000
                                           -0.0109  0.0301  0.0355  0.0361 -0.0004
                                           -0.3821  0.0955  0.0550 -0.0498  0.1880
   336. (0.00011) RY*( 5)Cl  16           s( 29.21%)p 1.88( 54.90%)d 0.54( 15.89%)
                                           -0.0000  0.0000 -0.0009  0.5374  0.0334
                                           -0.0466  0.0018 -0.0000 -0.0041 -0.1037
                                           -0.6938  0.1368 -0.0023  0.0000  0.0067
                                            0.1176  0.1523 -0.0036 -0.0110  0.0000
                                           -0.0041 -0.0027  0.0266  0.0158  0.0018
                                            0.3772 -0.1117  0.0498 -0.0052  0.0397
   337. (0.00012) RY*( 6)Cl  16           s(  0.50%)p99.99( 87.38%)d24.28( 12.12%)
                                            0.0000  0.0000  0.0003  0.0675  0.0185
                                           -0.0093  0.0003  0.0000 -0.0017  0.0386
                                           -0.0106  0.0403  0.0035 -0.0000  0.0052
                                           -0.1422 -0.2236 -0.0071 -0.0022  0.0000
                                            0.0151 -0.4867 -0.7498 -0.0313  0.0003
                                           -0.0017 -0.1966  0.2022 -0.0409 -0.1999
   338. (0.00007) RY*( 7)Cl  16           s(  1.09%)p60.19( 65.68%)d30.44( 33.22%)
   339. (0.00006) RY*( 8)Cl  16           s(  0.20%)p99.99( 30.11%)d99.99( 69.70%)
   340. (0.00004) RY*( 9)Cl  16           s( 33.66%)p 1.28( 42.94%)d 0.70( 23.41%)
   341. (0.00002) RY*(10)Cl  16           s( 30.24%)p 1.27( 38.55%)d 1.03( 31.21%)
   342. (0.00001) RY*(11)Cl  16           s( 14.00%)p 6.11( 85.52%)d 0.03(  0.48%)
   343. (0.00001) RY*(12)Cl  16           s(  4.20%)p11.76( 49.34%)d11.07( 46.47%)
   344. (0.00000) RY*(13)Cl  16           s( 12.18%)p 7.11( 86.65%)d 0.10(  1.17%)
   345. (0.00000) RY*(14)Cl  16           s(  0.09%)p99.99( 99.65%)d 2.87(  0.26%)
   346. (0.00000) RY*(15)Cl  16           s(  3.05%)p31.61( 96.46%)d 0.16(  0.49%)
   347. (0.00000) RY*(16)Cl  16           s(  0.02%)p99.99( 99.94%)d 2.04(  0.04%)
   348. (0.00000) RY*(17)Cl  16           s( 99.22%)p 0.01(  0.59%)d 0.00(  0.18%)
   349. (0.00001) RY*(18)Cl  16           s(  1.81%)p21.26( 38.43%)d33.06( 59.76%)
   350. (0.00000) RY*(19)Cl  16           s(100.00%)p 0.00(  0.00%)d 0.00(  0.00%)
   351. (0.00000) RY*(20)Cl  16           s(  0.12%)p99.99( 99.77%)d 0.97(  0.11%)
   352. (0.00000) RY*(21)Cl  16           s(  4.12%)p 4.49( 18.51%)d18.76( 77.37%)
   353. (0.00078) RY*( 1) H  17           s( 98.72%)p 0.01(  1.28%)
                                           -0.0033  0.9936 -0.0076  0.0703  0.0790
                                           -0.0401
   354. (0.00022) RY*( 2) H  17           s( 90.00%)p 0.11( 10.00%)
                                            0.0050  0.0358  0.9480 -0.0103 -0.2993
                                            0.1014
   355. (0.00012) RY*( 3) H  17           s(  0.07%)p99.99( 99.93%)
                                            0.0005  0.0223 -0.0141 -0.0926  0.2842
                                            0.9539
   356. (0.00009) RY*( 4) H  17           s(  0.70%)p99.99( 99.30%)
   357. (0.00003) RY*( 5) H  17           s( 10.55%)p 8.48( 89.45%)
   358. (0.00087) RY*( 1) H  18           s( 98.02%)p 0.02(  1.98%)
                                           -0.0033  0.9900 -0.0004 -0.1309 -0.0258
                                            0.0446
   359. (0.00022) RY*( 2) H  18           s( 95.44%)p 0.05(  4.56%)
                                            0.0032  0.0034  0.9769  0.0921 -0.1542
                                            0.1154
   360. (0.00011) RY*( 3) H  18           s(  2.08%)p47.10( 97.92%)
                                            0.0016  0.1100  0.0932  0.5009  0.2917
                                           -0.8020
   361. (0.00009) RY*( 4) H  18           s(  0.34%)p99.99( 99.66%)
   362. (0.00005) RY*( 5) H  18           s(  4.17%)p23.00( 95.83%)
   363. (0.00088) RY*( 1) H  19           s( 99.36%)p 0.01(  0.64%)
                                           -0.0031  0.9968 -0.0012 -0.0139 -0.0689
                                           -0.0380
   364. (0.00021) RY*( 2) H  19           s( 90.48%)p 0.11(  9.52%)
                                            0.0053  0.0151  0.9511  0.0838  0.2614
                                           -0.1408
   365. (0.00010) RY*( 3) H  19           s(  0.40%)p99.99( 99.60%)
                                           -0.0043 -0.0216  0.0590  0.8695 -0.4898
                                            0.0037
   366. (0.00011) RY*( 4) H  19           s(  0.41%)p99.99( 99.59%)
                                            0.0015  0.0643  0.0030  0.2198  0.3945
                                            0.8899
   367. (0.00004) RY*( 5) H  19           s(  9.38%)p 9.66( 90.62%)
   368. (0.00098) RY*( 1) H  20           s( 99.88%)p 0.00(  0.12%)
                                           -0.0033  0.9994  0.0044  0.0209  0.0078
                                            0.0256
   369. (0.00030) RY*( 2) H  20           s( 91.86%)p 0.09(  8.14%)
                                            0.0038 -0.0090  0.9584 -0.0618  0.2183
                                            0.1729
   370. (0.00012) RY*( 3) H  20           s(  0.07%)p99.99( 99.93%)
                                            0.0018  0.0203  0.0158 -0.1630  0.5393
                                           -0.8258
   371. (0.00007) RY*( 4) H  20           s(  7.79%)p11.83( 92.21%)
   372. (0.00007) RY*( 5) H  20           s(  0.43%)p99.99( 99.57%)
   373. (0.02192) BD*( 1) C   1 - C   2  
                ( 49.55%)   0.7039* C   1 s( 49.16%)p 1.03( 50.79%)d 0.00(  0.04%)
                                            0.0003 -0.7012  0.0036  0.0027  0.0007
                                            0.0940 -0.0003 -0.0089  0.0032 -0.6284
                                            0.0247 -0.0007  0.0022 -0.3216  0.0119
                                            0.0001  0.0008  0.0158  0.0083 -0.0084
                                            0.0051  0.0028
                ( 50.45%)  -0.7103* C   2 s( 47.75%)p 1.09( 52.21%)d 0.00(  0.04%)
                                            0.0002 -0.6910  0.0008  0.0024  0.0008
                                           -0.7208  0.0309 -0.0050  0.0015 -0.0162
                                            0.0001  0.0084  0.0040  0.0349 -0.0025
                                            0.0046  0.0019  0.0132  0.0080 -0.0011
                                           -0.0122  0.0068
   374. (0.07779) BD*( 2) C   1 - C   2  
                ( 49.46%)   0.7033* C   1 s(  0.40%)p99.99( 99.51%)d 0.23(  0.09%)
                                           -0.0002  0.0025 -0.0631 -0.0048 -0.0000
                                           -0.9854 -0.0313  0.0077 -0.0030 -0.1382
                                           -0.0452 -0.0197  0.0016 -0.0283 -0.0210
                                           -0.0109  0.0009  0.0033 -0.0010 -0.0007
                                            0.0258 -0.0154
                ( 50.54%)  -0.7109* C   2 s(  0.54%)p99.99( 99.37%)d 0.17(  0.09%)
                                            0.0004  0.0063 -0.0735  0.0000  0.0001
                                           -0.0115 -0.0633  0.0051  0.0039 -0.8785
                                           -0.0364  0.0013 -0.0022 -0.4650 -0.0145
                                            0.0008 -0.0012 -0.0023 -0.0020  0.0210
                                           -0.0205 -0.0059
   375. (0.03475) BD*( 1) C   1 - C   4  
                ( 50.75%)   0.7124* C   1 s( 50.78%)p 0.97( 49.18%)d 0.00(  0.04%)
                                           -0.0001  0.7126 -0.0093  0.0035  0.0006
                                            0.0967 -0.0074  0.0037 -0.0000 -0.6191
                                            0.0267  0.0070 -0.0012 -0.3132  0.0137
                                            0.0032 -0.0005  0.0095  0.0044  0.0117
                                           -0.0103 -0.0055
                ( 49.25%)  -0.7018* C   4 s( 35.74%)p 1.80( 64.21%)d 0.00(  0.05%)
                                           -0.0001  0.5976  0.0041  0.0171 -0.0007
                                            0.2341 -0.0291  0.0023 -0.0035  0.6939
                                           -0.0034 -0.0073  0.0058  0.3238  0.0003
                                           -0.0036  0.0031  0.0125  0.0055  0.0136
                                           -0.0093 -0.0079
   376. (0.39333) BD*( 2) C   1 - C   4  
                ( 59.14%)   0.7690* C   1 s(  0.00%)p 1.00( 99.90%)d 0.00(  0.10%)
                                           -0.0001 -0.0025 -0.0013 -0.0001 -0.0000
                                            0.0374 -0.0006  0.0009  0.0001 -0.4484
                                           -0.0035 -0.0063 -0.0004  0.8923  0.0056
                                            0.0125  0.0001  0.0082 -0.0194 -0.0157
                                           -0.0108 -0.0150
                ( 40.86%)  -0.6392* C   4 s(  0.00%)p 1.00( 99.96%)d 0.00(  0.03%)
                                           -0.0000  0.0046 -0.0009 -0.0009  0.0000
                                            0.0488 -0.0005  0.0009  0.0001 -0.4389
                                           -0.0016 -0.0070 -0.0005  0.8969  0.0027
                                            0.0133  0.0012 -0.0000  0.0020  0.0111
                                            0.0073  0.0122
   377. (0.02307) BD*( 1) C   2 - C   3  
                ( 50.55%)   0.7110* C   2 s( 52.19%)p 0.92( 47.77%)d 0.00(  0.04%)
                                           -0.0001  0.7223 -0.0109  0.0022  0.0007
                                           -0.6886  0.0397 -0.0046 -0.0029 -0.0097
                                           -0.0049 -0.0054 -0.0019  0.0416 -0.0060
                                           -0.0023 -0.0007  0.0134  0.0043  0.0035
                                            0.0106 -0.0103
                ( 49.45%)  -0.7032* C   3 s( 33.61%)p 1.97( 66.34%)d 0.00(  0.05%)
                                           -0.0001  0.5794  0.0196  0.0014 -0.0003
                                            0.7340  0.0055 -0.0070  0.0002  0.3361
                                           -0.0416  0.0056 -0.0024  0.0973 -0.0202
                                            0.0032 -0.0012  0.0148  0.0045  0.0036
                                            0.0110 -0.0116
   378. (0.41120) BD*( 2) C   2 - C   3  
                ( 48.51%)   0.6965* C   2 s(  0.00%)p 1.00( 99.92%)d 0.00(  0.08%)
                                            0.0001  0.0034  0.0021 -0.0004 -0.0000
                                           -0.0564 -0.0007  0.0011  0.0003  0.4673
                                            0.0052 -0.0017 -0.0010 -0.8818 -0.0067
                                            0.0030  0.0021 -0.0052  0.0133  0.0153
                                            0.0111  0.0152
                ( 51.49%)  -0.7176* C   3 s(  0.03%)p99.99( 99.90%)d 2.26(  0.07%)
                                           -0.0000 -0.0175 -0.0031  0.0010  0.0000
                                           -0.0818 -0.0026  0.0002  0.0000  0.4642
                                            0.0038  0.0073 -0.0008 -0.8812 -0.0050
                                           -0.0143  0.0017  0.0120 -0.0235 -0.0029
                                           -0.0029  0.0017
   379. (0.02438) BD*( 1) C   3 - C   6  
                ( 50.36%)   0.7096* C   3 s( 39.61%)p 1.52( 60.36%)d 0.00(  0.03%)
                                           -0.0006  0.6293  0.0013  0.0005  0.0014
                                           -0.1404  0.0223  0.0046  0.0005 -0.6759
                                            0.0025  0.0062 -0.0026 -0.3557 -0.0025
                                            0.0052 -0.0010  0.0030  0.0013  0.0146
                                           -0.0086 -0.0056
                ( 49.64%)  -0.7046* C   6 s( 33.54%)p 1.98( 66.43%)d 0.00(  0.03%)
                                            0.0000  0.5789 -0.0079  0.0116 -0.0003
                                            0.1834 -0.0024  0.0058  0.0014  0.7264
                                           -0.0165  0.0017  0.0028  0.3201 -0.0129
                                           -0.0005  0.0019  0.0059  0.0008  0.0121
                                           -0.0092 -0.0076
   380. (0.02552) BD*( 1) C   3 - H  20  
                ( 39.74%)   0.6304* C   3 s( 26.72%)p 2.74( 73.25%)d 0.00(  0.04%)
                                           -0.0004  0.5164 -0.0217 -0.0008 -0.0010
                                           -0.6573 -0.0160 -0.0011 -0.0007  0.4621
                                            0.0016  0.0023  0.0021  0.2943  0.0000
                                            0.0018  0.0010 -0.0148 -0.0087  0.0073
                                            0.0023 -0.0049
                ( 60.26%)  -0.7763* H  20 s( 99.96%)p 0.00(  0.04%)
                                            0.9998  0.0033  0.0008  0.0132 -0.0111
                                           -0.0076
   381. (0.06947) BD*( 1) C   4 - C   5  
                ( 48.28%)   0.6948* C   4 s( 43.29%)p 1.31( 56.67%)d 0.00(  0.04%)
                                            0.0007 -0.6577 -0.0186  0.0017 -0.0012
                                            0.6880  0.0131 -0.0088  0.0084  0.2858
                                           -0.0134 -0.0025  0.0019  0.1058 -0.0082
                                           -0.0009  0.0005 -0.0084 -0.0023 -0.0049
                                           -0.0111  0.0118
                ( 51.72%)  -0.7192* C   5 s( 33.65%)p 1.97( 66.31%)d 0.00(  0.03%)
                                           -0.0001 -0.5799 -0.0132  0.0081  0.0010
                                           -0.7681  0.0070  0.0037  0.0033 -0.2578
                                           -0.0264  0.0052 -0.0024 -0.0754 -0.0126
                                            0.0025 -0.0014 -0.0116 -0.0042 -0.0009
                                           -0.0107  0.0087
   382. (0.05148) BD*( 1) C   4 -Cl   8  
                ( 54.94%)   0.7412* C   4 s( 20.90%)p 3.78( 78.92%)d 0.01(  0.18%)
                                           -0.0002  0.4565 -0.0219 -0.0127 -0.0014
                                            0.6840 -0.0002 -0.0011 -0.0119 -0.4922
                                            0.0106  0.0046  0.0074 -0.2805  0.0049
                                            0.0016  0.0043 -0.0292 -0.0172  0.0113
                                            0.0157 -0.0168
                ( 45.06%)  -0.6713*Cl   8 s( 19.16%)p 4.19( 80.37%)d 0.02(  0.47%)
                                            0.0000  0.0001  0.4364  0.0346  0.0011
                                            0.0005 -0.0000 -0.0001 -0.7520  0.0430
                                            0.0073 -0.0001  0.0003  0.0000  0.4189
                                           -0.0248 -0.0040  0.0004 -0.0003  0.0000
                                            0.2447 -0.0145 -0.0025  0.0002 -0.0001
                                           -0.0481 -0.0279  0.0155  0.0269 -0.0255
   383. (0.05510) BD*( 1) C   5 - C   6  
                ( 51.65%)   0.7187* C   5 s( 35.63%)p 1.81( 64.34%)d 0.00(  0.03%)
                                            0.0002 -0.5967 -0.0149 -0.0062 -0.0008
                                            0.6207 -0.0045 -0.0037 -0.0012 -0.4223
                                           -0.0189  0.0071 -0.0024 -0.2814 -0.0103
                                            0.0055 -0.0017  0.0130  0.0085 -0.0074
                                           -0.0011  0.0041
                ( 48.35%)  -0.6953* C   6 s( 34.42%)p 1.90( 65.55%)d 0.00(  0.03%)
                                            0.0000 -0.5865 -0.0098  0.0076 -0.0001
                                           -0.5811 -0.0094  0.0052 -0.0019  0.4945
                                           -0.0062 -0.0037  0.0030  0.2701 -0.0093
                                           -0.0041  0.0019  0.0117  0.0065 -0.0076
                                           -0.0045  0.0087
   384. (0.48674) BD*( 2) C   5 - C   6  
                ( 61.96%)   0.7872* C   5 s(  0.01%)p99.99( 99.92%)d 5.76(  0.07%)
                                           -0.0002 -0.0101  0.0026  0.0021  0.0001
                                            0.0762 -0.0035  0.0007  0.0006 -0.4622
                                           -0.0040 -0.0000 -0.0010  0.8831  0.0028
                                            0.0029  0.0018  0.0040 -0.0044  0.0140
                                            0.0089  0.0186
                ( 38.04%)  -0.6167* C   6 s(  0.00%)p 1.00( 99.99%)d 0.00(  0.01%)
                                           -0.0000 -0.0002  0.0010 -0.0007 -0.0003
                                            0.0672  0.0028  0.0024  0.0001 -0.4163
                                           -0.0151 -0.0095  0.0025  0.9064  0.0127
                                            0.0102 -0.0034 -0.0049  0.0092  0.0018
                                            0.0017  0.0012
   385. (0.01096) BD*( 1) C   5 - O   7  
                ( 62.43%)   0.7901* C   5 s( 30.49%)p 2.28( 69.38%)d 0.00(  0.13%)
                                           -0.0001  0.5507 -0.0404  0.0007 -0.0014
                                           -0.1347  0.0090  0.0023  0.0006 -0.7339
                                            0.0479  0.0047  0.0013 -0.3659  0.0269
                                            0.0035  0.0007  0.0076  0.0032  0.0252
                                           -0.0222 -0.0095
                ( 37.57%)  -0.6129* O   7 s( 35.92%)p 1.78( 63.97%)d 0.00(  0.11%)
                                            0.0000  0.5991  0.0181 -0.0011 -0.0000
                                            0.1525 -0.0042  0.0022  0.0001  0.6927
                                           -0.0163  0.0039  0.0015  0.3691 -0.0080
                                            0.0017  0.0006  0.0090  0.0049  0.0223
                                           -0.0215 -0.0052
   386. (0.02590) BD*( 1) C   6 - C   9  
                ( 51.13%)   0.7150* C   6 s( 32.04%)p 2.12( 67.94%)d 0.00(  0.03%)
                                           -0.0002  0.5660 -0.0000  0.0033  0.0002
                                           -0.7898 -0.0042  0.0026 -0.0009 -0.2308
                                            0.0030 -0.0017 -0.0023 -0.0473  0.0026
                                           -0.0017 -0.0012  0.0054 -0.0004  0.0028
                                            0.0117 -0.0098
                ( 48.87%)  -0.6991* C   9 s( 33.12%)p 2.02( 66.86%)d 0.00(  0.02%)
                                            0.0001  0.5755 -0.0077 -0.0013  0.0002
                                            0.7901  0.0192 -0.0037  0.0005  0.2089
                                            0.0078 -0.0020  0.0005  0.0162  0.0013
                                           -0.0010  0.0003  0.0065  0.0014 -0.0010
                                            0.0104 -0.0081
   387. (0.02526) BD*( 1) C   9 - C  10  
                ( 50.09%)   0.7077* C   9 s( 33.19%)p 2.01( 66.77%)d 0.00(  0.03%)
                                            0.0001  0.5761  0.0039  0.0006 -0.0001
                                           -0.5570 -0.0084  0.0034 -0.0028  0.5405
                                           -0.0140  0.0002  0.0043 -0.2546  0.0128
                                            0.0005 -0.0024 -0.0139  0.0062 -0.0059
                                            0.0030 -0.0085
                ( 49.91%)  -0.7065* C  10 s( 36.48%)p 1.74( 63.49%)d 0.00(  0.03%)
                                           -0.0001  0.6040  0.0063 -0.0010  0.0013
                                            0.5625 -0.0188 -0.0053  0.0012 -0.4956
                                           -0.0158  0.0069 -0.0019  0.2686  0.0059
                                           -0.0048  0.0006 -0.0110  0.0072 -0.0100
                                           -0.0019 -0.0075
   388. (0.33352) BD*( 2) C   9 - C  10  
                ( 51.99%)   0.7211* C   9 s(  0.02%)p99.99( 99.93%)d 2.01(  0.05%)
                                            0.0000 -0.0126 -0.0090  0.0017  0.0004
                                           -0.1019 -0.0011 -0.0022  0.0006  0.3475
                                            0.0067  0.0023 -0.0026  0.9316  0.0002
                                            0.0091 -0.0070 -0.0076 -0.0195  0.0034
                                            0.0006 -0.0059
                ( 48.01%)  -0.6929* C  10 s(  0.01%)p 1.00( 99.95%)d 0.00(  0.05%)
                                           -0.0001 -0.0059 -0.0046  0.0016  0.0001
                                           -0.1047  0.0022 -0.0001 -0.0003  0.3731
                                            0.0040  0.0012 -0.0007  0.9215  0.0064
                                            0.0099 -0.0011  0.0030 -0.0006 -0.0154
                                            0.0071  0.0138
   389. (0.02504) BD*( 1) C   9 - C  12  
                ( 49.20%)   0.7015* C   9 s( 33.65%)p 1.97( 66.32%)d 0.00(  0.03%)
                                            0.0000 -0.5800 -0.0060 -0.0007 -0.0000
                                            0.2327  0.0154 -0.0023  0.0003  0.7365
                                           -0.0113  0.0001  0.0046 -0.2571  0.0102
                                            0.0003 -0.0020 -0.0106  0.0027  0.0092
                                            0.0091  0.0074
                ( 50.80%)  -0.7127* C  12 s( 35.99%)p 1.78( 63.98%)d 0.00(  0.03%)
                                           -0.0001 -0.5999 -0.0057 -0.0032 -0.0011
                                           -0.2605  0.0274  0.0028 -0.0001 -0.7133
                                           -0.0022  0.0098 -0.0022  0.2494  0.0030
                                           -0.0038  0.0010 -0.0056  0.0010  0.0106
                                            0.0113  0.0076
   390. (0.02606) BD*( 1) C  10 - C  11  
                ( 51.58%)   0.7182* C  10 s( 34.65%)p 1.89( 65.31%)d 0.00(  0.04%)
                                            0.0000  0.5882  0.0215  0.0001  0.0000
                                           -0.7862  0.0249  0.0070 -0.0010 -0.1815
                                           -0.0316  0.0070  0.0001 -0.0120  0.0137
                                           -0.0022 -0.0001  0.0096 -0.0006 -0.0014
                                            0.0125 -0.0109
                ( 48.42%)  -0.6959* C  11 s( 38.80%)p 1.58( 61.17%)d 0.00(  0.03%)
                                           -0.0002  0.6229  0.0032  0.0006  0.0005
                                            0.7463  0.0030 -0.0072  0.0110  0.2321
                                           -0.0229  0.0020 -0.0003 -0.0061  0.0101
                                           -0.0015  0.0012  0.0047  0.0020 -0.0035
                                            0.0109 -0.0119
   391. (0.01292) BD*( 1) C  10 - H  19  
                ( 38.35%)   0.6193* C  10 s( 28.85%)p 2.47( 71.12%)d 0.00(  0.03%)
                                            0.0004 -0.5367  0.0194 -0.0013  0.0012
                                           -0.2287  0.0046  0.0025  0.0017 -0.7621
                                           -0.0115 -0.0010 -0.0001  0.2792  0.0025
                                            0.0024  0.0002 -0.0077  0.0025  0.0097
                                            0.0122  0.0060
                ( 61.65%)  -0.7852* H  19 s( 99.96%)p 0.00(  0.04%)
                                           -0.9998 -0.0021 -0.0008  0.0051  0.0177
                                           -0.0073
   392. (0.04361) BD*( 1) C  11 - C  14  
                ( 50.05%)   0.7075* C  11 s( 38.14%)p 1.62( 61.84%)d 0.00(  0.03%)
                                           -0.0000  0.6174  0.0114  0.0043 -0.0000
                                           -0.2996  0.0224 -0.0031  0.0002 -0.6887
                                           -0.0017  0.0057 -0.0107  0.2315  0.0033
                                           -0.0027  0.0041  0.0067 -0.0018 -0.0097
                                           -0.0085 -0.0085
                ( 49.95%)  -0.7067* C  14 s( 38.27%)p 1.61( 61.70%)d 0.00(  0.03%)
                                           -0.0000  0.6185  0.0106  0.0059  0.0004
                                            0.1494  0.0197  0.0075  0.0046  0.7277
                                           -0.0081  0.0078  0.0076 -0.2537  0.0055
                                           -0.0021 -0.0022  0.0069 -0.0015 -0.0092
                                           -0.0086 -0.0089
   393. (0.48211) BD*( 2) C  11 - C  14  
                ( 50.61%)   0.7114* C  11 s(  0.00%)p 1.00( 99.98%)d 0.00(  0.02%)
                                           -0.0000 -0.0060 -0.0015  0.0005  0.0001
                                           -0.0959  0.0010 -0.0008  0.0003  0.3494
                                           -0.0017  0.0054 -0.0013  0.9317 -0.0032
                                            0.0182 -0.0038 -0.0000 -0.0045 -0.0093
                                            0.0046  0.0068
                ( 49.39%)  -0.7028* C  14 s(  0.00%)p 1.00( 99.98%)d 0.00(  0.02%)
                                           -0.0000 -0.0019 -0.0011  0.0006  0.0000
                                           -0.0996  0.0004  0.0013 -0.0000  0.3471
                                           -0.0002 -0.0072  0.0009  0.9322 -0.0006
                                           -0.0182  0.0014 -0.0001  0.0036  0.0094
                                           -0.0044 -0.0061
   394. (0.02813) BD*( 1) C  11 -Cl  16  
                ( 53.98%)   0.7347* C  11 s( 22.93%)p 3.35( 76.88%)d 0.01(  0.18%)
                                           -0.0001  0.4786 -0.0151 -0.0066 -0.0010
                                           -0.5855 -0.0018  0.0087  0.0091  0.5900
                                           -0.0037 -0.0088 -0.0097 -0.2785  0.0010
                                            0.0039  0.0045 -0.0324  0.0154 -0.0166
                                           -0.0001 -0.0169
                ( 46.02%)  -0.6784*Cl  16 s( 19.09%)p 4.21( 80.41%)d 0.03(  0.50%)
                                            0.0000  0.0001  0.4350  0.0405  0.0008
                                            0.0001 -0.0000  0.0001  0.5755 -0.0321
                                           -0.0059  0.0003 -0.0002 -0.0001 -0.6253
                                            0.0343  0.0058 -0.0003  0.0001  0.0000
                                            0.2818 -0.0155 -0.0027  0.0002 -0.0001
                                           -0.0553  0.0249 -0.0269 -0.0044 -0.0247
   395. (0.01566) BD*( 1) C  12 - C  13  
                ( 50.91%)   0.7135* C  12 s( 35.17%)p 1.84( 64.79%)d 0.00(  0.04%)
                                            0.0001  0.5928  0.0182 -0.0014 -0.0002
                                           -0.7727  0.0058  0.0115 -0.0017 -0.2200
                                            0.0442 -0.0019 -0.0008 -0.0103 -0.0155
                                            0.0022  0.0001  0.0049  0.0019 -0.0011
                                            0.0146 -0.0112
                ( 49.09%)  -0.7006* C  13 s( 36.06%)p 1.77( 63.91%)d 0.00(  0.04%)
                                           -0.0002  0.6003 -0.0129 -0.0043  0.0002
                                            0.7747 -0.0204 -0.0102  0.0013  0.1914
                                            0.0329 -0.0073  0.0004  0.0198 -0.0148
                                            0.0009  0.0000  0.0107  0.0000 -0.0026
                                            0.0101 -0.0117
   396. (0.30468) BD*( 2) C  12 - C  13  
                ( 51.94%)   0.7207* C  12 s(  0.02%)p99.99( 99.92%)d 3.08(  0.06%)
                                           -0.0001  0.0106 -0.0093  0.0005  0.0005
                                           -0.1054 -0.0006 -0.0013  0.0000  0.3542
                                            0.0004  0.0038 -0.0010  0.9286  0.0048
                                            0.0166 -0.0029 -0.0090 -0.0215  0.0037
                                            0.0002 -0.0077
                ( 48.06%)  -0.6933* C  13 s(  0.00%)p 1.00( 99.95%)d 0.00(  0.05%)
                                           -0.0000  0.0018  0.0039  0.0014  0.0002
                                           -0.1100 -0.0019 -0.0004 -0.0005  0.3437
                                            0.0065  0.0041  0.0005  0.9320  0.0184
                                            0.0134  0.0009  0.0033  0.0142  0.0139
                                           -0.0075 -0.0064
   397. (0.01238) BD*( 1) C  12 - H  18  
                ( 38.01%)   0.6165* C  12 s( 28.79%)p 2.47( 71.17%)d 0.00(  0.03%)
                                            0.0004 -0.5362  0.0188  0.0016  0.0007
                                           -0.5666 -0.0072  0.0008  0.0019  0.5623
                                            0.0107  0.0055  0.0020 -0.2724 -0.0110
                                           -0.0035 -0.0013  0.0144 -0.0079  0.0066
                                           -0.0003  0.0048
                ( 61.99%)  -0.7873* H  18 s( 99.96%)p 0.00(  0.04%)
                                           -0.9998 -0.0018 -0.0006  0.0152 -0.0138
                                            0.0022
   398. (0.02735) BD*( 1) C  13 - C  14  
                ( 51.52%)   0.7178* C  13 s( 34.93%)p 1.86( 65.04%)d 0.00(  0.04%)
                                            0.0001  0.5907 -0.0174  0.0017  0.0001
                                           -0.5753  0.0404  0.0055  0.0003  0.5027
                                            0.0136 -0.0126  0.0002 -0.2544 -0.0003
                                            0.0054 -0.0001 -0.0132  0.0067 -0.0084
                                           -0.0013 -0.0078
                ( 48.48%)  -0.6963* C  14 s( 38.72%)p 1.58( 61.25%)d 0.00(  0.03%)
                                           -0.0002  0.6222  0.0045 -0.0009  0.0003
                                            0.5013  0.0134  0.0096  0.0075 -0.5426
                                            0.0208 -0.0012 -0.0043  0.2568 -0.0062
                                            0.0015  0.0024 -0.0098  0.0063 -0.0084
                                            0.0020 -0.0101
   399. (0.01271) BD*( 1) C  13 - H  17  
                ( 38.84%)   0.6232* C  13 s( 28.99%)p 2.45( 70.98%)d 0.00(  0.03%)
                                           -0.0003  0.5379  0.0225  0.0032 -0.0003
                                           -0.2333 -0.0144 -0.0009 -0.0009 -0.7683
                                           -0.0078 -0.0035  0.0007  0.2546  0.0027
                                            0.0014 -0.0001  0.0079 -0.0025 -0.0087
                                           -0.0122 -0.0065
                ( 61.16%)  -0.7821* H  17 s( 99.96%)p 0.00(  0.04%)
                                            0.9998  0.0012  0.0011  0.0067  0.0184
                                           -0.0053
   400. (0.02944) BD*( 1) C  14 -Cl  15  
                ( 54.09%)   0.7354* C  14 s( 22.89%)p 3.36( 76.93%)d 0.01(  0.18%)
                                           -0.0001  0.4781 -0.0157 -0.0066 -0.0012
                                           -0.8452  0.0010 -0.0092  0.0162 -0.2334
                                            0.0045 -0.0020  0.0052 -0.0024 -0.0015
                                           -0.0002 -0.0002  0.0189  0.0003 -0.0016
                                            0.0310 -0.0229
                ( 45.91%)  -0.6776*Cl  15 s( 19.24%)p 4.17( 80.26%)d 0.03(  0.50%)
                                            0.0000  0.0001  0.4366  0.0423  0.0009
                                            0.0001 -0.0000  0.0001  0.8530 -0.0478
                                            0.0086  0.0002 -0.0002  0.0000  0.2688
                                           -0.0141  0.0018  0.0002 -0.0000 -0.0000
                                           -0.0124  0.0003  0.0003 -0.0000 -0.0000
                                            0.0348 -0.0014 -0.0003  0.0504 -0.0351


 NHO Directionality and "Bond Bending" (deviations from line of nuclear centers)

         [Thresholds for printing:  angular deviation  >  1.0 degree]
                                    hybrid p-character > 25.0%
                                    orbital occupancy  >  0.10e

                                Line of Centers        Hybrid 1              Hybrid 2
                                ---------------  -------------------   ------------------
                NBO               Theta   Phi    Theta   Phi    Dev    Theta   Phi    Dev
 ========================================================================================
     1. BD (   1) C   1 - C   2    70.6  142.7    63.1   98.3  41.3     93.2    0.3  40.1
     2. BD (   2) C   1 - C   2    70.6  142.7    86.7   11.3 127.2     62.4   85.9 127.7
     3. BD (   1) C   1 - C   4   115.0  257.8   116.6  279.0  19.1     65.8   73.5   4.0
     4. BD (   2) C   1 - C   4   115.0  257.8   153.2   94.7  90.8     26.2  276.3  90.0
     5. BD (   1) C   2 - C   3    95.2  199.5    87.2  181.9  19.3     84.3   22.1   2.7
     6. BD (   2) C   2 - C   3    95.2  199.5   151.8   96.8  91.4     28.2  280.1  89.9
     7. BD (   1) C   3 - C   6   114.9  256.4   117.5  260.4   4.4     67.3   75.2   2.5
     8. BD (   1) C   3 - H  20    68.7  142.0    70.1  145.3   3.4      --     --    --
     9. BD (   1) C   4 - C   5    97.2  201.8     --     --    --      83.8   20.5   1.6
    10. BD (   1) C   4 -Cl   8   106.8  328.6   108.2  325.0   3.8     74.2  150.9   2.4
    11. BD (   1) C   5 - C   6    69.4  141.5    69.0  144.5   2.8    108.7  320.3   2.2
    12. BD (   2) C   5 - C   6    69.4  141.5   152.0   99.0  89.2     25.6  279.4  90.9
    13. BD (   1) C   5 - O   7   116.7  259.0   115.8  259.8   1.1     62.5   77.5   1.5
    14. BD (   1) C   6 - C   9    92.1  195.2    93.3  196.3   1.7      --     --    --
    15. BD (   1) C   9 - C  10   109.0  137.5   107.5  136.8   1.7     69.9  316.8   1.2
    16. BD (   2) C   9 - C  10   109.0  137.5   158.4  286.4  89.7    157.3  285.2  89.6
    18. BD (   1) C  10 - C  11    90.5  194.4     --     --    --      89.7   15.7   1.3
    19. BD (   1) C  10 - H  19   109.5   72.7   109.4   74.2   1.3      --     --    --
    20. BD (   1) C  11 - C  14    71.9  252.4    72.5  248.1   4.2    108.5   76.2   3.6
    21. BD (   2) C  11 - C  14    71.9  252.4   158.9  285.2  90.1    158.8  286.0  89.8
    22. BD (   1) C  11 -Cl  16   108.4  133.5   108.5  135.1   1.5      --     --    --
    23. BD (   1) C  12 - C  13    91.1  195.0    91.7  193.3   1.9     89.6   16.3   1.4
    24. BD (   2) C  12 - C  13    91.1  195.0    21.5  106.7  90.4     21.1  107.6  89.9
    25. BD (   1) C  12 - H  18    71.8  315.5    70.5  314.5   1.6      --     --    --
    26. BD (   1) C  13 - C  14   108.8  136.4     --     --    --      71.2  315.2   1.1
    27. BD (   1) C  13 - H  17    72.7  254.1    72.5  252.2   1.8      --     --    --
    28. BD (   1) C  14 -Cl  15    89.6  196.7    90.3  195.1   1.7      --     --    --
    57. LP (   1) O   7             --     --    117.1  266.5   --       --     --    --
    58. LP (   2) O   7             --     --     82.3  175.1   --       --     --    --
    59. LP (   3) O   7             --     --    151.4   99.5   --       --     --    --
    61. LP (   2)Cl   8             --     --     70.5   53.2   --       --     --    --
    62. LP (   3)Cl   8             --     --     26.1  276.6   --       --     --    --
    64. LP (   2)Cl  15             --     --     68.4  287.3   --       --     --    --
    65. LP (   3)Cl  15             --     --     21.6  105.6   --       --     --    --
    67. LP (   2)Cl  16             --     --     98.6   40.2   --       --     --    --
    68. LP (   3)Cl  16             --     --     20.5  106.2   --       --     --    --
   376. BD*(   2) C   1 - C   4   115.0  257.8   153.2   94.7  90.8     26.2  276.3  90.0
   378. BD*(   2) C   2 - C   3    95.2  199.5   151.8   96.8  91.4     28.2  280.1  89.9
   384. BD*(   2) C   5 - C   6    69.4  141.5   152.0   99.0  89.2     25.6  279.4  90.9
   388. BD*(   2) C   9 - C  10   109.0  137.5   158.4  286.4  89.7    157.3  285.2  89.6
   393. BD*(   2) C  11 - C  14    71.9  252.4   158.9  285.2  90.1    158.8  286.0  89.8
   396. BD*(   2) C  12 - C  13    91.1  195.0    21.5  106.7  90.4     21.1  107.6  89.9


 Second Order Perturbation Theory Analysis of Fock Matrix in NBO Basis

     Threshold for printing:   0.50 kcal/mol
                                                                              E(2)  E(j)-E(i) F(i,j)
         Donor NBO (i)                     Acceptor NBO (j)                 kcal/mol   a.u.    a.u. 
 ===================================================================================================

 within unit  1
   1. BD (   1) C   1 - C   2        /104. RY*(   2) C   3                    2.35    1.74    0.057
   1. BD (   1) C   1 - C   2        /121. RY*(   2) C   4                    2.31    1.58    0.054
   1. BD (   1) C   1 - C   2        /380. BD*(   1) C   3 - H  20            0.70    1.25    0.027
   1. BD (   1) C   1 - C   2        /381. BD*(   1) C   4 - C   5            0.68    1.33    0.027
   1. BD (   1) C   1 - C   2        /382. BD*(   1) C   4 -Cl   8            1.52    0.98    0.035
   2. BD (   2) C   1 - C   2        /103. RY*(   1) C   3                    2.81    1.45    0.059
   2. BD (   2) C   1 - C   2        /106. RY*(   4) C   3                    0.59    1.42    0.027
   2. BD (   2) C   1 - C   2        /120. RY*(   1) C   4                    4.04    1.18    0.063
   2. BD (   2) C   1 - C   2        /155. RY*(   2) C   6                    0.52    1.20    0.023
   2. BD (   2) C   1 - C   2        /375. BD*(   1) C   1 - C   4            5.93    0.94    0.068
   2. BD (   2) C   1 - C   2        /377. BD*(   1) C   2 - C   3            6.11    0.96    0.070
   2. BD (   2) C   1 - C   2        /379. BD*(   1) C   3 - C   6            3.60    0.95    0.053
   2. BD (   2) C   1 - C   2        /380. BD*(   1) C   3 - H  20            9.30    0.85    0.081
   2. BD (   2) C   1 - C   2        /381. BD*(   1) C   4 - C   5            3.60    0.93    0.052
   2. BD (   2) C   1 - C   2        /382. BD*(   1) C   4 -Cl   8           13.87    0.57    0.081
   3. BD (   1) C   1 - C   4        / 86. RY*(   1) C   2                    1.99    1.37    0.047
   3. BD (   1) C   1 - C   4        / 87. RY*(   2) C   2                    1.06    1.75    0.039
   3. BD (   1) C   1 - C   4        /138. RY*(   2) C   5                    0.65    2.19    0.034
   3. BD (   1) C   1 - C   4        /140. RY*(   4) C   5                    1.30    2.51    0.051
   3. BD (   1) C   1 - C   4        /189. RY*(   2)Cl   8                    0.75    1.45    0.030
   3. BD (   1) C   1 - C   4        /373. BD*(   1) C   1 - C   2            1.09    1.31    0.034
   3. BD (   1) C   1 - C   4        /374. BD*(   2) C   1 - C   2            5.44    0.96    0.065
   3. BD (   1) C   1 - C   4        /377. BD*(   1) C   2 - C   3            0.87    1.42    0.031
   3. BD (   1) C   1 - C   4        /381. BD*(   1) C   4 - C   5            1.28    1.38    0.038
   3. BD (   1) C   1 - C   4        /385. BD*(   1) C   5 - O   7            1.91    1.43    0.047
   4. BD (   2) C   1 - C   4        / 88. RY*(   3) C   2                    1.02    0.75    0.026
   4. BD (   2) C   1 - C   4        /143. RY*(   7) C   5                    0.63    1.59    0.030
   4. BD (   2) C   1 - C   4        /188. RY*(   1)Cl   8                    2.79    0.95    0.049
   4. BD (   2) C   1 - C   4        /378. BD*(   2) C   2 - C   3           18.87    0.37    0.079
   4. BD (   2) C   1 - C   4        /384. BD*(   2) C   5 - C   6           23.74    0.37    0.090
   5. BD (   1) C   2 - C   3        / 69. RY*(   1) C   1                    0.68    1.55    0.029
   5. BD (   1) C   2 - C   3        / 70. RY*(   2) C   1                    2.13    1.49    0.051
   5. BD (   1) C   2 - C   3        /155. RY*(   2) C   6                    1.19    1.64    0.040
   5. BD (   1) C   2 - C   3        /157. RY*(   4) C   6                    1.32    1.62    0.042
   5. BD (   1) C   2 - C   3        /373. BD*(   1) C   1 - C   2            1.17    1.30    0.035
   5. BD (   1) C   2 - C   3        /374. BD*(   2) C   1 - C   2            5.32    0.95    0.064
   5. BD (   1) C   2 - C   3        /375. BD*(   1) C   1 - C   4            0.59    1.39    0.026
   5. BD (   1) C   2 - C   3        /379. BD*(   1) C   3 - C   6            1.71    1.40    0.044
   5. BD (   1) C   2 - C   3        /380. BD*(   1) C   3 - H  20            1.51    1.29    0.039
   5. BD (   1) C   2 - C   3        /386. BD*(   1) C   6 - C   9            2.37    1.31    0.050
   6. BD (   2) C   2 - C   3        / 71. RY*(   3) C   1                    0.58    1.85    0.031
   6. BD (   2) C   2 - C   3        / 73. RY*(   5) C   1                    1.26    0.80    0.030
   6. BD (   2) C   2 - C   3        /154. RY*(   1) C   6                    0.99    1.05    0.031
   6. BD (   2) C   2 - C   3        /376. BD*(   2) C   1 - C   4           35.10    0.35    0.103
   6. BD (   2) C   2 - C   3        /378. BD*(   2) C   2 - C   3            0.84    0.36    0.016
   6. BD (   2) C   2 - C   3        /384. BD*(   2) C   5 - C   6           16.23    0.36    0.072
   7. BD (   1) C   3 - C   6        / 87. RY*(   2) C   2                    1.64    1.70    0.048
   7. BD (   1) C   3 - C   6        /138. RY*(   2) C   5                    0.62    2.14    0.033
   7. BD (   1) C   3 - C   6        /140. RY*(   4) C   5                    0.70    2.46    0.037
   7. BD (   1) C   3 - C   6        /210. RY*(   2) C   9                    1.30    1.65    0.042
   7. BD (   1) C   3 - C   6        /373. BD*(   1) C   1 - C   2            1.83    1.26    0.043
   7. BD (   1) C   3 - C   6        /374. BD*(   2) C   1 - C   2            4.47    0.91    0.057
   7. BD (   1) C   3 - C   6        /377. BD*(   1) C   2 - C   3            5.63    1.37    0.079
   7. BD (   1) C   3 - C   6        /380. BD*(   1) C   3 - H  20            1.07    1.25    0.033
   7. BD (   1) C   3 - C   6        /383. BD*(   1) C   5 - C   6            2.60    1.34    0.053
   7. BD (   1) C   3 - C   6        /385. BD*(   1) C   5 - O   7            2.99    1.38    0.058
   7. BD (   1) C   3 - C   6        /386. BD*(   1) C   6 - C   9            2.66    1.27    0.052
   7. BD (   1) C   3 - C   6        /388. BD*(   2) C   9 - C  10            0.99    0.80    0.027
   7. BD (   1) C   3 - C   6        /389. BD*(   1) C   9 - C  12            2.07    1.36    0.048
   8. BD (   1) C   3 - H  20        / 86. RY*(   1) C   2                    1.22    1.16    0.034
   8. BD (   1) C   3 - H  20        / 90. RY*(   5) C   2                    0.52    1.77    0.027
   8. BD (   1) C   3 - H  20        /155. RY*(   2) C   6                    1.93    1.44    0.047
   8. BD (   1) C   3 - H  20        /156. RY*(   3) C   6                    0.84    1.39    0.031
   8. BD (   1) C   3 - H  20        /373. BD*(   1) C   1 - C   2            3.72    1.09    0.057
   8. BD (   1) C   3 - H  20        /379. BD*(   1) C   3 - C   6            0.79    1.19    0.027
   8. BD (   1) C   3 - H  20        /383. BD*(   1) C   5 - C   6            4.31    1.17    0.064
   9. BD (   1) C   4 - C   5        / 69. RY*(   1) C   1                    1.68    1.52    0.046
   9. BD (   1) C   4 - C   5        /155. RY*(   2) C   6                    1.13    1.62    0.038
   9. BD (   1) C   4 - C   5        /373. BD*(   1) C   1 - C   2            1.75    1.27    0.042
   9. BD (   1) C   4 - C   5        /374. BD*(   2) C   1 - C   2            3.79    0.92    0.053
   9. BD (   1) C   4 - C   5        /375. BD*(   1) C   1 - C   4            6.07    1.36    0.081
   9. BD (   1) C   4 - C   5        /383. BD*(   1) C   5 - C   6            2.27    1.35    0.050
   9. BD (   1) C   4 - C   5        /385. BD*(   1) C   5 - O   7            1.58    1.39    0.042
   9. BD (   1) C   4 - C   5        /386. BD*(   1) C   6 - C   9            3.51    1.28    0.060
  10. BD (   1) C   4 -Cl   8        / 69. RY*(   1) C   1                    0.58    1.53    0.027
  10. BD (   1) C   4 -Cl   8        /122. RY*(   3) C   4                    0.53    1.54    0.026
  10. BD (   1) C   4 -Cl   8        /137. RY*(   1) C   5                    0.83    1.82    0.035
  10. BD (   1) C   4 -Cl   8        /373. BD*(   1) C   1 - C   2            2.27    1.28    0.048
  10. BD (   1) C   4 -Cl   8        /383. BD*(   1) C   5 - C   6            2.09    1.36    0.048
  11. BD (   1) C   5 - C   6        /103. RY*(   1) C   3                    0.78    1.83    0.034
  11. BD (   1) C   5 - C   6        /120. RY*(   1) C   4                    0.61    1.56    0.028
  11. BD (   1) C   5 - C   6        /121. RY*(   2) C   4                    0.66    1.56    0.029
  11. BD (   1) C   5 - C   6        /122. RY*(   3) C   4                    0.63    1.50    0.028
  11. BD (   1) C   5 - C   6        /172. RY*(   2) O   7                    0.58    1.52    0.027
  11. BD (   1) C   5 - C   6        /210. RY*(   2) C   9                    1.32    1.63    0.042
  11. BD (   1) C   5 - C   6        /375. BD*(   1) C   1 - C   4            0.79    1.32    0.029
  11. BD (   1) C   5 - C   6        /379. BD*(   1) C   3 - C   6            3.52    1.34    0.061
  11. BD (   1) C   5 - C   6        /380. BD*(   1) C   3 - H  20            2.42    1.23    0.049
  11. BD (   1) C   5 - C   6        /381. BD*(   1) C   4 - C   5            2.73    1.31    0.054
  11. BD (   1) C   5 - C   6        /382. BD*(   1) C   4 -Cl   8            5.40    0.95    0.064
  11. BD (   1) C   5 - C   6        /385. BD*(   1) C   5 - O   7            1.63    1.36    0.042
  11. BD (   1) C   5 - C   6        /386. BD*(   1) C   6 - C   9            2.49    1.25    0.050
  11. BD (   1) C   5 - C   6        /387. BD*(   1) C   9 - C  10            1.83    1.33    0.044
  11. BD (   1) C   5 - C   6        /388. BD*(   2) C   9 - C  10            0.62    0.78    0.021
  12. BD (   2) C   5 - C   6        /105. RY*(   3) C   3                    0.50    1.61    0.029
  12. BD (   2) C   5 - C   6        /107. RY*(   5) C   3                    1.47    0.75    0.034
  12. BD (   2) C   5 - C   6        /171. RY*(   1) O   7                    1.68    0.87    0.039
  12. BD (   2) C   5 - C   6        /211. RY*(   3) C   9                    0.73    1.24    0.031
  12. BD (   2) C   5 - C   6        /376. BD*(   2) C   1 - C   4           20.31    0.31    0.073
  12. BD (   2) C   5 - C   6        /378. BD*(   2) C   2 - C   3           40.76    0.32    0.104
  12. BD (   2) C   5 - C   6        /384. BD*(   2) C   5 - C   6            1.67    0.32    0.021
  12. BD (   2) C   5 - C   6        /387. BD*(   1) C   9 - C  10            2.37    0.85    0.045
  12. BD (   2) C   5 - C   6        /388. BD*(   2) C   9 - C  10           11.71    0.30    0.055
  12. BD (   2) C   5 - C   6        /389. BD*(   1) C   9 - C  12            2.14    0.86    0.043
  13. BD (   1) C   5 - O   7        /137. RY*(   1) C   5                    1.42    2.05    0.048
  13. BD (   1) C   5 - O   7        /375. BD*(   1) C   1 - C   4            2.28    1.60    0.054
  13. BD (   1) C   5 - O   7        /379. BD*(   1) C   3 - C   6            1.62    1.61    0.046
  13. BD (   1) C   5 - O   7        /381. BD*(   1) C   4 - C   5            2.33    1.59    0.055
  13. BD (   1) C   5 - O   7        /383. BD*(   1) C   5 - C   6            2.18    1.60    0.053
  14. BD (   1) C   6 - C   9        /103. RY*(   1) C   3                    1.24    1.81    0.043
  14. BD (   1) C   6 - C   9        /137. RY*(   1) C   5                    1.47    1.76    0.046
  14. BD (   1) C   6 - C   9        /226. RY*(   1) C  10                    0.87    1.64    0.034
  14. BD (   1) C   6 - C   9        /227. RY*(   2) C  10                    0.60    1.63    0.028
  14. BD (   1) C   6 - C   9        /260. RY*(   1) C  12                    1.31    1.78    0.044
  14. BD (   1) C   6 - C   9        /377. BD*(   1) C   2 - C   3            3.67    1.33    0.063
  14. BD (   1) C   6 - C   9        /379. BD*(   1) C   3 - C   6            2.62    1.32    0.053
  14. BD (   1) C   6 - C   9        /381. BD*(   1) C   4 - C   5            1.89    1.29    0.045
  14. BD (   1) C   6 - C   9        /383. BD*(   1) C   5 - C   6            2.42    1.30    0.050
  14. BD (   1) C   6 - C   9        /387. BD*(   1) C   9 - C  10            2.65    1.31    0.053
  14. BD (   1) C   6 - C   9        /389. BD*(   1) C   9 - C  12            2.78    1.32    0.054
  14. BD (   1) C   6 - C   9        /390. BD*(   1) C  10 - C  11            2.41    1.29    0.050
  14. BD (   1) C   6 - C   9        /395. BD*(   1) C  12 - C  13            2.47    1.32    0.051
  15. BD (   1) C   9 - C  10        /154. RY*(   1) C   6                    1.53    1.55    0.044
  15. BD (   1) C   9 - C  10        /244. RY*(   2) C  11                    1.86    1.74    0.051
  15. BD (   1) C   9 - C  10        /260. RY*(   1) C  12                    0.75    1.86    0.034
  15. BD (   1) C   9 - C  10        /261. RY*(   2) C  12                    0.59    1.87    0.030
  15. BD (   1) C   9 - C  10        /383. BD*(   1) C   5 - C   6            1.35    1.38    0.039
  15. BD (   1) C   9 - C  10        /386. BD*(   1) C   6 - C   9            2.66    1.31    0.053
  15. BD (   1) C   9 - C  10        /389. BD*(   1) C   9 - C  12            3.21    1.39    0.060
  15. BD (   1) C   9 - C  10        /390. BD*(   1) C  10 - C  11            3.98    1.37    0.066
  15. BD (   1) C   9 - C  10        /391. BD*(   1) C  10 - H  19            1.36    1.26    0.037
  15. BD (   1) C   9 - C  10        /394. BD*(   1) C  11 -Cl  16            4.99    0.97    0.062
  15. BD (   1) C   9 - C  10        /397. BD*(   1) C  12 - H  18            2.73    1.28    0.053
  16. BD (   2) C   9 - C  10        /157. RY*(   4) C   6                    0.53    1.14    0.024
  16. BD (   2) C   9 - C  10        /245. RY*(   3) C  11                    0.59    1.39    0.028
  16. BD (   2) C   9 - C  10        /246. RY*(   4) C  11                    0.54    1.88    0.032
  16. BD (   2) C   9 - C  10        /262. RY*(   3) C  12                    1.02    0.96    0.031
  16. BD (   2) C   9 - C  10        /379. BD*(   1) C   3 - C   6            1.31    0.91    0.034
  16. BD (   2) C   9 - C  10        /383. BD*(   1) C   5 - C   6            1.78    0.90    0.039
  16. BD (   2) C   9 - C  10        /384. BD*(   2) C   5 - C   6            4.98    0.37    0.040
  16. BD (   2) C   9 - C  10        /393. BD*(   2) C  11 - C  14           35.88    0.29    0.094
  16. BD (   2) C   9 - C  10        /396. BD*(   2) C  12 - C  13           26.84    0.35    0.088
  17. BD (   1) C   9 - C  12        /154. RY*(   1) C   6                    1.57    1.55    0.044
  17. BD (   1) C   9 - C  12        /227. RY*(   2) C  10                    0.92    1.70    0.036
  17. BD (   1) C   9 - C  12        /278. RY*(   2) C  13                    2.38    1.87    0.060
  17. BD (   1) C   9 - C  12        /379. BD*(   1) C   3 - C   6            1.46    1.39    0.040
  17. BD (   1) C   9 - C  12        /386. BD*(   1) C   6 - C   9            2.97    1.30    0.056
  17. BD (   1) C   9 - C  12        /387. BD*(   1) C   9 - C  10            3.23    1.38    0.060
  17. BD (   1) C   9 - C  12        /391. BD*(   1) C  10 - H  19            3.01    1.25    0.055
  17. BD (   1) C   9 - C  12        /395. BD*(   1) C  12 - C  13            3.00    1.39    0.058
  17. BD (   1) C   9 - C  12        /397. BD*(   1) C  12 - H  18            1.17    1.27    0.035
  17. BD (   1) C   9 - C  12        /399. BD*(   1) C  13 - H  17            2.39    1.25    0.049
  18. BD (   1) C  10 - C  11        /209. RY*(   1) C   9                    0.77    2.08    0.036
  18. BD (   1) C  10 - C  11        /210. RY*(   2) C   9                    1.35    1.72    0.043
  18. BD (   1) C  10 - C  11        /211. RY*(   3) C   9                    0.79    1.82    0.034
  18. BD (   1) C  10 - C  11        /294. RY*(   1) C  14                    1.52    1.73    0.046
  18. BD (   1) C  10 - C  11        /333. RY*(   2)Cl  16                    0.58    1.47    0.026
  18. BD (   1) C  10 - C  11        /386. BD*(   1) C   6 - C   9            2.87    1.34    0.055
  18. BD (   1) C  10 - C  11        /387. BD*(   1) C   9 - C  10            3.66    1.42    0.065
  18. BD (   1) C  10 - C  11        /391. BD*(   1) C  10 - H  19            1.18    1.30    0.035
  18. BD (   1) C  10 - C  11        /392. BD*(   1) C  11 - C  14            5.46    1.39    0.078
  18. BD (   1) C  10 - C  11        /400. BD*(   1) C  14 -Cl  15            5.75    1.01    0.068
  19. BD (   1) C  10 - H  19        /209. RY*(   1) C   9                    1.94    1.86    0.054
  19. BD (   1) C  10 - H  19        /243. RY*(   1) C  11                    0.95    1.52    0.034
  19. BD (   1) C  10 - H  19        /387. BD*(   1) C   9 - C  10            1.27    1.21    0.035
  19. BD (   1) C  10 - H  19        /389. BD*(   1) C   9 - C  12            4.40    1.22    0.065
  19. BD (   1) C  10 - H  19        /390. BD*(   1) C  10 - C  11            1.00    1.19    0.031
  19. BD (   1) C  10 - H  19        /392. BD*(   1) C  11 - C  14            4.56    1.18    0.066
  19. BD (   1) C  10 - H  19        /394. BD*(   1) C  11 -Cl  16            0.50    0.79    0.018
  20. BD (   1) C  11 - C  14        /226. RY*(   1) C  10                    1.74    1.78    0.050
  20. BD (   1) C  11 - C  14        /277. RY*(   1) C  13                    1.72    1.80    0.050
  20. BD (   1) C  11 - C  14        /390. BD*(   1) C  10 - C  11            4.45    1.44    0.072
  20. BD (   1) C  11 - C  14        /391. BD*(   1) C  10 - H  19            1.94    1.33    0.045
  20. BD (   1) C  11 - C  14        /398. BD*(   1) C  13 - C  14            4.62    1.44    0.073
  20. BD (   1) C  11 - C  14        /399. BD*(   1) C  13 - H  17            2.12    1.32    0.047
  21. BD (   2) C  11 - C  14        /229. RY*(   4) C  10                    1.92    1.11    0.044
  21. BD (   2) C  11 - C  14        /279. RY*(   3) C  13                    1.50    1.37    0.043
  21. BD (   2) C  11 - C  14        /311. RY*(   1)Cl  15                    2.18    1.03    0.046
  21. BD (   2) C  11 - C  14        /332. RY*(   1)Cl  16                    2.06    1.04    0.044
  21. BD (   2) C  11 - C  14        /388. BD*(   2) C   9 - C  10           21.11    0.41    0.084
  21. BD (   2) C  11 - C  14        /396. BD*(   2) C  12 - C  13           22.81    0.40    0.086
  22. BD (   1) C  11 -Cl  16        /226. RY*(   1) C  10                    0.91    1.77    0.036
  22. BD (   1) C  11 -Cl  16        /294. RY*(   1) C  14                    0.50    1.75    0.026
  22. BD (   1) C  11 -Cl  16        /387. BD*(   1) C   9 - C  10            2.50    1.44    0.054
  22. BD (   1) C  11 -Cl  16        /398. BD*(   1) C  13 - C  14            2.47    1.43    0.053
  23. BD (   1) C  12 - C  13        /209. RY*(   1) C   9                    1.71    2.05    0.053
  23. BD (   1) C  12 - C  13        /211. RY*(   3) C   9                    0.67    1.79    0.031
  23. BD (   1) C  12 - C  13        /295. RY*(   2) C  14                    1.63    1.77    0.048
  23. BD (   1) C  12 - C  13        /386. BD*(   1) C   6 - C   9            3.37    1.32    0.059
  23. BD (   1) C  12 - C  13        /389. BD*(   1) C   9 - C  12            3.22    1.40    0.060
  23. BD (   1) C  12 - C  13        /397. BD*(   1) C  12 - H  18            0.92    1.29    0.031
  23. BD (   1) C  12 - C  13        /398. BD*(   1) C  13 - C  14            3.88    1.38    0.065
  23. BD (   1) C  12 - C  13        /399. BD*(   1) C  13 - H  17            1.24    1.26    0.035
  23. BD (   1) C  12 - C  13        /400. BD*(   1) C  14 -Cl  15            5.64    0.98    0.066
  24. BD (   2) C  12 - C  13        /296. RY*(   3) C  14                    0.65    1.38    0.029
  24. BD (   2) C  12 - C  13        /388. BD*(   2) C   9 - C  10           26.89    0.36    0.088
  24. BD (   2) C  12 - C  13        /393. BD*(   2) C  11 - C  14           32.21    0.30    0.092
  25. BD (   1) C  12 - H  18        /209. RY*(   1) C   9                    1.61    1.85    0.049
  25. BD (   1) C  12 - H  18        /277. RY*(   1) C  13                    0.94    1.53    0.034
  25. BD (   1) C  12 - H  18        /387. BD*(   1) C   9 - C  10            4.90    1.19    0.068
  25. BD (   1) C  12 - H  18        /389. BD*(   1) C   9 - C  12            1.09    1.20    0.032
  25. BD (   1) C  12 - H  18        /395. BD*(   1) C  12 - C  13            0.68    1.20    0.026
  25. BD (   1) C  12 - H  18        /398. BD*(   1) C  13 - C  14            4.06    1.18    0.062
  25. BD (   1) C  12 - H  18        /399. BD*(   1) C  13 - H  17            0.70    1.05    0.024
  26. BD (   1) C  13 - C  14        /243. RY*(   1) C  11                    1.53    1.74    0.046
  26. BD (   1) C  13 - C  14        /260. RY*(   1) C  12                    1.33    1.91    0.045
  26. BD (   1) C  13 - C  14        /261. RY*(   2) C  12                    1.39    1.91    0.046
  26. BD (   1) C  13 - C  14        /312. RY*(   2)Cl  15                    0.62    1.47    0.027
  26. BD (   1) C  13 - C  14        /392. BD*(   1) C  11 - C  14            5.62    1.40    0.080
  26. BD (   1) C  13 - C  14        /394. BD*(   1) C  11 -Cl  16            5.65    1.01    0.067
  26. BD (   1) C  13 - C  14        /395. BD*(   1) C  12 - C  13            3.24    1.44    0.061
  26. BD (   1) C  13 - C  14        /397. BD*(   1) C  12 - H  18            1.98    1.32    0.046
  26. BD (   1) C  13 - C  14        /399. BD*(   1) C  13 - H  17            1.29    1.29    0.037
  27. BD (   1) C  13 - H  17        /260. RY*(   1) C  12                    1.15    1.70    0.040
  27. BD (   1) C  13 - H  17        /294. RY*(   1) C  14                    0.94    1.53    0.034
  27. BD (   1) C  13 - H  17        /389. BD*(   1) C   9 - C  12            3.91    1.23    0.062
  27. BD (   1) C  13 - H  17        /392. BD*(   1) C  11 - C  14            4.34    1.19    0.065
  27. BD (   1) C  13 - H  17        /395. BD*(   1) C  12 - C  13            1.03    1.23    0.032
  27. BD (   1) C  13 - H  17        /397. BD*(   1) C  12 - H  18            0.55    1.11    0.022
  27. BD (   1) C  13 - H  17        /398. BD*(   1) C  13 - C  14            1.05    1.21    0.032
  28. BD (   1) C  14 -Cl  15        /243. RY*(   1) C  11                    0.59    1.75    0.029
  28. BD (   1) C  14 -Cl  15        /277. RY*(   1) C  13                    0.87    1.79    0.035
  28. BD (   1) C  14 -Cl  15        /390. BD*(   1) C  10 - C  11            2.49    1.43    0.053
  28. BD (   1) C  14 -Cl  15        /395. BD*(   1) C  12 - C  13            2.35    1.45    0.052
  29. CR (   1) C   1                / 87. RY*(   2) C   2                    1.65   11.39    0.122
  29. CR (   1) C   1                / 90. RY*(   5) C   2                    0.65   11.63    0.077
  29. CR (   1) C   1                /121. RY*(   2) C   4                    1.93   11.27    0.132
  29. CR (   1) C   1                /124. RY*(   5) C   4                    0.54   11.39    0.070
  29. CR (   1) C   1                /374. BD*(   2) C   1 - C   2            8.91   10.60    0.280
  29. CR (   1) C   1                /377. BD*(   1) C   2 - C   3            1.01   11.06    0.095
  29. CR (   1) C   1                /381. BD*(   1) C   4 - C   5            0.58   11.02    0.073
  29. CR (   1) C   1                /382. BD*(   1) C   4 -Cl   8            1.07   10.66    0.097
  30. CR (   1) C   2                / 69. RY*(   1) C   1                    1.21   11.19    0.104
  30. CR (   1) C   2                / 72. RY*(   4) C   1                    0.70   11.49    0.080
  30. CR (   1) C   2                /103. RY*(   1) C   3                    0.57   11.53    0.073
  30. CR (   1) C   2                /104. RY*(   2) C   3                    1.02   11.42    0.096
  30. CR (   1) C   2                /108. RY*(   6) C   3                    0.51   11.76    0.069
  30. CR (   1) C   2                /374. BD*(   2) C   1 - C   2            8.62   10.59    0.275
  30. CR (   1) C   2                /375. BD*(   1) C   1 - C   4            0.93   11.03    0.091
  30. CR (   1) C   2                /380. BD*(   1) C   3 - H  20            0.57   10.93    0.071
  31. CR (   1) C   3                / 86. RY*(   1) C   2                    0.73   10.99    0.080
  31. CR (   1) C   3                / 87. RY*(   2) C   2                    0.94   11.36    0.092
  31. CR (   1) C   3                /157. RY*(   4) C   6                    0.59   11.25    0.073
  31. CR (   1) C   3                /373. BD*(   1) C   1 - C   2            2.28   10.92    0.142
  31. CR (   1) C   3                /374. BD*(   2) C   1 - C   2            0.94   10.57    0.091
  31. CR (   1) C   3                /383. BD*(   1) C   5 - C   6            0.70   11.01    0.080
  31. CR (   1) C   3                /386. BD*(   1) C   6 - C   9            0.66   10.94    0.077
  32. CR (   1) C   4                / 69. RY*(   1) C   1                    0.78   11.23    0.083
  32. CR (   1) C   4                / 70. RY*(   2) C   1                    1.07   11.17    0.098
  32. CR (   1) C   4                /138. RY*(   2) C   5                    1.57   11.86    0.122
  32. CR (   1) C   4                /373. BD*(   1) C   1 - C   2            2.14   10.97    0.137
  32. CR (   1) C   4                /374. BD*(   2) C   1 - C   2            0.80   10.62    0.084
  32. CR (   1) C   4                /382. BD*(   1) C   4 -Cl   8            1.86   10.69    0.127
  32. CR (   1) C   4                /383. BD*(   1) C   5 - C   6            0.55   11.06    0.071
  32. CR (   1) C   4                /385. BD*(   1) C   5 - O   7            0.66   11.09    0.077
  33. CR (   1) C   5                /121. RY*(   2) C   4                    1.89   11.27    0.130
  33. CR (   1) C   5                /157. RY*(   4) C   6                    0.67   11.28    0.078
  33. CR (   1) C   5                /375. BD*(   1) C   1 - C   4            1.61   11.04    0.120
  33. CR (   1) C   5                /379. BD*(   1) C   3 - C   6            0.76   11.05    0.082
  33. CR (   1) C   5                /381. BD*(   1) C   4 - C   5            0.66   11.03    0.077
  33. CR (   1) C   5                /382. BD*(   1) C   4 -Cl   8            0.94   10.67    0.090
  33. CR (   1) C   5                /383. BD*(   1) C   5 - C   6            0.54   11.03    0.070
  33. CR (   1) C   5                /386. BD*(   1) C   6 - C   9            0.81   10.96    0.085
  34. CR (   1) C   6                /104. RY*(   2) C   3                    1.53   11.38    0.118
  34. CR (   1) C   6                /138. RY*(   2) C   5                    1.16   11.78    0.104
  34. CR (   1) C   6                /140. RY*(   4) C   5                    0.58   12.10    0.075
  34. CR (   1) C   6                /209. RY*(   1) C   9                    0.97   11.65    0.095
  34. CR (   1) C   6                /377. BD*(   1) C   2 - C   3            1.23   11.01    0.105
  34. CR (   1) C   6                /381. BD*(   1) C   4 - C   5            0.51   10.98    0.068
  34. CR (   1) C   6                /385. BD*(   1) C   5 - O   7            0.73   11.02    0.080
  34. CR (   1) C   6                /387. BD*(   1) C   9 - C  10            0.68   11.00    0.078
  34. CR (   1) C   6                /389. BD*(   1) C   9 - C  12            0.67   11.00    0.077
  35. CR (   1) O   7                /137. RY*(   1) C   5                    4.82   20.34    0.281
  35. CR (   1) O   7                /381. BD*(   1) C   4 - C   5            0.74   19.87    0.110
  35. CR (   1) O   7                /383. BD*(   1) C   5 - C   6            0.70   19.88    0.107
  37. CR (   2)Cl   8                /122. RY*(   3) C   4                    2.08   11.68    0.139
  37. CR (   2)Cl   8                /381. BD*(   1) C   4 - C   5            0.67   11.49    0.079
  41. CR (   1) C   9                /155. RY*(   2) C   6                    0.53   11.28    0.069
  41. CR (   1) C   9                /160. RY*(   7) C   6                    0.51   11.49    0.068
  41. CR (   1) C   9                /226. RY*(   1) C  10                    0.55   11.35    0.071
  41. CR (   1) C   9                /227. RY*(   2) C  10                    0.69   11.35    0.079
  41. CR (   1) C   9                /261. RY*(   2) C  12                    1.23   11.51    0.106
  41. CR (   1) C   9                /379. BD*(   1) C   3 - C   6            0.53   11.03    0.069
  41. CR (   1) C   9                /383. BD*(   1) C   5 - C   6            0.53   11.02    0.069
  41. CR (   1) C   9                /390. BD*(   1) C  10 - C  11            0.69   11.01    0.079
  41. CR (   1) C   9                /395. BD*(   1) C  12 - C  13            0.69   11.03    0.078
  42. CR (   1) C  10                /209. RY*(   1) C   9                    0.92   11.68    0.092
  42. CR (   1) C  10                /211. RY*(   3) C   9                    0.75   11.41    0.083
  42. CR (   1) C  10                /243. RY*(   1) C  11                    2.25   11.33    0.143
  42. CR (   1) C  10                /247. RY*(   5) C  11                    0.57   11.30    0.071
  42. CR (   1) C  10                /386. BD*(   1) C   6 - C   9            0.75   10.94    0.081
  42. CR (   1) C  10                /389. BD*(   1) C   9 - C  12            0.72   11.03    0.080
  42. CR (   1) C  10                /392. BD*(   1) C  11 - C  14            1.02   10.99    0.095
  42. CR (   1) C  10                /394. BD*(   1) C  11 -Cl  16            0.91   10.60    0.088
  43. CR (   1) C  11                /227. RY*(   2) C  10                    1.61   11.42    0.121
  43. CR (   1) C  11                /294. RY*(   1) C  14                    0.68   11.41    0.079
  43. CR (   1) C  11                /295. RY*(   2) C  14                    2.10   11.48    0.139
  43. CR (   1) C  11                /387. BD*(   1) C   9 - C  10            0.74   11.10    0.081
  43. CR (   1) C  11                /390. BD*(   1) C  10 - C  11            0.86   11.08    0.088
  43. CR (   1) C  11                /392. BD*(   1) C  11 - C  14            1.00   11.07    0.095
  43. CR (   1) C  11                /394. BD*(   1) C  11 -Cl  16            2.58   10.68    0.149
  43. CR (   1) C  11                /398. BD*(   1) C  13 - C  14            0.80   11.09    0.085
  43. CR (   1) C  11                /400. BD*(   1) C  14 -Cl  15            1.27   10.68    0.105
  44. CR (   1) C  12                /210. RY*(   2) C   9                    1.25   11.31    0.106
  44. CR (   1) C  12                /211. RY*(   3) C   9                    0.58   11.41    0.073
  44. CR (   1) C  12                /212. RY*(   4) C   9                    0.66   11.70    0.079
  44. CR (   1) C  12                /277. RY*(   1) C  13                    0.63   11.36    0.076
  44. CR (   1) C  12                /278. RY*(   2) C  13                    0.76   11.51    0.083
  44. CR (   1) C  12                /386. BD*(   1) C   6 - C   9            0.80   10.93    0.084
  44. CR (   1) C  12                /387. BD*(   1) C   9 - C  10            0.74   11.01    0.081
  44. CR (   1) C  12                /398. BD*(   1) C  13 - C  14            0.73   11.00    0.081
  45. CR (   1) C  13                /261. RY*(   2) C  12                    1.27   11.51    0.108
  45. CR (   1) C  13                /294. RY*(   1) C  14                    2.40   11.34    0.148
  45. CR (   1) C  13                /298. RY*(   5) C  14                    0.51   11.33    0.068
  45. CR (   1) C  13                /389. BD*(   1) C   9 - C  12            0.79   11.03    0.084
  45. CR (   1) C  13                /392. BD*(   1) C  11 - C  14            1.00   10.99    0.095
  45. CR (   1) C  13                /400. BD*(   1) C  14 -Cl  15            0.97   10.61    0.091
  46. CR (   1) C  14                /243. RY*(   1) C  11                    0.55   11.40    0.071
  46. CR (   1) C  14                /244. RY*(   2) C  11                    2.27   11.45    0.144
  46. CR (   1) C  14                /278. RY*(   2) C  13                    1.79   11.59    0.128
  46. CR (   1) C  14                /390. BD*(   1) C  10 - C  11            0.80   11.08    0.085
  46. CR (   1) C  14                /392. BD*(   1) C  11 - C  14            1.00   11.07    0.095
  46. CR (   1) C  14                /394. BD*(   1) C  11 -Cl  16            1.24   10.68    0.104
  46. CR (   1) C  14                /395. BD*(   1) C  12 - C  13            0.64   11.11    0.076
  46. CR (   1) C  14                /398. BD*(   1) C  13 - C  14            0.92   11.09    0.091
  46. CR (   1) C  14                /400. BD*(   1) C  14 -Cl  15            2.59   10.68    0.149
  48. CR (   2)Cl  15                /294. RY*(   1) C  14                    0.71   11.87    0.082
  48. CR (   2)Cl  15                /295. RY*(   2) C  14                    1.59   11.94    0.123
  48. CR (   2)Cl  15                /392. BD*(   1) C  11 - C  14            0.62   11.53    0.076
  48. CR (   2)Cl  15                /398. BD*(   1) C  13 - C  14            0.63   11.55    0.077
  53. CR (   2)Cl  16                /243. RY*(   1) C  11                    0.86   11.87    0.091
  53. CR (   2)Cl  16                /244. RY*(   2) C  11                    1.49   11.92    0.119
  53. CR (   2)Cl  16                /390. BD*(   1) C  10 - C  11            0.66   11.54    0.079
  53. CR (   2)Cl  16                /392. BD*(   1) C  11 - C  14            0.62   11.53    0.076
  57. LP (   1) O   7                /137. RY*(   1) C   5                   12.89    1.79    0.136
  57. LP (   1) O   7                /149. RY*(  13) C   5                    0.64    2.86    0.038
  57. LP (   1) O   7                /381. BD*(   1) C   4 - C   5            1.50    1.33    0.040
  57. LP (   1) O   7                /383. BD*(   1) C   5 - C   6            2.92    1.34    0.056
  58. LP (   2) O   7                /138. RY*(   2) C   5                    1.81    1.66    0.050
  58. LP (   2) O   7                /140. RY*(   4) C   5                    1.45    1.98    0.049
  58. LP (   2) O   7                /141. RY*(   5) C   5                    0.61    1.76    0.030
  58. LP (   2) O   7                /375. BD*(   1) C   1 - C   4            0.73    0.87    0.023
  58. LP (   2) O   7                /381. BD*(   1) C   4 - C   5           19.61    0.85    0.117
  58. LP (   2) O   7                /383. BD*(   1) C   5 - C   6           15.71    0.86    0.106
  58. LP (   2) O   7                /396. BD*(   2) C  12 - C  13            0.53    0.31    0.012
  59. LP (   3) O   7                /139. RY*(   3) C   5                    3.66    1.68    0.077
  59. LP (   3) O   7                /144. RY*(   8) C   5                    1.42    1.36    0.043
  59. LP (   3) O   7                /171. RY*(   1) O   7                    0.93    0.86    0.028
  59. LP (   3) O   7                /376. BD*(   2) C   1 - C   4            0.74    0.30    0.013
  59. LP (   3) O   7                /384. BD*(   2) C   5 - C   6          103.99    0.31    0.164
  60. LP (   1)Cl   8                /120. RY*(   1) C   4                    0.69    1.82    0.032
  60. LP (   1)Cl   8                /122. RY*(   3) C   4                    2.94    1.75    0.064
  60. LP (   1)Cl   8                /375. BD*(   1) C   1 - C   4            1.34    1.58    0.041
  60. LP (   1)Cl   8                /381. BD*(   1) C   4 - C   5            1.13    1.56    0.038
  61. LP (   2)Cl   8                /121. RY*(   2) C   4                    0.91    1.19    0.030
  61. LP (   2)Cl   8                /374. BD*(   2) C   1 - C   2            1.00    0.52    0.021
  61. LP (   2)Cl   8                /375. BD*(   1) C   1 - C   4            3.82    0.96    0.054
  61. LP (   2)Cl   8                /381. BD*(   1) C   4 - C   5            5.51    0.94    0.065
  62. LP (   3)Cl   8                /123. RY*(   4) C   4                    0.65    1.34    0.027
  62. LP (   3)Cl   8                /125. RY*(   6) C   4                    0.72    1.59    0.030
  62. LP (   3)Cl   8                /376. BD*(   2) C   1 - C   4           11.69    0.42    0.069
  63. LP (   1)Cl  15                /294. RY*(   1) C  14                    1.18    1.95    0.043
  63. LP (   1)Cl  15                /295. RY*(   2) C  14                    2.56    2.02    0.064
  63. LP (   1)Cl  15                /392. BD*(   1) C  11 - C  14            1.39    1.61    0.043
  63. LP (   1)Cl  15                /398. BD*(   1) C  13 - C  14            1.63    1.63    0.046
  64. LP (   2)Cl  15                /294. RY*(   1) C  14                    0.83    1.33    0.030
  64. LP (   2)Cl  15                /295. RY*(   2) C  14                    0.51    1.39    0.024
  64. LP (   2)Cl  15                /392. BD*(   1) C  11 - C  14            5.59    0.99    0.067
  64. LP (   2)Cl  15                /395. BD*(   1) C  12 - C  13            0.68    1.03    0.024
  64. LP (   2)Cl  15                /398. BD*(   1) C  13 - C  14            4.54    1.01    0.060
  65. LP (   3)Cl  15                /296. RY*(   3) C  14                    0.94    1.48    0.034
  65. LP (   3)Cl  15                /393. BD*(   2) C  11 - C  14           15.99    0.40    0.081
  66. LP (   1)Cl  16                /243. RY*(   1) C  11                    1.41    1.95    0.047
  66. LP (   1)Cl  16                /244. RY*(   2) C  11                    2.39    2.00    0.062
  66. LP (   1)Cl  16                /390. BD*(   1) C  10 - C  11            1.69    1.63    0.047
  66. LP (   1)Cl  16                /392. BD*(   1) C  11 - C  14            1.41    1.61    0.043
  67. LP (   2)Cl  16                /243. RY*(   1) C  11                    0.78    1.32    0.029
  67. LP (   2)Cl  16                /244. RY*(   2) C  11                    0.59    1.37    0.026
  67. LP (   2)Cl  16                /387. BD*(   1) C   9 - C  10            0.66    1.02    0.023
  67. LP (   2)Cl  16                /390. BD*(   1) C  10 - C  11            4.53    1.00    0.060
  67. LP (   2)Cl  16                /392. BD*(   1) C  11 - C  14            5.55    0.99    0.066
  68. LP (   3)Cl  16                /245. RY*(   3) C  11                    0.97    1.50    0.035
  68. LP (   3)Cl  16                /393. BD*(   2) C  11 - C  14           16.30    0.40    0.081
 376. BD*(   2) C   1 - C   4        / 73. RY*(   5) C   1                    4.87    0.44    0.093
 376. BD*(   2) C   1 - C   4        /123. RY*(   4) C   4                    1.74    0.92    0.080
 376. BD*(   2) C   1 - C   4        /188. RY*(   1)Cl   8                    0.92    0.58    0.046
 378. BD*(   2) C   2 - C   3        / 88. RY*(   3) C   2                    4.83    0.38    0.084
 378. BD*(   2) C   2 - C   3        / 94. RY*(   9) C   2                    0.51    0.57    0.033
 378. BD*(   2) C   2 - C   3        /105. RY*(   3) C   3                    0.90    1.29    0.067
 378. BD*(   2) C   2 - C   3        /107. RY*(   5) C   3                    3.76    0.43    0.079
 384. BD*(   2) C   5 - C   6        /139. RY*(   3) C   5                    1.18    1.38    0.072
 384. BD*(   2) C   5 - C   6        /144. RY*(   8) C   5                    1.09    1.05    0.061
 384. BD*(   2) C   5 - C   6        /171. RY*(   1) O   7                    2.19    0.55    0.063
 384. BD*(   2) C   5 - C   6        /387. BD*(   1) C   9 - C  10            0.78    0.53    0.036
 384. BD*(   2) C   5 - C   6        /389. BD*(   1) C   9 - C  12            1.00    0.54    0.041
 388. BD*(   2) C   9 - C  10        /229. RY*(   4) C  10                    1.15    0.70    0.062
 388. BD*(   2) C   9 - C  10        /230. RY*(   5) C  10                    0.71    1.31    0.067
 388. BD*(   2) C   9 - C  10        /378. BD*(   2) C   2 - C   3            0.50    0.02    0.005
 388. BD*(   2) C   9 - C  10        /379. BD*(   1) C   3 - C   6            0.83    0.56    0.046
 388. BD*(   2) C   9 - C  10        /383. BD*(   1) C   5 - C   6            0.76    0.54    0.041
 388. BD*(   2) C   9 - C  10        /384. BD*(   2) C   5 - C   6           55.98    0.02    0.047
 393. BD*(   2) C  11 - C  14        /229. RY*(   4) C  10                    0.96    0.76    0.049
 393. BD*(   2) C  11 - C  14        /245. RY*(   3) C  11                    2.16    1.09    0.088
 393. BD*(   2) C  11 - C  14        /279. RY*(   3) C  13                    0.77    1.02    0.051
 393. BD*(   2) C  11 - C  14        /296. RY*(   3) C  14                    2.14    1.08    0.087
 393. BD*(   2) C  11 - C  14        /311. RY*(   1)Cl  15                    1.32    0.68    0.054
 393. BD*(   2) C  11 - C  14        /332. RY*(   1)Cl  16                    1.32    0.69    0.055
 393. BD*(   2) C  11 - C  14        /388. BD*(   2) C   9 - C  10           77.07    0.06    0.095
 393. BD*(   2) C  11 - C  14        /396. BD*(   2) C  12 - C  13           81.18    0.05    0.095
 396. BD*(   2) C  12 - C  13        /262. RY*(   3) C  12                    1.11    0.61    0.060
 396. BD*(   2) C  12 - C  13        /281. RY*(   5) C  13                    1.64    1.03    0.094


 Natural Bond Orbitals (Summary):

                                                            Principal Delocalizations
           NBO                        Occupancy    Energy   (geminal,vicinal,remote)
 ====================================================================================
 Molecular unit  1  (C12H4OCl3)
     1. BD (   1) C   1 - C   2          1.99144    -0.63882  104(v),121(v),382(v),380(v)
                                                    381(v)
     2. BD (   2) C   1 - C   2          1.88685    -0.23176  382(v),380(v),377(g),375(g)
                                                    120(v),379(v),381(v),103(v)
                                                    106(v),155(r)
     3. BD (   1) C   1 - C   4          1.97949    -0.68716  374(g),86(v),385(v),381(g)
                                                    140(v),373(g),87(v),377(v)
                                                    189(v),138(v)
     4. BD (   2) C   1 - C   4          1.77388    -0.18851  384(v),378(v),188(v),88(v)
                                                    143(v)
     5. BD (   1) C   2 - C   3          1.97817    -0.67726  374(g),386(v),70(v),379(g)
                                                    380(g),157(v),155(v),373(g)
                                                    69(v),375(v)
     6. BD (   2) C   2 - C   3          1.72954    -0.17765  376(v),384(v),73(v),154(v)
                                                    378(g),71(v)
     7. BD (   1) C   3 - C   6          1.95633    -0.63860  377(g),374(v),385(v),386(g)
                                                    383(g),389(v),373(v),87(v)
                                                    210(v),388(v),380(g),140(v)
                                                    138(v)
     8. BD (   1) C   3 - H  20          1.98314    -0.47010  383(v),373(v),155(v),86(v)
                                                    156(v),379(g),90(v)
     9. BD (   1) C   4 - C   5          1.96081    -0.65088  375(g),374(v),386(v),383(g)
                                                    373(v),69(v),385(g),155(v)
    10. BD (   1) C   4 -Cl   8          1.98963    -0.65859  373(v),383(v),137(v),69(v)
                                                    122(g)
    11. BD (   1) C   5 - C   6          1.96337    -0.61424  382(v),379(g),381(g),386(g)
                                                    380(v),387(v),385(g),210(v)
                                                    375(v),103(v),388(v),121(v)
                                                    122(v),120(v),172(v)
    12. BD (   2) C   5 - C   6          1.53857    -0.13916  378(v),376(v),388(v),387(v)
                                                    389(v),171(v),107(v),384(g)
                                                    211(v),105(v)
    13. BD (   1) C   5 - O   7          1.98815    -0.89229  381(g),375(v),383(g),379(v)
                                                    137(g)
    14. BD (   1) C   6 - C   9          1.96291    -0.59598  377(v),389(g),387(g),379(g)
                                                    395(v),383(g),390(v),381(v)
                                                    137(v),260(v),103(v),226(v)
                                                    227(v)
    15. BD (   1) C   9 - C  10          1.96687    -0.67214  394(v),390(g),389(g),397(v)
                                                    386(g),244(v),154(v),391(g)
                                                    383(v),260(v),261(v)
    16. BD (   2) C   9 - C  10          1.62849    -0.19119  393(v),396(v),384(v),383(v)
                                                    379(v),262(v),245(v),246(v)
                                                    157(v)
    17. BD (   1) C   9 - C  12          1.97178    -0.66862  387(g),391(v),395(g),386(g)
                                                    278(v),399(v),154(v),379(v)
                                                    397(g),227(v),384(v)
    18. BD (   1) C  10 - C  11          1.97249    -0.71082  400(v),392(g),387(g),386(v)
                                                    294(v),210(v),391(g),211(v)
                                                    209(v),333(v)
    19. BD (   1) C  10 - H  19          1.97720    -0.49734  392(v),389(v),209(v),387(g)
                                                    390(g),243(v)
    20. BD (   1) C  11 - C  14          1.97891    -0.74274  398(g),390(g),399(v),391(v)
                                                    226(v),277(v)
    21. BD (   2) C  11 - C  14          1.72716    -0.24721  396(v),388(v),311(v),332(v)
                                                    229(v),279(v)
    22. BD (   1) C  11 -Cl  16          1.98905    -0.72985  387(v),398(v),226(v)
    23. BD (   1) C  12 - C  13          1.97130    -0.68214  400(v),398(g),386(v),389(g)
                                                    209(v),295(v),399(g),397(g)
                                                    211(v)
    24. BD (   2) C  12 - C  13          1.67104    -0.20078  393(v),388(v),296(v)
    25. BD (   1) C  12 - H  18          1.97763    -0.47801  387(v),398(v),209(v),389(g)
                                                    277(v),399(v),395(g)
    26. BD (   1) C  13 - C  14          1.97296    -0.71805  392(g),394(v),395(g),397(v)
                                                    243(v),261(v),260(v),399(g)
                                                    312(v)
    27. BD (   1) C  13 - H  17          1.97845    -0.50815  392(v),389(v),260(v),398(g)
                                                    395(g),294(v),397(v)
    28. BD (   1) C  14 -Cl  15          1.98927    -0.73202  390(v),395(v),277(v),243(v)
    29. CR (   1) C   1                  1.99811   -10.32520  374(g),121(v),87(v),382(v)
                                                    377(v),90(v),381(v),124(v)
    30. CR (   1) C   2                  1.99825   -10.31649  374(g),69(v),104(v),375(v)
                                                    72(v),103(v),380(v),108(v)
    31. CR (   1) C   3                  1.99897   -10.30214  373(v),374(v),87(v),86(v)
                                                    383(v),386(v),157(v)
    32. CR (   1) C   4                  1.99852   -10.35366  373(v),382(g),138(v),70(v)
                                                    374(v),69(v),385(v),383(v)
    33. CR (   1) C   5                  1.99877   -10.33013  121(v),375(v),382(v),386(v)
                                                    379(v),381(g),157(v),383(g)
    34. CR (   1) C   6                  1.99895   -10.28163  104(v),377(v),138(v),209(v)
                                                    385(v),387(v),389(v),140(v)
                                                    381(v)
    35. CR (   1) O   7                  1.99982   -19.17769  137(v),381(v),383(v)
    36. CR (   1)Cl   8                  2.00000  -101.09018   
    37. CR (   2)Cl   8                  1.99971   -10.79609  122(v),381(v)
    38. CR (   3)Cl   8                  1.99994    -7.39303   
    39. CR (   4)Cl   8                  1.99998    -7.39077   
    40. CR (   5)Cl   8                  1.99999    -7.39035   
    41. CR (   1) C   9                  1.99905   -10.31272  261(v),390(v),227(v),395(v)
                                                    226(v),383(v),379(v),155(v)
                                                    160(v)
    42. CR (   1) C  10                  1.99898   -10.30782  243(v),392(v),394(v),209(v)
                                                    386(v),211(v),389(v),247(v)
    43. CR (   1) C  11                  1.99845   -10.38721  394(g),295(v),227(v),400(v)
                                                    392(g),390(g),398(v),387(v)
                                                    294(v)
    44. CR (   1) C  12                  1.99912   -10.30147  210(v),386(v),278(v),387(v)
                                                    398(v),212(v),277(v),211(v)
    45. CR (   1) C  13                  1.99905   -10.31256  294(v),261(v),392(v),400(v)
                                                    389(v),298(v)
    46. CR (   1) C  14                  1.99844   -10.38466  400(g),244(v),278(v),394(v)
                                                    392(g),398(g),390(v),395(v)
                                                    243(v)
    47. CR (   1)Cl  15                  2.00000  -101.15636   
    48. CR (   2)Cl  15                  1.99972   -10.84946  295(v),294(v),398(v),392(v)
    49. CR (   3)Cl  15                  1.99992    -7.45579   
    50. CR (   4)Cl  15                  1.99999    -7.45227   
    51. CR (   5)Cl  15                  1.99999    -7.45189   
    52. CR (   1)Cl  16                  2.00000  -101.15448   
    53. CR (   2)Cl  16                  1.99971   -10.84905  244(v),243(v),390(v),392(v)
    54. CR (   3)Cl  16                  1.99996    -7.45274   
    55. CR (   4)Cl  16                  1.99996    -7.45324   
    56. CR (   5)Cl  16                  1.99999    -7.45152   
    57. LP (   1) O   7                  1.98014    -0.63332  137(v),383(v),381(v),149(v)
    58. LP (   2) O   7                  1.88065    -0.15689  381(v),383(v),138(v),140(v)
                                                    375(r),141(v),396(r)
    59. LP (   3) O   7                  1.64045    -0.12306  384(v),139(v),144(v),171(g)
                                                    376(r)
    60. LP (   1)Cl   8                  1.99391    -0.86722  122(v),375(v),381(v),120(v)
    61. LP (   2)Cl   8                  1.97387    -0.24728  381(v),375(v),374(r),121(v)
    62. LP (   3)Cl   8                  1.94643    -0.24463  376(v),125(v),123(v)
    63. LP (   1)Cl  15                  1.99300    -0.93070  295(v),398(v),392(v),294(v)
    64. LP (   2)Cl  15                  1.97063    -0.30523  392(v),398(v),294(v),395(r)
                                                    295(v)
    65. LP (   3)Cl  15                  1.93696    -0.30219  393(v),296(v)
    66. LP (   1)Cl  16                  1.99283    -0.93105  244(v),390(v),392(v),243(v)
    67. LP (   2)Cl  16                  1.97040    -0.30380  392(v),390(v),243(v),387(r)
                                                    244(v)
    68. LP (   3)Cl  16                  1.93559    -0.30090  393(v),245(v)
    69. RY*(   1) C   1                  0.00465     0.87263   
    70. RY*(   2) C   1                  0.00327     0.81495   
    71. RY*(   3) C   1                  0.00119     1.67629   
    72. RY*(   4) C   1                  0.00111     1.17181   
    73. RY*(   5) C   1                  0.00070     0.61824   
    74. RY*(   6) C   1                  0.00028     0.72953   
    75. RY*(   7) C   1                  0.00024     1.61814   
    76. RY*(   8) C   1                  0.00013     0.98298   
    77. RY*(   9) C   1                  0.00008     1.95594   
    78. RY*(  10) C   1                  0.00006     3.09597   
    79. RY*(  11) C   1                  0.00003     2.63840   
    80. RY*(  12) C   1                  0.00000     2.90623   
    81. RY*(  13) C   1                  0.00001     1.69358   
    82. RY*(  14) C   1                  0.00000     1.52686   
    83. RY*(  15) C   1                  0.00000     2.02944   
    84. RY*(  16) C   1                  0.00000     2.73102   
    85. RY*(  17) C   1                  0.00000    21.63335   
    86. RY*(   1) C   2                  0.00503     0.68734   
    87. RY*(   2) C   2                  0.00270     1.06055   
    88. RY*(   3) C   2                  0.00225     0.56052   
    89. RY*(   4) C   2                  0.00065     1.80901   
    90. RY*(   5) C   2                  0.00035     1.30271   
    91. RY*(   6) C   2                  0.00011     1.49845   
    92. RY*(   7) C   2                  0.00007     2.30078   
    93. RY*(   8) C   2                  0.00005     2.41583   
    94. RY*(   9) C   2                  0.00003     0.75034   
    95. RY*(  10) C   2                  0.00004     1.09714   
    96. RY*(  11) C   2                  0.00002     2.55469   
    97. RY*(  12) C   2                  0.00002     1.42997   
    98. RY*(  13) C   2                  0.00000    21.85665   
    99. RY*(  14) C   2                  0.00001     2.87786   
   100. RY*(  15) C   2                  0.00001     1.73727   
   101. RY*(  16) C   2                  0.00000     2.91383   
   102. RY*(  17) C   2                  0.00001     1.73430   
   103. RY*(   1) C   3                  0.00614     1.21661   
   104. RY*(   2) C   3                  0.00303     1.09857   
   105. RY*(   3) C   3                  0.00183     1.47530   
   106. RY*(   4) C   3                  0.00145     1.19125   
   107. RY*(   5) C   3                  0.00095     0.61438   
   108. RY*(   6) C   3                  0.00025     1.44570   
   109. RY*(   7) C   3                  0.00016     1.88540   
   110. RY*(   8) C   3                  0.00011     1.15139   
   111. RY*(   9) C   3                  0.00009     2.96250   
   112. RY*(  10) C   3                  0.00008     2.13086   
   113. RY*(  11) C   3                  0.00004     2.03179   
   114. RY*(  12) C   3                  0.00002     0.94423   
   115. RY*(  13) C   3                  0.00001     3.33669   
   116. RY*(  14) C   3                  0.00000    22.12253   
   117. RY*(  15) C   3                  0.00001     1.93356   
   118. RY*(  16) C   3                  0.00000     2.90827   
   119. RY*(  17) C   3                  0.00001     1.98612   
   120. RY*(   1) C   4                  0.00988     0.94897   
   121. RY*(   2) C   4                  0.00617     0.94301   
   122. RY*(   3) C   4                  0.00450     0.88322   
   123. RY*(   4) C   4                  0.00228     1.09996   
   124. RY*(   5) C   4                  0.00116     1.06200   
   125. RY*(   6) C   4                  0.00106     1.34235   
   126. RY*(   7) C   4                  0.00068     2.43498   
   127. RY*(   8) C   4                  0.00046     1.64301   
   128. RY*(   9) C   4                  0.00013     0.80341   
   129. RY*(  10) C   4                  0.00014     2.01500   
   130. RY*(  11) C   4                  0.00007     2.67498   
   131. RY*(  12) C   4                  0.00004     2.60488   
   132. RY*(  13) C   4                  0.00004     1.92320   
   133. RY*(  14) C   4                  0.00001     2.17321   
   134. RY*(  15) C   4                  0.00001     2.25910   
   135. RY*(  16) C   4                  0.00000    22.03810   
   136. RY*(  17) C   4                  0.00000     2.91988   
   137. RY*(   1) C   5                  0.01363     1.16150   
   138. RY*(   2) C   5                  0.00747     1.50255   
   139. RY*(   3) C   5                  0.00677     1.55846   
   140. RY*(   4) C   5                  0.00263     1.81887   
   141. RY*(   5) C   5                  0.00138     1.60223   
   142. RY*(   6) C   5                  0.00072     1.36978   
   143. RY*(   7) C   5                  0.00064     1.40225   
   144. RY*(   8) C   5                  0.00035     1.23454   
   145. RY*(   9) C   5                  0.00018     3.12684   
   146. RY*(  10) C   5                  0.00009    11.52639   
   147. RY*(  11) C   5                  0.00010     2.54738   
   148. RY*(  12) C   5                  0.00007     3.08976   
   149. RY*(  13) C   5                  0.00004     2.22827   
   150. RY*(  14) C   5                  0.00002     2.57341   
   151. RY*(  15) C   5                  0.00001     6.12647   
   152. RY*(  16) C   5                  0.00001     2.99794   
   153. RY*(  17) C   5                  0.00001     4.32965   
   154. RY*(   1) C   6                  0.00719     0.87685   
   155. RY*(   2) C   6                  0.00698     0.96621   
   156. RY*(   3) C   6                  0.00455     0.92050   
   157. RY*(   4) C   6                  0.00342     0.94585   
   158. RY*(   5) C   6                  0.00212     1.00158   
   159. RY*(   6) C   6                  0.00100     0.84449   
   160. RY*(   7) C   6                  0.00079     1.17264   
   161. RY*(   8) C   6                  0.00066     1.12725   
   162. RY*(   9) C   6                  0.00032     1.68272   
   163. RY*(  10) C   6                  0.00025     2.12419   
   164. RY*(  11) C   6                  0.00019     2.47451   
   165. RY*(  12) C   6                  0.00011     2.79761   
   166. RY*(  13) C   6                  0.00007     2.71804   
   167. RY*(  14) C   6                  0.00004     2.54759   
   168. RY*(  15) C   6                  0.00003     6.45613   
   169. RY*(  16) C   6                  0.00000     2.87825   
   170. RY*(  17) C   6                  0.00001    18.53157   
   171. RY*(   1) O   7                  0.00258     0.73275   
   172. RY*(   2) O   7                  0.00221     0.90874   
   173. RY*(   3) O   7                  0.00049     0.70121   
   174. RY*(   4) O   7                  0.00020     1.72765   
   175. RY*(   5) O   7                  0.00012     1.37783   
   176. RY*(   6) O   7                  0.00008     1.48383   
   177. RY*(   7) O   7                  0.00006     1.63476   
   178. RY*(   8) O   7                  0.00002     1.41890   
   179. RY*(   9) O   7                  0.00001     5.71389   
   180. RY*(  10) O   7                  0.00001     3.25123   
   181. RY*(  11) O   7                  0.00000     5.29731   
   182. RY*(  12) O   7                  0.00000     5.35258   
   183. RY*(  13) O   7                  0.00000    49.70926   
   184. RY*(  14) O   7                  0.00000     3.01815   
   185. RY*(  15) O   7                  0.00001     3.47216   
   186. RY*(  16) O   7                  0.00001     3.42514   
   187. RY*(  17) O   7                  0.00000     3.24522   
   188. RY*(   1)Cl   8                  0.00531     0.75793   
   189. RY*(   2)Cl   8                  0.00262     0.76622   
   190. RY*(   3)Cl   8                  0.00199     0.75407   
   191. RY*(   4)Cl   8                  0.00023     1.03057   
   192. RY*(   5)Cl   8                  0.00015     1.60575   
   193. RY*(   6)Cl   8                  0.00013     0.63561   
   194. RY*(   7)Cl   8                  0.00004     0.50067   
   195. RY*(   8)Cl   8                  0.00001     1.23134   
   196. RY*(   9)Cl   8                  0.00001     1.09727   
   197. RY*(  10)Cl   8                  0.00002     0.73849   
   198. RY*(  11)Cl   8                  0.00001     1.26827   
   199. RY*(  12)Cl   8                  0.00002     1.18751   
   200. RY*(  13)Cl   8                  0.00000    24.89565   
   201. RY*(  14)Cl   8                  0.00000    18.22452   
   202. RY*(  15)Cl   8                  0.00000     3.27627   
   203. RY*(  16)Cl   8                  0.00000    25.01442   
   204. RY*(  17)Cl   8                  0.00000   207.66794   
   205. RY*(  18)Cl   8                  0.00001     3.14133   
   206. RY*(  19)Cl   8                  0.00000     3.43670   
   207. RY*(  20)Cl   8                  0.00001     1.14044   
   208. RY*(  21)Cl   8                  0.00000    24.86341   
   209. RY*(   1) C   9                  0.00662     1.36743   
   210. RY*(   2) C   9                  0.00602     1.01079   
   211. RY*(   3) C   9                  0.00203     1.10565   
   212. RY*(   4) C   9                  0.00090     1.39388   
   213. RY*(   5) C   9                  0.00075     1.33255   
   214. RY*(   6) C   9                  0.00054     1.81648   
   215. RY*(   7) C   9                  0.00019     1.47518   
   216. RY*(   8) C   9                  0.00017     1.66390   
   217. RY*(   9) C   9                  0.00014     2.25032   
   218. RY*(  10) C   9                  0.00010     2.50648   
   219. RY*(  11) C   9                  0.00008     1.76515   
   220. RY*(  12) C   9                  0.00007     4.29935   
   221. RY*(  13) C   9                  0.00005     3.03481   
   222. RY*(  14) C   9                  0.00004     2.86645   
   223. RY*(  15) C   9                  0.00002     0.95261   
   224. RY*(  16) C   9                  0.00001     2.93977   
   225. RY*(  17) C   9                  0.00000    19.85013   
   226. RY*(   1) C  10                  0.00566     1.04169   
   227. RY*(   2) C  10                  0.00312     1.03499   
   228. RY*(   3) C  10                  0.00109     1.02784   
   229. RY*(   4) C  10                  0.00102     0.86392   
   230. RY*(   5) C  10                  0.00068     1.47568   
   231. RY*(   6) C  10                  0.00026     1.00624   
   232. RY*(   7) C  10                  0.00019     2.98940   
   233. RY*(   8) C  10                  0.00016     1.54888   
   234. RY*(   9) C  10                  0.00014     1.60259   
   235. RY*(  10) C  10                  0.00010     4.09699   
   236. RY*(  11) C  10                  0.00005     1.56182   
   237. RY*(  12) C  10                  0.00006     1.82889   
   238. RY*(  13) C  10                  0.00002     2.46804   
   239. RY*(  14) C  10                  0.00003     1.19875   
   240. RY*(  15) C  10                  0.00002     2.67381   
   241. RY*(  16) C  10                  0.00000     3.04867   
   242. RY*(  17) C  10                  0.00000    20.80036   
   243. RY*(   1) C  11                  0.00748     1.01864   
   244. RY*(   2) C  11                  0.00637     1.06961   
   245. RY*(   3) C  11                  0.00262     1.19619   
   246. RY*(   4) C  11                  0.00098     1.68941   
   247. RY*(   5) C  11                  0.00081     0.99181   
   248. RY*(   6) C  11                  0.00062     2.19554   
   249. RY*(   7) C  11                  0.00043     2.02596   
   250. RY*(   8) C  11                  0.00026     1.21964   
   251. RY*(   9) C  11                  0.00015     3.30337   
   252. RY*(  10) C  11                  0.00008     3.71294   
   253. RY*(  11) C  11                  0.00006     0.45726   
   254. RY*(  12) C  11                  0.00005     1.41803   
   255. RY*(  13) C  11                  0.00004     1.06083   
   256. RY*(  14) C  11                  0.00002     1.49991   
   257. RY*(  15) C  11                  0.00002     2.37392   
   258. RY*(  16) C  11                  0.00000     2.86148   
   259. RY*(  17) C  11                  0.00000    20.80919   
   260. RY*(   1) C  12                  0.00542     1.18838   
   261. RY*(   2) C  12                  0.00237     1.19320   
   262. RY*(   3) C  12                  0.00127     0.77132   
   263. RY*(   4) C  12                  0.00066     1.64166   
   264. RY*(   5) C  12                  0.00046     1.04239   
   265. RY*(   6) C  12                  0.00024     1.36165   
   266. RY*(   7) C  12                  0.00018     0.84140   
   267. RY*(   8) C  12                  0.00016     2.20659   
   268. RY*(   9) C  12                  0.00010     3.12970   
   269. RY*(  10) C  12                  0.00008     2.08377   
   270. RY*(  11) C  12                  0.00005     1.00338   
   271. RY*(  12) C  12                  0.00003     2.46361   
   272. RY*(  13) C  12                  0.00001     2.42148   
   273. RY*(  14) C  12                  0.00002     1.83723   
   274. RY*(  15) C  12                  0.00001     2.20623   
   275. RY*(  16) C  12                  0.00000    21.86352   
   276. RY*(  17) C  12                  0.00000     2.90450   
   277. RY*(   1) C  13                  0.00587     1.05469   
   278. RY*(   2) C  13                  0.00257     1.20393   
   279. RY*(   3) C  13                  0.00113     1.11966   
   280. RY*(   4) C  13                  0.00095     1.00678   
   281. RY*(   5) C  13                  0.00046     1.18331   
   282. RY*(   6) C  13                  0.00030     1.42322   
   283. RY*(   7) C  13                  0.00025     0.87462   
   284. RY*(   8) C  13                  0.00017     1.92338   
   285. RY*(   9) C  13                  0.00013     3.20439   
   286. RY*(  10) C  13                  0.00006     2.20674   
   287. RY*(  11) C  13                  0.00003     2.21445   
   288. RY*(  12) C  13                  0.00003     2.93311   
   289. RY*(  13) C  13                  0.00002     0.68928   
   290. RY*(  14) C  13                  0.00000     2.91507   
   291. RY*(  15) C  13                  0.00001     1.68008   
   292. RY*(  16) C  13                  0.00000    21.44707   
   293. RY*(  17) C  13                  0.00001     2.28007   
   294. RY*(   1) C  14                  0.00737     1.02404   
   295. RY*(   2) C  14                  0.00628     1.08898   
   296. RY*(   3) C  14                  0.00266     1.17932   
   297. RY*(   4) C  14                  0.00080     1.60250   
   298. RY*(   5) C  14                  0.00077     1.02037   
   299. RY*(   6) C  14                  0.00067     2.12582   
   300. RY*(   7) C  14                  0.00051     2.05293   
   301. RY*(   8) C  14                  0.00033     1.19234   
   302. RY*(   9) C  14                  0.00014     3.40870   
   303. RY*(  10) C  14                  0.00010     3.36615   
   304. RY*(  11) C  14                  0.00006     0.37316   
   305. RY*(  12) C  14                  0.00005     1.68620   
   306. RY*(  13) C  14                  0.00002     1.46457   
   307. RY*(  14) C  14                  0.00002     3.07714   
   308. RY*(  15) C  14                  0.00002     0.66803   
   309. RY*(  16) C  14                  0.00000     2.88406   
   310. RY*(  17) C  14                  0.00000    20.67134   
   311. RY*(   1)Cl  15                  0.00401     0.78634   
   312. RY*(   2)Cl  15                  0.00241     0.75417   
   313. RY*(   3)Cl  15                  0.00080     0.68809   
   314. RY*(   4)Cl  15                  0.00033     0.68322   
   315. RY*(   5)Cl  15                  0.00015     0.79202   
   316. RY*(   6)Cl  15                  0.00012     0.36904   
   317. RY*(   7)Cl  15                  0.00007     0.86447   
   318. RY*(   8)Cl  15                  0.00005     1.03478   
   319. RY*(   9)Cl  15                  0.00004     2.07436   
   320. RY*(  10)Cl  15                  0.00001     0.98168   
   321. RY*(  11)Cl  15                  0.00001     3.64977   
   322. RY*(  12)Cl  15                  0.00000    24.55011   
   323. RY*(  13)Cl  15                  0.00000    24.67254   
   324. RY*(  14)Cl  15                  0.00001     3.38994   
   325. RY*(  15)Cl  15                  0.00000     3.47250   
   326. RY*(  16)Cl  15                  0.00000    24.59071   
   327. RY*(  17)Cl  15                  0.00001     1.09115   
   328. RY*(  18)Cl  15                  0.00001     0.90424   
   329. RY*(  19)Cl  15                  0.00000    18.26934   
   330. RY*(  20)Cl  15                  0.00000   207.63460   
   331. RY*(  21)Cl  15                  0.00000     1.05137   
   332. RY*(   1)Cl  16                  0.00379     0.78802   
   333. RY*(   2)Cl  16                  0.00234     0.75710   
   334. RY*(   3)Cl  16                  0.00079     0.67177   
   335. RY*(   4)Cl  16                  0.00029     0.62447   
   336. RY*(   5)Cl  16                  0.00011     0.99750   
   337. RY*(   6)Cl  16                  0.00012     0.36808   
   338. RY*(   7)Cl  16                  0.00007     0.71178   
   339. RY*(   8)Cl  16                  0.00006     0.94988   
   340. RY*(   9)Cl  16                  0.00004     1.93809   
   341. RY*(  10)Cl  16                  0.00002     1.41325   
   342. RY*(  11)Cl  16                  0.00001     4.72284   
   343. RY*(  12)Cl  16                  0.00001     1.30317   
   344. RY*(  13)Cl  16                  0.00000     4.89429   
   345. RY*(  14)Cl  16                  0.00000    23.10994   
   346. RY*(  15)Cl  16                  0.00000     4.89801   
   347. RY*(  16)Cl  16                  0.00000    23.29168   
   348. RY*(  17)Cl  16                  0.00000    18.17585   
   349. RY*(  18)Cl  16                  0.00001     0.95064   
   350. RY*(  19)Cl  16                  0.00000   207.59062   
   351. RY*(  20)Cl  16                  0.00000    23.31195   
   352. RY*(  21)Cl  16                  0.00000     0.94092   
   353. RY*(   1) H  17                  0.00078     1.01045   
   354. RY*(   2) H  17                  0.00022     2.17545   
   355. RY*(   3) H  17                  0.00012     1.72941   
   356. RY*(   4) H  17                  0.00009     2.08923   
   357. RY*(   5) H  17                  0.00003     2.57734   
   358. RY*(   1) H  18                  0.00087     1.34883   
   359. RY*(   2) H  18                  0.00022     1.78473   
   360. RY*(   3) H  18                  0.00011     1.96626   
   361. RY*(   4) H  18                  0.00009     1.97602   
   362. RY*(   5) H  18                  0.00005     2.70877   
   363. RY*(   1) H  19                  0.00088     1.41371   
   364. RY*(   2) H  19                  0.00021     1.80133   
   365. RY*(   3) H  19                  0.00010     2.11176   
   366. RY*(   4) H  19                  0.00011     1.79474   
   367. RY*(   5) H  19                  0.00004     2.58808   
   368. RY*(   1) H  20                  0.00098     1.11107   
   369. RY*(   2) H  20                  0.00030     2.06607   
   370. RY*(   3) H  20                  0.00012     1.78828   
   371. RY*(   4) H  20                  0.00007     2.37010   
   372. RY*(   5) H  20                  0.00007     2.45626   
   373. BD*(   1) C   1 - C   2          0.02192     0.61810   
   374. BD*(   2) C   1 - C   2          0.07779     0.27089   
   375. BD*(   1) C   1 - C   4          0.03475     0.70859   
   376. BD*(   2) C   1 - C   4          0.39333     0.17576  378(v),384(v),73(g),123(g)
                                                    188(v)
   377. BD*(   1) C   2 - C   3          0.02307     0.73245   
   378. BD*(   2) C   2 - C   3          0.41120     0.18382  384(v),376(v),88(g),107(g)
                                                    105(g),94(g)
   379. BD*(   1) C   3 - C   6          0.02438     0.72156   
   380. BD*(   1) C   3 - H  20          0.02552     0.61443   
   381. BD*(   1) C   4 - C   5          0.06947     0.69610   
   382. BD*(   1) C   4 -Cl   8          0.05148     0.33699   
   383. BD*(   1) C   5 - C   6          0.05510     0.70411   
   384. BD*(   2) C   5 - C   6          0.48674     0.18266  378(v),376(v),388(v),171(v)
                                                    139(g),144(g),389(v),387(v)
   385. BD*(   1) C   5 - O   7          0.01096     0.74085   
   386. BD*(   1) C   6 - C   9          0.02590     0.63326   
   387. BD*(   1) C   9 - C  10          0.02526     0.71341   
   388. BD*(   2) C   9 - C  10          0.33352     0.16246  396(v),393(v),384(v),229(g)
                                                    379(v),230(g),383(v)
   389. BD*(   1) C   9 - C  12          0.02504     0.71935   
   390. BD*(   1) C  10 - C  11          0.02606     0.69512   
   391. BD*(   1) C  10 - H  19          0.01292     0.58546   
   392. BD*(   1) C  11 - C  14          0.04361     0.68181   
   393. BD*(   2) C  11 - C  14          0.48211     0.10264  396(v),388(v),245(g),296(g)
                                                    332(v),311(v),229(v),279(v)
   394. BD*(   1) C  11 -Cl  16          0.02813     0.29401   
   395. BD*(   1) C  12 - C  13          0.01566     0.72172   
   396. BD*(   2) C  12 - C  13          0.30468     0.15747  388(v),393(v),281(g),262(g)
   397. BD*(   1) C  12 - H  18          0.01238     0.60633   
   398. BD*(   1) C  13 - C  14          0.02735     0.70106   
   399. BD*(   1) C  13 - H  17          0.01271     0.57652   
   400. BD*(   1) C  14 -Cl  15          0.02944     0.29482   
       -------------------------------
              Total Lewis  132.65308  ( 97.5390%)
        Valence non-Lewis    3.09047  (  2.2724%)
        Rydberg non-Lewis    0.25645  (  0.1886%)
       -------------------------------
            Total unit  1  136.00000  (100.0000%)
           Charge unit  1   -1.00000
 Leave Link  607 at Wed Jul  6 05:05:57 2022, MaxMem=  1879048192 cpu:              17.1 elap:               2.5
 (Enter /gpfs/software/gaussian16/sse4/tar/g16/l701.exe)
 ... and contract with generalized density number  0.
 Compute integral first derivatives.
 Leave Link  701 at Wed Jul  6 05:07:27 2022, MaxMem=  1879048192 cpu:               1.1 elap:               0.2
 (Enter /gpfs/software/gaussian16/sse4/tar/g16/l702.exe)
 L702 exits ... SP integral derivatives will be done elsewhere.
 Leave Link  702 at Wed Jul  6 05:08:13 2022, MaxMem=  1879048192 cpu:               0.1 elap:              15.1
 (Enter /gpfs/software/gaussian16/sse4/tar/g16/l703.exe)
 Integral derivatives from FoFJK, PRISM(SPDF).
 Compute integral first derivatives, UseDBF=F ICtDFT=           0.
 Calling FoFJK, ICntrl=      2127 FMM=F ISym2X=0 I1Cent= 0 IOpClX= 0 NMat=1 NMatS=1 NMatT=0.
 FoFJK:  IHMeth= 1 ICntrl=    2127 DoSepK=F KAlg= 0 I1Cent=           0 FoldK=F
 IRaf=         0 NMat=       1 IRICut=       1 DoRegI=T DoRafI=F ISym2E= 0 IDoP0=0 IntGTp=1.
 FoFCou: FMM=F IPFlag=           0 FMFlag=      100000 FMFlg1=         800
         NFxFlg=           0 DoJE=F BraDBF=F KetDBF=F FulRan=T
         wScrn=  0.000000 ICntrl=      2127 IOpCl=  0 I1Cent=           0 NGrid=           0
         NMat0=    1 NMatS0=      1 NMatT0=    0 NMatD0=    1 NMtDS0=    0 NMtDT0=    0
 Symmetry not used in FoFCou.
 Leave Link  703 at Wed Jul  6 05:09:56 2022, MaxMem=  1879048192 cpu:             186.5 elap:              42.9
 (Enter /gpfs/software/gaussian16/sse4/tar/g16/l716.exe)
 Dipole        =-3.25705384D+00 5.24260941D-01 6.94982670D-01
 ***** Axes restored to original set *****
 -------------------------------------------------------------------
 Center     Atomic                   Forces (Hartrees/Bohr)
 Number     Number              X              Y              Z
 -------------------------------------------------------------------
      1        6           0.085186841    0.015120914   -0.124556731
      2        6          -0.035335346   -0.041426706    0.144393012
      3        6           0.007944926    0.007436425   -0.025452947
      4        6          -0.061272363    0.023657373   -0.000188019
      5        6           0.042879956   -0.023136368    0.019619116
      6        6          -0.014486912    0.013112545   -0.019306828
      7        8          -0.024906369    0.014232000   -0.022518628
      8       17           0.007653119   -0.008920688    0.015872807
      9        6          -0.002474872    0.001249056    0.003021317
     10        6          -0.001456779   -0.006200301    0.001999583
     11        6          -0.011909472   -0.006249415    0.006118956
     12        6           0.003809729   -0.002497202    0.004238502
     13        6          -0.014573981    0.006203848    0.005745697
     14        6          -0.006636918    0.001661244    0.002635386
     15       17           0.007255842    0.001421968   -0.003879441
     16       17           0.005835889    0.001966909   -0.002894006
     17        1           0.001879079    0.003035169   -0.002918061
     18        1           0.001917853    0.004836629   -0.001482339
     19        1           0.002027461   -0.002486864   -0.000219814
     20        1           0.006662320   -0.003016537   -0.000227559
 -------------------------------------------------------------------
 Cartesian Forces:  Max     0.144393012 RMS     0.031095077
 Leave Link  716 at Wed Jul  6 05:11:16 2022, MaxMem=  1879048192 cpu:               0.2 elap:              16.3
 (Enter /gpfs/software/gaussian16/sse4/tar/g16/l103.exe)

 GradGradGradGradGradGradGradGradGradGradGradGradGradGradGradGradGradGrad
 Berny optimization.
 FormGI is forming the generalized inverse of G from B-inverse, IUseBI=4.
 Internal  Forces:  Max     0.126672801 RMS     0.016315269
 Search for a local minimum.
 Step number   1 out of a maximum of  108
 All quantities printed in internal units (Hartrees-Bohrs-Radians)
 RMS Force = .16315D-01 SwitMx=.10000D-02 MixMth= 1
 Mixed Optimization -- RFO/linear search
 Second derivative matrix not updated -- first step.
 ITU=  0
     Eigenvalues ---    0.00819   0.01426   0.01626   0.01630   0.01686
     Eigenvalues ---    0.01821   0.01917   0.01961   0.02016   0.02041
     Eigenvalues ---    0.02066   0.02087   0.02102   0.02139   0.02140
     Eigenvalues ---    0.02156   0.02229   0.15992   0.15998   0.15999
     Eigenvalues ---    0.15999   0.22370   0.23339   0.23476   0.24607
     Eigenvalues ---    0.24988   0.24996   0.24998   0.24998   0.24999
     Eigenvalues ---    0.24999   0.25000   0.25000   0.30915   0.32396
     Eigenvalues ---    0.32569   0.32806   0.34768   0.35122   0.35257
     Eigenvalues ---    0.35294   0.38577   0.39497   0.41440   0.41586
     Eigenvalues ---    0.41658   0.44843   0.44965   0.45509   0.45780
     Eigenvalues ---    0.46411   0.46792   0.48513   0.71639
 RFO step:  Lambda=-5.74453685D-02 EMin= 8.19491140D-03
 Linear search not attempted -- first point.
 Maximum step size (   0.300) exceeded in Quadratic search.
    -- Step size scaled by   0.819
 Iteration  1 RMS(Cart)=  0.05424044 RMS(Int)=  0.00140509
 Iteration  2 RMS(Cart)=  0.00167033 RMS(Int)=  0.00018593
 Iteration  3 RMS(Cart)=  0.00000215 RMS(Int)=  0.00018592
 Iteration  4 RMS(Cart)=  0.00000000 RMS(Int)=  0.00018592
 ITry= 1 IFail=0 DXMaxC= 1.87D-01 DCOld= 1.00D+10 DXMaxT= 3.00D-01 DXLimC= 3.00D+00 Rises=F
 Variable       Old X    -DE/DX   Delta X   Delta X   Delta X     New X
                                 (Linear)    (Quad)   (Total)
    R1        2.60587  -0.12667   0.00000  -0.19328  -0.19289   2.41299
    R2        2.64282  -0.02691   0.00000  -0.04594  -0.04577   2.59704
    R3        2.62059  -0.00201   0.00000  -0.00478  -0.00452   2.61607
    R4        2.68401  -0.01875   0.00000  -0.02850  -0.02864   2.65537
    R5        2.05259   0.00155   0.00000   0.00309   0.00309   2.05568
    R6        2.70070   0.01162   0.00000   0.02199   0.02176   2.72246
    R7        3.29876   0.01253   0.00000   0.02800   0.02800   3.32676
    R8        2.72142   0.00344   0.00000   0.01205   0.01166   2.73308
    R9        2.42766  -0.03619   0.00000  -0.03830  -0.03830   2.38936
   R10        2.82694  -0.01802   0.00000  -0.03828  -0.03828   2.78866
   R11        2.65918  -0.00954   0.00000  -0.01574  -0.01574   2.64344
   R12        2.65657  -0.00721   0.00000  -0.01176  -0.01175   2.64481
   R13        2.64604  -0.00906   0.00000  -0.01457  -0.01457   2.63146
   R14        2.05478  -0.00299   0.00000  -0.00598  -0.00598   2.04879
   R15        2.64179  -0.00831   0.00000  -0.01311  -0.01311   2.62867
   R16        3.27125   0.00578   0.00000   0.01240   0.01240   3.28366
   R17        2.64182  -0.01095   0.00000  -0.01724  -0.01724   2.62458
   R18        2.06054  -0.00508   0.00000  -0.01026  -0.01026   2.05028
   R19        2.63251  -0.00175   0.00000  -0.00257  -0.00257   2.62994
   R20        2.05200  -0.00259   0.00000  -0.00517  -0.00517   2.04683
   R21        3.26815   0.00744   0.00000   0.01590   0.01590   3.28405
    A1        2.09762   0.03117   0.00000   0.06611   0.06680   2.16442
    A2        2.07718   0.02919   0.00000   0.06431   0.06514   2.14232
    A3        2.13068  -0.03110   0.00000  -0.08599  -0.08595   2.04473
    A4        2.05551   0.02288   0.00000   0.07061   0.07060   2.12611
    A5        2.09684   0.00822   0.00000   0.01540   0.01538   2.11223
    A6        2.15924  -0.02834   0.00000  -0.07492  -0.07509   2.08415
    A7        1.98974   0.03935   0.00000   0.10452   0.10460   2.09434
    A8        2.13420  -0.01101   0.00000  -0.02961  -0.02953   2.10467
    A9        2.00101  -0.00532   0.00000   0.00133   0.00056   2.00157
   A10        2.13573  -0.00173   0.00000  -0.01232  -0.01197   2.12377
   A11        2.14639   0.00706   0.00000   0.01110   0.01146   2.15785
   A12        2.10040   0.00440   0.00000   0.02919   0.02857   2.12897
   A13        2.03930   0.00824   0.00000   0.01320   0.01350   2.05280
   A14        2.14339  -0.01264   0.00000  -0.04243  -0.04212   2.10128
   A15        2.11467  -0.00002   0.00000   0.00012   0.00011   2.11477
   A16        2.12003  -0.00388   0.00000  -0.01017  -0.01018   2.10985
   A17        2.04811   0.00392   0.00000   0.01026   0.01025   2.05836
   A18        2.11741  -0.00112   0.00000  -0.00367  -0.00367   2.11374
   A19        2.08106   0.00178   0.00000   0.00644   0.00643   2.08750
   A20        2.08465  -0.00066   0.00000  -0.00274  -0.00274   2.08191
   A21        2.09553   0.00037   0.00000   0.00103   0.00102   2.09655
   A22        2.05441   0.00559   0.00000   0.01491   0.01491   2.06932
   A23        2.13318  -0.00596   0.00000  -0.01587  -0.01588   2.11730
   A24        2.12438  -0.00335   0.00000  -0.00961  -0.00962   2.11477
   A25        2.07780  -0.00001   0.00000  -0.00153  -0.00153   2.07627
   A26        2.08056   0.00337   0.00000   0.01120   0.01121   2.09177
   A27        2.09305   0.00146   0.00000   0.00495   0.00495   2.09800
   A28        2.07678   0.00308   0.00000   0.01188   0.01189   2.08867
   A29        2.11331  -0.00454   0.00000  -0.01683  -0.01682   2.09649
   A30        2.08770  -0.00128   0.00000  -0.00293  -0.00294   2.08476
   A31        2.13832  -0.00555   0.00000  -0.01502  -0.01502   2.12331
   A32        2.05715   0.00684   0.00000   0.01797   0.01797   2.07512
    D1        0.00941  -0.00000   0.00000  -0.00067  -0.00058   0.00883
    D2        0.00793   0.00030   0.00000   0.00205   0.00207   0.01001
    D3       -3.12917   0.00059   0.00000   0.00462   0.00469  -3.12448
    D4       -0.01204  -0.00045   0.00000  -0.00402  -0.00407  -0.01611
    D5        3.11149  -0.00041   0.00000  -0.00222  -0.00237   3.10912
    D6       -0.00243   0.00062   0.00000   0.00759   0.00745   0.00502
    D7        3.12479   0.00025   0.00000   0.00419   0.00397   3.12877
    D8       -3.12554   0.00045   0.00000   0.00523   0.00519  -3.12035
    D9        0.00168   0.00008   0.00000   0.00183   0.00172   0.00340
   D10       -0.02122   0.00027   0.00000   0.00213   0.00209  -0.01914
   D11        3.11022   0.00130   0.00000   0.01457   0.01435   3.12457
   D12        3.11551   0.00009   0.00000  -0.00033  -0.00021   3.11530
   D13       -0.03623   0.00112   0.00000   0.01211   0.01205  -0.02418
   D14        0.01808  -0.00063   0.00000  -0.00620  -0.00632   0.01176
   D15       -3.10827  -0.00043   0.00000  -0.00311  -0.00324  -3.11151
   D16       -3.11330  -0.00161   0.00000  -0.01857  -0.01870  -3.13199
   D17        0.04355  -0.00140   0.00000  -0.01548  -0.01562   0.02793
   D18        0.83952  -0.00259   0.00000  -0.03314  -0.03318   0.80635
   D19       -2.27188  -0.00341   0.00000  -0.04177  -0.04178  -2.31366
   D20       -2.31682  -0.00282   0.00000  -0.03598  -0.03597  -2.35279
   D21        0.85496  -0.00364   0.00000  -0.04461  -0.04457   0.81039
   D22       -3.10485   0.00019   0.00000   0.00139   0.00137  -3.10347
   D23        0.04894  -0.00002   0.00000  -0.00085  -0.00087   0.04807
   D24        0.00776   0.00085   0.00000   0.00934   0.00939   0.01715
   D25       -3.12164   0.00064   0.00000   0.00710   0.00715  -3.11449
   D26        3.12144  -0.00026   0.00000  -0.00261  -0.00260   3.11883
   D27       -0.05216  -0.00004   0.00000  -0.00033  -0.00034  -0.05250
   D28        0.00893  -0.00100   0.00000  -0.01077  -0.01078  -0.00185
   D29        3.11852  -0.00077   0.00000  -0.00849  -0.00852   3.11000
   D30       -0.01488  -0.00027   0.00000  -0.00315  -0.00313  -0.01801
   D31        3.11501   0.00025   0.00000   0.00265   0.00270   3.11771
   D32        3.11449  -0.00005   0.00000  -0.00083  -0.00083   3.11366
   D33       -0.03881   0.00047   0.00000   0.00496   0.00500  -0.03381
   D34        0.00519  -0.00018   0.00000  -0.00202  -0.00202   0.00317
   D35       -3.14108   0.00026   0.00000   0.00250   0.00244  -3.13864
   D36       -3.12415  -0.00081   0.00000  -0.00831  -0.00823  -3.13238
   D37        0.01276  -0.00036   0.00000  -0.00378  -0.00377   0.00898
   D38       -0.01852   0.00056   0.00000   0.00591   0.00586  -0.01266
   D39        3.11328   0.00063   0.00000   0.00677   0.00674   3.12002
   D40       -3.12806   0.00040   0.00000   0.00385   0.00381  -3.12425
   D41        0.00374   0.00047   0.00000   0.00471   0.00469   0.00843
   D42        0.01116   0.00008   0.00000   0.00080   0.00079   0.01195
   D43       -3.12596  -0.00031   0.00000  -0.00343  -0.00346  -3.12942
   D44       -3.12043  -0.00004   0.00000  -0.00025  -0.00026  -3.12070
   D45        0.02562  -0.00043   0.00000  -0.00448  -0.00451   0.02111
         Item               Value     Threshold  Converged?
 Maximum Force            0.126673     0.000450     NO 
 RMS     Force            0.016315     0.000300     NO 
 Maximum Displacement     0.187428     0.001800     NO 
 RMS     Displacement     0.054461     0.001200     NO 
 Predicted change in Energy=-3.061009D-02
 Lowest energy point so far.  Saving SCF results.
 GradGradGradGradGradGradGradGradGradGradGradGradGradGradGradGradGradGrad

 Leave Link  103 at Wed Jul  6 05:11:16 2022, MaxMem=  1879048192 cpu:               0.2 elap:               0.1
 (Enter /gpfs/software/gaussian16/sse4/tar/g16/l202.exe)
                          Input orientation:                          
 ---------------------------------------------------------------------
 Center     Atomic      Atomic             Coordinates (Angstroms)
 Number     Number       Type             X           Y           Z
 ---------------------------------------------------------------------
      1          6           0       -7.890878   -1.451594    6.370159
      2          6           0       -7.488562   -1.132065    5.201180
      3          6           0       -6.227798   -1.454527    4.728993
      4          6           0       -7.126887   -2.134079    7.286250
      5          6           0       -5.781457   -2.516250    6.940882
      6          6           0       -5.372715   -2.145724    5.603956
      7          8           0       -5.034917   -3.128937    7.756963
      8         17           0       -7.797967   -2.543133    8.861524
      9          6           0       -4.032208   -2.509208    5.105356
     10          6           0       -3.238235   -1.582427    4.421643
     11          6           0       -1.992362   -1.939551    3.912383
     12          6           0       -3.526791   -3.802508    5.280672
     13          6           0       -2.277080   -4.158457    4.790285
     14          6           0       -1.506462   -3.229818    4.097016
     15         17           0        0.044343   -3.717044    3.482425
     16         17           0       -1.076976   -0.745673    3.042842
     17          1           0       -1.901093   -5.160437    4.957171
     18          1           0       -4.115812   -4.526181    5.834291
     19          1           0       -3.592344   -0.565876    4.292560
     20          1           0       -5.911167   -1.200761    3.719688
 ---------------------------------------------------------------------
                    Distance matrix (angstroms):
                    1          2          3          4          5
     1  C    0.000000
     2  C    1.276897   0.000000
     3  C    2.336507   1.384365   0.000000
     4  C    1.374296   2.341443   2.794587   0.000000
     5  C    2.430817   2.802987   2.493778   1.440665   0.000000
     6  C    2.722137   2.380450   1.405162   2.430508   1.446282
     7  O    3.590713   4.066927   3.659947   2.363822   1.264395
     8  Cl   2.721579   3.935094   4.552835   1.760444   2.784942
     9  C    4.196142   3.721839   2.464674   3.804479   2.535563
    10  C    5.045881   4.344627   3.008041   4.861266   3.699537
    11  C    6.408685   5.702740   4.340624   6.146883   4.884837
    12  C    5.075336   4.778411   3.621160   4.445975   3.081278
    13  C    6.429451   6.040483   4.787815   5.817953   4.427479
    14  C    7.006427   6.434692   5.083509   6.554467   5.183853
    15  Cl   8.742940   8.147447   6.783264   8.270514   6.880609
    16  Cl   7.615682   6.776146   5.465944   7.519017   6.360959
    17  H    7.185372   6.892541   5.701421   6.472432   5.097456
    18  H    4.898098   4.826624   3.888088   4.110586   2.835268
    19  H    4.855750   4.040628   2.815279   4.890239   3.950922
    20  H    3.317705   2.165113   1.087819   3.881935   3.481871
                    6          7          8          9         10
     6  C    0.000000
     7  O    2.390869   0.000000
     8  Cl   4.080629   3.032766   0.000000
     9  C    1.475697   2.901811   5.318919   0.000000
    10  C    2.504231   4.091958   6.436355   1.398850   0.000000
    11  C    3.785592   5.045054   7.652670   2.430775   1.392509
    12  C    2.501376   2.976601   5.714147   1.399574   2.397907
    13  C    3.781020   4.179324   7.047302   2.428944   2.774103
    14  C    4.288827   5.084818   7.921813   2.813436   2.412119
    15  Cl   6.026147   6.664565   9.581994   4.550938   4.026666
    16  Cl   5.193536   6.600620   9.069711   4.012159   2.696718
    17  H    4.643165   4.667620   7.541047   3.404794   3.857057
    18  H    2.701747   2.548276   5.162838   2.146280   3.381036
    19  H    2.717609   4.544489   6.517074   2.151896   1.084173
    20  H    2.175627   4.559086   5.639190   2.676303   2.789799
                   11         12         13         14         15
    11  C    0.000000
    12  C    2.774401   0.000000
    13  C    2.403190   1.388869   0.000000
    14  C    1.391035   2.410549   1.391706   0.000000
    15  Cl   2.737246   3.999249   2.700805   1.737846   0.000000
    16  Cl   1.737636   4.511510   4.017575   2.732530   3.206188
    17  H    3.387332   2.142782   1.083134   2.150090   2.836014
    18  H    3.859200   1.084962   2.146184   3.392254   4.846944
    19  H    2.142769   3.384738   3.858016   3.389060   4.879720
    20  H    3.992490   3.858887   4.806323   4.864245   6.469627
                   16         17         18         19         20
    16  Cl   0.000000
    17  H    4.882004   0.000000
    18  H    5.596334   2.465076   0.000000
    19  H    2.814462   4.940852   4.281936   0.000000
    20  H    4.902513   5.769843   4.330504   2.471478   0.000000
 Stoichiometry    C12H4Cl3O(1-)
 Framework group  C1[X(C12H4Cl3O)]
 Deg. of freedom    54
 Full point group                 C1      NOp   1
 RotChk:  IX=0 Diff= 1.90D-02
 Largest Abelian subgroup         C1      NOp   1
 Largest concise Abelian subgroup C1      NOp   1
                         Standard orientation:                         
 ---------------------------------------------------------------------
 Center     Atomic      Atomic             Coordinates (Angstroms)
 Number     Number       Type             X           Y           Z
 ---------------------------------------------------------------------
      1          6           0        3.833257    1.346908    0.511628
      2          6           0        2.884204    2.097216    0.920045
      3          6           0        1.553086    1.722241    0.856902
      4          6           0        3.646127    0.101951   -0.039511
      5          6           0        2.308454   -0.411360   -0.190043
      6          6           0        1.266682    0.465571    0.297228
      7          8           0        2.085818   -1.543107   -0.707998
      8         17           0        5.034923   -0.854846   -0.544437
      9          6           0       -0.147693    0.048496    0.240018
     10          6           0       -1.142359    0.922046   -0.212010
     11          6           0       -2.482177    0.542777   -0.223157
     12          6           0       -0.538015   -1.227675    0.661731
     13          6           0       -1.870965   -1.616929    0.635568
     14          6           0       -2.850910   -0.730210    0.199355
     15         17           0       -4.510232   -1.246693    0.197915
     16         17           0       -3.666772    1.693047   -0.764447
     17          1           0       -2.143642   -2.617344    0.948612
     18          1           0        0.223040   -1.928942    0.987556
     19          1           0       -0.867377    1.908217   -0.568778
     20          1           0        0.758663    2.361092    1.236520
 ---------------------------------------------------------------------
 Rotational constants (GHZ):           1.0055780           0.1682219           0.1509956
 Leave Link  202 at Wed Jul  6 05:11:16 2022, MaxMem=  1879048192 cpu:               0.1 elap:               0.0
 (Enter /gpfs/software/gaussian16/sse4/tar/g16/l301.exe)
 Standard basis: 6-311+G(d,p) (5D, 7F)
 Ernie: Thresh=  0.10000D-02 Tol=  0.10000D-05 Strict=F.
 There are   416 symmetry adapted cartesian basis functions of A   symmetry.
 There are   400 symmetry adapted basis functions of A   symmetry.
   400 basis functions,   659 primitive gaussians,   416 cartesian basis functions
    68 alpha electrons       68 beta electrons
       nuclear repulsion energy      1252.4080830447 Hartrees.
 IExCor= 4336 DFT=T Ex+Corr=M062X ExCW=0 ScaHFX=  0.540000
 ScaDFX=  1.000000  1.000000  1.000000  1.000000 ScalE2=  1.000000  1.000000
 IRadAn=      5 IRanWt=     -1 IRanGd=            0 ICorTp=0 IEmpDi=  4
 NAtoms=   20 NActive=   20 NUniq=   20 SFac= 1.00D+00 NAtFMM=   60 NAOKFM=F Big=F
 Integral buffers will be    131072 words long.
 Raffenetti 2 integral format.
 Two-electron integral symmetry is turned on.
 Leave Link  301 at Wed Jul  6 05:11:17 2022, MaxMem=  1879048192 cpu:               0.4 elap:               0.1
 (Enter /gpfs/software/gaussian16/sse4/tar/g16/l302.exe)
 NPDir=0 NMtPBC=     1 NCelOv=     1 NCel=       1 NClECP=     1 NCelD=      1
         NCelK=      1 NCelE2=     1 NClLst=     1 CellRange=     0.0.
 One-electron integrals computed using PRISM.
 One-electron integral symmetry used in STVInt
 NBasis=   400 RedAO= T EigKep=  1.29D-06  NBF=   400
 NBsUse=   398 1.00D-06 EigRej=  7.08D-07 NBFU=   398
 Precomputing XC quadrature grid using
 IXCGrd= 4 IRadAn=           5 IRanWt=          -1 IRanGd=           0 AccXCQ= 0.00D+00.
 Generated NRdTot=       0 NPtTot=           0 NUsed=           0 NTot=          32
 NSgBfM=   407   407   407   407   407 MxSgAt=    20 MxSgA2=    20.
 Leave Link  302 at Wed Jul  6 05:12:16 2022, MaxMem=  1879048192 cpu:               2.4 elap:               0.4
 (Enter /gpfs/software/gaussian16/sse4/tar/g16/l303.exe)
 DipDrv:  MaxL=1.
 Leave Link  303 at Wed Jul  6 05:12:16 2022, MaxMem=  1879048192 cpu:               0.3 elap:               0.1
 (Enter /gpfs/software/gaussian16/sse4/tar/g16/l401.exe)
 Initial guess from the checkpoint file:  "checkpoint.chk"
 B after Tr=    -0.000000    0.000000   -0.000000
         Rot=    0.999972    0.007075   -0.001033   -0.002317 Ang=   0.86 deg.
 Guess basis will be translated and rotated to current coordinates.
 JPrj=2 DoOrth=T DoCkMO=T.
 Generating alternative initial guess.
 ExpMin= 4.38D-02 ExpMax= 1.06D+05 ExpMxC= 3.62D+03 IAcc=2 IRadAn=         4 AccDes= 0.00D+00
 Harris functional with IExCor= 1009 and IRadAn=       4 diagonalized for initial guess.
 HarFok:  IExCor= 1009 AccDes= 0.00D+00 IRadAn=         4 IDoV= 1 UseB2=F ITyADJ=14
 ICtDFT=  3500011 ScaDFX=  1.000000  1.000000  1.000000  1.000000
 FoFCou: FMM=F IPFlag=           0 FMFlag=      100000 FMFlg1=           0
         NFxFlg=           0 DoJE=T BraDBF=F KetDBF=T FulRan=T
         wScrn=  0.000000 ICntrl=       500 IOpCl=  0 I1Cent=   200000004 NGrid=           0
         NMat0=    1 NMatS0=      1 NMatT0=    0 NMatD0=    1 NMtDS0=    0 NMtDT0=    0
 Petite list used in FoFCou.
 Harris En= -1914.52473487301    
 Leave Link  401 at Wed Jul  6 05:12:18 2022, MaxMem=  1879048192 cpu:              10.7 elap:               1.6
 (Enter /gpfs/software/gaussian16/sse4/tar/g16/l502.exe)
 Integral symmetry usage will be decided dynamically.
 Closed shell SCF:
 Using DIIS extrapolation, IDIIS=  1040.
 NGot=  1879048192 LenX=  1878695387 LenY=  1878521890
 Requested convergence on RMS density matrix=1.00D-08 within 128 cycles.
 Requested convergence on MAX density matrix=1.00D-06.
 Requested convergence on             energy=1.00D-06.
 No special actions if energy rises.
 Fock matrices will be formed incrementally for  20 cycles.

 Cycle   1  Pass 1  IDiag  1:
 FoFJK:  IHMeth= 1 ICntrl=       0 DoSepK=F KAlg= 0 I1Cent=           0 FoldK=F
 IRaf= 820000000 NMat=       1 IRICut=       1 DoRegI=T DoRafI=F ISym2E= 0 IDoP0=0 IntGTp=1.
 FoFCou: FMM=F IPFlag=           0 FMFlag=      100000 FMFlg1=           0
         NFxFlg=           0 DoJE=F BraDBF=F KetDBF=F FulRan=T
         wScrn=  0.000000 ICntrl=         0 IOpCl=  0 I1Cent=           0 NGrid=           0
         NMat0=    1 NMatS0=      1 NMatT0=    0 NMatD0=    1 NMtDS0=    0 NMtDT0=    0
 Symmetry not used in FoFCou.
 E= -1915.32280822658    
 DIIS: error= 3.60D-03 at cycle   1 NSaved=   1.
 NSaved= 1 IEnMin= 1 EnMin= -1915.32280822658     IErMin= 1 ErrMin= 3.60D-03
 ErrMax= 3.60D-03  0.00D+00 EMaxC= 1.00D-01 BMatC= 2.55D-02 BMatP= 2.55D-02
 IDIUse=3 WtCom= 9.64D-01 WtEn= 3.60D-02
 Coeff-Com:  0.100D+01
 Coeff-En:   0.100D+01
 Coeff:      0.100D+01
 Gap=     0.411 Goal=   None    Shift=    0.000
 GapD=    0.411 DampG=2.000 DampE=1.000 DampFc=2.0000 IDamp=-1.
 RMSDP=3.14D-02 MaxDP=2.31D+00              OVMax= 6.54D-02

 Cycle   2  Pass 1  IDiag  1:
 RMSU=  3.01D-02    CP:  1.05D+00
 E= -1915.36206538342     Delta-E=       -0.039257156835 Rises=F Damp=F
 DIIS: error= 1.97D-03 at cycle   2 NSaved=   2.
 NSaved= 2 IEnMin= 2 EnMin= -1915.36206538342     IErMin= 2 ErrMin= 1.97D-03
 ErrMax= 1.97D-03  0.00D+00 EMaxC= 1.00D-01 BMatC= 2.10D-03 BMatP= 2.55D-02
 IDIUse=3 WtCom= 9.80D-01 WtEn= 1.97D-02
 Coeff-Com:  0.699D-01 0.930D+00
 Coeff-En:   0.000D+00 0.100D+01
 Coeff:      0.685D-01 0.931D+00
 Gap=     0.172 Goal=   None    Shift=    0.000
 RMSDP=9.00D-03 MaxDP=1.22D+00 DE=-3.93D-02 OVMax= 2.71D-02

 Cycle   3  Pass 1  IDiag  1:
 RMSU=  8.03D-03    CP:  1.03D+00  9.89D-01
 E= -1915.36239722043     Delta-E=       -0.000331837010 Rises=F Damp=F
 DIIS: error= 2.04D-03 at cycle   3 NSaved=   3.
 NSaved= 3 IEnMin= 3 EnMin= -1915.36239722043     IErMin= 2 ErrMin= 1.97D-03
 ErrMax= 2.04D-03  0.00D+00 EMaxC= 1.00D-01 BMatC= 2.18D-03 BMatP= 2.10D-03
 IDIUse=3 WtCom= 9.80D-01 WtEn= 2.04D-02
 Coeff-Com: -0.356D-01 0.515D+00 0.520D+00
 Coeff-En:   0.000D+00 0.463D+00 0.537D+00
 Coeff:     -0.349D-01 0.514D+00 0.521D+00
 Gap=     0.160 Goal=   None    Shift=    0.000
 RMSDP=5.76D-03 MaxDP=7.61D-01 DE=-3.32D-04 OVMax= 1.81D-02

 Cycle   4  Pass 1  IDiag  1:
 RMSU=  3.54D-03    CP:  1.04D+00  1.06D+00  6.27D-01
 E= -1915.36469435541     Delta-E=       -0.002297134984 Rises=F Damp=F
 DIIS: error= 5.07D-04 at cycle   4 NSaved=   4.
 NSaved= 4 IEnMin= 4 EnMin= -1915.36469435541     IErMin= 4 ErrMin= 5.07D-04
 ErrMax= 5.07D-04  0.00D+00 EMaxC= 1.00D-01 BMatC= 1.78D-04 BMatP= 2.10D-03
 IDIUse=3 WtCom= 9.95D-01 WtEn= 5.07D-03
 Coeff-Com: -0.229D-01 0.208D+00 0.291D+00 0.524D+00
 Coeff-En:   0.000D+00 0.000D+00 0.000D+00 0.100D+01
 Coeff:     -0.228D-01 0.207D+00 0.289D+00 0.527D+00
 Gap=     0.162 Goal=   None    Shift=    0.000
 RMSDP=9.13D-04 MaxDP=8.46D-02 DE=-2.30D-03 OVMax= 4.66D-03

 Cycle   5  Pass 1  IDiag  1:
 RMSU=  8.15D-04    CP:  1.04D+00  1.05D+00  6.50D-01  1.01D+00
 E= -1915.36486879489     Delta-E=       -0.000174439481 Rises=F Damp=F
 DIIS: error= 1.33D-04 at cycle   5 NSaved=   5.
 NSaved= 5 IEnMin= 5 EnMin= -1915.36486879489     IErMin= 5 ErrMin= 1.33D-04
 ErrMax= 1.33D-04  0.00D+00 EMaxC= 1.00D-01 BMatC= 1.95D-05 BMatP= 1.78D-04
 IDIUse=3 WtCom= 9.99D-01 WtEn= 1.33D-03
 Coeff-Com: -0.400D-02-0.138D-02 0.496D-01 0.262D+00 0.693D+00
 Coeff-En:   0.000D+00 0.000D+00 0.000D+00 0.000D+00 0.100D+01
 Coeff:     -0.400D-02-0.138D-02 0.495D-01 0.262D+00 0.694D+00
 Gap=     0.162 Goal=   None    Shift=    0.000
 RMSDP=6.44D-04 MaxDP=7.64D-02 DE=-1.74D-04 OVMax= 2.51D-03

 Cycle   6  Pass 1  IDiag  1:
 RMSU=  2.93D-04    CP:  1.04D+00  1.05D+00  6.99D-01  1.04D+00  8.45D-01
 E= -1915.36488724730     Delta-E=       -0.000018452404 Rises=F Damp=F
 DIIS: error= 1.04D-04 at cycle   6 NSaved=   6.
 NSaved= 6 IEnMin= 6 EnMin= -1915.36488724730     IErMin= 6 ErrMin= 1.04D-04
 ErrMax= 1.04D-04  0.00D+00 EMaxC= 1.00D-01 BMatC= 6.25D-06 BMatP= 1.95D-05
 IDIUse=3 WtCom= 9.99D-01 WtEn= 1.04D-03
 Coeff-Com:  0.402D-03-0.289D-01-0.652D-02 0.918D-01 0.441D+00 0.502D+00
 Coeff-En:   0.000D+00 0.000D+00 0.000D+00 0.000D+00 0.130D+00 0.870D+00
 Coeff:      0.402D-03-0.288D-01-0.652D-02 0.917D-01 0.441D+00 0.503D+00
 Gap=     0.162 Goal=   None    Shift=    0.000
 RMSDP=2.00D-04 MaxDP=2.20D-02 DE=-1.85D-05 OVMax= 8.57D-04

 Cycle   7  Pass 1  IDiag  1:
 RMSU=  1.35D-04    CP:  1.04D+00  1.05D+00  7.12D-01  1.05D+00  7.42D-01
                    CP:  8.20D-01
 E= -1915.36489412913     Delta-E=       -0.000006881831 Rises=F Damp=F
 DIIS: error= 2.05D-05 at cycle   7 NSaved=   7.
 NSaved= 7 IEnMin= 7 EnMin= -1915.36489412913     IErMin= 7 ErrMin= 2.05D-05
 ErrMax= 2.05D-05  0.00D+00 EMaxC= 1.00D-01 BMatC= 5.12D-07 BMatP= 6.25D-06
 IDIUse=1 WtCom= 1.00D+00 WtEn= 0.00D+00
 Coeff-Com:  0.872D-03-0.162D-01-0.122D-01 0.650D-02 0.133D+00 0.258D+00
 Coeff-Com:  0.630D+00
 Coeff:      0.872D-03-0.162D-01-0.122D-01 0.650D-02 0.133D+00 0.258D+00
 Coeff:      0.630D+00
 Gap=     0.162 Goal=   None    Shift=    0.000
 RMSDP=7.18D-05 MaxDP=7.72D-03 DE=-6.88D-06 OVMax= 4.00D-04

 Cycle   8  Pass 1  IDiag  1:
 RMSU=  4.74D-05    CP:  1.04D+00  1.05D+00  7.16D-01  1.05D+00  7.66D-01
                    CP:  8.30D-01  8.86D-01
 E= -1915.36489478812     Delta-E=       -0.000000658989 Rises=F Damp=F
 DIIS: error= 1.12D-05 at cycle   8 NSaved=   8.
 NSaved= 8 IEnMin= 8 EnMin= -1915.36489478812     IErMin= 8 ErrMin= 1.12D-05
 ErrMax= 1.12D-05  0.00D+00 EMaxC= 1.00D-01 BMatC= 5.99D-08 BMatP= 5.12D-07
 IDIUse=1 WtCom= 1.00D+00 WtEn= 0.00D+00
 Coeff-Com:  0.356D-03-0.290D-02-0.452D-02-0.125D-01-0.973D-02 0.271D-01
 Coeff-Com:  0.250D+00 0.752D+00
 Coeff:      0.356D-03-0.290D-02-0.452D-02-0.125D-01-0.973D-02 0.271D-01
 Coeff:      0.250D+00 0.752D+00
 Gap=     0.162 Goal=   None    Shift=    0.000
 RMSDP=3.30D-05 MaxDP=3.55D-03 DE=-6.59D-07 OVMax= 2.18D-04

 Cycle   9  Pass 1  IDiag  1:
 RMSU=  2.10D-05    CP:  1.04D+00  1.05D+00  7.15D-01  1.05D+00  7.75D-01
                    CP:  8.45D-01  1.02D+00  9.17D-01
 E= -1915.36489490878     Delta-E=       -0.000000120664 Rises=F Damp=F
 DIIS: error= 4.52D-06 at cycle   9 NSaved=   9.
 NSaved= 9 IEnMin= 9 EnMin= -1915.36489490878     IErMin= 9 ErrMin= 4.52D-06
 ErrMax= 4.52D-06  0.00D+00 EMaxC= 1.00D-01 BMatC= 1.85D-08 BMatP= 5.99D-08
 IDIUse=1 WtCom= 1.00D+00 WtEn= 0.00D+00
 Coeff-Com:  0.202D-05 0.186D-02 0.478D-03-0.728D-02-0.292D-01-0.396D-01
 Coeff-Com: -0.287D-01 0.380D+00 0.723D+00
 Coeff:      0.202D-05 0.186D-02 0.478D-03-0.728D-02-0.292D-01-0.396D-01
 Coeff:     -0.287D-01 0.380D+00 0.723D+00
 Gap=     0.162 Goal=   None    Shift=    0.000
 RMSDP=2.88D-05 MaxDP=4.05D-03 DE=-1.21D-07 OVMax= 1.24D-04

 Cycle  10  Pass 1  IDiag  1:
 RMSU=  6.66D-06    CP:  1.04D+00  1.05D+00  7.17D-01  1.05D+00  7.65D-01
                    CP:  8.47D-01  1.07D+00  9.76D-01  1.03D+00
 E= -1915.36489494154     Delta-E=       -0.000000032758 Rises=F Damp=F
 DIIS: error= 1.13D-06 at cycle  10 NSaved=  10.
 NSaved=10 IEnMin=10 EnMin= -1915.36489494154     IErMin=10 ErrMin= 1.13D-06
 ErrMax= 1.13D-06  0.00D+00 EMaxC= 1.00D-01 BMatC= 1.33D-09 BMatP= 1.85D-08
 IDIUse=1 WtCom= 1.00D+00 WtEn= 0.00D+00
 Coeff-Com: -0.468D-04 0.983D-03 0.861D-03-0.921D-03-0.772D-02-0.159D-01
 Coeff-Com: -0.472D-01 0.277D-01 0.215D+00 0.827D+00
 Coeff:     -0.468D-04 0.983D-03 0.861D-03-0.921D-03-0.772D-02-0.159D-01
 Coeff:     -0.472D-01 0.277D-01 0.215D+00 0.827D+00
 Gap=     0.162 Goal=   None    Shift=    0.000
 RMSDP=6.22D-06 MaxDP=4.90D-04 DE=-3.28D-08 OVMax= 5.53D-05

 Cycle  11  Pass 1  IDiag  1:
 RMSU=  1.38D-06    CP:  1.04D+00  1.05D+00  7.18D-01  1.05D+00  7.65D-01
                    CP:  8.43D-01  1.08D+00  9.92D-01  1.11D+00  1.24D+00
 E= -1915.36489494530     Delta-E=       -0.000000003757 Rises=F Damp=F
 DIIS: error= 5.10D-07 at cycle  11 NSaved=  11.
 NSaved=11 IEnMin=11 EnMin= -1915.36489494530     IErMin=11 ErrMin= 5.10D-07
 ErrMax= 5.10D-07  0.00D+00 EMaxC= 1.00D-01 BMatC= 2.98D-10 BMatP= 1.33D-09
 IDIUse=1 WtCom= 1.00D+00 WtEn= 0.00D+00
 Coeff-Com: -0.185D-04 0.119D-03 0.292D-03 0.597D-03 0.125D-02-0.625D-03
 Coeff-Com: -0.159D-01-0.438D-01-0.206D-01 0.340D+00 0.739D+00
 Coeff:     -0.185D-04 0.119D-03 0.292D-03 0.597D-03 0.125D-02-0.625D-03
 Coeff:     -0.159D-01-0.438D-01-0.206D-01 0.340D+00 0.739D+00
 Gap=     0.162 Goal=   None    Shift=    0.000
 RMSDP=2.42D-06 MaxDP=2.36D-04 DE=-3.76D-09 OVMax= 2.14D-05

 Cycle  12  Pass 1  IDiag  1:
 RMSU=  8.34D-07    CP:  1.04D+00  1.05D+00  7.18D-01  1.05D+00  7.64D-01
                    CP:  8.41D-01  1.09D+00  9.87D-01  1.15D+00  1.33D+00
                    CP:  1.22D+00
 E= -1915.36489494601     Delta-E=       -0.000000000712 Rises=F Damp=F
 DIIS: error= 2.38D-07 at cycle  12 NSaved=  12.
 NSaved=12 IEnMin=12 EnMin= -1915.36489494601     IErMin=12 ErrMin= 2.38D-07
 ErrMax= 2.38D-07  0.00D+00 EMaxC= 1.00D-01 BMatC= 4.56D-11 BMatP= 2.98D-10
 IDIUse=1 WtCom= 1.00D+00 WtEn= 0.00D+00
 Coeff-Com:  0.158D-05-0.144D-03-0.457D-04 0.420D-03 0.200D-02 0.273D-02
 Coeff-Com:  0.233D-02-0.231D-01-0.497D-01-0.182D-01 0.293D+00 0.791D+00
 Coeff:      0.158D-05-0.144D-03-0.457D-04 0.420D-03 0.200D-02 0.273D-02
 Coeff:      0.233D-02-0.231D-01-0.497D-01-0.182D-01 0.293D+00 0.791D+00
 Gap=     0.162 Goal=   None    Shift=    0.000
 RMSDP=7.11D-07 MaxDP=3.81D-05 DE=-7.12D-10 OVMax= 1.26D-05

 Cycle  13  Pass 1  IDiag  1:
 RMSU=  4.05D-07    CP:  1.04D+00  1.05D+00  7.18D-01  1.05D+00  7.64D-01
                    CP:  8.41D-01  1.09D+00  9.82D-01  1.16D+00  1.36D+00
                    CP:  1.41D+00  1.28D+00
 E= -1915.36489494600     Delta-E=        0.000000000010 Rises=F Damp=F
 DIIS: error= 1.58D-07 at cycle  13 NSaved=  13.
 NSaved=13 IEnMin=12 EnMin= -1915.36489494601     IErMin=13 ErrMin= 1.58D-07
 ErrMax= 1.58D-07  0.00D+00 EMaxC= 1.00D-01 BMatC= 1.11D-11 BMatP= 4.56D-11
 IDIUse=1 WtCom= 1.00D+00 WtEn= 0.00D+00
 Coeff-Com:  0.345D-05-0.949D-04-0.646D-04 0.161D-03 0.950D-03 0.152D-02
 Coeff-Com:  0.313D-02-0.649D-02-0.219D-01-0.480D-01 0.564D-01 0.383D+00
 Coeff-Com:  0.632D+00
 Coeff:      0.345D-05-0.949D-04-0.646D-04 0.161D-03 0.950D-03 0.152D-02
 Coeff:      0.313D-02-0.649D-02-0.219D-01-0.480D-01 0.564D-01 0.383D+00
 Coeff:      0.632D+00
 Gap=     0.162 Goal=   None    Shift=    0.000
 RMSDP=4.72D-07 MaxDP=5.69D-05 DE= 1.00D-11 OVMax= 5.53D-06

 Cycle  14  Pass 1  IDiag  1:
 RMSU=  1.57D-07    CP:  1.04D+00  1.05D+00  7.18D-01  1.05D+00  7.64D-01
                    CP:  8.41D-01  1.09D+00  9.81D-01  1.15D+00  1.37D+00
                    CP:  1.44D+00  1.40D+00  1.11D+00
 E= -1915.36489494612     Delta-E=       -0.000000000125 Rises=F Damp=F
 DIIS: error= 1.16D-07 at cycle  14 NSaved=  14.
 NSaved=14 IEnMin=14 EnMin= -1915.36489494612     IErMin=14 ErrMin= 1.16D-07
 ErrMax= 1.16D-07  0.00D+00 EMaxC= 1.00D-01 BMatC= 2.74D-12 BMatP= 1.11D-11
 IDIUse=1 WtCom= 1.00D+00 WtEn= 0.00D+00
 Coeff-Com:  0.437D-06 0.160D-04-0.764D-05-0.758D-04-0.350D-03-0.384D-03
 Coeff-Com:  0.542D-03 0.521D-02 0.792D-02-0.150D-01-0.742D-01-0.113D+00
 Coeff-Com:  0.270D+00 0.920D+00
 Coeff:      0.437D-06 0.160D-04-0.764D-05-0.758D-04-0.350D-03-0.384D-03
 Coeff:      0.542D-03 0.521D-02 0.792D-02-0.150D-01-0.742D-01-0.113D+00
 Coeff:      0.270D+00 0.920D+00
 Gap=     0.162 Goal=   None    Shift=    0.000
 RMSDP=2.78D-07 MaxDP=2.81D-05 DE=-1.25D-10 OVMax= 6.13D-06

 Cycle  15  Pass 1  IDiag  1:
 RMSU=  1.43D-07    CP:  1.04D+00  1.05D+00  7.18D-01  1.05D+00  7.64D-01
                    CP:  8.41D-01  1.09D+00  9.82D-01  1.15D+00  1.36D+00
                    CP:  1.46D+00  1.47D+00  1.41D+00  1.26D+00
 E= -1915.36489494602     Delta-E=        0.000000000099 Rises=F Damp=F
 DIIS: error= 6.23D-08 at cycle  15 NSaved=  15.
 NSaved=15 IEnMin=14 EnMin= -1915.36489494612     IErMin=15 ErrMin= 6.23D-08
 ErrMax= 6.23D-08  0.00D+00 EMaxC= 1.00D-01 BMatC= 4.93D-13 BMatP= 2.74D-12
 IDIUse=1 WtCom= 1.00D+00 WtEn= 0.00D+00
 Coeff-Com: -0.639D-06 0.219D-04 0.140D-04-0.424D-04-0.252D-03-0.347D-03
 Coeff-Com: -0.671D-03 0.163D-02 0.564D-02 0.118D-01-0.162D-01-0.106D+00
 Coeff-Com: -0.149D+00 0.129D+00 0.112D+01
 Coeff:     -0.639D-06 0.219D-04 0.140D-04-0.424D-04-0.252D-03-0.347D-03
 Coeff:     -0.671D-03 0.163D-02 0.564D-02 0.118D-01-0.162D-01-0.106D+00
 Coeff:     -0.149D+00 0.129D+00 0.112D+01
 Gap=     0.162 Goal=   None    Shift=    0.000
 RMSDP=1.76D-07 MaxDP=1.20D-05 DE= 9.87D-11 OVMax= 4.33D-06

 Cycle  16  Pass 1  IDiag  1:
 RMSU=  5.41D-08    CP:  1.04D+00  1.05D+00  7.18D-01  1.05D+00  7.64D-01
                    CP:  8.41D-01  1.09D+00  9.82D-01  1.15D+00  1.36D+00
                    CP:  1.46D+00  1.50D+00  1.55D+00  1.75D+00  1.28D+00
 E= -1915.36489494613     Delta-E=       -0.000000000108 Rises=F Damp=F
 DIIS: error= 2.67D-08 at cycle  16 NSaved=  16.
 NSaved=16 IEnMin=16 EnMin= -1915.36489494613     IErMin=16 ErrMin= 2.67D-08
 ErrMax= 2.67D-08  0.00D+00 EMaxC= 1.00D-01 BMatC= 1.35D-13 BMatP= 4.93D-13
 IDIUse=1 WtCom= 1.00D+00 WtEn= 0.00D+00
 Coeff-Com: -0.312D-06 0.398D-05 0.631D-05 0.386D-05-0.997D-05-0.339D-04
 Coeff-Com: -0.349D-03-0.718D-03 0.613D-05 0.695D-02 0.110D-01-0.117D-01
 Coeff-Com: -0.118D+00-0.169D+00 0.403D+00 0.879D+00
 Coeff:     -0.312D-06 0.398D-05 0.631D-05 0.386D-05-0.997D-05-0.339D-04
 Coeff:     -0.349D-03-0.718D-03 0.613D-05 0.695D-02 0.110D-01-0.117D-01
 Coeff:     -0.118D+00-0.169D+00 0.403D+00 0.879D+00
 Gap=     0.162 Goal=   None    Shift=    0.000
 RMSDP=7.29D-08 MaxDP=5.78D-06 DE=-1.08D-10 OVMax= 2.04D-06

 Cycle  17  Pass 1  IDiag  1:
 RMSU=  2.35D-08    CP:  1.04D+00  1.05D+00  7.18D-01  1.05D+00  7.64D-01
                    CP:  8.41D-01  1.09D+00  9.82D-01  1.15D+00  1.36D+00
                    CP:  1.46D+00  1.50D+00  1.58D+00  1.92D+00  1.52D+00
                    CP:  1.27D+00
 E= -1915.36489494616     Delta-E=       -0.000000000033 Rises=F Damp=F
 DIIS: error= 9.12D-09 at cycle  17 NSaved=  17.
 NSaved=17 IEnMin=17 EnMin= -1915.36489494616     IErMin=17 ErrMin= 9.12D-09
 ErrMax= 9.12D-09  0.00D+00 EMaxC= 1.00D-01 BMatC= 3.66D-14 BMatP= 1.35D-13
 IDIUse=1 WtCom= 1.00D+00 WtEn= 0.00D+00
 Coeff-Com:  0.704D-08-0.371D-05-0.104D-05 0.133D-04 0.619D-04 0.679D-04
 Coeff-Com:  0.323D-04-0.587D-03-0.126D-02-0.250D-03 0.859D-02 0.256D-01
 Coeff-Com: -0.260D-02-0.108D+00-0.165D+00 0.364D+00 0.879D+00
 Coeff:      0.704D-08-0.371D-05-0.104D-05 0.133D-04 0.619D-04 0.679D-04
 Coeff:      0.323D-04-0.587D-03-0.126D-02-0.250D-03 0.859D-02 0.256D-01
 Coeff:     -0.260D-02-0.108D+00-0.165D+00 0.364D+00 0.879D+00
 Gap=     0.162 Goal=   None    Shift=    0.000
 RMSDP=3.76D-08 MaxDP=2.58D-06 DE=-3.27D-11 OVMax= 9.25D-07

 Cycle  18  Pass 1  IDiag  1:
 RMSU=  1.11D-08    CP:  1.04D+00  1.05D+00  7.18D-01  1.05D+00  7.64D-01
                    CP:  8.41D-01  1.09D+00  9.82D-01  1.15D+00  1.37D+00
                    CP:  1.45D+00  1.49D+00  1.59D+00  2.01D+00  1.66D+00
                    CP:  1.38D+00  1.23D+00
 E= -1915.36489494610     Delta-E=        0.000000000060 Rises=F Damp=F
 DIIS: error= 2.10D-09 at cycle  18 NSaved=  18.
 NSaved=18 IEnMin=17 EnMin= -1915.36489494616     IErMin=18 ErrMin= 2.10D-09
 ErrMax= 2.10D-09  0.00D+00 EMaxC= 1.00D-01 BMatC= 3.65D-15 BMatP= 3.66D-14
 IDIUse=1 WtCom= 1.00D+00 WtEn= 0.00D+00
 Coeff-Com:  0.460D-07-0.170D-05-0.125D-05 0.378D-05 0.206D-04 0.217D-04
 Coeff-Com:  0.452D-04-0.107D-03-0.420D-03-0.110D-02 0.746D-03 0.902D-02
 Coeff-Com:  0.142D-01-0.773D-02-0.961D-01-0.139D-01 0.248D+00 0.847D+00
 Coeff:      0.460D-07-0.170D-05-0.125D-05 0.378D-05 0.206D-04 0.217D-04
 Coeff:      0.452D-04-0.107D-03-0.420D-03-0.110D-02 0.746D-03 0.902D-02
 Coeff:      0.142D-01-0.773D-02-0.961D-01-0.139D-01 0.248D+00 0.847D+00
 Gap=     0.162 Goal=   None    Shift=    0.000
 RMSDP=1.35D-08 MaxDP=1.53D-06 DE= 6.05D-11 OVMax= 2.01D-07

 Cycle  19  Pass 1  IDiag  1:
 RMSU=  3.58D-09    CP:  1.04D+00  1.05D+00  7.18D-01  1.05D+00  7.64D-01
                    CP:  8.41D-01  1.09D+00  9.82D-01  1.15D+00  1.37D+00
                    CP:  1.46D+00  1.50D+00  1.58D+00  2.02D+00  1.67D+00
                    CP:  1.43D+00  1.37D+00  1.08D+00
 E= -1915.36489494612     Delta-E=       -0.000000000014 Rises=F Damp=F
 DIIS: error= 1.13D-09 at cycle  19 NSaved=  19.
 NSaved=19 IEnMin=17 EnMin= -1915.36489494616     IErMin=19 ErrMin= 1.13D-09
 ErrMax= 1.13D-09  0.00D+00 EMaxC= 1.00D-01 BMatC= 1.02D-15 BMatP= 3.65D-15
 IDIUse=1 WtCom= 1.00D+00 WtEn= 0.00D+00
 Large coefficients: NSaved= 19 BigCof=    0.00 CofMax=   10.00 Det=-3.97D-15
 Inversion failed.  Reducing to 18 matrices.
 Large coefficients: NSaved= 18 BigCof=    0.00 CofMax=   10.00 Det=-4.00D-15
 Inversion failed.  Reducing to 17 matrices.
 Large coefficients: NSaved= 17 BigCof=    0.00 CofMax=   10.00 Det=-4.05D-15
 Inversion failed.  Reducing to 16 matrices.
 Large coefficients: NSaved= 16 BigCof=    0.00 CofMax=   10.00 Det=-4.15D-15
 Inversion failed.  Reducing to 15 matrices.
 Coeff-Com:  0.311D-06-0.224D-05 0.210D-05 0.328D-04 0.328D-04-0.121D-03
 Coeff-Com: -0.651D-03-0.123D-03 0.494D-02 0.129D-01-0.126D-01-0.647D-01
 Coeff-Com: -0.353D-01 0.357D+00 0.739D+00
 Coeff:      0.311D-06-0.224D-05 0.210D-05 0.328D-04 0.328D-04-0.121D-03
 Coeff:     -0.651D-03-0.123D-03 0.494D-02 0.129D-01-0.126D-01-0.647D-01
 Coeff:     -0.353D-01 0.357D+00 0.739D+00
 Gap=     0.162 Goal=   None    Shift=    0.000
 RMSDP=7.03D-09 MaxDP=7.14D-07 DE=-1.36D-11 OVMax= 4.87D-08

 SCF Done:  E(RM062X) =  -1915.36489495     A.U. after   19 cycles
            NFock= 19  Conv=0.70D-08     -V/T= 2.0026
 KE= 1.910346551441D+03 PE=-7.048994488341D+03 EE= 1.970874958909D+03
 Leave Link  502 at Wed Jul  6 05:16:52 2022, MaxMem=  1879048192 cpu:            1864.1 elap:             274.4
 (Enter /gpfs/software/gaussian16/sse4/tar/g16/l701.exe)
 ... and contract with generalized density number  0.
 Compute integral first derivatives.
 Leave Link  701 at Wed Jul  6 05:16:53 2022, MaxMem=  1879048192 cpu:               1.1 elap:               0.2
 (Enter /gpfs/software/gaussian16/sse4/tar/g16/l702.exe)
 L702 exits ... SP integral derivatives will be done elsewhere.
 Leave Link  702 at Wed Jul  6 05:16:53 2022, MaxMem=  1879048192 cpu:               0.1 elap:               0.0
 (Enter /gpfs/software/gaussian16/sse4/tar/g16/l703.exe)
 Integral derivatives from FoFJK, PRISM(SPDF).
 Compute integral first derivatives, UseDBF=F ICtDFT=           0.
 Calling FoFJK, ICntrl=      2127 FMM=F ISym2X=0 I1Cent= 0 IOpClX= 0 NMat=1 NMatS=1 NMatT=0.
 FoFJK:  IHMeth= 1 ICntrl=    2127 DoSepK=F KAlg= 0 I1Cent=           0 FoldK=F
 IRaf=         0 NMat=       1 IRICut=       1 DoRegI=T DoRafI=F ISym2E= 0 IDoP0=0 IntGTp=1.
 FoFCou: FMM=F IPFlag=           0 FMFlag=      100000 FMFlg1=         800
         NFxFlg=           0 DoJE=F BraDBF=F KetDBF=F FulRan=T
         wScrn=  0.000000 ICntrl=      2127 IOpCl=  0 I1Cent=           0 NGrid=           0
         NMat0=    1 NMatS0=      1 NMatT0=    0 NMatD0=    1 NMtDS0=    0 NMtDT0=    0
 Symmetry not used in FoFCou.
 Leave Link  703 at Wed Jul  6 05:17:20 2022, MaxMem=  1879048192 cpu:             188.5 elap:              27.0
 (Enter /gpfs/software/gaussian16/sse4/tar/g16/l716.exe)
 Dipole        =-3.13431330D+00 5.47533143D-01 6.64452368D-01
 ***** Axes restored to original set *****
 -------------------------------------------------------------------
 Center     Atomic                   Forces (Hartrees/Bohr)
 Number     Number              X              Y              Z
 -------------------------------------------------------------------
      1        6           0.030511612    0.003646617   -0.039543479
      2        6          -0.009562777   -0.015126216    0.047687655
      3        6           0.004841614    0.007332527   -0.019040134
      4        6          -0.033035864    0.009334040    0.010361618
      5        6           0.017450488   -0.014921580    0.016498918
      6        6          -0.009042485    0.009548760   -0.013330347
      7        8          -0.008936524    0.005953809   -0.011182767
      8       17           0.006061828   -0.002927908    0.001952426
      9        6          -0.000452576    0.000629058    0.001760396
     10        6          -0.000754880   -0.001573658   -0.000348825
     11        6          -0.004910153   -0.002332595    0.001801483
     12        6           0.003697040   -0.003033588    0.003505176
     13        6          -0.006161623    0.001888063    0.002587691
     14        6          -0.001631916   -0.000135422    0.000870537
     15       17           0.003267930   -0.000216648   -0.001387450
     16       17           0.002685663    0.002026436   -0.001478230
     17        1           0.001544581    0.000638926   -0.001866619
     18        1           0.000721006    0.002081137   -0.000135372
     19        1           0.000881491   -0.000517019   -0.000048077
     20        1           0.002825544   -0.002294741    0.001335398
 -------------------------------------------------------------------
 Cartesian Forces:  Max     0.047687655 RMS     0.011865418
 Leave Link  716 at Wed Jul  6 05:17:31 2022, MaxMem=  1879048192 cpu:               0.2 elap:               0.0
 (Enter /gpfs/software/gaussian16/sse4/tar/g16/l103.exe)

 GradGradGradGradGradGradGradGradGradGradGradGradGradGradGradGradGradGrad
 Berny optimization.
 Using GEDIIS/GDIIS optimizer.
 FormGI is forming the generalized inverse of G from B-inverse, IUseBI=4.
 Internal  Forces:  Max     0.035567518 RMS     0.006035699
 Search for a local minimum.
 Step number   2 out of a maximum of  108
 All quantities printed in internal units (Hartrees-Bohrs-Radians)
 RMS Force = .60357D-02 SwitMx=.10000D-02 MixMth= 1
 Mixed Optimization -- RFO/linear search
 Update second derivatives using D2CorX and points    1    2
 DE= -3.34D-02 DEPred=-3.06D-02 R= 1.09D+00
 TightC=F SS=  1.41D+00  RLast= 3.13D-01 DXNew= 5.0454D-01 9.3823D-01
 Trust test= 1.09D+00 RLast= 3.13D-01 DXMaxT set to 5.05D-01
 ITU=  1  0
 Use linear search instead of GDIIS.
     Eigenvalues ---    0.00821   0.01438   0.01626   0.01634   0.01683
     Eigenvalues ---    0.01835   0.01923   0.01967   0.02016   0.02041
     Eigenvalues ---    0.02067   0.02086   0.02101   0.02139   0.02140
     Eigenvalues ---    0.02156   0.02240   0.15868   0.15993   0.15999
     Eigenvalues ---    0.16001   0.20198   0.22375   0.23492   0.24422
     Eigenvalues ---    0.24611   0.24994   0.24996   0.24999   0.25000
     Eigenvalues ---    0.25000   0.25000   0.25262   0.31083   0.32353
     Eigenvalues ---    0.32546   0.33047   0.34762   0.35123   0.35261
     Eigenvalues ---    0.35301   0.37170   0.39427   0.41428   0.41555
     Eigenvalues ---    0.41638   0.44797   0.45054   0.45554   0.45814
     Eigenvalues ---    0.46408   0.47062   0.52665   0.70966
 RFO step:  Lambda=-2.88955352D-03 EMin= 8.20576974D-03
 Quartic linear search produced a step of  0.44216.
 Iteration  1 RMS(Cart)=  0.06037044 RMS(Int)=  0.00145976
 Iteration  2 RMS(Cart)=  0.00231329 RMS(Int)=  0.00020498
 Iteration  3 RMS(Cart)=  0.00000369 RMS(Int)=  0.00020496
 Iteration  4 RMS(Cart)=  0.00000000 RMS(Int)=  0.00020496
 ITry= 1 IFail=0 DXMaxC= 2.00D-01 DCOld= 1.00D+10 DXMaxT= 5.05D-01 DXLimC= 3.00D+00 Rises=F
 Variable       Old X    -DE/DX   Delta X   Delta X   Delta X     New X
                                 (Linear)    (Quad)   (Total)
    R1        2.41299  -0.03557  -0.08529   0.01581  -0.06909   2.34389
    R2        2.59704  -0.00837  -0.02024   0.00119  -0.01887   2.57818
    R3        2.61607   0.00189  -0.00200   0.00760   0.00587   2.62194
    R4        2.65537  -0.00498  -0.01266   0.00436  -0.00846   2.64691
    R5        2.05568  -0.00095   0.00137  -0.00600  -0.00463   2.05105
    R6        2.72246   0.00909   0.00962   0.01809   0.02749   2.74995
    R7        3.32676   0.00012   0.01238  -0.01969  -0.00731   3.31944
    R8        2.73308   0.01160   0.00515   0.03783   0.04261   2.77568
    R9        2.38936  -0.01538  -0.01693  -0.00836  -0.02530   2.36406
   R10        2.78866  -0.00265  -0.01692   0.01558  -0.00135   2.78732
   R11        2.64344  -0.00180  -0.00696   0.00446  -0.00250   2.64095
   R12        2.64481   0.00086  -0.00520   0.01048   0.00527   2.65009
   R13        2.63146  -0.00212  -0.00644   0.00269  -0.00375   2.62771
   R14        2.04879  -0.00077  -0.00265   0.00104  -0.00161   2.04718
   R15        2.62867  -0.00104  -0.00580   0.00512  -0.00067   2.62800
   R16        3.28366   0.00355   0.00548   0.00680   0.01229   3.29595
   R17        2.62458  -0.00322  -0.00762   0.00113  -0.00650   2.61808
   R18        2.05028  -0.00185  -0.00454  -0.00046  -0.00499   2.04529
   R19        2.62994  -0.00001  -0.00114   0.00157   0.00044   2.63038
   R20        2.04683  -0.00034  -0.00229   0.00219  -0.00009   2.04673
   R21        3.28405   0.00347   0.00703   0.00390   0.01093   3.29499
    A1        2.16442   0.01468   0.02954   0.02014   0.05030   2.21472
    A2        2.14232   0.01375   0.02880   0.01921   0.04877   2.19108
    A3        2.04473  -0.01705  -0.03801  -0.03450  -0.07249   1.97224
    A4        2.12611   0.01235   0.03121   0.02492   0.05610   2.18221
    A5        2.11223   0.00470   0.00680   0.00945   0.01622   2.12845
    A6        2.08415  -0.01552  -0.03320  -0.02950  -0.06289   2.02126
    A7        2.09434   0.01941   0.04625   0.02881   0.07514   2.16948
    A8        2.10467  -0.00389  -0.01306   0.00065  -0.01233   2.09234
    A9        2.00157  -0.00099   0.00025   0.00499   0.00445   2.00602
   A10        2.12377   0.00167  -0.00529   0.01332   0.00836   2.13212
   A11        2.15785  -0.00068   0.00506  -0.01828  -0.01288   2.14497
   A12        2.12897   0.00514   0.01263   0.02000   0.03202   2.16099
   A13        2.05280   0.00405   0.00597   0.00610   0.01237   2.06517
   A14        2.10128  -0.00920  -0.01862  -0.02603  -0.04435   2.05693
   A15        2.11477   0.00008   0.00005   0.00026   0.00031   2.11508
   A16        2.10985  -0.00064  -0.00450   0.00418  -0.00032   2.10953
   A17        2.05836   0.00057   0.00453  -0.00446   0.00005   2.05841
   A18        2.11374  -0.00018  -0.00162   0.00186   0.00023   2.11397
   A19        2.08750   0.00075   0.00285   0.00054   0.00338   2.09088
   A20        2.08191  -0.00057  -0.00121  -0.00243  -0.00364   2.07827
   A21        2.09655   0.00031   0.00045   0.00075   0.00119   2.09774
   A22        2.06932   0.00120   0.00659  -0.00465   0.00194   2.07125
   A23        2.11730  -0.00151  -0.00702   0.00392  -0.00311   2.11419
   A24        2.11477  -0.00098  -0.00425   0.00181  -0.00246   2.11230
   A25        2.07627  -0.00041  -0.00068  -0.00287  -0.00354   2.07273
   A26        2.09177   0.00140   0.00495   0.00113   0.00609   2.09786
   A27        2.09800   0.00077   0.00219   0.00094   0.00311   2.10111
   A28        2.08867   0.00203   0.00526   0.00737   0.01264   2.10130
   A29        2.09649  -0.00281  -0.00744  -0.00831  -0.01574   2.08075
   A30        2.08476  -0.00050  -0.00130  -0.00084  -0.00215   2.08260
   A31        2.12331  -0.00103  -0.00664   0.00598  -0.00066   2.12265
   A32        2.07512   0.00153   0.00795  -0.00514   0.00281   2.07793
    D1        0.00883  -0.00004  -0.00026  -0.00278  -0.00290   0.00592
    D2        0.01001   0.00002   0.00092  -0.01119  -0.01048  -0.00047
    D3       -3.12448   0.00032   0.00207  -0.00428  -0.00230  -3.12678
    D4       -0.01611  -0.00019  -0.00180   0.00638   0.00479  -0.01132
    D5        3.10912  -0.00031  -0.00105  -0.00304  -0.00430   3.10482
    D6        0.00502   0.00046   0.00329   0.00424   0.00728   0.01230
    D7        3.12877   0.00025   0.00176   0.00830   0.00978   3.13854
    D8       -3.12035   0.00050   0.00230   0.01342   0.01562  -3.10473
    D9        0.00340   0.00029   0.00076   0.01748   0.01811   0.02151
   D10       -0.01914   0.00045   0.00092   0.02009   0.02063   0.00149
   D11        3.12457   0.00084   0.00635   0.00001   0.00578   3.13035
   D12        3.11530   0.00025  -0.00009   0.01326   0.01322   3.12852
   D13       -0.02418   0.00064   0.00533  -0.00682  -0.00163  -0.02581
   D14        0.01176  -0.00063  -0.00279  -0.01671  -0.01981  -0.00805
   D15       -3.11151  -0.00055  -0.00143  -0.02122  -0.02286  -3.13436
   D16       -3.13199  -0.00102  -0.00827   0.00386  -0.00481  -3.13680
   D17        0.02793  -0.00094  -0.00691  -0.00065  -0.00786   0.02007
   D18        0.80635  -0.00241  -0.01467  -0.06766  -0.08228   0.72407
   D19       -2.31366  -0.00289  -0.01847  -0.06620  -0.08460  -2.39826
   D20       -2.35279  -0.00247  -0.01590  -0.06319  -0.07916  -2.43195
   D21        0.81039  -0.00295  -0.01971  -0.06172  -0.08148   0.72891
   D22       -3.10347   0.00016   0.00061   0.00470   0.00530  -3.09817
   D23        0.04807   0.00009  -0.00039   0.00820   0.00782   0.05589
   D24        0.01715   0.00062   0.00415   0.00337   0.00755   0.02470
   D25       -3.11449   0.00054   0.00316   0.00688   0.01007  -3.10442
   D26        3.11883  -0.00032  -0.00115  -0.01003  -0.01117   3.10767
   D27       -0.05250  -0.00013  -0.00015  -0.00714  -0.00731  -0.05981
   D28       -0.00185  -0.00079  -0.00477  -0.00866  -0.01342  -0.01527
   D29        3.11000  -0.00060  -0.00377  -0.00577  -0.00956   3.10044
   D30       -0.01801  -0.00016  -0.00139   0.00170   0.00032  -0.01770
   D31        3.11771   0.00024   0.00119   0.00435   0.00557   3.12327
   D32        3.11366  -0.00007  -0.00037  -0.00178  -0.00214   3.11151
   D33       -0.03381   0.00032   0.00221   0.00087   0.00311  -0.03070
   D34        0.00317  -0.00015  -0.00089  -0.00170  -0.00260   0.00058
   D35       -3.13864   0.00012   0.00108  -0.00147  -0.00043  -3.13908
   D36       -3.13238  -0.00056  -0.00364  -0.00439  -0.00799  -3.14038
   D37        0.00898  -0.00030  -0.00167  -0.00417  -0.00583   0.00315
   D38       -0.01266   0.00050   0.00259   0.00886   0.01143  -0.00123
   D39        3.12002   0.00055   0.00298   0.00910   0.01207   3.13209
   D40       -3.12425   0.00034   0.00169   0.00602   0.00768  -3.11657
   D41        0.00843   0.00039   0.00208   0.00625   0.00832   0.01675
   D42        0.01195  -0.00001   0.00035  -0.00352  -0.00319   0.00876
   D43       -3.12942  -0.00027  -0.00153  -0.00374  -0.00530  -3.13472
   D44       -3.12070  -0.00009  -0.00012  -0.00384  -0.00397  -3.12466
   D45        0.02111  -0.00035  -0.00199  -0.00406  -0.00607   0.01504
         Item               Value     Threshold  Converged?
 Maximum Force            0.035568     0.000450     NO 
 RMS     Force            0.006036     0.000300     NO 
 Maximum Displacement     0.200072     0.001800     NO 
 RMS     Displacement     0.060751     0.001200     NO 
 Predicted change in Energy=-7.335781D-03
 Lowest energy point so far.  Saving SCF results.
 GradGradGradGradGradGradGradGradGradGradGradGradGradGradGradGradGradGrad

 Leave Link  103 at Wed Jul  6 05:17:31 2022, MaxMem=  1879048192 cpu:               0.2 elap:               0.0
 (Enter /gpfs/software/gaussian16/sse4/tar/g16/l202.exe)
                          Input orientation:                          
 ---------------------------------------------------------------------
 Center     Atomic      Atomic             Coordinates (Angstroms)
 Number     Number       Type             X           Y           Z
 ---------------------------------------------------------------------
      1          6           0       -7.843998   -1.448647    6.385714
      2          6           0       -7.459269   -1.098140    5.259854
      3          6           0       -6.219444   -1.383434    4.706212
      4          6           0       -7.139241   -2.170608    7.304103
      5          6           0       -5.796096   -2.563890    6.905442
      6          6           0       -5.393497   -2.120750    5.564175
      7          8           0       -5.042195   -3.217837    7.659769
      8         17           0       -7.761015   -2.649006    8.875754
      9          6           0       -4.046845   -2.492419    5.090921
     10          6           0       -3.254534   -1.587446    4.379337
     11          6           0       -2.006275   -1.955569    3.889545
     12          6           0       -3.531562   -3.775916    5.322752
     13          6           0       -2.283436   -4.141317    4.845175
     14          6           0       -1.514001   -3.235514    4.120622
     15         17           0        0.047441   -3.735342    3.527059
     16         17           0       -1.082873   -0.783694    2.986184
     17          1           0       -1.891661   -5.132535    5.037712
     18          1           0       -4.117470   -4.474827    5.905546
     19          1           0       -3.608296   -0.577109    4.213032
     20          1           0       -5.903103   -1.100251    3.707334
 ---------------------------------------------------------------------
                    Distance matrix (angstroms):
                    1          2          3          4          5
     1  C    0.000000
     2  C    1.240336   0.000000
     3  C    2.337554   1.387472   0.000000
     4  C    1.364312   2.330570   2.866132   0.000000
     5  C    2.389098   2.760893   2.531662   1.455212   0.000000
     6  C    2.670507   2.325028   1.400687   2.465251   1.468829
     7  O    3.550119   4.011851   3.670756   2.370820   1.251008
     8  Cl   2.765509   3.946006   4.622034   1.756574   2.783933
     9  C    4.145398   3.690148   2.469420   3.816366   2.521402
    10  C    5.010788   4.323717   2.989843   4.897478   3.714052
    11  C    6.369211   5.687537   4.329558   6.168695   4.881437
    12  C    5.014297   4.754085   3.650863   4.417932   3.016957
    13  C    6.367384   6.018482   4.808054   5.788684   4.367121
    14  C    6.956464   6.419690   5.090609   6.550718   5.151954
    15  Cl   8.699179   8.142979   6.796744   8.268184   6.850744
    16  Cl   7.596827   6.776937   5.450004   7.566211   6.383114
    17  H    7.128707   6.879240   5.735447   6.437907   5.032987
    18  H    4.824452   4.794429   3.925991   4.049257   2.732993
    19  H    4.839556   4.024588   2.776955   4.955960   3.997854
    20  H    3.325985   2.198176   1.085367   3.951006   3.518748
                    6          7          8          9         10
     6  C    0.000000
     7  O    2.391345   0.000000
     8  Cl   4.104967   3.032188   0.000000
     9  C    1.474984   2.848848   5.305142   0.000000
    10  C    2.502682   4.076168   6.453917   1.397528   0.000000
    11  C    3.782188   5.002472   7.645925   2.428053   1.390525
    12  C    2.502931   2.838154   5.637555   1.402365   2.399203
    13  C    3.777847   4.047902   6.962501   2.426698   2.771694
    14  C    4.286844   4.997402   7.872766   2.812289   2.410915
    15  Cl   6.029972   6.576588   9.526839   4.555623   4.030245
    16  Cl   5.197618   6.591182   9.097472   4.016813   2.702407
    17  H    4.648749   4.524060   7.439610   3.408498   3.854677
    18  H    2.699344   2.347858   5.042933   2.144421   3.378008
    19  H    2.719440   4.572692   6.578663   2.152075   1.083322
    20  H    2.179214   4.565861   5.706404   2.701508   2.775585
                   11         12         13         14         15
    11  C    0.000000
    12  C    2.773851   0.000000
    13  C    2.401571   1.385429   0.000000
    14  C    1.390679   2.409917   1.391936   0.000000
    15  Cl   2.741667   4.004426   2.708364   1.743631   0.000000
    16  Cl   1.744139   4.517634   4.021297   2.735734   3.206615
    17  H    3.380021   2.147309   1.083084   2.140647   2.827427
    18  H    3.855913   1.082319   2.144597   3.391150   4.852889
    19  H    2.138052   3.386700   3.854664   3.385517   4.879488
    20  H    3.993751   3.923388   4.862587   4.898405   6.510391
                   16         17         18         19         20
    16  Cl   0.000000
    17  H    4.875995   0.000000
    18  H    5.599635   2.477891   0.000000
    19  H    2.815243   4.937493   4.279727   0.000000
    20  H    4.884146   5.841309   4.405495   2.407395   0.000000
 Stoichiometry    C12H4Cl3O(1-)
 Framework group  C1[X(C12H4Cl3O)]
 Deg. of freedom    54
 Full point group                 C1      NOp   1
 RotChk:  IX=0 Diff= 1.39D-02
 Largest Abelian subgroup         C1      NOp   1
 Largest concise Abelian subgroup C1      NOp   1
                         Standard orientation:                         
 ---------------------------------------------------------------------
 Center     Atomic      Atomic             Coordinates (Angstroms)
 Number     Number       Type             X           Y           Z
 ---------------------------------------------------------------------
      1          6           0        3.799057    1.371788    0.447449
      2          6           0        2.884972    2.126067    0.813433
      3          6           0        1.531715    1.820279    0.796989
      4          6           0        3.668792    0.106565   -0.046099
      5          6           0        2.307243   -0.397042   -0.147129
      6          6           0        1.266265    0.538486    0.298524
      7          8           0        2.050249   -1.536751   -0.594386
      8         17           0        5.016712   -0.912625   -0.525596
      9          6           0       -0.137352    0.090061    0.232546
     10          6           0       -1.153082    0.951442   -0.191012
     11          6           0       -2.482376    0.543561   -0.204080
     12          6           0       -0.496010   -1.210296    0.616031
     13          6           0       -1.818554   -1.622334    0.593280
     14          6           0       -2.821885   -0.746762    0.188081
     15         17           0       -4.475932   -1.298439    0.182583
     16         17           0       -3.701415    1.679862   -0.718653
     17          1           0       -2.083110   -2.631795    0.883230
     18          1           0        0.284286   -1.900566    0.909426
     19          1           0       -0.905859    1.951282   -0.526850
     20          1           0        0.740788    2.474632    1.149518
 ---------------------------------------------------------------------
 Rotational constants (GHZ):           0.9999415           0.1698838           0.1511029
 Leave Link  202 at Wed Jul  6 05:17:31 2022, MaxMem=  1879048192 cpu:               0.1 elap:               0.0
 (Enter /gpfs/software/gaussian16/sse4/tar/g16/l301.exe)
 Standard basis: 6-311+G(d,p) (5D, 7F)
 Ernie: Thresh=  0.10000D-02 Tol=  0.10000D-05 Strict=F.
 There are   416 symmetry adapted cartesian basis functions of A   symmetry.
 There are   400 symmetry adapted basis functions of A   symmetry.
   400 basis functions,   659 primitive gaussians,   416 cartesian basis functions
    68 alpha electrons       68 beta electrons
       nuclear repulsion energy      1254.4007908053 Hartrees.
 IExCor= 4336 DFT=T Ex+Corr=M062X ExCW=0 ScaHFX=  0.540000
 ScaDFX=  1.000000  1.000000  1.000000  1.000000 ScalE2=  1.000000  1.000000
 IRadAn=      5 IRanWt=     -1 IRanGd=            0 ICorTp=0 IEmpDi=  4
 NAtoms=   20 NActive=   20 NUniq=   20 SFac= 1.00D+00 NAtFMM=   60 NAOKFM=F Big=F
 Integral buffers will be    131072 words long.
 Raffenetti 2 integral format.
 Two-electron integral symmetry is turned on.
 Leave Link  301 at Wed Jul  6 05:17:31 2022, MaxMem=  1879048192 cpu:               0.4 elap:               0.1
 (Enter /gpfs/software/gaussian16/sse4/tar/g16/l302.exe)
[truncated: 1,010,508 more chars]
