# Supplementary material for: Gas Phase Reactivity of Isomeric Hydroxylated Polychlorinated Biphenyls
Source: J Am Soc Mass Spectrom. 2024 Apr 19;35(5):1021–9. doi: 10.1021/jasms.4c00035 (PMC11066962; doi:10.1021/jasms.4c00035)
Supplement: Supplementary file 3 — js4c00035_si_003.zip [file js4c00035_si_003.zip › Claculated geometries/4-OH-CB35_c2.out]

 Entering Gaussian System, Link 0=/gpfs/software/gaussian16/sse4/tar/g16/g16
 Initial command:
 /gpfs/software/gaussian16/sse4/tar/g16/l1.exe "/tmp/Gau-40714.inp" -scrdir="/tmp/"
 Entering Link 1 = /gpfs/software/gaussian16/sse4/tar/g16/l1.exe PID=     40715.
  
 Copyright (c) 1988,1990,1992,1993,1995,1998,2003,2009,2016,
            Gaussian, Inc.  All Rights Reserved.
  
 This is part of the Gaussian(R) 16 program.  It is based on
 the Gaussian(R) 09 system (copyright 2009, Gaussian, Inc.),
 the Gaussian(R) 03 system (copyright 2003, Gaussian, Inc.),
 the Gaussian(R) 98 system (copyright 1998, Gaussian, Inc.),
 the Gaussian(R) 94 system (copyright 1995, Gaussian, Inc.),
 the Gaussian 92(TM) system (copyright 1992, Gaussian, Inc.),
 the Gaussian 90(TM) system (copyright 1990, Gaussian, Inc.),
 the Gaussian 88(TM) system (copyright 1988, Gaussian, Inc.),
 the Gaussian 86(TM) system (copyright 1986, Carnegie Mellon
 University), and the Gaussian 82(TM) system (copyright 1983,
 Carnegie Mellon University). Gaussian is a federally registered
 trademark of Gaussian, Inc.
  
 This software contains proprietary and confidential information,
 including trade secrets, belonging to Gaussian, Inc.
  
 This software is provided under written license and may be
 used, copied, transmitted, or stored only in accord with that
 written license.
  
 The following legend is applicable only to US Government
 contracts under FAR:
  
                    RESTRICTED RIGHTS LEGEND
  
 Use, reproduction and disclosure by the US Government is
 subject to restrictions as set forth in subparagraphs (a)
 and (c) of the Commercial Computer Software - Restricted
 Rights clause in FAR 52.227-19.
  
 Gaussian, Inc.
 340 Quinnipiac St., Bldg. 40, Wallingford CT 06492
  
  
 ---------------------------------------------------------------
 Warning -- This program may not be used in any manner that
 competes with the business of Gaussian, Inc. or will provide
 assistance to any competitor of Gaussian, Inc.  The licensee
 of this program is prohibited from giving any competitor of
 Gaussian, Inc. access to this program.  By using this program,
 the user acknowledges that Gaussian, Inc. is engaged in the
 business of creating and licensing software in the field of
 computational chemistry and represents and warrants to the
 licensee that it is not a competitor of Gaussian, Inc. and that
 it will not use this program in any manner prohibited above.
 ---------------------------------------------------------------
  

 Cite this work as:
 Gaussian 16, Revision A.03,
 M. J. Frisch, G. W. Trucks, H. B. Schlegel, G. E. Scuseria, 
 M. A. Robb, J. R. Cheeseman, G. Scalmani, V. Barone, 
 G. A. Petersson, H. Nakatsuji, X. Li, M. Caricato, A. V. Marenich, 
 J. Bloino, B. G. Janesko, R. Gomperts, B. Mennucci, H. P. Hratchian, 
 J. V. Ortiz, A. F. Izmaylov, J. L. Sonnenberg, D. Williams-Young, 
 F. Ding, F. Lipparini, F. Egidi, J. Goings, B. Peng, A. Petrone, 
 T. Henderson, D. Ranasinghe, V. G. Zakrzewski, J. Gao, N. Rega, 
 G. Zheng, W. Liang, M. Hada, M. Ehara, K. Toyota, R. Fukuda, 
 J. Hasegawa, M. Ishida, T. Nakajima, Y. Honda, O. Kitao, H. Nakai, 
 T. Vreven, K. Throssell, J. A. Montgomery, Jr., J. E. Peralta, 
 F. Ogliaro, M. J. Bearpark, J. J. Heyd, E. N. Brothers, K. N. Kudin, 
 V. N. Staroverov, T. A. Keith, R. Kobayashi, J. Normand, 
 K. Raghavachari, A. P. Rendell, J. C. Burant, S. S. Iyengar, 
 J. Tomasi, M. Cossi, J. M. Millam, M. Klene, C. Adamo, R. Cammi, 
 J. W. Ochterski, R. L. Martin, K. Morokuma, O. Farkas, 
 J. B. Foresman, and D. J. Fox, Gaussian, Inc., Wallingford CT, 2016.
 
 ******************************************
 Gaussian 16:  ES64L-G16RevA.03 25-Dec-2016
                 4-Apr-2022 
 ******************************************
 %Chk=checkpoint
 %Mem=14gb
 %NProc=7
 Will use up to    7 processors via shared memory.
 -----------------------------------------
 #p M062X/6-311+G** opt int=ultrafine freq
 -----------------------------------------
 1/18=20,19=15,26=4,38=1/1,3;
 2/9=110,12=2,17=6,18=5,40=1/2;
 3/5=4,6=6,7=111,11=2,25=1,30=1,71=1,74=-55,75=-5/1,2,3;
 4//1;
 5/5=2,38=5/2;
 6/7=2,8=2,9=2,10=2,28=1/1;
 7//1,2,3,16;
 1/18=20,19=15,26=4/3(2);
 2/9=110/2;
 99//99;
 2/9=110/2;
 3/5=4,6=6,7=111,11=2,25=1,30=1,71=1,74=-55,75=-5/1,2,3;
 4/5=5,16=3,69=1/1;
 5/5=2,38=5/2;
 7//1,2,3,16;
 1/18=20,19=15,26=4/3(-5);
 2/9=110/2;
 6/7=2,8=2,9=2,10=2,19=2,28=1/1;
 99/9=1/99;
 Leave Link    1 at Mon Apr  4 13:46:25 2022, MaxMem=  1879048192 cpu:               1.0 elap:               0.2
 (Enter /gpfs/software/gaussian16/sse4/tar/g16/l101.exe)
 ---
 ...
 ---
 Symbolic Z-matrix:
 Charge = -1 Multiplicity = 1
 C                    -8.01989  -1.58662   6.82171 
 C                    -7.17522  -2.68534   7.34504 
 C                    -5.98158  -2.95973   6.79753 
 C                    -7.42908  -0.83737   5.68904 
 C                    -6.13312  -1.19404   5.16207 
 C                    -5.40815  -2.21821   5.66799 
 H                    -5.41869  -3.78724   7.21651 
 H                    -5.78628  -0.58887   4.32937 
 Cl                   -8.32368   0.43552   4.96802 
 O                    -9.11518  -1.35217   7.31276 
 H                    -7.57911  -3.24876   8.17729 
 C                    -4.08565  -2.55241   5.04895 
 C                    -3.72525  -2.00015   3.8094 
 C                    -2.51715  -2.29891   3.18287 
 C                    -3.16781  -3.43179   5.64741 
 C                    -1.95417  -3.74965   5.02163 
 C                    -1.63702  -3.18002   3.79257 
 Cl                   -0.15507  -3.56229   3.01487 
 H                    -1.26602  -4.44261   5.49984 
 H                    -3.3668   -3.89276   6.61063 
 
 ITRead=  0  0  0  0  0  0  0  0  0  0  0  0  0  0  0  0  0  0  0  0
 MicOpt= -1 -1 -1 -1 -1 -1 -1 -1 -1 -1 -1 -1 -1 -1 -1 -1 -1 -1 -1 -1
 NAtoms=     20 NQM=       20 NQMF=       0 NMMI=      0 NMMIF=      0
                NMic=       0 NMicF=      0.
                    Isotopes and Nuclear Properties:
 (Nuclear quadrupole moments (NQMom) in fm**2, nuclear magnetic moments (NMagM)
  in nuclear magnetons)

  Atom         1           2           3           4           5           6           7           8           9          10
 IAtWgt=          12          12          12          12          12          12           1           1          35          16
 AtmWgt=  12.0000000  12.0000000  12.0000000  12.0000000  12.0000000  12.0000000   1.0078250   1.0078250  34.9688527  15.9949146
 NucSpn=           0           0           0           0           0           0           1           1           3           0
 AtZEff=  -0.0000000  -0.0000000  -0.0000000  -0.0000000  -0.0000000  -0.0000000  -0.0000000  -0.0000000  -0.0000000  -0.0000000
 NQMom=    0.0000000   0.0000000   0.0000000   0.0000000   0.0000000   0.0000000   0.0000000   0.0000000  -8.1650000   0.0000000
 NMagM=    0.0000000   0.0000000   0.0000000   0.0000000   0.0000000   0.0000000   2.7928460   2.7928460   0.8218740   0.0000000
 AtZNuc=   6.0000000   6.0000000   6.0000000   6.0000000   6.0000000   6.0000000   1.0000000   1.0000000  17.0000000   8.0000000

  Atom        11          12          13          14          15          16          17          18          19          20
 IAtWgt=           1          12          12          12          12          12          12          35           1           1
 AtmWgt=   1.0078250  12.0000000  12.0000000  12.0000000  12.0000000  12.0000000  12.0000000  34.9688527   1.0078250   1.0078250
 NucSpn=           1           0           0           0           0           0           0           3           1           1
 AtZEff=  -0.0000000  -0.0000000  -0.0000000  -0.0000000  -0.0000000  -0.0000000  -0.0000000  -0.0000000  -0.0000000  -0.0000000
 NQMom=    0.0000000   0.0000000   0.0000000   0.0000000   0.0000000   0.0000000   0.0000000  -8.1650000   0.0000000   0.0000000
 NMagM=    2.7928460   0.0000000   0.0000000   0.0000000   0.0000000   0.0000000   0.0000000   0.8218740   2.7928460   2.7928460
 AtZNuc=   1.0000000   6.0000000   6.0000000   6.0000000   6.0000000   6.0000000   6.0000000  17.0000000   1.0000000   1.0000000
 Leave Link  101 at Mon Apr  4 13:46:27 2022, MaxMem=  1879048192 cpu:               7.8 elap:               2.0
 (Enter /gpfs/software/gaussian16/sse4/tar/g16/l103.exe)

 GradGradGradGradGradGradGradGradGradGradGradGradGradGradGradGradGradGrad
 Berny optimization.
 Initialization pass.
                           ----------------------------
                           !    Initial Parameters    !
                           ! (Angstroms and Degrees)  !
 --------------------------                            --------------------------
 ! Name  Definition              Value          Derivative Info.                !
 --------------------------------------------------------------------------------
 ! R1    R(1,2)                  1.4814         estimate D2E/DX2                !
 ! R2    R(1,4)                  1.481          estimate D2E/DX2                !
 ! R3    R(1,10)                 1.223          estimate D2E/DX2                !
 ! R4    R(2,3)                  1.3416         estimate D2E/DX2                !
 ! R5    R(2,11)                 1.0831         estimate D2E/DX2                !
 ! R6    R(3,6)                  1.4678         estimate D2E/DX2                !
 ! R7    R(3,7)                  1.085          estimate D2E/DX2                !
 ! R8    R(4,5)                  1.4438         estimate D2E/DX2                !
 ! R9    R(4,9)                  1.7148         estimate D2E/DX2                !
 ! R10   R(5,6)                  1.3529         estimate D2E/DX2                !
 ! R11   R(5,8)                  1.0862         estimate D2E/DX2                !
 ! R12   R(6,12)                 1.498          estimate D2E/DX2                !
 ! R13   R(12,13)                1.4041         estimate D2E/DX2                !
 ! R14   R(12,15)                1.405          estimate D2E/DX2                !
 ! R15   R(13,14)                1.3933         estimate D2E/DX2                !
 ! R16   R(14,17)                1.3866         estimate D2E/DX2                !
 ! R17   R(15,16)                1.402          estimate D2E/DX2                !
 ! R18   R(15,20)                1.0862         estimate D2E/DX2                !
 ! R19   R(16,17)                1.3913         estimate D2E/DX2                !
 ! R20   R(16,19)                1.0874         estimate D2E/DX2                !
 ! R21   R(17,18)                1.7167         estimate D2E/DX2                !
 ! A1    A(2,1,4)              114.7045         estimate D2E/DX2                !
 ! A2    A(2,1,10)             120.7291         estimate D2E/DX2                !
 ! A3    A(4,1,10)             124.5661         estimate D2E/DX2                !
 ! A4    A(1,2,3)              120.9863         estimate D2E/DX2                !
 ! A5    A(1,2,11)             116.3992         estimate D2E/DX2                !
 ! A6    A(3,2,11)             122.6124         estimate D2E/DX2                !
 ! A7    A(2,3,6)              123.9392         estimate D2E/DX2                !
 ! A8    A(2,3,7)              117.3866         estimate D2E/DX2                !
 ! A9    A(6,3,7)              118.6717         estimate D2E/DX2                !
 ! A10   A(1,4,5)              120.8144         estimate D2E/DX2                !
 ! A11   A(1,4,9)              119.2748         estimate D2E/DX2                !
 ! A12   A(5,4,9)              119.8814         estimate D2E/DX2                !
 ! A13   A(4,5,6)              122.1079         estimate D2E/DX2                !
 ! A14   A(4,5,8)              115.3907         estimate D2E/DX2                !
 ! A15   A(6,5,8)              122.5            estimate D2E/DX2                !
 ! A16   A(3,6,5)              117.4413         estimate D2E/DX2                !
 ! A17   A(3,6,12)             123.3812         estimate D2E/DX2                !
 ! A18   A(5,6,12)             119.172          estimate D2E/DX2                !
 ! A19   A(6,12,13)            120.2451         estimate D2E/DX2                !
 ! A20   A(6,12,15)            122.7092         estimate D2E/DX2                !
 ! A21   A(13,12,15)           117.0366         estimate D2E/DX2                !
 ! A22   A(12,13,14)           122.3583         estimate D2E/DX2                !
 ! A23   A(13,14,17)           119.2677         estimate D2E/DX2                !
 ! A24   A(12,15,16)           121.1515         estimate D2E/DX2                !
 ! A25   A(12,15,20)           121.579          estimate D2E/DX2                !
 ! A26   A(16,15,20)           117.2695         estimate D2E/DX2                !
 ! A27   A(15,16,17)           119.9217         estimate D2E/DX2                !
 ! A28   A(15,16,19)           119.7365         estimate D2E/DX2                !
 ! A29   A(17,16,19)           120.3416         estimate D2E/DX2                !
 ! A30   A(14,17,16)           120.2591         estimate D2E/DX2                !
 ! A31   A(14,17,18)           119.3558         estimate D2E/DX2                !
 ! A32   A(16,17,18)           120.385          estimate D2E/DX2                !
 ! D1    D(4,1,2,3)             -0.7956         estimate D2E/DX2                !
 ! D2    D(4,1,2,11)           179.7205         estimate D2E/DX2                !
 ! D3    D(10,1,2,3)           179.0053         estimate D2E/DX2                !
 ! D4    D(10,1,2,11)           -0.4787         estimate D2E/DX2                !
 ! D5    D(2,1,4,5)              0.5203         estimate D2E/DX2                !
 ! D6    D(2,1,4,9)            178.5486         estimate D2E/DX2                !
 ! D7    D(10,1,4,5)          -179.2719         estimate D2E/DX2                !
 ! D8    D(10,1,4,9)            -1.2435         estimate D2E/DX2                !
 ! D9    D(1,2,3,6)              0.3826         estimate D2E/DX2                !
 ! D10   D(1,2,3,7)           -179.0297         estimate D2E/DX2                !
 ! D11   D(11,2,3,6)           179.8338         estimate D2E/DX2                !
 ! D12   D(11,2,3,7)             0.4216         estimate D2E/DX2                !
 ! D13   D(2,3,6,5)              0.3763         estimate D2E/DX2                !
 ! D14   D(2,3,6,12)          -178.7614         estimate D2E/DX2                !
 ! D15   D(7,3,6,5)            179.7815         estimate D2E/DX2                !
 ! D16   D(7,3,6,12)             0.6438         estimate D2E/DX2                !
 ! D17   D(1,4,5,6)              0.205          estimate D2E/DX2                !
 ! D18   D(1,4,5,8)            179.776          estimate D2E/DX2                !
 ! D19   D(9,4,5,6)           -177.8114         estimate D2E/DX2                !
 ! D20   D(9,4,5,8)              1.7596         estimate D2E/DX2                !
 ! D21   D(4,5,6,3)             -0.6572         estimate D2E/DX2                !
 ! D22   D(4,5,6,12)           178.5181         estimate D2E/DX2                !
 ! D23   D(8,5,6,3)            179.8023         estimate D2E/DX2                !
 ! D24   D(8,5,6,12)            -1.0224         estimate D2E/DX2                !
 ! D25   D(3,6,12,13)          166.4252         estimate D2E/DX2                !
 ! D26   D(3,6,12,15)          -12.4491         estimate D2E/DX2                !
 ! D27   D(5,6,12,13)          -12.6984         estimate D2E/DX2                !
 ! D28   D(5,6,12,15)          168.4274         estimate D2E/DX2                !
 ! D29   D(6,12,13,14)        -178.8563         estimate D2E/DX2                !
 ! D30   D(15,12,13,14)          0.0803         estimate D2E/DX2                !
 ! D31   D(6,12,15,16)         178.258          estimate D2E/DX2                !
 ! D32   D(6,12,15,20)          -1.7438         estimate D2E/DX2                !
 ! D33   D(13,12,15,16)         -0.6501         estimate D2E/DX2                !
 ! D34   D(13,12,15,20)        179.348          estimate D2E/DX2                !
 ! D35   D(12,13,14,17)          0.5047         estimate D2E/DX2                !
 ! D36   D(13,14,17,16)         -0.5256         estimate D2E/DX2                !
 ! D37   D(13,14,17,18)        179.3714         estimate D2E/DX2                !
 ! D38   D(12,15,16,17)          0.6376         estimate D2E/DX2                !
 ! D39   D(12,15,16,19)       -179.2486         estimate D2E/DX2                !
 ! D40   D(20,15,16,17)       -179.3606         estimate D2E/DX2                !
 ! D41   D(20,15,16,19)          0.7532         estimate D2E/DX2                !
 ! D42   D(15,16,17,14)         -0.0315         estimate D2E/DX2                !
 ! D43   D(15,16,17,18)       -179.9274         estimate D2E/DX2                !
 ! D44   D(19,16,17,14)        179.854          estimate D2E/DX2                !
 ! D45   D(19,16,17,18)         -0.0419         estimate D2E/DX2                !
 --------------------------------------------------------------------------------
 Trust Radius=3.00D-01 FncErr=1.00D-07 GrdErr=1.00D-06 EigMax=2.50D+02 EigMin=1.00D-04
 Number of steps in this run=    108 maximum allowed number of steps=    120.
 GradGradGradGradGradGradGradGradGradGradGradGradGradGradGradGradGradGrad

 Leave Link  103 at Mon Apr  4 13:46:27 2022, MaxMem=  1879048192 cpu:               0.3 elap:               0.1
 (Enter /gpfs/software/gaussian16/sse4/tar/g16/l202.exe)
                          Input orientation:                          
 ---------------------------------------------------------------------
 Center     Atomic      Atomic             Coordinates (Angstroms)
 Number     Number       Type             X           Y           Z
 ---------------------------------------------------------------------
      1          6           0       -8.019890   -1.586620    6.821710
      2          6           0       -7.175220   -2.685340    7.345040
      3          6           0       -5.981580   -2.959730    6.797530
      4          6           0       -7.429080   -0.837370    5.689040
      5          6           0       -6.133120   -1.194040    5.162070
      6          6           0       -5.408150   -2.218210    5.667990
      7          1           0       -5.418690   -3.787240    7.216510
      8          1           0       -5.786280   -0.588870    4.329370
      9         17           0       -8.323680    0.435520    4.968020
     10          8           0       -9.115180   -1.352170    7.312760
     11          1           0       -7.579110   -3.248760    8.177290
     12          6           0       -4.085650   -2.552410    5.048950
     13          6           0       -3.725250   -2.000150    3.809400
     14          6           0       -2.517150   -2.298910    3.182870
     15          6           0       -3.167810   -3.431790    5.647410
     16          6           0       -1.954170   -3.749650    5.021630
     17          6           0       -1.637020   -3.180020    3.792570
     18         17           0       -0.155070   -3.562290    3.014870
     19          1           0       -1.266020   -4.442610    5.499840
     20          1           0       -3.366800   -3.892760    6.610630
 ---------------------------------------------------------------------
                    Distance matrix (angstroms):
                    1          2          3          4          5
     1  C    0.000000
     2  C    1.481394   0.000000
     3  C    2.457788   1.341579   0.000000
     4  C    1.481004   2.494348   2.797931   0.000000
     5  C    2.543310   2.841708   2.411505   1.443753   0.000000
     6  C    2.924237   2.480573   1.467833   2.447717   1.352945
     7  H    3.429991   2.077523   1.084971   3.882855   3.384645
     8  H    3.492317   3.926653   3.427963   2.146916   1.086240
     9  Cl   2.759983   4.087658   4.512235   1.714768   2.737092
    10  O    1.223011   2.354109   3.559376   2.396752   3.680103
    11  H    2.189656   1.083148   2.130582   3.468241   3.924833
    12  C    4.421953   3.851642   2.611129   3.811771   2.459695
    13  C    5.262029   4.987237   3.865325   4.313173   2.877041
    14  C    6.635410   6.258642   5.050220   5.704739   4.267694
    15  C    5.322247   4.415707   3.076186   4.989105   3.746484
    16  C    6.686699   5.812947   4.471893   6.237103   4.900458
    17  C    7.242627   6.598213   5.287108   6.529362   5.102407
    18  Cl   8.958275   8.294692   6.972791   8.215083   6.779097
    19  H    7.451092   6.435169   5.110718   7.142609   5.861396
    20  H    5.197507   4.062177   2.782544   5.165932   4.127220
                    6          7          8          9         10
     6  C    0.000000
     7  H    2.204514   0.000000
     8  H    2.142343   4.324381   0.000000
     9  Cl   4.004067   5.596997   2.809919   0.000000
    10  O    4.146971   4.427513   4.534845   3.052886   0.000000
    11  H    3.474433   2.424969   5.009565   4.942440   2.589204
    12  C    1.497967   2.828448   2.695446   5.186056   5.644607
    13  C    2.516756   4.203549   2.551455   5.331083   6.461018
    14  C    3.813163   5.186937   3.863407   6.661806   7.841321
    15  C    2.548004   2.766745   4.083602   6.480791   6.516857
    16  C    3.833154   4.101440   5.015458   7.621626   7.891594
    17  C    4.320150   5.137422   4.921237   7.691894   8.464966
    18  Cl   6.036592   6.738700   6.502281   9.301799  10.180376
    19  H    4.704622   4.541050   6.054260   8.595903   8.628257
    20  H    2.803533   2.142073   4.687613   6.782539   6.323880
                   11         12         13         14         15
    11  H    0.000000
    12  C    4.740852   0.000000
    13  C    5.957325   1.404053   0.000000
    14  C    7.174252   2.450859   1.393306   0.000000
    15  C    5.088552   1.404953   2.395540   2.789397   0.000000
    16  C    6.469083   2.444859   2.768931   2.408865   1.401983
    17  C    7.385048   2.822795   2.398558   1.386621   2.418086
    18  Cl   9.047942   4.539471   3.977153   2.683985   4.002986
    19  H    6.960540   3.424394   3.856295   3.395457   2.158782
    20  H    4.540123   2.179938   3.399610   3.874507   1.086224
                   16         17         18         19         20
    16  C    0.000000
    17  C    1.391277   0.000000
    18  Cl   2.701657   1.716719   0.000000
    19  H    1.087395   2.155585   2.860813   0.000000
    20  H    2.130945   3.382543   4.832588   2.439153   0.000000
 Stoichiometry    C12H5Cl2O(1-)
 Framework group  C1[X(C12H5Cl2O)]
 Deg. of freedom    54
 Full point group                 C1      NOp   1
 Largest Abelian subgroup         C1      NOp   1
 Largest concise Abelian subgroup C1      NOp   1
                         Standard orientation:                         
 ---------------------------------------------------------------------
 Center     Atomic      Atomic             Coordinates (Angstroms)
 Number     Number       Type             X           Y           Z
 ---------------------------------------------------------------------
      1          6           0        3.489605    0.819172   -0.059942
      2          6           0        2.552906    1.965829   -0.107869
      3          6           0        1.225420    1.775229   -0.071980
      4          6           0        2.839398   -0.507177    0.046848
      5          6           0        1.400966   -0.624689    0.085923
      6          6           0        0.589224    0.455889    0.023577
      7          1           0        0.593207    2.655269   -0.126739
      8          1           0        1.018346   -1.638516    0.161252
      9         17           0        3.812886   -1.918578    0.073172
     10          8           0        4.698504    0.997209   -0.111164
     11          1           0        2.999599    2.949843   -0.181294
     12          6           0       -0.895249    0.255643    0.035789
     13          6           0       -1.437736   -1.024975   -0.156790
     14          6           0       -2.811329   -1.257648   -0.177036
     15          6           0       -1.802621    1.313660    0.212342
     16          6           0       -3.187035    1.094459    0.182224
     17          6           0       -3.682046   -0.191167   -0.012150
     18         17           0       -5.375008   -0.472837   -0.052949
     19          1           0       -3.868639    1.932131    0.309309
     20          1           0       -1.463500    2.332309    0.377374
 ---------------------------------------------------------------------
 Rotational constants (GHZ):           1.4317286           0.1856704           0.1646549
 Leave Link  202 at Mon Apr  4 13:46:27 2022, MaxMem=  1879048192 cpu:               0.7 elap:               0.2
 (Enter /gpfs/software/gaussian16/sse4/tar/g16/l301.exe)
 Standard basis: 6-311+G(d,p) (5D, 7F)
 Ernie: Thresh=  0.10000D-02 Tol=  0.10000D-05 Strict=F.
 There are   391 symmetry adapted cartesian basis functions of A   symmetry.
 There are   376 symmetry adapted basis functions of A   symmetry.
   376 basis functions,   614 primitive gaussians,   391 cartesian basis functions
    60 alpha electrons       60 beta electrons
       nuclear repulsion energy       998.5912609912 Hartrees.
 IExCor= 4336 DFT=T Ex+Corr=M062X ExCW=0 ScaHFX=  0.540000
 ScaDFX=  1.000000  1.000000  1.000000  1.000000 ScalE2=  1.000000  1.000000
 IRadAn=      5 IRanWt=     -1 IRanGd=            0 ICorTp=0 IEmpDi=  4
 NAtoms=   20 NActive=   20 NUniq=   20 SFac= 1.00D+00 NAtFMM=   60 NAOKFM=F Big=F
 Integral buffers will be    131072 words long.
 Raffenetti 2 integral format.
 Two-electron integral symmetry is turned on.
 Leave Link  301 at Mon Apr  4 13:46:28 2022, MaxMem=  1879048192 cpu:               0.8 elap:               0.2
 (Enter /gpfs/software/gaussian16/sse4/tar/g16/l302.exe)
 NPDir=0 NMtPBC=     1 NCelOv=     1 NCel=       1 NClECP=     1 NCelD=      1
         NCelK=      1 NCelE2=     1 NClLst=     1 CellRange=     0.0.
 One-electron integrals computed using PRISM.
 One-electron integral symmetry used in STVInt
 NBasis=   376 RedAO= T EigKep=  1.04D-06  NBF=   376
 NBsUse=   374 1.00D-06 EigRej=  4.46D-07 NBFU=   374
 Precomputing XC quadrature grid using
 IXCGrd= 4 IRadAn=           5 IRanWt=          -1 IRanGd=           0 AccXCQ= 0.00D+00.
 Generated NRdTot=       0 NPtTot=           0 NUsed=           0 NTot=          32
 NSgBfM=   383   383   383   383   383 MxSgAt=    20 MxSgA2=    20.
 Leave Link  302 at Mon Apr  4 13:46:29 2022, MaxMem=  1879048192 cpu:               5.3 elap:               0.9
 (Enter /gpfs/software/gaussian16/sse4/tar/g16/l303.exe)
 DipDrv:  MaxL=1.
 Leave Link  303 at Mon Apr  4 13:46:29 2022, MaxMem=  1879048192 cpu:               1.3 elap:               0.3
 (Enter /gpfs/software/gaussian16/sse4/tar/g16/l401.exe)
 ExpMin= 4.38D-02 ExpMax= 1.06D+05 ExpMxC= 3.62D+03 IAcc=3 IRadAn=         5 AccDes= 0.00D+00
 Harris functional with IExCor= 1009 and IRadAn=       5 diagonalized for initial guess.
 HarFok:  IExCor= 1009 AccDes= 0.00D+00 IRadAn=         5 IDoV= 1 UseB2=F ITyADJ=14
 ICtDFT=  3500011 ScaDFX=  1.000000  1.000000  1.000000  1.000000
 FoFCou: FMM=F IPFlag=           0 FMFlag=      100000 FMFlg1=           0
         NFxFlg=           0 DoJE=T BraDBF=F KetDBF=T FulRan=T
         wScrn=  0.000000 ICntrl=       500 IOpCl=  0 I1Cent=   200000004 NGrid=           0
         NMat0=    1 NMatS0=      1 NMatT0=    0 NMatD0=    1 NMtDS0=    0 NMtDT0=    0
 Petite list used in FoFCou.
 Harris En= -1455.12268564182    
 JPrj=0 DoOrth=F DoCkMO=F.
 Leave Link  401 at Mon Apr  4 13:46:33 2022, MaxMem=  1879048192 cpu:              25.0 elap:               3.7
 (Enter /gpfs/software/gaussian16/sse4/tar/g16/l502.exe)
 Integral symmetry usage will be decided dynamically.
 Closed shell SCF:
 Using DIIS extrapolation, IDIIS=  1040.
 NGot=  1879048192 LenX=  1878736095 LenY=  1878582773
 Requested convergence on RMS density matrix=1.00D-08 within 128 cycles.
 Requested convergence on MAX density matrix=1.00D-06.
 Requested convergence on             energy=1.00D-06.
 No special actions if energy rises.
 Fock matrices will be formed incrementally for  20 cycles.

 Cycle   1  Pass 1  IDiag  1:
 FoFJK:  IHMeth= 1 ICntrl=       0 DoSepK=F KAlg= 0 I1Cent=           0 FoldK=F
 IRaf= 820000000 NMat=       1 IRICut=       1 DoRegI=T DoRafI=F ISym2E= 0 IDoP0=0 IntGTp=1.
 FoFCou: FMM=F IPFlag=           0 FMFlag=      100000 FMFlg1=           0
         NFxFlg=           0 DoJE=F BraDBF=F KetDBF=F FulRan=T
         wScrn=  0.000000 ICntrl=         0 IOpCl=  0 I1Cent=           0 NGrid=           0
         NMat0=    1 NMatS0=      1 NMatT0=    0 NMatD0=    1 NMtDS0=    0 NMtDT0=    0
 Symmetry not used in FoFCou.
 E= -1455.23651705897    
 DIIS: error= 2.82D-02 at cycle   1 NSaved=   1.
 NSaved= 1 IEnMin= 1 EnMin= -1455.23651705897     IErMin= 1 ErrMin= 2.82D-02
 ErrMax= 2.82D-02  0.00D+00 EMaxC= 1.00D-01 BMatC= 5.95D-01 BMatP= 5.95D-01
 IDIUse=3 WtCom= 7.18D-01 WtEn= 2.82D-01
 Coeff-Com:  0.100D+01
 Coeff-En:   0.100D+01
 Coeff:      0.100D+01
 Gap=     0.059 Goal=   None    Shift=    0.000
 GapD=    0.059 DampG=0.500 DampE=0.500 DampFc=0.2500 IDamp=-1.
 Damping current iteration by 2.50D-01
 RMSDP=7.09D+00 MaxDP=7.16D+02              OVMax= 9.98D-01

 Cycle   2  Pass 1  IDiag  1:
 RMSU=  1.71D+00    CP:  3.00D+00
 E= -1455.19584950099     Delta-E=        0.040667557983 Rises=F Damp=T
 DIIS: error= 1.37D-02 at cycle   2 NSaved=   2.
 NSaved= 2 IEnMin= 1 EnMin= -1455.23651705897     IErMin= 2 ErrMin= 1.37D-02
 ErrMax= 1.37D-02  0.00D+00 EMaxC= 1.00D-01 BMatC= 1.82D-01 BMatP= 5.95D-01
 IDIUse=3 WtCom= 8.63D-01 WtEn= 1.37D-01
 Coeff-Com: -0.287D+00 0.129D+01
 Coeff-En:   0.567D+00 0.433D+00
 Coeff:     -0.170D+00 0.117D+01
 Gap=    -0.316 Goal=   None    Shift=    0.000
 RMSDP=1.75D+00 MaxDP=1.75D+02 DE= 4.07D-02 OVMax= 5.98D-01

 Cycle   3  Pass 1  IDiag  1:
 RMSU=  6.34D-02    CP:  1.26D+00  7.16D-03
 E= -1455.23262019096     Delta-E=       -0.036770689972 Rises=F Damp=F
 DIIS: error= 3.49D-02 at cycle   3 NSaved=   3.
 NSaved= 3 IEnMin= 1 EnMin= -1455.23651705897     IErMin= 2 ErrMin= 1.37D-02
 ErrMax= 3.49D-02  0.00D+00 EMaxC= 1.00D-01 BMatC= 4.02D-01 BMatP= 1.82D-01
 IDIUse=2 WtCom= 0.00D+00 WtEn= 1.00D+00
 EnCoef did     2 forward-backward iterations
 Coeff-En:   0.422D-01 0.451D+00 0.507D+00
 Coeff:      0.422D-01 0.451D+00 0.507D+00
 Gap=     0.421 Goal=   None    Shift=    0.000
 RMSDP=1.08D-01 MaxDP=6.67D+00 DE=-3.68D-02 OVMax= 9.82D-01

 Cycle   4  Pass 1  IDiag  1:
 RMSU=  8.95D-02    CP:  1.22D+00  8.88D-04  6.52D-02
 E= -1453.86654639086     Delta-E=        1.366073800099 Rises=F Damp=F
 DIIS: error= 9.34D-02 at cycle   4 NSaved=   4.
 NSaved= 4 IEnMin= 1 EnMin= -1455.23651705897     IErMin= 2 ErrMin= 1.37D-02
 ErrMax= 9.34D-02  0.00D+00 EMaxC= 1.00D-01 BMatC= 1.12D+00 BMatP= 1.82D-01
 IDIUse=2 WtCom= 0.00D+00 WtEn= 1.00D+00
 Coeff-En:   0.000D+00 0.000D+00 0.712D+00 0.288D+00
 Coeff:      0.000D+00 0.000D+00 0.712D+00 0.288D+00
 Gap=    -0.008 Goal=   None    Shift=    0.000
 RMSDP=6.23D-02 MaxDP=4.98D+00 DE= 1.37D+00 OVMax= 9.75D-01

 Cycle   5  Pass 1  IDiag  1:
 RMSU=  3.00D-02    CP:  1.05D+00  1.36D-03  1.68D-01  4.45D-01
 E= -1455.66671882430     Delta-E=       -1.800172433436 Rises=F Damp=F
 DIIS: error= 1.16D-02 at cycle   5 NSaved=   5.
 NSaved= 5 IEnMin= 5 EnMin= -1455.66671882430     IErMin= 5 ErrMin= 1.16D-02
 ErrMax= 1.16D-02  0.00D+00 EMaxC= 1.00D-01 BMatC= 5.00D-02 BMatP= 1.82D-01
 IDIUse=3 WtCom= 8.84D-01 WtEn= 1.16D-01
 Coeff-Com: -0.274D+00 0.514D+00 0.268D+00 0.399D-01 0.452D+00
 Coeff-En:   0.000D+00 0.000D+00 0.000D+00 0.000D+00 0.100D+01
 Coeff:     -0.242D+00 0.455D+00 0.237D+00 0.353D-01 0.515D+00
 Gap=     0.100 Goal=   None    Shift=    0.000
 RMSDP=2.60D-02 MaxDP=2.23D+00 DE=-1.80D+00 OVMax= 1.51D-01

 Cycle   6  Pass 1  IDiag  1:
 RMSU=  1.12D-02    CP:  9.63D-01  4.26D-04  9.52D-02  3.14D-01  4.43D-01
 E= -1455.65238197511     Delta-E=        0.014336849187 Rises=F Damp=F
 DIIS: error= 1.64D-02 at cycle   6 NSaved=   6.
 NSaved= 6 IEnMin= 5 EnMin= -1455.66671882430     IErMin= 5 ErrMin= 1.16D-02
 ErrMax= 1.64D-02  0.00D+00 EMaxC= 1.00D-01 BMatC= 5.45D-02 BMatP= 5.00D-02
 IDIUse=3 WtCom= 8.84D-01 WtEn= 1.16D-01
 Coeff-Com: -0.243D+00 0.357D+00 0.609D-01 0.150D-02 0.414D+00 0.409D+00
 Coeff-En:   0.000D+00 0.000D+00 0.000D+00 0.000D+00 0.568D+00 0.432D+00
 Coeff:     -0.215D+00 0.316D+00 0.538D-01 0.133D-02 0.432D+00 0.412D+00
 Gap=     0.081 Goal=   None    Shift=    0.000
 RMSDP=2.05D-02 MaxDP=1.25D+00 DE= 1.43D-02 OVMax= 1.15D-01

 Cycle   7  Pass 1  IDiag  1:
 RMSU=  5.55D-03    CP:  1.03D+00  5.83D-04  1.26D-01  4.90D-01  5.86D-01
                    CP:  4.42D-01
 E= -1455.71374279772     Delta-E=       -0.061360822616 Rises=F Damp=F
 DIIS: error= 6.55D-03 at cycle   7 NSaved=   7.
 NSaved= 7 IEnMin= 7 EnMin= -1455.71374279772     IErMin= 7 ErrMin= 6.55D-03
 ErrMax= 6.55D-03  0.00D+00 EMaxC= 1.00D-01 BMatC= 6.52D-03 BMatP= 5.00D-02
 IDIUse=3 WtCom= 9.35D-01 WtEn= 6.55D-02
 Coeff-Com: -0.142D+00 0.199D+00-0.184D-01 0.303D-02 0.174D+00 0.238D+00
 Coeff-Com:  0.547D+00
 Coeff-En:   0.000D+00 0.000D+00 0.000D+00 0.000D+00 0.000D+00 0.000D+00
 Coeff-En:   0.100D+01
 Coeff:     -0.133D+00 0.186D+00-0.172D-01 0.283D-02 0.162D+00 0.222D+00
 Coeff:      0.577D+00
 Gap=     0.084 Goal=   None    Shift=    0.000
 RMSDP=1.50D-02 MaxDP=1.00D+00 DE=-6.14D-02 OVMax= 3.84D-02

 Cycle   8  Pass 1  IDiag  1:
 RMSU=  3.59D-03    CP:  1.10D+00 -3.36D-04  1.79D-01  6.07D-01  6.78D-01
                    CP:  2.31D-01  1.64D+00
 E= -1455.72033860310     Delta-E=       -0.006595805371 Rises=F Damp=F
 DIIS: error= 3.88D-03 at cycle   8 NSaved=   8.
 NSaved= 8 IEnMin= 8 EnMin= -1455.72033860310     IErMin= 8 ErrMin= 3.88D-03
 ErrMax= 3.88D-03  0.00D+00 EMaxC= 1.00D-01 BMatC= 2.23D-03 BMatP= 6.52D-03
 IDIUse=3 WtCom= 9.61D-01 WtEn= 3.88D-02
 Coeff-Com: -0.458D-01 0.684D-01-0.323D-01 0.611D-02-0.553D-01-0.233D-01
 Coeff-Com:  0.240D+00 0.843D+00
 Coeff-En:   0.000D+00 0.000D+00 0.000D+00 0.000D+00 0.000D+00 0.000D+00
 Coeff-En:   0.000D+00 0.100D+01
 Coeff:     -0.440D-01 0.658D-01-0.310D-01 0.587D-02-0.532D-01-0.224D-01
 Coeff:      0.230D+00 0.849D+00
 Gap=     0.083 Goal=   None    Shift=    0.000
 RMSDP=9.06D-03 MaxDP=6.86D-01 DE=-6.60D-03 OVMax= 2.79D-02

 Cycle   9  Pass 1  IDiag  1:
 RMSU=  2.85D-03    CP:  1.12D+00 -2.79D-04  1.76D-01  6.89D-01  6.32D-01
                    CP:  1.64D-01  2.03D+00  1.20D+00
 E= -1455.72336961662     Delta-E=       -0.003031013526 Rises=F Damp=F
 DIIS: error= 2.07D-03 at cycle   9 NSaved=   9.
 NSaved= 9 IEnMin= 9 EnMin= -1455.72336961662     IErMin= 9 ErrMin= 2.07D-03
 ErrMax= 2.07D-03  0.00D+00 EMaxC= 1.00D-01 BMatC= 4.28D-04 BMatP= 2.23D-03
 IDIUse=3 WtCom= 9.79D-01 WtEn= 2.07D-02
 Coeff-Com: -0.259D-02 0.625D-02-0.124D-01 0.563D-02-0.512D-01-0.431D-01
 Coeff-Com: -0.909D-01 0.305D+00 0.883D+00
 Coeff-En:   0.000D+00 0.000D+00 0.000D+00 0.000D+00 0.000D+00 0.000D+00
 Coeff-En:   0.000D+00 0.000D+00 0.100D+01
 Coeff:     -0.254D-02 0.612D-02-0.121D-01 0.551D-02-0.501D-01-0.422D-01
 Coeff:     -0.890D-01 0.298D+00 0.886D+00
 Gap=     0.082 Goal=   None    Shift=    0.000
 RMSDP=6.62D-03 MaxDP=3.71D-01 DE=-3.03D-03 OVMax= 2.30D-02

 Cycle  10  Pass 1  IDiag  1:
 RMSU=  6.13D-04    CP:  1.15D+00 -5.35D-04  1.99D-01  7.43D-01  6.36D-01
                    CP:  5.67D-02  2.38D+00  1.53D+00  1.17D+00
 E= -1455.72412676146     Delta-E=       -0.000757144842 Rises=F Damp=F
 DIIS: error= 6.23D-04 at cycle  10 NSaved=  10.
 NSaved=10 IEnMin=10 EnMin= -1455.72412676146     IErMin=10 ErrMin= 6.23D-04
 ErrMax= 6.23D-04  0.00D+00 EMaxC= 1.00D-01 BMatC= 4.93D-05 BMatP= 4.28D-04
 IDIUse=3 WtCom= 9.94D-01 WtEn= 6.23D-03
 Coeff-Com:  0.296D-02-0.340D-02 0.142D-02 0.221D-02-0.619D-02-0.558D-02
 Coeff-Com: -0.980D-01-0.735D-01 0.438D+00 0.742D+00
 Coeff-En:   0.000D+00 0.000D+00 0.000D+00 0.000D+00 0.000D+00 0.000D+00
 Coeff-En:   0.000D+00 0.000D+00 0.000D+00 0.100D+01
 Coeff:      0.294D-02-0.338D-02 0.141D-02 0.220D-02-0.615D-02-0.554D-02
 Coeff:     -0.974D-01-0.731D-01 0.435D+00 0.744D+00
 Gap=     0.082 Goal=   None    Shift=    0.000
 RMSDP=1.61D-03 MaxDP=1.20D-01 DE=-7.57D-04 OVMax= 9.53D-03

 Cycle  11  Pass 1  IDiag  1:
 RMSU=  4.75D-04    CP:  1.15D+00 -4.98D-04  1.90D-01  7.55D-01  6.11D-01
                    CP:  7.95D-02  2.36D+00  1.53D+00  1.35D+00  1.03D+00
 E= -1455.72422790744     Delta-E=       -0.000101145975 Rises=F Damp=F
 DIIS: error= 1.10D-04 at cycle  11 NSaved=  11.
 NSaved=11 IEnMin=11 EnMin= -1455.72422790744     IErMin=11 ErrMin= 1.10D-04
 ErrMax= 1.10D-04  0.00D+00 EMaxC= 1.00D-01 BMatC= 3.36D-06 BMatP= 4.93D-05
 IDIUse=3 WtCom= 9.99D-01 WtEn= 1.10D-03
 Coeff-Com:  0.173D-02-0.256D-02 0.277D-02 0.290D-03 0.383D-02 0.353D-02
 Coeff-Com: -0.190D-01-0.676D-01 0.414D-01 0.234D+00 0.802D+00
 Coeff-En:   0.000D+00 0.000D+00 0.000D+00 0.000D+00 0.000D+00 0.000D+00
 Coeff-En:   0.000D+00 0.000D+00 0.000D+00 0.000D+00 0.100D+01
 Coeff:      0.173D-02-0.256D-02 0.276D-02 0.290D-03 0.383D-02 0.352D-02
 Coeff:     -0.189D-01-0.675D-01 0.413D-01 0.234D+00 0.802D+00
 Gap=     0.082 Goal=   None    Shift=    0.000
 RMSDP=3.28D-04 MaxDP=2.78D-02 DE=-1.01D-04 OVMax= 3.81D-03

 Cycle  12  Pass 1  IDiag  1:
 RMSU=  1.78D-04    CP:  1.15D+00 -4.75D-04  1.89D-01  7.52D-01  6.13D-01
                    CP:  8.04D-02  2.35D+00  1.52D+00  1.36D+00  1.11D+00
                    CP:  1.04D+00
 E= -1455.72423723380     Delta-E=       -0.000009326365 Rises=F Damp=F
 DIIS: error= 6.87D-05 at cycle  12 NSaved=  12.
 NSaved=12 IEnMin=12 EnMin= -1455.72423723380     IErMin=12 ErrMin= 6.87D-05
 ErrMax= 6.87D-05  0.00D+00 EMaxC= 1.00D-01 BMatC= 2.07D-06 BMatP= 3.36D-06
 IDIUse=1 WtCom= 1.00D+00 WtEn= 0.00D+00
 Coeff-Com:  0.745D-03-0.114D-02 0.145D-02-0.317D-04 0.146D-02 0.136D-02
 Coeff-Com:  0.553D-02-0.903D-02-0.187D-01-0.316D-01 0.267D+00 0.783D+00
 Coeff:      0.745D-03-0.114D-02 0.145D-02-0.317D-04 0.146D-02 0.136D-02
 Coeff:      0.553D-02-0.903D-02-0.187D-01-0.316D-01 0.267D+00 0.783D+00
 Gap=     0.082 Goal=   None    Shift=    0.000
 RMSDP=5.52D-04 MaxDP=3.49D-02 DE=-9.33D-06 OVMax= 1.79D-03

 Cycle  13  Pass 1  IDiag  1:
 RMSU=  6.82D-05    CP:  1.15D+00 -4.34D-04  1.86D-01  7.49D-01  6.11D-01
                    CP:  8.91D-02  2.31D+00  1.50D+00  1.37D+00  1.11D+00
                    CP:  1.22D+00  1.37D+00
 E= -1455.72424043869     Delta-E=       -0.000003204888 Rises=F Damp=F
 DIIS: error= 4.54D-05 at cycle  13 NSaved=  13.
 NSaved=13 IEnMin=13 EnMin= -1455.72424043869     IErMin=13 ErrMin= 4.54D-05
 ErrMax= 4.54D-05  0.00D+00 EMaxC= 1.00D-01 BMatC= 5.79D-07 BMatP= 2.07D-06
 IDIUse=1 WtCom= 1.00D+00 WtEn= 0.00D+00
 Coeff-Com:  0.472D-03-0.692D-03 0.186D-03-0.895D-04-0.579D-03-0.159D-03
 Coeff-Com:  0.570D-02 0.123D-01-0.881D-02-0.713D-01-0.102D+00 0.281D+00
 Coeff-Com:  0.884D+00
 Coeff:      0.472D-03-0.692D-03 0.186D-03-0.895D-04-0.579D-03-0.159D-03
 Coeff:      0.570D-02 0.123D-01-0.881D-02-0.713D-01-0.102D+00 0.281D+00
 Coeff:      0.884D+00
 Gap=     0.083 Goal=   None    Shift=    0.000
 RMSDP=3.42D-04 MaxDP=2.52D-02 DE=-3.20D-06 OVMax= 1.83D-03

 Cycle  14  Pass 1  IDiag  1:
 RMSU=  4.52D-05    CP:  1.14D+00 -4.20D-04  1.84D-01  7.46D-01  6.11D-01
                    CP:  9.36D-02  2.29D+00  1.49D+00  1.36D+00  1.10D+00
                    CP:  1.36D+00  1.72D+00  1.51D+00
 E= -1455.72424211936     Delta-E=       -0.000001680672 Rises=F Damp=F
 DIIS: error= 2.49D-05 at cycle  14 NSaved=  14.
 NSaved=14 IEnMin=14 EnMin= -1455.72424211936     IErMin=14 ErrMin= 2.49D-05
 ErrMax= 2.49D-05  0.00D+00 EMaxC= 1.00D-01 BMatC= 1.56D-07 BMatP= 5.79D-07
 IDIUse=1 WtCom= 1.00D+00 WtEn= 0.00D+00
 Coeff-Com:  0.197D-03-0.249D-03-0.649D-04-0.123D-04-0.388D-03-0.600D-04
 Coeff-Com: -0.250D-03 0.444D-02 0.642D-02-0.414D-02-0.611D-01-0.100D+00
 Coeff-Com:  0.218D+00 0.938D+00
 Coeff:      0.197D-03-0.249D-03-0.649D-04-0.123D-04-0.388D-03-0.600D-04
 Coeff:     -0.250D-03 0.444D-02 0.642D-02-0.414D-02-0.611D-01-0.100D+00
 Coeff:      0.218D+00 0.938D+00
 Gap=     0.083 Goal=   None    Shift=    0.000
 RMSDP=1.83D-04 MaxDP=1.57D-02 DE=-1.68D-06 OVMax= 1.54D-03

 Cycle  15  Pass 1  IDiag  1:
 RMSU=  1.99D-05    CP:  1.14D+00 -4.10D-04  1.83D-01  7.45D-01  6.12D-01
                    CP:  9.51D-02  2.28D+00  1.48D+00  1.36D+00  1.09D+00
                    CP:  1.45D+00  1.93D+00  2.21D+00  1.86D+00
 E= -1455.72424300642     Delta-E=       -0.000000887056 Rises=F Damp=F
 DIIS: error= 1.89D-05 at cycle  15 NSaved=  15.
 NSaved=15 IEnMin=15 EnMin= -1455.72424300642     IErMin=15 ErrMin= 1.89D-05
 ErrMax= 1.89D-05  0.00D+00 EMaxC= 1.00D-01 BMatC= 3.35D-08 BMatP= 1.56D-07
 IDIUse=1 WtCom= 1.00D+00 WtEn= 0.00D+00
 Coeff-Com: -0.166D-04 0.369D-04-0.628D-04-0.640D-05-0.119D-04 0.932D-04
 Coeff-Com: -0.120D-02-0.383D-03 0.461D-02 0.141D-01-0.576D-02-0.116D+00
 Coeff-Com: -0.976D-01 0.427D+00 0.775D+00
 Coeff:     -0.166D-04 0.369D-04-0.628D-04-0.640D-05-0.119D-04 0.932D-04
 Coeff:     -0.120D-02-0.383D-03 0.461D-02 0.141D-01-0.576D-02-0.116D+00
 Coeff:     -0.976D-01 0.427D+00 0.775D+00
 Gap=     0.083 Goal=   None    Shift=    0.000
 RMSDP=1.16D-04 MaxDP=1.04D-02 DE=-8.87D-07 OVMax= 1.26D-03

 Cycle  16  Pass 1  IDiag  1:
 RMSU=  7.06D-06    CP:  1.14D+00 -4.04D-04  1.82D-01  7.44D-01  6.12D-01
                    CP:  9.60D-02  2.28D+00  1.48D+00  1.36D+00  1.09D+00
                    CP:  1.53D+00  2.07D+00  2.68D+00  2.68D+00  1.73D+00
 E= -1455.72424355987     Delta-E=       -0.000000553455 Rises=F Damp=F
 DIIS: error= 1.71D-05 at cycle  16 NSaved=  16.
 NSaved=16 IEnMin=16 EnMin= -1455.72424355987     IErMin=16 ErrMin= 1.71D-05
 ErrMax= 1.71D-05  0.00D+00 EMaxC= 1.00D-01 BMatC= 1.37D-08 BMatP= 3.35D-08
 IDIUse=1 WtCom= 1.00D+00 WtEn= 0.00D+00
 Coeff-Com: -0.175D-03 0.239D-03 0.755D-04-0.659D-05 0.258D-03-0.115D-04
 Coeff-Com: -0.347D-03-0.220D-02-0.182D-02 0.576D-02 0.293D-01 0.388D-01
 Coeff-Com: -0.123D+00-0.431D+00 0.470D-01 0.144D+01
 Coeff:     -0.175D-03 0.239D-03 0.755D-04-0.659D-05 0.258D-03-0.115D-04
 Coeff:     -0.347D-03-0.220D-02-0.182D-02 0.576D-02 0.293D-01 0.388D-01
 Coeff:     -0.123D+00-0.431D+00 0.470D-01 0.144D+01
 Gap=     0.083 Goal=   None    Shift=    0.000
 RMSDP=1.47D-04 MaxDP=1.43D-02 DE=-5.53D-07 OVMax= 2.08D-03

 Cycle  17  Pass 1  IDiag  1:
 RMSU=  6.21D-05    CP:  1.14D+00 -3.96D-04  1.81D-01  7.44D-01  6.13D-01
                    CP:  9.59D-02  2.27D+00  1.48D+00  1.36D+00  1.09D+00
                    CP:  1.66D+00  2.27D+00  3.00D+00  3.00D+00  3.00D+00
                    CP:  2.15D+00
 E= -1455.72424426428     Delta-E=       -0.000000704408 Rises=F Damp=F
 DIIS: error= 1.28D-05 at cycle  17 NSaved=  17.
 NSaved=17 IEnMin=17 EnMin= -1455.72424426428     IErMin=17 ErrMin= 1.28D-05
 ErrMax= 1.28D-05  0.00D+00 EMaxC= 1.00D-01 BMatC= 1.01D-08 BMatP= 1.37D-08
 IDIUse=1 WtCom= 1.00D+00 WtEn= 0.00D+00
 Coeff-Com: -0.140D-03 0.186D-03 0.784D-04-0.721D-05 0.184D-03-0.723D-04
 Coeff-Com:  0.366D-03-0.722D-03-0.344D-02-0.695D-02 0.622D-02 0.943D-01
 Coeff-Com:  0.305D-01-0.406D+00-0.605D+00 0.527D+00 0.136D+01
 Coeff:     -0.140D-03 0.186D-03 0.784D-04-0.721D-05 0.184D-03-0.723D-04
 Coeff:      0.366D-03-0.722D-03-0.344D-02-0.695D-02 0.622D-02 0.943D-01
 Coeff:      0.305D-01-0.406D+00-0.605D+00 0.527D+00 0.136D+01
 Gap=     0.083 Goal=   None    Shift=    0.000
 RMSDP=1.62D-04 MaxDP=1.52D-02 DE=-7.04D-07 OVMax= 2.50D-03

 Cycle  18  Pass 1  IDiag  1:
 RMSU=  2.65D-05    CP:  1.14D+00 -3.89D-04  1.80D-01  7.44D-01  6.14D-01
                    CP:  9.55D-02  2.26D+00  1.48D+00  1.36D+00  1.10D+00
                    CP:  1.81D+00  2.50D+00  3.00D+00  3.00D+00  3.00D+00
                    CP:  3.00D+00  2.69D+00
 E= -1455.72424483852     Delta-E=       -0.000000574241 Rises=F Damp=F
 DIIS: error= 7.56D-06 at cycle  18 NSaved=  18.
 NSaved=18 IEnMin=18 EnMin= -1455.72424483852     IErMin=18 ErrMin= 7.56D-06
 ErrMax= 7.56D-06  0.00D+00 EMaxC= 1.00D-01 BMatC= 3.83D-09 BMatP= 1.01D-08
 IDIUse=1 WtCom= 1.00D+00 WtEn= 0.00D+00
 Coeff-Com: -0.149D-05 0.108D-05 0.210D-04 0.387D-05 0.143D-04-0.462D-04
 Coeff-Com:  0.206D-03 0.475D-03-0.523D-03-0.674D-02-0.164D-01 0.292D-01
 Coeff-Com:  0.819D-01 0.486D-01-0.469D+00-0.563D+00 0.747D+00 0.115D+01
 Coeff:     -0.149D-05 0.108D-05 0.210D-04 0.387D-05 0.143D-04-0.462D-04
 Coeff:      0.206D-03 0.475D-03-0.523D-03-0.674D-02-0.164D-01 0.292D-01
 Coeff:      0.819D-01 0.486D-01-0.469D+00-0.563D+00 0.747D+00 0.115D+01
 Gap=     0.083 Goal=   None    Shift=    0.000
 RMSDP=1.61D-04 MaxDP=1.48D-02 DE=-5.74D-07 OVMax= 2.49D-03

 Cycle  19  Pass 1  IDiag  1:
 RMSU=  8.46D-05    CP:  1.14D+00 -3.81D-04  1.79D-01  7.43D-01  6.15D-01
                    CP:  9.53D-02  2.25D+00  1.49D+00  1.36D+00  1.10D+00
                    CP:  1.97D+00  2.75D+00  3.00D+00  3.00D+00  3.00D+00
                    CP:  3.00D+00  3.00D+00  2.09D+00
 E= -1455.72424510836     Delta-E=       -0.000000269841 Rises=F Damp=F
 DIIS: error= 1.98D-06 at cycle  19 NSaved=  19.
 NSaved=19 IEnMin=19 EnMin= -1455.72424510836     IErMin=19 ErrMin= 1.98D-06
 ErrMax= 1.98D-06  0.00D+00 EMaxC= 1.00D-01 BMatC= 1.36D-09 BMatP= 3.83D-09
 IDIUse=1 WtCom= 1.00D+00 WtEn= 0.00D+00
 Coeff-Com:  0.151D-04-0.220D-04-0.351D-05 0.149D-05 0.779D-05 0.192D-04
 Coeff-Com:  0.608D-04 0.176D-03 0.787D-03-0.190D-03-0.679D-02-0.145D-01
 Coeff-Com:  0.980D-02 0.127D+00-0.491D-01-0.285D+00-0.175D+00 0.562D+00
 Coeff-Com:  0.831D+00
 Coeff:      0.151D-04-0.220D-04-0.351D-05 0.149D-05 0.779D-05 0.192D-04
 Coeff:      0.608D-04 0.176D-03 0.787D-03-0.190D-03-0.679D-02-0.145D-01
 Coeff:      0.980D-02 0.127D+00-0.491D-01-0.285D+00-0.175D+00 0.562D+00
 Coeff:      0.831D+00
 Gap=     0.083 Goal=   None    Shift=    0.000
 RMSDP=5.62D-05 MaxDP=5.40D-03 DE=-2.70D-07 OVMax= 8.33D-04

 Cycle  20  Pass 1  IDiag  1:
 RMSU=  2.90D-06    CP:  1.14D+00 -3.78D-04  1.79D-01  7.43D-01  6.15D-01
                    CP:  9.52D-02  2.25D+00  1.49D+00  1.36D+00  1.10D+00
                    CP:  2.02D+00  2.83D+00  3.00D+00  3.00D+00  3.00D+00
                    CP:  3.00D+00  3.00D+00  2.40D+00  1.41D+00
 E= -1455.72424513273     Delta-E=       -0.000000024361 Rises=F Damp=F
 DIIS: error= 8.41D-07 at cycle  20 NSaved=  20.
 NSaved=20 IEnMin=20 EnMin= -1455.72424513273     IErMin=20 ErrMin= 8.41D-07
 ErrMax= 8.41D-07  0.00D+00 EMaxC= 1.00D-01 BMatC= 2.66D-10 BMatP= 1.36D-09
 IDIUse=1 WtCom= 1.00D+00 WtEn= 0.00D+00
 Coeff-Com:  0.589D-05-0.890D-05-0.206D-05 0.180D-05 0.159D-05-0.342D-05
 Coeff-Com:  0.197D-04 0.399D-04 0.566D-03 0.100D-02-0.695D-03-0.103D-01
 Coeff-Com: -0.107D-01 0.420D-01 0.348D-01-0.130D-01-0.168D+00 0.734D-01
 Coeff-Com:  0.257D+00 0.794D+00
 Coeff:      0.589D-05-0.890D-05-0.206D-05 0.180D-05 0.159D-05-0.342D-05
 Coeff:      0.197D-04 0.399D-04 0.566D-03 0.100D-02-0.695D-03-0.103D-01
 Coeff:     -0.107D-01 0.420D-01 0.348D-01-0.130D-01-0.168D+00 0.734D-01
 Coeff:      0.257D+00 0.794D+00
 Gap=     0.083 Goal=   None    Shift=    0.000
 RMSDP=9.87D-06 MaxDP=9.74D-04 DE=-2.44D-08 OVMax= 1.18D-04

 Cycle  21  Pass 1  IDiag  1:
 Restarting incremental Fock formation.
 E= -1455.72424513369     Delta-E=       -0.000000000962 Rises=F Damp=F
 DIIS: error= 3.29D-07 at cycle  21 NSaved=  20.
 NSaved=20 IEnMin=20 EnMin= -1455.72424513369     IErMin=20 ErrMin= 3.29D-07
 ErrMax= 3.29D-07  0.00D+00 EMaxC= 1.00D-01 BMatC= 3.17D-11 BMatP= 2.66D-10
 IDIUse=1 WtCom= 1.00D+00 WtEn= 0.00D+00
 Coeff-Com:  0.118D-05-0.854D-06 0.184D-07-0.403D-05-0.136D-04 0.150D-04
 Coeff-Com: -0.899D-05 0.163D-03 0.339D-03 0.161D-03-0.168D-02-0.474D-02
 Coeff-Com:  0.136D-02 0.108D-01 0.247D-01-0.282D-01-0.330D-01-0.226D-01
 Coeff-Com:  0.310D+00 0.743D+00
 Coeff:      0.118D-05-0.854D-06 0.184D-07-0.403D-05-0.136D-04 0.150D-04
 Coeff:     -0.899D-05 0.163D-03 0.339D-03 0.161D-03-0.168D-02-0.474D-02
 Coeff:      0.136D-02 0.108D-01 0.247D-01-0.282D-01-0.330D-01-0.226D-01
 Coeff:      0.310D+00 0.743D+00
 Gap=     0.083 Goal=   None    Shift=    0.000
 RMSDP=2.22D-06 MaxDP=2.27D-04 DE=-9.62D-10 OVMax= 2.56D-05

 Cycle  22  Pass 1  IDiag  1:
 RMSU=  1.89D-06    CP:  1.00D+00
 E= -1455.72424513373     Delta-E=       -0.000000000046 Rises=F Damp=F
 DIIS: error= 1.54D-07 at cycle  22 NSaved=  20.
 NSaved=20 IEnMin=20 EnMin= -1455.72424513373     IErMin=20 ErrMin= 1.54D-07
 ErrMax= 1.54D-07  0.00D+00 EMaxC= 1.00D-01 BMatC= 7.13D-12 BMatP= 3.17D-11
 IDIUse=1 WtCom= 1.00D+00 WtEn= 0.00D+00
 Coeff-Com: -0.262D-07 0.617D-06-0.341D-06-0.742D-05 0.108D-04-0.232D-04
 Coeff-Com: -0.310D-04-0.801D-04 0.488D-04 0.161D-02 0.571D-03-0.591D-02
 Coeff-Com: -0.504D-02 0.704D-02 0.270D-01-0.244D-01-0.580D-01-0.651D-01
 Coeff-Com:  0.293D+00 0.829D+00
 Coeff:     -0.262D-07 0.617D-06-0.341D-06-0.742D-05 0.108D-04-0.232D-04
 Coeff:     -0.310D-04-0.801D-04 0.488D-04 0.161D-02 0.571D-03-0.591D-02
 Coeff:     -0.504D-02 0.704D-02 0.270D-01-0.244D-01-0.580D-01-0.651D-01
 Coeff:      0.293D+00 0.829D+00
 Gap=     0.083 Goal=   None    Shift=    0.000
 RMSDP=6.04D-07 MaxDP=4.92D-05 DE=-4.59D-11 OVMax= 8.39D-06

 Cycle  23  Pass 1  IDiag  1:
 RMSU=  3.55D-07    CP:  1.00D+00  1.23D+00
 E= -1455.72424513380     Delta-E=       -0.000000000069 Rises=F Damp=F
 DIIS: error= 7.70D-08 at cycle  23 NSaved=  20.
 NSaved=20 IEnMin=20 EnMin= -1455.72424513380     IErMin=20 ErrMin= 7.70D-08
 ErrMax= 7.70D-08  0.00D+00 EMaxC= 1.00D-01 BMatC= 9.20D-13 BMatP= 7.13D-12
 IDIUse=1 WtCom= 1.00D+00 WtEn= 0.00D+00
 Coeff-Com: -0.694D-07 0.498D-06-0.191D-05 0.475D-05-0.650D-05-0.216D-04
 Coeff-Com: -0.619D-04-0.526D-04 0.633D-03 0.708D-03-0.898D-03-0.243D-02
 Coeff-Com: -0.248D-02 0.122D-01-0.454D-02-0.122D-01-0.641D-01-0.182D-01
 Coeff-Com:  0.191D+00 0.901D+00
 Coeff:     -0.694D-07 0.498D-06-0.191D-05 0.475D-05-0.650D-05-0.216D-04
 Coeff:     -0.619D-04-0.526D-04 0.633D-03 0.708D-03-0.898D-03-0.243D-02
 Coeff:     -0.248D-02 0.122D-01-0.454D-02-0.122D-01-0.641D-01-0.182D-01
 Coeff:      0.191D+00 0.901D+00
 Gap=     0.083 Goal=   None    Shift=    0.000
 RMSDP=1.15D-07 MaxDP=8.53D-06 DE=-6.91D-11 OVMax= 9.71D-07

 Cycle  24  Pass 1  IDiag  1:
 RMSU=  8.52D-08    CP:  1.00D+00  1.25D+00  1.18D+00
 E= -1455.72424513367     Delta-E=        0.000000000131 Rises=F Damp=F
 DIIS: error= 1.57D-08 at cycle  24 NSaved=  20.
 NSaved=20 IEnMin=19 EnMin= -1455.72424513380     IErMin=20 ErrMin= 1.57D-08
 ErrMax= 1.57D-08  0.00D+00 EMaxC= 1.00D-01 BMatC= 1.69D-13 BMatP= 9.20D-13
 IDIUse=1 WtCom= 1.00D+00 WtEn= 0.00D+00
 Coeff-Com:  0.398D-06-0.101D-06-0.214D-06-0.120D-05-0.920D-06-0.113D-04
 Coeff-Com: -0.341D-04 0.222D-04 0.211D-03 0.664D-03-0.661D-03-0.308D-02
 Coeff-Com:  0.196D-02 0.264D-02 0.576D-02-0.181D-01-0.587D-01-0.780D-01
 Coeff-Com:  0.390D+00 0.758D+00
 Coeff:      0.398D-06-0.101D-06-0.214D-06-0.120D-05-0.920D-06-0.113D-04
 Coeff:     -0.341D-04 0.222D-04 0.211D-03 0.664D-03-0.661D-03-0.308D-02
 Coeff:      0.196D-02 0.264D-02 0.576D-02-0.181D-01-0.587D-01-0.780D-01
 Coeff:      0.390D+00 0.758D+00
 Gap=     0.083 Goal=   None    Shift=    0.000
 RMSDP=9.65D-08 MaxDP=6.74D-06 DE= 1.31D-10 OVMax= 3.55D-07

 Cycle  25  Pass 1  IDiag  1:
 RMSU=  3.01D-08    CP:  1.00D+00  1.25D+00  1.40D+00  1.27D+00
 E= -1455.72424513379     Delta-E=       -0.000000000113 Rises=F Damp=F
 DIIS: error= 6.60D-09 at cycle  25 NSaved=  20.
 NSaved=20 IEnMin=18 EnMin= -1455.72424513380     IErMin=20 ErrMin= 6.60D-09
 ErrMax= 6.60D-09  0.00D+00 EMaxC= 1.00D-01 BMatC= 1.27D-14 BMatP= 1.69D-13
 IDIUse=1 WtCom= 1.00D+00 WtEn= 0.00D+00
 Coeff-Com:  0.346D-07-0.617D-06 0.901D-06 0.400D-05 0.641D-05-0.431D-05
 Coeff-Com: -0.104D-03-0.576D-04 0.344D-03 0.222D-03-0.554D-03-0.939D-03
 Coeff-Com:  0.985D-03 0.326D-02 0.358D-02-0.121D-01-0.491D-01-0.983D-02
 Coeff-Com:  0.205D+00 0.859D+00
 Coeff:      0.346D-07-0.617D-06 0.901D-06 0.400D-05 0.641D-05-0.431D-05
 Coeff:     -0.104D-03-0.576D-04 0.344D-03 0.222D-03-0.554D-03-0.939D-03
 Coeff:      0.985D-03 0.326D-02 0.358D-02-0.121D-01-0.491D-01-0.983D-02
 Coeff:      0.205D+00 0.859D+00
 Gap=     0.083 Goal=   None    Shift=    0.000
 RMSDP=2.41D-08 MaxDP=1.29D-06 DE=-1.13D-10 OVMax= 8.58D-08

 Cycle  26  Pass 1  IDiag  1:
 RMSU=  1.43D-08    CP:  1.00D+00  1.25D+00  1.40D+00  1.18D+00  9.45D-01
 E= -1455.72424513372     Delta-E=        0.000000000061 Rises=F Damp=F
 DIIS: error= 1.43D-09 at cycle  26 NSaved=  20.
 NSaved=20 IEnMin=17 EnMin= -1455.72424513380     IErMin=20 ErrMin= 1.43D-09
 ErrMax= 1.43D-09  0.00D+00 EMaxC= 1.00D-01 BMatC= 1.14D-15 BMatP= 1.27D-14
 IDIUse=1 WtCom= 1.00D+00 WtEn= 0.00D+00
 Large coefficients: NSaved= 20 BigCof=    0.00 CofMax=   10.00 Det=-5.37D-15
 Inversion failed.  Reducing to 19 matrices.
 Large coefficients: NSaved= 19 BigCof=    0.00 CofMax=   10.00 Det=-5.57D-15
 Inversion failed.  Reducing to 18 matrices.
 Large coefficients: NSaved= 18 BigCof=    0.00 CofMax=   10.00 Det=-5.98D-15
 Inversion failed.  Reducing to 17 matrices.
 Large coefficients: NSaved= 17 BigCof=    0.00 CofMax=   10.00 Det=-6.28D-15
 Inversion failed.  Reducing to 16 matrices.
 Large coefficients: NSaved= 16 BigCof=    0.00 CofMax=   10.00 Det=-6.60D-15
 Inversion failed.  Reducing to 15 matrices.
 Coeff-Com: -0.516D-05 0.594D-05-0.257D-04-0.338D-04-0.444D-04 0.157D-03
 Coeff-Com: -0.165D-04 0.447D-04-0.916D-04 0.737D-03-0.191D-02-0.185D-01
 Coeff-Com: -0.299D-02 0.213D+00 0.810D+00
 Coeff:     -0.516D-05 0.594D-05-0.257D-04-0.338D-04-0.444D-04 0.157D-03
 Coeff:     -0.165D-04 0.447D-04-0.916D-04 0.737D-03-0.191D-02-0.185D-01
 Coeff:     -0.299D-02 0.213D+00 0.810D+00
 Gap=     0.083 Goal=   None    Shift=    0.000
 RMSDP=6.27D-09 MaxDP=4.78D-07 DE= 6.09D-11 OVMax= 4.58D-08

 SCF Done:  E(RM062X) =  -1455.72424513     A.U. after   26 cycles
            NFock= 26  Conv=0.63D-08     -V/T= 2.0031
 KE= 1.451296126281D+03 PE=-5.446400576036D+03 EE= 1.540788943630D+03
 Leave Link  502 at Mon Apr  4 13:52:34 2022, MaxMem=  1879048192 cpu:            2510.9 elap:             360.8
 (Enter /gpfs/software/gaussian16/sse4/tar/g16/l601.exe)
 Copying SCF densities to generalized density rwf, IOpCl= 0 IROHF=0.

 **********************************************************************

            Population analysis using the SCF density.

 **********************************************************************

 Orbital symmetries:
       Occupied  (A) (A) (A) (A) (A) (A) (A) (A) (A) (A) (A) (A)
                 (A) (A) (A) (A) (A) (A) (A) (A) (A) (A) (A) (A)
                 (A) (A) (A) (A) (A) (A) (A) (A) (A) (A) (A) (A)
                 (A) (A) (A) (A) (A) (A) (A) (A) (A) (A) (A) (A)
                 (A) (A) (A) (A) (A) (A) (A) (A) (A) (A) (A) (A)
       Virtual   (A) (A) (A) (A) (A) (A) (A) (A) (A) (A) (A) (A)
                 (A) (A) (A) (A) (A) (A) (A) (A) (A) (A) (A) (A)
                 (A) (A) (A) (A) (A) (A) (A) (A) (A) (A) (A) (A)
                 (A) (A) (A) (A) (A) (A) (A) (A) (A) (A) (A) (A)
                 (A) (A) (A) (A) (A) (A) (A) (A) (A) (A) (A) (A)
                 (A) (A) (A) (A) (A) (A) (A) (A) (A) (A) (A) (A)
                 (A) (A) (A) (A) (A) (A) (A) (A) (A) (A) (A) (A)
                 (A) (A) (A) (A) (A) (A) (A) (A) (A) (A) (A) (A)
                 (A) (A) (A) (A) (A) (A) (A) (A) (A) (A) (A) (A)
                 (A) (A) (A) (A) (A) (A) (A) (A) (A) (A) (A) (A)
                 (A) (A) (A) (A) (A) (A) (A) (A) (A) (A) (A) (A)
                 (A) (A) (A) (A) (A) (A) (A) (A) (A) (A) (A) (A)
                 (A) (A) (A) (A) (A) (A) (A) (A) (A) (A) (A) (A)
                 (A) (A) (A) (A) (A) (A) (A) (A) (A) (A) (A) (A)
                 (A) (A) (A) (A) (A) (A) (A) (A) (A) (A) (A) (A)
                 (A) (A) (A) (A) (A) (A) (A) (A) (A) (A) (A) (A)
                 (A) (A) (A) (A) (A) (A) (A) (A) (A) (A) (A) (A)
                 (A) (A) (A) (A) (A) (A) (A) (A) (A) (A) (A) (A)
                 (A) (A) (A) (A) (A) (A) (A) (A) (A) (A) (A) (A)
                 (A) (A) (A) (A) (A) (A) (A) (A) (A) (A) (A) (A)
                 (A) (A) (A) (A) (A) (A) (A) (A) (A) (A) (A) (A)
                 (A) (A) (A) (A) (A) (A) (A) (A) (A) (A) (A) (A)
                 (A) (A) (A) (A) (A) (A) (A) (A) (A) (A) (A) (A)
                 (A) (A) (A) (A) (A) (A) (A) (A) (A) (A) (A) (A)
                 (A) (A) (A) (A) (A) (A) (A) (A) (A) (A) (A) (A)
                 (A) (A) (A) (A) (A) (A) (A) (A) (A) (A) (A) (A)
                 (A) (A)
 The electronic state is 1-A.
 Alpha  occ. eigenvalues -- -102.58605-102.53683 -19.42168 -10.53120 -10.49934
 Alpha  occ. eigenvalues --  -10.49278 -10.49185 -10.47433 -10.46485 -10.46249
 Alpha  occ. eigenvalues --  -10.44608 -10.42323 -10.42197 -10.41690 -10.40063
 Alpha  occ. eigenvalues --   -9.72975  -9.67965  -7.45468  -7.44822  -7.44820
 Alpha  occ. eigenvalues --   -7.40461  -7.39831  -7.39820  -0.98436  -0.91259
 Alpha  occ. eigenvalues --   -0.85809  -0.83706  -0.79978  -0.75023  -0.74218
 Alpha  occ. eigenvalues --   -0.70231  -0.64886  -0.59673  -0.57655  -0.54461
 Alpha  occ. eigenvalues --   -0.52190  -0.48363  -0.45273  -0.43668  -0.40993
 Alpha  occ. eigenvalues --   -0.39747  -0.38634  -0.38196  -0.37375  -0.36218
 Alpha  occ. eigenvalues --   -0.34288  -0.33971  -0.31978  -0.30732  -0.29510
 Alpha  occ. eigenvalues --   -0.29147  -0.27258  -0.26470  -0.23811  -0.22650
 Alpha  occ. eigenvalues --   -0.22266  -0.20641  -0.17102  -0.15915  -0.08604
 Alpha virt. eigenvalues --   -0.00329   0.08917   0.09418   0.10116   0.10332
 Alpha virt. eigenvalues --    0.12163   0.12562   0.13705   0.14297   0.14492
 Alpha virt. eigenvalues --    0.14669   0.15150   0.15885   0.15908   0.16912
 Alpha virt. eigenvalues --    0.17790   0.17933   0.18146   0.18754   0.19184
 Alpha virt. eigenvalues --    0.19385   0.20159   0.20272   0.20812   0.21724
 Alpha virt. eigenvalues --    0.21867   0.22621   0.22694   0.23452   0.23614
 Alpha virt. eigenvalues --    0.24347   0.24584   0.25424   0.26035   0.26084
 Alpha virt. eigenvalues --    0.27106   0.27631   0.28147   0.28237   0.28503
 Alpha virt. eigenvalues --    0.28565   0.29122   0.30089   0.30148   0.30580
 Alpha virt. eigenvalues --    0.31339   0.31712   0.31996   0.32459   0.32849
 Alpha virt. eigenvalues --    0.33347   0.33482   0.34200   0.35027   0.35510
 Alpha virt. eigenvalues --    0.35824   0.36371   0.36503   0.37134   0.37531
 Alpha virt. eigenvalues --    0.38252   0.38676   0.39587   0.40622   0.41152
 Alpha virt. eigenvalues --    0.42248   0.42852   0.43269   0.44080   0.44718
 Alpha virt. eigenvalues --    0.45758   0.45982   0.46605   0.47562   0.47650
 Alpha virt. eigenvalues --    0.49368   0.49937   0.50233   0.52936   0.53506
 Alpha virt. eigenvalues --    0.55851   0.56527   0.56904   0.58256   0.59905
 Alpha virt. eigenvalues --    0.61817   0.62082   0.63215   0.64319   0.65114
 Alpha virt. eigenvalues --    0.65784   0.66721   0.67144   0.68928   0.69839
 Alpha virt. eigenvalues --    0.70496   0.71856   0.72842   0.73192   0.73785
 Alpha virt. eigenvalues --    0.74796   0.75757   0.76102   0.76871   0.77385
 Alpha virt. eigenvalues --    0.77697   0.78708   0.79090   0.80680   0.81218
 Alpha virt. eigenvalues --    0.82525   0.82883   0.83115   0.84155   0.85039
 Alpha virt. eigenvalues --    0.85800   0.87213   0.88292   0.89334   0.90238
 Alpha virt. eigenvalues --    0.91860   0.92524   0.96162   0.97081   0.97943
 Alpha virt. eigenvalues --    0.98811   1.00229   1.00782   1.01938   1.02359
 Alpha virt. eigenvalues --    1.03126   1.03233   1.03608   1.04725   1.05108
 Alpha virt. eigenvalues --    1.06656   1.07496   1.08012   1.08667   1.09860
 Alpha virt. eigenvalues --    1.10403   1.11149   1.11962   1.12388   1.13846
 Alpha virt. eigenvalues --    1.14006   1.14928   1.16848   1.18681   1.19960
 Alpha virt. eigenvalues --    1.21267   1.22307   1.23793   1.25769   1.27691
 Alpha virt. eigenvalues --    1.29148   1.31429   1.32074   1.32938   1.33402
 Alpha virt. eigenvalues --    1.34051   1.36160   1.39945   1.41261   1.42551
 Alpha virt. eigenvalues --    1.44072   1.44849   1.45987   1.47416   1.49623
 Alpha virt. eigenvalues --    1.52963   1.53480   1.60959   1.61667   1.62480
 Alpha virt. eigenvalues --    1.65049   1.66213   1.68820   1.69957   1.71200
 Alpha virt. eigenvalues --    1.73005   1.74411   1.77252   1.79450   1.80799
 Alpha virt. eigenvalues --    1.83760   1.84539   1.85043   1.86640   1.88050
 Alpha virt. eigenvalues --    1.88480   1.92084   1.94572   1.96274   1.96940
 Alpha virt. eigenvalues --    1.98284   1.99724   2.00919   2.01455   2.04776
 Alpha virt. eigenvalues --    2.05619   2.06607   2.06756   2.07612   2.09758
 Alpha virt. eigenvalues --    2.10015   2.13018   2.14736   2.15919   2.17551
 Alpha virt. eigenvalues --    2.20648   2.22256   2.23893   2.26727   2.29970
 Alpha virt. eigenvalues --    2.36738   2.37722   2.38433   2.39893   2.41219
 Alpha virt. eigenvalues --    2.42477   2.44520   2.45901   2.47544   2.49780
 Alpha virt. eigenvalues --    2.50305   2.52165   2.58274   2.59226   2.63860
 Alpha virt. eigenvalues --    2.66549   2.67943   2.70117   2.73179   2.75039
 Alpha virt. eigenvalues --    2.76469   2.79438   2.79886   2.82087   2.83494
 Alpha virt. eigenvalues --    2.84184   2.84343   2.87287   2.90323   2.92003
 Alpha virt. eigenvalues --    2.92412   2.93813   2.96799   2.99304   3.01815
 Alpha virt. eigenvalues --    3.03240   3.03369   3.08682   3.09847   3.14569
 Alpha virt. eigenvalues --    3.15316   3.18231   3.18761   3.21871   3.23469
 Alpha virt. eigenvalues --    3.26088   3.28465   3.29263   3.33900   3.37438
 Alpha virt. eigenvalues --    3.40108   3.42642   3.48697   3.54428   3.55034
 Alpha virt. eigenvalues --    3.59710   3.62667   3.70439   3.73543   3.78214
 Alpha virt. eigenvalues --    3.79998   3.83507   3.88013   3.97948   4.00699
 Alpha virt. eigenvalues --    4.13424   4.19026   4.25430   4.32143   4.35997
 Alpha virt. eigenvalues --    4.64176   4.88961   4.93223   5.36838   5.52694
 Alpha virt. eigenvalues --    6.02103  10.07032  10.12992  23.57045  23.84523
 Alpha virt. eigenvalues --   24.00902  24.02789  24.05481  24.06136  24.13245
 Alpha virt. eigenvalues --   24.17166  24.19364  24.27552  24.39039  24.45162
 Alpha virt. eigenvalues --   26.03141  26.08800  26.31000  26.41316  26.77070
 Alpha virt. eigenvalues --   26.86885  50.32915 216.17178 216.23257
          Condensed to atoms (all electrons):
               1          2          3          4          5          6
     1  C   19.160982  -3.429214   4.679248  -2.593638  -6.932428  -3.534510
     2  C   -3.429214  27.837230 -14.736760  -2.874198  -0.383455  -0.390549
     3  C    4.679248 -14.736760  27.392174  -4.172261  -5.658711  -1.967525
     4  C   -2.593638  -2.874198  -4.172261  37.893856 -16.803267  -5.423716
     5  C   -6.932428  -0.383455  -5.658711 -16.803267  38.512448   3.208016
     6  C   -3.534510  -0.390549  -1.967525  -5.423716   3.208016  13.872497
     7  H   -0.028391   0.045160   0.181961   0.011008  -0.034595   0.061994
     8  H    0.029103  -0.033880   0.022992   0.111460   0.099251  -0.011503
     9  Cl  -0.106305   0.510772  -0.104046  -1.896973   0.727825  -0.011977
    10  O    0.207723  -0.007163  -0.244837   0.069194  -0.119681   0.063901
    11  H    0.111427   0.182411   0.120339  -0.033297  -0.011511  -0.012663
    12  C    0.076721   0.890148  -0.963784   4.389709  -4.781516  -0.598683
    13  C   -0.854356   1.992181  -2.939377  -4.537299   6.872182   1.745160
    14  C   -0.256614   1.009790   1.366969  -3.035822  -1.950884   1.007280
    15  C    0.397747  -2.079061   4.669800   2.712744  -6.958210  -2.657766
    16  C    0.116607  -2.395971  -1.430551   0.666517   2.539686   0.576016
    17  C   -0.024705   0.004354   0.213316   0.008370  -0.547241  -0.661526
    18  Cl  -0.000683  -0.005476  -0.016482  -0.000030  -0.032983  -0.021652
    19  H    0.000104   0.001195   0.010357  -0.000253  -0.004409  -0.013392
    20  H   -0.000120   0.013883  -0.006475  -0.003212   0.022341   0.051859
               7          8          9         10         11         12
     1  C   -0.028391   0.029103  -0.106305   0.207723   0.111427   0.076721
     2  C    0.045160  -0.033880   0.510772  -0.007163   0.182411   0.890148
     3  C    0.181961   0.022992  -0.104046  -0.244837   0.120339  -0.963784
     4  C    0.011008   0.111460  -1.896973   0.069194  -0.033297   4.389709
     5  C   -0.034595   0.099251   0.727825  -0.119681  -0.011511  -4.781516
     6  C    0.061994  -0.011503  -0.011977   0.063901  -0.012663  -0.598683
     7  H    0.573743  -0.000215   0.000767  -0.000553  -0.009491   0.045186
     8  H   -0.000215   0.524524  -0.026890  -0.000498   0.000051   0.163121
     9  Cl   0.000767  -0.026890  17.706880   0.066923   0.000358  -0.147292
    10  O   -0.000553  -0.000498   0.066923   8.357747  -0.009436   0.012924
    11  H   -0.009491   0.000051   0.000358  -0.009436   0.527437  -0.007677
    12  C    0.045186   0.163121  -0.147292   0.012924  -0.007677  14.195136
    13  C   -0.005557  -0.091053   0.104395   0.001006  -0.004180  -2.340565
    14  C    0.004687  -0.005628   0.043302   0.000929  -0.000018  -1.502031
    15  C    0.009425   0.057750  -0.070403   0.001559   0.013640  -2.474716
    16  C    0.025620   0.001289  -0.000051   0.000211   0.001829   2.556086
    17  C   -0.004170  -0.010062   0.000371   0.000006   0.000016  -3.798255
    18  Cl  -0.000007   0.000038   0.000022   0.000000  -0.000001  -0.351237
    19  H    0.000028   0.000003  -0.000001   0.000000   0.000000  -0.028716
    20  H    0.000678  -0.000050   0.000032  -0.000004  -0.000008   0.135144
              13         14         15         16         17         18
     1  C   -0.854356  -0.256614   0.397747   0.116607  -0.024705  -0.000683
     2  C    1.992181   1.009790  -2.079061  -2.395971   0.004354  -0.005476
     3  C   -2.939377   1.366969   4.669800  -1.430551   0.213316  -0.016482
     4  C   -4.537299  -3.035822   2.712744   0.666517   0.008370  -0.000030
     5  C    6.872182  -1.950884  -6.958210   2.539686  -0.547241  -0.032983
     6  C    1.745160   1.007280  -2.657766   0.576016  -0.661526  -0.021652
     7  H   -0.005557   0.004687   0.009425   0.025620  -0.004170  -0.000007
     8  H   -0.091053  -0.005628   0.057750   0.001289  -0.010062   0.000038
     9  Cl   0.104395   0.043302  -0.070403  -0.000051   0.000371   0.000022
    10  O    0.001006   0.000929   0.001559   0.000211   0.000006   0.000000
    11  H   -0.004180  -0.000018   0.013640   0.001829   0.000016  -0.000001
    12  C   -2.340565  -1.502031  -2.474716   2.556086  -3.798255  -0.351237
    13  C   21.574351  -7.947914  -4.101358  -2.835629   0.311218  -0.048739
    14  C   -7.947914  27.670384  -3.136457  -7.087465  -0.737850  -0.054246
    15  C   -4.101358  -3.136457  29.668824 -13.111969   2.890360   0.289730
    16  C   -2.835629  -7.087465 -13.111969  32.751140  -6.076478   0.613934
    17  C    0.311218  -0.737850   2.890360  -6.076478  15.392478  -1.459563
    18  Cl  -0.048739  -0.054246   0.289730   0.613934  -1.459563  17.759931
    19  H    0.030798   0.043940   0.033667   0.058528   0.223180  -0.022696
    20  H   -0.037859   0.021330   0.209352  -0.008229  -0.066937   0.000708
              19         20
     1  C    0.000104  -0.000120
     2  C    0.001195   0.013883
     3  C    0.010357  -0.006475
     4  C   -0.000253  -0.003212
     5  C   -0.004409   0.022341
     6  C   -0.013392   0.051859
     7  H    0.000028   0.000678
     8  H    0.000003  -0.000050
     9  Cl  -0.000001   0.000032
    10  O    0.000000  -0.000004
    11  H    0.000000  -0.000008
    12  C   -0.028716   0.135144
    13  C    0.030798  -0.037859
    14  C    0.043940   0.021330
    15  C    0.033667   0.209352
    16  C    0.058528  -0.008229
    17  C    0.223180  -0.066937
    18  Cl  -0.022696   0.000708
    19  H    0.504276  -0.006015
    20  H   -0.006015   0.505537
 Mulliken charges:
               1
     1  C   -1.018700
     2  C   -0.151394
     3  C   -0.416348
     4  C    1.511107
     5  C   -1.762859
     6  C    0.718737
     7  H    0.122720
     8  H    0.170196
     9  Cl   0.202290
    10  O   -0.399951
    11  H    0.130775
    12  C    0.530298
    13  C   -0.887407
    14  C    0.546317
    15  C   -0.364660
    16  C   -0.961120
    17  C    0.343118
    18  Cl   0.349430
    19  H    0.169406
    20  H    0.168045
 Sum of Mulliken charges =  -1.00000
 Mulliken charges with hydrogens summed into heavy atoms:
               1
     1  C   -1.018700
     2  C   -0.020620
     3  C   -0.293628
     4  C    1.511107
     5  C   -1.592663
     6  C    0.718737
     9  Cl   0.202290
    10  O   -0.399951
    12  C    0.530298
    13  C   -0.887407
    14  C    0.546317
    15  C   -0.196615
    16  C   -0.791715
    17  C    0.343118
    18  Cl   0.349430
 Electronic spatial extent (au):  <R**2>=           5804.2397
 Charge=             -1.0000 electrons
 Dipole moment (field-independent basis, Debye):
    X=             -9.4076    Y=              1.2087    Z=              0.4398  Tot=              9.4951
 Quadrupole moment (field-independent basis, Debye-Ang):
   XX=           -190.8869   YY=           -106.4057   ZZ=           -108.3081
   XY=            -10.7934   XZ=             -0.1147   YZ=              0.6230
 Traceless Quadrupole moment (field-independent basis, Debye-Ang):
   XX=            -55.6867   YY=             28.7945   ZZ=             26.8922
   XY=            -10.7934   XZ=             -0.1147   YZ=              0.6230
 Octapole moment (field-independent basis, Debye-Ang**2):
  XXX=           -184.4046  YYY=             14.1153  ZZZ=              0.0720  XYY=            -20.4309
  XXY=             -6.6480  XXZ=              7.8118  XZZ=              3.0386  YZZ=             -4.1949
  YYZ=              1.8956  XYZ=              0.0275
 Hexadecapole moment (field-independent basis, Debye-Ang**3):
 XXXX=          -8755.2716 YYYY=          -1044.4409 ZZZZ=           -140.3430 XXXY=           -286.8006
 XXXZ=             15.0769 YYYX=            -44.2147 YYYZ=             -0.1084 ZZZX=              0.4085
 ZZZY=             -1.9170 XXYY=          -1382.7762 XXZZ=          -1182.1934 YYZZ=           -214.7457
 XXYZ=             11.5787 YYXZ=             -6.6261 ZZXY=             -9.3800
 N-N= 9.985912609912D+02 E-N=-5.446400576031D+03  KE= 1.451296126281D+03
 No NMR shielding tensors so no spin-rotation constants.
 Leave Link  601 at Mon Apr  4 13:52:36 2022, MaxMem=  1879048192 cpu:               8.0 elap:               2.0
 (Enter /gpfs/software/gaussian16/sse4/tar/g16/l701.exe)
 ... and contract with generalized density number  0.
 Compute integral first derivatives.
 Leave Link  701 at Mon Apr  4 13:52:36 2022, MaxMem=  1879048192 cpu:               2.0 elap:               0.3
 (Enter /gpfs/software/gaussian16/sse4/tar/g16/l702.exe)
 L702 exits ... SP integral derivatives will be done elsewhere.
 Leave Link  702 at Mon Apr  4 13:52:36 2022, MaxMem=  1879048192 cpu:               1.0 elap:               0.3
 (Enter /gpfs/software/gaussian16/sse4/tar/g16/l703.exe)
 Integral derivatives from FoFJK, PRISM(SPDF).
 Compute integral first derivatives, UseDBF=F ICtDFT=           0.
 Calling FoFJK, ICntrl=      2127 FMM=F ISym2X=0 I1Cent= 0 IOpClX= 0 NMat=1 NMatS=1 NMatT=0.
 FoFJK:  IHMeth= 1 ICntrl=    2127 DoSepK=F KAlg= 0 I1Cent=           0 FoldK=F
 IRaf=         0 NMat=       1 IRICut=       1 DoRegI=T DoRafI=F ISym2E= 0 IDoP0=0 IntGTp=1.
 FoFCou: FMM=F IPFlag=           0 FMFlag=      100000 FMFlg1=         800
         NFxFlg=           0 DoJE=F BraDBF=F KetDBF=F FulRan=T
         wScrn=  0.000000 ICntrl=      2127 IOpCl=  0 I1Cent=           0 NGrid=           0
         NMat0=    1 NMatS0=      1 NMatT0=    0 NMatD0=    1 NMtDS0=    0 NMtDT0=    0
 Symmetry not used in FoFCou.
 Leave Link  703 at Mon Apr  4 13:53:12 2022, MaxMem=  1879048192 cpu:             231.1 elap:              35.2
 (Enter /gpfs/software/gaussian16/sse4/tar/g16/l716.exe)
 Dipole        =-3.70123796D+00 4.75543735D-01 1.73019621D-01
 ***** Axes restored to original set *****
 -------------------------------------------------------------------
 Center     Atomic                   Forces (Hartrees/Bohr)
 Number     Number              X              Y              Z
 -------------------------------------------------------------------
      1        6           0.023882096   -0.001423469   -0.013292435
      2        6          -0.017263136    0.024543586   -0.011754823
      3        6           0.035675201    0.001984526   -0.025353878
      4        6           0.044723020   -0.041209209    0.009315800
      5        6          -0.069103930    0.040517393    0.004660402
      6        6           0.026589097   -0.043824393    0.027453033
      7        1           0.002807973   -0.001274131   -0.001305283
      8        1           0.003830559   -0.001466720   -0.001487138
      9       17          -0.007838135    0.010350686   -0.004105168
     10        8          -0.023850665    0.008387018    0.007375956
     11        1          -0.000626633   -0.000011613   -0.000209026
     12        6          -0.065949955    0.025080458    0.015475120
     13        6           0.163236896   -0.059446601   -0.053221540
     14        6          -0.140675780    0.028291342    0.085977877
     15        6           0.028617787   -0.007480097   -0.015622489
     16        6          -0.020553162    0.003963329    0.011481154
     17        6          -0.003044063    0.015081663   -0.021980129
     18       17           0.024130390   -0.009274615   -0.007672652
     19        1           0.000245430    0.002494617   -0.003426341
     20        1          -0.004832988    0.004716229   -0.002308439
 -------------------------------------------------------------------
 Cartesian Forces:  Max     0.163236896 RMS     0.038218611
 Leave Link  716 at Mon Apr  4 13:53:12 2022, MaxMem=  1879048192 cpu:               0.7 elap:               0.2
 (Enter /gpfs/software/gaussian16/sse4/tar/g16/l103.exe)

 GradGradGradGradGradGradGradGradGradGradGradGradGradGradGradGradGradGrad
 Berny optimization.
 FormGI is forming the generalized inverse of G from B-inverse, IUseBI=4.
 GSVD:  received Info=                   1 from GESDD.
 Internal  Forces:  Max     0.148993243 RMS     0.019315427
 Search for a local minimum.
 Step number   1 out of a maximum of  108
 All quantities printed in internal units (Hartrees-Bohrs-Radians)
 RMS Force = .19315D-01 SwitMx=.10000D-02 MixMth= 1
 Mixed Optimization -- RFO/linear search
 Second derivative matrix not updated -- first step.
 ITU=  0
     Eigenvalues ---    0.00793   0.01015   0.01151   0.01274   0.01493
     Eigenvalues ---    0.01552   0.01700   0.01910   0.02036   0.02044
     Eigenvalues ---    0.02068   0.02113   0.02133   0.02212   0.02223
     Eigenvalues ---    0.02227   0.02351   0.15999   0.16000   0.16000
     Eigenvalues ---    0.16000   0.16000   0.22314   0.22449   0.23468
     Eigenvalues ---    0.24465   0.24601   0.24985   0.24996   0.24997
     Eigenvalues ---    0.24999   0.25000   0.25000   0.32591   0.33364
     Eigenvalues ---    0.33817   0.33951   0.34170   0.35115   0.35251
     Eigenvalues ---    0.35253   0.35400   0.35524   0.35617   0.38175
     Eigenvalues ---    0.42294   0.42389   0.45029   0.46187   0.46459
     Eigenvalues ---    0.47462   0.52523   0.55331   0.94061
 RFO step:  Lambda=-7.62120742D-02 EMin= 7.92834573D-03
 Linear search not attempted -- first point.
 Maximum step size (   0.300) exceeded in Quadratic search.
    -- Step size scaled by   0.735
 Iteration  1 RMS(Cart)=  0.02887144 RMS(Int)=  0.00098294
 Iteration  2 RMS(Cart)=  0.00167835 RMS(Int)=  0.00021190
 Iteration  3 RMS(Cart)=  0.00000190 RMS(Int)=  0.00021190
 Iteration  4 RMS(Cart)=  0.00000000 RMS(Int)=  0.00021190
 ITry= 1 IFail=0 DXMaxC= 1.16D-01 DCOld= 1.00D+10 DXMaxT= 3.00D-01 DXLimC= 3.00D+00 Rises=F
 Variable       Old X    -DE/DX   Delta X   Delta X   Delta X     New X
                                 (Linear)    (Quad)   (Total)
    R1        2.79943  -0.01013   0.00000  -0.01840  -0.01844   2.78099
    R2        2.79869  -0.02279   0.00000  -0.04185  -0.04189   2.75680
    R3        2.31116   0.02593   0.00000   0.01873   0.01873   2.32989
    R4        2.53522   0.02074   0.00000   0.02449   0.02449   2.55971
    R5        2.04685   0.00008   0.00000   0.00013   0.00013   2.04699
    R6        2.77380  -0.03576   0.00000  -0.05822  -0.05818   2.71562
    R7        2.05030   0.00192   0.00000   0.00329   0.00329   2.05358
    R8        2.72830  -0.04309   0.00000  -0.06887  -0.06887   2.65943
    R9        3.24044   0.01350   0.00000   0.02372   0.02372   3.26417
   R10        2.55670   0.03634   0.00000   0.04357   0.04361   2.60030
   R11        2.05270   0.00155   0.00000   0.00265   0.00265   2.05534
   R12        2.83075  -0.02098   0.00000  -0.03832  -0.03832   2.79242
   R13        2.65327  -0.00699   0.00000  -0.01211  -0.01163   2.64164
   R14        2.65498   0.00352   0.00000   0.00723   0.00733   2.66231
   R15        2.63297  -0.14899   0.00000  -0.20559  -0.20523   2.42774
   R16        2.62033  -0.01087   0.00000  -0.01647  -0.01656   2.60377
   R17        2.64936  -0.00997   0.00000  -0.00942  -0.00977   2.63960
   R18        2.05267  -0.00316   0.00000  -0.00542  -0.00542   2.04725
   R19        2.62913   0.00510   0.00000   0.00898   0.00851   2.63765
   R20        2.05488  -0.00294   0.00000  -0.00506  -0.00506   2.04982
   R21        3.24413   0.02637   0.00000   0.04659   0.04659   3.29072
    A1        2.00197  -0.00748   0.00000  -0.02091  -0.02099   1.98098
    A2        2.10712   0.00907   0.00000   0.02245   0.02250   2.12962
    A3        2.17409  -0.00159   0.00000  -0.00155  -0.00151   2.17258
    A4        2.11161   0.01019   0.00000   0.02598   0.02594   2.13754
    A5        2.03155  -0.00562   0.00000  -0.01461  -0.01459   2.01696
    A6        2.13999  -0.00457   0.00000  -0.01137  -0.01135   2.12864
    A7        2.16315  -0.01159   0.00000  -0.02420  -0.02416   2.13899
    A8        2.04878   0.00858   0.00000   0.02075   0.02073   2.06951
    A9        2.07121   0.00301   0.00000   0.00344   0.00342   2.07463
   A10        2.10861   0.01049   0.00000   0.01913   0.01908   2.12769
   A11        2.08174  -0.00777   0.00000  -0.01520  -0.01518   2.06656
   A12        2.09233  -0.00269   0.00000  -0.00376  -0.00374   2.08858
   A13        2.13118   0.00278   0.00000   0.00625   0.00629   2.13747
   A14        2.01395   0.00280   0.00000   0.00989   0.00987   2.02382
   A15        2.13803  -0.00557   0.00000  -0.01611  -0.01614   2.12189
   A16        2.04974  -0.00437   0.00000  -0.00619  -0.00610   2.04363
   A17        2.15341  -0.00400   0.00000  -0.01084  -0.01088   2.14253
   A18        2.07994   0.00837   0.00000   0.01703   0.01699   2.09694
   A19        2.09867   0.02349   0.00000   0.05227   0.05200   2.15067
   A20        2.14168   0.01288   0.00000   0.02838   0.02811   2.16979
   A21        2.04267  -0.03636   0.00000  -0.08058  -0.08005   1.96262
   A22        2.13555   0.04373   0.00000   0.08423   0.08528   2.22083
   A23        2.08161   0.02113   0.00000   0.03315   0.03342   2.11503
   A24        2.11449  -0.00113   0.00000   0.01055   0.01025   2.12474
   A25        2.12195  -0.00598   0.00000  -0.02564  -0.02549   2.09646
   A26        2.04674   0.00711   0.00000   0.01509   0.01524   2.06198
   A27        2.09303  -0.00144   0.00000   0.00978   0.00889   2.10192
   A28        2.08980   0.00384   0.00000   0.00481   0.00525   2.09505
   A29        2.10036  -0.00240   0.00000  -0.01458  -0.01414   2.08622
   A30        2.09892  -0.02594   0.00000  -0.05716  -0.05781   2.04111
   A31        2.08315   0.02210   0.00000   0.04915   0.04947   2.13262
   A32        2.10111   0.00384   0.00000   0.00802   0.00834   2.10946
    D1       -0.01388   0.00037   0.00000   0.00297   0.00298  -0.01091
    D2        3.13671   0.00032   0.00000   0.00279   0.00280   3.13952
    D3        3.12423   0.00024   0.00000   0.00198   0.00199   3.12622
    D4       -0.00835   0.00019   0.00000   0.00180   0.00181  -0.00654
    D5        0.00908  -0.00020   0.00000  -0.00156  -0.00154   0.00754
    D6        3.11626   0.00052   0.00000   0.00421   0.00422   3.12048
    D7       -3.12888  -0.00010   0.00000  -0.00058  -0.00057  -3.12945
    D8       -0.02170   0.00062   0.00000   0.00519   0.00519  -0.01652
    D9        0.00668  -0.00018   0.00000  -0.00104  -0.00103   0.00565
   D10       -3.12466  -0.00013   0.00000  -0.00059  -0.00056  -3.12522
   D11        3.13869  -0.00013   0.00000  -0.00085  -0.00084   3.13785
   D12        0.00736  -0.00007   0.00000  -0.00039  -0.00038   0.00698
   D13        0.00657  -0.00037   0.00000  -0.00279  -0.00277   0.00380
   D14       -3.11997  -0.00054   0.00000  -0.00379  -0.00376  -3.12373
   D15        3.13778  -0.00039   0.00000  -0.00315  -0.00314   3.13464
   D16        0.01124  -0.00056   0.00000  -0.00415  -0.00413   0.00711
   D17        0.00358  -0.00035   0.00000  -0.00234  -0.00233   0.00125
   D18        3.13768   0.00014   0.00000   0.00163   0.00169   3.13937
   D19       -3.10339  -0.00098   0.00000  -0.00792  -0.00794  -3.11133
   D20        0.03071  -0.00049   0.00000  -0.00395  -0.00392   0.02679
   D21       -0.01147   0.00055   0.00000   0.00428   0.00429  -0.00718
   D22        3.11573   0.00061   0.00000   0.00499   0.00501   3.12074
   D23        3.13814  -0.00002   0.00000  -0.00010  -0.00007   3.13807
   D24       -0.01784   0.00004   0.00000   0.00061   0.00065  -0.01719
   D25        2.90467   0.00059   0.00000   0.00620   0.00631   2.91097
   D26       -0.21728   0.00040   0.00000   0.00267   0.00256  -0.21472
   D27       -0.22163   0.00052   0.00000   0.00537   0.00548  -0.21615
   D28        2.93961   0.00033   0.00000   0.00185   0.00174   2.94135
   D29       -3.12163  -0.00076   0.00000  -0.00572  -0.00568  -3.12731
   D30        0.00140  -0.00008   0.00000  -0.00129  -0.00133   0.00007
   D31        3.11119   0.00066   0.00000   0.00409   0.00398   3.11517
   D32       -0.03044   0.00029   0.00000   0.00159   0.00150  -0.02894
   D33       -0.01135  -0.00014   0.00000  -0.00070  -0.00068  -0.01203
   D34        3.13021  -0.00051   0.00000  -0.00320  -0.00316   3.12705
   D35        0.00881   0.00043   0.00000   0.00288   0.00297   0.01178
   D36       -0.00917  -0.00028   0.00000  -0.00190  -0.00186  -0.01103
   D37        3.13062  -0.00009   0.00000  -0.00034  -0.00031   3.13031
   D38        0.01113   0.00016   0.00000   0.00148   0.00141   0.01254
   D39       -3.12848  -0.00026   0.00000  -0.00166  -0.00172  -3.13020
   D40       -3.13043   0.00051   0.00000   0.00388   0.00385  -3.12659
   D41        0.01315   0.00009   0.00000   0.00074   0.00071   0.01386
   D42       -0.00055  -0.00005   0.00000  -0.00011  -0.00013  -0.00068
   D43       -3.14033  -0.00026   0.00000  -0.00174  -0.00170   3.14116
   D44        3.13905   0.00038   0.00000   0.00307   0.00300  -3.14114
   D45       -0.00073   0.00017   0.00000   0.00145   0.00144   0.00071
         Item               Value     Threshold  Converged?
 Maximum Force            0.148993     0.000450     NO 
 RMS     Force            0.019315     0.000300     NO 
 Maximum Displacement     0.115538     0.001800     NO 
 RMS     Displacement     0.029625     0.001200     NO 
 Predicted change in Energy=-3.887926D-02
 Lowest energy point so far.  Saving SCF results.
 GradGradGradGradGradGradGradGradGradGradGradGradGradGradGradGradGradGrad

 Leave Link  103 at Mon Apr  4 13:53:15 2022, MaxMem=  1879048192 cpu:              16.5 elap:               3.2
 (Enter /gpfs/software/gaussian16/sse4/tar/g16/l202.exe)
                          Input orientation:                          
 ---------------------------------------------------------------------
 Center     Atomic      Atomic             Coordinates (Angstroms)
 Number     Number       Type             X           Y           Z
 ---------------------------------------------------------------------
      1          6           0       -8.017261   -1.574816    6.812113
      2          6           0       -7.170981   -2.664699    7.323662
      3          6           0       -5.963914   -2.961909    6.785675
      4          6           0       -7.421931   -0.852106    5.693418
      5          6           0       -6.161157   -1.196745    5.171704
      6          6           0       -5.410529   -2.233078    5.677672
      7          1           0       -5.398306   -3.790333    7.203694
      8          1           0       -5.811014   -0.594882    4.336166
      9         17           0       -8.322558    0.434080    4.973529
     10          8           0       -9.121770   -1.321739    7.298027
     11          1           0       -7.580510   -3.222768    8.156854
     12          6           0       -4.104235   -2.567375    5.073186
     13          6           0       -3.674751   -2.054951    3.845553
     14          6           0       -2.567096   -2.303372    3.244010
     15          6           0       -3.163409   -3.443664    5.649181
     16          6           0       -1.956202   -3.745863    5.014818
     17          6           0       -1.640253   -3.168067    3.784154
     18         17           0       -0.138233   -3.536331    2.983711
     19          1           0       -1.256246   -4.432683    5.478454
     20          1           0       -3.364566   -3.902119    6.609919
 ---------------------------------------------------------------------
                    Distance matrix (angstroms):
                    1          2          3          4          5
     1  C    0.000000
     2  C    1.471637   0.000000
     3  C    2.478096   1.354539   0.000000
     4  C    1.458837   2.450747   2.787492   0.000000
     5  C    2.505793   2.793842   2.399919   1.407307   0.000000
     6  C    2.918102   2.448422   1.437046   2.439892   1.376020
     7  H    3.452648   2.103289   1.086710   3.874167   3.381956
     8  H    3.458050   3.880565   3.409735   2.122111   1.087642
     9  Cl   2.740303   4.056067   4.514401   1.727322   2.714869
    10  O    1.232923   2.368496   3.595096   2.384276   3.647204
    11  H    2.171365   1.083219   2.135782   3.422528   3.876912
    12  C    4.395544   3.805134   2.558648   3.786020   2.473714
    13  C    5.280947   4.969170   3.834990   4.347735   2.945744
    14  C    6.554879   6.161969   4.951305   5.628072   4.225861
    15  C    5.329623   4.412630   3.060479   4.985293   3.776655
    16  C    6.684322   5.804619   4.451098   6.221618   4.919783
    17  C    7.236934   6.585625   5.267416   6.514351   5.123474
    18  Cl   8.976819   8.309901   6.980218   8.221912   6.821773
    19  H    7.460387   6.443186   5.102366   7.133191   5.884177
    20  H    5.206226   4.065641   2.769746   5.157981   4.148304
                    6          7          8          9         10
     6  C    0.000000
     7  H    2.180352   0.000000
     8  H    2.154928   4.313230   0.000000
     9  Cl   4.011167   5.600942   2.787983   0.000000
    10  O    4.150831   4.468449   4.501338   3.020750   0.000000
    11  H    3.440152   2.447991   4.963321   4.904766   2.593641
    12  C    1.477688   2.776564   2.710539   5.178118   5.628248
    13  C    2.530081   4.154432   2.633652   5.391633   6.490546
    14  C    3.743362   5.089784   3.825538   6.603803   7.769324
    15  C    2.552622   2.744349   4.104800   6.489239   6.536308
    16  C    3.828873   4.079367   5.024821   7.616044   7.901569
    17  C    4.321411   5.118929   4.931658   7.683962   8.469317
    18  Cl   6.062425   6.748417   6.531592   9.311644  10.208901
    19  H    4.704893   4.532739   6.064606   8.594946   8.651895
    20  H    2.800133   2.121594   4.700306   6.786905   6.346436
                   11         12         13         14         15
    11  H    0.000000
    12  C    4.692870   0.000000
    13  C    5.933469   1.397898   0.000000
    14  C    7.079240   2.403826   1.284705   0.000000
    15  C    5.084093   1.408832   2.333039   2.727765   0.000000
    16  C    6.463657   2.450773   2.679511   2.364262   1.396815
    17  C    7.376324   2.844933   2.319910   1.377858   2.423693
    18  Cl   9.069025   4.586279   3.929913   2.736297   4.032990
    19  H    6.973811   3.428507   3.764192   3.353362   2.155128
    20  H    4.541884   2.165687   3.339156   3.810681   1.083356
                   16         17         18         19         20
    16  C    0.000000
    17  C    1.395782   0.000000
    18  Cl   2.733918   1.741376   0.000000
    19  H    1.084720   2.148806   2.877002   0.000000
    20  H    2.133601   3.390728   4.867484   2.450862   0.000000
 Stoichiometry    C12H5Cl2O(1-)
 Framework group  C1[X(C12H5Cl2O)]
 Deg. of freedom    54
 Full point group                 C1      NOp   1
 RotChk:  IX=0 Diff= 1.53D-03
 Largest Abelian subgroup         C1      NOp   1
 Largest concise Abelian subgroup C1      NOp   1
                         Standard orientation:                         
 ---------------------------------------------------------------------
 Center     Atomic      Atomic             Coordinates (Angstroms)
 Number     Number       Type             X           Y           Z
 ---------------------------------------------------------------------
      1          6           0        3.489174    0.803768   -0.056665
      2          6           0        2.550831    1.936456   -0.104075
      3          6           0        1.207010    1.769400   -0.072257
      4          6           0        2.830058   -0.493988    0.041317
      5          6           0        1.428435   -0.615728    0.075206
      6          6           0        0.590667    0.474318    0.017100
      7          1           0        0.572355    2.649870   -0.126350
      8          1           0        1.040227   -1.629174    0.147212
      9         17           0        3.812616   -1.914265    0.073503
     10          8           0        4.710723    0.964531   -0.102181
     11          1           0        3.005219    2.917204   -0.174990
     12          6           0       -0.874844    0.285448    0.029970
     13          6           0       -1.488594   -0.957223   -0.152228
     14          6           0       -2.748676   -1.206909   -0.170034
     15          6           0       -1.808288    1.325792    0.206531
     16          6           0       -3.184854    1.090484    0.178493
     17          6           0       -3.677490   -0.201344   -0.013075
     18         17           0       -5.391344   -0.507582   -0.049321
     19          1           0       -3.879185    1.913887    0.307059
     20          1           0       -1.466604    2.340493    0.371741
 ---------------------------------------------------------------------
 Rotational constants (GHZ):           1.4543450           0.1853752           0.1646960
 Leave Link  202 at Mon Apr  4 13:53:15 2022, MaxMem=  1879048192 cpu:               0.7 elap:               0.2
 (Enter /gpfs/software/gaussian16/sse4/tar/g16/l301.exe)
 Standard basis: 6-311+G(d,p) (5D, 7F)
 Ernie: Thresh=  0.10000D-02 Tol=  0.10000D-05 Strict=F.
 There are   391 symmetry adapted cartesian basis functions of A   symmetry.
 There are   376 symmetry adapted basis functions of A   symmetry.
   376 basis functions,   614 primitive gaussians,   391 cartesian basis functions
    60 alpha electrons       60 beta electrons
       nuclear repulsion energy      1001.6033004626 Hartrees.
 IExCor= 4336 DFT=T Ex+Corr=M062X ExCW=0 ScaHFX=  0.540000
 ScaDFX=  1.000000  1.000000  1.000000  1.000000 ScalE2=  1.000000  1.000000
 IRadAn=      5 IRanWt=     -1 IRanGd=            0 ICorTp=0 IEmpDi=  4
 NAtoms=   20 NActive=   20 NUniq=   20 SFac= 1.00D+00 NAtFMM=   60 NAOKFM=F Big=F
 Integral buffers will be    131072 words long.
 Raffenetti 2 integral format.
 Two-electron integral symmetry is turned on.
 Leave Link  301 at Mon Apr  4 13:53:16 2022, MaxMem=  1879048192 cpu:               0.8 elap:               0.2
 (Enter /gpfs/software/gaussian16/sse4/tar/g16/l302.exe)
 NPDir=0 NMtPBC=     1 NCelOv=     1 NCel=       1 NClECP=     1 NCelD=      1
         NCelK=      1 NCelE2=     1 NClLst=     1 CellRange=     0.0.
 One-electron integrals computed using PRISM.
 One-electron integral symmetry used in STVInt
 NBasis=   376 RedAO= T EigKep=  1.18D-06  NBF=   376
 NBsUse=   373 1.00D-06 EigRej=  8.62D-07 NBFU=   373
 Precomputing XC quadrature grid using
 IXCGrd= 4 IRadAn=           5 IRanWt=          -1 IRanGd=           0 AccXCQ= 0.00D+00.
 Generated NRdTot=       0 NPtTot=           0 NUsed=           0 NTot=          32
 NSgBfM=   383   383   383   383   383 MxSgAt=    20 MxSgA2=    20.
 Leave Link  302 at Mon Apr  4 13:53:19 2022, MaxMem=  1879048192 cpu:              19.1 elap:               3.7
 (Enter /gpfs/software/gaussian16/sse4/tar/g16/l303.exe)
 DipDrv:  MaxL=1.
 Leave Link  303 at Mon Apr  4 13:53:19 2022, MaxMem=  1879048192 cpu:               0.4 elap:               0.1
 (Enter /gpfs/software/gaussian16/sse4/tar/g16/l401.exe)
 Initial guess from the checkpoint file:  "checkpoint.chk"
 B after Tr=     0.000000    0.000000    0.000000
         Rot=    1.000000    0.000040   -0.000004   -0.000206 Ang=   0.02 deg.
 Guess basis will be translated and rotated to current coordinates.
 JPrj=2 DoOrth=T DoCkMO=T.
 Generating alternative initial guess.
 ExpMin= 4.38D-02 ExpMax= 1.06D+05 ExpMxC= 3.62D+03 IAcc=2 IRadAn=         4 AccDes= 0.00D+00
 Harris functional with IExCor= 1009 and IRadAn=       4 diagonalized for initial guess.
 HarFok:  IExCor= 1009 AccDes= 0.00D+00 IRadAn=         4 IDoV= 1 UseB2=F ITyADJ=14
 ICtDFT=  3500011 ScaDFX=  1.000000  1.000000  1.000000  1.000000
 FoFCou: FMM=F IPFlag=           0 FMFlag=      100000 FMFlg1=           0
         NFxFlg=           0 DoJE=T BraDBF=F KetDBF=T FulRan=T
         wScrn=  0.000000 ICntrl=       500 IOpCl=  0 I1Cent=   200000004 NGrid=           0
         NMat0=    1 NMatS0=      1 NMatT0=    0 NMatD0=    1 NMtDS0=    0 NMtDT0=    0
 Petite list used in FoFCou.
 Harris En= -1455.17855574956    
 Leave Link  401 at Mon Apr  4 13:53:21 2022, MaxMem=  1879048192 cpu:              12.0 elap:               1.7
 (Enter /gpfs/software/gaussian16/sse4/tar/g16/l502.exe)
 Integral symmetry usage will be decided dynamically.
 Closed shell SCF:
 Using DIIS extrapolation, IDIIS=  1040.
 NGot=  1879048192 LenX=  1878736095 LenY=  1878582773
 Requested convergence on RMS density matrix=1.00D-08 within 128 cycles.
 Requested convergence on MAX density matrix=1.00D-06.
 Requested convergence on             energy=1.00D-06.
 No special actions if energy rises.
 Fock matrices will be formed incrementally for  20 cycles.

 Cycle   1  Pass 1  IDiag  1:
 FoFJK:  IHMeth= 1 ICntrl=       0 DoSepK=F KAlg= 0 I1Cent=           0 FoldK=F
 IRaf= 820000000 NMat=       1 IRICut=       1 DoRegI=T DoRafI=F ISym2E= 0 IDoP0=0 IntGTp=1.
 FoFCou: FMM=F IPFlag=           0 FMFlag=      100000 FMFlg1=           0
         NFxFlg=           0 DoJE=F BraDBF=F KetDBF=F FulRan=T
         wScrn=  0.000000 ICntrl=         0 IOpCl=  0 I1Cent=           0 NGrid=           0
         NMat0=    1 NMatS0=      1 NMatT0=    0 NMatD0=    1 NMtDS0=    0 NMtDT0=    0
 Symmetry not used in FoFCou.
 E= -1455.74207759115    
 DIIS: error= 3.80D-03 at cycle   1 NSaved=   1.
 NSaved= 1 IEnMin= 1 EnMin= -1455.74207759115     IErMin= 1 ErrMin= 3.80D-03
 ErrMax= 3.80D-03  0.00D+00 EMaxC= 1.00D-01 BMatC= 1.63D-02 BMatP= 1.63D-02
 IDIUse=3 WtCom= 9.62D-01 WtEn= 3.80D-02
 Coeff-Com:  0.100D+01
 Coeff-En:   0.100D+01
 Coeff:      0.100D+01
 Gap=     0.380 Goal=   None    Shift=    0.000
 GapD=    0.380 DampG=1.000 DampE=1.000 DampFc=1.0000 IDamp=-1.
 RMSDP=2.17D-02 MaxDP=1.21D+00              OVMax= 5.51D-02

 Cycle   2  Pass 1  IDiag  1:
 RMSU=  2.04D-02    CP:  1.05D+00
 E= -1455.76398042989     Delta-E=       -0.021902838741 Rises=F Damp=F
 DIIS: error= 1.95D-03 at cycle   2 NSaved=   2.
 NSaved= 2 IEnMin= 2 EnMin= -1455.76398042989     IErMin= 2 ErrMin= 1.95D-03
 ErrMax= 1.95D-03  0.00D+00 EMaxC= 1.00D-01 BMatC= 1.85D-03 BMatP= 1.63D-02
 IDIUse=3 WtCom= 9.81D-01 WtEn= 1.95D-02
 Coeff-Com:  0.122D+00 0.878D+00
 Coeff-En:   0.000D+00 0.100D+01
 Coeff:      0.120D+00 0.880D+00
 Gap=     0.126 Goal=   None    Shift=    0.000
 RMSDP=1.23D-02 MaxDP=1.10D+00 DE=-2.19D-02 OVMax= 2.23D-02

 Cycle   3  Pass 1  IDiag  1:
 RMSU=  8.01D-03    CP:  1.11D+00  1.23D+00
 E= -1455.76447629296     Delta-E=       -0.000495863073 Rises=F Damp=F
 DIIS: error= 2.98D-03 at cycle   3 NSaved=   3.
 NSaved= 3 IEnMin= 3 EnMin= -1455.76447629296     IErMin= 2 ErrMin= 1.95D-03
 ErrMax= 2.98D-03  0.00D+00 EMaxC= 1.00D-01 BMatC= 1.60D-03 BMatP= 1.85D-03
 IDIUse=3 WtCom= 9.70D-01 WtEn= 2.98D-02
 Coeff-Com: -0.266D-01 0.484D+00 0.543D+00
 Coeff-En:   0.000D+00 0.432D+00 0.568D+00
 Coeff:     -0.258D-01 0.483D+00 0.543D+00
 Gap=     0.118 Goal=   None    Shift=    0.000
 RMSDP=7.06D-03 MaxDP=7.07D-01 DE=-4.96D-04 OVMax= 1.56D-02

 Cycle   4  Pass 1  IDiag  1:
 RMSU=  3.89D-03    CP:  1.08D+00  1.13D+00  4.99D-01
 E= -1455.76610763582     Delta-E=       -0.001631342861 Rises=F Damp=F
 DIIS: error= 9.40D-04 at cycle   4 NSaved=   4.
 NSaved= 4 IEnMin= 4 EnMin= -1455.76610763582     IErMin= 4 ErrMin= 9.40D-04
 ErrMax= 9.40D-04  0.00D+00 EMaxC= 1.00D-01 BMatC= 1.64D-04 BMatP= 1.60D-03
 IDIUse=3 WtCom= 9.91D-01 WtEn= 9.40D-03
 Coeff-Com: -0.219D-01 0.201D+00 0.307D+00 0.514D+00
 Coeff-En:   0.000D+00 0.000D+00 0.000D+00 0.100D+01
 Coeff:     -0.217D-01 0.199D+00 0.304D+00 0.518D+00
 Gap=     0.118 Goal=   None    Shift=    0.000
 RMSDP=1.11D-03 MaxDP=9.44D-02 DE=-1.63D-03 OVMax= 5.66D-03

 Cycle   5  Pass 1  IDiag  1:
 RMSU=  3.46D-04    CP:  1.09D+00  1.14D+00  5.98D-01  9.90D-01
 E= -1455.76625331325     Delta-E=       -0.000145677427 Rises=F Damp=F
 DIIS: error= 3.95D-04 at cycle   5 NSaved=   5.
 NSaved= 5 IEnMin= 5 EnMin= -1455.76625331325     IErMin= 5 ErrMin= 3.95D-04
 ErrMax= 3.95D-04  0.00D+00 EMaxC= 1.00D-01 BMatC= 3.31D-05 BMatP= 1.64D-04
 IDIUse=3 WtCom= 9.96D-01 WtEn= 3.95D-03
 Coeff-Com: -0.661D-02 0.199D-01 0.763D-01 0.332D+00 0.579D+00
 Coeff-En:   0.000D+00 0.000D+00 0.000D+00 0.151D+00 0.849D+00
 Coeff:     -0.658D-02 0.198D-01 0.760D-01 0.331D+00 0.580D+00
 Gap=     0.119 Goal=   None    Shift=    0.000
 RMSDP=4.67D-04 MaxDP=3.28D-02 DE=-1.46D-04 OVMax= 2.39D-03

 Cycle   6  Pass 1  IDiag  1:
 RMSU=  2.52D-04    CP:  1.09D+00  1.14D+00  6.32D-01  9.85D-01  1.08D+00
 E= -1455.76628741888     Delta-E=       -0.000034105632 Rises=F Damp=F
 DIIS: error= 1.35D-04 at cycle   6 NSaved=   6.
 NSaved= 6 IEnMin= 6 EnMin= -1455.76628741888     IErMin= 6 ErrMin= 1.35D-04
 ErrMax= 1.35D-04  0.00D+00 EMaxC= 1.00D-01 BMatC= 4.34D-06 BMatP= 3.31D-05
 IDIUse=3 WtCom= 9.99D-01 WtEn= 1.35D-03
 Coeff-Com: -0.494D-03-0.215D-01-0.579D-02 0.114D+00 0.345D+00 0.568D+00
 Coeff-En:   0.000D+00 0.000D+00 0.000D+00 0.000D+00 0.869D-02 0.991D+00
 Coeff:     -0.494D-03-0.214D-01-0.578D-02 0.114D+00 0.345D+00 0.569D+00
 Gap=     0.119 Goal=   None    Shift=    0.000
 RMSDP=3.28D-04 MaxDP=2.51D-02 DE=-3.41D-05 OVMax= 8.12D-04

 Cycle   7  Pass 1  IDiag  1:
 RMSU=  8.18D-05    CP:  1.09D+00  1.14D+00  6.20D-01  1.04D+00  1.09D+00
                    CP:  8.36D-01
 E= -1455.76629282457     Delta-E=       -0.000005405686 Rises=F Damp=F
 DIIS: error= 2.82D-05 at cycle   7 NSaved=   7.
 NSaved= 7 IEnMin= 7 EnMin= -1455.76629282457     IErMin= 7 ErrMin= 2.82D-05
 ErrMax= 2.82D-05  0.00D+00 EMaxC= 1.00D-01 BMatC= 2.12D-07 BMatP= 4.34D-06
 IDIUse=1 WtCom= 1.00D+00 WtEn= 0.00D+00
 Coeff-Com:  0.864D-03-0.130D-01-0.163D-01-0.170D-02 0.624D-01 0.181D+00
 Coeff-Com:  0.787D+00
 Coeff:      0.864D-03-0.130D-01-0.163D-01-0.170D-02 0.624D-01 0.181D+00
 Coeff:      0.787D+00
 Gap=     0.119 Goal=   None    Shift=    0.000
 RMSDP=6.55D-05 MaxDP=3.86D-03 DE=-5.41D-06 OVMax= 5.69D-04

 Cycle   8  Pass 1  IDiag  1:
 RMSU=  3.60D-05    CP:  1.09D+00  1.14D+00  6.20D-01  1.05D+00  1.14D+00
                    CP:  8.84D-01  1.10D+00
 E= -1455.76629335888     Delta-E=       -0.000000534314 Rises=F Damp=F
 DIIS: error= 1.85D-05 at cycle   8 NSaved=   8.
 NSaved= 8 IEnMin= 8 EnMin= -1455.76629335888     IErMin= 8 ErrMin= 1.85D-05
 ErrMax= 1.85D-05  0.00D+00 EMaxC= 1.00D-01 BMatC= 5.08D-08 BMatP= 2.12D-07
 IDIUse=1 WtCom= 1.00D+00 WtEn= 0.00D+00
 Coeff-Com:  0.433D-03-0.240D-02-0.624D-02-0.151D-01-0.168D-01-0.267D-01
 Coeff-Com:  0.283D+00 0.784D+00
 Coeff:      0.433D-03-0.240D-02-0.624D-02-0.151D-01-0.168D-01-0.267D-01
 Coeff:      0.283D+00 0.784D+00
 Gap=     0.119 Goal=   None    Shift=    0.000
 RMSDP=3.80D-05 MaxDP=3.07D-03 DE=-5.34D-07 OVMax= 2.42D-04

 Cycle   9  Pass 1  IDiag  1:
 RMSU=  1.35D-05    CP:  1.09D+00  1.14D+00  6.19D-01  1.05D+00  1.15D+00
                    CP:  8.99D-01  1.20D+00  1.13D+00
 E= -1455.76629347748     Delta-E=       -0.000000118604 Rises=F Damp=F
 DIIS: error= 6.72D-06 at cycle   9 NSaved=   9.
 NSaved= 9 IEnMin= 9 EnMin= -1455.76629347748     IErMin= 9 ErrMin= 6.72D-06
 ErrMax= 6.72D-06  0.00D+00 EMaxC= 1.00D-01 BMatC= 1.44D-08 BMatP= 5.08D-08
 IDIUse=1 WtCom= 1.00D+00 WtEn= 0.00D+00
 Coeff-Com: -0.456D-05 0.222D-02 0.106D-02-0.637D-02-0.214D-01-0.642D-01
 Coeff-Com: -0.556D-01 0.409D+00 0.735D+00
 Coeff:     -0.456D-05 0.222D-02 0.106D-02-0.637D-02-0.214D-01-0.642D-01
 Coeff:     -0.556D-01 0.409D+00 0.735D+00
 Gap=     0.119 Goal=   None    Shift=    0.000
 RMSDP=1.20D-05 MaxDP=7.08D-04 DE=-1.19D-07 OVMax= 1.68D-04

 Cycle  10  Pass 1  IDiag  1:
 RMSU=  5.37D-06    CP:  1.09D+00  1.14D+00  6.18D-01  1.05D+00  1.15D+00
                    CP:  9.03D-01  1.22D+00  1.30D+00  1.15D+00
 E= -1455.76629350912     Delta-E=       -0.000000031634 Rises=F Damp=F
 DIIS: error= 1.64D-06 at cycle  10 NSaved=  10.
 NSaved=10 IEnMin=10 EnMin= -1455.76629350912     IErMin=10 ErrMin= 1.64D-06
 ErrMax= 1.64D-06  0.00D+00 EMaxC= 1.00D-01 BMatC= 1.16D-09 BMatP= 1.44D-08
 IDIUse=1 WtCom= 1.00D+00 WtEn= 0.00D+00
 Coeff-Com: -0.453D-04 0.108D-02 0.107D-02-0.784D-03-0.597D-02-0.220D-01
 Coeff-Com: -0.503D-01 0.725D-01 0.277D+00 0.727D+00
 Coeff:     -0.453D-04 0.108D-02 0.107D-02-0.784D-03-0.597D-02-0.220D-01
 Coeff:     -0.503D-01 0.725D-01 0.277D+00 0.727D+00
 Gap=     0.119 Goal=   None    Shift=    0.000
 RMSDP=7.65D-06 MaxDP=3.94D-04 DE=-3.16D-08 OVMax= 6.80D-05

 Cycle  11  Pass 1  IDiag  1:
 RMSU=  2.05D-06    CP:  1.09D+00  1.14D+00  6.18D-01  1.05D+00  1.14D+00
                    CP:  8.98D-01  1.22D+00  1.35D+00  1.29D+00  1.25D+00
 E= -1455.76629351291     Delta-E=       -0.000000003792 Rises=F Damp=F
 DIIS: error= 9.71D-07 at cycle  11 NSaved=  11.
 NSaved=11 IEnMin=11 EnMin= -1455.76629351291     IErMin=11 ErrMin= 9.71D-07
 ErrMax= 9.71D-07  0.00D+00 EMaxC= 1.00D-01 BMatC= 2.67D-10 BMatP= 1.16D-09
 IDIUse=1 WtCom= 1.00D+00 WtEn= 0.00D+00
 Coeff-Com: -0.147D-04 0.194D-04 0.225D-03 0.777D-03 0.143D-02 0.253D-02
 Coeff-Com: -0.998D-02-0.443D-01-0.192D-01 0.316D+00 0.753D+00
 Coeff:     -0.147D-04 0.194D-04 0.225D-03 0.777D-03 0.143D-02 0.253D-02
 Coeff:     -0.998D-02-0.443D-01-0.192D-01 0.316D+00 0.753D+00
 Gap=     0.119 Goal=   None    Shift=    0.000
 RMSDP=4.09D-06 MaxDP=2.17D-04 DE=-3.79D-09 OVMax= 4.85D-05

 Cycle  12  Pass 1  IDiag  1:
 RMSU=  9.94D-07    CP:  1.09D+00  1.14D+00  6.18D-01  1.05D+00  1.14D+00
                    CP:  8.96D-01  1.22D+00  1.37D+00  1.41D+00  1.42D+00
                    CP:  1.40D+00
 E= -1455.76629351432     Delta-E=       -0.000000001407 Rises=F Damp=F
 DIIS: error= 6.52D-07 at cycle  12 NSaved=  12.
 NSaved=12 IEnMin=12 EnMin= -1455.76629351432     IErMin=12 ErrMin= 6.52D-07
 ErrMax= 6.52D-07  0.00D+00 EMaxC= 1.00D-01 BMatC= 4.69D-11 BMatP= 2.67D-10
 IDIUse=1 WtCom= 1.00D+00 WtEn= 0.00D+00
 Coeff-Com:  0.643D-05-0.225D-03-0.186D-03 0.296D-03 0.156D-02 0.509D-02
 Coeff-Com:  0.841D-02-0.226D-01-0.642D-01-0.905D-01 0.146D+00 0.102D+01
 Coeff:      0.643D-05-0.225D-03-0.186D-03 0.296D-03 0.156D-02 0.509D-02
 Coeff:      0.841D-02-0.226D-01-0.642D-01-0.905D-01 0.146D+00 0.102D+01
 Gap=     0.119 Goal=   None    Shift=    0.000
 RMSDP=3.51D-06 MaxDP=2.31D-04 DE=-1.41D-09 OVMax= 4.27D-05

 Cycle  13  Pass 1  IDiag  1:
 RMSU=  8.08D-07    CP:  1.09D+00  1.14D+00  6.18D-01  1.04D+00  1.14D+00
                    CP:  8.98D-01  1.22D+00  1.38D+00  1.50D+00  1.56D+00
                    CP:  1.77D+00  1.77D+00
 E= -1455.76629351498     Delta-E=       -0.000000000666 Rises=F Damp=F
 DIIS: error= 3.55D-07 at cycle  13 NSaved=  13.
 NSaved=13 IEnMin=13 EnMin= -1455.76629351498     IErMin=13 ErrMin= 3.55D-07
 ErrMax= 3.55D-07  0.00D+00 EMaxC= 1.00D-01 BMatC= 1.72D-11 BMatP= 4.69D-11
 IDIUse=1 WtCom= 1.00D+00 WtEn= 0.00D+00
 Coeff-Com:  0.593D-05-0.778D-04-0.128D-03-0.125D-03 0.833D-04 0.104D-02
 Coeff-Com:  0.559D-02 0.608D-02-0.160D-01-0.122D+00-0.177D+00 0.347D+00
 Coeff-Com:  0.955D+00
 Coeff:      0.593D-05-0.778D-04-0.128D-03-0.125D-03 0.833D-04 0.104D-02
 Coeff:      0.559D-02 0.608D-02-0.160D-01-0.122D+00-0.177D+00 0.347D+00
 Coeff:      0.955D+00
 Gap=     0.119 Goal=   None    Shift=    0.000
 RMSDP=2.08D-06 MaxDP=1.45D-04 DE=-6.66D-10 OVMax= 2.89D-05

 Cycle  14  Pass 1  IDiag  1:
 RMSU=  3.12D-07    CP:  1.09D+00  1.14D+00  6.18D-01  1.04D+00  1.14D+00
                    CP:  9.00D-01  1.22D+00  1.39D+00  1.55D+00  1.64D+00
                    CP:  1.99D+00  2.25D+00  1.73D+00
 E= -1455.76629351530     Delta-E=       -0.000000000322 Rises=F Damp=F
 DIIS: error= 1.61D-07 at cycle  14 NSaved=  14.
 NSaved=14 IEnMin=14 EnMin= -1455.76629351530     IErMin=14 ErrMin= 1.61D-07
 ErrMax= 1.61D-07  0.00D+00 EMaxC= 1.00D-01 BMatC= 5.73D-12 BMatP= 1.72D-11
 IDIUse=1 WtCom= 1.00D+00 WtEn= 0.00D+00
 Coeff-Com:  0.617D-06 0.474D-04 0.582D-05-0.176D-03-0.603D-03-0.136D-02
 Coeff-Com: -0.498D-03 0.113D-01 0.164D-01-0.248D-01-0.141D+00-0.202D+00
 Coeff-Com:  0.482D+00 0.861D+00
 Coeff:      0.617D-06 0.474D-04 0.582D-05-0.176D-03-0.603D-03-0.136D-02
 Coeff:     -0.498D-03 0.113D-01 0.164D-01-0.248D-01-0.141D+00-0.202D+00
 Coeff:      0.482D+00 0.861D+00
 Gap=     0.119 Goal=   None    Shift=    0.000
 RMSDP=1.42D-06 MaxDP=9.79D-05 DE=-3.22D-10 OVMax= 1.67D-05

 Cycle  15  Pass 1  IDiag  1:
 RMSU=  1.44D-07    CP:  1.09D+00  1.14D+00  6.18D-01  1.04D+00  1.14D+00
                    CP:  9.01D-01  1.23D+00  1.40D+00  1.58D+00  1.66D+00
                    CP:  2.11D+00  2.63D+00  2.33D+00  1.28D+00
 E= -1455.76629351529     Delta-E=        0.000000000016 Rises=F Damp=F
 DIIS: error= 3.70D-08 at cycle  15 NSaved=  15.
 NSaved=15 IEnMin=14 EnMin= -1455.76629351530     IErMin=15 ErrMin= 3.70D-08
 ErrMax= 3.70D-08  0.00D+00 EMaxC= 1.00D-01 BMatC= 5.14D-13 BMatP= 5.73D-12
 IDIUse=1 WtCom= 1.00D+00 WtEn= 0.00D+00
 Coeff-Com: -0.444D-06 0.256D-04 0.183D-04-0.438D-04-0.225D-03-0.548D-03
 Coeff-Com: -0.793D-03 0.278D-02 0.754D-02 0.863D-02-0.272D-01-0.119D+00
 Coeff-Com:  0.399D-01 0.283D+00 0.806D+00
 Coeff:     -0.444D-06 0.256D-04 0.183D-04-0.438D-04-0.225D-03-0.548D-03
 Coeff:     -0.793D-03 0.278D-02 0.754D-02 0.863D-02-0.272D-01-0.119D+00
 Coeff:      0.399D-01 0.283D+00 0.806D+00
 Gap=     0.119 Goal=   None    Shift=    0.000
 RMSDP=3.26D-07 MaxDP=1.98D-05 DE= 1.64D-11 OVMax= 4.07D-06

 Cycle  16  Pass 1  IDiag  1:
 RMSU=  4.07D-08    CP:  1.09D+00  1.14D+00  6.18D-01  1.04D+00  1.14D+00
                    CP:  9.02D-01  1.23D+00  1.40D+00  1.59D+00  1.67D+00
                    CP:  2.13D+00  2.70D+00  2.47D+00  1.44D+00  1.21D+00
 E= -1455.76629351538     Delta-E=       -0.000000000094 Rises=F Damp=F
 DIIS: error= 2.14D-08 at cycle  16 NSaved=  16.
 NSaved=16 IEnMin=16 EnMin= -1455.76629351538     IErMin=16 ErrMin= 2.14D-08
 ErrMax= 2.14D-08  0.00D+00 EMaxC= 1.00D-01 BMatC= 1.90D-13 BMatP= 5.14D-13
 IDIUse=1 WtCom= 1.00D+00 WtEn= 0.00D+00
 Coeff-Com: -0.403D-06 0.101D-04 0.108D-04-0.540D-05-0.664D-04-0.168D-03
 Coeff-Com: -0.417D-03 0.280D-03 0.241D-02 0.820D-02 0.244D-02-0.400D-01
 Coeff-Com: -0.371D-01 0.361D-01 0.452D+00 0.576D+00
 Coeff:     -0.403D-06 0.101D-04 0.108D-04-0.540D-05-0.664D-04-0.168D-03
 Coeff:     -0.417D-03 0.280D-03 0.241D-02 0.820D-02 0.244D-02-0.400D-01
 Coeff:     -0.371D-01 0.361D-01 0.452D+00 0.576D+00
 Gap=     0.119 Goal=   None    Shift=    0.000
 RMSDP=1.17D-07 MaxDP=8.54D-06 DE=-9.37D-11 OVMax= 6.84D-07

 Cycle  17  Pass 1  IDiag  1:
 RMSU=  1.52D-08    CP:  1.09D+00  1.14D+00  6.18D-01  1.04D+00  1.14D+00
                    CP:  9.02D-01  1.23D+00  1.40D+00  1.59D+00  1.67D+00
                    CP:  2.12D+00  2.70D+00  2.52D+00  1.51D+00  1.28D+00
                    CP:  9.99D-01
 E= -1455.76629351530     Delta-E=        0.000000000078 Rises=F Damp=F
 DIIS: error= 5.68D-09 at cycle  17 NSaved=  17.
 NSaved=17 IEnMin=16 EnMin= -1455.76629351538     IErMin=17 ErrMin= 5.68D-09
 ErrMax= 5.68D-09  0.00D+00 EMaxC= 1.00D-01 BMatC= 1.36D-14 BMatP= 1.90D-13
 IDIUse=1 WtCom= 1.00D+00 WtEn= 0.00D+00
 Coeff-Com: -0.552D-07-0.133D-05 0.404D-06 0.755D-05 0.198D-04 0.562D-04
 Coeff-Com: -0.204D-05-0.521D-03-0.612D-03 0.194D-02 0.678D-02 0.642D-02
 Coeff-Com: -0.237D-01-0.450D-01 0.580D-01 0.216D+00 0.781D+00
 Coeff:     -0.552D-07-0.133D-05 0.404D-06 0.755D-05 0.198D-04 0.562D-04
 Coeff:     -0.204D-05-0.521D-03-0.612D-03 0.194D-02 0.678D-02 0.642D-02
 Coeff:     -0.237D-01-0.450D-01 0.580D-01 0.216D+00 0.781D+00
 Gap=     0.119 Goal=   None    Shift=    0.000
 RMSDP=3.17D-08 MaxDP=1.94D-06 DE= 7.82D-11 OVMax= 2.23D-07

 Cycle  18  Pass 1  IDiag  1:
 RMSU=  6.92D-09    CP:  1.09D+00  1.14D+00  6.18D-01  1.04D+00  1.14D+00
                    CP:  9.02D-01  1.23D+00  1.40D+00  1.59D+00  1.67D+00
                    CP:  2.12D+00  2.70D+00  2.53D+00  1.52D+00  1.33D+00
                    CP:  1.03D+00  1.14D+00
 E= -1455.76629351529     Delta-E=        0.000000000011 Rises=F Damp=F
 DIIS: error= 1.97D-09 at cycle  18 NSaved=  18.
 NSaved=18 IEnMin=16 EnMin= -1455.76629351538     IErMin=18 ErrMin= 1.97D-09
 ErrMax= 1.97D-09  0.00D+00 EMaxC= 1.00D-01 BMatC= 1.91D-15 BMatP= 1.36D-14
 IDIUse=1 WtCom= 1.00D+00 WtEn= 0.00D+00
 Coeff-Com:  0.158D-07-0.124D-05-0.980D-06 0.263D-05 0.114D-04 0.308D-04
 Coeff-Com:  0.398D-04-0.157D-03-0.382D-03-0.277D-03 0.170D-02 0.581D-02
 Coeff-Com: -0.337D-02-0.185D-01-0.225D-01-0.629D-02 0.288D+00 0.756D+00
 Coeff:      0.158D-07-0.124D-05-0.980D-06 0.263D-05 0.114D-04 0.308D-04
 Coeff:      0.398D-04-0.157D-03-0.382D-03-0.277D-03 0.170D-02 0.581D-02
 Coeff:     -0.337D-02-0.185D-01-0.225D-01-0.629D-02 0.288D+00 0.756D+00
 Gap=     0.119 Goal=   None    Shift=    0.000
 RMSDP=1.23D-08 MaxDP=9.10D-07 DE= 1.09D-11 OVMax= 4.74D-08

 Cycle  19  Pass 1  IDiag  1:
 RMSU=  1.58D-09    CP:  1.09D+00  1.14D+00  6.18D-01  1.04D+00  1.14D+00
                    CP:  9.02D-01  1.23D+00  1.40D+00  1.59D+00  1.67D+00
                    CP:  2.12D+00  2.70D+00  2.53D+00  1.52D+00  1.34D+00
                    CP:  1.05D+00  1.32D+00  1.11D+00
 E= -1455.76629351536     Delta-E=       -0.000000000070 Rises=F Damp=F
 DIIS: error= 6.50D-10 at cycle  19 NSaved=  19.
 NSaved=19 IEnMin=16 EnMin= -1455.76629351538     IErMin=19 ErrMin= 6.50D-10
 ErrMax= 6.50D-10  0.00D+00 EMaxC= 1.00D-01 BMatC= 2.62D-16 BMatP= 1.91D-15
 IDIUse=1 WtCom= 1.00D+00 WtEn= 0.00D+00
 Large coefficients: NSaved= 19 BigCof=    0.00 CofMax=   10.00 Det=-1.48D-15
 Inversion failed.  Reducing to 18 matrices.
 Large coefficients: NSaved= 18 BigCof=    0.00 CofMax=   10.00 Det=-1.49D-15
 Inversion failed.  Reducing to 17 matrices.
 Large coefficients: NSaved= 17 BigCof=    0.00 CofMax=   10.00 Det=-1.57D-15
 Inversion failed.  Reducing to 16 matrices.
 Large coefficients: NSaved= 16 BigCof=    0.00 CofMax=   10.00 Det=-1.58D-15
 Inversion failed.  Reducing to 15 matrices.
 Coeff-Com:  0.479D-07 0.160D-06-0.183D-05-0.749D-05-0.198D-04-0.110D-03
 Coeff-Com:  0.914D-04 0.781D-03 0.620D-03-0.158D-02-0.973D-02-0.265D-01
 Coeff-Com:  0.170D-01 0.286D+00 0.733D+00
 Coeff:      0.479D-07 0.160D-06-0.183D-05-0.749D-05-0.198D-04-0.110D-03
 Coeff:      0.914D-04 0.781D-03 0.620D-03-0.158D-02-0.973D-02-0.265D-01
 Coeff:      0.170D-01 0.286D+00 0.733D+00
 Gap=     0.119 Goal=   None    Shift=    0.000
 RMSDP=2.53D-09 MaxDP=1.77D-07 DE=-7.00D-11 OVMax= 1.12D-08

 SCF Done:  E(RM062X) =  -1455.76629352     A.U. after   19 cycles
            NFock= 19  Conv=0.25D-08     -V/T= 2.0028
 KE= 1.451663345983D+03 PE=-5.452781177493D+03 EE= 1.543748237532D+03
 Leave Link  502 at Mon Apr  4 13:57:38 2022, MaxMem=  1879048192 cpu:            1790.7 elap:             256.7
 (Enter /gpfs/software/gaussian16/sse4/tar/g16/l701.exe)
 ... and contract with generalized density number  0.
 Compute integral first derivatives.
 Leave Link  701 at Mon Apr  4 13:57:40 2022, MaxMem=  1879048192 cpu:               7.4 elap:               1.8
 (Enter /gpfs/software/gaussian16/sse4/tar/g16/l702.exe)
 L702 exits ... SP integral derivatives will be done elsewhere.
 Leave Link  702 at Mon Apr  4 13:57:40 2022, MaxMem=  1879048192 cpu:               0.5 elap:               0.1
 (Enter /gpfs/software/gaussian16/sse4/tar/g16/l703.exe)
 Integral derivatives from FoFJK, PRISM(SPDF).
 Compute integral first derivatives, UseDBF=F ICtDFT=           0.
 Calling FoFJK, ICntrl=      2127 FMM=F ISym2X=0 I1Cent= 0 IOpClX= 0 NMat=1 NMatS=1 NMatT=0.
 FoFJK:  IHMeth= 1 ICntrl=    2127 DoSepK=F KAlg= 0 I1Cent=           0 FoldK=F
 IRaf=         0 NMat=       1 IRICut=       1 DoRegI=T DoRafI=F ISym2E= 0 IDoP0=0 IntGTp=1.
 FoFCou: FMM=F IPFlag=           0 FMFlag=      100000 FMFlg1=         800
         NFxFlg=           0 DoJE=F BraDBF=F KetDBF=F FulRan=T
         wScrn=  0.000000 ICntrl=      2127 IOpCl=  0 I1Cent=           0 NGrid=           0
         NMat0=    1 NMatS0=      1 NMatT0=    0 NMatD0=    1 NMtDS0=    0 NMtDT0=    0
 Symmetry not used in FoFCou.
 Leave Link  703 at Mon Apr  4 13:58:11 2022, MaxMem=  1879048192 cpu:             207.5 elap:              30.8
 (Enter /gpfs/software/gaussian16/sse4/tar/g16/l716.exe)
 Dipole        =-3.62250275D+00 4.00429191D-01 1.60921160D-01
 ***** Axes restored to original set *****
 -------------------------------------------------------------------
 Center     Atomic                   Forces (Hartrees/Bohr)
 Number     Number              X              Y              Z
 -------------------------------------------------------------------
      1        6           0.011715395   -0.004321620   -0.002963391
      2        6          -0.011683006    0.014427540   -0.005639721
      3        6           0.018234370    0.001180378   -0.012055275
      4        6           0.027298238   -0.023554680    0.003266471
      5        6          -0.037609398    0.024522450   -0.000923994
      6        6           0.018764372   -0.024579466    0.013276347
      7        1          -0.000110566   -0.000213576   -0.000477302
      8        1           0.003314727   -0.002174520   -0.000510441
      9       17          -0.005169663    0.007581863   -0.002943476
     10        8          -0.011001595    0.003755910    0.003748400
     11        1          -0.000225142   -0.000683502    0.000196405
     12        6          -0.047469007    0.017405593    0.012166555
     13        6           0.072296558   -0.027330793   -0.018409905
     14        6          -0.059698360    0.012575882    0.033668932
     15        6           0.014083183   -0.002990221   -0.009407620
     16        6          -0.007043895    0.002572888    0.002010950
     17        6           0.006528938    0.003050273   -0.010724158
     18       17           0.009866272   -0.004204393   -0.002443529
     19        1           0.000494280    0.000912581   -0.001289211
     20        1          -0.002585701    0.002067413   -0.000546036
 -------------------------------------------------------------------
 Cartesian Forces:  Max     0.072296558 RMS     0.018380125
 Leave Link  716 at Mon Apr  4 13:58:11 2022, MaxMem=  1879048192 cpu:               0.8 elap:               0.2
 (Enter /gpfs/software/gaussian16/sse4/tar/g16/l103.exe)

 GradGradGradGradGradGradGradGradGradGradGradGradGradGradGradGradGradGrad
 Berny optimization.
 Using GEDIIS/GDIIS optimizer.
 FormGI is forming the generalized inverse of G from B-inverse, IUseBI=4.
 Internal  Forces:  Max     0.057311520 RMS     0.008818959
 Search for a local minimum.
 Step number   2 out of a maximum of  108
 All quantities printed in internal units (Hartrees-Bohrs-Radians)
 RMS Force = .88190D-02 SwitMx=.10000D-02 MixMth= 1
 Mixed Optimization -- RFO/linear search
 Update second derivatives using D2CorX and points    1    2
 DE= -4.20D-02 DEPred=-3.89D-02 R= 1.08D+00
 TightC=F SS=  1.41D+00  RLast= 3.01D-01 DXNew= 5.0454D-01 9.0212D-01
 Trust test= 1.08D+00 RLast= 3.01D-01 DXMaxT set to 5.05D-01
 ITU=  1  0
 Use linear search instead of GDIIS.
     Eigenvalues ---    0.00793   0.01015   0.01155   0.01274   0.01498
     Eigenvalues ---    0.01517   0.01703   0.01914   0.02037   0.02045
     Eigenvalues ---    0.02067   0.02113   0.02132   0.02211   0.02220
     Eigenvalues ---    0.02228   0.02353   0.15871   0.15999   0.16000
     Eigenvalues ---    0.16000   0.16048   0.21102   0.22440   0.22484
     Eigenvalues ---    0.23492   0.24607   0.24927   0.24990   0.24997
     Eigenvalues ---    0.24999   0.25000   0.25133   0.32011   0.33335
     Eigenvalues ---    0.33725   0.34033   0.34122   0.35117   0.35251
     Eigenvalues ---    0.35254   0.35394   0.35610   0.35738   0.37373
     Eigenvalues ---    0.41806   0.42408   0.44985   0.46309   0.47079
     Eigenvalues ---    0.50420   0.52330   0.55111   0.93817
 RFO step:  Lambda=-3.32527715D-03 EMin= 7.92684624D-03
 Quartic linear search produced a step of  0.59067.
 Iteration  1 RMS(Cart)=  0.03048701 RMS(Int)=  0.00092206
 Iteration  2 RMS(Cart)=  0.00112347 RMS(Int)=  0.00033323
 Iteration  3 RMS(Cart)=  0.00000156 RMS(Int)=  0.00033323
 Iteration  4 RMS(Cart)=  0.00000000 RMS(Int)=  0.00033323
 ITry= 1 IFail=0 DXMaxC= 1.02D-01 DCOld= 1.00D+10 DXMaxT= 5.05D-01 DXLimC= 3.00D+00 Rises=F
 Variable       Old X    -DE/DX   Delta X   Delta X   Delta X     New X
                                 (Linear)    (Quad)   (Total)
    R1        2.78099  -0.00854  -0.01089  -0.01895  -0.02985   2.75114
    R2        2.75680  -0.00710  -0.02474   0.01341  -0.01132   2.74548
    R3        2.32989   0.01210   0.01106   0.00373   0.01479   2.34468
    R4        2.55971   0.01082   0.01447   0.00660   0.02105   2.58075
    R5        2.04699   0.00059   0.00008   0.00244   0.00252   2.04951
    R6        2.71562  -0.01588  -0.03437  -0.00134  -0.03572   2.67990
    R7        2.05358  -0.00008   0.00194  -0.00410  -0.00216   2.05143
    R8        2.65943  -0.02310  -0.04068  -0.01825  -0.05892   2.60051
    R9        3.26417   0.00957   0.01401   0.01672   0.03073   3.29489
   R10        2.60030   0.01946   0.02576   0.01368   0.03945   2.63975
   R11        2.05534   0.00026   0.00156  -0.00187  -0.00031   2.05504
   R12        2.79242  -0.01493  -0.02264  -0.02713  -0.04976   2.74266
   R13        2.64164  -0.00087  -0.00687   0.00730   0.00113   2.64277
   R14        2.66231   0.00515   0.00433   0.01215   0.01666   2.67896
   R15        2.42774  -0.05731  -0.12122   0.01700  -0.10374   2.32400
   R16        2.60377  -0.00069  -0.00978   0.01330   0.00336   2.60713
   R17        2.63960   0.00151  -0.00577   0.01906   0.01283   2.65243
   R18        2.04725  -0.00088  -0.00320   0.00226  -0.00094   2.04631
   R19        2.63765   0.00128   0.00503  -0.00282   0.00152   2.63917
   R20        2.04982  -0.00081  -0.00299   0.00215  -0.00083   2.04899
   R21        3.29072   0.01052   0.02752  -0.00509   0.02243   3.31316
    A1        1.98098  -0.00336  -0.01240   0.00127  -0.01113   1.96985
    A2        2.12962   0.00359   0.01329  -0.00427   0.00900   2.13862
    A3        2.17258  -0.00023  -0.00089   0.00304   0.00213   2.17472
    A4        2.13754   0.00416   0.01532  -0.00588   0.00942   2.14697
    A5        2.01696  -0.00187  -0.00862   0.00765  -0.00096   2.01600
    A6        2.12864  -0.00230  -0.00670  -0.00178  -0.00847   2.12017
    A7        2.13899  -0.00481  -0.01427   0.00464  -0.00966   2.12933
    A8        2.06951   0.00261   0.01225  -0.01431  -0.00206   2.06745
    A9        2.07463   0.00220   0.00202   0.00961   0.01164   2.08627
   A10        2.12769   0.00635   0.01127   0.01033   0.02159   2.14928
   A11        2.06656  -0.00439  -0.00897  -0.00519  -0.01422   2.05233
   A12        2.08858  -0.00195  -0.00221  -0.00479  -0.00707   2.08151
   A13        2.13747  -0.00057   0.00371  -0.01229  -0.00855   2.12892
   A14        2.02382   0.00438   0.00583   0.02495   0.03076   2.05458
   A15        2.12189  -0.00381  -0.00953  -0.01265  -0.02220   2.09969
   A16        2.04363  -0.00177  -0.00360   0.00198  -0.00162   2.04201
   A17        2.14253   0.00028  -0.00642   0.01337   0.00694   2.14947
   A18        2.09694   0.00149   0.01004  -0.01537  -0.00534   2.09160
   A19        2.15067   0.01467   0.03072   0.02432   0.05460   2.20527
   A20        2.16979   0.00946   0.01661   0.02276   0.03892   2.20872
   A21        1.96262  -0.02413  -0.04728  -0.04700  -0.09345   1.86918
   A22        2.22083   0.02578   0.05037   0.03608   0.08778   2.30861
   A23        2.11503   0.00914   0.01974   0.00008   0.02002   2.13505
   A24        2.12474   0.00349   0.00605   0.02232   0.02803   2.15277
   A25        2.09646  -0.00505  -0.01506  -0.01042  -0.02531   2.07116
   A26        2.06198   0.00156   0.00900  -0.01190  -0.00272   2.05925
   A27        2.10192   0.00189   0.00525   0.01366   0.01764   2.11955
   A28        2.09505   0.00050   0.00310  -0.00846  -0.00474   2.09031
   A29        2.08622  -0.00239  -0.00835  -0.00518  -0.01292   2.07330
   A30        2.04111  -0.01618  -0.03415  -0.02489  -0.06008   1.98102
   A31        2.13262   0.01337   0.02922   0.01875   0.04848   2.18111
   A32        2.10946   0.00281   0.00493   0.00614   0.01159   2.12104
    D1       -0.01091   0.00034   0.00176   0.00357   0.00533  -0.00558
    D2        3.13952   0.00032   0.00166   0.00490   0.00656  -3.13711
    D3        3.12622   0.00031   0.00117   0.01139   0.01260   3.13882
    D4       -0.00654   0.00029   0.00107   0.01273   0.01382   0.00728
    D5        0.00754  -0.00015  -0.00091  -0.00159  -0.00245   0.00510
    D6        3.12048   0.00055   0.00249   0.01232   0.01483   3.13531
    D7       -3.12945  -0.00014  -0.00034  -0.00962  -0.00991  -3.13936
    D8       -0.01652   0.00057   0.00306   0.00430   0.00737  -0.00915
    D9        0.00565  -0.00014  -0.00061  -0.00193  -0.00252   0.00313
   D10       -3.12522  -0.00001  -0.00033   0.00438   0.00405  -3.12117
   D11        3.13785  -0.00012  -0.00050  -0.00330  -0.00378   3.13408
   D12        0.00698   0.00001  -0.00022   0.00301   0.00279   0.00978
   D13        0.00380  -0.00029  -0.00163  -0.00184  -0.00345   0.00036
   D14       -3.12373  -0.00036  -0.00222   0.00024  -0.00194  -3.12567
   D15        3.13464  -0.00042  -0.00185  -0.00831  -0.01017   3.12448
   D16        0.00711  -0.00049  -0.00244  -0.00623  -0.00866  -0.00155
   D17        0.00125  -0.00028  -0.00137  -0.00204  -0.00340  -0.00215
   D18        3.13937   0.00015   0.00100   0.00038   0.00148   3.14085
   D19       -3.11133  -0.00095  -0.00469  -0.01613  -0.02085  -3.13218
   D20        0.02679  -0.00052  -0.00232  -0.01371  -0.01597   0.01082
   D21       -0.00718   0.00048   0.00253   0.00383   0.00634  -0.00084
   D22        3.12074   0.00054   0.00296   0.00205   0.00499   3.12573
   D23        3.13807   0.00001  -0.00004   0.00120   0.00124   3.13931
   D24       -0.01719   0.00007   0.00039  -0.00058  -0.00011  -0.01730
   D25        2.91097   0.00080   0.00372   0.03216   0.03603   2.94701
   D26       -0.21472   0.00044   0.00151   0.02590   0.02726  -0.18746
   D27       -0.21615   0.00075   0.00324   0.03415   0.03755  -0.17860
   D28        2.94135   0.00039   0.00103   0.02789   0.02877   2.97012
   D29       -3.12731  -0.00031  -0.00336   0.01730   0.01433  -3.11298
   D30        0.00007   0.00025  -0.00079   0.02338   0.02255   0.02262
   D31        3.11517   0.00050   0.00235   0.00413   0.00655   3.12172
   D32       -0.02894   0.00025   0.00089   0.00470   0.00555  -0.02339
   D33       -0.01203  -0.00011  -0.00040  -0.00205  -0.00184  -0.01387
   D34        3.12705  -0.00036  -0.00187  -0.00147  -0.00285   3.12421
   D35        0.01178  -0.00012   0.00175  -0.02977  -0.02860  -0.01683
   D36       -0.01103   0.00003  -0.00110   0.01294   0.01117   0.00014
   D37        3.13031   0.00009  -0.00018   0.00728   0.00659   3.13690
   D38        0.01254  -0.00004   0.00084  -0.01130  -0.01026   0.00229
   D39       -3.13020  -0.00019  -0.00101  -0.00063  -0.00171  -3.13190
   D40       -3.12659   0.00021   0.00227  -0.01186  -0.00923  -3.13581
   D41        0.01386   0.00006   0.00042  -0.00119  -0.00068   0.01318
   D42       -0.00068   0.00009  -0.00008   0.00670   0.00647   0.00579
   D43        3.14116   0.00002  -0.00100   0.01228   0.01087  -3.13115
   D44       -3.14114   0.00024   0.00177  -0.00391  -0.00200   3.14005
   D45        0.00071   0.00018   0.00085   0.00167   0.00240   0.00311
         Item               Value     Threshold  Converged?
 Maximum Force            0.057312     0.000450     NO 
 RMS     Force            0.008819     0.000300     NO 
 Maximum Displacement     0.101978     0.001800     NO 
 RMS     Displacement     0.030792     0.001200     NO 
 Predicted change in Energy=-1.246052D-02
 Lowest energy point so far.  Saving SCF results.
 GradGradGradGradGradGradGradGradGradGradGradGradGradGradGradGradGradGrad

 Leave Link  103 at Mon Apr  4 13:58:15 2022, MaxMem=  1879048192 cpu:              19.8 elap:               4.1
 (Enter /gpfs/software/gaussian16/sse4/tar/g16/l202.exe)
                          Input orientation:                          
 ---------------------------------------------------------------------
 Center     Atomic      Atomic             Coordinates (Angstroms)
 Number     Number       Type             X           Y           Z
 ---------------------------------------------------------------------
      1          6           0       -8.021924   -1.568671    6.808140
      2          6           0       -7.185653   -2.641840    7.326247
      3          6           0       -5.965824   -2.955509    6.798326
      4          6           0       -7.416607   -0.873284    5.685294
      5          6           0       -6.184948   -1.206146    5.169591
      6          6           0       -5.418809   -2.247976    5.697734
      7          1           0       -5.412426   -3.783286    7.230756
      8          1           0       -5.816146   -0.626577    4.326563
      9         17           0       -8.319187    0.431335    4.961827
     10          8           0       -9.130311   -1.293134    7.292924
     11          1           0       -7.598953   -3.193145    8.163804
     12          6           0       -4.134327   -2.572184    5.104927
     13          6           0       -3.628550   -2.075232    3.899518
     14          6           0       -2.582839   -2.291338    3.289423
     15          6           0       -3.160147   -3.456669    5.632544
     16          6           0       -1.945452   -3.739499    4.988626
     17          6           0       -1.615478   -3.152291    3.765204
     18         17           0       -0.105685   -3.515803    2.951409
     19          1           0       -1.245277   -4.433063    5.440714
     20          1           0       -3.356377   -3.939108    6.581930
 ---------------------------------------------------------------------
                    Distance matrix (angstroms):
                    1          2          3          4          5
     1  C    0.000000
     2  C    1.455841   0.000000
     3  C    2.480113   1.365676   0.000000
     4  C    1.452844   2.423604   2.771151   0.000000
     5  C    2.488122   2.777372   2.400222   1.376129   0.000000
     6  C    2.910440   2.434937   1.418143   2.425104   1.396894
     7  H    3.448565   2.111007   1.085569   3.856593   3.389225
     8  H    3.451264   3.864574   3.399403   2.113880   1.087479
     9  Cl   2.738113   4.039775   4.514616   1.743583   2.698052
    10  O    1.240750   2.366815   3.608615   2.386950   3.631980
    11  H    2.157694   1.084554   2.141988   3.399709   3.861721
    12  C    4.361351   3.774878   2.523672   3.741184   2.464810
    13  C    5.293243   4.971569   3.826333   4.356955   2.983884
    14  C    6.518225   6.132267   4.919158   5.578207   4.205694
    15  C    5.346348   4.442665   3.079291   4.979369   3.798500
    16  C    6.704225   5.842005   4.478062   6.215631   4.942059
    17  C    7.267039   6.630870   5.306983   6.521789   5.161380
    18  Cl   9.018455   8.368331   7.032348   8.240547   6.871119
    19  H    7.483150   6.484735   5.129312   7.128616   5.906509
    20  H    5.238079   4.110993   2.797053   5.166111   4.179067
                    6          7          8          9         10
     6  C    0.000000
     7  H    2.169648   0.000000
     8  H    2.160306   4.308380   0.000000
     9  Cl   4.016523   5.600029   2.790690   0.000000
    10  O    4.151096   4.475198   4.497476   3.010934   0.000000
    11  H    3.424598   2.449438   4.948746   4.889606   2.591049
    12  C    1.451353   2.760336   2.686960   5.153121   5.602068
    13  C    2.543315   4.146903   2.658298   5.423417   6.511241
    14  C    3.720830   5.076079   3.781715   6.566245   7.739111
    15  C    2.562566   2.780956   4.095039   6.494777   6.563582
    16  C    3.845996   4.129039   5.011076   7.617156   7.932004
    17  C    4.360939   5.179288   4.933556   7.695064   8.507291
    18  Cl   6.113835   6.822452   6.545841   9.331843  10.258308
    19  H    4.717949   4.581658   6.051737   8.598366   8.686979
    20  H    2.809868   2.161618   4.702128   6.808450   6.391010
                   11         12         13         14         15
    11  H    0.000000
    12  C    4.663256   0.000000
    13  C    5.932787   1.398493   0.000000
    14  C    7.052252   2.404588   1.229809   0.000000
    15  C    5.116612   1.417646   2.265204   2.679832   0.000000
    16  C    6.507098   2.483409   2.605525   2.321794   1.403605
    17  C    7.426394   2.911354   2.287041   1.379636   2.442460
    18  Cl   9.133577   4.664548   3.922337   2.783856   4.064692
    19  H    7.022949   3.452859   3.689803   3.317245   2.157979
    20  H    4.588925   2.157597   3.277720   3.762195   1.082861
                   16         17         18         19         20
    16  C    0.000000
    17  C    1.396588   0.000000
    18  Cl   2.754095   1.753247   0.000000
    19  H    1.084279   2.141205   2.887330   0.000000
    20  H    2.137561   3.403492   4.891510   2.450124   0.000000
 Stoichiometry    C12H5Cl2O(1-)
 Framework group  C1[X(C12H5Cl2O)]
 Deg. of freedom    54
 Full point group                 C1      NOp   1
 RotChk:  IX=0 Diff= 4.00D-03
 Largest Abelian subgroup         C1      NOp   1
 Largest concise Abelian subgroup C1      NOp   1
                         Standard orientation:                         
 ---------------------------------------------------------------------
 Center     Atomic      Atomic             Coordinates (Angstroms)
 Number     Number       Type             X           Y           Z
 ---------------------------------------------------------------------
      1          6           0        3.499270    0.791849   -0.055000
      2          6           0        2.580179    1.920262   -0.092796
      3          6           0        1.222549    1.775441   -0.062114
      4          6           0        2.817859   -0.488754    0.025555
      5          6           0        1.447532   -0.611299    0.055884
      6          6           0        0.604160    0.501457    0.013316
      7          1           0        0.605916    2.667399   -0.113427
      8          1           0        1.030561   -1.613848    0.116215
      9         17           0        3.803257   -1.926553    0.068048
     10          8           0        4.731504    0.933565   -0.086247
     11          1           0        3.044031    2.898481   -0.157488
     12          6           0       -0.835414    0.317503    0.028025
     13          6           0       -1.517789   -0.894435   -0.118104
     14          6           0       -2.715742   -1.170817   -0.148931
     15          6           0       -1.814441    1.330740    0.184787
     16          6           0       -3.195163    1.079049    0.165689
     17          6           0       -3.697959   -0.212004   -0.009917
     18         17           0       -5.422258   -0.526798   -0.049587
     19          1           0       -3.893664    1.900113    0.282349
     20          1           0       -1.486110    2.352336    0.330144
 ---------------------------------------------------------------------
 Rotational constants (GHZ):           1.4629521           0.1842751           0.1638748
 Leave Link  202 at Mon Apr  4 13:58:15 2022, MaxMem=  1879048192 cpu:               0.6 elap:               0.2
 (Enter /gpfs/software/gaussian16/sse4/tar/g16/l301.exe)
 Standard basis: 6-311+G(d,p) (5D, 7F)
 Ernie: Thresh=  0.10000D-02 Tol=  0.10000D-05 Strict=F.
 There are   391 symmetry adapted cartesian basis functions of A   symmetry.
 There are   376 symmetry adapted basis functions of A   symmetry.
   376 basis functions,   614 primitive gaussians,   391 cartesian basis functions
    60 alpha electrons       60 beta electrons
       nuclear repulsion energy      1001.9222233695 Hartrees.
 IExCor= 4336 DFT=T Ex+Corr=M062X ExCW=0 ScaHFX=  0.540000
 ScaDFX=  1.000000  1.000000  1.000000  1.000000 ScalE2=  1.000000  1.000000
 IRadAn=      5 IRanWt=     -1 IRanGd=            0 ICorTp=0 IEmpDi=  4
 NAtoms=   20 NActive=   20 NUniq=   20 SFac= 1.00D+00 NAtFMM=   60 NAOKFM=F Big=F
 Integral buffers will be    131072 words long.
 Raffenetti 2 integral format.
 Two-electron integral symmetry is turned on.
 Leave Link  301 at Mon Apr  4 13:58:15 2022, MaxMem=  1879048192 cpu:               0.7 elap:               0.2
 (Enter /gpfs/software/gaussian16/sse4/tar/g16/l302.exe)
 NPDir=0 NMtPBC=     1 NCelOv=     1 NCel=       1 NClECP=     1 NCelD=      1
         NCelK=      1 NCelE2=     1 NClLst=     1 CellRange=     0.0.
 One-electron integrals computed using PRISM.
 One-electron integral symmetry used in STVInt
 NBasis=   376 RedAO= T EigKep=  1.06D-06  NBF=   376
 NBsUse=   373 1.00D-06 EigRej=  6.18D-07 NBFU=   373
 Precomputing XC quadrature grid using
 IXCGrd= 4 IRadAn=           5 IRanWt=          -1 IRanGd=           0 AccXCQ= 0.00D+00.
 Generated NRdTot=       0 NPtTot=           0 NUsed=           0 NTot=          32
 NSgBfM=   383   383   383   383   383 MxSgAt=    20 MxSgA2=    20.
 Leave Link  302 at Mon Apr  4 13:58:19 2022, MaxMem=  1879048192 cpu:              18.5 elap:               3.2
 (Enter /gpfs/software/gaussian16/sse4/tar/g16/l303.exe)
 DipDrv:  MaxL=1.
 Leave Link  303 at Mon Apr  4 13:58:19 2022, MaxMem=  1879048192 cpu:               1.0 elap:               0.3
 (Enter /gpfs/software/gaussian16/sse4/tar/g16/l401.exe)
 Initial guess from the checkpoint file:  "checkpoint.chk"
 B after Tr=     0.000000   -0.000000   -0.000000
         Rot=    1.000000   -0.000221    0.000046    0.000872 Ang=  -0.10 deg.
 Guess basis will be translated and rotated to current coordinates.
 JPrj=2 DoOrth=T DoCkMO=T.
 Generating alternative initial guess.
 ExpMin= 4.38D-02 ExpMax= 1.06D+05 ExpMxC= 3.62D+03 IAcc=2 IRadAn=         4 AccDes= 0.00D+00
 Harris functional with IExCor= 1009 and IRadAn=       4 diagonalized for initial guess.
 HarFok:  IExCor= 1009 AccDes= 0.00D+00 IRadAn=         4 IDoV= 1 UseB2=F ITyADJ=14
 ICtDFT=  3500011 ScaDFX=  1.000000  1.000000  1.000000  1.000000
 FoFCou: FMM=F IPFlag=           0 FMFlag=      100000 FMFlg1=           0
         NFxFlg=           0 DoJE=T BraDBF=F KetDBF=T FulRan=T
         wScrn=  0.000000 ICntrl=       500 IOpCl=  0 I1Cent=   200000004 NGrid=           0
         NMat0=    1 NMatS0=      1 NMatT0=    0 NMatD0=    1 NMtDS0=    0 NMtDT0=    0
 Petite list used in FoFCou.
 Harris En= -1455.19781708220    
 Leave Link  401 at Mon Apr  4 13:58:21 2022, MaxMem=  1879048192 cpu:              14.0 elap:               2.2
 (Enter /gpfs/software/gaussian16/sse4/tar/g16/l502.exe)
 Integral symmetry usage will be decided dynamically.
 Closed shell SCF:
 Using DIIS extrapolation, IDIIS=  1040.
 NGot=  1879048192 LenX=  1878736095 LenY=  1878582773
 Requested convergence on RMS density matrix=1.00D-08 within 128 cycles.
 Requested convergence on MAX density matrix=1.00D-06.
 Requested convergence on             energy=1.00D-06.
 No special actions if energy rises.
 Fock matrices will be formed incrementally for  20 cycles.

 Cycle   1  Pass 1  IDiag  1:
 FoFJK:  IHMeth= 1 ICntrl=       0 DoSepK=F KAlg= 0 I1Cent=           0 FoldK=F
 IRaf= 820000000 NMat=       1 IRICut=       1 DoRegI=T DoRafI=F ISym2E= 0 IDoP0=0 IntGTp=1.
 FoFCou: FMM=F IPFlag=           0 FMFlag=      100000 FMFlg1=           0
         NFxFlg=           0 DoJE=F BraDBF=F KetDBF=F FulRan=T
         wScrn=  0.000000 ICntrl=         0 IOpCl=  0 I1Cent=           0 NGrid=           0
         NMat0=    1 NMatS0=      1 NMatT0=    0 NMatD0=    1 NMtDS0=    0 NMtDT0=    0
 Symmetry not used in FoFCou.
 E= -1455.75880502121    
 DIIS: error= 3.21D-03 at cycle   1 NSaved=   1.
 NSaved= 1 IEnMin= 1 EnMin= -1455.75880502121     IErMin= 1 ErrMin= 3.21D-03
 ErrMax= 3.21D-03  0.00D+00 EMaxC= 1.00D-01 BMatC= 1.14D-02 BMatP= 1.14D-02
 IDIUse=3 WtCom= 9.68D-01 WtEn= 3.21D-02
 Coeff-Com:  0.100D+01
 Coeff-En:   0.100D+01
 Coeff:      0.100D+01
 Gap=     0.382 Goal=   None    Shift=    0.000
 GapD=    0.382 DampG=1.000 DampE=1.000 DampFc=1.0000 IDamp=-1.
 RMSDP=2.03D-02 MaxDP=1.31D+00              OVMax= 4.87D-02

 Cycle   2  Pass 1  IDiag  1:
 RMSU=  2.00D-02    CP:  1.02D+00
 E= -1455.77609836603     Delta-E=       -0.017293344813 Rises=F Damp=F
 DIIS: error= 1.51D-03 at cycle   2 NSaved=   2.
 NSaved= 2 IEnMin= 2 EnMin= -1455.77609836603     IErMin= 2 ErrMin= 1.51D-03
 ErrMax= 1.51D-03  0.00D+00 EMaxC= 1.00D-01 BMatC= 8.26D-04 BMatP= 1.14D-02
 IDIUse=3 WtCom= 9.85D-01 WtEn= 1.51D-02
 Coeff-Com:  0.504D-01 0.950D+00
 Coeff-En:   0.000D+00 0.100D+01
 Coeff:      0.496D-01 0.950D+00
 Gap=     0.153 Goal=   None    Shift=    0.000
 RMSDP=1.02D-02 MaxDP=8.65D-01 DE=-1.73D-02 OVMax= 1.65D-02

 Cycle   3  Pass 1  IDiag  1:
 RMSU=  7.11D-03    CP:  1.07D+00  9.25D-01
 E= -1455.77637565011     Delta-E=       -0.000277284086 Rises=F Damp=F
 DIIS: error= 2.20D-03 at cycle   3 NSaved=   3.
 NSaved= 3 IEnMin= 3 EnMin= -1455.77637565011     IErMin= 2 ErrMin= 1.51D-03
 ErrMax= 2.20D-03  0.00D+00 EMaxC= 1.00D-01 BMatC= 8.18D-04 BMatP= 8.26D-04
 IDIUse=3 WtCom= 9.78D-01 WtEn= 2.20D-02
 Coeff-Com: -0.402D-01 0.512D+00 0.528D+00
 Coeff-En:   0.000D+00 0.414D+00 0.586D+00
 Coeff:     -0.393D-01 0.510D+00 0.530D+00
 Gap=     0.146 Goal=   None    Shift=    0.000
 RMSDP=5.81D-03 MaxDP=5.36D-01 DE=-2.77D-04 OVMax= 1.01D-02

 Cycle   4  Pass 1  IDiag  1:
 RMSU=  1.76D-03    CP:  1.05D+00  1.04D+00  5.38D-01
 E= -1455.77726116447     Delta-E=       -0.000885514363 Rises=F Damp=F
 DIIS: error= 4.24D-04 at cycle   4 NSaved=   4.
 NSaved= 4 IEnMin= 4 EnMin= -1455.77726116447     IErMin= 4 ErrMin= 4.24D-04
 ErrMax= 4.24D-04  0.00D+00 EMaxC= 1.00D-01 BMatC= 2.88D-05 BMatP= 8.18D-04
 IDIUse=3 WtCom= 9.96D-01 WtEn= 4.24D-03
 Coeff-Com: -0.159D-01 0.111D+00 0.199D+00 0.706D+00
 Coeff-En:   0.000D+00 0.000D+00 0.000D+00 0.100D+01
 Coeff:     -0.159D-01 0.111D+00 0.198D+00 0.707D+00
 Gap=     0.146 Goal=   None    Shift=    0.000
 RMSDP=1.40D-03 MaxDP=1.22D-01 DE=-8.86D-04 OVMax= 3.72D-03

 Cycle   5  Pass 1  IDiag  1:
 RMSU=  4.23D-04    CP:  1.05D+00  1.03D+00  6.53D-01  9.95D-01
 E= -1455.77729251424     Delta-E=       -0.000031349761 Rises=F Damp=F
 DIIS: error= 1.90D-04 at cycle   5 NSaved=   5.
 NSaved= 5 IEnMin= 5 EnMin= -1455.77729251424     IErMin= 5 ErrMin= 1.90D-04
 ErrMax= 1.90D-04  0.00D+00 EMaxC= 1.00D-01 BMatC= 8.71D-06 BMatP= 2.88D-05
 IDIUse=3 WtCom= 9.98D-01 WtEn= 1.90D-03
 Coeff-Com: -0.205D-02-0.218D-01 0.241D-01 0.396D+00 0.604D+00
 Coeff-En:   0.000D+00 0.000D+00 0.000D+00 0.765D-01 0.924D+00
 Coeff:     -0.205D-02-0.217D-01 0.241D-01 0.396D+00 0.604D+00
 Gap=     0.147 Goal=   None    Shift=    0.000
 RMSDP=2.59D-04 MaxDP=2.73D-02 DE=-3.13D-05 OVMax= 1.17D-03

 Cycle   6  Pass 1  IDiag  1:
 RMSU=  1.21D-04    CP:  1.05D+00  1.03D+00  6.56D-01  1.03D+00  7.72D-01
 E= -1455.77730217247     Delta-E=       -0.000009658231 Rises=F Damp=F
 DIIS: error= 1.04D-04 at cycle   6 NSaved=   6.
 NSaved= 6 IEnMin= 6 EnMin= -1455.77730217247     IErMin= 6 ErrMin= 1.04D-04
 ErrMax= 1.04D-04  0.00D+00 EMaxC= 1.00D-01 BMatC= 1.58D-06 BMatP= 8.71D-06
 IDIUse=3 WtCom= 9.99D-01 WtEn= 1.04D-03
 Coeff-Com:  0.888D-03-0.306D-01-0.145D-01 0.157D+00 0.362D+00 0.525D+00
 Coeff-En:   0.000D+00 0.000D+00 0.000D+00 0.000D+00 0.000D+00 0.100D+01
 Coeff:      0.887D-03-0.306D-01-0.144D-01 0.157D+00 0.362D+00 0.525D+00
 Gap=     0.147 Goal=   None    Shift=    0.000
 RMSDP=1.02D-04 MaxDP=8.82D-03 DE=-9.66D-06 OVMax= 5.13D-04

 Cycle   7  Pass 1  IDiag  1:
 RMSU=  3.86D-05    CP:  1.05D+00  1.03D+00  6.52D-01  1.06D+00  8.45D-01
                    CP:  9.36D-01
 E= -1455.77730390282     Delta-E=       -0.000001730350 Rises=F Damp=F
 DIIS: error= 2.35D-05 at cycle   7 NSaved=   7.
 NSaved= 7 IEnMin= 7 EnMin= -1455.77730390282     IErMin= 7 ErrMin= 2.35D-05
 ErrMax= 2.35D-05  0.00D+00 EMaxC= 1.00D-01 BMatC= 2.24D-07 BMatP= 1.58D-06
 IDIUse=1 WtCom= 1.00D+00 WtEn= 0.00D+00
 Coeff-Com:  0.100D-02-0.132D-01-0.151D-01 0.648D-02 0.733D-01 0.290D+00
 Coeff-Com:  0.657D+00
 Coeff:      0.100D-02-0.132D-01-0.151D-01 0.648D-02 0.733D-01 0.290D+00
 Coeff:      0.657D+00
 Gap=     0.147 Goal=   None    Shift=    0.000
 RMSDP=3.62D-05 MaxDP=1.93D-03 DE=-1.73D-06 OVMax= 3.56D-04

 Cycle   8  Pass 1  IDiag  1:
 RMSU=  2.93D-05    CP:  1.05D+00  1.03D+00  6.53D-01  1.07D+00  8.61D-01
                    CP:  9.50D-01  1.07D+00
 E= -1455.77730425270     Delta-E=       -0.000000349888 Rises=F Damp=F
 DIIS: error= 1.21D-05 at cycle   8 NSaved=   8.
 NSaved= 8 IEnMin= 8 EnMin= -1455.77730425270     IErMin= 8 ErrMin= 1.21D-05
 ErrMax= 1.21D-05  0.00D+00 EMaxC= 1.00D-01 BMatC= 2.69D-08 BMatP= 2.24D-07
 IDIUse=1 WtCom= 1.00D+00 WtEn= 0.00D+00
 Coeff-Com:  0.264D-03-0.112D-03-0.405D-02-0.218D-01-0.356D-01 0.388D-02
 Coeff-Com:  0.245D+00 0.813D+00
 Coeff:      0.264D-03-0.112D-03-0.405D-02-0.218D-01-0.356D-01 0.388D-02
 Coeff:      0.245D+00 0.813D+00
 Gap=     0.147 Goal=   None    Shift=    0.000
 RMSDP=3.99D-05 MaxDP=2.64D-03 DE=-3.50D-07 OVMax= 1.49D-04

 Cycle   9  Pass 1  IDiag  1:
 RMSU=  1.12D-05    CP:  1.05D+00  1.03D+00  6.51D-01  1.06D+00  8.57D-01
                    CP:  1.03D+00  1.19D+00  9.65D-01
 E= -1455.77730430639     Delta-E=       -0.000000053690 Rises=F Damp=F
 DIIS: error= 4.95D-06 at cycle   9 NSaved=   9.
 NSaved= 9 IEnMin= 9 EnMin= -1455.77730430639     IErMin= 9 ErrMin= 4.95D-06
 ErrMax= 4.95D-06  0.00D+00 EMaxC= 1.00D-01 BMatC= 6.73D-09 BMatP= 2.69D-08
 IDIUse=1 WtCom= 1.00D+00 WtEn= 0.00D+00
 Coeff-Com: -0.780D-04 0.278D-02 0.109D-02-0.112D-01-0.336D-01-0.560D-01
 Coeff-Com: -0.196D-02 0.423D+00 0.676D+00
 Coeff:     -0.780D-04 0.278D-02 0.109D-02-0.112D-01-0.336D-01-0.560D-01
 Coeff:     -0.196D-02 0.423D+00 0.676D+00
 Gap=     0.147 Goal=   None    Shift=    0.000
 RMSDP=7.59D-06 MaxDP=6.34D-04 DE=-5.37D-08 OVMax= 7.70D-05

 Cycle  10  Pass 1  IDiag  1:
 RMSU=  3.88D-06    CP:  1.05D+00  1.03D+00  6.50D-01  1.06D+00  8.59D-01
                    CP:  1.02D+00  1.24D+00  1.02D+00  1.08D+00
 E= -1455.77730431717     Delta-E=       -0.000000010781 Rises=F Damp=F
 DIIS: error= 1.34D-06 at cycle  10 NSaved=  10.
 NSaved=10 IEnMin=10 EnMin= -1455.77730431717     IErMin=10 ErrMin= 1.34D-06
 ErrMax= 1.34D-06  0.00D+00 EMaxC= 1.00D-01 BMatC= 5.97D-10 BMatP= 6.73D-09
 IDIUse=1 WtCom= 1.00D+00 WtEn= 0.00D+00
 Coeff-Com: -0.506D-04 0.103D-02 0.785D-03-0.180D-02-0.960D-02-0.211D-01
 Coeff-Com: -0.265D-01 0.814D-01 0.279D+00 0.696D+00
 Coeff:     -0.506D-04 0.103D-02 0.785D-03-0.180D-02-0.960D-02-0.211D-01
 Coeff:     -0.265D-01 0.814D-01 0.279D+00 0.696D+00
 Gap=     0.147 Goal=   None    Shift=    0.000
 RMSDP=5.58D-06 MaxDP=2.92D-04 DE=-1.08D-08 OVMax= 1.90D-05

 Cycle  11  Pass 1  IDiag  1:
 RMSU=  1.97D-06    CP:  1.05D+00  1.03D+00  6.50D-01  1.06D+00  8.53D-01
                    CP:  1.02D+00  1.23D+00  1.04D+00  1.22D+00  1.15D+00
 E= -1455.77730431811     Delta-E=       -0.000000000934 Rises=F Damp=F
 DIIS: error= 5.24D-07 at cycle  11 NSaved=  11.
 NSaved=11 IEnMin=11 EnMin= -1455.77730431811     IErMin=11 ErrMin= 5.24D-07
 ErrMax= 5.24D-07  0.00D+00 EMaxC= 1.00D-01 BMatC= 1.06D-10 BMatP= 5.97D-10
 IDIUse=1 WtCom= 1.00D+00 WtEn= 0.00D+00
 Coeff-Com: -0.987D-05-0.480D-04 0.168D-03 0.136D-02 0.173D-02 0.643D-03
 Coeff-Com: -0.138D-01-0.459D-01 0.364D-02 0.327D+00 0.725D+00
 Coeff:     -0.987D-05-0.480D-04 0.168D-03 0.136D-02 0.173D-02 0.643D-03
 Coeff:     -0.138D-01-0.459D-01 0.364D-02 0.327D+00 0.725D+00
 Gap=     0.147 Goal=   None    Shift=    0.000
 RMSDP=2.88D-06 MaxDP=2.02D-04 DE=-9.34D-10 OVMax= 1.07D-05

 Cycle  12  Pass 1  IDiag  1:
 RMSU=  5.06D-07    CP:  1.05D+00  1.03D+00  6.50D-01  1.06D+00  8.52D-01
                    CP:  1.02D+00  1.23D+00  1.03D+00  1.31D+00  1.22D+00
                    CP:  1.07D+00
 E= -1455.77730431824     Delta-E=       -0.000000000131 Rises=F Damp=F
 DIIS: error= 1.27D-07 at cycle  12 NSaved=  12.
 NSaved=12 IEnMin=12 EnMin= -1455.77730431824     IErMin=12 ErrMin= 1.27D-07
 ErrMax= 1.27D-07  0.00D+00 EMaxC= 1.00D-01 BMatC= 1.07D-11 BMatP= 1.06D-10
 IDIUse=1 WtCom= 1.00D+00 WtEn= 0.00D+00
 Coeff-Com:  0.191D-05-0.138D-03-0.264D-04 0.777D-03 0.179D-02 0.265D-02
 Coeff-Com: -0.269D-02-0.258D-01-0.282D-01 0.541D-01 0.286D+00 0.711D+00
 Coeff:      0.191D-05-0.138D-03-0.264D-04 0.777D-03 0.179D-02 0.265D-02
 Coeff:     -0.269D-02-0.258D-01-0.282D-01 0.541D-01 0.286D+00 0.711D+00
 Gap=     0.147 Goal=   None    Shift=    0.000
 RMSDP=7.86D-07 MaxDP=4.54D-05 DE=-1.31D-10 OVMax= 3.74D-06

 Cycle  13  Pass 1  IDiag  1:
 RMSU=  1.74D-07    CP:  1.05D+00  1.03D+00  6.50D-01  1.06D+00  8.51D-01
                    CP:  1.02D+00  1.23D+00  1.02D+00  1.33D+00  1.25D+00
                    CP:  1.14D+00  1.36D+00
 E= -1455.77730431824     Delta-E=       -0.000000000003 Rises=F Damp=F
 DIIS: error= 8.11D-08 at cycle  13 NSaved=  13.
 NSaved=13 IEnMin=13 EnMin= -1455.77730431824     IErMin=13 ErrMin= 8.11D-08
 ErrMax= 8.11D-08  0.00D+00 EMaxC= 1.00D-01 BMatC= 2.97D-12 BMatP= 1.07D-11
 IDIUse=1 WtCom= 1.00D+00 WtEn= 0.00D+00
 Coeff-Com:  0.218D-05-0.608D-04-0.381D-04 0.191D-03 0.637D-03 0.119D-02
 Coeff-Com:  0.481D-03-0.555D-02-0.153D-01-0.241D-01 0.379D-01 0.376D+00
 Coeff-Com:  0.629D+00
 Coeff:      0.218D-05-0.608D-04-0.381D-04 0.191D-03 0.637D-03 0.119D-02
 Coeff:      0.481D-03-0.555D-02-0.153D-01-0.241D-01 0.379D-01 0.376D+00
 Coeff:      0.629D+00
 Gap=     0.147 Goal=   None    Shift=    0.000
 RMSDP=2.08D-07 MaxDP=1.28D-05 DE=-2.73D-12 OVMax= 2.03D-06

 Cycle  14  Pass 1  IDiag  1:
 RMSU=  7.89D-08    CP:  1.05D+00  1.03D+00  6.50D-01  1.06D+00  8.51D-01
                    CP:  1.02D+00  1.23D+00  1.02D+00  1.34D+00  1.26D+00
                    CP:  1.15D+00  1.53D+00  1.16D+00
 E= -1455.77730431828     Delta-E=       -0.000000000043 Rises=F Damp=F
 DIIS: error= 3.75D-08 at cycle  14 NSaved=  14.
 NSaved=14 IEnMin=14 EnMin= -1455.77730431828     IErMin=14 ErrMin= 3.75D-08
 ErrMax= 3.75D-08  0.00D+00 EMaxC= 1.00D-01 BMatC= 3.23D-13 BMatP= 2.97D-12
 IDIUse=1 WtCom= 1.00D+00 WtEn= 0.00D+00
 Coeff-Com:  0.226D-06 0.123D-04-0.543D-05-0.115D-03-0.201D-03-0.219D-03
 Coeff-Com:  0.648D-03 0.402D-02 0.148D-02-0.188D-01-0.504D-01-0.489D-01
 Coeff-Com:  0.186D+00 0.926D+00
 Coeff:      0.226D-06 0.123D-04-0.543D-05-0.115D-03-0.201D-03-0.219D-03
 Coeff:      0.648D-03 0.402D-02 0.148D-02-0.188D-01-0.504D-01-0.489D-01
 Coeff:      0.186D+00 0.926D+00
 Gap=     0.147 Goal=   None    Shift=    0.000
 RMSDP=1.54D-07 MaxDP=7.97D-06 DE=-4.27D-11 OVMax= 1.75D-06

 Cycle  15  Pass 1  IDiag  1:
 RMSU=  4.01D-08    CP:  1.05D+00  1.03D+00  6.50D-01  1.06D+00  8.51D-01
                    CP:  1.02D+00  1.23D+00  1.02D+00  1.35D+00  1.25D+00
                    CP:  1.16D+00  1.69D+00  1.36D+00  1.55D+00
 E= -1455.77730431836     Delta-E=       -0.000000000072 Rises=F Damp=F
 DIIS: error= 1.84D-08 at cycle  15 NSaved=  15.
 NSaved=15 IEnMin=15 EnMin= -1455.77730431836     IErMin=15 ErrMin= 1.84D-08
 ErrMax= 1.84D-08  0.00D+00 EMaxC= 1.00D-01 BMatC= 7.20D-14 BMatP= 3.23D-13
 IDIUse=1 WtCom= 1.00D+00 WtEn= 0.00D+00
 Coeff-Com: -0.355D-06 0.165D-04 0.601D-05-0.801D-04-0.199D-03-0.302D-03
 Coeff-Com:  0.180D-03 0.258D-02 0.361D-02-0.226D-02-0.248D-01-0.919D-01
 Coeff-Com: -0.503D-01 0.325D+00 0.838D+00
 Coeff:     -0.355D-06 0.165D-04 0.601D-05-0.801D-04-0.199D-03-0.302D-03
 Coeff:      0.180D-03 0.258D-02 0.361D-02-0.226D-02-0.248D-01-0.919D-01
 Coeff:     -0.503D-01 0.325D+00 0.838D+00
 Gap=     0.147 Goal=   None    Shift=    0.000
 RMSDP=9.15D-08 MaxDP=5.39D-06 DE=-7.19D-11 OVMax= 8.87D-07

 Cycle  16  Pass 1  IDiag  1:
 RMSU=  1.74D-08    CP:  1.05D+00  1.03D+00  6.50D-01  1.06D+00  8.51D-01
                    CP:  1.02D+00  1.23D+00  1.02D+00  1.35D+00  1.25D+00
                    CP:  1.17D+00  1.77D+00  1.43D+00  1.91D+00  1.55D+00
 E= -1455.77730431827     Delta-E=        0.000000000081 Rises=F Damp=F
 DIIS: error= 7.50D-09 at cycle  16 NSaved=  16.
 NSaved=16 IEnMin=15 EnMin= -1455.77730431836     IErMin=16 ErrMin= 7.50D-09
 ErrMax= 7.50D-09  0.00D+00 EMaxC= 1.00D-01 BMatC= 1.57D-14 BMatP= 7.20D-14
 IDIUse=1 WtCom= 1.00D+00 WtEn= 0.00D+00
 Coeff-Com: -0.186D-06 0.378D-05 0.376D-05-0.788D-05-0.340D-04-0.675D-04
 Coeff-Com: -0.685D-04 0.490D-04 0.975D-03 0.323D-02 0.859D-03-0.260D-01
 Coeff-Com: -0.586D-01-0.819D-01 0.328D+00 0.833D+00
 Coeff:     -0.186D-06 0.378D-05 0.376D-05-0.788D-05-0.340D-04-0.675D-04
 Coeff:     -0.685D-04 0.490D-04 0.975D-03 0.323D-02 0.859D-03-0.260D-01
 Coeff:     -0.586D-01-0.819D-01 0.328D+00 0.833D+00
 Gap=     0.147 Goal=   None    Shift=    0.000
 RMSDP=3.32D-08 MaxDP=2.40D-06 DE= 8.14D-11 OVMax= 4.51D-07

 Cycle  17  Pass 1  IDiag  1:
 RMSU=  6.95D-09    CP:  1.05D+00  1.03D+00  6.50D-01  1.06D+00  8.51D-01
                    CP:  1.02D+00  1.23D+00  1.02D+00  1.35D+00  1.25D+00
                    CP:  1.17D+00  1.78D+00  1.44D+00  2.10D+00  1.79D+00
                    CP:  1.21D+00
 E= -1455.77730431832     Delta-E=       -0.000000000043 Rises=F Damp=F
 DIIS: error= 2.53D-09 at cycle  17 NSaved=  17.
 NSaved=17 IEnMin=15 EnMin= -1455.77730431836     IErMin=17 ErrMin= 2.53D-09
 ErrMax= 2.53D-09  0.00D+00 EMaxC= 1.00D-01 BMatC= 2.54D-15 BMatP= 1.57D-14
 IDIUse=1 WtCom= 1.00D+00 WtEn= 0.00D+00
 Coeff-Com: -0.121D-07-0.135D-05 0.334D-06 0.102D-04 0.218D-04 0.239D-04
 Coeff-Com: -0.470D-04-0.396D-03-0.241D-03 0.182D-02 0.435D-02 0.700D-02
 Coeff-Com: -0.130D-01-0.890D-01-0.259D-01 0.308D+00 0.808D+00
 Coeff:     -0.121D-07-0.135D-05 0.334D-06 0.102D-04 0.218D-04 0.239D-04
 Coeff:     -0.470D-04-0.396D-03-0.241D-03 0.182D-02 0.435D-02 0.700D-02
 Coeff:     -0.130D-01-0.890D-01-0.259D-01 0.308D+00 0.808D+00
 Gap=     0.147 Goal=   None    Shift=    0.000
 RMSDP=1.54D-08 MaxDP=1.53D-06 DE=-4.27D-11 OVMax= 1.51D-07

 Cycle  18  Pass 1  IDiag  1:
 RMSU=  2.84D-09    CP:  1.05D+00  1.03D+00  6.50D-01  1.06D+00  8.51D-01
                    CP:  1.02D+00  1.23D+00  1.02D+00  1.35D+00  1.25D+00
                    CP:  1.17D+00  1.78D+00  1.44D+00  2.16D+00  1.90D+00
                    CP:  1.39D+00  1.21D+00
 E= -1455.77730431833     Delta-E=       -0.000000000011 Rises=F Damp=F
 DIIS: error= 7.57D-10 at cycle  18 NSaved=  18.
 NSaved=18 IEnMin=15 EnMin= -1455.77730431836     IErMin=18 ErrMin= 7.57D-10
 ErrMax= 7.57D-10  0.00D+00 EMaxC= 1.00D-01 BMatC= 2.71D-16 BMatP= 2.54D-15
 IDIUse=1 WtCom= 1.00D+00 WtEn= 0.00D+00
 Large coefficients: NSaved= 18 BigCof=    0.00 CofMax=   10.00 Det=-1.53D-15
 Inversion failed.  Reducing to 17 matrices.
 Large coefficients: NSaved= 17 BigCof=    0.00 CofMax=   10.00 Det=-1.53D-15
 Inversion failed.  Reducing to 16 matrices.
 Large coefficients: NSaved= 16 BigCof=    0.00 CofMax=   10.00 Det=-1.67D-15
 Inversion failed.  Reducing to 15 matrices.
 Coeff-Com:  0.609D-06 0.181D-05-0.108D-05-0.184D-05-0.213D-04-0.380D-04
 Coeff-Com:  0.143D-03 0.228D-03 0.296D-02 0.167D-02-0.977D-02-0.361D-01
 Coeff-Com: -0.110D-01 0.223D+00 0.829D+00
 Coeff:      0.609D-06 0.181D-05-0.108D-05-0.184D-05-0.213D-04-0.380D-04
 Coeff:      0.143D-03 0.228D-03 0.296D-02 0.167D-02-0.977D-02-0.361D-01
 Coeff:     -0.110D-01 0.223D+00 0.829D+00
 Gap=     0.147 Goal=   None    Shift=    0.000
 RMSDP=3.89D-09 MaxDP=3.93D-07 DE=-1.14D-11 OVMax= 3.89D-08

 SCF Done:  E(RM062X) =  -1455.77730432     A.U. after   18 cycles
            NFock= 18  Conv=0.39D-08     -V/T= 2.0027
 KE= 1.451874957287D+03 PE=-5.453549260895D+03 EE= 1.543974775920D+03
 Leave Link  502 at Mon Apr  4 14:02:04 2022, MaxMem=  1879048192 cpu:            1547.4 elap:             222.5
 (Enter /gpfs/software/gaussian16/sse4/tar/g16/l701.exe)
 ... and contract with generalized density number  0.
 Compute integral first derivatives.
 Leave Link  701 at Mon Apr  4 14:02:05 2022, MaxMem=  1879048192 cpu:               7.0 elap:               1.7
 (Enter /gpfs/software/gaussian16/sse4/tar/g16/l702.exe)
 L702 exits ... SP integral derivatives will be done elsewhere.
 Leave Link  702 at Mon Apr  4 14:02:05 2022, MaxMem=  1879048192 cpu:               0.6 elap:               0.1
 (Enter /gpfs/software/gaussian16/sse4/tar/g16/l703.exe)
 Integral derivatives from FoFJK, PRISM(SPDF).
 Compute integral first derivatives, UseDBF=F ICtDFT=           0.
 Calling FoFJK, ICntrl=      2127 FMM=F ISym2X=0 I1Cent= 0 IOpClX= 0 NMat=1 NMatS=1 NMatT=0.
 FoFJK:  IHMeth= 1 ICntrl=    2127 DoSepK=F KAlg= 0 I1Cent=           0 FoldK=F
 IRaf=         0 NMat=       1 IRICut=       1 DoRegI=T DoRafI=F ISym2E= 0 IDoP0=0 IntGTp=1.
 FoFCou: FMM=F IPFlag=           0 FMFlag=      100000 FMFlg1=         800
         NFxFlg=           0 DoJE=F BraDBF=F KetDBF=F FulRan=T
         wScrn=  0.000000 ICntrl=      2127 IOpCl=  0 I1Cent=           0 NGrid=           0
         NMat0=    1 NMatS0=      1 NMatT0=    0 NMatD0=    1 NMtDS0=    0 NMtDT0=    0
 Symmetry not used in FoFCou.
 Leave Link  703 at Mon Apr  4 14:02:40 2022, MaxMem=  1879048192 cpu:             230.5 elap:              35.1
 (Enter /gpfs/software/gaussian16/sse4/tar/g16/l716.exe)
 Dipole        =-3.47364904D+00 3.96937839D-01 1.34462272D-01
 ***** Axes restored to original set *****
 -------------------------------------------------------------------
 Center     Atomic                   Forces (Hartrees/Bohr)
 Number     Number              X              Y              Z
 -------------------------------------------------------------------
      1        6           0.000399114   -0.001649004    0.003299509
      2        6          -0.003106605    0.004409149   -0.002389602
      3        6           0.004933050   -0.000249065   -0.002324980
      4        6           0.005912387   -0.006688499    0.001634067
      5        6          -0.010519519    0.008694565   -0.003356897
      6        6           0.007805893   -0.008623430    0.004092914
      7        1           0.000604125   -0.000325105   -0.000181095
      8        1           0.001581818   -0.001381040    0.000082062
      9       17          -0.002460883    0.003345797   -0.001085483
     10        8          -0.001283911    0.001429627   -0.001094577
     11        1           0.000379534   -0.000272435   -0.000269384
     12        6          -0.015997301    0.006971908    0.002298455
     13        6          -0.006975746   -0.003979941    0.013382469
     14        6           0.011261430    0.000501220   -0.010096894
     15        6           0.007339420   -0.002083288   -0.003648919
     16        6          -0.003634137   -0.000212592    0.001556559
     17        6           0.003448968    0.000538891   -0.003257565
     18       17           0.001263622   -0.000876385    0.000323905
     19        1          -0.000115916    0.000078701    0.000414370
     20        1          -0.000835342    0.000370925    0.000621084
 -------------------------------------------------------------------
 Cartesian Forces:  Max     0.015997301 RMS     0.004890678
 Leave Link  716 at Mon Apr  4 14:02:41 2022, MaxMem=  1879048192 cpu:               0.6 elap:               0.2
 (Enter /gpfs/software/gaussian16/sse4/tar/g16/l103.exe)

 GradGradGradGradGradGradGradGradGradGradGradGradGradGradGradGradGradGrad
 Berny optimization.
 Using GEDIIS/GDIIS optimizer.
 FormGI is forming the generalized inverse of G from B-inverse, IUseBI=4.
 GSVD:  received Info=                   1 from GESDD.
 Internal  Forces:  Max     0.015985239 RMS     0.002640471
 Search for a local minimum.
 Step number   3 out of a maximum of  108
 All quantities printed in internal units (Hartrees-Bohrs-Radians)
 RMS Force = .26405D-02 SwitMx=.10000D-02 MixMth= 1
 Mixed Optimization -- RFO/linear search
 Update second derivatives using D2CorX and points    1    2    3
 DE= -1.10D-02 DEPred=-1.25D-02 R= 8.84D-01
 TightC=F SS=  1.41D+00  RLast= 2.52D-01 DXNew= 8.4853D-01 7.5689D-01
 Trust test= 8.84D-01 RLast= 2.52D-01 DXMaxT set to 7.57D-01
 ITU=  1  1  0
 Use linear search instead of GDIIS.
     Eigenvalues ---    0.00790   0.01015   0.01156   0.01275   0.01480
     Eigenvalues ---    0.01494   0.01699   0.01911   0.02039   0.02045
     Eigenvalues ---    0.02060   0.02114   0.02132   0.02209   0.02212
     Eigenvalues ---    0.02228   0.02348   0.15636   0.15999   0.16000
     Eigenvalues ---    0.16013   0.16051   0.19704   0.22444   0.22479
     Eigenvalues ---    0.23493   0.24606   0.24944   0.24998   0.24999
     Eigenvalues ---    0.25000   0.25035   0.25145   0.31857   0.33340
     Eigenvalues ---    0.33692   0.33976   0.34118   0.35117   0.35249
     Eigenvalues ---    0.35252   0.35402   0.35608   0.35658   0.37555
     Eigenvalues ---    0.42334   0.42552   0.45185   0.46290   0.47440
     Eigenvalues ---    0.51350   0.54746   0.72268   0.93805
 RFO step:  Lambda=-2.18529566D-03 EMin= 7.90497194D-03
 Quartic linear search produced a step of  0.10911.
 Iteration  1 RMS(Cart)=  0.04063478 RMS(Int)=  0.00066008
 Iteration  2 RMS(Cart)=  0.00088787 RMS(Int)=  0.00007677
 Iteration  3 RMS(Cart)=  0.00000047 RMS(Int)=  0.00007677
 ITry= 1 IFail=0 DXMaxC= 1.17D-01 DCOld= 1.00D+10 DXMaxT= 7.57D-01 DXLimC= 3.00D+00 Rises=F
 Variable       Old X    -DE/DX   Delta X   Delta X   Delta X     New X
                                 (Linear)    (Quad)   (Total)
    R1        2.75114  -0.00173  -0.00326  -0.00523  -0.00848   2.74266
    R2        2.74548  -0.00076  -0.00124  -0.00400  -0.00521   2.74027
    R3        2.34468   0.00104   0.00161   0.00149   0.00310   2.34778
    R4        2.58075   0.00348   0.00230   0.00665   0.00894   2.58969
    R5        2.04951  -0.00022   0.00028  -0.00077  -0.00050   2.04901
    R6        2.67990  -0.00392  -0.00390  -0.01171  -0.01563   2.66428
    R7        2.05143   0.00048  -0.00024   0.00170   0.00147   2.05290
    R8        2.60051  -0.00320  -0.00643  -0.00861  -0.01502   2.58548
    R9        3.29489   0.00423   0.00335   0.01261   0.01596   3.31086
   R10        2.63975   0.00831   0.00430   0.01698   0.02127   2.66102
   R11        2.05504  -0.00026  -0.00003  -0.00067  -0.00070   2.05433
   R12        2.74266  -0.00470  -0.00543  -0.01434  -0.01977   2.72289
   R13        2.64277  -0.00164   0.00012  -0.00373  -0.00353   2.63924
   R14        2.67896   0.00413   0.00182   0.00874   0.01056   2.68953
   R15        2.32400   0.01599  -0.01132   0.03364   0.02238   2.34639
   R16        2.60713   0.00093   0.00037   0.00178   0.00214   2.60928
   R17        2.65243  -0.00013   0.00140  -0.00255  -0.00121   2.65122
   R18        2.04631   0.00053  -0.00010   0.00145   0.00134   2.04765
   R19        2.63917   0.00283   0.00017   0.00615   0.00625   2.64541
   R20        2.04899   0.00005  -0.00009  -0.00001  -0.00010   2.04889
   R21        3.31316   0.00112   0.00245   0.00424   0.00668   3.31984
    A1        1.96985  -0.00117  -0.00121  -0.00692  -0.00821   1.96164
    A2        2.13862   0.00285   0.00098   0.01338   0.01422   2.15284
    A3        2.17472  -0.00168   0.00023  -0.00639  -0.00628   2.16844
    A4        2.14697   0.00213   0.00103   0.00933   0.01035   2.15732
    A5        2.01600  -0.00060  -0.00010  -0.00181  -0.00191   2.01409
    A6        2.12017  -0.00153  -0.00092  -0.00749  -0.00842   2.11176
    A7        2.12933  -0.00120  -0.00105  -0.00533  -0.00642   2.12291
    A8        2.06745   0.00113  -0.00023   0.00682   0.00662   2.07407
    A9        2.08627   0.00007   0.00127  -0.00145  -0.00017   2.08611
   A10        2.14928   0.00166   0.00236   0.00599   0.00829   2.15757
   A11        2.05233  -0.00183  -0.00155  -0.00718  -0.00883   2.04350
   A12        2.08151   0.00018  -0.00077   0.00140   0.00053   2.08205
   A13        2.12892  -0.00083  -0.00093  -0.00212  -0.00307   2.12585
   A14        2.05458   0.00255   0.00336   0.01384   0.01717   2.07175
   A15        2.09969  -0.00172  -0.00242  -0.01174  -0.01418   2.08551
   A16        2.04201  -0.00059  -0.00018  -0.00086  -0.00108   2.04093
   A17        2.14947  -0.00082   0.00076  -0.00513  -0.00436   2.14512
   A18        2.09160   0.00141  -0.00058   0.00606   0.00549   2.09708
   A19        2.20527   0.00537   0.00596   0.02210   0.02799   2.23326
   A20        2.20872   0.00177   0.00425   0.00678   0.01095   2.21967
   A21        1.86918  -0.00714  -0.01020  -0.02880  -0.03895   1.83023
   A22        2.30861   0.00620   0.00958   0.02750   0.03724   2.34585
   A23        2.13505  -0.00348   0.00218  -0.01157  -0.00934   2.12572
   A24        2.15277   0.00401   0.00306   0.01367   0.01667   2.16943
   A25        2.07116  -0.00297  -0.00276  -0.01295  -0.01568   2.05548
   A26        2.05925  -0.00104  -0.00030  -0.00073  -0.00099   2.05826
   A27        2.11955   0.00355   0.00192   0.01207   0.01380   2.13335
   A28        2.09031  -0.00217  -0.00052  -0.00867  -0.00915   2.08115
   A29        2.07330  -0.00138  -0.00141  -0.00329  -0.00467   2.06864
   A30        1.98102  -0.00314  -0.00656  -0.01277  -0.01943   1.96159
   A31        2.18111   0.00340   0.00529   0.01389   0.01924   2.20034
   A32        2.12104  -0.00027   0.00126  -0.00112   0.00020   2.12125
    D1       -0.00558   0.00032   0.00058   0.01831   0.01888   0.01331
    D2       -3.13711   0.00025   0.00072   0.01550   0.01623  -3.12088
    D3        3.13882   0.00000   0.00137  -0.00919  -0.00796   3.13086
    D4        0.00728  -0.00007   0.00151  -0.01199  -0.01062  -0.00333
    D5        0.00510  -0.00022  -0.00027  -0.01712  -0.01730  -0.01221
    D6        3.13531   0.00013   0.00162   0.00457   0.00627   3.14158
    D7       -3.13936   0.00011  -0.00108   0.01108   0.00986  -3.12950
    D8       -0.00915   0.00047   0.00080   0.03277   0.03343   0.02428
    D9        0.00313  -0.00011  -0.00028  -0.00449  -0.00482  -0.00169
   D10       -3.12117  -0.00019   0.00044  -0.00747  -0.00703  -3.12820
   D11        3.13408  -0.00003  -0.00041  -0.00148  -0.00197   3.13210
   D12        0.00978  -0.00010   0.00030  -0.00446  -0.00419   0.00559
   D13        0.00036  -0.00022  -0.00038  -0.01195  -0.01229  -0.01193
   D14       -3.12567  -0.00034  -0.00021  -0.01732  -0.01746   3.14005
   D15        3.12448  -0.00014  -0.00111  -0.00885  -0.00999   3.11448
   D16       -0.00155  -0.00025  -0.00095  -0.01423  -0.01516  -0.01672
   D17       -0.00215  -0.00010  -0.00037   0.00194   0.00159  -0.00055
   D18        3.14085   0.00016   0.00016   0.01300   0.01332  -3.12901
   D19       -3.13218  -0.00045  -0.00227  -0.02004  -0.02241   3.12859
   D20        0.01082  -0.00019  -0.00174  -0.00898  -0.01068   0.00014
   D21       -0.00084   0.00033   0.00069   0.01317   0.01388   0.01304
   D22        3.12573   0.00042   0.00054   0.01825   0.01881  -3.13864
   D23        3.13931   0.00006   0.00013   0.00185   0.00208   3.14139
   D24       -0.01730   0.00016  -0.00001   0.00693   0.00701  -0.01029
   D25        2.94701   0.00087   0.00393   0.06851   0.07255   3.01956
   D26       -0.18746   0.00060   0.00297   0.05293   0.05578  -0.13168
   D27       -0.17860   0.00077   0.00410   0.06305   0.06728  -0.11132
   D28        2.97012   0.00049   0.00314   0.04747   0.05050   3.02062
   D29       -3.11298  -0.00034   0.00156  -0.01990  -0.01830  -3.13128
   D30        0.02262  -0.00009   0.00246  -0.00672  -0.00436   0.01826
   D31        3.12172   0.00015   0.00071   0.00632   0.00688   3.12860
   D32       -0.02339   0.00011   0.00061   0.00506   0.00556  -0.01783
   D33       -0.01387  -0.00012  -0.00020  -0.00696  -0.00699  -0.02086
   D34        3.12421  -0.00016  -0.00031  -0.00821  -0.00832   3.11589
   D35       -0.01683   0.00012  -0.00312   0.01144   0.00826  -0.00856
   D36        0.00014  -0.00003   0.00122  -0.00182  -0.00058  -0.00043
   D37        3.13690  -0.00001   0.00072  -0.00014   0.00066   3.13756
   D38        0.00229   0.00031  -0.00112   0.01594   0.01488   0.01717
   D39       -3.13190  -0.00008  -0.00019  -0.00214  -0.00223  -3.13414
   D40       -3.13581   0.00036  -0.00101   0.01721   0.01624  -3.11957
   D41        0.01318  -0.00003  -0.00007  -0.00087  -0.00088   0.01230
   D42        0.00579  -0.00022   0.00071  -0.01083  -0.01004  -0.00425
   D43       -3.13115  -0.00026   0.00119  -0.01250  -0.01128   3.14075
   D44        3.14005   0.00016  -0.00022   0.00705   0.00694  -3.13620
   D45        0.00311   0.00012   0.00026   0.00539   0.00570   0.00881
         Item               Value     Threshold  Converged?
 Maximum Force            0.015985     0.000450     NO 
 RMS     Force            0.002640     0.000300     NO 
 Maximum Displacement     0.116830     0.001800     NO 
 RMS     Displacement     0.040499     0.001200     NO 
 Predicted change in Energy=-1.303524D-03
 Lowest energy point so far.  Saving SCF results.
 GradGradGradGradGradGradGradGradGradGradGradGradGradGradGradGradGradGrad

 Leave Link  103 at Mon Apr  4 14:02:42 2022, MaxMem=  1879048192 cpu:               7.2 elap:               1.5
 (Enter /gpfs/software/gaussian16/sse4/tar/g16/l202.exe)
                          Input orientation:                          
 ---------------------------------------------------------------------
 Center     Atomic      Atomic             Coordinates (Angstroms)
 Number     Number       Type             X           Y           Z
 ---------------------------------------------------------------------
      1          6           0       -8.016520   -1.553040    6.831388
      2          6           0       -7.171061   -2.617019    7.340877
      3          6           0       -5.954559   -2.943530    6.800945
      4          6           0       -7.436413   -0.890059    5.679572
      5          6           0       -6.221461   -1.223313    5.145956
      6          6           0       -5.430521   -2.254506    5.688121
      7          1           0       -5.390938   -3.763547    7.236893
      8          1           0       -5.857382   -0.664672    4.287371
      9         17           0       -8.357242    0.417596    4.964220
     10          8           0       -9.123704   -1.268276    7.317788
     11          1           0       -7.568160   -3.159630    8.191505
     12          6           0       -4.154463   -2.573453    5.099806
     13          6           0       -3.595945   -2.058165    3.928014
     14          6           0       -2.532851   -2.248600    3.315420
     15          6           0       -3.179909   -3.482177    5.599869
     16          6           0       -1.958688   -3.758897    4.967136
     17          6           0       -1.578349   -3.135237    3.772946
     18         17           0       -0.043861   -3.494644    2.996758
     19          1           0       -1.278291   -4.472511    5.418089
     20          1           0       -3.394603   -3.989743    6.532826
 ---------------------------------------------------------------------
                    Distance matrix (angstroms):
                    1          2          3          4          5
     1  C    0.000000
     2  C    1.451354   0.000000
     3  C    2.487181   1.370406   0.000000
     4  C    1.450086   2.410962   2.769497   0.000000
     5  C    2.484278   2.768001   2.401951   1.368179   0.000000
     6  C    2.913161   2.427446   1.409875   2.425983   1.408151
     7  H    3.456075   2.119947   1.086346   3.855665   3.393313
     8  H    3.452984   3.855036   3.394214   2.117159   1.087107
     9  Cl   2.736022   4.032915   4.521460   1.752031   2.699475
    10  O    1.242390   2.373280   3.621751   2.381963   3.625174
    11  H    2.152225   1.084289   2.141043   3.387937   3.852050
    12  C    4.353746   3.758212   2.504232   3.733784   2.469310
    13  C    5.312835   4.974073   3.821081   4.379683   3.012258
    14  C    6.551065   6.152481   4.933548   5.610684   4.243574
    15  C    5.350796   4.439471   3.071060   4.984302   3.815697
    16  C    6.711078   5.840151   4.471540   6.224410   4.963104
    17  C    7.301196   6.654105   5.325105   6.556902   5.205680
    18  Cl   9.057455   8.392768   7.050667   8.284393   6.923925
    19  H    7.478265   6.470293   5.110534   7.129152   5.921678
    20  H    5.233429   4.098652   2.778458   5.164525   4.191381
                    6          7          8          9         10
     6  C    0.000000
     7  H    2.162745   0.000000
     8  H    2.161454   4.303519   0.000000
     9  Cl   4.028629   5.607669   2.806907   0.000000
    10  O    4.155486   4.490709   4.496290   2.994814   0.000000
    11  H    3.414042   2.452814   4.939012   4.882065   2.600061
    12  C    1.440891   2.740864   2.683920   5.160242   5.596096
    13  C    2.549940   4.132675   2.680496   5.465625   6.532275
    14  C    3.745161   5.083470   3.808677   6.614428   7.772987
    15  C    2.565194   2.765442   4.102420   6.512838   6.571249
    16  C    3.851836   4.114870   5.023557   7.640981   7.941424
    17  C    4.391220   5.189368   4.967741   7.745653   8.543058
    18  Cl   6.147965   6.829515   6.593288   9.396212  10.299105
    19  H    4.715238   4.552421   6.061867   8.615723   8.684842
    20  H    2.805270   2.128903   4.707807   6.820040   6.391021
                   11         12         13         14         15
    11  H    0.000000
    12  C    4.642794   0.000000
    13  C    5.930352   1.396624   0.000000
    14  C    7.068275   2.432938   1.241654   0.000000
    15  C    5.106600   1.423235   2.235172   2.675650   0.000000
    16  C    6.497835   2.498861   2.579317   2.310590   1.402963
    17  C    7.443259   2.951698   2.292340   1.380771   2.454182
    18  Cl   9.149464   4.708338   3.943096   2.801649   4.075675
    19  H    6.998424   3.461227   3.663456   3.307706   2.151733
    20  H    4.567153   2.153326   3.249089   3.758443   1.083571
                   16         17         18         19         20
    16  C    0.000000
    17  C    1.399893   0.000000
    18  Cl   2.760213   1.756784   0.000000
    19  H    1.084224   2.141223   2.888405   0.000000
    20  H    2.136943   3.412609   4.896567   2.440180   0.000000
 Stoichiometry    C12H5Cl2O(1-)
 Framework group  C1[X(C12H5Cl2O)]
 Deg. of freedom    54
 Full point group                 C1      NOp   1
 RotChk:  IX=0 Diff= 7.28D-03
 Largest Abelian subgroup         C1      NOp   1
 Largest concise Abelian subgroup C1      NOp   1
                         Standard orientation:                         
 ---------------------------------------------------------------------
 Center     Atomic      Atomic             Coordinates (Angstroms)
 Number     Number       Type             X           Y           Z
 ---------------------------------------------------------------------
      1          6           0        3.506467    0.799743   -0.020581
      2          6           0        2.578146    1.914764   -0.057699
      3          6           0        1.215650    1.767887   -0.051027
      4          6           0        2.829282   -0.482227    0.006337
      5          6           0        1.468062   -0.619946    0.011501
      6          6           0        0.609230    0.495798   -0.008709
      7          1           0        0.592635    2.656816   -0.093508
      8          1           0        1.044667   -1.620676    0.044327
      9         17           0        3.836049   -1.915377    0.052337
     10          8           0        4.741017    0.938005   -0.037952
     11          1           0        3.033566    2.897898   -0.099209
     12          6           0       -0.819555    0.309672    0.001196
     13          6           0       -1.530358   -0.888872   -0.092668
     14          6           0       -2.736052   -1.185235   -0.105935
     15          6           0       -1.817345    1.317503    0.120739
     16          6           0       -3.197987    1.068546    0.108335
     17          6           0       -3.722536   -0.224347   -0.005574
     18         17           0       -5.455009   -0.515337   -0.017923
     19          1           0       -3.887057    1.900766    0.198534
     20          1           0       -1.487638    2.343577    0.232950
 ---------------------------------------------------------------------
 Rotational constants (GHZ):           1.4793993           0.1824613           0.1625198
 Leave Link  202 at Mon Apr  4 14:02:42 2022, MaxMem=  1879048192 cpu:               0.5 elap:               0.2
 (Enter /gpfs/software/gaussian16/sse4/tar/g16/l301.exe)
 Standard basis: 6-311+G(d,p) (5D, 7F)
 Ernie: Thresh=  0.10000D-02 Tol=  0.10000D-05 Strict=F.
 There are   391 symmetry adapted cartesian basis functions of A   symmetry.
 There are   376 symmetry adapted basis functions of A   symmetry.
   376 basis functions,   614 primitive gaussians,   391 cartesian basis functions
    60 alpha electrons       60 beta electrons
       nuclear repulsion energy      1000.3930145134 Hartrees.
 IExCor= 4336 DFT=T Ex+Corr=M062X ExCW=0 ScaHFX=  0.540000
 ScaDFX=  1.000000  1.000000  1.000000  1.000000 ScalE2=  1.000000  1.000000
 IRadAn=      5 IRanWt=     -1 IRanGd=            0 ICorTp=0 IEmpDi=  4
 NAtoms=   20 NActive=   20 NUniq=   20 SFac= 1.00D+00 NAtFMM=   60 NAOKFM=F Big=F
 Integral buffers will be    131072 words long.
 Raffenetti 2 integral format.
 Two-electron integral symmetry is turned on.
 Leave Link  301 at Mon Apr  4 14:02:43 2022, MaxMem=  1879048192 cpu:               0.8 elap:               0.2
 (Enter /gpfs/software/gaussian16/sse4/tar/g16/l302.exe)
 NPDir=0 NMtPBC=     1 NCelOv=     1 NCel=       1 NClECP=     1 NCelD=      1
         NCelK=      1 NCelE2=     1 NClLst=     1 CellRange=     0.0.
 One-electron integrals computed using PRISM.
 One-electron integral symmetry used in STVInt
 NBasis=   376 RedAO= T EigKep=  1.03D-06  NBF=   376
 NBsUse=   373 1.00D-06 EigRej=  5.39D-07 NBFU=   373
 Precomputing XC quadrature grid using
 IXCGrd= 4 IRadAn=           5 IRanWt=          -1 IRanGd=           0 AccXCQ= 0.00D+00.
 Generated NRdTot=       0 NPtTot=           0 NUsed=           0 NTot=          32
 NSgBfM=   383   383   383   383   383 MxSgAt=    20 MxSgA2=    20.
 Leave Link  302 at Mon Apr  4 14:02:45 2022, MaxMem=  1879048192 cpu:              12.3 elap:               2.6
 (Enter /gpfs/software/gaussian16/sse4/tar/g16/l303.exe)
 DipDrv:  MaxL=1.
 Leave Link  303 at Mon Apr  4 14:02:46 2022, MaxMem=  1879048192 cpu:               1.9 elap:               0.5
 (Enter /gpfs/software/gaussian16/sse4/tar/g16/l401.exe)
 Initial guess from the checkpoint file:  "checkpoint.chk"
 B after Tr=    -0.000000   -0.000000   -0.000000
         Rot=    1.000000   -0.000056   -0.000059   -0.000460 Ang=  -0.05 deg.
 Guess basis will be translated and rotated to current coordinates.
 JPrj=2 DoOrth=T DoCkMO=T.
 Generating alternative initial guess.
 ExpMin= 4.38D-02 ExpMax= 1.06D+05 ExpMxC= 3.62D+03 IAcc=2 IRadAn=         4 AccDes= 0.00D+00
 Harris functional with IExCor= 1009 and IRadAn=       4 diagonalized for initial guess.
 HarFok:  IExCor= 1009 AccDes= 0.00D+00 IRadAn=         4 IDoV= 1 UseB2=F ITyADJ=14
 ICtDFT=  3500011 ScaDFX=  1.000000  1.000000  1.000000  1.000000
 FoFCou: FMM=F IPFlag=           0 FMFlag=      100000 FMFlg1=           0
         NFxFlg=           0 DoJE=T BraDBF=F KetDBF=T FulRan=T
         wScrn=  0.000000 ICntrl=       500 IOpCl=  0 I1Cent=   200000004 NGrid=           0
         NMat0=    1 NMatS0=      1 NMatT0=    0 NMatD0=    1 NMtDS0=    0 NMtDT0=    0
 Petite list used in FoFCou.
 Harris En= -1455.19544771362    
 Leave Link  401 at Mon Apr  4 14:02:51 2022, MaxMem=  1879048192 cpu:              27.1 elap:               5.4
 (Enter /gpfs/software/gaussian16/sse4/tar/g16/l502.exe)
 Integral symmetry usage will be decided dynamically.
 Closed shell SCF:
 Using DIIS extrapolation, IDIIS=  1040.
 NGot=  1879048192 LenX=  1878736095 LenY=  1878582773
 Requested convergence on RMS density matrix=1.00D-08 within 128 cycles.
 Requested convergence on MAX density matrix=1.00D-06.
 Requested convergence on             energy=1.00D-06.
 No special actions if energy rises.
 Fock matrices will be formed incrementally for  20 cycles.

 Cycle   1  Pass 1  IDiag  1:
 FoFJK:  IHMeth= 1 ICntrl=       0 DoSepK=F KAlg= 0 I1Cent=           0 FoldK=F
 IRaf= 820000000 NMat=       1 IRICut=       1 DoRegI=T DoRafI=F ISym2E= 0 IDoP0=0 IntGTp=1.
 FoFCou: FMM=F IPFlag=           0 FMFlag=      100000 FMFlg1=           0
         NFxFlg=           0 DoJE=F BraDBF=F KetDBF=F FulRan=T
         wScrn=  0.000000 ICntrl=         0 IOpCl=  0 I1Cent=           0 NGrid=           0
         NMat0=    1 NMatS0=      1 NMatT0=    0 NMatD0=    1 NMtDS0=    0 NMtDT0=    0
 Symmetry not used in FoFCou.
 E= -1455.75917893330    
 DIIS: error= 4.58D-03 at cycle   1 NSaved=   1.
 NSaved= 1 IEnMin= 1 EnMin= -1455.75917893330     IErMin= 1 ErrMin= 4.58D-03
 ErrMax= 4.58D-03  0.00D+00 EMaxC= 1.00D-01 BMatC= 7.60D-03 BMatP= 7.60D-03
 IDIUse=3 WtCom= 9.54D-01 WtEn= 4.58D-02
 Coeff-Com:  0.100D+01
 Coeff-En:   0.100D+01
 Coeff:      0.100D+01
 Gap=     0.384 Goal=   None    Shift=    0.000
 GapD=    0.384 DampG=1.000 DampE=1.000 DampFc=1.0000 IDamp=-1.
 RMSDP=1.24D-02 MaxDP=6.86D-01              OVMax= 5.58D-02

 Cycle   2  Pass 1  IDiag  1:
 RMSU=  1.24D-02    CP:  1.00D+00
 E= -1455.77760381371     Delta-E=       -0.018424880412 Rises=F Damp=F
 DIIS: error= 1.24D-03 at cycle   2 NSaved=   2.
 NSaved= 2 IEnMin= 2 EnMin= -1455.77760381371     IErMin= 2 ErrMin= 1.24D-03
 ErrMax= 1.24D-03  0.00D+00 EMaxC= 1.00D-01 BMatC= 3.74D-04 BMatP= 7.60D-03
 IDIUse=3 WtCom= 9.88D-01 WtEn= 1.24D-02
 Coeff-Com: -0.580D-01 0.106D+01
 Coeff-En:   0.000D+00 0.100D+01
 Coeff:     -0.573D-01 0.106D+01
 Gap=     0.151 Goal=   None    Shift=    0.000
 RMSDP=7.65D-03 MaxDP=1.06D+00 DE=-1.84D-02 OVMax= 1.74D-02

 Cycle   3  Pass 1  IDiag  1:
 RMSU=  5.74D-03    CP:  1.03D+00  8.74D-01
 E= -1455.77793531020     Delta-E=       -0.000331496491 Rises=F Damp=F
 DIIS: error= 2.18D-03 at cycle   3 NSaved=   3.
 NSaved= 3 IEnMin= 3 EnMin= -1455.77793531020     IErMin= 2 ErrMin= 1.24D-03
 ErrMax= 2.18D-03  0.00D+00 EMaxC= 1.00D-01 BMatC= 6.10D-04 BMatP= 3.74D-04
 IDIUse=3 WtCom= 1.76D-01 WtEn= 8.24D-01
 Coeff-Com: -0.737D-01 0.637D+00 0.437D+00
 Coeff-En:   0.000D+00 0.261D+00 0.739D+00
 Coeff:     -0.130D-01 0.327D+00 0.686D+00
 Gap=     0.152 Goal=   None    Shift=    0.000
 RMSDP=3.12D-03 MaxDP=1.77D-01 DE=-3.31D-04 OVMax= 1.68D-02

 Cycle   4  Pass 1  IDiag  1:
 RMSU=  1.91D-03    CP:  1.02D+00  9.30D-01  9.30D-01
 E= -1455.77808211066     Delta-E=       -0.000146800452 Rises=F Damp=F
 DIIS: error= 1.95D-03 at cycle   4 NSaved=   4.
 NSaved= 4 IEnMin= 4 EnMin= -1455.77808211066     IErMin= 2 ErrMin= 1.24D-03
 ErrMax= 1.95D-03  0.00D+00 EMaxC= 1.00D-01 BMatC= 4.77D-04 BMatP= 3.74D-04
 IDIUse=3 WtCom= 1.85D-01 WtEn= 8.15D-01
 Coeff-Com: -0.186D-01 0.546D-01 0.471D+00 0.493D+00
 Coeff-En:   0.000D+00 0.000D+00 0.441D+00 0.559D+00
 Coeff:     -0.343D-02 0.101D-01 0.447D+00 0.547D+00
 Gap=     0.151 Goal=   None    Shift=    0.000
 RMSDP=2.53D-03 MaxDP=2.84D-01 DE=-1.47D-04 OVMax= 8.45D-03

 Cycle   5  Pass 1  IDiag  1:
 RMSU=  3.73D-04    CP:  1.03D+00  8.74D-01  1.14D+00  5.97D-01
 E= -1455.77850788671     Delta-E=       -0.000425776056 Rises=F Damp=F
 DIIS: error= 4.08D-04 at cycle   5 NSaved=   5.
 NSaved= 5 IEnMin= 5 EnMin= -1455.77850788671     IErMin= 5 ErrMin= 4.08D-04
 ErrMax= 4.08D-04  0.00D+00 EMaxC= 1.00D-01 BMatC= 2.28D-05 BMatP= 3.74D-04
 IDIUse=3 WtCom= 9.96D-01 WtEn= 4.08D-03
 Coeff-Com:  0.138D-02-0.877D-01 0.241D+00 0.378D+00 0.467D+00
 Coeff-En:   0.000D+00 0.000D+00 0.000D+00 0.000D+00 0.100D+01
 Coeff:      0.138D-02-0.873D-01 0.240D+00 0.377D+00 0.469D+00
 Gap=     0.151 Goal=   None    Shift=    0.000
 RMSDP=3.36D-04 MaxDP=3.70D-02 DE=-4.26D-04 OVMax= 2.13D-03

 Cycle   6  Pass 1  IDiag  1:
 RMSU=  1.65D-04    CP:  1.03D+00  8.70D-01  1.18D+00  6.53D-01  1.01D+00
 E= -1455.77853139421     Delta-E=       -0.000023507498 Rises=F Damp=F
 DIIS: error= 8.10D-05 at cycle   6 NSaved=   6.
 NSaved= 6 IEnMin= 6 EnMin= -1455.77853139421     IErMin= 6 ErrMin= 8.10D-05
 ErrMax= 8.10D-05  0.00D+00 EMaxC= 1.00D-01 BMatC= 1.16D-06 BMatP= 2.28D-05
 IDIUse=1 WtCom= 1.00D+00 WtEn= 0.00D+00
 Coeff-Com:  0.275D-02-0.561D-01 0.823D-01 0.155D+00 0.274D+00 0.542D+00
 Coeff:      0.275D-02-0.561D-01 0.823D-01 0.155D+00 0.274D+00 0.542D+00
 Gap=     0.151 Goal=   None    Shift=    0.000
 RMSDP=8.65D-05 MaxDP=8.81D-03 DE=-2.35D-05 OVMax= 3.38D-04

 Cycle   7  Pass 1  IDiag  1:
 RMSU=  4.97D-05    CP:  1.03D+00  8.69D-01  1.19D+00  6.61D-01  1.05D+00
                    CP:  1.16D+00
 E= -1455.77853264788     Delta-E=       -0.000001253668 Rises=F Damp=F
 DIIS: error= 1.30D-05 at cycle   7 NSaved=   7.
 NSaved= 7 IEnMin= 7 EnMin= -1455.77853264788     IErMin= 7 ErrMin= 1.30D-05
 ErrMax= 1.30D-05  0.00D+00 EMaxC= 1.00D-01 BMatC= 6.93D-08 BMatP= 1.16D-06
 IDIUse=1 WtCom= 1.00D+00 WtEn= 0.00D+00
 Coeff-Com:  0.793D-03-0.589D-02-0.112D-01-0.815D-02 0.297D-01 0.189D+00
 Coeff-Com:  0.806D+00
 Coeff:      0.793D-03-0.589D-02-0.112D-01-0.815D-02 0.297D-01 0.189D+00
 Coeff:      0.806D+00
 Gap=     0.151 Goal=   None    Shift=    0.000
 RMSDP=8.73D-05 MaxDP=7.51D-03 DE=-1.25D-06 OVMax= 1.79D-04

 Cycle   8  Pass 1  IDiag  1:
 RMSU=  1.98D-05    CP:  1.03D+00  8.68D-01  1.19D+00  6.55D-01  1.11D+00
                    CP:  1.34D+00  1.13D+00
 E= -1455.77853278271     Delta-E=       -0.000000134833 Rises=F Damp=F
 DIIS: error= 5.78D-06 at cycle   8 NSaved=   8.
 NSaved= 8 IEnMin= 8 EnMin= -1455.77853278271     IErMin= 8 ErrMin= 5.78D-06
 ErrMax= 5.78D-06  0.00D+00 EMaxC= 1.00D-01 BMatC= 1.39D-08 BMatP= 6.93D-08
 IDIUse=1 WtCom= 1.00D+00 WtEn= 0.00D+00
 Coeff-Com: -0.885D-05 0.505D-02-0.159D-01-0.247D-01-0.236D-01-0.102D-01
 Coeff-Com:  0.326D+00 0.744D+00
 Coeff:     -0.885D-05 0.505D-02-0.159D-01-0.247D-01-0.236D-01-0.102D-01
 Coeff:      0.326D+00 0.744D+00
 Gap=     0.151 Goal=   None    Shift=    0.000
 RMSDP=1.45D-05 MaxDP=8.82D-04 DE=-1.35D-07 OVMax= 8.38D-05

 Cycle   9  Pass 1  IDiag  1:
 RMSU=  6.23D-06    CP:  1.03D+00  8.68D-01  1.19D+00  6.52D-01  1.11D+00
                    CP:  1.39D+00  1.25D+00  9.52D-01
 E= -1455.77853281009     Delta-E=       -0.000000027382 Rises=F Damp=F
 DIIS: error= 2.63D-06 at cycle   9 NSaved=   9.
 NSaved= 9 IEnMin= 9 EnMin= -1455.77853281009     IErMin= 9 ErrMin= 2.63D-06
 ErrMax= 2.63D-06  0.00D+00 EMaxC= 1.00D-01 BMatC= 2.19D-09 BMatP= 1.39D-08
 IDIUse=1 WtCom= 1.00D+00 WtEn= 0.00D+00
 Coeff-Com: -0.123D-03 0.300D-02-0.502D-02-0.901D-02-0.138D-01-0.354D-01
 Coeff-Com:  0.140D-01 0.299D+00 0.747D+00
 Coeff:     -0.123D-03 0.300D-02-0.502D-02-0.901D-02-0.138D-01-0.354D-01
 Coeff:      0.140D-01 0.299D+00 0.747D+00
 Gap=     0.151 Goal=   None    Shift=    0.000
 RMSDP=5.62D-06 MaxDP=6.23D-04 DE=-2.74D-08 OVMax= 4.64D-05

 Cycle  10  Pass 1  IDiag  1:
 RMSU=  1.52D-06    CP:  1.03D+00  8.68D-01  1.19D+00  6.52D-01  1.11D+00
                    CP:  1.40D+00  1.28D+00  9.29D-01  1.36D+00
 E= -1455.77853281511     Delta-E=       -0.000000005018 Rises=F Damp=F
 DIIS: error= 1.16D-06 at cycle  10 NSaved=  10.
 NSaved=10 IEnMin=10 EnMin= -1455.77853281511     IErMin=10 ErrMin= 1.16D-06
 ErrMax= 1.16D-06  0.00D+00 EMaxC= 1.00D-01 BMatC= 4.83D-10 BMatP= 2.19D-09
 IDIUse=1 WtCom= 1.00D+00 WtEn= 0.00D+00
 Coeff-Com: -0.517D-04 0.379D-03 0.727D-03 0.651D-03-0.139D-02-0.141D-01
 Coeff-Com: -0.525D-01-0.827D-02 0.346D+00 0.728D+00
 Coeff:     -0.517D-04 0.379D-03 0.727D-03 0.651D-03-0.139D-02-0.141D-01
 Coeff:     -0.525D-01-0.827D-02 0.346D+00 0.728D+00
 Gap=     0.151 Goal=   None    Shift=    0.000
 RMSDP=3.32D-06 MaxDP=1.73D-04 DE=-5.02D-09 OVMax= 2.74D-05

 Cycle  11  Pass 1  IDiag  1:
 RMSU=  1.47D-06    CP:  1.03D+00  8.68D-01  1.19D+00  6.52D-01  1.11D+00
                    CP:  1.40D+00  1.27D+00  9.96D-01  1.50D+00  9.75D-01
 E= -1455.77853281620     Delta-E=       -0.000000001087 Rises=F Damp=F
 DIIS: error= 4.30D-07 at cycle  11 NSaved=  11.
 NSaved=11 IEnMin=11 EnMin= -1455.77853281620     IErMin=11 ErrMin= 4.30D-07
 ErrMax= 4.30D-07  0.00D+00 EMaxC= 1.00D-01 BMatC= 6.52D-11 BMatP= 4.83D-10
 IDIUse=1 WtCom= 1.00D+00 WtEn= 0.00D+00
 Coeff-Com:  0.948D-06-0.372D-03 0.115D-02 0.180D-02 0.185D-02 0.228D-03
 Coeff-Com: -0.235D-01-0.537D-01-0.164D-02 0.280D+00 0.794D+00
 Coeff:      0.948D-06-0.372D-03 0.115D-02 0.180D-02 0.185D-02 0.228D-03
 Coeff:     -0.235D-01-0.537D-01-0.164D-02 0.280D+00 0.794D+00
 Gap=     0.151 Goal=   None    Shift=    0.000
 RMSDP=1.98D-06 MaxDP=1.68D-04 DE=-1.09D-09 OVMax= 1.52D-05

 Cycle  12  Pass 1  IDiag  1:
 RMSU=  5.75D-07    CP:  1.03D+00  8.68D-01  1.19D+00  6.52D-01  1.11D+00
                    CP:  1.40D+00  1.26D+00  9.92D-01  1.55D+00  1.11D+00
                    CP:  1.07D+00
 E= -1455.77853281652     Delta-E=       -0.000000000321 Rises=F Damp=F
 DIIS: error= 2.18D-07 at cycle  12 NSaved=  12.
 NSaved=12 IEnMin=12 EnMin= -1455.77853281652     IErMin=12 ErrMin= 2.18D-07
 ErrMax= 2.18D-07  0.00D+00 EMaxC= 1.00D-01 BMatC= 9.90D-12 BMatP= 6.52D-11
 IDIUse=1 WtCom= 1.00D+00 WtEn= 0.00D+00
 Coeff-Com:  0.907D-05-0.225D-03 0.387D-03 0.684D-03 0.100D-02 0.225D-02
 Coeff-Com: -0.253D-02-0.200D-01-0.512D-01 0.557D-02 0.312D+00 0.753D+00
 Coeff:      0.907D-05-0.225D-03 0.387D-03 0.684D-03 0.100D-02 0.225D-02
 Coeff:     -0.253D-02-0.200D-01-0.512D-01 0.557D-02 0.312D+00 0.753D+00
 Gap=     0.151 Goal=   None    Shift=    0.000
 RMSDP=5.72D-07 MaxDP=3.96D-05 DE=-3.21D-10 OVMax= 7.28D-06

 Cycle  13  Pass 1  IDiag  1:
 RMSU=  1.58D-07    CP:  1.03D+00  8.68D-01  1.19D+00  6.52D-01  1.11D+00
                    CP:  1.40D+00  1.25D+00  1.00D+00  1.55D+00  1.14D+00
                    CP:  1.28D+00  1.20D+00
 E= -1455.77853281656     Delta-E=       -0.000000000040 Rises=F Damp=F
 DIIS: error= 1.09D-07 at cycle  13 NSaved=  13.
 NSaved=13 IEnMin=13 EnMin= -1455.77853281656     IErMin=13 ErrMin= 1.09D-07
 ErrMax= 1.09D-07  0.00D+00 EMaxC= 1.00D-01 BMatC= 1.43D-12 BMatP= 9.90D-12
 IDIUse=1 WtCom= 1.00D+00 WtEn= 0.00D+00
 Coeff-Com:  0.176D-05 0.115D-04-0.987D-04-0.143D-03-0.107D-03 0.579D-03
 Coeff-Com:  0.310D-02 0.451D-02-0.129D-01-0.487D-01-0.549D-01 0.192D+00
 Coeff-Com:  0.917D+00
 Coeff:      0.176D-05 0.115D-04-0.987D-04-0.143D-03-0.107D-03 0.579D-03
 Coeff:      0.310D-02 0.451D-02-0.129D-01-0.487D-01-0.549D-01 0.192D+00
 Coeff:      0.917D+00
 Gap=     0.151 Goal=   None    Shift=    0.000
 RMSDP=4.42D-07 MaxDP=3.02D-05 DE=-4.00D-11 OVMax= 4.32D-06

 Cycle  14  Pass 1  IDiag  1:
 RMSU=  9.89D-08    CP:  1.03D+00  8.68D-01  1.19D+00  6.52D-01  1.11D+00
                    CP:  1.40D+00  1.25D+00  1.01D+00  1.55D+00  1.14D+00
                    CP:  1.37D+00  1.46D+00  1.30D+00
 E= -1455.77853281649     Delta-E=        0.000000000065 Rises=F Damp=F
 DIIS: error= 4.53D-08 at cycle  14 NSaved=  14.
 NSaved=14 IEnMin=13 EnMin= -1455.77853281656     IErMin=14 ErrMin= 4.53D-08
 ErrMax= 4.53D-08  0.00D+00 EMaxC= 1.00D-01 BMatC= 4.01D-13 BMatP= 1.43D-12
 IDIUse=1 WtCom= 1.00D+00 WtEn= 0.00D+00
 Coeff-Com: -0.112D-05 0.510D-04-0.122D-03-0.200D-03-0.259D-03-0.153D-03
 Coeff-Com:  0.187D-02 0.587D-02 0.533D-02-0.212D-01-0.833D-01-0.701D-01
 Coeff-Com:  0.384D+00 0.778D+00
 Coeff:     -0.112D-05 0.510D-04-0.122D-03-0.200D-03-0.259D-03-0.153D-03
 Coeff:      0.187D-02 0.587D-02 0.533D-02-0.212D-01-0.833D-01-0.701D-01
 Coeff:      0.384D+00 0.778D+00
 Gap=     0.151 Goal=   None    Shift=    0.000
 RMSDP=2.34D-07 MaxDP=1.19D-05 DE= 6.55D-11 OVMax= 1.89D-06

 Cycle  15  Pass 1  IDiag  1:
 RMSU=  4.28D-08    CP:  1.03D+00  8.68D-01  1.19D+00  6.52D-01  1.11D+00
                    CP:  1.40D+00  1.25D+00  1.01D+00  1.54D+00  1.14D+00
                    CP:  1.42D+00  1.55D+00  1.60D+00  1.23D+00
 E= -1455.77853281643     Delta-E=        0.000000000059 Rises=F Damp=F
 DIIS: error= 1.74D-08 at cycle  15 NSaved=  15.
 NSaved=15 IEnMin=13 EnMin= -1455.77853281656     IErMin=15 ErrMin= 1.74D-08
 ErrMax= 1.74D-08  0.00D+00 EMaxC= 1.00D-01 BMatC= 6.76D-14 BMatP= 4.01D-13
 IDIUse=1 WtCom= 1.00D+00 WtEn= 0.00D+00
 Coeff-Com: -0.674D-06 0.151D-04-0.231D-04-0.407D-04-0.733D-04-0.160D-03
 Coeff-Com: -0.129D-06 0.998D-03 0.460D-02 0.234D-02-0.182D-01-0.678D-01
 Coeff-Com: -0.519D-01 0.287D+00 0.844D+00
 Coeff:     -0.674D-06 0.151D-04-0.231D-04-0.407D-04-0.733D-04-0.160D-03
 Coeff:     -0.129D-06 0.998D-03 0.460D-02 0.234D-02-0.182D-01-0.678D-01
 Coeff:     -0.519D-01 0.287D+00 0.844D+00
 Gap=     0.151 Goal=   None    Shift=    0.000
 RMSDP=9.82D-08 MaxDP=7.42D-06 DE= 5.87D-11 OVMax= 8.80D-07

 Cycle  16  Pass 1  IDiag  1:
 RMSU=  1.59D-08    CP:  1.03D+00  8.68D-01  1.19D+00  6.52D-01  1.11D+00
                    CP:  1.40D+00  1.25D+00  1.01D+00  1.54D+00  1.14D+00
                    CP:  1.42D+00  1.61D+00  1.69D+00  1.45D+00  1.11D+00
 E= -1455.77853281649     Delta-E=       -0.000000000051 Rises=F Damp=F
 DIIS: error= 4.83D-09 at cycle  16 NSaved=  16.
 NSaved=16 IEnMin=13 EnMin= -1455.77853281656     IErMin=16 ErrMin= 4.83D-09
 ErrMax= 4.83D-09  0.00D+00 EMaxC= 1.00D-01 BMatC= 8.37D-15 BMatP= 6.76D-14
 IDIUse=1 WtCom= 1.00D+00 WtEn= 0.00D+00
 Coeff-Com: -0.599D-08-0.418D-05 0.132D-04 0.209D-04 0.227D-04-0.112D-04
 Coeff-Com: -0.285D-03-0.704D-03 0.211D-03 0.384D-02 0.964D-02-0.577D-02
 Coeff-Com: -0.759D-01-0.690D-01 0.235D+00 0.903D+00
 Coeff:     -0.599D-08-0.418D-05 0.132D-04 0.209D-04 0.227D-04-0.112D-04
 Coeff:     -0.285D-03-0.704D-03 0.211D-03 0.384D-02 0.964D-02-0.577D-02
 Coeff:     -0.759D-01-0.690D-01 0.235D+00 0.903D+00
 Gap=     0.151 Goal=   None    Shift=    0.000
 RMSDP=3.86D-08 MaxDP=1.75D-06 DE=-5.09D-11 OVMax= 2.87D-07

 Cycle  17  Pass 1  IDiag  1:
 RMSU=  6.34D-09    CP:  1.03D+00  8.68D-01  1.19D+00  6.52D-01  1.11D+00
                    CP:  1.40D+00  1.25D+00  1.01D+00  1.54D+00  1.14D+00
                    CP:  1.43D+00  1.62D+00  1.72D+00  1.55D+00  1.30D+00
                    CP:  1.10D+00
 E= -1455.77853281657     Delta-E=       -0.000000000080 Rises=F Damp=F
 DIIS: error= 3.01D-09 at cycle  17 NSaved=  17.
 NSaved=17 IEnMin=17 EnMin= -1455.77853281657     IErMin=17 ErrMin= 3.01D-09
 ErrMax= 3.01D-09  0.00D+00 EMaxC= 1.00D-01 BMatC= 1.96D-15 BMatP= 8.37D-15
 IDIUse=1 WtCom= 1.00D+00 WtEn= 0.00D+00
 Large coefficients: NSaved= 17 BigCof=    0.00 CofMax=   10.00 Det=-7.47D-15
 Inversion failed.  Reducing to 16 matrices.
 Large coefficients: NSaved= 16 BigCof=    0.00 CofMax=   10.00 Det=-7.49D-15
 Inversion failed.  Reducing to 15 matrices.
 Coeff-Com:  0.117D-05 0.155D-05 0.222D-05-0.895D-05-0.489D-04-0.136D-03
 Coeff-Com: -0.698D-04 0.840D-03 0.334D-02 0.160D-02-0.199D-01-0.480D-01
 Coeff-Com:  0.252D-01 0.384D+00 0.653D+00
 Coeff:      0.117D-05 0.155D-05 0.222D-05-0.895D-05-0.489D-04-0.136D-03
 Coeff:     -0.698D-04 0.840D-03 0.334D-02 0.160D-02-0.199D-01-0.480D-01
 Coeff:      0.252D-01 0.384D+00 0.653D+00
 Gap=     0.151 Goal=   None    Shift=    0.000
 RMSDP=6.75D-09 MaxDP=7.58D-07 DE=-8.00D-11 OVMax= 3.51D-08

 SCF Done:  E(RM062X) =  -1455.77853282     A.U. after   17 cycles
            NFock= 17  Conv=0.67D-08     -V/T= 2.0027
 KE= 1.451818266612D+03 PE=-5.450360551065D+03 EE= 1.542370737124D+03
 Leave Link  502 at Mon Apr  4 14:06:43 2022, MaxMem=  1879048192 cpu:            1613.8 elap:             232.2
 (Enter /gpfs/software/gaussian16/sse4/tar/g16/l701.exe)
 ... and contract with generalized density number  0.
 Compute integral first derivatives.
 Leave Link  701 at Mon Apr  4 14:06:45 2022, MaxMem=  1879048192 cpu:               6.6 elap:               1.6
 (Enter /gpfs/software/gaussian16/sse4/tar/g16/l702.exe)
 L702 exits ... SP integral derivatives will be done elsewhere.
 Leave Link  702 at Mon Apr  4 14:06:45 2022, MaxMem=  1879048192 cpu:               0.6 elap:               0.2
 (Enter /gpfs/software/gaussian16/sse4/tar/g16/l703.exe)
 Integral derivatives from FoFJK, PRISM(SPDF).
 Compute integral first derivatives, UseDBF=F ICtDFT=           0.
 Calling FoFJK, ICntrl=      2127 FMM=F ISym2X=0 I1Cent= 0 IOpClX= 0 NMat=1 NMatS=1 NMatT=0.
 FoFJK:  IHMeth= 1 ICntrl=    2127 DoSepK=F KAlg= 0 I1Cent=           0 FoldK=F
 IRaf=         0 NMat=       1 IRICut=       1 DoRegI=T DoRafI=F ISym2E= 0 IDoP0=0 IntGTp=1.
 FoFCou: FMM=F IPFlag=           0 FMFlag=      100000 FMFlg1=         800
         NFxFlg=           0 DoJE=F BraDBF=F KetDBF=F FulRan=T
         wScrn=  0.000000 ICntrl=      2127 IOpCl=  0 I1Cent=           0 NGrid=           0
         NMat0=    1 NMatS0=      1 NMatT0=    0 NMatD0=    1 NMtDS0=    0 NMtDT0=    0
 Symmetry not used in FoFCou.
 Leave Link  703 at Mon Apr  4 14:07:18 2022, MaxMem=  1879048192 cpu:             227.2 elap:              32.8
 (Enter /gpfs/software/gaussian16/sse4/tar/g16/l716.exe)
 Dipole        =-3.38612456D+00 4.10496058D-01 8.24153085D-02
 ***** Axes restored to original set *****
 -------------------------------------------------------------------
 Center     Atomic                   Forces (Hartrees/Bohr)
 Number     Number              X              Y              Z
 -------------------------------------------------------------------
      1        6          -0.003494077   -0.003090899    0.001072729
      2        6          -0.000579481    0.000458044    0.000927884
      3        6          -0.000771869   -0.000328670    0.001552645
      4        6           0.001313923    0.000795760    0.000195150
      5        6           0.000144825    0.002610305   -0.002243526
      6        6           0.001473102   -0.001442321   -0.000307102
      7        1          -0.000571947    0.000290236    0.000196351
      8        1           0.000403940   -0.000683027   -0.000012876
      9       17          -0.000626308    0.000647921   -0.000685768
     10        8           0.002306957    0.000327650   -0.000039491
     11        1           0.000273502   -0.000333675    0.000188705
     12        6          -0.002541827    0.005070868   -0.004012696
     13        6           0.004649327   -0.004097361    0.002075455
     14        6          -0.002700714    0.003461915   -0.002728560
     15        6           0.004880391   -0.003051429   -0.000874417
     16        6          -0.001049463   -0.000969100    0.003105890
     17        6          -0.001646698    0.001010378   -0.000264604
     18       17          -0.001518402    0.000255806    0.000930890
     19        1          -0.000153491   -0.000423335    0.000684031
     20        1           0.000208310   -0.000509067    0.000239311
 -------------------------------------------------------------------
 Cartesian Forces:  Max     0.005070868 RMS     0.001938312
 Leave Link  716 at Mon Apr  4 14:07:18 2022, MaxMem=  1879048192 cpu:               0.6 elap:               0.1
 (Enter /gpfs/software/gaussian16/sse4/tar/g16/l103.exe)

 GradGradGradGradGradGradGradGradGradGradGradGradGradGradGradGradGradGrad
 Berny optimization.
 Using GEDIIS/GDIIS optimizer.
 FormGI is forming the generalized inverse of G from B-inverse, IUseBI=4.
 GSVD:  received Info=                   1 from GESDD.
 Internal  Forces:  Max     0.003756706 RMS     0.001145094
 Search for a local minimum.
 Step number   4 out of a maximum of  108
 All quantities printed in internal units (Hartrees-Bohrs-Radians)
 RMS Force = .11451D-02 SwitMx=.10000D-02 MixMth= 1
 Mixed Optimization -- RFO/linear search
 Update second derivatives using D2CorX and points    2    3    4
 DE= -1.23D-03 DEPred=-1.30D-03 R= 9.42D-01
 TightC=F SS=  1.41D+00  RLast= 1.75D-01 DXNew= 1.2729D+00 5.2575D-01
 Trust test= 9.42D-01 RLast= 1.75D-01 DXMaxT set to 7.57D-01
 ITU=  1  1  1  0
 Use linear search instead of GDIIS.
     Eigenvalues ---    0.00760   0.01039   0.01191   0.01292   0.01471
     Eigenvalues ---    0.01494   0.01702   0.01913   0.02038   0.02044
     Eigenvalues ---    0.02060   0.02115   0.02136   0.02205   0.02208
     Eigenvalues ---    0.02228   0.02356   0.13426   0.15999   0.16000
     Eigenvalues ---    0.16011   0.16141   0.17707   0.22449   0.22559
     Eigenvalues ---    0.23510   0.24607   0.24990   0.24995   0.24999
     Eigenvalues ---    0.25004   0.25067   0.27559   0.31922   0.33351
     Eigenvalues ---    0.33641   0.33949   0.34362   0.35118   0.35248
     Eigenvalues ---    0.35252   0.35403   0.35616   0.37103   0.39290
     Eigenvalues ---    0.42182   0.42734   0.45966   0.47029   0.47462
     Eigenvalues ---    0.51155   0.54819   0.74349   0.94290
 RFO step:  Lambda=-6.52236461D-04 EMin= 7.59848337D-03
 Quartic linear search produced a step of  0.00041.
 Iteration  1 RMS(Cart)=  0.03184469 RMS(Int)=  0.00049114
 Iteration  2 RMS(Cart)=  0.00056775 RMS(Int)=  0.00016903
 Iteration  3 RMS(Cart)=  0.00000020 RMS(Int)=  0.00016903
 ITry= 1 IFail=0 DXMaxC= 1.16D-01 DCOld= 1.00D+10 DXMaxT= 7.57D-01 DXLimC= 3.00D+00 Rises=F
 Variable       Old X    -DE/DX   Delta X   Delta X   Delta X     New X
                                 (Linear)    (Quad)   (Total)
    R1        2.74266  -0.00049  -0.00000  -0.00469  -0.00460   2.73806
    R2        2.74027   0.00292  -0.00000   0.00700   0.00709   2.74736
    R3        2.34778  -0.00200   0.00000  -0.00092  -0.00092   2.34686
    R4        2.58969  -0.00001   0.00000   0.00268   0.00268   2.59237
    R5        2.04901   0.00021  -0.00000   0.00056   0.00056   2.04957
    R6        2.66428   0.00250  -0.00001   0.00220   0.00209   2.66637
    R7        2.05290  -0.00044   0.00000  -0.00096  -0.00096   2.05193
    R8        2.58548   0.00109  -0.00001  -0.00239  -0.00240   2.58309
    R9        3.31086   0.00109   0.00001   0.00808   0.00809   3.31895
   R10        2.66102   0.00154   0.00001   0.00949   0.00940   2.67042
   R11        2.05433  -0.00020  -0.00000  -0.00077  -0.00077   2.05356
   R12        2.72289   0.00029  -0.00001  -0.00545  -0.00546   2.71743
   R13        2.63924  -0.00179  -0.00000  -0.00507  -0.00505   2.63419
   R14        2.68953   0.00365   0.00000   0.01148   0.01148   2.70100
   R15        2.34639  -0.00365   0.00001  -0.00552  -0.00549   2.34090
   R16        2.60928   0.00050   0.00000   0.00160   0.00161   2.61089
   R17        2.65122  -0.00376  -0.00000  -0.00796  -0.00798   2.64323
   R18        2.04765   0.00041   0.00000   0.00148   0.00148   2.04913
   R19        2.64541   0.00195   0.00000   0.00595   0.00593   2.65134
   R20        2.04889   0.00047  -0.00000   0.00131   0.00131   2.05020
   R21        3.31984  -0.00179   0.00000  -0.00310  -0.00309   3.31675
    A1        1.96164   0.00039  -0.00000  -0.00058  -0.00117   1.96047
    A2        2.15284  -0.00019   0.00001   0.00372   0.00267   2.15551
    A3        2.16844  -0.00018  -0.00000  -0.00144  -0.00247   2.16597
    A4        2.15732  -0.00040   0.00000   0.00011   0.00029   2.15761
    A5        2.01409   0.00063  -0.00000   0.00354   0.00345   2.01754
    A6        2.11176  -0.00022  -0.00000  -0.00366  -0.00375   2.10800
    A7        2.12291   0.00076  -0.00000   0.00147   0.00144   2.12436
    A8        2.07407  -0.00091   0.00000  -0.00345  -0.00344   2.07063
    A9        2.08611   0.00014  -0.00000   0.00203   0.00204   2.08814
   A10        2.15757   0.00034   0.00000   0.00439   0.00453   2.16211
   A11        2.04350   0.00001  -0.00000  -0.00262  -0.00277   2.04073
   A12        2.08205  -0.00035   0.00000  -0.00158  -0.00172   2.08033
   A13        2.12585  -0.00108  -0.00000  -0.00515  -0.00517   2.12068
   A14        2.07175   0.00128   0.00001   0.01185   0.01186   2.08361
   A15        2.08551  -0.00020  -0.00001  -0.00664  -0.00665   2.07886
   A16        2.04093  -0.00000  -0.00000   0.00022   0.00007   2.04100
   A17        2.14512   0.00110  -0.00000   0.00340   0.00343   2.14855
   A18        2.09708  -0.00109   0.00000  -0.00350  -0.00346   2.09363
   A19        2.23326   0.00056   0.00001   0.01066   0.01067   2.24393
   A20        2.21967  -0.00018   0.00000   0.00306   0.00306   2.22272
   A21        1.83023  -0.00038  -0.00002  -0.01371  -0.01372   1.81651
   A22        2.34585   0.00344   0.00002   0.02468   0.02473   2.37058
   A23        2.12572  -0.00364  -0.00000  -0.01718  -0.01716   2.10855
   A24        2.16943  -0.00073   0.00001   0.00265   0.00263   2.17206
   A25        2.05548   0.00079  -0.00001  -0.00071  -0.00070   2.05478
   A26        2.05826  -0.00005  -0.00000  -0.00195  -0.00194   2.05632
   A27        2.13335  -0.00141   0.00001  -0.00129  -0.00133   2.13203
   A28        2.08115   0.00001  -0.00000  -0.00421  -0.00419   2.07696
   A29        2.06864   0.00140  -0.00000   0.00551   0.00553   2.07417
   A30        1.96159   0.00274  -0.00001   0.00499   0.00496   1.96655
   A31        2.20034  -0.00105   0.00001   0.00162   0.00164   2.20198
   A32        2.12125  -0.00168   0.00000  -0.00662  -0.00660   2.11464
    D1        0.01331  -0.00042   0.00001  -0.02754  -0.02749  -0.01418
    D2       -3.12088  -0.00039   0.00001  -0.02605  -0.02603   3.13627
    D3        3.13086   0.00050  -0.00000   0.04795   0.04809  -3.10424
    D4       -0.00333   0.00053  -0.00000   0.04943   0.04954   0.04621
    D5       -0.01221   0.00042  -0.00001   0.03173   0.03173   0.01952
    D6        3.14158   0.00013   0.00000   0.01261   0.01259  -3.12902
    D7       -3.12950  -0.00051   0.00000  -0.04464  -0.04446   3.10922
    D8        0.02428  -0.00080   0.00001  -0.06375  -0.06361  -0.03933
    D9       -0.00169   0.00014  -0.00000   0.00717   0.00721   0.00552
   D10       -3.12820   0.00010  -0.00000   0.00326   0.00326  -3.12494
   D11        3.13210   0.00011  -0.00000   0.00563   0.00571   3.13781
   D12        0.00559   0.00007  -0.00000   0.00172   0.00176   0.00735
   D13       -0.01193   0.00017  -0.00001   0.01174   0.01173  -0.00020
   D14        3.14005   0.00001  -0.00001  -0.00132  -0.00137   3.13868
   D15        3.11448   0.00020  -0.00000   0.01563   0.01567   3.13015
   D16       -0.01672   0.00005  -0.00001   0.00257   0.00257  -0.01415
   D17       -0.00055  -0.00015   0.00000  -0.01564  -0.01561  -0.01616
   D18       -3.12901  -0.00031   0.00001  -0.02052  -0.02054   3.13363
   D19        3.12859   0.00015  -0.00001   0.00386   0.00394   3.13253
   D20        0.00014  -0.00001  -0.00000  -0.00101  -0.00100  -0.00086
   D21        0.01304  -0.00018   0.00001  -0.00767  -0.00767   0.00537
   D22       -3.13864  -0.00002   0.00001   0.00505   0.00504  -3.13361
   D23        3.14139  -0.00000   0.00000  -0.00262  -0.00262   3.13878
   D24       -0.01029   0.00016   0.00000   0.01010   0.01009  -0.00020
   D25        3.01956   0.00036   0.00003   0.05808   0.05811   3.07767
   D26       -0.13168   0.00044   0.00002   0.05957   0.05959  -0.07209
   D27       -0.11132   0.00020   0.00003   0.04459   0.04461  -0.06671
   D28        3.02062   0.00028   0.00002   0.04608   0.04609   3.06672
   D29       -3.13128  -0.00002  -0.00001  -0.00430  -0.00432  -3.13560
   D30        0.01826  -0.00009  -0.00000  -0.00557  -0.00558   0.01269
   D31        3.12860   0.00013   0.00000   0.00665   0.00664   3.13524
   D32       -0.01783   0.00006   0.00000   0.00339   0.00338  -0.01445
   D33       -0.02086   0.00020  -0.00000   0.00796   0.00793  -0.01294
   D34        3.11589   0.00013  -0.00000   0.00470   0.00467   3.12056
   D35       -0.00856  -0.00003   0.00000  -0.00003  -0.00001  -0.00857
   D36       -0.00043   0.00005  -0.00000   0.00341   0.00343   0.00299
   D37        3.13756   0.00003   0.00000   0.00225   0.00224   3.13980
   D38        0.01717  -0.00018   0.00001  -0.00558  -0.00560   0.01157
   D39       -3.13414  -0.00008  -0.00000  -0.00413  -0.00415  -3.13829
   D40       -3.11957  -0.00011   0.00001  -0.00232  -0.00234  -3.12191
   D41        0.01230  -0.00001  -0.00000  -0.00087  -0.00089   0.01141
   D42       -0.00425   0.00002  -0.00000  -0.00076  -0.00078  -0.00503
   D43        3.14075   0.00004  -0.00000   0.00033   0.00033   3.14108
   D44       -3.13620  -0.00008   0.00000  -0.00215  -0.00217  -3.13837
   D45        0.00881  -0.00005   0.00000  -0.00106  -0.00107   0.00774
         Item               Value     Threshold  Converged?
 Maximum Force            0.003757     0.000450     NO 
 RMS     Force            0.001145     0.000300     NO 
 Maximum Displacement     0.116399     0.001800     NO 
 RMS     Displacement     0.031915     0.001200     NO 
 Predicted change in Energy=-3.355164D-04
 Lowest energy point so far.  Saving SCF results.
 GradGradGradGradGradGradGradGradGradGradGradGradGradGradGradGradGradGrad

 Leave Link  103 at Mon Apr  4 14:07:20 2022, MaxMem=  1879048192 cpu:              12.0 elap:               2.2
 (Enter /gpfs/software/gaussian16/sse4/tar/g16/l202.exe)
                          Input orientation:                          
 ---------------------------------------------------------------------
 Center     Atomic      Atomic             Coordinates (Angstroms)
 Number     Number       Type             X           Y           Z
 ---------------------------------------------------------------------
      1          6           0       -8.027036   -1.565757    6.822310
      2          6           0       -7.166745   -2.603338    7.353995
      3          6           0       -5.947581   -2.928941    6.815922
      4          6           0       -7.442279   -0.900419    5.669472
      5          6           0       -6.229695   -1.231624    5.132454
      6          6           0       -5.431944   -2.257805    5.686955
      7          1           0       -5.375763   -3.732166    7.270777
      8          1           0       -5.865362   -0.689757    4.263804
      9         17           0       -8.377551    0.394581    4.939489
     10          8           0       -9.112844   -1.246723    7.333746
     11          1           0       -7.550085   -3.131660    8.220166
     12          6           0       -4.156955   -2.572114    5.100894
     13          6           0       -3.571314   -2.036055    3.955132
     14          6           0       -2.510570   -2.204090    3.337807
     15          6           0       -3.191350   -3.511852    5.577778
     16          6           0       -1.968187   -3.775683    4.952691
     17          6           0       -1.569795   -3.113334    3.781763
     18         17           0       -0.028318   -3.464421    3.019446
     19          1           0       -1.301416   -4.510924    5.390740
     20          1           0       -3.420128   -4.051339    6.490158
 ---------------------------------------------------------------------
                    Distance matrix (angstroms):
                    1          2          3          4          5
     1  C    0.000000
     2  C    1.448919   0.000000
     3  C    2.486452   1.371824   0.000000
     4  C    1.453840   2.411114   2.768279   0.000000
     5  C    2.489517   2.773970   2.407185   1.366911   0.000000
     6  C    2.915899   2.430628   1.410983   2.425747   1.413126
     7  H    3.453071   2.118677   1.085836   3.854018   3.399167
     8  H    3.462104   3.860657   3.396176   2.122957   1.086697
     9  Cl   2.740583   4.035270   4.524549   1.756312   2.700937
    10  O    1.241905   2.372365   3.621725   2.383385   3.627460
    11  H    2.152565   1.084585   2.140330   3.390589   3.858437
    12  C    4.353568   3.759824   2.504992   3.729771   2.468635
    13  C    5.319337   4.980081   3.824658   4.383264   3.016652
    14  C    6.555961   6.161910   4.943252   5.608741   4.242445
    15  C    5.359106   4.447934   3.077272   4.989829   3.824827
    16  C    6.714828   5.845141   4.474839   6.224677   4.966388
    17  C    7.303142   6.659338   5.329646   6.553358   5.203831
    18  Cl   9.057936   8.395649   7.052492   8.280312   6.921507
    19  H    7.480466   6.472661   5.110838   7.129069   5.925238
    20  H    5.245193   4.108535   2.784586   5.174893   4.205689
                    6          7          8          9         10
     6  C    0.000000
     7  H    2.164576   0.000000
     8  H    2.161478   4.305560   0.000000
     9  Cl   4.033665   5.610318   2.818409   0.000000
    10  O    4.157311   4.488560   4.503432   2.994495   0.000000
    11  H    3.415743   2.447370   4.945097   4.886912   2.604025
    12  C    1.438003   2.745834   2.676311   5.161468   5.594920
    13  C    2.551534   4.138397   2.677771   5.475113   6.538092
    14  C    3.749107   5.100255   3.795432   6.613617   7.776510
    15  C    2.569984   2.772445   4.103790   6.524133   6.578627
    16  C    3.852365   4.121528   5.018514   7.646648   7.944256
    17  C    4.390658   5.200150   4.955601   7.745407   8.543911
    18  Cl   6.145787   6.836715   6.581662   9.396177  10.298543
    19  H    4.714398   4.554262   6.058127   8.622023   8.686120
    20  H    2.812348   2.129729   4.715513   6.837164   6.401916
                   11         12         13         14         15
    11  H    0.000000
    12  C    4.642874   0.000000
    13  C    5.934769   1.393953   0.000000
    14  C    7.077749   2.440185   1.238751   0.000000
    15  C    5.111295   1.429308   2.226056   2.681636   0.000000
    16  C    6.499904   2.502249   2.567381   2.317743   1.398738
    17  C    7.447390   2.954052   2.279619   1.381622   2.452330
    18  Cl   9.150694   4.708958   3.933009   2.802028   4.068425
    19  H    6.996705   3.463683   3.652174   3.316333   2.145920
    20  H    4.571136   2.158953   3.242003   3.765228   1.084354
                   16         17         18         19         20
    16  C    0.000000
    17  C    1.403030   0.000000
    18  Cl   2.756340   1.755148   0.000000
    19  H    1.084918   2.148044   2.887730   0.000000
    20  H    2.132587   3.411596   4.888220   2.430818   0.000000
 Stoichiometry    C12H5Cl2O(1-)
 Framework group  C1[X(C12H5Cl2O)]
 Deg. of freedom    54
 Full point group                 C1      NOp   1
 RotChk:  IX=0 Diff= 7.49D-03
 Largest Abelian subgroup         C1      NOp   1
 Largest concise Abelian subgroup C1      NOp   1
                         Standard orientation:                         
 ---------------------------------------------------------------------
 Center     Atomic      Atomic             Coordinates (Angstroms)
 Number     Number       Type             X           Y           Z
 ---------------------------------------------------------------------
      1          6           0        3.508263    0.802026   -0.029756
      2          6           0        2.582284    1.916422   -0.036747
      3          6           0        1.218235    1.770635   -0.032766
      4          6           0        2.826996   -0.481944    0.000982
      5          6           0        1.467427   -0.623407   -0.001124
      6          6           0        0.608250    0.498446   -0.014718
      7          1           0        0.599448    2.662639   -0.054483
      8          1           0        1.035074   -1.620253    0.015614
      9         17           0        3.837664   -1.917987    0.032046
     10          8           0        4.742375    0.936445    0.005295
     11          1           0        3.035104    2.901802   -0.054217
     12          6           0       -0.817477    0.311121   -0.006583
     13          6           0       -1.537633   -0.881257   -0.058685
     14          6           0       -2.735711   -1.196014   -0.065086
     15          6           0       -1.824616    1.322641    0.067031
     16          6           0       -3.200529    1.071007    0.063340
     17          6           0       -3.721520   -0.230104   -0.001246
     18         17           0       -5.453245   -0.515882   -0.003498
     19          1           0       -3.888478    1.908017    0.119805
     20          1           0       -1.499094    2.354560    0.137757
 ---------------------------------------------------------------------
 Rotational constants (GHZ):           1.4767193           0.1824373           0.1624096
 Leave Link  202 at Mon Apr  4 14:07:20 2022, MaxMem=  1879048192 cpu:               0.2 elap:               0.0
 (Enter /gpfs/software/gaussian16/sse4/tar/g16/l301.exe)
 Standard basis: 6-311+G(d,p) (5D, 7F)
 Ernie: Thresh=  0.10000D-02 Tol=  0.10000D-05 Strict=F.
 There are   391 symmetry adapted cartesian basis functions of A   symmetry.
 There are   376 symmetry adapted basis functions of A   symmetry.
   376 basis functions,   614 primitive gaussians,   391 cartesian basis functions
    60 alpha electrons       60 beta electrons
       nuclear repulsion energy      1000.0907433346 Hartrees.
 IExCor= 4336 DFT=T Ex+Corr=M062X ExCW=0 ScaHFX=  0.540000
 ScaDFX=  1.000000  1.000000  1.000000  1.000000 ScalE2=  1.000000  1.000000
 IRadAn=      5 IRanWt=     -1 IRanGd=            0 ICorTp=0 IEmpDi=  4
 NAtoms=   20 NActive=   20 NUniq=   20 SFac= 1.00D+00 NAtFMM=   60 NAOKFM=F Big=F
 Integral buffers will be    131072 words long.
 Raffenetti 2 integral format.
 Two-electron integral symmetry is turned on.
 Leave Link  301 at Mon Apr  4 14:07:20 2022, MaxMem=  1879048192 cpu:               0.5 elap:               0.1
 (Enter /gpfs/software/gaussian16/sse4/tar/g16/l302.exe)
 NPDir=0 NMtPBC=     1 NCelOv=     1 NCel=       1 NClECP=     1 NCelD=      1
         NCelK=      1 NCelE2=     1 NClLst=     1 CellRange=     0.0.
 One-electron integrals computed using PRISM.
 One-electron integral symmetry used in STVInt
 NBasis=   376 RedAO= T EigKep=  1.01D-06  NBF=   376
 NBsUse=   372 1.00D-06 EigRej=  8.62D-07 NBFU=   372
 Precomputing XC quadrature grid using
 IXCGrd= 4 IRadAn=           5 IRanWt=          -1 IRanGd=           0 AccXCQ= 0.00D+00.
 Generated NRdTot=       0 NPtTot=           0 NUsed=           0 NTot=          32
 NSgBfM=   383   383   383   383   383 MxSgAt=    20 MxSgA2=    20.
 Leave Link  302 at Mon Apr  4 14:07:21 2022, MaxMem=  1879048192 cpu:               3.5 elap:               0.5
 (Enter /gpfs/software/gaussian16/sse4/tar/g16/l303.exe)
 DipDrv:  MaxL=1.
 Leave Link  303 at Mon Apr  4 14:07:21 2022, MaxMem=  1879048192 cpu:               1.8 elap:               0.5
 (Enter /gpfs/software/gaussian16/sse4/tar/g16/l401.exe)
 Initial guess from the checkpoint file:  "checkpoint.chk"
 B after Tr=     0.000000   -0.000000   -0.000000
         Rot=    1.000000    0.000030    0.000005    0.000003 Ang=   0.00 deg.
 Guess basis will be translated and rotated to current coordinates.
 JPrj=2 DoOrth=T DoCkMO=T.
 Generating alternative initial guess.
 ExpMin= 4.38D-02 ExpMax= 1.06D+05 ExpMxC= 3.62D+03 IAcc=2 IRadAn=         4 AccDes= 0.00D+00
 Harris functional with IExCor= 1009 and IRadAn=       4 diagonalized for initial guess.
 HarFok:  IExCor= 1009 AccDes= 0.00D+00 IRadAn=         4 IDoV= 1 UseB2=F ITyADJ=14
 ICtDFT=  3500011 ScaDFX=  1.000000  1.000000  1.000000  1.000000
 FoFCou: FMM=F IPFlag=           0 FMFlag=      100000 FMFlg1=           0
         NFxFlg=           0 DoJE=T BraDBF=F KetDBF=T FulRan=T
         wScrn=  0.000000 ICntrl=       500 IOpCl=  0 I1Cent=   200000004 NGrid=           0
         NMat0=    1 NMatS0=      1 NMatT0=    0 NMatD0=    1 NMtDS0=    0 NMtDT0=    0
 Petite list used in FoFCou.
 Harris En= -1455.19473326916    
 Leave Link  401 at Mon Apr  4 14:07:26 2022, MaxMem=  1879048192 cpu:              23.7 elap:               5.0
 (Enter /gpfs/software/gaussian16/sse4/tar/g16/l502.exe)
 Integral symmetry usage will be decided dynamically.
 Closed shell SCF:
 Using DIIS extrapolation, IDIIS=  1040.
 NGot=  1879048192 LenX=  1878736095 LenY=  1878582773
 Requested convergence on RMS density matrix=1.00D-08 within 128 cycles.
 Requested convergence on MAX density matrix=1.00D-06.
 Requested convergence on             energy=1.00D-06.
 No special actions if energy rises.
 Fock matrices will be formed incrementally for  20 cycles.

 Cycle   1  Pass 1  IDiag  1:
 FoFJK:  IHMeth= 1 ICntrl=       0 DoSepK=F KAlg= 0 I1Cent=           0 FoldK=F
 IRaf= 820000000 NMat=       1 IRICut=       1 DoRegI=T DoRafI=F ISym2E= 0 IDoP0=0 IntGTp=1.
 FoFCou: FMM=F IPFlag=           0 FMFlag=      100000 FMFlg1=           0
         NFxFlg=           0 DoJE=F BraDBF=F KetDBF=F FulRan=T
         wScrn=  0.000000 ICntrl=         0 IOpCl=  0 I1Cent=           0 NGrid=           0
         NMat0=    1 NMatS0=      1 NMatT0=    0 NMatD0=    1 NMtDS0=    0 NMtDT0=    0
 Symmetry not used in FoFCou.
 E= -1455.76824714220    
 DIIS: error= 2.65D-03 at cycle   1 NSaved=   1.
 NSaved= 1 IEnMin= 1 EnMin= -1455.76824714220     IErMin= 1 ErrMin= 2.65D-03
 ErrMax= 2.65D-03  0.00D+00 EMaxC= 1.00D-01 BMatC= 4.19D-03 BMatP= 4.19D-03
 IDIUse=3 WtCom= 9.74D-01 WtEn= 2.65D-02
 Coeff-Com:  0.100D+01
 Coeff-En:   0.100D+01
 Coeff:      0.100D+01
 Gap=     0.384 Goal=   None    Shift=    0.000
 GapD=    0.384 DampG=1.000 DampE=1.000 DampFc=1.0000 IDamp=-1.
 RMSDP=6.96D-03 MaxDP=3.47D-01              OVMax= 4.94D-02

 Cycle   2  Pass 1  IDiag  1:
 RMSU=  6.90D-03    CP:  9.90D-01
 E= -1455.77813239829     Delta-E=       -0.009885256088 Rises=F Damp=F
 DIIS: error= 7.83D-04 at cycle   2 NSaved=   2.
 NSaved= 2 IEnMin= 2 EnMin= -1455.77813239829     IErMin= 2 ErrMin= 7.83D-04
 ErrMax= 7.83D-04  0.00D+00 EMaxC= 1.00D-01 BMatC= 2.08D-04 BMatP= 4.19D-03
 IDIUse=3 WtCom= 9.92D-01 WtEn= 7.83D-03
 Coeff-Com: -0.805D-01 0.108D+01
 Coeff-En:   0.000D+00 0.100D+01
 Coeff:     -0.799D-01 0.108D+01
 Gap=     0.155 Goal=   None    Shift=    0.000
 RMSDP=1.29D-03 MaxDP=6.40D-02 DE=-9.89D-03 OVMax= 1.03D-02

 Cycle   3  Pass 1  IDiag  1:
 RMSU=  1.14D-03    CP:  9.93D-01  1.08D+00
 E= -1455.77839529714     Delta-E=       -0.000262898851 Rises=F Damp=F
 DIIS: error= 1.28D-03 at cycle   3 NSaved=   3.
 NSaved= 3 IEnMin= 3 EnMin= -1455.77839529714     IErMin= 2 ErrMin= 7.83D-04
 ErrMax= 1.28D-03  0.00D+00 EMaxC= 1.00D-01 BMatC= 2.28D-04 BMatP= 2.08D-04
 IDIUse=3 WtCom= 9.87D-01 WtEn= 1.28D-02
 Coeff-Com: -0.801D-01 0.596D+00 0.485D+00
 Coeff-En:   0.000D+00 0.106D-01 0.989D+00
 Coeff:     -0.791D-01 0.588D+00 0.491D+00
 Gap=     0.154 Goal=   None    Shift=    0.000
 RMSDP=5.74D-04 MaxDP=4.14D-02 DE=-2.63D-04 OVMax= 6.50D-03

 Cycle   4  Pass 1  IDiag  1:
 RMSU=  4.28D-04    CP:  9.90D-01  1.09D+00  8.12D-01
 E= -1455.77862349952     Delta-E=       -0.000228202377 Rises=F Damp=F
 DIIS: error= 3.91D-04 at cycle   4 NSaved=   4.
 NSaved= 4 IEnMin= 4 EnMin= -1455.77862349952     IErMin= 4 ErrMin= 3.91D-04
 ErrMax= 3.91D-04  0.00D+00 EMaxC= 1.00D-01 BMatC= 2.45D-05 BMatP= 2.08D-04
 IDIUse=3 WtCom= 9.96D-01 WtEn= 3.91D-03
 Coeff-Com: -0.294D-01 0.153D+00 0.261D+00 0.616D+00
 Coeff-En:   0.000D+00 0.000D+00 0.162D-01 0.984D+00
 Coeff:     -0.292D-01 0.152D+00 0.260D+00 0.617D+00
 Gap=     0.153 Goal=   None    Shift=    0.000
 RMSDP=2.34D-04 MaxDP=1.37D-02 DE=-2.28D-04 OVMax= 1.78D-03

 Cycle   5  Pass 1  IDiag  1:
 RMSU=  1.41D-04    CP:  9.91D-01  1.09D+00  9.08D-01  7.16D-01
 E= -1455.77864579475     Delta-E=       -0.000022295229 Rises=F Damp=F
 DIIS: error= 2.18D-04 at cycle   5 NSaved=   5.
 NSaved= 5 IEnMin= 5 EnMin= -1455.77864579475     IErMin= 5 ErrMin= 2.18D-04
 ErrMax= 2.18D-04  0.00D+00 EMaxC= 1.00D-01 BMatC= 6.07D-06 BMatP= 2.45D-05
 IDIUse=3 WtCom= 9.98D-01 WtEn= 2.18D-03
 Coeff-Com:  0.462D-03-0.447D-01 0.548D-01 0.384D+00 0.606D+00
 Coeff-En:   0.000D+00 0.000D+00 0.000D+00 0.121D+00 0.879D+00
 Coeff:      0.461D-03-0.446D-01 0.546D-01 0.383D+00 0.606D+00
 Gap=     0.154 Goal=   None    Shift=    0.000
 RMSDP=6.55D-05 MaxDP=3.69D-03 DE=-2.23D-05 OVMax= 1.35D-03

 Cycle   6  Pass 1  IDiag  1:
 RMSU=  4.09D-05    CP:  9.90D-01  1.09D+00  9.22D-01  7.79D-01  8.30D-01
 E= -1455.77865197603     Delta-E=       -0.000006181286 Rises=F Damp=F
 DIIS: error= 7.07D-05 at cycle   6 NSaved=   6.
 NSaved= 6 IEnMin= 6 EnMin= -1455.77865197603     IErMin= 6 ErrMin= 7.07D-05
 ErrMax= 7.07D-05  0.00D+00 EMaxC= 1.00D-01 BMatC= 7.48D-07 BMatP= 6.07D-06
 IDIUse=1 WtCom= 1.00D+00 WtEn= 0.00D+00
 Coeff-Com:  0.298D-02-0.408D-01 0.375D-02 0.147D+00 0.350D+00 0.537D+00
 Coeff:      0.298D-02-0.408D-01 0.375D-02 0.147D+00 0.350D+00 0.537D+00
 Gap=     0.154 Goal=   None    Shift=    0.000
 RMSDP=3.33D-05 MaxDP=1.95D-03 DE=-6.18D-06 OVMax= 2.91D-04

 Cycle   7  Pass 1  IDiag  1:
 RMSU=  1.66D-05    CP:  9.90D-01  1.09D+00  9.27D-01  8.27D-01  7.53D-01
                    CP:  6.61D-01
 E= -1455.77865278695     Delta-E=       -0.000000810917 Rises=F Damp=F
 DIIS: error= 1.14D-05 at cycle   7 NSaved=   7.
 NSaved= 7 IEnMin= 7 EnMin= -1455.77865278695     IErMin= 7 ErrMin= 1.14D-05
 ErrMax= 1.14D-05  0.00D+00 EMaxC= 1.00D-01 BMatC= 4.32D-08 BMatP= 7.48D-07
 IDIUse=1 WtCom= 1.00D+00 WtEn= 0.00D+00
 Coeff-Com:  0.135D-02-0.125D-01-0.587D-02 0.105D-01 0.726D-01 0.198D+00
 Coeff-Com:  0.736D+00
 Coeff:      0.135D-02-0.125D-01-0.587D-02 0.105D-01 0.726D-01 0.198D+00
 Coeff:      0.736D+00
 Gap=     0.154 Goal=   None    Shift=    0.000
 RMSDP=1.45D-05 MaxDP=1.08D-03 DE=-8.11D-07 OVMax= 1.47D-04

 Cycle   8  Pass 1  IDiag  1:
 RMSU=  7.38D-06    CP:  9.90D-01  1.09D+00  9.30D-01  8.16D-01  7.79D-01
                    CP:  7.18D-01  8.61D-01
 E= -1455.77865285529     Delta-E=       -0.000000068345 Rises=F Damp=F
 DIIS: error= 5.37D-06 at cycle   8 NSaved=   8.
 NSaved= 8 IEnMin= 8 EnMin= -1455.77865285529     IErMin= 8 ErrMin= 5.37D-06
 ErrMax= 5.37D-06  0.00D+00 EMaxC= 1.00D-01 BMatC= 1.29D-08 BMatP= 4.32D-08
 IDIUse=1 WtCom= 1.00D+00 WtEn= 0.00D+00
 Coeff-Com:  0.137D-03 0.150D-02-0.352D-02-0.240D-01-0.299D-01-0.208D-01
 Coeff-Com:  0.356D+00 0.721D+00
 Coeff:      0.137D-03 0.150D-02-0.352D-02-0.240D-01-0.299D-01-0.208D-01
 Coeff:      0.356D+00 0.721D+00
 Gap=     0.154 Goal=   None    Shift=    0.000
 RMSDP=5.41D-06 MaxDP=3.06D-04 DE=-6.83D-08 OVMax= 6.40D-05

 Cycle   9  Pass 1  IDiag  1:
 RMSU=  3.01D-06    CP:  9.90D-01  1.09D+00  9.30D-01  8.15D-01  7.75D-01
                    CP:  7.43D-01  1.01D+00  9.59D-01
 E= -1455.77865287559     Delta-E=       -0.000000020300 Rises=F Damp=F
 DIIS: error= 1.70D-06 at cycle   9 NSaved=   9.
 NSaved= 9 IEnMin= 9 EnMin= -1455.77865287559     IErMin= 9 ErrMin= 1.70D-06
 ErrMax= 1.70D-06  0.00D+00 EMaxC= 1.00D-01 BMatC= 1.16D-09 BMatP= 1.29D-08
 IDIUse=1 WtCom= 1.00D+00 WtEn= 0.00D+00
 Coeff-Com: -0.132D-03 0.229D-02-0.531D-03-0.108D-01-0.192D-01-0.335D-01
 Coeff-Com:  0.433D-01 0.256D+00 0.763D+00
 Coeff:     -0.132D-03 0.229D-02-0.531D-03-0.108D-01-0.192D-01-0.335D-01
 Coeff:      0.433D-01 0.256D+00 0.763D+00
 Gap=     0.154 Goal=   None    Shift=    0.000
 RMSDP=1.73D-06 MaxDP=9.57D-05 DE=-2.03D-08 OVMax= 3.84D-05

 Cycle  10  Pass 1  IDiag  1:
 RMSU=  9.77D-07    CP:  9.90D-01  1.09D+00  9.29D-01  8.12D-01  7.73D-01
                    CP:  7.51D-01  1.02D+00  1.00D+00  1.13D+00
 E= -1455.77865287843     Delta-E=       -0.000000002838 Rises=F Damp=F
 DIIS: error= 8.45D-07 at cycle  10 NSaved=  10.
 NSaved=10 IEnMin=10 EnMin= -1455.77865287843     IErMin=10 ErrMin= 8.45D-07
 ErrMax= 8.45D-07  0.00D+00 EMaxC= 1.00D-01 BMatC= 3.41D-10 BMatP= 1.16D-09
 IDIUse=1 WtCom= 1.00D+00 WtEn= 0.00D+00
 Coeff-Com: -0.905D-04 0.901D-03 0.323D-03-0.133D-02-0.394D-02-0.123D-01
 Coeff-Com: -0.372D-01-0.968D-02 0.376D+00 0.688D+00
 Coeff:     -0.905D-04 0.901D-03 0.323D-03-0.133D-02-0.394D-02-0.123D-01
 Coeff:     -0.372D-01-0.968D-02 0.376D+00 0.688D+00
 Gap=     0.154 Goal=   None    Shift=    0.000
 RMSDP=6.47D-07 MaxDP=2.87D-05 DE=-2.84D-09 OVMax= 2.20D-05

 Cycle  11  Pass 1  IDiag  1:
 RMSU=  4.69D-07    CP:  9.90D-01  1.09D+00  9.29D-01  8.12D-01  7.73D-01
                    CP:  7.50D-01  1.02D+00  1.03D+00  1.25D+00  9.21D-01
 E= -1455.77865287924     Delta-E=       -0.000000000809 Rises=F Damp=F
 DIIS: error= 4.32D-07 at cycle  11 NSaved=  11.
 NSaved=11 IEnMin=11 EnMin= -1455.77865287924     IErMin=11 ErrMin= 4.32D-07
 ErrMax= 4.32D-07  0.00D+00 EMaxC= 1.00D-01 BMatC= 4.52D-11 BMatP= 3.41D-10
 IDIUse=1 WtCom= 1.00D+00 WtEn= 0.00D+00
 Coeff-Com: -0.230D-05-0.181D-03 0.197D-03 0.174D-02 0.268D-02 0.253D-02
 Coeff-Com: -0.217D-01-0.591D-01-0.280D-01 0.241D+00 0.861D+00
 Coeff:     -0.230D-05-0.181D-03 0.197D-03 0.174D-02 0.268D-02 0.253D-02
 Coeff:     -0.217D-01-0.591D-01-0.280D-01 0.241D+00 0.861D+00
 Gap=     0.154 Goal=   None    Shift=    0.000
 RMSDP=4.70D-07 MaxDP=2.72D-05 DE=-8.09D-10 OVMax= 1.61D-05

 Cycle  12  Pass 1  IDiag  1:
 RMSU=  2.72D-07    CP:  9.90D-01  1.09D+00  9.29D-01  8.11D-01  7.73D-01
                    CP:  7.52D-01  1.02D+00  1.02D+00  1.29D+00  1.16D+00
                    CP:  1.11D+00
 E= -1455.77865287952     Delta-E=       -0.000000000276 Rises=F Damp=F
 DIIS: error= 2.10D-07 at cycle  12 NSaved=  12.
 NSaved=12 IEnMin=12 EnMin= -1455.77865287952     IErMin=12 ErrMin= 2.10D-07
 ErrMax= 2.10D-07  0.00D+00 EMaxC= 1.00D-01 BMatC= 1.15D-11 BMatP= 4.52D-11
 IDIUse=1 WtCom= 1.00D+00 WtEn= 0.00D+00
 Coeff-Com:  0.156D-04-0.251D-03 0.391D-04 0.104D-02 0.189D-02 0.317D-02
 Coeff-Com: -0.327D-02-0.244D-01-0.842D-01-0.170D-01 0.412D+00 0.711D+00
 Coeff:      0.156D-04-0.251D-03 0.391D-04 0.104D-02 0.189D-02 0.317D-02
 Coeff:     -0.327D-02-0.244D-01-0.842D-01-0.170D-01 0.412D+00 0.711D+00
 Gap=     0.154 Goal=   None    Shift=    0.000
 RMSDP=1.60D-07 MaxDP=9.70D-06 DE=-2.76D-10 OVMax= 7.63D-06

 Cycle  13  Pass 1  IDiag  1:
 RMSU=  1.10D-07    CP:  9.90D-01  1.09D+00  9.29D-01  8.11D-01  7.73D-01
                    CP:  7.52D-01  1.01D+00  1.03D+00  1.30D+00  1.20D+00
                    CP:  1.24D+00  1.03D+00
 E= -1455.77865287947     Delta-E=        0.000000000049 Rises=F Damp=F
 DIIS: error= 9.71D-08 at cycle  13 NSaved=  13.
 NSaved=13 IEnMin=12 EnMin= -1455.77865287952     IErMin=13 ErrMin= 9.71D-08
 ErrMax= 9.71D-08  0.00D+00 EMaxC= 1.00D-01 BMatC= 1.19D-12 BMatP= 1.15D-11
 IDIUse=1 WtCom= 1.00D+00 WtEn= 0.00D+00
 Coeff-Com:  0.370D-05-0.272D-04-0.159D-04-0.172D-04-0.271D-04 0.344D-03
 Coeff-Com:  0.254D-02 0.464D-02-0.164D-01-0.475D-01-0.445D-01 0.174D+00
 Coeff-Com:  0.927D+00
 Coeff:      0.370D-05-0.272D-04-0.159D-04-0.172D-04-0.271D-04 0.344D-03
 Coeff:      0.254D-02 0.464D-02-0.164D-01-0.475D-01-0.445D-01 0.174D+00
 Coeff:      0.927D+00
 Gap=     0.154 Goal=   None    Shift=    0.000
 RMSDP=1.07D-07 MaxDP=6.92D-06 DE= 4.91D-11 OVMax= 4.02D-06

 Cycle  14  Pass 1  IDiag  1:
 RMSU=  3.54D-08    CP:  9.90D-01  1.09D+00  9.29D-01  8.11D-01  7.73D-01
                    CP:  7.52D-01  1.01D+00  1.02D+00  1.29D+00  1.25D+00
                    CP:  1.28D+00  1.24D+00  1.14D+00
 E= -1455.77865287949     Delta-E=       -0.000000000020 Rises=F Damp=F
 DIIS: error= 4.19D-08 at cycle  14 NSaved=  14.
 NSaved=14 IEnMin=12 EnMin= -1455.77865287952     IErMin=14 ErrMin= 4.19D-08
 ErrMax= 4.19D-08  0.00D+00 EMaxC= 1.00D-01 BMatC= 3.89D-13 BMatP= 1.19D-12
 IDIUse=1 WtCom= 1.00D+00 WtEn= 0.00D+00
 Coeff-Com: -0.117D-05 0.356D-04-0.169D-04-0.206D-03-0.393D-03-0.377D-03
 Coeff-Com:  0.171D-02 0.686D-02 0.928D-02-0.189D-01-0.101D+00-0.568D-01
 Coeff-Com:  0.446D+00 0.714D+00
 Coeff:     -0.117D-05 0.356D-04-0.169D-04-0.206D-03-0.393D-03-0.377D-03
 Coeff:      0.171D-02 0.686D-02 0.928D-02-0.189D-01-0.101D+00-0.568D-01
 Coeff:      0.446D+00 0.714D+00
 Gap=     0.154 Goal=   None    Shift=    0.000
 RMSDP=3.80D-08 MaxDP=1.84D-06 DE=-2.00D-11 OVMax= 1.52D-06

 Cycle  15  Pass 1  IDiag  1:
 RMSU=  1.24D-08    CP:  9.90D-01  1.09D+00  9.29D-01  8.11D-01  7.73D-01
                    CP:  7.52D-01  1.01D+00  1.03D+00  1.29D+00  1.26D+00
                    CP:  1.30D+00  1.29D+00  1.29D+00  1.13D+00
 E= -1455.77865287954     Delta-E=       -0.000000000050 Rises=F Damp=F
 DIIS: error= 1.26D-08 at cycle  15 NSaved=  15.
 NSaved=15 IEnMin=15 EnMin= -1455.77865287954     IErMin=15 ErrMin= 1.26D-08
 ErrMax= 1.26D-08  0.00D+00 EMaxC= 1.00D-01 BMatC= 3.68D-14 BMatP= 3.89D-13
 IDIUse=1 WtCom= 1.00D+00 WtEn= 0.00D+00
 Coeff-Com: -0.953D-06 0.155D-04-0.413D-05-0.606D-04-0.120D-03-0.123D-03
 Coeff-Com:  0.394D-04 0.125D-02 0.600D-02 0.272D-02-0.243D-01-0.514D-01
 Coeff-Com: -0.212D-01 0.189D+00 0.898D+00
 Coeff:     -0.953D-06 0.155D-04-0.413D-05-0.606D-04-0.120D-03-0.123D-03
 Coeff:      0.394D-04 0.125D-02 0.600D-02 0.272D-02-0.243D-01-0.514D-01
 Coeff:     -0.212D-01 0.189D+00 0.898D+00
 Gap=     0.154 Goal=   None    Shift=    0.000
 RMSDP=1.60D-08 MaxDP=9.42D-07 DE=-4.96D-11 OVMax= 6.37D-07

 Cycle  16  Pass 1  IDiag  1:
 RMSU=  5.42D-09    CP:  9.90D-01  1.09D+00  9.29D-01  8.11D-01  7.73D-01
                    CP:  7.52D-01  1.01D+00  1.03D+00  1.29D+00  1.26D+00
                    CP:  1.30D+00  1.32D+00  1.35D+00  1.22D+00  1.23D+00
 E= -1455.77865287947     Delta-E=        0.000000000068 Rises=F Damp=F
 DIIS: error= 7.05D-09 at cycle  16 NSaved=  16.
 NSaved=16 IEnMin=15 EnMin= -1455.77865287954     IErMin=16 ErrMin= 7.05D-09
 ErrMax= 7.05D-09  0.00D+00 EMaxC= 1.00D-01 BMatC= 5.50D-15 BMatP= 3.68D-14
 IDIUse=1 WtCom= 1.00D+00 WtEn= 0.00D+00
 Coeff-Com: -0.183D-06 0.879D-06 0.534D-06 0.428D-05 0.370D-05 0.524D-05
 Coeff-Com: -0.183D-03-0.408D-03 0.545D-03 0.293D-02 0.514D-02-0.893D-02
 Coeff-Com: -0.581D-01-0.351D-01 0.289D+00 0.805D+00
 Coeff:     -0.183D-06 0.879D-06 0.534D-06 0.428D-05 0.370D-05 0.524D-05
 Coeff:     -0.183D-03-0.408D-03 0.545D-03 0.293D-02 0.514D-02-0.893D-02
 Coeff:     -0.581D-01-0.351D-01 0.289D+00 0.805D+00
 Gap=     0.154 Goal=   None    Shift=    0.000
 RMSDP=8.27D-09 MaxDP=4.92D-07 DE= 6.82D-11 OVMax= 1.55D-07

 SCF Done:  E(RM062X) =  -1455.77865288     A.U. after   16 cycles
            NFock= 16  Conv=0.83D-08     -V/T= 2.0027
 KE= 1.451810587701D+03 PE=-5.449734382214D+03 EE= 1.542054398299D+03
 Leave Link  502 at Mon Apr  4 14:10:54 2022, MaxMem=  1879048192 cpu:            1433.8 elap:             207.5
 (Enter /gpfs/software/gaussian16/sse4/tar/g16/l701.exe)
 ... and contract with generalized density number  0.
 Compute integral first derivatives.
 Leave Link  701 at Mon Apr  4 14:10:56 2022, MaxMem=  1879048192 cpu:               7.7 elap:               1.8
 (Enter /gpfs/software/gaussian16/sse4/tar/g16/l702.exe)
 L702 exits ... SP integral derivatives will be done elsewhere.
 Leave Link  702 at Mon Apr  4 14:10:56 2022, MaxMem=  1879048192 cpu:               0.6 elap:               0.1
 (Enter /gpfs/software/gaussian16/sse4/tar/g16/l703.exe)
 Integral derivatives from FoFJK, PRISM(SPDF).
 Compute integral first derivatives, UseDBF=F ICtDFT=           0.
 Calling FoFJK, ICntrl=      2127 FMM=F ISym2X=0 I1Cent= 0 IOpClX= 0 NMat=1 NMatS=1 NMatT=0.
 FoFJK:  IHMeth= 1 ICntrl=    2127 DoSepK=F KAlg= 0 I1Cent=           0 FoldK=F
 IRaf=         0 NMat=       1 IRICut=       1 DoRegI=T DoRafI=F ISym2E= 0 IDoP0=0 IntGTp=1.
 FoFCou: FMM=F IPFlag=           0 FMFlag=      100000 FMFlg1=         800
         NFxFlg=           0 DoJE=F BraDBF=F KetDBF=F FulRan=T
         wScrn=  0.000000 ICntrl=      2127 IOpCl=  0 I1Cent=           0 NGrid=           0
         NMat0=    1 NMatS0=      1 NMatT0=    0 NMatD0=    1 NMtDS0=    0 NMtDT0=    0
 Symmetry not used in FoFCou.
 Leave Link  703 at Mon Apr  4 14:11:25 2022, MaxMem=  1879048192 cpu:             202.0 elap:              28.9
 (Enter /gpfs/software/gaussian16/sse4/tar/g16/l716.exe)
 Dipole        =-3.32492142D+00 4.34042871D-01 2.64510388D-02
 ***** Axes restored to original set *****
 -------------------------------------------------------------------
 Center     Atomic                   Forces (Hartrees/Bohr)
 Number     Number              X              Y              Z
 -------------------------------------------------------------------
      1        6           0.001565986    0.005460664    0.005396657
      2        6          -0.000046124   -0.002633317   -0.000618709
      3        6          -0.001672572    0.000151622    0.000282699
      4        6          -0.002215200   -0.000188398   -0.002159652
      5        6           0.001931629   -0.001280836   -0.000338625
      6        6          -0.001316509    0.000949059    0.000014200
      7        1          -0.000073317    0.000332963    0.000316578
      8        1          -0.000159667    0.000230156    0.000184886
      9       17           0.000411916   -0.000379348    0.000227403
     10        8           0.000334626   -0.002591725   -0.002533898
     11        1           0.000202206    0.000000173    0.000097140
     12        6           0.002091176    0.001771149   -0.003354780
     13        6          -0.002582765   -0.001695885    0.004107407
     14        6           0.003166539    0.001654920   -0.004493135
     15        6           0.000368321   -0.001114988    0.000600390
     16        6           0.001089915   -0.000468035    0.000855528
     17        6          -0.002315051   -0.000232284    0.001510189
     18       17          -0.000660442    0.000282364    0.000162397
     19        1          -0.000126893    0.000040584   -0.000019970
     20        1           0.000006227   -0.000288837   -0.000236705
 -------------------------------------------------------------------
 Cartesian Forces:  Max     0.005460664 RMS     0.001796963
 Leave Link  716 at Mon Apr  4 14:11:25 2022, MaxMem=  1879048192 cpu:               0.5 elap:               0.1
 (Enter /gpfs/software/gaussian16/sse4/tar/g16/l103.exe)

 GradGradGradGradGradGradGradGradGradGradGradGradGradGradGradGradGradGrad
 Berny optimization.
 Using GEDIIS/GDIIS optimizer.
 FormGI is forming the generalized inverse of G from B-inverse, IUseBI=4.
 GSVD:  received Info=                   1 from GESDD.
 Internal  Forces:  Max     0.003058426 RMS     0.000799183
 Search for a local minimum.
 Step number   5 out of a maximum of  108
 All quantities printed in internal units (Hartrees-Bohrs-Radians)
 RMS Force = .79918D-03 SwitMx=.10000D-02 MixMth= 2
 Mixed Optimization -- En-DIIS/RFO-DIIS
 Update second derivatives using D2CorX and points    2    3    4    5
 DE= -1.20D-04 DEPred=-3.36D-04 R= 3.58D-01
 Trust test= 3.58D-01 RLast= 1.68D-01 DXMaxT set to 7.57D-01
 ITU=  0  1  1  1  0
 Use linear search instead of GDIIS.
     Eigenvalues ---    0.00564   0.01110   0.01289   0.01466   0.01483
     Eigenvalues ---    0.01695   0.01904   0.02011   0.02042   0.02054
     Eigenvalues ---    0.02114   0.02134   0.02157   0.02207   0.02227
     Eigenvalues ---    0.02300   0.02912   0.10163   0.15999   0.16005
     Eigenvalues ---    0.16020   0.16139   0.16891   0.22454   0.22558
     Eigenvalues ---    0.23525   0.24594   0.24928   0.24973   0.24999
     Eigenvalues ---    0.25005   0.25071   0.28281   0.32583   0.33507
     Eigenvalues ---    0.33592   0.33973   0.34381   0.35128   0.35247
     Eigenvalues ---    0.35258   0.35403   0.35616   0.37021   0.39030
     Eigenvalues ---    0.42016   0.42840   0.43820   0.46459   0.47466
     Eigenvalues ---    0.51627   0.55204   0.75608   0.94224
 RFO step:  Lambda=-5.03875843D-04 EMin= 5.64406733D-03
 Quartic linear search produced a step of -0.39789.
 Iteration  1 RMS(Cart)=  0.02798563 RMS(Int)=  0.00046197
 Iteration  2 RMS(Cart)=  0.00049237 RMS(Int)=  0.00015566
 Iteration  3 RMS(Cart)=  0.00000018 RMS(Int)=  0.00015566
 ITry= 1 IFail=0 DXMaxC= 9.90D-02 DCOld= 1.00D+10 DXMaxT= 7.57D-01 DXLimC= 3.00D+00 Rises=F
 Variable       Old X    -DE/DX   Delta X   Delta X   Delta X     New X
                                 (Linear)    (Quad)   (Total)
    R1        2.73806   0.00059   0.00183  -0.00560  -0.00368   2.73438
    R2        2.74736   0.00094  -0.00282   0.00871   0.00596   2.75332
    R3        2.34686  -0.00200   0.00036  -0.00176  -0.00140   2.34546
    R4        2.59237  -0.00109  -0.00107   0.00309   0.00203   2.59440
    R5        2.04957   0.00000  -0.00022   0.00064   0.00041   2.04998
    R6        2.66637   0.00091  -0.00083   0.00161   0.00070   2.66707
    R7        2.05193  -0.00015   0.00038  -0.00123  -0.00084   2.05109
    R8        2.58309   0.00095   0.00095  -0.00385  -0.00290   2.58019
    R9        3.31895  -0.00059  -0.00322   0.01019   0.00697   3.32592
   R10        2.67042  -0.00106  -0.00374   0.01228   0.00845   2.67887
   R11        2.05356  -0.00008   0.00031  -0.00106  -0.00075   2.05281
   R12        2.71743   0.00128   0.00217  -0.00658  -0.00441   2.71302
   R13        2.63419  -0.00208   0.00201  -0.00887  -0.00685   2.62734
   R14        2.70100   0.00091  -0.00457   0.01547   0.01090   2.71190
   R15        2.34090   0.00248   0.00218  -0.00441  -0.00221   2.33869
   R16        2.61089   0.00010  -0.00064   0.00203   0.00140   2.61229
   R17        2.64323  -0.00068   0.00318  -0.01011  -0.00695   2.63628
   R18        2.04913  -0.00005  -0.00059   0.00165   0.00106   2.05020
   R19        2.65134   0.00028  -0.00236   0.00778   0.00541   2.65675
   R20        2.05020  -0.00011  -0.00052   0.00126   0.00073   2.05093
   R21        3.31675  -0.00071   0.00123  -0.00345  -0.00222   3.31453
    A1        1.96047   0.00027   0.00047  -0.00087  -0.00094   1.95953
    A2        2.15551  -0.00020  -0.00106   0.00547   0.00348   2.15899
    A3        2.16597   0.00004   0.00098  -0.00192  -0.00185   2.16412
    A4        2.15761  -0.00055  -0.00012  -0.00009  -0.00005   2.15756
    A5        2.01754   0.00045  -0.00137   0.00506   0.00360   2.02113
    A6        2.10800   0.00010   0.00149  -0.00492  -0.00352   2.10448
    A7        2.12436   0.00062  -0.00057   0.00203   0.00145   2.12580
    A8        2.07063  -0.00054   0.00137  -0.00456  -0.00318   2.06745
    A9        2.08814  -0.00008  -0.00081   0.00256   0.00176   2.08990
   A10        2.16211  -0.00034  -0.00180   0.00551   0.00386   2.16596
   A11        2.04073   0.00033   0.00110  -0.00348  -0.00244   2.03830
   A12        2.08033   0.00001   0.00068  -0.00203  -0.00140   2.07892
   A13        2.12068  -0.00012   0.00206  -0.00639  -0.00438   2.11630
   A14        2.08361  -0.00021  -0.00472   0.01462   0.00991   2.09352
   A15        2.07886   0.00033   0.00264  -0.00816  -0.00551   2.07336
   A16        2.04100   0.00014  -0.00003   0.00017   0.00003   2.04103
   A17        2.14855   0.00049  -0.00137   0.00462   0.00332   2.15188
   A18        2.09363  -0.00063   0.00138  -0.00480  -0.00335   2.09027
   A19        2.24393  -0.00048  -0.00425   0.01468   0.01044   2.25436
   A20        2.22272  -0.00040  -0.00122   0.00426   0.00304   2.22577
   A21        1.81651   0.00089   0.00546  -0.01892  -0.01347   1.80305
   A22        2.37058   0.00116  -0.00984   0.03628   0.02646   2.39705
   A23        2.10855  -0.00306   0.00683  -0.02664  -0.01978   2.08877
   A24        2.17206  -0.00072  -0.00104   0.00294   0.00186   2.17392
   A25        2.05478   0.00052   0.00028  -0.00132  -0.00103   2.05375
   A26        2.05632   0.00020   0.00077  -0.00163  -0.00085   2.05548
   A27        2.13203  -0.00065   0.00053  -0.00175  -0.00126   2.13077
   A28        2.07696   0.00026   0.00167  -0.00484  -0.00316   2.07380
   A29        2.07417   0.00040  -0.00220   0.00662   0.00444   2.07861
   A30        1.96655   0.00239  -0.00197   0.00822   0.00624   1.97279
   A31        2.20198  -0.00153  -0.00065   0.00111   0.00046   2.20245
   A32        2.11464  -0.00087   0.00263  -0.00934  -0.00670   2.10794
    D1       -0.01418   0.00101   0.01094   0.02025   0.03115   0.01696
    D2        3.13627   0.00082   0.01036   0.01403   0.02438  -3.12254
    D3       -3.10424  -0.00141  -0.01913  -0.03544  -0.05480   3.12414
    D4        0.04621  -0.00160  -0.01971  -0.04166  -0.06157  -0.01536
    D5        0.01952  -0.00110  -0.01262  -0.02405  -0.03671  -0.01718
    D6       -3.12902  -0.00085  -0.00501  -0.02436  -0.02934   3.12482
    D7        3.10922   0.00133   0.01769   0.03229   0.04972  -3.12424
    D8       -0.03933   0.00159   0.02531   0.03198   0.05709   0.01776
    D9        0.00552  -0.00041  -0.00287  -0.00710  -0.01003  -0.00451
   D10       -3.12494  -0.00049  -0.00130  -0.01125  -0.01255  -3.13749
   D11        3.13781  -0.00020  -0.00227  -0.00052  -0.00292   3.13490
   D12        0.00735  -0.00029  -0.00070  -0.00467  -0.00544   0.00191
   D13       -0.00020  -0.00023  -0.00467  -0.00452  -0.00918  -0.00938
   D14        3.13868  -0.00003   0.00055  -0.00676  -0.00619   3.13249
   D15        3.13015  -0.00015  -0.00623  -0.00038  -0.00666   3.12349
   D16       -0.01415   0.00005  -0.00102  -0.00262  -0.00367  -0.01782
   D17       -0.01616   0.00058   0.00621   0.01480   0.02096   0.00480
   D18        3.13363   0.00047   0.00817   0.00635   0.01451  -3.13504
   D19        3.13253   0.00032  -0.00157   0.01512   0.01344  -3.13721
   D20       -0.00086   0.00020   0.00040   0.00666   0.00699   0.00613
   D21        0.00537   0.00014   0.00305   0.00077   0.00384   0.00921
   D22       -3.13361  -0.00004  -0.00200   0.00292   0.00095  -3.13266
   D23        3.13878   0.00026   0.00104   0.00930   0.01029  -3.13412
   D24       -0.00020   0.00007  -0.00402   0.01145   0.00740   0.00720
   D25        3.07767   0.00008  -0.02312   0.06336   0.04023   3.11790
   D26       -0.07209   0.00018  -0.02371   0.06662   0.04290  -0.02919
   D27       -0.06671   0.00028  -0.01775   0.06106   0.04331  -0.02340
   D28        3.06672   0.00039  -0.01834   0.06432   0.04598   3.11270
   D29       -3.13560   0.00002   0.00172  -0.00561  -0.00391  -3.13951
   D30        0.01269  -0.00007   0.00222  -0.00833  -0.00612   0.00657
   D31        3.13524   0.00007  -0.00264   0.00932   0.00667  -3.14127
   D32       -0.01445   0.00011  -0.00135   0.00658   0.00523  -0.00922
   D33       -0.01294   0.00016  -0.00315   0.01206   0.00888  -0.00406
   D34        3.12056   0.00019  -0.00186   0.00931   0.00743   3.12799
   D35       -0.00857   0.00002   0.00000   0.00115   0.00117  -0.00740
   D36        0.00299  -0.00003  -0.00136   0.00289   0.00154   0.00454
   D37        3.13980   0.00000  -0.00089   0.00262   0.00174   3.14154
   D38        0.01157  -0.00021   0.00223  -0.01006  -0.00785   0.00373
   D39       -3.13829  -0.00003   0.00165  -0.00552  -0.00388   3.14101
   D40       -3.12191  -0.00024   0.00093  -0.00732  -0.00640  -3.12831
   D41        0.01141  -0.00007   0.00035  -0.00278  -0.00244   0.00898
   D42       -0.00503   0.00011   0.00031   0.00134   0.00165  -0.00338
   D43        3.14108   0.00008  -0.00013   0.00156   0.00144  -3.14066
   D44       -3.13837  -0.00007   0.00086  -0.00314  -0.00229  -3.14066
   D45        0.00774  -0.00010   0.00042  -0.00292  -0.00250   0.00524
         Item               Value     Threshold  Converged?
 Maximum Force            0.003058     0.000450     NO 
 RMS     Force            0.000799     0.000300     NO 
 Maximum Displacement     0.099024     0.001800     NO 
 RMS     Displacement     0.027993     0.001200     NO 
 Predicted change in Energy=-3.251661D-04
 Lowest energy point so far.  Saving SCF results.
 GradGradGradGradGradGradGradGradGradGradGradGradGradGradGradGradGradGrad

 Leave Link  103 at Mon Apr  4 14:11:25 2022, MaxMem=  1879048192 cpu:               0.2 elap:               0.0
 (Enter /gpfs/software/gaussian16/sse4/tar/g16/l202.exe)
                          Input orientation:                          
 ---------------------------------------------------------------------
 Center     Atomic      Atomic             Coordinates (Angstroms)
 Number     Number       Type             X           Y           Z
 ---------------------------------------------------------------------
      1          6           0       -8.013960   -1.543030    6.844086
      2          6           0       -7.158974   -2.584534    7.371341
      3          6           0       -5.941920   -2.915911    6.829291
      4          6           0       -7.444989   -0.906415    5.663480
      5          6           0       -6.234542   -1.235875    5.124476
      6          6           0       -5.429172   -2.254742    5.692692
      7          1           0       -5.370548   -3.715026    7.290829
      8          1           0       -5.872087   -0.712120    4.244502
      9         17           0       -8.401654    0.363214    4.908210
     10          8           0       -9.122395   -1.254213    7.322052
     11          1           0       -7.536879   -3.110080    8.241852
     12          6           0       -4.156644   -2.567562    5.106208
     13          6           0       -3.548450   -2.017980    3.983231
     14          6           0       -2.491185   -2.165150    3.357025
     15          6           0       -3.199505   -3.535936    5.559611
     16          6           0       -1.976055   -3.789826    4.939208
     17          6           0       -1.564412   -3.095965    3.787844
     18         17           0       -0.019034   -3.443953    3.034764
     19          1           0       -1.321269   -4.544574    5.362885
     20          1           0       -3.441248   -4.103741    6.451913
 ---------------------------------------------------------------------
                    Distance matrix (angstroms):
                    1          2          3          4          5
     1  C    0.000000
     2  C    1.446973   0.000000
     3  C    2.485633   1.372898   0.000000
     4  C    1.456996   2.411364   2.767021   0.000000
     5  C    2.493538   2.778823   2.411336   1.365376   0.000000
     6  C    2.917768   2.432866   1.411351   2.425357   1.417596
     7  H    3.450330   2.117301   1.085389   3.852255   3.403786
     8  H    3.469275   3.865118   3.397456   2.127269   1.086300
     9  Cl   2.744392   4.037386   4.526975   1.759999   2.701894
    10  O    1.241167   2.372173   3.622081   2.384432   3.628963
    11  H    2.153370   1.084804   2.139374   3.393020   3.863516
    12  C    4.353019   3.760998   2.505509   3.726014   2.468073
    13  C    5.324552   4.983589   3.825577   4.386551   3.021459
    14  C    6.561073   6.170808   4.952560   5.607524   4.242659
    15  C    5.366613   4.457009   3.085022   4.994928   3.832893
    16  C    6.718107   5.850697   4.479312   6.224779   4.969075
    17  C    7.304033   6.663493   5.333424   6.549301   5.201600
    18  Cl   9.057775   8.397812   7.053924   8.276114   6.919179
    19  H    7.483003   6.477225   5.114030   7.129271   5.928286
    20  H    5.255543   4.120051   2.794050   5.184058   4.217728
                    6          7          8          9         10
     6  C    0.000000
     7  H    2.165619   0.000000
     8  H    2.161738   4.306866   0.000000
     9  Cl   4.037914   5.612176   2.827642   0.000000
    10  O    4.158818   4.486974   4.508845   2.993689   0.000000
    11  H    3.416467   2.442006   4.949803   4.891296   2.608474
    12  C    1.435670   2.750056   2.669822   5.162244   5.594063
    13  C    2.552534   4.140073   2.678212   5.484456   6.542165
    14  C    3.754349   5.115433   3.785421   6.613051   7.779730
    15  C    2.574992   2.782556   4.104405   6.533762   6.587343
    16  C    3.853342   4.130169   5.013378   7.650950   7.948425
    17  C    4.390043   5.209685   4.944423   7.743967   8.544343
    18  Cl   6.143973   6.842972   6.571500   9.395352  10.297912
    19  H    4.714549   4.560896   6.053794   8.626990   8.690361
    20  H    2.819052   2.139409   4.720671   6.851447   6.415011
                   11         12         13         14         15
    11  H    0.000000
    12  C    4.642476   0.000000
    13  C    5.936000   1.390330   0.000000
    14  C    7.086145   2.448536   1.237579   0.000000
    15  C    5.117478   1.435074   2.216061   2.689267   0.000000
    16  C    6.503251   2.505352   2.554557   2.325561   1.395059
    17  C    7.450420   2.955835   2.266415   1.382364   2.450768
    18  Cl   9.151133   4.709433   3.922979   2.801913   4.061860
    19  H    6.998573   3.466094   3.639706   3.324731   2.140986
    20  H    4.578802   2.163922   3.233618   3.773472   1.084917
                   16         17         18         19         20
    16  C    0.000000
    17  C    1.405892   0.000000
    18  Cl   2.752538   1.753972   0.000000
    19  H    1.085307   2.153681   2.885712   0.000000
    20  H    2.129228   3.411070   4.880961   2.423763   0.000000
 Stoichiometry    C12H5Cl2O(1-)
 Framework group  C1[X(C12H5Cl2O)]
 Deg. of freedom    54
 Full point group                 C1      NOp   1
 RotChk:  IX=0 Diff= 1.02D-02
 Largest Abelian subgroup         C1      NOp   1
 Largest concise Abelian subgroup C1      NOp   1
                         Standard orientation:                         
 ---------------------------------------------------------------------
 Center     Atomic      Atomic             Coordinates (Angstroms)
 Number     Number       Type             X           Y           Z
 ---------------------------------------------------------------------
      1          6           0        3.509672    0.804373    0.013064
      2          6           0        2.585968    1.917871   -0.011918
      3          6           0        1.220763    1.772966   -0.019996
      4          6           0        2.824753   -0.481577    0.005683
      5          6           0        1.467027   -0.625696   -0.002210
      6          6           0        0.607729    0.501749   -0.009602
      7          1           0        0.605908    2.667110   -0.043003
      8          1           0        1.027062   -1.618912   -0.001255
      9         17           0        3.838589   -1.920233    0.007885
     10          8           0        4.744086    0.933225    0.002380
     11          1           0        3.036273    2.904692   -0.026425
     12          6           0       -0.815498    0.313157   -0.006667
     13          6           0       -1.544418   -0.870669   -0.022356
     14          6           0       -2.735700   -1.205999   -0.024457
     15          6           0       -1.831495    1.326314    0.019838
     16          6           0       -3.203110    1.071643    0.021487
     17          6           0       -3.719927   -0.235651    0.001062
     18         17           0       -5.451287   -0.516376    0.002451
     19          1           0       -3.891018    1.910810    0.043204
     20          1           0       -1.509622    2.361970    0.049155
 ---------------------------------------------------------------------
 Rotational constants (GHZ):           1.4743116           0.1824137           0.1623336
 Leave Link  202 at Mon Apr  4 14:11:25 2022, MaxMem=  1879048192 cpu:               0.7 elap:               0.2
 (Enter /gpfs/software/gaussian16/sse4/tar/g16/l301.exe)
 Standard basis: 6-311+G(d,p) (5D, 7F)
 Ernie: Thresh=  0.10000D-02 Tol=  0.10000D-05 Strict=F.
 There are   391 symmetry adapted cartesian basis functions of A   symmetry.
 There are   376 symmetry adapted basis functions of A   symmetry.
   376 basis functions,   614 primitive gaussians,   391 cartesian basis functions
    60 alpha electrons       60 beta electrons
       nuclear repulsion energy       999.8512662456 Hartrees.
 IExCor= 4336 DFT=T Ex+Corr=M062X ExCW=0 ScaHFX=  0.540000
 ScaDFX=  1.000000  1.000000  1.000000  1.000000 ScalE2=  1.000000  1.000000
 IRadAn=      5 IRanWt=     -1 IRanGd=            0 ICorTp=0 IEmpDi=  4
 NAtoms=   20 NActive=   20 NUniq=   20 SFac= 1.00D+00 NAtFMM=   60 NAOKFM=F Big=F
 Integral buffers will be    131072 words long.
 Raffenetti 2 integral format.
 Two-electron integral symmetry is turned on.
 Leave Link  301 at Mon Apr  4 14:11:25 2022, MaxMem=  1879048192 cpu:               1.0 elap:               0.2
 (Enter /gpfs/software/gaussian16/sse4/tar/g16/l302.exe)
 NPDir=0 NMtPBC=     1 NCelOv=     1 NCel=       1 NClECP=     1 NCelD=      1
         NCelK=      1 NCelE2=     1 NClLst=     1 CellRange=     0.0.
 One-electron integrals computed using PRISM.
 One-electron integral symmetry used in STVInt
 NBasis=   376 RedAO= T EigKep=  1.01D-06  NBF=   376
 NBsUse=   372 1.00D-06 EigRej=  7.52D-07 NBFU=   372
 Precomputing XC quadrature grid using
 IXCGrd= 4 IRadAn=           5 IRanWt=          -1 IRanGd=           0 AccXCQ= 0.00D+00.
 Generated NRdTot=       0 NPtTot=           0 NUsed=           0 NTot=          32
 NSgBfM=   383   383   383   383   383 MxSgAt=    20 MxSgA2=    20.
 Leave Link  302 at Mon Apr  4 14:11:28 2022, MaxMem=  1879048192 cpu:              13.2 elap:               2.7
 (Enter /gpfs/software/gaussian16/sse4/tar/g16/l303.exe)
 DipDrv:  MaxL=1.
 Leave Link  303 at Mon Apr  4 14:11:28 2022, MaxMem=  1879048192 cpu:               1.3 elap:               0.2
 (Enter /gpfs/software/gaussian16/sse4/tar/g16/l401.exe)
 Initial guess from the checkpoint file:  "checkpoint.chk"
 B after Tr=     0.000000    0.000000    0.000000
         Rot=    1.000000   -0.000000    0.000002    0.000011 Ang=  -0.00 deg.
 Guess basis will be translated and rotated to current coordinates.
 JPrj=2 DoOrth=T DoCkMO=T.
 Generating alternative initial guess.
 ExpMin= 4.38D-02 ExpMax= 1.06D+05 ExpMxC= 3.62D+03 IAcc=2 IRadAn=         4 AccDes= 0.00D+00
 Harris functional with IExCor= 1009 and IRadAn=       4 diagonalized for initial guess.
 HarFok:  IExCor= 1009 AccDes= 0.00D+00 IRadAn=         4 IDoV= 1 UseB2=F ITyADJ=14
 ICtDFT=  3500011 ScaDFX=  1.000000  1.000000  1.000000  1.000000
 FoFCou: FMM=F IPFlag=           0 FMFlag=      100000 FMFlg1=           0
         NFxFlg=           0 DoJE=T BraDBF=F KetDBF=T FulRan=T
         wScrn=  0.000000 ICntrl=       500 IOpCl=  0 I1Cent=   200000004 NGrid=           0
         NMat0=    1 NMatS0=      1 NMatT0=    0 NMatD0=    1 NMtDS0=    0 NMtDT0=    0
 Petite list used in FoFCou.
 Harris En= -1455.19386013912    
 Leave Link  401 at Mon Apr  4 14:11:30 2022, MaxMem=  1879048192 cpu:              13.2 elap:               1.9
 (Enter /gpfs/software/gaussian16/sse4/tar/g16/l502.exe)
 Integral symmetry usage will be decided dynamically.
 Closed shell SCF:
 Using DIIS extrapolation, IDIIS=  1040.
 NGot=  1879048192 LenX=  1878736095 LenY=  1878582773
 Requested convergence on RMS density matrix=1.00D-08 within 128 cycles.
 Requested convergence on MAX density matrix=1.00D-06.
 Requested convergence on             energy=1.00D-06.
 No special actions if energy rises.
 Fock matrices will be formed incrementally for  20 cycles.

 Cycle   1  Pass 1  IDiag  1:
 FoFJK:  IHMeth= 1 ICntrl=       0 DoSepK=F KAlg= 0 I1Cent=           0 FoldK=F
 IRaf= 820000000 NMat=       1 IRICut=       1 DoRegI=T DoRafI=F ISym2E= 0 IDoP0=0 IntGTp=1.
 FoFCou: FMM=F IPFlag=           0 FMFlag=      100000 FMFlg1=           0
         NFxFlg=           0 DoJE=F BraDBF=F KetDBF=F FulRan=T
         wScrn=  0.000000 ICntrl=         0 IOpCl=  0 I1Cent=           0 NGrid=           0
         NMat0=    1 NMatS0=      1 NMatT0=    0 NMatD0=    1 NMtDS0=    0 NMtDT0=    0
 Symmetry not used in FoFCou.
 E= -1455.76910003565    
 DIIS: error= 2.64D-03 at cycle   1 NSaved=   1.
 NSaved= 1 IEnMin= 1 EnMin= -1455.76910003565     IErMin= 1 ErrMin= 2.64D-03
 ErrMax= 2.64D-03  0.00D+00 EMaxC= 1.00D-01 BMatC= 3.87D-03 BMatP= 3.87D-03
 IDIUse=3 WtCom= 9.74D-01 WtEn= 2.64D-02
 Coeff-Com:  0.100D+01
 Coeff-En:   0.100D+01
 Coeff:      0.100D+01
 Gap=     0.384 Goal=   None    Shift=    0.000
 GapD=    0.384 DampG=1.000 DampE=1.000 DampFc=1.0000 IDamp=-1.
 RMSDP=5.08D-03 MaxDP=2.17D-01              OVMax= 4.74D-02

 Cycle   2  Pass 1  IDiag  1:
 RMSU=  5.06D-03    CP:  9.94D-01
 E= -1455.77833883398     Delta-E=       -0.009238798334 Rises=F Damp=F
 DIIS: error= 5.14D-04 at cycle   2 NSaved=   2.
 NSaved= 2 IEnMin= 2 EnMin= -1455.77833883398     IErMin= 2 ErrMin= 5.14D-04
 ErrMax= 5.14D-04  0.00D+00 EMaxC= 1.00D-01 BMatC= 1.33D-04 BMatP= 3.87D-03
 IDIUse=3 WtCom= 9.95D-01 WtEn= 5.14D-03
 Coeff-Com: -0.117D+00 0.112D+01
 Coeff-En:   0.000D+00 0.100D+01
 Coeff:     -0.116D+00 0.112D+01
 Gap=     0.156 Goal=   None    Shift=    0.000
 RMSDP=8.04D-04 MaxDP=5.44D-02 DE=-9.24D-03 OVMax= 1.02D-02

 Cycle   3  Pass 1  IDiag  1:
 RMSU=  5.45D-04    CP:  9.97D-01  1.10D+00
 E= -1455.77869899602     Delta-E=       -0.000360162038 Rises=F Damp=F
 DIIS: error= 4.62D-04 at cycle   3 NSaved=   3.
 NSaved= 3 IEnMin= 3 EnMin= -1455.77869899602     IErMin= 3 ErrMin= 4.62D-04
 ErrMax= 4.62D-04  0.00D+00 EMaxC= 1.00D-01 BMatC= 4.43D-05 BMatP= 1.33D-04
 IDIUse=3 WtCom= 9.95D-01 WtEn= 4.62D-03
 Coeff-Com: -0.606D-01 0.429D+00 0.632D+00
 Coeff-En:   0.000D+00 0.000D+00 0.100D+01
 Coeff:     -0.603D-01 0.427D+00 0.634D+00
 Gap=     0.156 Goal=   None    Shift=    0.000
 RMSDP=3.44D-04 MaxDP=1.98D-02 DE=-3.60D-04 OVMax= 4.02D-03

 Cycle   4  Pass 1  IDiag  1:
 RMSU=  3.08D-04    CP:  9.96D-01  1.11D+00  9.23D-01
 E= -1455.77873361794     Delta-E=       -0.000034621918 Rises=F Damp=F
 DIIS: error= 4.60D-04 at cycle   4 NSaved=   4.
 NSaved= 4 IEnMin= 4 EnMin= -1455.77873361794     IErMin= 4 ErrMin= 4.60D-04
 ErrMax= 4.60D-04  0.00D+00 EMaxC= 1.00D-01 BMatC= 1.87D-05 BMatP= 4.43D-05
 IDIUse=3 WtCom= 9.95D-01 WtEn= 4.60D-03
 Coeff-Com: -0.177D-01 0.694D-01 0.388D+00 0.561D+00
 Coeff-En:   0.000D+00 0.000D+00 0.230D+00 0.770D+00
 Coeff:     -0.176D-01 0.691D-01 0.387D+00 0.562D+00
 Gap=     0.156 Goal=   None    Shift=    0.000
 RMSDP=1.39D-04 MaxDP=7.91D-03 DE=-3.46D-05 OVMax= 1.70D-03

 Cycle   5  Pass 1  IDiag  1:
 RMSU=  1.09D-04    CP:  9.96D-01  1.11D+00  9.48D-01  7.70D-01
 E= -1455.77875135482     Delta-E=       -0.000017736884 Rises=F Damp=F
 DIIS: error= 1.64D-04 at cycle   5 NSaved=   5.
 NSaved= 5 IEnMin= 5 EnMin= -1455.77875135482     IErMin= 5 ErrMin= 1.64D-04
 ErrMax= 1.64D-04  0.00D+00 EMaxC= 1.00D-01 BMatC= 3.58D-06 BMatP= 1.87D-05
 IDIUse=3 WtCom= 9.98D-01 WtEn= 1.64D-03
 Coeff-Com:  0.290D-02-0.580D-01 0.108D+00 0.349D+00 0.598D+00
 Coeff-En:   0.000D+00 0.000D+00 0.000D+00 0.963D-01 0.904D+00
 Coeff:      0.290D-02-0.579D-01 0.108D+00 0.349D+00 0.598D+00
 Gap=     0.156 Goal=   None    Shift=    0.000
 RMSDP=4.54D-05 MaxDP=1.71D-03 DE=-1.77D-05 OVMax= 8.88D-04

 Cycle   6  Pass 1  IDiag  1:
 RMSU=  2.90D-05    CP:  9.96D-01  1.11D+00  9.76D-01  7.93D-01  7.37D-01
 E= -1455.77875528284     Delta-E=       -0.000003928022 Rises=F Damp=F
 DIIS: error= 3.81D-05 at cycle   6 NSaved=   6.
 NSaved= 6 IEnMin= 6 EnMin= -1455.77875528284     IErMin= 6 ErrMin= 3.81D-05
 ErrMax= 3.81D-05  0.00D+00 EMaxC= 1.00D-01 BMatC= 1.93D-07 BMatP= 3.58D-06
 IDIUse=1 WtCom= 1.00D+00 WtEn= 0.00D+00
 Coeff-Com:  0.251D-02-0.295D-01 0.178D-01 0.880D-01 0.250D+00 0.671D+00
 Coeff:      0.251D-02-0.295D-01 0.178D-01 0.880D-01 0.250D+00 0.671D+00
 Gap=     0.156 Goal=   None    Shift=    0.000
 RMSDP=2.43D-05 MaxDP=2.17D-03 DE=-3.93D-06 OVMax= 2.61D-04

 Cycle   7  Pass 1  IDiag  1:
 RMSU=  1.46D-05    CP:  9.96D-01  1.11D+00  9.94D-01  8.26D-01  6.95D-01
                    CP:  7.68D-01
 E= -1455.77875556229     Delta-E=       -0.000000279444 Rises=F Damp=F
 DIIS: error= 1.17D-05 at cycle   7 NSaved=   7.
 NSaved= 7 IEnMin= 7 EnMin= -1455.77875556229     IErMin= 7 ErrMin= 1.17D-05
 ErrMax= 1.17D-05  0.00D+00 EMaxC= 1.00D-01 BMatC= 2.95D-08 BMatP= 1.93D-07
 IDIUse=1 WtCom= 1.00D+00 WtEn= 0.00D+00
 Coeff-Com:  0.589D-03-0.185D-02-0.113D-01-0.370D-01-0.132D-01 0.261D+00
 Coeff-Com:  0.802D+00
 Coeff:      0.589D-03-0.185D-02-0.113D-01-0.370D-01-0.132D-01 0.261D+00
 Coeff:      0.802D+00
 Gap=     0.156 Goal=   None    Shift=    0.000
 RMSDP=8.66D-06 MaxDP=4.32D-04 DE=-2.79D-07 OVMax= 1.76D-04

 Cycle   8  Pass 1  IDiag  1:
 RMSU=  5.09D-06    CP:  9.96D-01  1.11D+00  9.89D-01  8.20D-01  7.28D-01
                    CP:  9.17D-01  1.02D+00
 E= -1455.77875563016     Delta-E=       -0.000000067876 Rises=F Damp=F
 DIIS: error= 4.08D-06 at cycle   8 NSaved=   8.
 NSaved= 8 IEnMin= 8 EnMin= -1455.77875563016     IErMin= 8 ErrMin= 4.08D-06
 ErrMax= 4.08D-06  0.00D+00 EMaxC= 1.00D-01 BMatC= 3.61D-09 BMatP= 2.95D-08
 IDIUse=1 WtCom= 1.00D+00 WtEn= 0.00D+00
 Coeff-Com: -0.167D-03 0.383D-02-0.631D-02-0.274D-01-0.374D-01 0.206D-02
 Coeff-Com:  0.272D+00 0.794D+00
 Coeff:     -0.167D-03 0.383D-02-0.631D-02-0.274D-01-0.374D-01 0.206D-02
 Coeff:      0.272D+00 0.794D+00
 Gap=     0.156 Goal=   None    Shift=    0.000
 RMSDP=3.07D-06 MaxDP=1.98D-04 DE=-6.79D-08 OVMax= 9.93D-05

 Cycle   9  Pass 1  IDiag  1:
 RMSU=  2.28D-06    CP:  9.96D-01  1.11D+00  9.88D-01  8.17D-01  7.27D-01
                    CP:  9.59D-01  1.07D+00  1.06D+00
 E= -1455.77875564251     Delta-E=       -0.000000012352 Rises=F Damp=F
 DIIS: error= 1.69D-06 at cycle   9 NSaved=   9.
 NSaved= 9 IEnMin= 9 EnMin= -1455.77875564251     IErMin= 9 ErrMin= 1.69D-06
 ErrMax= 1.69D-06  0.00D+00 EMaxC= 1.00D-01 BMatC= 5.74D-10 BMatP= 3.61D-09
 IDIUse=1 WtCom= 1.00D+00 WtEn= 0.00D+00
 Coeff-Com: -0.152D-03 0.158D-02-0.390D-03-0.286D-02-0.836D-02-0.377D-01
 Coeff-Com: -0.527D-01 0.242D+00 0.859D+00
 Coeff:     -0.152D-03 0.158D-02-0.390D-03-0.286D-02-0.836D-02-0.377D-01
 Coeff:     -0.527D-01 0.242D+00 0.859D+00
 Gap=     0.156 Goal=   None    Shift=    0.000
 RMSDP=1.39D-06 MaxDP=6.50D-05 DE=-1.24D-08 OVMax= 5.91D-05

 Cycle  10  Pass 1  IDiag  1:
 RMSU=  8.29D-07    CP:  9.96D-01  1.11D+00  9.88D-01  8.18D-01  7.29D-01
                    CP:  9.54D-01  1.08D+00  1.26D+00  8.81D-01
 E= -1455.77875564543     Delta-E=       -0.000000002919 Rises=F Damp=F
 DIIS: error= 8.06D-07 at cycle  10 NSaved=  10.
 NSaved=10 IEnMin=10 EnMin= -1455.77875564543     IErMin=10 ErrMin= 8.06D-07
 ErrMax= 8.06D-07  0.00D+00 EMaxC= 1.00D-01 BMatC= 1.07D-10 BMatP= 5.74D-10
 IDIUse=1 WtCom= 1.00D+00 WtEn= 0.00D+00
 Coeff-Com: -0.208D-04-0.102D-03 0.724D-03 0.308D-02 0.291D-02-0.113D-01
 Coeff-Com: -0.583D-01-0.583D-01 0.255D+00 0.867D+00
 Coeff:     -0.208D-04-0.102D-03 0.724D-03 0.308D-02 0.291D-02-0.113D-01
 Coeff:     -0.583D-01-0.583D-01 0.255D+00 0.867D+00
 Gap=     0.156 Goal=   None    Shift=    0.000
 RMSDP=7.60D-07 MaxDP=5.29D-05 DE=-2.92D-09 OVMax= 3.13D-05

 Cycle  11  Pass 1  IDiag  1:
 RMSU=  3.72D-07    CP:  9.96D-01  1.11D+00  9.88D-01  8.18D-01  7.29D-01
                    CP:  9.61D-01  1.09D+00  1.30D+00  1.08D+00  1.00D+00
 E= -1455.77875564603     Delta-E=       -0.000000000597 Rises=F Damp=F
 DIIS: error= 4.27D-07 at cycle  11 NSaved=  11.
 NSaved=11 IEnMin=11 EnMin= -1455.77875564603     IErMin=11 ErrMin= 4.27D-07
 ErrMax= 4.27D-07  0.00D+00 EMaxC= 1.00D-01 BMatC= 5.19D-11 BMatP= 1.07D-10
 IDIUse=1 WtCom= 1.00D+00 WtEn= 0.00D+00
 Coeff-Com:  0.274D-04-0.470D-03 0.549D-03 0.254D-02 0.372D-02 0.305D-02
 Coeff-Com: -0.187D-01-0.949D-01-0.696D-01 0.518D+00 0.656D+00
 Coeff:      0.274D-04-0.470D-03 0.549D-03 0.254D-02 0.372D-02 0.305D-02
 Coeff:     -0.187D-01-0.949D-01-0.696D-01 0.518D+00 0.656D+00
 Gap=     0.156 Goal=   None    Shift=    0.000
 RMSDP=3.13D-07 MaxDP=2.08D-05 DE=-5.97D-10 OVMax= 1.45D-05

 Cycle  12  Pass 1  IDiag  1:
 RMSU=  1.82D-07    CP:  9.96D-01  1.11D+00  9.88D-01  8.19D-01  7.29D-01
                    CP:  9.61D-01  1.09D+00  1.31D+00  1.07D+00  1.24D+00
                    CP:  7.60D-01
 E= -1455.77875564609     Delta-E=       -0.000000000060 Rises=F Damp=F
 DIIS: error= 1.28D-07 at cycle  12 NSaved=  12.
 NSaved=12 IEnMin=12 EnMin= -1455.77875564609     IErMin=12 ErrMin= 1.28D-07
 ErrMax= 1.28D-07  0.00D+00 EMaxC= 1.00D-01 BMatC= 2.35D-12 BMatP= 5.19D-11
 IDIUse=1 WtCom= 1.00D+00 WtEn= 0.00D+00
 Coeff-Com:  0.614D-05-0.522D-04-0.407D-05 0.269D-04-0.656D-05 0.168D-02
 Coeff-Com:  0.541D-02-0.906D-02-0.479D-01-0.269D-01 0.955D-01 0.981D+00
 Coeff:      0.614D-05-0.522D-04-0.407D-05 0.269D-04-0.656D-05 0.168D-02
 Coeff:      0.541D-02-0.906D-02-0.479D-01-0.269D-01 0.955D-01 0.981D+00
 Gap=     0.156 Goal=   None    Shift=    0.000
 RMSDP=1.09D-07 MaxDP=3.73D-06 DE=-6.05D-11 OVMax= 6.03D-06

 Cycle  13  Pass 1  IDiag  1:
 RMSU=  5.10D-08    CP:  9.96D-01  1.11D+00  9.88D-01  8.19D-01  7.29D-01
                    CP:  9.61D-01  1.09D+00  1.31D+00  1.08D+00  1.28D+00
                    CP:  8.49D-01  1.23D+00
 E= -1455.77875564611     Delta-E=       -0.000000000019 Rises=F Damp=F
 DIIS: error= 6.39D-08 at cycle  13 NSaved=  13.
 NSaved=13 IEnMin=13 EnMin= -1455.77875564611     IErMin=13 ErrMin= 6.39D-08
 ErrMax= 6.39D-08  0.00D+00 EMaxC= 1.00D-01 BMatC= 1.00D-12 BMatP= 2.35D-12
 IDIUse=1 WtCom= 1.00D+00 WtEn= 0.00D+00
 Coeff-Com: -0.923D-06 0.466D-04-0.950D-04-0.357D-03-0.578D-03 0.392D-03
 Coeff-Com:  0.584D-02 0.112D-01-0.123D-01-0.975D-01-0.658D-01 0.490D+00
 Coeff-Com:  0.669D+00
 Coeff:     -0.923D-06 0.466D-04-0.950D-04-0.357D-03-0.578D-03 0.392D-03
 Coeff:      0.584D-02 0.112D-01-0.123D-01-0.975D-01-0.658D-01 0.490D+00
 Coeff:      0.669D+00
 Gap=     0.156 Goal=   None    Shift=    0.000
 RMSDP=6.26D-08 MaxDP=3.83D-06 DE=-1.86D-11 OVMax= 1.74D-06

 Cycle  14  Pass 1  IDiag  1:
 RMSU=  3.07D-08    CP:  9.96D-01  1.11D+00  9.88D-01  8.18D-01  7.29D-01
                    CP:  9.62D-01  1.09D+00  1.31D+00  1.09D+00  1.29D+00
                    CP:  8.59D-01  1.36D+00  8.99D-01
 E= -1455.77875564625     Delta-E=       -0.000000000143 Rises=F Damp=F
 DIIS: error= 2.48D-08 at cycle  14 NSaved=  14.
 NSaved=14 IEnMin=14 EnMin= -1455.77875564625     IErMin=14 ErrMin= 2.48D-08
 ErrMax= 2.48D-08  0.00D+00 EMaxC= 1.00D-01 BMatC= 1.09D-13 BMatP= 1.00D-12
 IDIUse=1 WtCom= 1.00D+00 WtEn= 0.00D+00
 Coeff-Com: -0.143D-05 0.274D-04-0.454D-04-0.132D-03-0.232D-03-0.162D-03
 Coeff-Com:  0.116D-02 0.584D-02 0.407D-02-0.318D-01-0.449D-01 0.236D-01
 Coeff-Com:  0.247D+00 0.795D+00
 Coeff:     -0.143D-05 0.274D-04-0.454D-04-0.132D-03-0.232D-03-0.162D-03
 Coeff:      0.116D-02 0.584D-02 0.407D-02-0.318D-01-0.449D-01 0.236D-01
 Coeff:      0.247D+00 0.795D+00
 Gap=     0.156 Goal=   None    Shift=    0.000
 RMSDP=2.61D-08 MaxDP=1.72D-06 DE=-1.43D-10 OVMax= 6.20D-07

 Cycle  15  Pass 1  IDiag  1:
 RMSU=  9.02D-09    CP:  9.96D-01  1.11D+00  9.88D-01  8.19D-01  7.29D-01
                    CP:  9.61D-01  1.09D+00  1.31D+00  1.09D+00  1.29D+00
                    CP:  8.60D-01  1.41D+00  1.03D+00  7.97D-01
 E= -1455.77875564618     Delta-E=        0.000000000071 Rises=F Damp=F
 DIIS: error= 1.05D-08 at cycle  15 NSaved=  15.
 NSaved=15 IEnMin=14 EnMin= -1455.77875564625     IErMin=15 ErrMin= 1.05D-08
 ErrMax= 1.05D-08  0.00D+00 EMaxC= 1.00D-01 BMatC= 1.71D-14 BMatP= 1.09D-13
 IDIUse=1 WtCom= 1.00D+00 WtEn= 0.00D+00
 Coeff-Com: -0.475D-06 0.565D-05-0.782D-05-0.101D-04-0.283D-04-0.113D-03
 Coeff-Com: -0.199D-03 0.104D-02 0.302D-02-0.123D-02-0.110D-01-0.496D-01
 Coeff-Com:  0.114D-01 0.322D+00 0.725D+00
 Coeff:     -0.475D-06 0.565D-05-0.782D-05-0.101D-04-0.283D-04-0.113D-03
 Coeff:     -0.199D-03 0.104D-02 0.302D-02-0.123D-02-0.110D-01-0.496D-01
 Coeff:      0.114D-01 0.322D+00 0.725D+00
 Gap=     0.156 Goal=   None    Shift=    0.000
 RMSDP=1.01D-08 MaxDP=7.30D-07 DE= 7.09D-11 OVMax= 1.78D-07

 Cycle  16  Pass 1  IDiag  1:
 RMSU=  3.21D-09    CP:  9.96D-01  1.11D+00  9.88D-01  8.19D-01  7.29D-01
                    CP:  9.62D-01  1.09D+00  1.31D+00  1.09D+00  1.29D+00
                    CP:  8.61D-01  1.41D+00  1.08D+00  9.12D-01  8.55D-01
 E= -1455.77875564616     Delta-E=        0.000000000020 Rises=F Damp=F
 DIIS: error= 3.60D-09 at cycle  16 NSaved=  16.
 NSaved=16 IEnMin=14 EnMin= -1455.77875564625     IErMin=16 ErrMin= 3.60D-09
 ErrMax= 3.60D-09  0.00D+00 EMaxC= 1.00D-01 BMatC= 4.43D-15 BMatP= 1.71D-14
 IDIUse=1 WtCom= 1.00D+00 WtEn= 0.00D+00
 Coeff-Com:  0.215D-07-0.227D-05 0.471D-05 0.195D-04 0.276D-04-0.223D-04
 Coeff-Com: -0.310D-03-0.640D-03 0.751D-03 0.576D-02 0.287D-02-0.297D-01
 Coeff-Com: -0.426D-01 0.922D-02 0.377D+00 0.677D+00
 Coeff:      0.215D-07-0.227D-05 0.471D-05 0.195D-04 0.276D-04-0.223D-04
 Coeff:     -0.310D-03-0.640D-03 0.751D-03 0.576D-02 0.287D-02-0.297D-01
 Coeff:     -0.426D-01 0.922D-02 0.377D+00 0.677D+00
 Gap=     0.156 Goal=   None    Shift=    0.000
 RMSDP=2.25D-09 MaxDP=1.32D-07 DE= 2.05D-11 OVMax= 5.57D-08

 SCF Done:  E(RM062X) =  -1455.77875565     A.U. after   16 cycles
            NFock= 16  Conv=0.22D-08     -V/T= 2.0027
 KE= 1.451805381466D+03 PE=-5.449233233230D+03 EE= 1.541797829872D+03
 Leave Link  502 at Mon Apr  4 14:15:08 2022, MaxMem=  1879048192 cpu:            1520.8 elap:             217.8
 (Enter /gpfs/software/gaussian16/sse4/tar/g16/l701.exe)
 ... and contract with generalized density number  0.
 Compute integral first derivatives.
 Leave Link  701 at Mon Apr  4 14:15:09 2022, MaxMem=  1879048192 cpu:               6.2 elap:               1.2
 (Enter /gpfs/software/gaussian16/sse4/tar/g16/l702.exe)
 L702 exits ... SP integral derivatives will be done elsewhere.
 Leave Link  702 at Mon Apr  4 14:15:09 2022, MaxMem=  1879048192 cpu:               0.6 elap:               0.2
 (Enter /gpfs/software/gaussian16/sse4/tar/g16/l703.exe)
 Integral derivatives from FoFJK, PRISM(SPDF).
 Compute integral first derivatives, UseDBF=F ICtDFT=           0.
 Calling FoFJK, ICntrl=      2127 FMM=F ISym2X=0 I1Cent= 0 IOpClX= 0 NMat=1 NMatS=1 NMatT=0.
 FoFJK:  IHMeth= 1 ICntrl=    2127 DoSepK=F KAlg= 0 I1Cent=           0 FoldK=F
 IRaf=         0 NMat=       1 IRICut=       1 DoRegI=T DoRafI=F ISym2E= 0 IDoP0=0 IntGTp=1.
 FoFCou: FMM=F IPFlag=           0 FMFlag=      100000 FMFlg1=         800
         NFxFlg=           0 DoJE=F BraDBF=F KetDBF=F FulRan=T
         wScrn=  0.000000 ICntrl=      2127 IOpCl=  0 I1Cent=           0 NGrid=           0
         NMat0=    1 NMatS0=      1 NMatT0=    0 NMatD0=    1 NMtDS0=    0 NMtDT0=    0
 Symmetry not used in FoFCou.
 Leave Link  703 at Mon Apr  4 14:15:44 2022, MaxMem=  1879048192 cpu:             230.7 elap:              34.8
 (Enter /gpfs/software/gaussian16/sse4/tar/g16/l716.exe)
 Dipole        =-3.26501162D+00 4.56491664D-01 1.02091898D-02
 ***** Axes restored to original set *****
 -------------------------------------------------------------------
 Center     Atomic                   Forces (Hartrees/Bohr)
 Number     Number              X              Y              Z
 -------------------------------------------------------------------
      1        6          -0.003312652   -0.001334642   -0.003402335
      2        6           0.002638754   -0.001398016    0.001419867
      3        6          -0.001766327    0.001168956    0.000221370
      4        6          -0.002555840    0.003427977   -0.000100760
      5        6           0.004324113   -0.003917673    0.001831173
      6        6          -0.003873311    0.002828100   -0.000434031
      7        1           0.000213467   -0.000030921    0.000076351
      8        1          -0.000898720    0.000547921   -0.000105479
      9       17           0.001160462   -0.001414001    0.000829283
     10        8           0.002317511    0.000599687    0.000572436
     11        1          -0.000019225    0.000158397   -0.000116908
     12        6           0.005924628   -0.001554713   -0.002568346
     13        6          -0.007409533    0.000635992    0.004496154
     14        6           0.006746190    0.000281457   -0.005088893
     15        6          -0.003419989    0.000789751    0.002052601
     16        6           0.002702121   -0.000269267   -0.001339743
     17        6          -0.002789042   -0.001300715    0.003040649
     18       17           0.000153387    0.000361038   -0.000468697
     19        1          -0.000027936    0.000378962   -0.000504112
     20        1          -0.000108058    0.000041709   -0.000410579
 -------------------------------------------------------------------
 Cartesian Forces:  Max     0.007409533 RMS     0.002471434
 Leave Link  716 at Mon Apr  4 14:15:44 2022, MaxMem=  1879048192 cpu:               0.2 elap:               0.1
 (Enter /gpfs/software/gaussian16/sse4/tar/g16/l103.exe)

 GradGradGradGradGradGradGradGradGradGradGradGradGradGradGradGradGradGrad
 Berny optimization.
 Using GEDIIS/GDIIS optimizer.
 FormGI is forming the generalized inverse of G from B-inverse, IUseBI=4.
 GSVD:  received Info=                   1 from GESDD.
 Internal  Forces:  Max     0.006217111 RMS     0.001069114
 Search for a local minimum.
 Step number   6 out of a maximum of  108
 All quantities printed in internal units (Hartrees-Bohrs-Radians)
 RMS Force = .10691D-02 SwitMx=.10000D-02 MixMth= 1
 Mixed Optimization -- RFO/linear search
 Update second derivatives using D2CorX and points    2    3    4    5    6
 DE= -1.03D-04 DEPred=-3.25D-04 R= 3.16D-01
 Trust test= 3.16D-01 RLast= 1.67D-01 DXMaxT set to 7.57D-01
 ITU=  0  0  1  1  1  0
 Use linear search instead of GDIIS.
     Eigenvalues ---    0.00639   0.01110   0.01291   0.01460   0.01491
     Eigenvalues ---    0.01691   0.01903   0.02002   0.02048   0.02049
     Eigenvalues ---    0.02114   0.02137   0.02188   0.02212   0.02227
     Eigenvalues ---    0.02297   0.04326   0.10236   0.15990   0.16000
     Eigenvalues ---    0.16050   0.16173   0.16705   0.22458   0.22576
     Eigenvalues ---    0.23430   0.23564   0.24663   0.24991   0.25003
     Eigenvalues ---    0.25007   0.25164   0.25733   0.32029   0.33353
     Eigenvalues ---    0.33671   0.34045   0.34347   0.35135   0.35248
     Eigenvalues ---    0.35262   0.35407   0.35615   0.37109   0.37504
     Eigenvalues ---    0.41600   0.42832   0.43656   0.47368   0.47723
     Eigenvalues ---    0.52210   0.55492   0.79381   0.93507
 RFO step:  Lambda=-2.11583762D-04 EMin= 6.39221501D-03
 Quartic linear search produced a step of -0.40538.
 Iteration  1 RMS(Cart)=  0.00568055 RMS(Int)=  0.00006685
 Iteration  2 RMS(Cart)=  0.00003824 RMS(Int)=  0.00006063
 Iteration  3 RMS(Cart)=  0.00000000 RMS(Int)=  0.00006063
 ITry= 1 IFail=0 DXMaxC= 1.87D-02 DCOld= 1.00D+10 DXMaxT= 7.57D-01 DXLimC= 3.00D+00 Rises=F
 Variable       Old X    -DE/DX   Delta X   Delta X   Delta X     New X
                                 (Linear)    (Quad)   (Total)
    R1        2.73438   0.00139   0.00149   0.00346   0.00492   2.73930
    R2        2.75332  -0.00056  -0.00242   0.00128  -0.00117   2.75216
    R3        2.34546  -0.00171   0.00057  -0.00235  -0.00178   2.34368
    R4        2.59440  -0.00177  -0.00082  -0.00286  -0.00368   2.59072
    R5        2.04998  -0.00017  -0.00017  -0.00023  -0.00039   2.04959
    R6        2.66707  -0.00011  -0.00028   0.00231   0.00206   2.66913
    R7        2.05109   0.00017   0.00034   0.00003   0.00037   2.05146
    R8        2.58019   0.00126   0.00118   0.00442   0.00559   2.58578
    R9        3.32592  -0.00200  -0.00282  -0.00399  -0.00681   3.31911
   R10        2.67887  -0.00335  -0.00342  -0.00467  -0.00806   2.67081
   R11        2.05281   0.00005   0.00030  -0.00001   0.00029   2.05310
   R12        2.71302   0.00203   0.00179   0.00608   0.00787   2.72089
   R13        2.62734  -0.00176   0.00278  -0.00406  -0.00129   2.62605
   R14        2.71190  -0.00154  -0.00442  -0.00063  -0.00504   2.70686
   R15        2.33869   0.00622   0.00090   0.00756   0.00846   2.34714
   R16        2.61229  -0.00004  -0.00057  -0.00028  -0.00085   2.61144
   R17        2.63628   0.00183   0.00282  -0.00060   0.00223   2.63851
   R18        2.05020  -0.00033  -0.00043  -0.00040  -0.00084   2.04936
   R19        2.65675  -0.00118  -0.00219  -0.00034  -0.00253   2.65422
   R20        2.05093  -0.00047  -0.00030  -0.00058  -0.00088   2.05005
   R21        3.31453   0.00026   0.00090  -0.00129  -0.00039   3.31414
    A1        1.95953   0.00020   0.00038   0.00137   0.00196   1.96149
    A2        2.15899  -0.00039  -0.00141  -0.00151  -0.00254   2.15645
    A3        2.16412   0.00024   0.00075   0.00000   0.00113   2.16524
    A4        2.15756  -0.00065   0.00002  -0.00215  -0.00220   2.15537
    A5        2.02113   0.00021  -0.00146   0.00119  -0.00023   2.02090
    A6        2.10448   0.00044   0.00143   0.00097   0.00243   2.10691
    A7        2.12580   0.00046  -0.00059   0.00187   0.00128   2.12709
    A8        2.06745  -0.00013   0.00129  -0.00100   0.00029   2.06774
    A9        2.08990  -0.00032  -0.00071  -0.00084  -0.00155   2.08835
   A10        2.16596  -0.00090  -0.00156  -0.00221  -0.00383   2.16213
   A11        2.03830   0.00058   0.00099   0.00176   0.00279   2.04108
   A12        2.07892   0.00031   0.00057   0.00045   0.00105   2.07997
   A13        2.11630   0.00059   0.00177   0.00086   0.00265   2.11895
   A14        2.09352  -0.00137  -0.00402  -0.00435  -0.00837   2.08515
   A15        2.07336   0.00078   0.00223   0.00350   0.00573   2.07908
   A16        2.04103   0.00032  -0.00001   0.00027   0.00030   2.04133
   A17        2.15188  -0.00028  -0.00135   0.00045  -0.00092   2.15096
   A18        2.09027  -0.00004   0.00136  -0.00072   0.00062   2.09090
   A19        2.25436  -0.00122  -0.00423  -0.00417  -0.00841   2.24595
   A20        2.22577  -0.00094  -0.00123  -0.00353  -0.00477   2.22100
   A21        1.80305   0.00216   0.00546   0.00772   0.01319   1.81623
   A22        2.39705  -0.00115  -0.01073  -0.00109  -0.01182   2.38522
   A23        2.08877  -0.00214   0.00802  -0.00947  -0.00146   2.08731
   A24        2.17392  -0.00079  -0.00075  -0.00450  -0.00524   2.16868
   A25        2.05375   0.00031   0.00042   0.00261   0.00302   2.05677
   A26        2.05548   0.00049   0.00034   0.00191   0.00225   2.05772
   A27        2.13077  -0.00019   0.00051  -0.00294  -0.00242   2.12835
   A28        2.07380   0.00051   0.00128   0.00210   0.00338   2.07718
   A29        2.07861  -0.00032  -0.00180   0.00085  -0.00095   2.07766
   A30        1.97279   0.00212  -0.00253   0.01031   0.00778   1.98057
   A31        2.20245  -0.00196  -0.00019  -0.00750  -0.00769   2.19476
   A32        2.10794  -0.00016   0.00272  -0.00280  -0.00008   2.10786
    D1        0.01696  -0.00065  -0.01263   0.00046  -0.01216   0.00480
    D2       -3.12254  -0.00060  -0.00988  -0.00226  -0.01214  -3.13468
    D3        3.12414   0.00084   0.02222  -0.00401   0.01824  -3.14081
    D4       -0.01536   0.00088   0.02496  -0.00673   0.01826   0.00290
    D5       -0.01718   0.00066   0.01488  -0.00166   0.01323  -0.00395
    D6        3.12482   0.00059   0.01190  -0.00006   0.01184   3.13666
    D7       -3.12424  -0.00081  -0.02016   0.00286  -0.01726  -3.14151
    D8        0.01776  -0.00088  -0.02314   0.00446  -0.01866  -0.00090
    D9       -0.00451   0.00024   0.00407  -0.00085   0.00322  -0.00129
   D10       -3.13749   0.00017   0.00509  -0.00467   0.00041  -3.13708
   D11        3.13490   0.00019   0.00118   0.00199   0.00319   3.13809
   D12        0.00191   0.00012   0.00221  -0.00183   0.00038   0.00230
   D13       -0.00938   0.00022   0.00372   0.00221   0.00594  -0.00345
   D14        3.13249   0.00011   0.00251   0.00173   0.00424   3.13673
   D15        3.12349   0.00030   0.00270   0.00609   0.00879   3.13228
   D16       -0.01782   0.00019   0.00149   0.00560   0.00709  -0.01072
   D17        0.00480  -0.00026  -0.00850   0.00324  -0.00525  -0.00045
   D18       -3.13504  -0.00027  -0.00588   0.00002  -0.00584  -3.14089
   D19       -3.13721  -0.00019  -0.00545   0.00160  -0.00383  -3.14104
   D20        0.00613  -0.00020  -0.00283  -0.00161  -0.00442   0.00171
   D21        0.00921  -0.00022  -0.00156  -0.00337  -0.00493   0.00428
   D22       -3.13266  -0.00011  -0.00038  -0.00290  -0.00330  -3.13595
   D23       -3.13412  -0.00021  -0.00417  -0.00020  -0.00435  -3.13847
   D24        0.00720  -0.00010  -0.00300   0.00027  -0.00272   0.00448
   D25        3.11790   0.00007  -0.01631   0.01933   0.00302   3.12093
   D26       -0.02919   0.00014  -0.01739   0.02398   0.00658  -0.02261
   D27       -0.02340  -0.00004  -0.01756   0.01883   0.00128  -0.02212
   D28        3.11270   0.00003  -0.01864   0.02348   0.00484   3.11753
   D29       -3.13951   0.00003   0.00158  -0.00060   0.00100  -3.13851
   D30        0.00657  -0.00003   0.00248  -0.00437  -0.00189   0.00468
   D31       -3.14127  -0.00006  -0.00271   0.00073  -0.00197   3.13994
   D32       -0.00922   0.00007  -0.00212   0.00311   0.00099  -0.00823
   D33       -0.00406  -0.00001  -0.00360   0.00441   0.00085  -0.00321
   D34        3.12799   0.00012  -0.00301   0.00680   0.00381   3.13180
   D35       -0.00740   0.00010  -0.00047   0.00390   0.00340  -0.00400
   D36        0.00454  -0.00010  -0.00063  -0.00262  -0.00327   0.00127
   D37        3.14154   0.00001  -0.00071   0.00037  -0.00035   3.14119
   D38        0.00373  -0.00003   0.00318  -0.00492  -0.00173   0.00200
   D39        3.14101   0.00004   0.00157  -0.00052   0.00106  -3.14111
   D40       -3.12831  -0.00017   0.00259  -0.00731  -0.00470  -3.13301
   D41        0.00898  -0.00009   0.00099  -0.00291  -0.00191   0.00706
   D42       -0.00338   0.00008  -0.00067   0.00339   0.00273  -0.00066
   D43       -3.14066  -0.00003  -0.00058   0.00059  -0.00001  -3.14067
   D44       -3.14066  -0.00000   0.00093  -0.00102  -0.00007  -3.14073
   D45        0.00524  -0.00011   0.00101  -0.00382  -0.00281   0.00244
         Item               Value     Threshold  Converged?
 Maximum Force            0.006217     0.000450     NO 
 RMS     Force            0.001069     0.000300     NO 
 Maximum Displacement     0.018724     0.001800     NO 
 RMS     Displacement     0.005681     0.001200     NO 
 Predicted change in Energy=-1.954953D-04
 Lowest energy point so far.  Saving SCF results.
 GradGradGradGradGradGradGradGradGradGradGradGradGradGradGradGradGradGrad

 Leave Link  103 at Mon Apr  4 14:15:44 2022, MaxMem=  1879048192 cpu:               0.2 elap:               0.1
 (Enter /gpfs/software/gaussian16/sse4/tar/g16/l202.exe)
                          Input orientation:                          
 ---------------------------------------------------------------------
 Center     Atomic      Atomic             Coordinates (Angstroms)
 Number     Number       Type             X           Y           Z
 ---------------------------------------------------------------------
      1          6           0       -8.018944   -1.552475    6.834178
      2          6           0       -7.157297   -2.587290    7.370820
      3          6           0       -5.939583   -2.912754    6.831612
      4          6           0       -7.446895   -0.908114    5.660041
      5          6           0       -6.231226   -1.237620    5.125327
      6          6           0       -5.427749   -2.252512    5.692709
      7          1           0       -5.362500   -3.705487    7.297493
      8          1           0       -5.872820   -0.708842    4.246508
      9         17           0       -8.397529    0.362296    4.906862
     10          8           0       -9.120350   -1.256564    7.321510
     11          1           0       -7.533737   -3.108856    8.244096
     12          6           0       -4.150958   -2.566280    5.105793
     13          6           0       -3.550991   -2.009715    3.982674
     14          6           0       -2.488452   -2.161028    3.357523
     15          6           0       -3.202151   -3.537614    5.561936
     16          6           0       -1.978060   -3.792684    4.940628
     17          6           0       -1.569026   -3.097249    3.790917
     18         17           0       -0.025106   -3.443582    3.034568
     19          1           0       -1.323110   -4.549440    5.359248
     20          1           0       -3.448434   -4.107610    6.451057
 ---------------------------------------------------------------------
                    Distance matrix (angstroms):
                    1          2          3          4          5
     1  C    0.000000
     2  C    1.449574   0.000000
     3  C    2.484776   1.370949   0.000000
     4  C    1.456379   2.414594   2.768240   0.000000
     5  C    2.493038   2.778751   2.408846   1.368336   0.000000
     6  C    2.916726   2.432996   1.412441   2.425989   1.413331
     7  H    3.450626   2.115901   1.085586   3.853732   3.400494
     8  H    3.466064   3.865201   3.397712   2.124970   1.086455
     9  Cl   2.743031   4.038480   4.524611   1.756395   2.701911
    10  O    1.240222   2.372096   3.619426   2.383768   3.629134
    11  H    2.155369   1.084596   2.138901   3.395312   3.863260
    12  C    4.356195   3.764155   2.509516   3.730939   2.468448
    13  C    5.320033   4.981824   3.825872   4.382368   3.014207
    14  C    6.560778   6.171415   4.954259   5.608702   4.241010
    15  C    5.362917   4.451782   3.081568   4.994172   3.828302
    16  C    6.715381   5.846649   4.477026   6.224665   4.965066
    17  C    7.297205   6.656165   5.327441   6.544866   5.193744
    18  Cl   9.050678   8.390737   7.048429   8.270711   6.910389
    19  H    7.482741   6.475662   5.114530   7.130952   5.925578
    20  H    5.250244   4.112542   2.788965   5.181715   4.211690
                    6          7          8          9         10
     6  C    0.000000
     7  H    2.165808   0.000000
     8  H    2.161598   4.306834   0.000000
     9  Cl   4.034150   5.610113   2.820914   0.000000
    10  O    4.156947   4.485448   4.505784   2.995614   0.000000
    11  H    3.417321   2.442601   4.949689   4.892050   2.607583
    12  C    1.439832   2.751213   2.674558   5.162315   5.596393
    13  C    2.550567   4.140680   2.674466   5.474439   6.537035
    14  C    3.755121   5.115551   3.788547   6.609447   7.779030
    15  C    2.573301   2.776229   4.106675   6.529194   6.582125
    16  C    3.852027   4.125148   5.016078   7.646867   7.944357
    17  C    4.384078   5.201583   4.943146   7.735775   8.536726
    18  Cl   6.137827   6.835854   6.568361   9.385502  10.290014
    19  H    4.715415   4.559136   6.057083   8.624222   8.688525
    20  H    2.816766   2.131151   4.721156   6.845300   6.407557
                   11         12         13         14         15
    11  H    0.000000
    12  C    4.646130   0.000000
    13  C    5.935495   1.389648   0.000000
    14  C    7.087445   2.446345   1.242054   0.000000
    15  C    5.112774   1.432408   2.224913   2.695142   0.000000
    16  C    6.499698   2.500566   2.563351   2.330026   1.396239
    17  C    7.443703   2.945708   2.268851   1.381913   2.448985
    18  Cl   9.144986   4.699180   3.922595   2.795947   4.060794
    19  H    6.997823   3.463219   3.648098   3.327076   2.143751
    20  H    4.571892   2.163094   3.241080   3.778981   1.084476
                   16         17         18         19         20
    16  C    0.000000
    17  C    1.404555   0.000000
    18  Cl   2.751176   1.753768   0.000000
    19  H    1.084842   2.151511   2.883032   0.000000
    20  H    2.131332   3.410184   4.881855   2.429869   0.000000
 Stoichiometry    C12H5Cl2O(1-)
 Framework group  C1[X(C12H5Cl2O)]
 Deg. of freedom    54
 Full point group                 C1      NOp   1
 RotChk:  IX=0 Diff= 5.55D-04
 Largest Abelian subgroup         C1      NOp   1
 Largest concise Abelian subgroup C1      NOp   1
                         Standard orientation:                         
 ---------------------------------------------------------------------
 Center     Atomic      Atomic             Coordinates (Angstroms)
 Number     Number       Type             X           Y           Z
 ---------------------------------------------------------------------
      1          6           0        3.508186    0.803060   -0.000200
      2          6           0        2.583562    1.919393   -0.011857
      3          6           0        1.220480    1.772758   -0.014128
      4          6           0        2.824885   -0.483071    0.002286
      5          6           0        1.463801   -0.623730   -0.001002
      6          6           0        0.607210    0.500424   -0.006654
      7          1           0        0.603870    2.666129   -0.027448
      8          1           0        1.029351   -1.619536    0.001853
      9         17           0        3.834154   -1.920520    0.008436
     10          8           0        4.741432    0.934390    0.002678
     11          1           0        3.034688    2.905674   -0.020975
     12          6           0       -0.820279    0.312330   -0.002938
     13          6           0       -1.539742   -0.876479   -0.018086
     14          6           0       -2.736718   -1.208052   -0.020304
     15          6           0       -1.828817    1.329250    0.019790
     16          6           0       -3.201666    1.074755    0.020171
     17          6           0       -3.715180   -0.232408    0.000098
     18         17           0       -5.445758   -0.516661   -0.000200
     19          1           0       -3.891904    1.911499    0.037892
     20          1           0       -1.504512    2.363812    0.044179
 ---------------------------------------------------------------------
 Rotational constants (GHZ):           1.4724951           0.1827295           0.1625602
 Leave Link  202 at Mon Apr  4 14:15:44 2022, MaxMem=  1879048192 cpu:               0.1 elap:               0.0
 (Enter /gpfs/software/gaussian16/sse4/tar/g16/l301.exe)
 Standard basis: 6-311+G(d,p) (5D, 7F)
 Ernie: Thresh=  0.10000D-02 Tol=  0.10000D-05 Strict=F.
 There are   391 symmetry adapted cartesian basis functions of A   symmetry.
 There are   376 symmetry adapted basis functions of A   symmetry.
   376 basis functions,   614 primitive gaussians,   391 cartesian basis functions
    60 alpha electrons       60 beta electrons
       nuclear repulsion energy      1000.1206087656 Hartrees.
 IExCor= 4336 DFT=T Ex+Corr=M062X ExCW=0 ScaHFX=  0.540000
 ScaDFX=  1.000000  1.000000  1.000000  1.000000 ScalE2=  1.000000  1.000000
 IRadAn=      5 IRanWt=     -1 IRanGd=            0 ICorTp=0 IEmpDi=  4
 NAtoms=   20 NActive=   20 NUniq=   20 SFac= 1.00D+00 NAtFMM=   60 NAOKFM=F Big=F
 Integral buffers will be    131072 words long.
 Raffenetti 2 integral format.
 Two-electron integral symmetry is turned on.
 Leave Link  301 at Mon Apr  4 14:15:45 2022, MaxMem=  1879048192 cpu:               0.5 elap:               0.1
 (Enter /gpfs/software/gaussian16/sse4/tar/g16/l302.exe)
 NPDir=0 NMtPBC=     1 NCelOv=     1 NCel=       1 NClECP=     1 NCelD=      1
         NCelK=      1 NCelE2=     1 NClLst=     1 CellRange=     0.0.
 One-electron integrals computed using PRISM.
 One-electron integral symmetry used in STVInt
 NBasis=   376 RedAO= T EigKep=  1.01D-06  NBF=   376
 NBsUse=   372 1.00D-06 EigRej=  7.43D-07 NBFU=   372
 Precomputing XC quadrature grid using
 IXCGrd= 4 IRadAn=           5 IRanWt=          -1 IRanGd=           0 AccXCQ= 0.00D+00.
 Generated NRdTot=       0 NPtTot=           0 NUsed=           0 NTot=          32
 NSgBfM=   383   383   383   383   383 MxSgAt=    20 MxSgA2=    20.
 Leave Link  302 at Mon Apr  4 14:15:45 2022, MaxMem=  1879048192 cpu:               4.0 elap:               0.6
 (Enter /gpfs/software/gaussian16/sse4/tar/g16/l303.exe)
 DipDrv:  MaxL=1.
 Leave Link  303 at Mon Apr  4 14:15:45 2022, MaxMem=  1879048192 cpu:               0.4 elap:               0.1
 (Enter /gpfs/software/gaussian16/sse4/tar/g16/l401.exe)
 Initial guess from the checkpoint file:  "checkpoint.chk"
 B after Tr=    -0.000000   -0.000000    0.000000
         Rot=    1.000000    0.000009   -0.000000    0.000028 Ang=   0.00 deg.
 Guess basis will be translated and rotated to current coordinates.
 JPrj=2 DoOrth=T DoCkMO=T.
 Leave Link  401 at Mon Apr  4 14:15:46 2022, MaxMem=  1879048192 cpu:               3.7 elap:               0.5
 (Enter /gpfs/software/gaussian16/sse4/tar/g16/l502.exe)
 Integral symmetry usage will be decided dynamically.
 Closed shell SCF:
 Using DIIS extrapolation, IDIIS=  1040.
 NGot=  1879048192 LenX=  1878736095 LenY=  1878582773
 Requested convergence on RMS density matrix=1.00D-08 within 128 cycles.
 Requested convergence on MAX density matrix=1.00D-06.
 Requested convergence on             energy=1.00D-06.
 No special actions if energy rises.
 Fock matrices will be formed incrementally for  20 cycles.

 Cycle   1  Pass 1  IDiag  1:
 FoFJK:  IHMeth= 1 ICntrl=       0 DoSepK=F KAlg= 0 I1Cent=           0 FoldK=F
 IRaf= 820000000 NMat=       1 IRICut=       1 DoRegI=T DoRafI=F ISym2E= 0 IDoP0=0 IntGTp=1.
 FoFCou: FMM=F IPFlag=           0 FMFlag=      100000 FMFlg1=           0
         NFxFlg=           0 DoJE=F BraDBF=F KetDBF=F FulRan=T
         wScrn=  0.000000 ICntrl=         0 IOpCl=  0 I1Cent=           0 NGrid=           0
         NMat0=    1 NMatS0=      1 NMatT0=    0 NMatD0=    1 NMtDS0=    0 NMtDT0=    0
 Symmetry not used in FoFCou.
 E= -1455.77842256372    
 DIIS: error= 5.75D-04 at cycle   1 NSaved=   1.
 NSaved= 1 IEnMin= 1 EnMin= -1455.77842256372     IErMin= 1 ErrMin= 5.75D-04
 ErrMax= 5.75D-04  0.00D+00 EMaxC= 1.00D-01 BMatC= 3.23D-04 BMatP= 3.23D-04
 IDIUse=3 WtCom= 9.94D-01 WtEn= 5.75D-03
 Coeff-Com:  0.100D+01
 Coeff-En:   0.100D+01
 Coeff:      0.100D+01
 Gap=     0.384 Goal=   None    Shift=    0.000
 RMSDP=2.15D-03 MaxDP=1.33D-01              OVMax= 7.64D-03

 Cycle   2  Pass 1  IDiag  1:
 RMSU=  2.13D-03    CP:  9.97D-01
 E= -1455.77894122492     Delta-E=       -0.000518661204 Rises=F Damp=F
 DIIS: error= 2.37D-04 at cycle   2 NSaved=   2.
 NSaved= 2 IEnMin= 2 EnMin= -1455.77894122492     IErMin= 2 ErrMin= 2.37D-04
 ErrMax= 2.37D-04  0.00D+00 EMaxC= 1.00D-01 BMatC= 1.49D-05 BMatP= 3.23D-04
 IDIUse=3 WtCom= 9.98D-01 WtEn= 2.37D-03
 Coeff-Com: -0.284D-01 0.103D+01
 Coeff-En:   0.000D+00 0.100D+01
 Coeff:     -0.283D-01 0.103D+01
 Gap=     0.152 Goal=   None    Shift=    0.000
 RMSDP=3.69D-04 MaxDP=2.62D-02 DE=-5.19D-04 OVMax= 1.74D-03

 Cycle   3  Pass 1  IDiag  1:
 RMSU=  3.11D-04    CP:  9.98D-01  1.07D+00
 E= -1455.77895425322     Delta-E=       -0.000013028296 Rises=F Damp=F
 DIIS: error= 3.00D-04 at cycle   3 NSaved=   3.
 NSaved= 3 IEnMin= 3 EnMin= -1455.77895425322     IErMin= 2 ErrMin= 2.37D-04
 ErrMax= 3.00D-04  0.00D+00 EMaxC= 1.00D-01 BMatC= 1.30D-05 BMatP= 1.49D-05
 IDIUse=3 WtCom= 9.97D-01 WtEn= 3.00D-03
 Coeff-Com: -0.520D-01 0.516D+00 0.536D+00
 Coeff-En:   0.000D+00 0.153D+00 0.847D+00
 Coeff:     -0.519D-01 0.515D+00 0.537D+00
 Gap=     0.153 Goal=   None    Shift=    0.000
 RMSDP=1.25D-04 MaxDP=7.80D-03 DE=-1.30D-05 OVMax= 1.39D-03

 Cycle   4  Pass 1  IDiag  1:
 RMSU=  9.97D-05    CP:  9.98D-01  1.10D+00  9.38D-01
 E= -1455.77896706307     Delta-E=       -0.000012809848 Rises=F Damp=F
 DIIS: error= 1.12D-04 at cycle   4 NSaved=   4.
 NSaved= 4 IEnMin= 4 EnMin= -1455.77896706307     IErMin= 4 ErrMin= 1.12D-04
 ErrMax= 1.12D-04  0.00D+00 EMaxC= 1.00D-01 BMatC= 1.27D-06 BMatP= 1.30D-05
 IDIUse=3 WtCom= 9.99D-01 WtEn= 1.12D-03
 Coeff-Com: -0.198D-01 0.121D+00 0.257D+00 0.642D+00
 Coeff-En:   0.000D+00 0.000D+00 0.000D+00 0.100D+01
 Coeff:     -0.198D-01 0.120D+00 0.257D+00 0.643D+00
 Gap=     0.153 Goal=   None    Shift=    0.000
 RMSDP=3.50D-05 MaxDP=2.21D-03 DE=-1.28D-05 OVMax= 5.62D-04

 Cycle   5  Pass 1  IDiag  1:
 RMSU=  3.06D-05    CP:  9.98D-01  1.10D+00  9.66D-01  9.13D-01
 E= -1455.77896804676     Delta-E=       -0.000000983689 Rises=F Damp=F
 DIIS: error= 7.19D-05 at cycle   5 NSaved=   5.
 NSaved= 5 IEnMin= 5 EnMin= -1455.77896804676     IErMin= 5 ErrMin= 7.19D-05
 ErrMax= 7.19D-05  0.00D+00 EMaxC= 1.00D-01 BMatC= 5.32D-07 BMatP= 1.27D-06
 IDIUse=1 WtCom= 1.00D+00 WtEn= 0.00D+00
 Coeff-Com: -0.127D-02-0.389D-01 0.529D-01 0.444D+00 0.543D+00
 Coeff:     -0.127D-02-0.389D-01 0.529D-01 0.444D+00 0.543D+00
 Gap=     0.153 Goal=   None    Shift=    0.000
 RMSDP=2.51D-05 MaxDP=1.29D-03 DE=-9.84D-07 OVMax= 2.76D-04

 Cycle   6  Pass 1  IDiag  1:
 RMSU=  1.22D-05    CP:  9.98D-01  1.09D+00  1.00D+00  9.80D-01  6.15D-01
 E= -1455.77896863558     Delta-E=       -0.000000588828 Rises=F Damp=F
 DIIS: error= 1.28D-05 at cycle   6 NSaved=   6.
 NSaved= 6 IEnMin= 6 EnMin= -1455.77896863558     IErMin= 6 ErrMin= 1.28D-05
 ErrMax= 1.28D-05  0.00D+00 EMaxC= 1.00D-01 BMatC= 2.91D-08 BMatP= 5.32D-07
 IDIUse=1 WtCom= 1.00D+00 WtEn= 0.00D+00
 Coeff-Com:  0.156D-02-0.339D-01-0.400D-02 0.142D+00 0.261D+00 0.633D+00
 Coeff:      0.156D-02-0.339D-01-0.400D-02 0.142D+00 0.261D+00 0.633D+00
 Gap=     0.153 Goal=   None    Shift=    0.000
 RMSDP=7.29D-06 MaxDP=3.98D-04 DE=-5.89D-07 OVMax= 6.29D-05

 Cycle   7  Pass 1  IDiag  1:
 RMSU=  3.96D-06    CP:  9.98D-01  1.10D+00  1.01D+00  1.01D+00  6.18D-01
                    CP:  7.62D-01
 E= -1455.77896867234     Delta-E=       -0.000000036760 Rises=F Damp=F
 DIIS: error= 4.05D-06 at cycle   7 NSaved=   7.
 NSaved= 7 IEnMin= 7 EnMin= -1455.77896867234     IErMin= 7 ErrMin= 4.05D-06
 ErrMax= 4.05D-06  0.00D+00 EMaxC= 1.00D-01 BMatC= 3.11D-09 BMatP= 2.91D-08
 IDIUse=1 WtCom= 1.00D+00 WtEn= 0.00D+00
 Coeff-Com:  0.930D-03-0.960D-02-0.103D-01-0.609D-02 0.333D-01 0.256D+00
 Coeff-Com:  0.736D+00
 Coeff:      0.930D-03-0.960D-02-0.103D-01-0.609D-02 0.333D-01 0.256D+00
 Coeff:      0.736D+00
 Gap=     0.153 Goal=   None    Shift=    0.000
 RMSDP=2.34D-06 MaxDP=1.16D-04 DE=-3.68D-08 OVMax= 4.79D-05

 Cycle   8  Pass 1  IDiag  1:
 RMSU=  1.60D-06    CP:  9.98D-01  1.10D+00  1.01D+00  1.02D+00  5.97D-01
                    CP:  8.70D-01  1.01D+00
 E= -1455.77896867789     Delta-E=       -0.000000005545 Rises=F Damp=F
 DIIS: error= 1.30D-06 at cycle   8 NSaved=   8.
 NSaved= 8 IEnMin= 8 EnMin= -1455.77896867789     IErMin= 8 ErrMin= 1.30D-06
 ErrMax= 1.30D-06  0.00D+00 EMaxC= 1.00D-01 BMatC= 5.05D-10 BMatP= 3.11D-09
 IDIUse=1 WtCom= 1.00D+00 WtEn= 0.00D+00
 Coeff-Com:  0.773D-04 0.244D-02-0.309D-02-0.280D-01-0.321D-01-0.177D-01
 Coeff-Com:  0.279D+00 0.799D+00
 Coeff:      0.773D-04 0.244D-02-0.309D-02-0.280D-01-0.321D-01-0.177D-01
 Coeff:      0.279D+00 0.799D+00
 Gap=     0.153 Goal=   None    Shift=    0.000
 RMSDP=1.14D-06 MaxDP=6.80D-05 DE=-5.55D-09 OVMax= 1.82D-05

 Cycle   9  Pass 1  IDiag  1:
 RMSU=  6.16D-07    CP:  9.98D-01  1.10D+00  1.01D+00  1.01D+00  5.98D-01
                    CP:  8.99D-01  1.12D+00  1.03D+00
 E= -1455.77896867892     Delta-E=       -0.000000001035 Rises=F Damp=F
 DIIS: error= 7.05D-07 at cycle   9 NSaved=   9.
 NSaved= 9 IEnMin= 9 EnMin= -1455.77896867892     IErMin= 9 ErrMin= 7.05D-07
 ErrMax= 7.05D-07  0.00D+00 EMaxC= 1.00D-01 BMatC= 8.04D-11 BMatP= 5.05D-10
 IDIUse=1 WtCom= 1.00D+00 WtEn= 0.00D+00
 Coeff-Com: -0.101D-03 0.246D-02 0.270D-03-0.106D-01-0.176D-01-0.406D-01
 Coeff-Com:  0.204D-01 0.347D+00 0.699D+00
 Coeff:     -0.101D-03 0.246D-02 0.270D-03-0.106D-01-0.176D-01-0.406D-01
 Coeff:      0.204D-01 0.347D+00 0.699D+00
 Gap=     0.153 Goal=   None    Shift=    0.000
 RMSDP=3.80D-07 MaxDP=1.94D-05 DE=-1.04D-09 OVMax= 9.14D-06

 Cycle  10  Pass 1  IDiag  1:
 RMSU=  2.76D-07    CP:  9.98D-01  1.10D+00  1.01D+00  1.01D+00  5.98D-01
                    CP:  9.00D-01  1.14D+00  1.06D+00  7.91D-01
 E= -1455.77896867908     Delta-E=       -0.000000000155 Rises=F Damp=F
 DIIS: error= 2.47D-07 at cycle  10 NSaved=  10.
 NSaved=10 IEnMin=10 EnMin= -1455.77896867908     IErMin=10 ErrMin= 2.47D-07
 ErrMax= 2.47D-07  0.00D+00 EMaxC= 1.00D-01 BMatC= 1.27D-11 BMatP= 8.04D-11
 IDIUse=1 WtCom= 1.00D+00 WtEn= 0.00D+00
 Coeff-Com: -0.536D-04 0.783D-03 0.486D-03-0.130D-02-0.404D-02-0.155D-01
 Coeff-Com: -0.277D-01 0.472D-01 0.309D+00 0.691D+00
 Coeff:     -0.536D-04 0.783D-03 0.486D-03-0.130D-02-0.404D-02-0.155D-01
 Coeff:     -0.277D-01 0.472D-01 0.309D+00 0.691D+00
 Gap=     0.153 Goal=   None    Shift=    0.000
 RMSDP=2.89D-07 MaxDP=1.81D-05 DE=-1.55D-10 OVMax= 2.66D-06

 Cycle  11  Pass 1  IDiag  1:
 RMSU=  1.38D-07    CP:  9.98D-01  1.10D+00  1.01D+00  1.01D+00  5.95D-01
                    CP:  9.07D-01  1.14D+00  1.12D+00  8.32D-01  1.09D+00
 E= -1455.77896867913     Delta-E=       -0.000000000055 Rises=F Damp=F
 DIIS: error= 1.10D-07 at cycle  11 NSaved=  11.
 NSaved=11 IEnMin=11 EnMin= -1455.77896867913     IErMin=11 ErrMin= 1.10D-07
 ErrMax= 1.10D-07  0.00D+00 EMaxC= 1.00D-01 BMatC= 1.99D-12 BMatP= 1.27D-11
 IDIUse=1 WtCom= 1.00D+00 WtEn= 0.00D+00
 Coeff-Com: -0.217D-05-0.169D-03 0.148D-03 0.156D-02 0.179D-02 0.174D-02
 Coeff-Com: -0.153D-01-0.500D-01-0.387D-02 0.302D+00 0.762D+00
 Coeff:     -0.217D-05-0.169D-03 0.148D-03 0.156D-02 0.179D-02 0.174D-02
 Coeff:     -0.153D-01-0.500D-01-0.387D-02 0.302D+00 0.762D+00
 Gap=     0.153 Goal=   None    Shift=    0.000
 RMSDP=5.93D-08 MaxDP=3.92D-06 DE=-5.55D-11 OVMax= 1.72D-06

 Cycle  12  Pass 1  IDiag  1:
 RMSU=  4.16D-08    CP:  9.98D-01  1.10D+00  1.01D+00  1.01D+00  5.95D-01
                    CP:  9.07D-01  1.13D+00  1.12D+00  8.56D-01  1.13D+00
                    CP:  9.78D-01
 E= -1455.77896867911     Delta-E=        0.000000000027 Rises=F Damp=F
 DIIS: error= 3.72D-08 at cycle  12 NSaved=  12.
 NSaved=12 IEnMin=11 EnMin= -1455.77896867913     IErMin=12 ErrMin= 3.72D-08
 ErrMax= 3.72D-08  0.00D+00 EMaxC= 1.00D-01 BMatC= 4.19D-13 BMatP= 1.99D-12
 IDIUse=1 WtCom= 1.00D+00 WtEn= 0.00D+00
 Coeff-Com:  0.679D-05-0.197D-03 0.829D-06 0.943D-03 0.144D-02 0.306D-02
 Coeff-Com: -0.324D-02-0.305D-01-0.462D-01 0.392D-01 0.379D+00 0.657D+00
 Coeff:      0.679D-05-0.197D-03 0.829D-06 0.943D-03 0.144D-02 0.306D-02
 Coeff:     -0.324D-02-0.305D-01-0.462D-01 0.392D-01 0.379D+00 0.657D+00
 Gap=     0.153 Goal=   None    Shift=    0.000
 RMSDP=4.14D-08 MaxDP=2.79D-06 DE= 2.73D-11 OVMax= 5.71D-07

 Cycle  13  Pass 1  IDiag  1:
 RMSU=  1.27D-08    CP:  9.98D-01  1.10D+00  1.01D+00  1.01D+00  5.95D-01
                    CP:  9.08D-01  1.13D+00  1.12D+00  8.48D-01  1.20D+00
                    CP:  1.12D+00  9.89D-01
 E= -1455.77896867914     Delta-E=       -0.000000000035 Rises=F Damp=F
 DIIS: error= 1.09D-08 at cycle  13 NSaved=  13.
 NSaved=13 IEnMin=13 EnMin= -1455.77896867914     IErMin=13 ErrMin= 1.09D-08
 ErrMax= 1.09D-08  0.00D+00 EMaxC= 1.00D-01 BMatC= 3.41D-14 BMatP= 4.19D-13
 IDIUse=1 WtCom= 1.00D+00 WtEn= 0.00D+00
 Coeff-Com:  0.242D-05-0.421D-04-0.189D-04 0.106D-03 0.236D-03 0.754D-03
 Coeff-Com:  0.880D-03-0.361D-02-0.164D-01-0.305D-01 0.254D-01 0.224D+00
 Coeff-Com:  0.800D+00
 Coeff:      0.242D-05-0.421D-04-0.189D-04 0.106D-03 0.236D-03 0.754D-03
 Coeff:      0.880D-03-0.361D-02-0.164D-01-0.305D-01 0.254D-01 0.224D+00
 Coeff:      0.800D+00
 Gap=     0.153 Goal=   None    Shift=    0.000
 RMSDP=1.64D-08 MaxDP=9.77D-07 DE=-3.55D-11 OVMax= 2.85D-07

 Cycle  14  Pass 1  IDiag  1:
 RMSU=  7.13D-09    CP:  9.98D-01  1.10D+00  1.01D+00  1.01D+00  5.95D-01
                    CP:  9.07D-01  1.13D+00  1.12D+00  8.48D-01  1.20D+00
                    CP:  1.07D+00  1.09D+00  9.18D-01
 E= -1455.77896867910     Delta-E=        0.000000000045 Rises=F Damp=F
 DIIS: error= 4.72D-09 at cycle  14 NSaved=  14.
 NSaved=14 IEnMin=13 EnMin= -1455.77896867914     IErMin=14 ErrMin= 4.72D-09
 ErrMax= 4.72D-09  0.00D+00 EMaxC= 1.00D-01 BMatC= 8.32D-15 BMatP= 3.41D-14
 IDIUse=1 WtCom= 1.00D+00 WtEn= 0.00D+00
 Coeff-Com: -0.172D-07 0.137D-04-0.818D-05-0.106D-03-0.127D-03-0.154D-03
 Coeff-Com:  0.975D-03 0.370D-02 0.680D-03-0.193D-01-0.496D-01-0.677D-02
 Coeff-Com:  0.367D+00 0.704D+00
 Coeff:     -0.172D-07 0.137D-04-0.818D-05-0.106D-03-0.127D-03-0.154D-03
 Coeff:      0.975D-03 0.370D-02 0.680D-03-0.193D-01-0.496D-01-0.677D-02
 Coeff:      0.367D+00 0.704D+00
 Gap=     0.153 Goal=   None    Shift=    0.000
 RMSDP=4.71D-09 MaxDP=2.36D-07 DE= 4.55D-11 OVMax= 1.33D-07

 SCF Done:  E(RM062X) =  -1455.77896868     A.U. after   14 cycles
            NFock= 14  Conv=0.47D-08     -V/T= 2.0027
 KE= 1.451798387483D+03 PE=-5.449778842382D+03 EE= 1.542080877454D+03
 Leave Link  502 at Mon Apr  4 14:19:03 2022, MaxMem=  1879048192 cpu:            1373.8 elap:             197.7
 (Enter /gpfs/software/gaussian16/sse4/tar/g16/l701.exe)
 ... and contract with generalized density number  0.
 Compute integral first derivatives.
 Leave Link  701 at Mon Apr  4 14:19:04 2022, MaxMem=  1879048192 cpu:               2.0 elap:               0.3
 (Enter /gpfs/software/gaussian16/sse4/tar/g16/l702.exe)
 L702 exits ... SP integral derivatives will be done elsewhere.
 Leave Link  702 at Mon Apr  4 14:19:04 2022, MaxMem=  1879048192 cpu:               0.2 elap:               0.0
 (Enter /gpfs/software/gaussian16/sse4/tar/g16/l703.exe)
 Integral derivatives from FoFJK, PRISM(SPDF).
 Compute integral first derivatives, UseDBF=F ICtDFT=           0.
 Calling FoFJK, ICntrl=      2127 FMM=F ISym2X=0 I1Cent= 0 IOpClX= 0 NMat=1 NMatS=1 NMatT=0.
 FoFJK:  IHMeth= 1 ICntrl=    2127 DoSepK=F KAlg= 0 I1Cent=           0 FoldK=F
 IRaf=         0 NMat=       1 IRICut=       1 DoRegI=T DoRafI=F ISym2E= 0 IDoP0=0 IntGTp=1.
 FoFCou: FMM=F IPFlag=           0 FMFlag=      100000 FMFlg1=         800
         NFxFlg=           0 DoJE=F BraDBF=F KetDBF=F FulRan=T
         wScrn=  0.000000 ICntrl=      2127 IOpCl=  0 I1Cent=           0 NGrid=           0
         NMat0=    1 NMatS0=      1 NMatT0=    0 NMatD0=    1 NMtDS0=    0 NMtDT0=    0
 Symmetry not used in FoFCou.
 Leave Link  703 at Mon Apr  4 14:19:37 2022, MaxMem=  1879048192 cpu:             231.9 elap:              33.2
 (Enter /gpfs/software/gaussian16/sse4/tar/g16/l716.exe)
 Dipole        =-3.28849979D+00 4.53283562D-01 8.09696938D-03
 ***** Axes restored to original set *****
 -------------------------------------------------------------------
 Center     Atomic                   Forces (Hartrees/Bohr)
 Number     Number              X              Y              Z
 -------------------------------------------------------------------
      1        6          -0.000214279    0.000329919   -0.000765012
      2        6           0.000497420   -0.000360337    0.000118101
      3        6          -0.000124791    0.000442896   -0.000542336
      4        6          -0.000339279    0.000546755   -0.000352724
      5        6           0.000697202   -0.001348782    0.001067708
      6        6          -0.000982521    0.000683303    0.000126662
      7        1           0.000114741    0.000029242    0.000092720
      8        1          -0.000301693    0.000290436   -0.000047054
      9       17           0.000420199   -0.000541953    0.000362732
     10        8           0.000243871   -0.000052819    0.000067756
     11        1          -0.000031120    0.000106488   -0.000028021
     12        6           0.000491554    0.000033554   -0.000543190
     13        6           0.000848333   -0.001542249    0.001068081
     14        6          -0.000351667    0.001085781   -0.000921822
     15        6          -0.001063540    0.000578870    0.000431495
     16        6           0.001016093    0.000063089   -0.000773816
     17        6          -0.001540584   -0.000589321    0.001706912
     18       17           0.000749794   -0.000047085   -0.000489963
     19        1           0.000042567    0.000222365   -0.000290771
     20        1          -0.000172299    0.000069847   -0.000287457
 -------------------------------------------------------------------
 Cartesian Forces:  Max     0.001706912 RMS     0.000643683
 Leave Link  716 at Mon Apr  4 14:19:37 2022, MaxMem=  1879048192 cpu:               0.2 elap:               0.1
 (Enter /gpfs/software/gaussian16/sse4/tar/g16/l103.exe)

 GradGradGradGradGradGradGradGradGradGradGradGradGradGradGradGradGradGrad
 Berny optimization.
 Using GEDIIS/GDIIS optimizer.
 FormGI is forming the generalized inverse of G from B-inverse, IUseBI=4.
 GSVD:  received Info=                   1 from GESDD.
 Internal  Forces:  Max     0.001280497 RMS     0.000346575
 Search for a local minimum.
 Step number   7 out of a maximum of  108
 All quantities printed in internal units (Hartrees-Bohrs-Radians)
 RMS Force = .34657D-03 SwitMx=.10000D-02 MixMth= 2
 Mixed Optimization -- En-DIIS/RFO-DIIS
 Update second derivatives using D2CorX and points    2    3    4    5    6
                                                      7
 DE= -2.13D-04 DEPred=-1.95D-04 R= 1.09D+00
 TightC=F SS=  1.41D+00  RLast= 5.97D-02 DXNew= 1.2729D+00 1.7913D-01
 Trust test= 1.09D+00 RLast= 5.97D-02 DXMaxT set to 7.57D-01
 ITU=  1  0  0  1  1  1  0
 Use linear search instead of GDIIS.
     Eigenvalues ---    0.00576   0.01108   0.01302   0.01463   0.01492
     Eigenvalues ---    0.01672   0.01905   0.01983   0.02046   0.02053
     Eigenvalues ---    0.02115   0.02136   0.02191   0.02215   0.02227
     Eigenvalues ---    0.02302   0.04489   0.11356   0.15836   0.16004
     Eigenvalues ---    0.16029   0.16146   0.16269   0.21120   0.22467
     Eigenvalues ---    0.22804   0.23779   0.24631   0.25000   0.25007
     Eigenvalues ---    0.25018   0.25213   0.25473   0.31897   0.33296
     Eigenvalues ---    0.33636   0.33959   0.34449   0.35123   0.35248
     Eigenvalues ---    0.35254   0.35406   0.35616   0.37171   0.39222
     Eigenvalues ---    0.41901   0.42713   0.44976   0.47547   0.49992
     Eigenvalues ---    0.51620   0.54770   0.84292   0.93416
 RFO step:  Lambda=-5.50317873D-05 EMin= 5.76022939D-03
 Quartic linear search produced a step of  0.10154.
 Iteration  1 RMS(Cart)=  0.01500173 RMS(Int)=  0.00009688
 Iteration  2 RMS(Cart)=  0.00011935 RMS(Int)=  0.00000511
 Iteration  3 RMS(Cart)=  0.00000001 RMS(Int)=  0.00000511
 ITry= 1 IFail=0 DXMaxC= 5.20D-02 DCOld= 1.00D+10 DXMaxT= 7.57D-01 DXLimC= 3.00D+00 Rises=F
 Variable       Old X    -DE/DX   Delta X   Delta X   Delta X     New X
                                 (Linear)    (Quad)   (Total)
    R1        2.73930   0.00022   0.00050   0.00031   0.00081   2.74010
    R2        2.75216  -0.00059  -0.00012  -0.00018  -0.00030   2.75186
    R3        2.34368  -0.00020  -0.00018  -0.00078  -0.00096   2.34272
    R4        2.59072  -0.00034  -0.00037  -0.00038  -0.00075   2.58997
    R5        2.04959  -0.00007  -0.00004  -0.00015  -0.00019   2.04940
    R6        2.66913  -0.00068   0.00021  -0.00157  -0.00136   2.66776
    R7        2.05146   0.00008   0.00004   0.00008   0.00012   2.05158
    R8        2.58578  -0.00040   0.00057  -0.00111  -0.00054   2.58524
    R9        3.31911  -0.00077  -0.00069  -0.00127  -0.00196   3.31715
   R10        2.67081  -0.00119  -0.00082  -0.00104  -0.00186   2.66894
   R11        2.05310   0.00008   0.00003   0.00008   0.00011   2.05322
   R12        2.72089   0.00008   0.00080  -0.00035   0.00045   2.72134
   R13        2.62605  -0.00086  -0.00013  -0.00397  -0.00410   2.62196
   R14        2.70686  -0.00081  -0.00051   0.00039  -0.00012   2.70673
   R15        2.34714  -0.00061   0.00086   0.00005   0.00091   2.34805
   R16        2.61144   0.00007  -0.00009   0.00061   0.00053   2.61197
   R17        2.63851   0.00083   0.00023   0.00040   0.00062   2.63913
   R18        2.04936  -0.00023  -0.00008  -0.00045  -0.00053   2.04883
   R19        2.65422  -0.00081  -0.00026  -0.00063  -0.00089   2.65334
   R20        2.05005  -0.00024  -0.00009  -0.00056  -0.00065   2.04940
   R21        3.31414   0.00088  -0.00004   0.00215   0.00211   3.31626
    A1        1.96149  -0.00009   0.00020  -0.00019  -0.00000   1.96149
    A2        2.15645  -0.00008  -0.00026   0.00015  -0.00013   2.15631
    A3        2.16524   0.00017   0.00011   0.00005   0.00014   2.16538
    A4        2.15537  -0.00013  -0.00022  -0.00043  -0.00065   2.15472
    A5        2.02090  -0.00003  -0.00002   0.00039   0.00036   2.02127
    A6        2.10691   0.00016   0.00025   0.00004   0.00029   2.10720
    A7        2.12709  -0.00002   0.00013   0.00040   0.00052   2.12761
    A8        2.06774   0.00003   0.00003  -0.00059  -0.00056   2.06717
    A9        2.08835  -0.00001  -0.00016   0.00021   0.00005   2.08840
   A10        2.16213  -0.00018  -0.00039  -0.00018  -0.00057   2.16156
   A11        2.04108   0.00007   0.00028  -0.00014   0.00015   2.04123
   A12        2.07997   0.00011   0.00011   0.00032   0.00043   2.08040
   A13        2.11895   0.00036   0.00027   0.00047   0.00073   2.11968
   A14        2.08515  -0.00060  -0.00085  -0.00163  -0.00248   2.08267
   A15        2.07908   0.00024   0.00058   0.00116   0.00175   2.08083
   A16        2.04133   0.00006   0.00003  -0.00004  -0.00001   2.04131
   A17        2.15096  -0.00004  -0.00009   0.00077   0.00068   2.15164
   A18        2.09090  -0.00003   0.00006  -0.00073  -0.00066   2.09023
   A19        2.24595   0.00003  -0.00085   0.00222   0.00137   2.24732
   A20        2.22100   0.00016  -0.00048   0.00116   0.00067   2.22167
   A21        1.81623  -0.00019   0.00134  -0.00338  -0.00204   1.81419
   A22        2.38522   0.00128  -0.00120   0.01125   0.01006   2.39529
   A23        2.08731  -0.00110  -0.00015  -0.01082  -0.01096   2.07635
   A24        2.16868  -0.00032  -0.00053  -0.00117  -0.00172   2.16696
   A25        2.05677  -0.00001   0.00031  -0.00046  -0.00016   2.05661
   A26        2.05772   0.00033   0.00023   0.00166   0.00189   2.05961
   A27        2.12835  -0.00011  -0.00025  -0.00054  -0.00079   2.12756
   A28        2.07718   0.00034   0.00034   0.00123   0.00158   2.07875
   A29        2.07766  -0.00023  -0.00010  -0.00069  -0.00079   2.07687
   A30        1.98057   0.00044   0.00079   0.00467   0.00546   1.98602
   A31        2.19476  -0.00049  -0.00078  -0.00295  -0.00373   2.19103
   A32        2.10786   0.00005  -0.00001  -0.00172  -0.00173   2.10614
    D1        0.00480  -0.00007  -0.00123  -0.00271  -0.00394   0.00086
    D2       -3.13468  -0.00009  -0.00123  -0.00517  -0.00641  -3.14108
    D3       -3.14081   0.00006   0.00185  -0.00088   0.00097  -3.13984
    D4        0.00290   0.00004   0.00185  -0.00335  -0.00150   0.00140
    D5       -0.00395   0.00006   0.00134   0.00198   0.00332  -0.00063
    D6        3.13666   0.00008   0.00120   0.00229   0.00350   3.14015
    D7       -3.14151  -0.00007  -0.00175   0.00014  -0.00161   3.14006
    D8       -0.00090  -0.00005  -0.00189   0.00046  -0.00144  -0.00234
    D9       -0.00129   0.00003   0.00033   0.00036   0.00069  -0.00060
   D10       -3.13708  -0.00002   0.00004  -0.00456  -0.00451   3.14159
   D11        3.13809   0.00004   0.00032   0.00295   0.00327   3.14136
   D12        0.00230  -0.00001   0.00004  -0.00197  -0.00193   0.00036
   D13       -0.00345   0.00004   0.00060   0.00286   0.00347   0.00002
   D14        3.13673   0.00005   0.00043   0.00222   0.00265   3.13939
   D15        3.13228   0.00009   0.00089   0.00784   0.00873   3.14101
   D16       -0.01072   0.00010   0.00072   0.00719   0.00791  -0.00281
   D17       -0.00045  -0.00000  -0.00053   0.00112   0.00058   0.00013
   D18       -3.14089  -0.00001  -0.00059  -0.00112  -0.00171   3.14059
   D19       -3.14104  -0.00002  -0.00039   0.00080   0.00041  -3.14064
   D20        0.00171  -0.00003  -0.00045  -0.00144  -0.00189  -0.00018
   D21        0.00428  -0.00005  -0.00050  -0.00357  -0.00407   0.00021
   D22       -3.13595  -0.00006  -0.00033  -0.00295  -0.00329  -3.13924
   D23       -3.13847  -0.00005  -0.00044  -0.00134  -0.00178  -3.14025
   D24        0.00448  -0.00005  -0.00028  -0.00072  -0.00099   0.00349
   D25        3.12093   0.00004   0.00031   0.02203   0.02233  -3.13993
   D26       -0.02261   0.00007   0.00067   0.02447   0.02513   0.00253
   D27       -0.02212   0.00005   0.00013   0.02137   0.02150  -0.00062
   D28        3.11753   0.00007   0.00049   0.02381   0.02430  -3.14135
   D29       -3.13851  -0.00001   0.00010  -0.00163  -0.00154  -3.14005
   D30        0.00468  -0.00002  -0.00019  -0.00363  -0.00383   0.00084
   D31        3.13994  -0.00000  -0.00020   0.00114   0.00093   3.14087
   D32       -0.00823   0.00008   0.00010   0.00582   0.00592  -0.00231
   D33       -0.00321   0.00001   0.00009   0.00311   0.00318  -0.00003
   D34        3.13180   0.00010   0.00039   0.00779   0.00817   3.13997
   D35       -0.00400   0.00003   0.00035   0.00241   0.00275  -0.00125
   D36        0.00127  -0.00002  -0.00033  -0.00026  -0.00058   0.00069
   D37        3.14119  -0.00000  -0.00004   0.00045   0.00042  -3.14157
   D38        0.00200  -0.00001  -0.00018  -0.00204  -0.00222  -0.00022
   D39       -3.14111   0.00001   0.00011  -0.00022  -0.00011  -3.14122
   D40       -3.13301  -0.00009  -0.00048  -0.00672  -0.00720  -3.14022
   D41        0.00706  -0.00007  -0.00019  -0.00490  -0.00509   0.00197
   D42       -0.00066   0.00001   0.00028   0.00027   0.00056  -0.00010
   D43       -3.14067  -0.00001  -0.00000  -0.00039  -0.00038  -3.14106
   D44       -3.14073  -0.00001  -0.00001  -0.00155  -0.00155   3.14090
   D45        0.00244  -0.00003  -0.00028  -0.00221  -0.00249  -0.00006
         Item               Value     Threshold  Converged?
 Maximum Force            0.001280     0.000450     NO 
 RMS     Force            0.000347     0.000300     NO 
 Maximum Displacement     0.052036     0.001800     NO 
 RMS     Displacement     0.015002     0.001200     NO 
 Predicted change in Energy=-2.936756D-05
 Lowest energy point so far.  Saving SCF results.
 GradGradGradGradGradGradGradGradGradGradGradGradGradGradGradGradGradGrad

 Leave Link  103 at Mon Apr  4 14:19:37 2022, MaxMem=  1879048192 cpu:               0.2 elap:               0.1
 (Enter /gpfs/software/gaussian16/sse4/tar/g16/l202.exe)
                          Input orientation:                          
 ---------------------------------------------------------------------
 Center     Atomic      Atomic             Coordinates (Angstroms)
 Number     Number       Type             X           Y           Z
 ---------------------------------------------------------------------
      1          6           0       -8.020728   -1.554294    6.830527
      2          6           0       -7.153832   -2.580235    7.376822
      3          6           0       -5.934777   -2.903672    6.840442
      4          6           0       -7.449225   -0.914030    5.654080
      5          6           0       -6.231571   -1.242185    5.123804
      6          6           0       -5.425907   -2.250738    5.696904
      7          1           0       -5.351895   -3.686405    7.316058
      8          1           0       -5.876129   -0.716634    4.241777
      9         17           0       -8.402553    0.348224    4.893053
     10          8           0       -9.122868   -1.259130    7.315355
     11          1           0       -7.526543   -3.094394    8.255944
     12          6           0       -4.148691   -2.564738    5.110452
     13          6           0       -3.540791   -1.999534    3.998652
     14          6           0       -2.478905   -2.140624    3.369060
     15          6           0       -3.208229   -3.549434    5.554869
     16          6           0       -1.983259   -3.800748    4.933028
     17          6           0       -1.568964   -3.089675    3.795404
     18         17           0       -0.022950   -3.432586    3.039177
     19          1           0       -1.332816   -4.567442    5.339524
     20          1           0       -3.464286   -4.135147    6.430570
 ---------------------------------------------------------------------
                    Distance matrix (angstroms):
                    1          2          3          4          5
     1  C    0.000000
     2  C    1.450001   0.000000
     3  C    2.484373   1.370551   0.000000
     4  C    1.456222   2.414816   2.767613   0.000000
     5  C    2.492268   2.777955   2.407379   1.368049   0.000000
     6  C    2.916031   2.432369   1.411719   2.425374   1.412345
     7  H    3.450262   2.115250   1.085649   3.853184   3.399120
     8  H    3.464478   3.864459   3.397004   2.123251   1.086515
     9  Cl   2.742110   4.037856   4.522949   1.755358   2.701076
    10  O    1.239714   2.371961   3.618561   2.383277   3.628055
    11  H    2.155909   1.084495   2.138630   3.395536   3.862374
    12  C    4.355723   3.763980   2.509551   3.730133   2.467329
    13  C    5.318609   4.980293   3.824187   4.381166   3.013278
    14  C    6.560285   6.173358   4.957397   5.606240   4.238964
    15  C    5.363585   4.452712   3.082819   4.994121   3.827507
    16  C    6.715512   5.847787   4.478557   6.223330   4.962942
    17  C    7.293465   6.654084   5.326085   6.539539   5.188234
    18  Cl   9.048026   8.389944   7.048338   8.266220   6.905831
    19  H    7.485340   6.479491   5.118489   7.131396   5.924666
    20  H    5.251850   4.114109   2.790672   5.182496   4.211262
                    6          7          8          9         10
     6  C    0.000000
     7  H    2.165243   0.000000
     8  H    2.161844   4.306456   0.000000
     9  Cl   4.032518   5.608538   2.817961   0.000000
    10  O    4.155742   4.484629   4.503609   2.994993   0.000000
    11  H    3.416594   2.441917   4.948853   4.891630   2.607903
    12  C    1.440070   2.751460   2.674720   5.160228   5.595413
    13  C    2.549672   4.138939   2.675583   5.472537   6.535159
    14  C    3.757100   5.120771   3.785566   6.603524   7.777693
    15  C    2.573884   2.777742   4.106904   6.527691   6.582383
    16  C    3.851994   4.127907   5.014381   7.643488   7.944137
    17  C    4.381270   5.202082   4.937837   7.727996   8.532433
    18  Cl   6.136140   6.837675   6.563714   9.378120  10.286793
    19  H    4.716802   4.564636   6.056026   8.622313   8.691015
    20  H    2.817306   2.132727   4.721655   6.844783   6.408889
                   11         12         13         14         15
    11  H    0.000000
    12  C    4.645916   0.000000
    13  C    5.933757   1.387479   0.000000
    14  C    7.090131   2.449592   1.242535   0.000000
    15  C    5.113776   1.432342   2.221395   2.700818   0.000000
    16  C    6.501439   2.499659   2.557994   2.334025   1.396566
    17  C    7.442391   2.942771   2.262259   1.382193   2.448323
    18  Cl   9.145105   4.697348   3.917835   2.794585   4.060586
    19  H    7.002687   3.463011   3.642422   3.329518   2.144734
    20  H    4.573520   2.162707   3.237424   3.784433   1.084194
                   16         17         18         19         20
    16  C    0.000000
    17  C    1.404085   0.000000
    18  Cl   2.750459   1.754887   0.000000
    19  H    1.084497   2.150318   2.880147   0.000000
    20  H    2.132580   3.410184   4.882411   2.433192   0.000000
 Stoichiometry    C12H5Cl2O(1-)
 Framework group  C1[X(C12H5Cl2O)]
 Deg. of freedom    54
 Full point group                 C1      NOp   1
 RotChk:  IX=0 Diff= 3.72D-03
 Largest Abelian subgroup         C1      NOp   1
 Largest concise Abelian subgroup C1      NOp   1
                         Standard orientation:                         
 ---------------------------------------------------------------------
 Center     Atomic      Atomic             Coordinates (Angstroms)
 Number     Number       Type             X           Y           Z
 ---------------------------------------------------------------------
      1          6           0        3.508391    0.801121    0.001057
      2          6           0        2.585131    1.919196   -0.000331
      3          6           0        1.222321    1.773740   -0.001443
      4          6           0        2.823244   -0.483852   -0.000025
      5          6           0        1.462154   -0.621662   -0.001400
      6          6           0        0.607655    0.502859   -0.002033
      7          1           0        0.606895    2.668102   -0.002445
      8          1           0        1.028095   -1.617706   -0.003097
      9         17           0        3.829565   -1.922115   -0.000767
     10          8           0        4.741309    0.930723    0.003874
     11          1           0        3.037299    2.904930   -0.000113
     12          6           0       -0.820196    0.315669   -0.000544
     13          6           0       -1.540875   -0.869960    0.000884
     14          6           0       -2.735594   -1.211338    0.000939
     15          6           0       -1.828787    1.332697   -0.001184
     16          6           0       -3.201505    1.075712   -0.000470
     17          6           0       -3.711462   -0.232491    0.000702
     18         17           0       -5.442904   -0.518388    0.000762
     19          1           0       -3.894353    1.910034   -0.001394
     20          1           0       -1.504507    2.367259   -0.000764
 ---------------------------------------------------------------------
 Rotational constants (GHZ):           1.4713382           0.1829082           0.1626843
 Leave Link  202 at Mon Apr  4 14:19:37 2022, MaxMem=  1879048192 cpu:               0.1 elap:               0.0
 (Enter /gpfs/software/gaussian16/sse4/tar/g16/l301.exe)
 Standard basis: 6-311+G(d,p) (5D, 7F)
 Ernie: Thresh=  0.10000D-02 Tol=  0.10000D-05 Strict=F.
 There are   391 symmetry adapted cartesian basis functions of A   symmetry.
 There are   376 symmetry adapted basis functions of A   symmetry.
   376 basis functions,   614 primitive gaussians,   391 cartesian basis functions
    60 alpha electrons       60 beta electrons
       nuclear repulsion energy      1000.3674539616 Hartrees.
 IExCor= 4336 DFT=T Ex+Corr=M062X ExCW=0 ScaHFX=  0.540000
 ScaDFX=  1.000000  1.000000  1.000000  1.000000 ScalE2=  1.000000  1.000000
 IRadAn=      5 IRanWt=     -1 IRanGd=            0 ICorTp=0 IEmpDi=  4
 NAtoms=   20 NActive=   20 NUniq=   20 SFac= 1.00D+00 NAtFMM=   60 NAOKFM=F Big=F
 Integral buffers will be    131072 words long.
 Raffenetti 2 integral format.
 Two-electron integral symmetry is turned on.
 Leave Link  301 at Mon Apr  4 14:19:37 2022, MaxMem=  1879048192 cpu:               0.5 elap:               0.1
 (Enter /gpfs/software/gaussian16/sse4/tar/g16/l302.exe)
 NPDir=0 NMtPBC=     1 NCelOv=     1 NCel=       1 NClECP=     1 NCelD=      1
         NCelK=      1 NCelE2=     1 NClLst=     1 CellRange=     0.0.
 One-electron integrals computed using PRISM.
 One-electron integral symmetry used in STVInt
 NBasis=   376 RedAO= T EigKep=  1.01D-06  NBF=   376
 NBsUse=   372 1.00D-06 EigRej=  7.33D-07 NBFU=   372
 Precomputing XC quadrature grid using
 IXCGrd= 4 IRadAn=           5 IRanWt=          -1 IRanGd=           0 AccXCQ= 0.00D+00.
 Generated NRdTot=       0 NPtTot=           0 NUsed=           0 NTot=          32
 NSgBfM=   383   383   383   383   383 MxSgAt=    20 MxSgA2=    20.
 Leave Link  302 at Mon Apr  4 14:19:38 2022, MaxMem=  1879048192 cpu:               3.6 elap:               0.5
 (Enter /gpfs/software/gaussian16/sse4/tar/g16/l303.exe)
 DipDrv:  MaxL=1.
 Leave Link  303 at Mon Apr  4 14:19:38 2022, MaxMem=  1879048192 cpu:               0.4 elap:               0.1
 (Enter /gpfs/software/gaussian16/sse4/tar/g16/l401.exe)
 Initial guess from the checkpoint file:  "checkpoint.chk"
 B after Tr=    -0.000000    0.000000   -0.000000
         Rot=    1.000000   -0.000001    0.000000    0.000117 Ang=  -0.01 deg.
 Guess basis will be translated and rotated to current coordinates.
 JPrj=2 DoOrth=T DoCkMO=T.
 Generating alternative initial guess.
 ExpMin= 4.38D-02 ExpMax= 1.06D+05 ExpMxC= 3.62D+03 IAcc=2 IRadAn=         4 AccDes= 0.00D+00
 Harris functional with IExCor= 1009 and IRadAn=       4 diagonalized for initial guess.
 HarFok:  IExCor= 1009 AccDes= 0.00D+00 IRadAn=         4 IDoV= 1 UseB2=F ITyADJ=14
 ICtDFT=  3500011 ScaDFX=  1.000000  1.000000  1.000000  1.000000
 FoFCou: FMM=F IPFlag=           0 FMFlag=      100000 FMFlg1=           0
         NFxFlg=           0 DoJE=T BraDBF=F KetDBF=T FulRan=T
         wScrn=  0.000000 ICntrl=       500 IOpCl=  0 I1Cent=   200000004 NGrid=           0
         NMat0=    1 NMatS0=      1 NMatT0=    0 NMatD0=    1 NMtDS0=    0 NMtDT0=    0
 Petite list used in FoFCou.
 Harris En= -1455.19354556660    
 Leave Link  401 at Mon Apr  4 14:19:40 2022, MaxMem=  1879048192 cpu:              13.4 elap:               1.9
 (Enter /gpfs/software/gaussian16/sse4/tar/g16/l502.exe)
 Integral symmetry usage will be decided dynamically.
 Closed shell SCF:
 Using DIIS extrapolation, IDIIS=  1040.
 NGot=  1879048192 LenX=  1878736095 LenY=  1878582773
 Requested convergence on RMS density matrix=1.00D-08 within 128 cycles.
 Requested convergence on MAX density matrix=1.00D-06.
 Requested convergence on             energy=1.00D-06.
 No special actions if energy rises.
 Fock matrices will be formed incrementally for  20 cycles.

 Cycle   1  Pass 1  IDiag  1:
 FoFJK:  IHMeth= 1 ICntrl=       0 DoSepK=F KAlg= 0 I1Cent=           0 FoldK=F
 IRaf= 820000000 NMat=       1 IRICut=       1 DoRegI=T DoRafI=F ISym2E= 0 IDoP0=0 IntGTp=1.
 FoFCou: FMM=F IPFlag=           0 FMFlag=      100000 FMFlg1=           0
         NFxFlg=           0 DoJE=F BraDBF=F KetDBF=F FulRan=T
         wScrn=  0.000000 ICntrl=         0 IOpCl=  0 I1Cent=           0 NGrid=           0
         NMat0=    1 NMatS0=      1 NMatT0=    0 NMatD0=    1 NMtDS0=    0 NMtDT0=    0
 Symmetry not used in FoFCou.
 E= -1455.77718495235    
 DIIS: error= 1.25D-03 at cycle   1 NSaved=   1.
 NSaved= 1 IEnMin= 1 EnMin= -1455.77718495235     IErMin= 1 ErrMin= 1.25D-03
 ErrMax= 1.25D-03  0.00D+00 EMaxC= 1.00D-01 BMatC= 7.03D-04 BMatP= 7.03D-04
 IDIUse=3 WtCom= 9.88D-01 WtEn= 1.25D-02
 Coeff-Com:  0.100D+01
 Coeff-En:   0.100D+01
 Coeff:      0.100D+01
 Gap=     0.384 Goal=   None    Shift=    0.000
 GapD=    0.384 DampG=1.000 DampE=1.000 DampFc=1.0000 IDamp=-1.
 RMSDP=1.90D-03 MaxDP=7.56D-02              OVMax= 1.80D-02

 Cycle   2  Pass 1  IDiag  1:
 RMSU=  1.90D-03    CP:  9.99D-01
 E= -1455.77892845385     Delta-E=       -0.001743501500 Rises=F Damp=F
 DIIS: error= 2.93D-04 at cycle   2 NSaved=   2.
 NSaved= 2 IEnMin= 2 EnMin= -1455.77892845385     IErMin= 2 ErrMin= 2.93D-04
 ErrMax= 2.93D-04  0.00D+00 EMaxC= 1.00D-01 BMatC= 2.15D-05 BMatP= 7.03D-04
 IDIUse=3 WtCom= 9.97D-01 WtEn= 2.93D-03
 Coeff-Com: -0.117D+00 0.112D+01
 Coeff-En:   0.000D+00 0.100D+01
 Coeff:     -0.116D+00 0.112D+01
 Gap=     0.153 Goal=   None    Shift=    0.000
 RMSDP=3.16D-04 MaxDP=1.20D-02 DE=-1.74D-03 OVMax= 5.00D-03

 Cycle   3  Pass 1  IDiag  1:
 RMSU=  2.50D-04    CP:  9.99D-01  1.10D+00
 E= -1455.77900005972     Delta-E=       -0.000071605862 Rises=F Damp=F
 DIIS: error= 9.75D-05 at cycle   3 NSaved=   3.
 NSaved= 3 IEnMin= 3 EnMin= -1455.77900005972     IErMin= 3 ErrMin= 9.75D-05
 ErrMax= 9.75D-05  0.00D+00 EMaxC= 1.00D-01 BMatC= 4.78D-06 BMatP= 2.15D-05
 IDIUse=1 WtCom= 1.00D+00 WtEn= 0.00D+00
 Coeff-Com: -0.511D-01 0.351D+00 0.700D+00
 Coeff:     -0.511D-01 0.351D+00 0.700D+00
 Gap=     0.153 Goal=   None    Shift=    0.000
 RMSDP=1.04D-04 MaxDP=5.74D-03 DE=-7.16D-05 OVMax= 1.21D-03

 Cycle   4  Pass 1  IDiag  1:
 RMSU=  9.47D-05    CP:  9.99D-01  1.10D+00  9.12D-01
 E= -1455.77900515502     Delta-E=       -0.000005095307 Rises=F Damp=F
 DIIS: error= 8.72D-05 at cycle   4 NSaved=   4.
 NSaved= 4 IEnMin= 4 EnMin= -1455.77900515502     IErMin= 4 ErrMin= 8.72D-05
 ErrMax= 8.72D-05  0.00D+00 EMaxC= 1.00D-01 BMatC= 1.41D-06 BMatP= 4.78D-06
 IDIUse=1 WtCom= 1.00D+00 WtEn= 0.00D+00
 Coeff-Com: -0.338D-02-0.415D-01 0.325D+00 0.720D+00
 Coeff:     -0.338D-02-0.415D-01 0.325D+00 0.720D+00
 Gap=     0.153 Goal=   None    Shift=    0.000
 RMSDP=4.15D-05 MaxDP=2.53D-03 DE=-5.10D-06 OVMax= 4.71D-04

 Cycle   5  Pass 1  IDiag  1:
 RMSU=  3.93D-05    CP:  9.99D-01  1.10D+00  9.48D-01  9.81D-01
 E= -1455.77900648264     Delta-E=       -0.000001327616 Rises=F Damp=F
 DIIS: error= 5.53D-05 at cycle   5 NSaved=   5.
 NSaved= 5 IEnMin= 5 EnMin= -1455.77900648264     IErMin= 5 ErrMin= 5.53D-05
 ErrMax= 5.53D-05  0.00D+00 EMaxC= 1.00D-01 BMatC= 4.28D-07 BMatP= 1.41D-06
 IDIUse=1 WtCom= 1.00D+00 WtEn= 0.00D+00
 Coeff-Com:  0.441D-02-0.699D-01 0.120D+00 0.437D+00 0.509D+00
 Coeff:      0.441D-02-0.699D-01 0.120D+00 0.437D+00 0.509D+00
 Gap=     0.153 Goal=   None    Shift=    0.000
 RMSDP=1.76D-05 MaxDP=8.42D-04 DE=-1.33D-06 OVMax= 3.77D-04

 Cycle   6  Pass 1  IDiag  1:
 RMSU=  9.75D-06    CP:  9.99D-01  1.10D+00  9.78D-01  9.89D-01  6.97D-01
 E= -1455.77900691352     Delta-E=       -0.000000430877 Rises=F Damp=F
 DIIS: error= 2.56D-05 at cycle   6 NSaved=   6.
 NSaved= 6 IEnMin= 6 EnMin= -1455.77900691352     IErMin= 6 ErrMin= 2.56D-05
 ErrMax= 2.56D-05  0.00D+00 EMaxC= 1.00D-01 BMatC= 4.82D-08 BMatP= 4.28D-07
 IDIUse=1 WtCom= 1.00D+00 WtEn= 0.00D+00
 Coeff-Com:  0.253D-02-0.306D-01 0.268D-01 0.128D+00 0.287D+00 0.587D+00
 Coeff:      0.253D-02-0.306D-01 0.268D-01 0.128D+00 0.287D+00 0.587D+00
 Gap=     0.153 Goal=   None    Shift=    0.000
 RMSDP=6.54D-06 MaxDP=4.54D-04 DE=-4.31D-07 OVMax= 9.65D-05

 Cycle   7  Pass 1  IDiag  1:
 RMSU=  5.48D-06    CP:  9.99D-01  1.10D+00  9.87D-01  9.83D-01  6.85D-01
                    CP:  8.31D-01
 E= -1455.77900697178     Delta-E=       -0.000000058267 Rises=F Damp=F
 DIIS: error= 4.80D-06 at cycle   7 NSaved=   7.
 NSaved= 7 IEnMin= 7 EnMin= -1455.77900697178     IErMin= 7 ErrMin= 4.80D-06
 ErrMax= 4.80D-06  0.00D+00 EMaxC= 1.00D-01 BMatC= 6.87D-09 BMatP= 4.82D-08
 IDIUse=1 WtCom= 1.00D+00 WtEn= 0.00D+00
 Coeff-Com:  0.163D-03 0.301D-02-0.174D-01-0.634D-01 0.186D-01 0.293D+00
 Coeff-Com:  0.766D+00
 Coeff:      0.163D-03 0.301D-02-0.174D-01-0.634D-01 0.186D-01 0.293D+00
 Coeff:      0.766D+00
 Gap=     0.153 Goal=   None    Shift=    0.000
 RMSDP=2.56D-06 MaxDP=1.32D-04 DE=-5.83D-08 OVMax= 6.58D-05

 Cycle   8  Pass 1  IDiag  1:
 RMSU=  2.25D-06    CP:  9.99D-01  1.10D+00  9.85D-01  9.91D-01  6.96D-01
                    CP:  8.74D-01  9.61D-01
 E= -1455.77900698456     Delta-E=       -0.000000012779 Rises=F Damp=F
 DIIS: error= 2.14D-06 at cycle   8 NSaved=   8.
 NSaved= 8 IEnMin= 8 EnMin= -1455.77900698456     IErMin= 8 ErrMin= 2.14D-06
 ErrMax= 2.14D-06  0.00D+00 EMaxC= 1.00D-01 BMatC= 1.11D-09 BMatP= 6.87D-09
 IDIUse=1 WtCom= 1.00D+00 WtEn= 0.00D+00
 Coeff-Com: -0.229D-03 0.536D-02-0.122D-01-0.489D-01-0.217D-01 0.745D-01
 Coeff-Com:  0.375D+00 0.628D+00
 Coeff:     -0.229D-03 0.536D-02-0.122D-01-0.489D-01-0.217D-01 0.745D-01
 Coeff:      0.375D+00 0.628D+00
 Gap=     0.153 Goal=   None    Shift=    0.000
 RMSDP=2.14D-06 MaxDP=1.25D-04 DE=-1.28D-08 OVMax= 3.05D-05

 Cycle   9  Pass 1  IDiag  1:
 RMSU=  9.74D-07    CP:  9.99D-01  1.10D+00  9.83D-01  9.97D-01  7.34D-01
                    CP:  9.21D-01  9.63D-01  8.87D-01
 E= -1455.77900698678     Delta-E=       -0.000000002219 Rises=F Damp=F
 DIIS: error= 6.83D-07 at cycle   9 NSaved=   9.
 NSaved= 9 IEnMin= 9 EnMin= -1455.77900698678     IErMin= 9 ErrMin= 6.83D-07
 ErrMax= 6.83D-07  0.00D+00 EMaxC= 1.00D-01 BMatC= 1.70D-10 BMatP= 1.11D-09
 IDIUse=1 WtCom= 1.00D+00 WtEn= 0.00D+00
 Coeff-Com: -0.150D-03 0.192D-02-0.201D-02-0.903D-02-0.114D-01-0.274D-01
 Coeff-Com:  0.870D-03 0.260D+00 0.788D+00
 Coeff:     -0.150D-03 0.192D-02-0.201D-02-0.903D-02-0.114D-01-0.274D-01
 Coeff:      0.870D-03 0.260D+00 0.788D+00
 Gap=     0.153 Goal=   None    Shift=    0.000
 RMSDP=7.36D-07 MaxDP=5.00D-05 DE=-2.22D-09 OVMax= 2.39D-05

 Cycle  10  Pass 1  IDiag  1:
 RMSU=  3.74D-07    CP:  9.99D-01  1.10D+00  9.84D-01  9.97D-01  7.25D-01
                    CP:  9.17D-01  9.91D-01  1.01D+00  9.98D-01
 E= -1455.77900698733     Delta-E=       -0.000000000548 Rises=F Damp=F
 DIIS: error= 3.70D-07 at cycle  10 NSaved=  10.
 NSaved=10 IEnMin=10 EnMin= -1455.77900698733     IErMin=10 ErrMin= 3.70D-07
 ErrMax= 3.70D-07  0.00D+00 EMaxC= 1.00D-01 BMatC= 4.37D-11 BMatP= 1.70D-10
 IDIUse=1 WtCom= 1.00D+00 WtEn= 0.00D+00
 Coeff-Com: -0.207D-04-0.263D-03 0.168D-02 0.632D-02-0.986D-03-0.317D-01
 Coeff-Com: -0.842D-01-0.113D-01 0.373D+00 0.747D+00
 Coeff:     -0.207D-04-0.263D-03 0.168D-02 0.632D-02-0.986D-03-0.317D-01
 Coeff:     -0.842D-01-0.113D-01 0.373D+00 0.747D+00
 Gap=     0.153 Goal=   None    Shift=    0.000
 RMSDP=3.81D-07 MaxDP=1.98D-05 DE=-5.48D-10 OVMax= 1.44D-05

 Cycle  11  Pass 1  IDiag  1:
 RMSU=  1.52D-07    CP:  9.99D-01  1.10D+00  9.84D-01  9.98D-01  7.29D-01
                    CP:  9.17D-01  9.92D-01  1.07D+00  1.22D+00  8.77D-01
 E= -1455.77900698755     Delta-E=       -0.000000000223 Rises=F Damp=F
 DIIS: error= 1.75D-07 at cycle  11 NSaved=  11.
 NSaved=11 IEnMin=11 EnMin= -1455.77900698755     IErMin=11 ErrMin= 1.75D-07
 ErrMax= 1.75D-07  0.00D+00 EMaxC= 1.00D-01 BMatC= 5.67D-12 BMatP= 4.37D-11
 IDIUse=1 WtCom= 1.00D+00 WtEn= 0.00D+00
 Coeff-Com:  0.253D-04-0.486D-03 0.990D-03 0.378D-02 0.184D-02-0.415D-02
 Coeff-Com: -0.227D-01-0.574D-01-0.566D-01 0.248D+00 0.887D+00
 Coeff:      0.253D-04-0.486D-03 0.990D-03 0.378D-02 0.184D-02-0.415D-02
 Coeff:     -0.227D-01-0.574D-01-0.566D-01 0.248D+00 0.887D+00
 Gap=     0.153 Goal=   None    Shift=    0.000
 RMSDP=1.42D-07 MaxDP=5.31D-06 DE=-2.23D-10 OVMax= 7.86D-06

 Cycle  12  Pass 1  IDiag  1:
 RMSU=  6.83D-08    CP:  9.99D-01  1.10D+00  9.84D-01  9.98D-01  7.27D-01
                    CP:  9.15D-01  9.94D-01  1.10D+00  1.23D+00  1.04D+00
                    CP:  1.39D+00
 E= -1455.77900698755     Delta-E=        0.000000000004 Rises=F Damp=F
 DIIS: error= 6.74D-08 at cycle  12 NSaved=  12.
 NSaved=12 IEnMin=11 EnMin= -1455.77900698755     IErMin=12 ErrMin= 6.74D-08
 ErrMax= 6.74D-08  0.00D+00 EMaxC= 1.00D-01 BMatC= 9.41D-13 BMatP= 5.67D-12
 IDIUse=1 WtCom= 1.00D+00 WtEn= 0.00D+00
 Coeff-Com:  0.111D-04-0.133D-03 0.127D-03 0.560D-03 0.459D-03 0.236D-02
 Coeff-Com:  0.282D-02-0.190D-01-0.692D-01-0.169D-02 0.313D+00 0.770D+00
 Coeff:      0.111D-04-0.133D-03 0.127D-03 0.560D-03 0.459D-03 0.236D-02
 Coeff:      0.282D-02-0.190D-01-0.692D-01-0.169D-02 0.313D+00 0.770D+00
 Gap=     0.153 Goal=   None    Shift=    0.000
 RMSDP=6.52D-08 MaxDP=3.15D-06 DE= 4.09D-12 OVMax= 2.69D-06

 Cycle  13  Pass 1  IDiag  1:
 RMSU=  2.88D-08    CP:  9.99D-01  1.10D+00  9.84D-01  9.98D-01  7.28D-01
                    CP:  9.17D-01  9.95D-01  1.09D+00  1.24D+00  1.12D+00
                    CP:  1.50D+00  9.50D-01
 E= -1455.77900698753     Delta-E=        0.000000000016 Rises=F Damp=F
 DIIS: error= 2.93D-08 at cycle  13 NSaved=  13.
 NSaved=13 IEnMin=11 EnMin= -1455.77900698755     IErMin=13 ErrMin= 2.93D-08
 ErrMax= 2.93D-08  0.00D+00 EMaxC= 1.00D-01 BMatC= 2.39D-13 BMatP= 9.41D-13
 IDIUse=1 WtCom= 1.00D+00 WtEn= 0.00D+00
 Coeff-Com: -0.212D-05 0.757D-04-0.225D-03-0.723D-03-0.388D-03 0.228D-02
 Coeff-Com:  0.699D-02 0.781D-02-0.133D-01-0.619D-01-0.118D+00 0.303D+00
 Coeff-Com:  0.875D+00
 Coeff:     -0.212D-05 0.757D-04-0.225D-03-0.723D-03-0.388D-03 0.228D-02
 Coeff:      0.699D-02 0.781D-02-0.133D-01-0.619D-01-0.118D+00 0.303D+00
 Coeff:      0.875D+00
 Gap=     0.153 Goal=   None    Shift=    0.000
 RMSDP=2.99D-08 MaxDP=1.17D-06 DE= 1.59D-11 OVMax= 1.50D-06

 Cycle  14  Pass 1  IDiag  1:
 RMSU=  9.94D-09    CP:  9.99D-01  1.10D+00  9.84D-01  9.98D-01  7.28D-01
                    CP:  9.17D-01  9.95D-01  1.09D+00  1.24D+00  1.15D+00
                    CP:  1.60D+00  1.16D+00  1.17D+00
 E= -1455.77900698748     Delta-E=        0.000000000047 Rises=F Damp=F
 DIIS: error= 1.40D-08 at cycle  14 NSaved=  14.
 NSaved=14 IEnMin=11 EnMin= -1455.77900698755     IErMin=14 ErrMin= 1.40D-08
 ErrMax= 1.40D-08  0.00D+00 EMaxC= 1.00D-01 BMatC= 2.53D-14 BMatP= 2.39D-13
 IDIUse=1 WtCom= 1.00D+00 WtEn= 0.00D+00
 Coeff-Com: -0.194D-05 0.418D-04-0.101D-03-0.307D-03-0.208D-03 0.602D-03
 Coeff-Com:  0.209D-02 0.502D-02 0.307D-02-0.223D-01-0.808D-01 0.254D-01
 Coeff-Com:  0.305D+00 0.762D+00
 Coeff:     -0.194D-05 0.418D-04-0.101D-03-0.307D-03-0.208D-03 0.602D-03
 Coeff:      0.209D-02 0.502D-02 0.307D-02-0.223D-01-0.808D-01 0.254D-01
 Coeff:      0.305D+00 0.762D+00
 Gap=     0.153 Goal=   None    Shift=    0.000
 RMSDP=9.50D-09 MaxDP=5.57D-07 DE= 4.73D-11 OVMax= 3.63D-07

 SCF Done:  E(RM062X) =  -1455.77900699     A.U. after   14 cycles
            NFock= 14  Conv=0.95D-08     -V/T= 2.0027
 KE= 1.451811429619D+03 PE=-5.450279017771D+03 EE= 1.542321127203D+03
 Leave Link  502 at Mon Apr  4 14:22:55 2022, MaxMem=  1879048192 cpu:            1362.8 elap:             194.9
 (Enter /gpfs/software/gaussian16/sse4/tar/g16/l701.exe)
 ... and contract with generalized density number  0.
 Compute integral first derivatives.
 Leave Link  701 at Mon Apr  4 14:22:55 2022, MaxMem=  1879048192 cpu:               2.0 elap:               0.3
 (Enter /gpfs/software/gaussian16/sse4/tar/g16/l702.exe)
 L702 exits ... SP integral derivatives will be done elsewhere.
 Leave Link  702 at Mon Apr  4 14:22:55 2022, MaxMem=  1879048192 cpu:               0.2 elap:               0.0
 (Enter /gpfs/software/gaussian16/sse4/tar/g16/l703.exe)
 Integral derivatives from FoFJK, PRISM(SPDF).
 Compute integral first derivatives, UseDBF=F ICtDFT=           0.
 Calling FoFJK, ICntrl=      2127 FMM=F ISym2X=0 I1Cent= 0 IOpClX= 0 NMat=1 NMatS=1 NMatT=0.
 FoFJK:  IHMeth= 1 ICntrl=    2127 DoSepK=F KAlg= 0 I1Cent=           0 FoldK=F
 IRaf=         0 NMat=       1 IRICut=       1 DoRegI=T DoRafI=F ISym2E= 0 IDoP0=0 IntGTp=1.
 FoFCou: FMM=F IPFlag=           0 FMFlag=      100000 FMFlg1=         800
         NFxFlg=           0 DoJE=F BraDBF=F KetDBF=F FulRan=T
         wScrn=  0.000000 ICntrl=      2127 IOpCl=  0 I1Cent=           0 NGrid=           0
         NMat0=    1 NMatS0=      1 NMatT0=    0 NMatD0=    1 NMtDS0=    0 NMtDT0=    0
 Symmetry not used in FoFCou.
 Leave Link  703 at Mon Apr  4 14:23:29 2022, MaxMem=  1879048192 cpu:             234.9 elap:              33.6
 (Enter /gpfs/software/gaussian16/sse4/tar/g16/l716.exe)
 Dipole        =-3.27061150D+00 4.60654289D-01-3.31684633D-03
 ***** Axes restored to original set *****
 -------------------------------------------------------------------
 Center     Atomic                   Forces (Hartrees/Bohr)
 Number     Number              X              Y              Z
 -------------------------------------------------------------------
      1        6           0.000549197    0.000293065   -0.000482706
      2        6           0.000076246   -0.000054302   -0.000024291
      3        6           0.000149146   -0.000075918   -0.000135402
      4        6          -0.000456838    0.000220256   -0.000061748
      5        6           0.000411506   -0.000767626    0.000450620
      6        6          -0.000401977    0.000580236   -0.000100289
      7        1           0.000099213   -0.000032078    0.000008966
      8        1          -0.000116801    0.000190814   -0.000036112
      9       17           0.000195396   -0.000245938    0.000180668
     10        8          -0.000454710   -0.000011343    0.000217355
     11        1          -0.000077700    0.000063491   -0.000006888
     12        6          -0.000017317   -0.000383556    0.000247716
     13        6           0.000929838   -0.000648051   -0.000018395
     14        6          -0.000730983    0.000779305   -0.000277752
     15        6          -0.000676682    0.000553139    0.000060307
     16        6           0.000663105    0.000075786   -0.000632265
     17        6          -0.000829709   -0.000540789    0.001179461
     18       17           0.000710771   -0.000107045   -0.000396667
     19        1           0.000068242    0.000076640   -0.000097257
     20        1          -0.000089942    0.000033913   -0.000075322
 -------------------------------------------------------------------
 Cartesian Forces:  Max     0.001179461 RMS     0.000413746
 Leave Link  716 at Mon Apr  4 14:23:29 2022, MaxMem=  1879048192 cpu:               0.2 elap:               0.1
 (Enter /gpfs/software/gaussian16/sse4/tar/g16/l103.exe)

 GradGradGradGradGradGradGradGradGradGradGradGradGradGradGradGradGradGrad
 Berny optimization.
 Using GEDIIS/GDIIS optimizer.
 FormGI is forming the generalized inverse of G from B-inverse, IUseBI=4.
 GSVD:  received Info=                   1 from GESDD.
 Internal  Forces:  Max     0.000818220 RMS     0.000205948
 Search for a local minimum.
 Step number   8 out of a maximum of  108
 All quantities printed in internal units (Hartrees-Bohrs-Radians)
 RMS Force = .20595D-03 SwitMx=.10000D-02 MixMth= 2
 Mixed Optimization -- En-DIIS/RFO-DIIS
 Swapping is turned off.
 Update second derivatives using D2CorX and points    2    3    4    5    6
                                                      7    8
 DE= -3.83D-05 DEPred=-2.94D-05 R= 1.30D+00
 TightC=F SS=  1.41D+00  RLast= 5.54D-02 DXNew= 1.2729D+00 1.6611D-01
 Trust test= 1.30D+00 RLast= 5.54D-02 DXMaxT set to 7.57D-01
 ITU=  1  1  0  0  1  1  1  0
     Eigenvalues ---    0.00577   0.01102   0.01307   0.01468   0.01488
     Eigenvalues ---    0.01659   0.01899   0.01955   0.02042   0.02054
     Eigenvalues ---    0.02116   0.02140   0.02188   0.02213   0.02227
     Eigenvalues ---    0.02304   0.04536   0.10383   0.14239   0.16010
     Eigenvalues ---    0.16015   0.16071   0.16200   0.20308   0.22567
     Eigenvalues ---    0.22806   0.23760   0.24630   0.24998   0.25003
     Eigenvalues ---    0.25055   0.25116   0.25813   0.31525   0.33266
     Eigenvalues ---    0.33623   0.33908   0.34826   0.35141   0.35244
     Eigenvalues ---    0.35288   0.35433   0.35618   0.37278   0.39304
     Eigenvalues ---    0.42376   0.42861   0.45247   0.46621   0.48466
     Eigenvalues ---    0.50717   0.55287   0.82161   0.95183
 En-DIIS/RFO-DIIS/Sim-DIIS IScMMF=       -3 using points:     8    7
 RFO step:  Lambda=-1.84278426D-05.
 NNeg= 0 NGDIIS= 2 SimSw=  2.50D-01 Rises=F DC= -3.83D-05 SmlDif=  1.00D-05
 NRisDI= 0 DoIntr=F SqrtH=F CThrHd= 10.0 CDAdj=  3.0
 RMS Error=  0.2286846082D-02 NUsed= 2 OKEnD=T EnDIS=F
 InvSVX:  RCond= 7.60D-04 Info=           0 Equed=N FErr=  1.85D-15 BErr=  0.00D+00
 DidBck=F Rises=F RFO-DIIS coefs:    1.37447   -0.37447
 Iteration  1 RMS(Cart)=  0.00519365 RMS(Int)=  0.00001378
 Iteration  2 RMS(Cart)=  0.00001541 RMS(Int)=  0.00000257
 Iteration  3 RMS(Cart)=  0.00000000 RMS(Int)=  0.00000257
 ITry= 1 IFail=0 DXMaxC= 1.72D-02 DCOld= 1.00D+10 DXMaxT= 7.57D-01 DXLimC= 3.00D+00 Rises=F
 Variable       Old X    -DE/DX   Delta X   Delta X   Delta X     New X
                                 (Linear)    (Quad)   (Total)
    R1        2.74010   0.00009   0.00030   0.00036   0.00067   2.74077
    R2        2.75186  -0.00039  -0.00011  -0.00071  -0.00082   2.75104
    R3        2.34272   0.00049  -0.00036   0.00059   0.00023   2.34295
    R4        2.58997   0.00008  -0.00028   0.00024  -0.00004   2.58993
    R5        2.04940  -0.00001  -0.00007   0.00001  -0.00006   2.04933
    R6        2.66776  -0.00018  -0.00051   0.00021  -0.00030   2.66746
    R7        2.05158   0.00008   0.00004   0.00021   0.00026   2.05184
    R8        2.58524   0.00006  -0.00020   0.00085   0.00064   2.58588
    R9        3.31715  -0.00036  -0.00073  -0.00093  -0.00166   3.31548
   R10        2.66894  -0.00049  -0.00070  -0.00082  -0.00151   2.66743
   R11        2.05322   0.00009   0.00004   0.00024   0.00029   2.05350
   R12        2.72134   0.00006   0.00017   0.00048   0.00065   2.72198
   R13        2.62196   0.00001  -0.00154   0.00026  -0.00128   2.62068
   R14        2.70673  -0.00053  -0.00005  -0.00096  -0.00101   2.70573
   R15        2.34805  -0.00063   0.00034  -0.00054  -0.00020   2.34785
   R16        2.61197   0.00039   0.00020   0.00120   0.00140   2.61336
   R17        2.63913   0.00061   0.00023   0.00121   0.00144   2.64056
   R18        2.04883  -0.00006  -0.00020  -0.00000  -0.00020   2.04863
   R19        2.65334  -0.00059  -0.00033  -0.00115  -0.00149   2.65185
   R20        2.04940  -0.00005  -0.00024   0.00002  -0.00022   2.04918
   R21        3.31626   0.00082   0.00079   0.00231   0.00310   3.31936
    A1        1.96149  -0.00003  -0.00000   0.00009   0.00009   1.96157
    A2        2.15631  -0.00010  -0.00005  -0.00057  -0.00062   2.15569
    A3        2.16538   0.00013   0.00005   0.00048   0.00054   2.16592
    A4        2.15472   0.00005  -0.00024   0.00035   0.00011   2.15483
    A5        2.02127  -0.00013   0.00014  -0.00084  -0.00070   2.02056
    A6        2.10720   0.00008   0.00011   0.00049   0.00060   2.10780
    A7        2.12761  -0.00014   0.00020  -0.00055  -0.00036   2.12725
    A8        2.06717   0.00013  -0.00021   0.00065   0.00044   2.06761
    A9        2.08840   0.00001   0.00002  -0.00010  -0.00008   2.08832
   A10        2.16156  -0.00010  -0.00021  -0.00054  -0.00075   2.16080
   A11        2.04123   0.00003   0.00005   0.00024   0.00030   2.04153
   A12        2.08040   0.00007   0.00016   0.00030   0.00046   2.08086
   A13        2.11968   0.00020   0.00027   0.00057   0.00084   2.12053
   A14        2.08267  -0.00031  -0.00093  -0.00139  -0.00232   2.08035
   A15        2.08083   0.00010   0.00065   0.00082   0.00147   2.08230
   A16        2.04131   0.00003  -0.00001   0.00008   0.00007   2.04139
   A17        2.15164  -0.00019   0.00025  -0.00082  -0.00057   2.15107
   A18        2.09023   0.00016  -0.00025   0.00075   0.00050   2.09073
   A19        2.24732   0.00010   0.00051   0.00038   0.00089   2.24822
   A20        2.22167   0.00013   0.00025   0.00035   0.00061   2.22228
   A21        1.81419  -0.00023  -0.00076  -0.00074  -0.00150   1.81269
   A22        2.39529   0.00062   0.00377   0.00212   0.00589   2.40118
   A23        2.07635  -0.00045  -0.00410  -0.00227  -0.00637   2.06998
   A24        2.16696  -0.00001  -0.00064   0.00014  -0.00051   2.16645
   A25        2.05661  -0.00009  -0.00006  -0.00044  -0.00049   2.05612
   A26        2.05961   0.00010   0.00071   0.00030   0.00101   2.06062
   A27        2.12756  -0.00006  -0.00030  -0.00037  -0.00067   2.12688
   A28        2.07875   0.00016   0.00059   0.00068   0.00128   2.08003
   A29        2.07687  -0.00010  -0.00029  -0.00031  -0.00060   2.07627
   A30        1.98602   0.00012   0.00204   0.00113   0.00317   1.98919
   A31        2.19103  -0.00017  -0.00140  -0.00095  -0.00235   2.18868
   A32        2.10614   0.00004  -0.00065  -0.00017  -0.00082   2.10532
    D1        0.00086   0.00001  -0.00148  -0.00004  -0.00151  -0.00065
    D2       -3.14108   0.00001  -0.00240   0.00044  -0.00196   3.14015
    D3       -3.13984  -0.00004   0.00036  -0.00191  -0.00155  -3.14139
    D4        0.00140  -0.00003  -0.00056  -0.00143  -0.00199  -0.00059
    D5       -0.00063  -0.00001   0.00124  -0.00015   0.00110   0.00047
    D6        3.14015   0.00001   0.00131   0.00059   0.00190  -3.14113
    D7        3.14006   0.00003  -0.00060   0.00174   0.00113   3.14120
    D8       -0.00234   0.00005  -0.00054   0.00248   0.00194  -0.00040
    D9       -0.00060   0.00000   0.00026   0.00037   0.00063   0.00003
   D10        3.14159  -0.00001  -0.00169   0.00017  -0.00152   3.14007
   D11        3.14136  -0.00000   0.00122  -0.00013   0.00109  -3.14073
   D12        0.00036  -0.00001  -0.00072  -0.00033  -0.00106  -0.00070
   D13        0.00002  -0.00001   0.00130  -0.00051   0.00079   0.00081
   D14        3.13939   0.00002   0.00099   0.00124   0.00224  -3.14156
   D15        3.14101   0.00000   0.00327  -0.00030   0.00297  -3.13921
   D16       -0.00281   0.00003   0.00296   0.00145   0.00441   0.00160
   D17        0.00013   0.00001   0.00022   0.00000   0.00022   0.00035
   D18        3.14059   0.00003  -0.00064   0.00101   0.00037   3.14095
   D19       -3.14064  -0.00001   0.00015  -0.00075  -0.00060  -3.14124
   D20       -0.00018   0.00001  -0.00071   0.00025  -0.00045  -0.00063
   D21        0.00021   0.00000  -0.00152   0.00032  -0.00120  -0.00099
   D22       -3.13924  -0.00003  -0.00123  -0.00136  -0.00259   3.14135
   D23       -3.14025  -0.00002  -0.00067  -0.00068  -0.00135   3.14159
   D24        0.00349  -0.00005  -0.00037  -0.00237  -0.00274   0.00075
   D25       -3.13993  -0.00001   0.00836  -0.00117   0.00720  -3.13273
   D26        0.00253  -0.00003   0.00941  -0.00277   0.00664   0.00917
   D27       -0.00062   0.00001   0.00805   0.00063   0.00868   0.00806
   D28       -3.14135  -0.00000   0.00910  -0.00098   0.00812  -3.13323
   D29       -3.14005  -0.00002  -0.00058  -0.00121  -0.00179   3.14135
   D30        0.00084  -0.00000  -0.00144   0.00011  -0.00133  -0.00049
   D31        3.14087   0.00001   0.00035   0.00078   0.00112  -3.14119
   D32       -0.00231   0.00003   0.00222   0.00174   0.00395   0.00164
   D33       -0.00003  -0.00001   0.00119  -0.00051   0.00067   0.00065
   D34        3.13997   0.00002   0.00306   0.00045   0.00350  -3.13972
   D35       -0.00125   0.00002   0.00103   0.00054   0.00157   0.00032
   D36        0.00069  -0.00001  -0.00022  -0.00072  -0.00093  -0.00024
   D37       -3.14157   0.00000   0.00016   0.00028   0.00045  -3.14113
   D38       -0.00022   0.00001  -0.00083   0.00030  -0.00053  -0.00075
   D39       -3.14122  -0.00000  -0.00004  -0.00032  -0.00036  -3.14158
   D40       -3.14022  -0.00002  -0.00270  -0.00066  -0.00336   3.13961
   D41        0.00197  -0.00003  -0.00191  -0.00128  -0.00319  -0.00122
   D42       -0.00010   0.00001   0.00021   0.00035   0.00057   0.00047
   D43       -3.14106  -0.00001  -0.00014  -0.00059  -0.00073   3.14140
   D44        3.14090   0.00001  -0.00058   0.00098   0.00039   3.14130
   D45       -0.00006  -0.00000  -0.00093   0.00003  -0.00090  -0.00096
         Item               Value     Threshold  Converged?
 Maximum Force            0.000818     0.000450     NO 
 RMS     Force            0.000206     0.000300     YES
 Maximum Displacement     0.017205     0.001800     NO 
 RMS     Displacement     0.005192     0.001200     NO 
 Predicted change in Energy=-9.216907D-06
 Lowest energy point so far.  Saving SCF results.
 GradGradGradGradGradGradGradGradGradGradGradGradGradGradGradGradGradGrad

 Leave Link  103 at Mon Apr  4 14:23:29 2022, MaxMem=  1879048192 cpu:               0.3 elap:               0.1
 (Enter /gpfs/software/gaussian16/sse4/tar/g16/l202.exe)
                          Input orientation:                          
 ---------------------------------------------------------------------
 Center     Atomic      Atomic             Coordinates (Angstroms)
 Number     Number       Type             X           Y           Z
 ---------------------------------------------------------------------
      1          6           0       -8.021612   -1.554832    6.829035
      2          6           0       -7.152464   -2.577503    7.378809
      3          6           0       -5.932682   -2.900228    6.843708
      4          6           0       -7.450664   -0.915848    5.652157
      5          6           0       -6.231651   -1.243565    5.123859
      6          6           0       -5.425037   -2.249233    5.698717
      7          1           0       -5.347283   -3.679309    7.322531
      8          1           0       -5.877803   -0.717723    4.241178
      9         17           0       -8.404360    0.343626    4.889013
     10          8           0       -9.125123   -1.261999    7.312465
     11          1           0       -7.524657   -3.088902    8.259716
     12          6           0       -4.147900   -2.564690    5.112036
     13          6           0       -3.536418   -1.997491    4.004064
     14          6           0       -2.475486   -2.133560    3.371972
     15          6           0       -3.210506   -3.553263    5.552594
     16          6           0       -1.984774   -3.803808    4.930235
     17          6           0       -1.569409   -3.087975    3.796966
     18         17           0       -0.021365   -3.429625    3.040510
     19          1           0       -1.335145   -4.573243    5.332514
     20          1           0       -3.470580   -4.144251    6.423419
 ---------------------------------------------------------------------
                    Distance matrix (angstroms):
                    1          2          3          4          5
     1  C    0.000000
     2  C    1.450353   0.000000
     3  C    2.484740   1.370530   0.000000
     4  C    1.455790   2.414818   2.768001   0.000000
     5  C    2.491681   2.777065   2.406615   1.368390   0.000000
     6  C    2.915821   2.431970   1.411561   2.425541   1.411543
     7  H    3.450938   2.115614   1.085786   3.853710   3.398399
     8  H    3.463188   3.863712   3.396984   2.122264   1.086666
     9  Cl   2.741226   4.037241   4.522456   1.754479   2.700924
    10  O    1.239836   2.371990   3.618730   2.383329   3.628019
    11  H    2.155733   1.084460   2.138939   3.395145   3.861442
    12  C    4.355863   3.763752   2.509327   3.730772   2.467291
    13  C    5.319151   4.980071   3.823688   4.382634   3.014402
    14  C    6.560924   6.174622   4.959127   5.606645   4.239101
    15  C    5.363745   4.452663   3.082803   4.994478   3.826987
    16  C    6.716155   5.848449   4.479265   6.223940   4.962690
    17  C    7.292111   6.652870   5.325039   6.538274   5.186423
    18  Cl   9.048298   8.390442   7.048989   8.266453   6.905566
    19  H    7.487270   6.481628   5.120550   7.132901   5.925037
    20  H    5.251809   4.113847   2.790373   5.182519   4.210267
                    6          7          8          9         10
     6  C    0.000000
     7  H    2.165165   0.000000
     8  H    2.162160   4.306643   0.000000
     9  Cl   4.031736   5.608184   2.815962   0.000000
    10  O    4.155653   4.485037   4.502680   2.995104   0.000000
    11  H    3.416456   2.442919   4.948057   4.890579   2.606982
    12  C    1.440412   2.750852   2.676236   5.159989   5.595681
    13  C    2.549922   4.137628   2.678826   5.473647   6.536060
    14  C    3.758587   5.122839   3.786275   6.602228   7.778482
    15  C    2.574100   2.777478   4.107866   6.527035   6.582532
    16  C    3.852619   4.128565   5.015415   7.642904   7.944834
    17  C    4.380183   5.201117   4.937375   7.725607   8.531221
    18  Cl   6.136697   6.838381   6.564592   9.377045  10.287206
    19  H    4.718299   4.566896   6.057374   8.622418   8.693003
    20  H    2.817124   2.132273   4.722075   6.843802   6.408715
                   11         12         13         14         15
    11  H    0.000000
    12  C    4.645985   0.000000
    13  C    5.933616   1.386804   0.000000
    14  C    7.092028   2.451666   1.242430   0.000000
    15  C    5.114298   1.431808   2.219141   2.703872   0.000000
    16  C    6.502833   2.499515   2.555028   2.336388   1.397326
    17  C    7.441849   2.941403   2.258577   1.382933   2.447840
    18  Cl   9.146343   4.697618   3.915998   2.795059   4.061584
    19  H    7.005843   3.463306   3.639352   3.331089   2.146107
    20  H    4.573979   2.161829   3.235150   3.787403   1.084087
                   16         17         18         19         20
    16  C    0.000000
    17  C    1.403297   0.000000
    18  Cl   2.750645   1.756528   0.000000
    19  H    1.084379   2.149142   2.878743   0.000000
    20  H    2.133804   3.410048   4.883836   2.436020   0.000000
 Stoichiometry    C12H5Cl2O(1-)
 Framework group  C1[X(C12H5Cl2O)]
 Deg. of freedom    54
 Full point group                 C1      NOp   1
 RotChk:  IX=2 Diff= 1.19D-03
 Largest Abelian subgroup         C1      NOp   1
 Largest concise Abelian subgroup C1      NOp   1
                         Standard orientation:                         
 ---------------------------------------------------------------------
 Center     Atomic      Atomic             Coordinates (Angstroms)
 Number     Number       Type             X           Y           Z
 ---------------------------------------------------------------------
      1          6           0        3.508765    0.800058    0.001438
      2          6           0        2.585676    1.918728    0.004128
      3          6           0        1.222819    1.773904    0.003728
      4          6           0        2.823477   -0.484348   -0.000831
      5          6           0        1.461907   -0.620800   -0.000998
      6          6           0        0.608092    0.503234    0.000651
      7          1           0        0.607338    2.668388    0.007340
      8          1           0        1.029077   -1.617542   -0.003371
      9         17           0        3.828482   -1.922455   -0.003481
     10          8           0        4.741773    0.930003    0.002007
     11          1           0        3.038873    2.903948    0.007314
     12          6           0       -0.820225    0.316963    0.000113
     13          6           0       -1.542420   -0.866935    0.006816
     14          6           0       -2.735554   -1.213436    0.007793
     15          6           0       -1.828364    1.333657   -0.007957
     16          6           0       -3.201716    1.075924   -0.007478
     17          6           0       -3.709929   -0.232090    0.000271
     18         17           0       -5.442905   -0.518769    0.000929
     19          1           0       -3.895919    1.908941   -0.013978
     20          1           0       -1.503526    2.367900   -0.016047
 ---------------------------------------------------------------------
 Rotational constants (GHZ):           1.4711657           0.1829204           0.1626922
 Leave Link  202 at Mon Apr  4 14:23:29 2022, MaxMem=  1879048192 cpu:               0.1 elap:               0.0
 (Enter /gpfs/software/gaussian16/sse4/tar/g16/l301.exe)
 Standard basis: 6-311+G(d,p) (5D, 7F)
 Ernie: Thresh=  0.10000D-02 Tol=  0.10000D-05 Strict=F.
 There are   391 symmetry adapted cartesian basis functions of A   symmetry.
 There are   376 symmetry adapted basis functions of A   symmetry.
   376 basis functions,   614 primitive gaussians,   391 cartesian basis functions
    60 alpha electrons       60 beta electrons
       nuclear repulsion energy      1000.3874623195 Hartrees.
 IExCor= 4336 DFT=T Ex+Corr=M062X ExCW=0 ScaHFX=  0.540000
 ScaDFX=  1.000000  1.000000  1.000000  1.000000 ScalE2=  1.000000  1.000000
 IRadAn=      5 IRanWt=     -1 IRanGd=            0 ICorTp=0 IEmpDi=  4
 NAtoms=   20 NActive=   20 NUniq=   20 SFac= 1.00D+00 NAtFMM=   60 NAOKFM=F Big=F
 Integral buffers will be    131072 words long.
 Raffenetti 2 integral format.
 Two-electron integral symmetry is turned on.
 Leave Link  301 at Mon Apr  4 14:23:29 2022, MaxMem=  1879048192 cpu:               0.5 elap:               0.1
 (Enter /gpfs/software/gaussian16/sse4/tar/g16/l302.exe)
 NPDir=0 NMtPBC=     1 NCelOv=     1 NCel=       1 NClECP=     1 NCelD=      1
         NCelK=      1 NCelE2=     1 NClLst=     1 CellRange=     0.0.
 One-electron integrals computed using PRISM.
 One-electron integral symmetry used in STVInt
 NBasis=   376 RedAO= T EigKep=  1.01D-06  NBF=   376
 NBsUse=   372 1.00D-06 EigRej=  7.36D-07 NBFU=   372
 Precomputing XC quadrature grid using
 IXCGrd= 4 IRadAn=           5 IRanWt=          -1 IRanGd=           0 AccXCQ= 0.00D+00.
 Generated NRdTot=       0 NPtTot=           0 NUsed=           0 NTot=          32
 NSgBfM=   383   383   383   383   383 MxSgAt=    20 MxSgA2=    20.
 Leave Link  302 at Mon Apr  4 14:23:30 2022, MaxMem=  1879048192 cpu:               3.6 elap:               0.5
 (Enter /gpfs/software/gaussian16/sse4/tar/g16/l303.exe)
 DipDrv:  MaxL=1.
 Leave Link  303 at Mon Apr  4 14:23:30 2022, MaxMem=  1879048192 cpu:               0.4 elap:               0.1
 (Enter /gpfs/software/gaussian16/sse4/tar/g16/l401.exe)
 Initial guess from the checkpoint file:  "checkpoint.chk"
 B after Tr=     0.000000    0.000000    0.000000
         Rot=    1.000000   -0.000000   -0.000000    0.000042 Ang=  -0.00 deg.
 Guess basis will be translated and rotated to current coordinates.
 JPrj=2 DoOrth=T DoCkMO=T.
 Leave Link  401 at Mon Apr  4 14:23:30 2022, MaxMem=  1879048192 cpu:               2.3 elap:               0.4
 (Enter /gpfs/software/gaussian16/sse4/tar/g16/l502.exe)
 Integral symmetry usage will be decided dynamically.
 Closed shell SCF:
 Using DIIS extrapolation, IDIIS=  1040.
 NGot=  1879048192 LenX=  1878736095 LenY=  1878582773
 Requested convergence on RMS density matrix=1.00D-08 within 128 cycles.
 Requested convergence on MAX density matrix=1.00D-06.
 Requested convergence on             energy=1.00D-06.
 No special actions if energy rises.
 Fock matrices will be formed incrementally for  20 cycles.

 Cycle   1  Pass 1  IDiag  1:
 FoFJK:  IHMeth= 1 ICntrl=       0 DoSepK=F KAlg= 0 I1Cent=           0 FoldK=F
 IRaf= 820000000 NMat=       1 IRICut=       1 DoRegI=T DoRafI=F ISym2E= 0 IDoP0=0 IntGTp=1.
 FoFCou: FMM=F IPFlag=           0 FMFlag=      100000 FMFlg1=           0
         NFxFlg=           0 DoJE=F BraDBF=F KetDBF=F FulRan=T
         wScrn=  0.000000 ICntrl=         0 IOpCl=  0 I1Cent=           0 NGrid=           0
         NMat0=    1 NMatS0=      1 NMatT0=    0 NMatD0=    1 NMtDS0=    0 NMtDT0=    0
 Symmetry not used in FoFCou.
 E= -1455.77878974130    
 DIIS: error= 4.11D-04 at cycle   1 NSaved=   1.
 NSaved= 1 IEnMin= 1 EnMin= -1455.77878974130     IErMin= 1 ErrMin= 4.11D-04
 ErrMax= 4.11D-04  0.00D+00 EMaxC= 1.00D-01 BMatC= 9.71D-05 BMatP= 9.71D-05
 IDIUse=3 WtCom= 9.96D-01 WtEn= 4.11D-03
 Coeff-Com:  0.100D+01
 Coeff-En:   0.100D+01
 Coeff:      0.100D+01
 Gap=     0.383 Goal=   None    Shift=    0.000
 RMSDP=9.95D-04 MaxDP=4.65D-02              OVMax= 6.85D-03

 Cycle   2  Pass 1  IDiag  1:
 RMSU=  9.80D-04    CP:  9.98D-01
 E= -1455.77900777260     Delta-E=       -0.000218031308 Rises=F Damp=F
 DIIS: error= 9.70D-05 at cycle   2 NSaved=   2.
 NSaved= 2 IEnMin= 2 EnMin= -1455.77900777260     IErMin= 2 ErrMin= 9.70D-05
 ErrMax= 9.70D-05  0.00D+00 EMaxC= 1.00D-01 BMatC= 3.11D-06 BMatP= 9.71D-05
 IDIUse=1 WtCom= 1.00D+00 WtEn= 0.00D+00
 Coeff-Com: -0.971D-01 0.110D+01
 Coeff:     -0.971D-01 0.110D+01
 Gap=     0.153 Goal=   None    Shift=    0.000
 RMSDP=1.60D-04 MaxDP=7.62D-03 DE=-2.18D-04 OVMax= 1.61D-03

 Cycle   3  Pass 1  IDiag  1:
 RMSU=  1.36D-04    CP:  9.98D-01  1.09D+00
 E= -1455.77901651127     Delta-E=       -0.000008738662 Rises=F Damp=F
 DIIS: error= 5.17D-05 at cycle   3 NSaved=   3.
 NSaved= 3 IEnMin= 3 EnMin= -1455.77901651127     IErMin= 3 ErrMin= 5.17D-05
 ErrMax= 5.17D-05  0.00D+00 EMaxC= 1.00D-01 BMatC= 1.04D-06 BMatP= 3.11D-06
 IDIUse=1 WtCom= 1.00D+00 WtEn= 0.00D+00
 Coeff-Com: -0.524D-01 0.406D+00 0.646D+00
 Coeff:     -0.524D-01 0.406D+00 0.646D+00
 Gap=     0.153 Goal=   None    Shift=    0.000
 RMSDP=4.04D-05 MaxDP=2.02D-03 DE=-8.74D-06 OVMax= 5.19D-04

 Cycle   4  Pass 1  IDiag  1:
 RMSU=  3.97D-05    CP:  9.98D-01  1.09D+00  1.03D+00
 E= -1455.77901760168     Delta-E=       -0.000001090414 Rises=F Damp=F
 DIIS: error= 3.07D-05 at cycle   4 NSaved=   4.
 NSaved= 4 IEnMin= 4 EnMin= -1455.77901760168     IErMin= 4 ErrMin= 3.07D-05
 ErrMax= 3.07D-05  0.00D+00 EMaxC= 1.00D-01 BMatC= 2.34D-07 BMatP= 1.04D-06
 IDIUse=1 WtCom= 1.00D+00 WtEn= 0.00D+00
 Coeff-Com: -0.399D-02-0.457D-01 0.288D+00 0.762D+00
 Coeff:     -0.399D-02-0.457D-01 0.288D+00 0.762D+00
 Gap=     0.153 Goal=   None    Shift=    0.000
 RMSDP=2.05D-05 MaxDP=1.12D-03 DE=-1.09D-06 OVMax= 1.72D-04

 Cycle   5  Pass 1  IDiag  1:
 RMSU=  1.91D-05    CP:  9.98D-01  1.09D+00  1.08D+00  9.51D-01
 E= -1455.77901785904     Delta-E=       -0.000000257362 Rises=F Damp=F
 DIIS: error= 1.01D-05 at cycle   5 NSaved=   5.
 NSaved= 5 IEnMin= 5 EnMin= -1455.77901785904     IErMin= 5 ErrMin= 1.01D-05
 ErrMax= 1.01D-05  0.00D+00 EMaxC= 1.00D-01 BMatC= 4.05D-08 BMatP= 2.34D-07
 IDIUse=1 WtCom= 1.00D+00 WtEn= 0.00D+00
 Coeff-Com:  0.405D-02-0.713D-01 0.877D-01 0.392D+00 0.588D+00
 Coeff:      0.405D-02-0.713D-01 0.877D-01 0.392D+00 0.588D+00
 Gap=     0.153 Goal=   None    Shift=    0.000
 RMSDP=7.94D-06 MaxDP=4.43D-04 DE=-2.57D-07 OVMax= 1.40D-04

 Cycle   6  Pass 1  IDiag  1:
 RMSU=  3.99D-06    CP:  9.98D-01  1.08D+00  1.11D+00  9.79D-01  7.32D-01
 E= -1455.77901790196     Delta-E=       -0.000000042916 Rises=F Damp=F
 DIIS: error= 1.13D-05 at cycle   6 NSaved=   6.
 NSaved= 6 IEnMin= 6 EnMin= -1455.77901790196     IErMin= 5 ErrMin= 1.01D-05
 ErrMax= 1.13D-05  0.00D+00 EMaxC= 1.00D-01 BMatC= 8.89D-09 BMatP= 4.05D-08
 IDIUse=1 WtCom= 1.00D+00 WtEn= 0.00D+00
 Coeff-Com:  0.259D-02-0.346D-01 0.200D-01 0.119D+00 0.354D+00 0.540D+00
 Coeff:      0.259D-02-0.346D-01 0.200D-01 0.119D+00 0.354D+00 0.540D+00
 Gap=     0.153 Goal=   None    Shift=    0.000
 RMSDP=2.57D-06 MaxDP=1.55D-04 DE=-4.29D-08 OVMax= 3.88D-05

 Cycle   7  Pass 1  IDiag  1:
 RMSU=  2.34D-06    CP:  9.98D-01  1.09D+00  1.11D+00  9.83D-01  7.27D-01
                    CP:  9.34D-01
 E= -1455.77901791164     Delta-E=       -0.000000009678 Rises=F Damp=F
 DIIS: error= 1.95D-06 at cycle   7 NSaved=   7.
 NSaved= 7 IEnMin= 7 EnMin= -1455.77901791164     IErMin= 7 ErrMin= 1.95D-06
 ErrMax= 1.95D-06  0.00D+00 EMaxC= 1.00D-01 BMatC= 1.35D-09 BMatP= 8.89D-09
 IDIUse=1 WtCom= 1.00D+00 WtEn= 0.00D+00
 Coeff-Com:  0.271D-03 0.281D-02-0.141D-01-0.699D-01 0.277D-01 0.298D+00
 Coeff-Com:  0.755D+00
 Coeff:      0.271D-03 0.281D-02-0.141D-01-0.699D-01 0.277D-01 0.298D+00
 Coeff:      0.755D+00
 Gap=     0.153 Goal=   None    Shift=    0.000
 RMSDP=1.53D-06 MaxDP=8.27D-05 DE=-9.68D-09 OVMax= 2.90D-05

 Cycle   8  Pass 1  IDiag  1:
 RMSU=  9.62D-07    CP:  9.98D-01  1.09D+00  1.11D+00  9.90D-01  7.81D-01
                    CP:  1.03D+00  9.09D-01
 E= -1455.77901791400     Delta-E=       -0.000000002365 Rises=F Damp=F
 DIIS: error= 1.31D-06 at cycle   8 NSaved=   8.
 NSaved= 8 IEnMin= 8 EnMin= -1455.77901791400     IErMin= 8 ErrMin= 1.31D-06
 ErrMax= 1.31D-06  0.00D+00 EMaxC= 1.00D-01 BMatC= 1.90D-10 BMatP= 1.35D-09
 IDIUse=1 WtCom= 1.00D+00 WtEn= 0.00D+00
 Coeff-Com: -0.206D-03 0.601D-02-0.964D-02-0.529D-01-0.266D-01 0.740D-01
 Coeff-Com:  0.360D+00 0.649D+00
 Coeff:     -0.206D-03 0.601D-02-0.964D-02-0.529D-01-0.266D-01 0.740D-01
 Coeff:      0.360D+00 0.649D+00
 Gap=     0.153 Goal=   None    Shift=    0.000
 RMSDP=7.61D-07 MaxDP=4.03D-05 DE=-2.37D-09 OVMax= 1.04D-05

 Cycle   9  Pass 1  IDiag  1:
 RMSU=  3.80D-07    CP:  9.98D-01  1.09D+00  1.11D+00  9.91D-01  8.11D-01
                    CP:  1.07D+00  9.43D-01  8.51D-01
 E= -1455.77901791432     Delta-E=       -0.000000000317 Rises=F Damp=F
 DIIS: error= 2.55D-07 at cycle   9 NSaved=   9.
 NSaved= 9 IEnMin= 9 EnMin= -1455.77901791432     IErMin= 9 ErrMin= 2.55D-07
 ErrMax= 2.55D-07  0.00D+00 EMaxC= 1.00D-01 BMatC= 3.21D-11 BMatP= 1.90D-10
 IDIUse=1 WtCom= 1.00D+00 WtEn= 0.00D+00
 Coeff-Com: -0.151D-03 0.237D-02-0.170D-02-0.119D-01-0.148D-01-0.196D-01
 Coeff-Com:  0.300D-01 0.310D+00 0.706D+00
 Coeff:     -0.151D-03 0.237D-02-0.170D-02-0.119D-01-0.148D-01-0.196D-01
 Coeff:      0.300D-01 0.310D+00 0.706D+00
 Gap=     0.153 Goal=   None    Shift=    0.000
 RMSDP=2.20D-07 MaxDP=1.53D-05 DE=-3.17D-10 OVMax= 7.06D-06

 Cycle  10  Pass 1  IDiag  1:
 RMSU=  1.34D-07    CP:  9.98D-01  1.09D+00  1.11D+00  9.92D-01  8.05D-01
                    CP:  1.07D+00  9.50D-01  9.32D-01  9.67D-01
 E= -1455.77901791437     Delta-E=       -0.000000000045 Rises=F Damp=F
 DIIS: error= 1.26D-07 at cycle  10 NSaved=  10.
 NSaved=10 IEnMin=10 EnMin= -1455.77901791437     IErMin=10 ErrMin= 1.26D-07
 ErrMax= 1.26D-07  0.00D+00 EMaxC= 1.00D-01 BMatC= 6.24D-12 BMatP= 3.21D-11
 IDIUse=1 WtCom= 1.00D+00 WtEn= 0.00D+00
 Coeff-Com: -0.311D-04-0.595D-04 0.102D-02 0.465D-02-0.198D-02-0.256D-01
 Coeff-Com: -0.592D-01 0.143D-01 0.327D+00 0.740D+00
 Coeff:     -0.311D-04-0.595D-04 0.102D-02 0.465D-02-0.198D-02-0.256D-01
 Coeff:     -0.592D-01 0.143D-01 0.327D+00 0.740D+00
 Gap=     0.153 Goal=   None    Shift=    0.000
 RMSDP=1.32D-07 MaxDP=7.34D-06 DE=-4.55D-11 OVMax= 4.49D-06

 Cycle  11  Pass 1  IDiag  1:
 RMSU=  5.02D-08    CP:  9.98D-01  1.09D+00  1.11D+00  9.92D-01  8.09D-01
                    CP:  1.07D+00  9.56D-01  9.81D-01  1.14D+00  8.78D-01
 E= -1455.77901791440     Delta-E=       -0.000000000034 Rises=F Damp=F
 DIIS: error= 6.56D-08 at cycle  11 NSaved=  11.
 NSaved=11 IEnMin=11 EnMin= -1455.77901791440     IErMin=11 ErrMin= 6.56D-08
 ErrMax= 6.56D-08  0.00D+00 EMaxC= 1.00D-01 BMatC= 7.15D-13 BMatP= 6.24D-12
 IDIUse=1 WtCom= 1.00D+00 WtEn= 0.00D+00
 Coeff-Com:  0.218D-04-0.506D-03 0.646D-03 0.379D-02 0.207D-02-0.399D-02
 Coeff-Com: -0.218D-01-0.591D-01-0.471D-01 0.222D+00 0.904D+00
 Coeff:      0.218D-04-0.506D-03 0.646D-03 0.379D-02 0.207D-02-0.399D-02
 Coeff:     -0.218D-01-0.591D-01-0.471D-01 0.222D+00 0.904D+00
 Gap=     0.153 Goal=   None    Shift=    0.000
 RMSDP=5.34D-08 MaxDP=2.67D-06 DE=-3.41D-11 OVMax= 2.83D-06

 Cycle  12  Pass 1  IDiag  1:
 RMSU=  2.81D-08    CP:  9.98D-01  1.09D+00  1.11D+00  9.92D-01  8.09D-01
                    CP:  1.07D+00  9.55D-01  1.01D+00  1.13D+00  1.06D+00
                    CP:  1.40D+00
 E= -1455.77901791444     Delta-E=       -0.000000000041 Rises=F Damp=F
 DIIS: error= 2.69D-08 at cycle  12 NSaved=  12.
 NSaved=12 IEnMin=12 EnMin= -1455.77901791444     IErMin=12 ErrMin= 2.69D-08
 ErrMax= 2.69D-08  0.00D+00 EMaxC= 1.00D-01 BMatC= 1.60D-13 BMatP= 7.15D-13
 IDIUse=1 WtCom= 1.00D+00 WtEn= 0.00D+00
 Coeff-Com:  0.123D-04-0.187D-03 0.119D-03 0.955D-03 0.857D-03 0.173D-02
 Coeff-Com: -0.104D-02-0.239D-01-0.611D-01-0.310D-02 0.350D+00 0.736D+00
 Coeff:      0.123D-04-0.187D-03 0.119D-03 0.955D-03 0.857D-03 0.173D-02
 Coeff:     -0.104D-02-0.239D-01-0.611D-01-0.310D-02 0.350D+00 0.736D+00
 Gap=     0.153 Goal=   None    Shift=    0.000
 RMSDP=2.64D-08 MaxDP=1.34D-06 DE=-4.09D-11 OVMax= 9.86D-07

 Cycle  13  Pass 1  IDiag  1:
 RMSU=  1.25D-08    CP:  9.98D-01  1.09D+00  1.11D+00  9.92D-01  8.09D-01
                    CP:  1.07D+00  9.56D-01  1.00D+00  1.16D+00  1.09D+00
                    CP:  1.58D+00  9.22D-01
 E= -1455.77901791443     Delta-E=        0.000000000010 Rises=F Damp=F
 DIIS: error= 1.42D-08 at cycle  13 NSaved=  13.
 NSaved=13 IEnMin=12 EnMin= -1455.77901791444     IErMin=13 ErrMin= 1.42D-08
 ErrMax= 1.42D-08  0.00D+00 EMaxC= 1.00D-01 BMatC= 4.70D-14 BMatP= 1.60D-13
 IDIUse=1 WtCom= 1.00D+00 WtEn= 0.00D+00
 Coeff-Com: -0.193D-05 0.917D-04-0.190D-03-0.858D-03-0.422D-03 0.252D-02
 Coeff-Com:  0.701D-02 0.931D-02-0.164D-01-0.722D-01-0.142D+00 0.347D+00
 Coeff-Com:  0.866D+00
 Coeff:     -0.193D-05 0.917D-04-0.190D-03-0.858D-03-0.422D-03 0.252D-02
 Coeff:      0.701D-02 0.931D-02-0.164D-01-0.722D-01-0.142D+00 0.347D+00
 Coeff:      0.866D+00
 Gap=     0.153 Goal=   None    Shift=    0.000
 RMSDP=1.89D-08 MaxDP=1.10D-06 DE= 1.05D-11 OVMax= 6.93D-07

 Cycle  14  Pass 1  IDiag  1:
 RMSU=  6.88D-09    CP:  9.98D-01  1.09D+00  1.11D+00  9.92D-01  8.09D-01
                    CP:  1.07D+00  9.57D-01  1.00D+00  1.15D+00  1.14D+00
                    CP:  1.66D+00  1.14D+00  1.16D+00
 E= -1455.77901791445     Delta-E=       -0.000000000015 Rises=F Damp=F
 DIIS: error= 3.73D-09 at cycle  14 NSaved=  14.
 NSaved=14 IEnMin=14 EnMin= -1455.77901791445     IErMin=14 ErrMin= 3.73D-09
 ErrMax= 3.73D-09  0.00D+00 EMaxC= 1.00D-01 BMatC= 5.09D-15 BMatP= 4.70D-14
 IDIUse=1 WtCom= 1.00D+00 WtEn= 0.00D+00
 Coeff-Com: -0.198D-05 0.546D-04-0.888D-04-0.416D-03-0.252D-03 0.842D-03
 Coeff-Com:  0.266D-02 0.638D-02 0.722D-03-0.265D-01-0.965D-01 0.450D-01
 Coeff-Com:  0.326D+00 0.742D+00
 Coeff:     -0.198D-05 0.546D-04-0.888D-04-0.416D-03-0.252D-03 0.842D-03
 Coeff:      0.266D-02 0.638D-02 0.722D-03-0.265D-01-0.965D-01 0.450D-01
 Coeff:      0.326D+00 0.742D+00
 Gap=     0.153 Goal=   None    Shift=    0.000
 RMSDP=5.58D-09 MaxDP=3.50D-07 DE=-1.55D-11 OVMax= 1.64D-07

 SCF Done:  E(RM062X) =  -1455.77901791     A.U. after   14 cycles
            NFock= 14  Conv=0.56D-08     -V/T= 2.0027
 KE= 1.451813209265D+03 PE=-5.450315141781D+03 EE= 1.542335452282D+03
 Leave Link  502 at Mon Apr  4 14:26:45 2022, MaxMem=  1879048192 cpu:            1360.6 elap:             194.6
 (Enter /gpfs/software/gaussian16/sse4/tar/g16/l701.exe)
 ... and contract with generalized density number  0.
 Compute integral first derivatives.
 Leave Link  701 at Mon Apr  4 14:26:45 2022, MaxMem=  1879048192 cpu:               1.8 elap:               0.3
 (Enter /gpfs/software/gaussian16/sse4/tar/g16/l702.exe)
 L702 exits ... SP integral derivatives will be done elsewhere.
 Leave Link  702 at Mon Apr  4 14:26:45 2022, MaxMem=  1879048192 cpu:               0.2 elap:               0.0
 (Enter /gpfs/software/gaussian16/sse4/tar/g16/l703.exe)
 Integral derivatives from FoFJK, PRISM(SPDF).
 Compute integral first derivatives, UseDBF=F ICtDFT=           0.
 Calling FoFJK, ICntrl=      2127 FMM=F ISym2X=0 I1Cent= 0 IOpClX= 0 NMat=1 NMatS=1 NMatT=0.
 FoFJK:  IHMeth= 1 ICntrl=    2127 DoSepK=F KAlg= 0 I1Cent=           0 FoldK=F
 IRaf=         0 NMat=       1 IRICut=       1 DoRegI=T DoRafI=F ISym2E= 0 IDoP0=0 IntGTp=1.
 FoFCou: FMM=F IPFlag=           0 FMFlag=      100000 FMFlg1=         800
         NFxFlg=           0 DoJE=F BraDBF=F KetDBF=F FulRan=T
         wScrn=  0.000000 ICntrl=      2127 IOpCl=  0 I1Cent=           0 NGrid=           0
         NMat0=    1 NMatS0=      1 NMatT0=    0 NMatD0=    1 NMtDS0=    0 NMtDT0=    0
 Symmetry not used in FoFCou.
 Leave Link  703 at Mon Apr  4 14:27:18 2022, MaxMem=  1879048192 cpu:             232.1 elap:              33.2
 (Enter /gpfs/software/gaussian16/sse4/tar/g16/l716.exe)
 Dipole        =-3.26237849D+00 4.62823434D-01-5.31812232D-03
 ***** Axes restored to original set *****
 -------------------------------------------------------------------
 Center     Atomic                   Forces (Hartrees/Bohr)
 Number     Number              X              Y              Z
 -------------------------------------------------------------------
      1        6           0.000463983    0.000017359   -0.000254501
      2        6          -0.000021432    0.000085076   -0.000087141
      3        6           0.000116643   -0.000158051    0.000085275
      4        6          -0.000064765   -0.000053850    0.000089337
      5        6          -0.000036364   -0.000102246    0.000089377
      6        6          -0.000014828    0.000193434   -0.000155101
      7        1          -0.000000926   -0.000004018   -0.000037383
      8        1          -0.000000763    0.000028857    0.000000917
      9       17           0.000028490   -0.000029869    0.000012401
     10        8          -0.000347740    0.000036764    0.000164576
     11        1          -0.000041460    0.000011942    0.000007460
     12        6          -0.000211461   -0.000215289    0.000430688
     13        6           0.000375040   -0.000140736   -0.000180639
     14        6          -0.000284419    0.000262109   -0.000105178
     15        6          -0.000210520    0.000238987   -0.000125286
     16        6           0.000227662    0.000049351   -0.000290467
     17        6          -0.000273560   -0.000166620    0.000483049
     18       17           0.000289715   -0.000062963   -0.000158956
     19        1          -0.000004307    0.000003027    0.000008762
     20        1           0.000011014    0.000006736    0.000022809
 -------------------------------------------------------------------
 Cartesian Forces:  Max     0.000483049 RMS     0.000179322
 Leave Link  716 at Mon Apr  4 14:27:18 2022, MaxMem=  1879048192 cpu:               0.2 elap:               0.0
 (Enter /gpfs/software/gaussian16/sse4/tar/g16/l103.exe)

 GradGradGradGradGradGradGradGradGradGradGradGradGradGradGradGradGradGrad
 Berny optimization.
 Using GEDIIS/GDIIS optimizer.
 FormGI is forming the generalized inverse of G from B-inverse, IUseBI=4.
 GSVD:  received Info=                   1 from GESDD.
 Internal  Forces:  Max     0.000382218 RMS     0.000085960
 Search for a local minimum.
 Step number   9 out of a maximum of  108
 All quantities printed in internal units (Hartrees-Bohrs-Radians)
 RMS Force = .85960D-04 SwitMx=.10000D-02 MixMth= 2
 Mixed Optimization -- En-DIIS/RFO-DIIS
 Swapping is turned off.
 Update second derivatives using D2CorX and points    2    3    4    5    6
                                                      7    8    9
 DE= -1.09D-05 DEPred=-9.22D-06 R= 1.19D+00
 TightC=F SS=  1.41D+00  RLast= 2.27D-02 DXNew= 1.2729D+00 6.8071D-02
 Trust test= 1.19D+00 RLast= 2.27D-02 DXMaxT set to 7.57D-01
 ITU=  1  1  1  0  0  1  1  1  0
     Eigenvalues ---    0.00623   0.01103   0.01312   0.01467   0.01485
     Eigenvalues ---    0.01679   0.01894   0.01950   0.02052   0.02055
     Eigenvalues ---    0.02117   0.02141   0.02185   0.02225   0.02232
     Eigenvalues ---    0.02293   0.04497   0.08912   0.13987   0.16005
     Eigenvalues ---    0.16017   0.16090   0.16276   0.19996   0.22583
     Eigenvalues ---    0.22885   0.23742   0.24532   0.24844   0.25012
     Eigenvalues ---    0.25067   0.25089   0.25726   0.31206   0.33007
     Eigenvalues ---    0.33494   0.33745   0.34300   0.35136   0.35247
     Eigenvalues ---    0.35274   0.35432   0.35617   0.36830   0.39098
     Eigenvalues ---    0.41117   0.42853   0.43596   0.45768   0.49053
     Eigenvalues ---    0.50923   0.55279   0.80354   0.94436
 En-DIIS/RFO-DIIS/Sim-DIIS IScMMF=       -3 using points:     9    8    7
 RFO step:  Lambda=-2.98810333D-06.
 NNeg= 0 NGDIIS= 3 SimSw=  2.50D-01 Rises=F DC= -1.09D-05 SmlDif=  1.00D-05
 NRisDI= 0 DoIntr=F SqrtH=F CThrHd= 10.0 CDAdj=  3.0
 RMS Error=  0.7164782705D-03 NUsed= 3 OKEnD=T EnDIS=F
 InvSVX:  RCond= 6.40D-06 Info=           0 Equed=N FErr=  1.55D-14 BErr=  6.95D-17
 DidBck=F Rises=F RFO-DIIS coefs:    1.37128   -0.59710    0.22582
 Iteration  1 RMS(Cart)=  0.00206816 RMS(Int)=  0.00000259
 Iteration  2 RMS(Cart)=  0.00000260 RMS(Int)=  0.00000133
 Iteration  3 RMS(Cart)=  0.00000000 RMS(Int)=  0.00000133
 ITry= 1 IFail=0 DXMaxC= 5.77D-03 DCOld= 1.00D+10 DXMaxT= 7.57D-01 DXLimC= 3.00D+00 Rises=F
 Variable       Old X    -DE/DX   Delta X   Delta X   Delta X     New X
                                 (Linear)    (Quad)   (Total)
    R1        2.74077  -0.00005   0.00006  -0.00016  -0.00009   2.74068
    R2        2.75104  -0.00018  -0.00024  -0.00052  -0.00075   2.75029
    R3        2.34295   0.00038   0.00030   0.00022   0.00052   2.34347
    R4        2.58993   0.00004   0.00016  -0.00014   0.00001   2.58994
    R5        2.04933   0.00001   0.00002   0.00002   0.00004   2.04938
    R6        2.66746   0.00001   0.00020  -0.00009   0.00010   2.66757
    R7        2.05184  -0.00002   0.00007  -0.00014  -0.00007   2.05177
    R8        2.58588  -0.00006   0.00036  -0.00053  -0.00017   2.58572
    R9        3.31548  -0.00004  -0.00017  -0.00021  -0.00039   3.31510
   R10        2.66743  -0.00008  -0.00014  -0.00030  -0.00044   2.66699
   R11        2.05350   0.00002   0.00008  -0.00001   0.00007   2.05357
   R12        2.72198  -0.00010   0.00014  -0.00045  -0.00031   2.72167
   R13        2.62068   0.00020   0.00045  -0.00007   0.00038   2.62106
   R14        2.70573  -0.00021  -0.00035  -0.00038  -0.00073   2.70500
   R15        2.34785  -0.00019  -0.00028   0.00008  -0.00020   2.34765
   R16        2.61336   0.00019   0.00040   0.00029   0.00069   2.61405
   R17        2.64056   0.00017   0.00039   0.00025   0.00065   2.64121
   R18        2.04863   0.00001   0.00005  -0.00001   0.00003   2.04866
   R19        2.65185  -0.00025  -0.00035  -0.00054  -0.00089   2.65096
   R20        2.04918   0.00000   0.00006  -0.00010  -0.00004   2.04914
   R21        3.31936   0.00034   0.00067   0.00092   0.00159   3.32095
    A1        1.96157   0.00002   0.00003   0.00015   0.00018   1.96175
    A2        2.15569  -0.00006  -0.00020  -0.00024  -0.00044   2.15525
    A3        2.16592   0.00004   0.00017   0.00009   0.00026   2.16618
    A4        2.15483   0.00005   0.00019   0.00007   0.00025   2.15508
    A5        2.02056  -0.00007  -0.00034  -0.00021  -0.00055   2.02001
    A6        2.10780   0.00002   0.00016   0.00014   0.00030   2.10810
    A7        2.12725  -0.00012  -0.00025  -0.00039  -0.00064   2.12661
    A8        2.06761   0.00008   0.00029   0.00019   0.00048   2.06809
    A9        2.08832   0.00004  -0.00004   0.00020   0.00016   2.08848
   A10        2.16080  -0.00001  -0.00015  -0.00011  -0.00026   2.16054
   A11        2.04153   0.00003   0.00008   0.00020   0.00028   2.04180
   A12        2.08086  -0.00001   0.00007  -0.00009  -0.00002   2.08084
   A13        2.12053   0.00004   0.00015   0.00009   0.00024   2.12076
   A14        2.08035  -0.00003  -0.00030  -0.00019  -0.00049   2.07987
   A15        2.08230  -0.00000   0.00015   0.00010   0.00025   2.08255
   A16        2.04139   0.00003   0.00003   0.00020   0.00023   2.04162
   A17        2.15107  -0.00009  -0.00036  -0.00013  -0.00050   2.15057
   A18        2.09073   0.00006   0.00033  -0.00006   0.00027   2.09100
   A19        2.24822   0.00002   0.00002   0.00009   0.00011   2.24833
   A20        2.22228   0.00012   0.00007   0.00065   0.00072   2.22300
   A21        1.81269  -0.00014  -0.00010  -0.00074  -0.00083   1.81186
   A22        2.40118   0.00018  -0.00008   0.00184   0.00176   2.40293
   A23        2.06998  -0.00014   0.00011  -0.00189  -0.00179   2.06819
   A24        2.16645   0.00007   0.00020   0.00002   0.00022   2.16667
   A25        2.05612  -0.00003  -0.00015   0.00005  -0.00009   2.05602
   A26        2.06062  -0.00004  -0.00005  -0.00007  -0.00012   2.06050
   A27        2.12688   0.00001  -0.00007  -0.00005  -0.00012   2.12676
   A28        2.08003  -0.00002   0.00012  -0.00011   0.00000   2.08003
   A29        2.07627   0.00001  -0.00005   0.00017   0.00012   2.07639
   A30        1.98919   0.00002  -0.00006   0.00082   0.00076   1.98995
   A31        2.18868  -0.00002  -0.00003  -0.00055  -0.00058   2.18810
   A32        2.10532  -0.00000   0.00009  -0.00027  -0.00019   2.10513
    D1       -0.00065   0.00001   0.00033  -0.00030   0.00003  -0.00062
    D2        3.14015   0.00002   0.00072  -0.00024   0.00048   3.14063
    D3       -3.14139  -0.00002  -0.00079   0.00019  -0.00061   3.14119
    D4       -0.00059  -0.00001  -0.00040   0.00025  -0.00015  -0.00074
    D5        0.00047  -0.00001  -0.00034   0.00034  -0.00001   0.00046
    D6       -3.14113  -0.00001  -0.00008  -0.00018  -0.00026  -3.14139
    D7        3.14120   0.00002   0.00079  -0.00015   0.00063  -3.14135
    D8       -0.00040   0.00002   0.00104  -0.00067   0.00038  -0.00002
    D9        0.00003  -0.00000   0.00008   0.00009   0.00017   0.00020
   D10        3.14007   0.00001   0.00045   0.00025   0.00071   3.14077
   D11       -3.14073  -0.00001  -0.00033   0.00002  -0.00031  -3.14104
   D12       -0.00070   0.00000   0.00004   0.00019   0.00023  -0.00046
   D13        0.00081  -0.00001  -0.00049   0.00012  -0.00037   0.00044
   D14       -3.14156   0.00000   0.00023   0.00032   0.00055  -3.14102
   D15       -3.13921  -0.00002  -0.00087  -0.00005  -0.00092  -3.14013
   D16        0.00160  -0.00001  -0.00015   0.00015  -0.00000   0.00160
   D17        0.00035  -0.00000  -0.00005  -0.00016  -0.00022   0.00013
   D18        3.14095   0.00001   0.00052  -0.00013   0.00039   3.14134
   D19       -3.14124  -0.00000  -0.00032   0.00036   0.00005  -3.14119
   D20       -0.00063   0.00001   0.00026   0.00039   0.00065   0.00002
   D21       -0.00099   0.00001   0.00047  -0.00008   0.00039  -0.00060
   D22        3.14135  -0.00000  -0.00022  -0.00027  -0.00049   3.14086
   D23        3.14159  -0.00000  -0.00010  -0.00011  -0.00021   3.14138
   D24        0.00075  -0.00001  -0.00079  -0.00030  -0.00110  -0.00035
   D25       -3.13273  -0.00004  -0.00237  -0.00208  -0.00445  -3.13718
   D26        0.00917  -0.00003  -0.00321  -0.00037  -0.00358   0.00559
   D27        0.00806  -0.00002  -0.00163  -0.00187  -0.00351   0.00456
   D28       -3.13323  -0.00002  -0.00247  -0.00016  -0.00263  -3.13586
   D29        3.14135  -0.00000  -0.00032   0.00014  -0.00017   3.14118
   D30       -0.00049  -0.00001   0.00037  -0.00126  -0.00089  -0.00137
   D31       -3.14119   0.00000   0.00021  -0.00028  -0.00007  -3.14126
   D32        0.00164  -0.00001   0.00013  -0.00059  -0.00046   0.00118
   D33        0.00065   0.00000  -0.00047   0.00109   0.00063   0.00127
   D34       -3.13972  -0.00001  -0.00054   0.00079   0.00024  -3.13947
   D35        0.00032  -0.00000  -0.00004   0.00021   0.00017   0.00049
   D36       -0.00024   0.00001  -0.00021   0.00102   0.00080   0.00057
   D37       -3.14113  -0.00001   0.00007  -0.00054  -0.00047   3.14159
   D38       -0.00075   0.00001   0.00030  -0.00014   0.00016  -0.00059
   D39       -3.14158  -0.00000  -0.00011  -0.00023  -0.00034   3.14127
   D40        3.13961   0.00002   0.00038   0.00016   0.00055   3.14015
   D41       -0.00122   0.00001  -0.00003   0.00008   0.00005  -0.00117
   D42        0.00047  -0.00002   0.00008  -0.00101  -0.00093  -0.00046
   D43        3.14140   0.00000  -0.00019   0.00047   0.00028  -3.14151
   D44        3.14130  -0.00000   0.00050  -0.00093  -0.00043   3.14086
   D45       -0.00096   0.00002   0.00023   0.00055   0.00078  -0.00018
         Item               Value     Threshold  Converged?
 Maximum Force            0.000382     0.000450     YES
 RMS     Force            0.000086     0.000300     YES
 Maximum Displacement     0.005767     0.001800     NO 
 RMS     Displacement     0.002069     0.001200     NO 
 Predicted change in Energy=-1.434806D-06
 Lowest energy point so far.  Saving SCF results.
 GradGradGradGradGradGradGradGradGradGradGradGradGradGradGradGradGradGrad

 Leave Link  103 at Mon Apr  4 14:27:18 2022, MaxMem=  1879048192 cpu:               0.2 elap:               0.1
 (Enter /gpfs/software/gaussian16/sse4/tar/g16/l202.exe)
                          Input orientation:                          
 ---------------------------------------------------------------------
 Center     Atomic      Atomic             Coordinates (Angstroms)
 Number     Number       Type             X           Y           Z
 ---------------------------------------------------------------------
      1          6           0       -8.021497   -1.554766    6.828585
      2          6           0       -7.153091   -2.578265    7.377861
      3          6           0       -5.933135   -2.901284    6.843320
      4          6           0       -7.450082   -0.915033    5.652835
      5          6           0       -6.231028   -1.242877    5.124939
      6          6           0       -5.424990   -2.249020    5.699205
      7          1           0       -5.348443   -3.681449    7.321159
      8          1           0       -5.876733   -0.715912    4.243063
      9         17           0       -8.402808    0.345118    4.890072
     10          8           0       -9.125567   -1.262627    7.311864
     11          1           0       -7.526640   -3.090265    8.257872
     12          6           0       -4.148109   -2.565029    5.112670
     13          6           0       -3.537563   -2.000413    4.002616
     14          6           0       -2.477520   -2.135782    3.369095
     15          6           0       -3.209698   -3.551779    5.553900
     16          6           0       -1.983995   -3.802627    4.930839
     17          6           0       -1.570278   -3.088571    3.796431
     18         17           0       -0.022034   -3.431009    3.038787
     19          1           0       -1.333351   -4.570630    5.334158
     20          1           0       -3.468357   -4.141199    6.426229
 ---------------------------------------------------------------------
                    Distance matrix (angstroms):
                    1          2          3          4          5
     1  C    0.000000
     2  C    1.450304   0.000000
     3  C    2.484871   1.370536   0.000000
     4  C    1.455390   2.414592   2.768316   0.000000
     5  C    2.491077   2.776530   2.406634   1.368302   0.000000
     6  C    2.915362   2.431588   1.411616   2.425421   1.411312
     7  H    3.451178   2.115889   1.085750   3.853992   3.398378
     8  H    3.462458   3.863212   3.397112   2.121918   1.086702
     9  Cl   2.740947   4.036961   4.522564   1.754273   2.700652
    10  O    1.240111   2.371902   3.618889   2.383369   3.627863
    11  H    2.155343   1.084483   2.139142   3.394660   3.860923
    12  C    4.355242   3.763134   2.508891   3.730589   2.467141
    13  C    5.318869   4.979782   3.823602   4.382816   3.014668
    14  C    6.560590   6.174704   4.959588   5.606431   4.238996
    15  C    5.363422   4.452518   3.082670   4.994304   3.826679
    16  C    6.716082   5.848636   4.479476   6.223953   4.962588
    17  C    7.291416   6.652432   5.324765   6.537782   5.185953
    18  Cl   9.048440   8.390871   7.049553   8.266757   6.905907
    19  H    7.487326   6.481946   5.120772   7.132976   5.924943
    20  H    5.251915   4.114078   2.790427   5.182704   4.210223
                    6          7          8          9         10
     6  C    0.000000
     7  H    2.165283   0.000000
     8  H    2.162138   4.306760   0.000000
     9  Cl   4.031333   5.608259   2.815219   0.000000
    10  O    4.155468   4.485248   4.502373   2.995380   0.000000
    11  H    3.416344   2.443659   4.947569   4.889949   2.606101
    12  C    1.440246   2.750385   2.676489   5.159551   5.595337
    13  C    2.550019   4.137378   2.679454   5.473545   6.536149
    14  C    3.758965   5.123486   3.786093   6.601308   7.778455
    15  C    2.574066   2.777454   4.107738   6.526474   6.582413
    16  C    3.852860   4.128902   5.015402   7.642422   7.944994
    17  C    4.379977   5.200937   4.937058   7.724618   8.530811
    18  Cl   6.137333   6.839011   6.565023   9.376767  10.287633
    19  H    4.718543   4.567252   6.057364   8.622008   8.693264
    20  H    2.817325   2.132368   4.722191   6.843656   6.408943
                   11         12         13         14         15
    11  H    0.000000
    12  C    4.645712   0.000000
    13  C    5.933609   1.387003   0.000000
    14  C    7.092587   2.452586   1.242323   0.000000
    15  C    5.114729   1.431424   2.218267   2.704534   0.000000
    16  C    6.503654   2.499620   2.554045   2.336875   1.397669
    17  C    7.441955   2.941393   2.257611   1.383297   2.447643
    18  Cl   9.147353   4.698447   3.915931   2.795733   4.062213
    19  H    7.006883   3.463287   3.638347   3.331528   2.146398
    20  H    4.574826   2.161438   3.234448   3.788077   1.084103
                   16         17         18         19         20
    16  C    0.000000
    17  C    1.402825   0.000000
    18  Cl   2.750864   1.757370   0.000000
    19  H    1.084358   2.148776   2.878718   0.000000
    20  H    2.134046   3.409775   4.884289   2.436244   0.000000
 Stoichiometry    C12H5Cl2O(1-)
 Framework group  C1[X(C12H5Cl2O)]
 Deg. of freedom    54
 Full point group                 C1      NOp   1
 RotChk:  IX=2 Diff= 4.30D-04
 Largest Abelian subgroup         C1      NOp   1
 Largest concise Abelian subgroup C1      NOp   1
                         Standard orientation:                         
 ---------------------------------------------------------------------
 Center     Atomic      Atomic             Coordinates (Angstroms)
 Number     Number       Type             X           Y           Z
 ---------------------------------------------------------------------
      1          6           0        3.508685    0.799568    0.000688
      2          6           0        2.585902    1.918429    0.002599
      3          6           0        1.222967    1.774285    0.002743
      4          6           0        2.823503   -0.484443   -0.000204
      5          6           0        1.461977   -0.620450    0.000136
      6          6           0        0.608398    0.503474    0.001247
      7          1           0        0.607521    2.668753    0.005019
      8          1           0        1.029298   -1.617300   -0.000828
      9         17           0        3.827900   -1.922726   -0.002214
     10          8           0        4.741940    0.929787    0.000140
     11          1           0        3.039897    2.903309    0.004276
     12          6           0       -0.819821    0.317733    0.000659
     13          6           0       -1.542670   -0.866014    0.003996
     14          6           0       -2.735253   -1.214025    0.004494
     15          6           0       -1.828061    1.333801   -0.004916
     16          6           0       -3.201711    1.075804   -0.004740
     17          6           0       -3.709401   -0.231921    0.000359
     18         17           0       -5.443183   -0.518884    0.000292
     19          1           0       -3.896026    1.908715   -0.008907
     20          1           0       -1.503499    2.368165   -0.010377
 ---------------------------------------------------------------------
 Rotational constants (GHZ):           1.4710564           0.1829256           0.1626947
 Leave Link  202 at Mon Apr  4 14:27:19 2022, MaxMem=  1879048192 cpu:               0.1 elap:               0.0
 (Enter /gpfs/software/gaussian16/sse4/tar/g16/l301.exe)
 Standard basis: 6-311+G(d,p) (5D, 7F)
 Ernie: Thresh=  0.10000D-02 Tol=  0.10000D-05 Strict=F.
 There are   391 symmetry adapted cartesian basis functions of A   symmetry.
 There are   376 symmetry adapted basis functions of A   symmetry.
   376 basis functions,   614 primitive gaussians,   391 cartesian basis functions
    60 alpha electrons       60 beta electrons
       nuclear repulsion energy      1000.3920707073 Hartrees.
 IExCor= 4336 DFT=T Ex+Corr=M062X ExCW=0 ScaHFX=  0.540000
 ScaDFX=  1.000000  1.000000  1.000000  1.000000 ScalE2=  1.000000  1.000000
 IRadAn=      5 IRanWt=     -1 IRanGd=            0 ICorTp=0 IEmpDi=  4
 NAtoms=   20 NActive=   20 NUniq=   20 SFac= 1.00D+00 NAtFMM=   60 NAOKFM=F Big=F
 Integral buffers will be    131072 words long.
 Raffenetti 2 integral format.
 Two-electron integral symmetry is turned on.
 Leave Link  301 at Mon Apr  4 14:27:19 2022, MaxMem=  1879048192 cpu:               0.5 elap:               0.1
 (Enter /gpfs/software/gaussian16/sse4/tar/g16/l302.exe)
 NPDir=0 NMtPBC=     1 NCelOv=     1 NCel=       1 NClECP=     1 NCelD=      1
         NCelK=      1 NCelE2=     1 NClLst=     1 CellRange=     0.0.
 One-electron integrals computed using PRISM.
 One-electron integral symmetry used in STVInt
 NBasis=   376 RedAO= T EigKep=  1.01D-06  NBF=   376
 NBsUse=   372 1.00D-06 EigRej=  7.35D-07 NBFU=   372
 Precomputing XC quadrature grid using
 IXCGrd= 4 IRadAn=           5 IRanWt=          -1 IRanGd=           0 AccXCQ= 0.00D+00.
 Generated NRdTot=       0 NPtTot=           0 NUsed=           0 NTot=          32
 NSgBfM=   383   383   383   383   383 MxSgAt=    20 MxSgA2=    20.
 Leave Link  302 at Mon Apr  4 14:27:19 2022, MaxMem=  1879048192 cpu:               3.7 elap:               0.5
 (Enter /gpfs/software/gaussian16/sse4/tar/g16/l303.exe)
 DipDrv:  MaxL=1.
 Leave Link  303 at Mon Apr  4 14:27:19 2022, MaxMem=  1879048192 cpu:               0.3 elap:               0.1
 (Enter /gpfs/software/gaussian16/sse4/tar/g16/l401.exe)
 Initial guess from the checkpoint file:  "checkpoint.chk"
 B after Tr=    -0.000000   -0.000000   -0.000000
         Rot=    1.000000    0.000000   -0.000000    0.000020 Ang=   0.00 deg.
 Guess basis will be translated and rotated to current coordinates.
 JPrj=2 DoOrth=T DoCkMO=T.
 Leave Link  401 at Mon Apr  4 14:27:20 2022, MaxMem=  1879048192 cpu:               2.1 elap:               0.3
 (Enter /gpfs/software/gaussian16/sse4/tar/g16/l502.exe)
 Integral symmetry usage will be decided dynamically.
 Closed shell SCF:
 Using DIIS extrapolation, IDIIS=  1040.
 NGot=  1879048192 LenX=  1878736095 LenY=  1878582773
 Requested convergence on RMS density matrix=1.00D-08 within 128 cycles.
 Requested convergence on MAX density matrix=1.00D-06.
 Requested convergence on             energy=1.00D-06.
 No special actions if energy rises.
 Fock matrices will be formed incrementally for  20 cycles.

 Cycle   1  Pass 1  IDiag  1:
 FoFJK:  IHMeth= 1 ICntrl=       0 DoSepK=F KAlg= 0 I1Cent=           0 FoldK=F
 IRaf= 820000000 NMat=       1 IRICut=       1 DoRegI=T DoRafI=F ISym2E= 0 IDoP0=0 IntGTp=1.
 FoFCou: FMM=F IPFlag=           0 FMFlag=      100000 FMFlg1=           0
         NFxFlg=           0 DoJE=F BraDBF=F KetDBF=F FulRan=T
         wScrn=  0.000000 ICntrl=         0 IOpCl=  0 I1Cent=           0 NGrid=           0
         NMat0=    1 NMatS0=      1 NMatT0=    0 NMatD0=    1 NMtDS0=    0 NMtDT0=    0
 Symmetry not used in FoFCou.
 E= -1455.77898041681    
 DIIS: error= 1.83D-04 at cycle   1 NSaved=   1.
 NSaved= 1 IEnMin= 1 EnMin= -1455.77898041681     IErMin= 1 ErrMin= 1.83D-04
 ErrMax= 1.83D-04  0.00D+00 EMaxC= 1.00D-01 BMatC= 1.57D-05 BMatP= 1.57D-05
 IDIUse=3 WtCom= 9.98D-01 WtEn= 1.83D-03
 Coeff-Com:  0.100D+01
 Coeff-En:   0.100D+01
 Coeff:      0.100D+01
 Gap=     0.383 Goal=   None    Shift=    0.000
 RMSDP=3.52D-04 MaxDP=1.62D-02              OVMax= 2.94D-03

 Cycle   2  Pass 1  IDiag  1:
 RMSU=  3.52D-04    CP:  1.00D+00
[truncated: 273,470 more chars]
