# Supplementary material for: Gas Phase Reactivity of Isomeric Hydroxylated Polychlorinated Biphenyls
Source: J Am Soc Mass Spectrom. 2024 Apr 19;35(5):1021–9. doi: 10.1021/jasms.4c00035 (PMC11066962; doi:10.1021/jasms.4c00035)
Supplement: Supplementary file 3 — js4c00035_si_003.zip [file js4c00035_si_003.zip › Claculated geometries/4-OH-CB35__3_4_2.out]

 Entering Gaussian System, Link 0=/gpfs/software/gaussian16/sse4/tar/g16/g16
 Initial command:
 /gpfs/software/gaussian16/sse4/tar/g16/l1.exe "/tmp/Gau-255025.inp" -scrdir="/tmp/"
 Entering Link 1 = /gpfs/software/gaussian16/sse4/tar/g16/l1.exe PID=    255181.
  
 Copyright (c) 1988,1990,1992,1993,1995,1998,2003,2009,2016,
            Gaussian, Inc.  All Rights Reserved.
  
 This is part of the Gaussian(R) 16 program.  It is based on
 the Gaussian(R) 09 system (copyright 2009, Gaussian, Inc.),
 the Gaussian(R) 03 system (copyright 2003, Gaussian, Inc.),
 the Gaussian(R) 98 system (copyright 1998, Gaussian, Inc.),
 the Gaussian(R) 94 system (copyright 1995, Gaussian, Inc.),
 the Gaussian 92(TM) system (copyright 1992, Gaussian, Inc.),
 the Gaussian 90(TM) system (copyright 1990, Gaussian, Inc.),
 the Gaussian 88(TM) system (copyright 1988, Gaussian, Inc.),
 the Gaussian 86(TM) system (copyright 1986, Carnegie Mellon
 University), and the Gaussian 82(TM) system (copyright 1983,
 Carnegie Mellon University). Gaussian is a federally registered
 trademark of Gaussian, Inc.
  
 This software contains proprietary and confidential information,
 including trade secrets, belonging to Gaussian, Inc.
  
 This software is provided under written license and may be
 used, copied, transmitted, or stored only in accord with that
 written license.
  
 The following legend is applicable only to US Government
 contracts under FAR:
  
                    RESTRICTED RIGHTS LEGEND
  
 Use, reproduction and disclosure by the US Government is
 subject to restrictions as set forth in subparagraphs (a)
 and (c) of the Commercial Computer Software - Restricted
 Rights clause in FAR 52.227-19.
  
 Gaussian, Inc.
 340 Quinnipiac St., Bldg. 40, Wallingford CT 06492
  
  
 ---------------------------------------------------------------
 Warning -- This program may not be used in any manner that
 competes with the business of Gaussian, Inc. or will provide
 assistance to any competitor of Gaussian, Inc.  The licensee
 of this program is prohibited from giving any competitor of
 Gaussian, Inc. access to this program.  By using this program,
 the user acknowledges that Gaussian, Inc. is engaged in the
 business of creating and licensing software in the field of
 computational chemistry and represents and warrants to the
 licensee that it is not a competitor of Gaussian, Inc. and that
 it will not use this program in any manner prohibited above.
 ---------------------------------------------------------------
  

 Cite this work as:
 Gaussian 16, Revision A.03,
 M. J. Frisch, G. W. Trucks, H. B. Schlegel, G. E. Scuseria, 
 M. A. Robb, J. R. Cheeseman, G. Scalmani, V. Barone, 
 G. A. Petersson, H. Nakatsuji, X. Li, M. Caricato, A. V. Marenich, 
 J. Bloino, B. G. Janesko, R. Gomperts, B. Mennucci, H. P. Hratchian, 
 J. V. Ortiz, A. F. Izmaylov, J. L. Sonnenberg, D. Williams-Young, 
 F. Ding, F. Lipparini, F. Egidi, J. Goings, B. Peng, A. Petrone, 
 T. Henderson, D. Ranasinghe, V. G. Zakrzewski, J. Gao, N. Rega, 
 G. Zheng, W. Liang, M. Hada, M. Ehara, K. Toyota, R. Fukuda, 
 J. Hasegawa, M. Ishida, T. Nakajima, Y. Honda, O. Kitao, H. Nakai, 
 T. Vreven, K. Throssell, J. A. Montgomery, Jr., J. E. Peralta, 
 F. Ogliaro, M. J. Bearpark, J. J. Heyd, E. N. Brothers, K. N. Kudin, 
 V. N. Staroverov, T. A. Keith, R. Kobayashi, J. Normand, 
 K. Raghavachari, A. P. Rendell, J. C. Burant, S. S. Iyengar, 
 J. Tomasi, M. Cossi, J. M. Millam, M. Klene, C. Adamo, R. Cammi, 
 J. W. Ochterski, R. L. Martin, K. Morokuma, O. Farkas, 
 J. B. Foresman, and D. J. Fox, Gaussian, Inc., Wallingford CT, 2016.
 
 ******************************************
 Gaussian 16:  ES64L-G16RevA.03 25-Dec-2016
                 6-Jul-2022 
 ******************************************
 %Chk=checkpoint
 %Mem=5gb
 %NProc=5
 Will use up to    5 processors via shared memory.
 -------------------------------------------------
 #p M062X/6-311+G** opt int=ultrafine freq pop=nbo
 -------------------------------------------------
 1/18=20,19=15,26=4,38=1/1,3;
 2/9=110,12=2,17=6,18=5,40=1/2;
 3/5=4,6=6,7=111,11=2,25=1,30=1,71=1,74=-55,75=-5/1,2,3;
 4//1;
 5/5=2,38=5/2;
 6/7=2,8=2,9=2,10=2,28=1,40=1/1,7;
 7//1,2,3,16;
 1/18=20,19=15,26=4/3(2);
 2/9=110/2;
 99//99;
 2/9=110/2;
 3/5=4,6=6,7=111,11=2,25=1,30=1,71=1,74=-55,75=-5/1,2,3;
 4/5=5,16=3,69=1/1;
 5/5=2,38=5/2;
 7//1,2,3,16;
 1/18=20,19=15,26=4/3(-5);
 2/9=110/2;
 6/7=2,8=2,9=2,10=2,19=2,28=1,40=1/1,7;
 99/9=1/99;
 Leave Link    1 at Wed Jul  6 06:10:10 2022, MaxMem=   671088640 cpu:             301.4 elap:              75.5
 (Enter /gpfs/software/gaussian16/sse4/tar/g16/l101.exe)
 ---
 ...
 ---
 Symbolic Z-matrix:
 Charge = -1 Multiplicity = 1
 C                    -8.03944  -1.56584   6.75473 
 C                    -7.19997  -2.6797    7.34243 
 C                    -5.96531  -2.99396   6.88204 
 C                    -7.38665  -0.84911   5.6233 
 C                    -6.10527  -1.3403    5.3152 
 C                    -5.31787  -2.27306   5.7674 
 H                    -5.43049  -3.81746   7.34391 
 Cl                   -8.1429    0.40032   4.76563 
 O                    -9.15089  -1.31123   7.19561 
 H                    -7.66132  -3.2203    8.16124 
 C                    -3.97767  -2.53645   5.19303 
 C                    -3.5984   -1.98736   3.95424 
 C                    -2.33094  -2.23516   3.42207 
 C                    -3.03622  -3.32874   5.87313 
 C                    -1.7694   -3.57568   5.3315 
 C                    -1.41705  -3.02816   4.1036 
 Cl                   -1.88047  -1.55796   1.90814 
 H                    -1.05295  -4.19154   5.86838 
 H                    -3.26149  -3.76365   6.84348 
 H                    -4.28672  -1.36314   3.38829 
 
 ITRead=  0  0  0  0  0  0  0  0  0  0  0  0  0  0  0  0  0  0  0  0
 MicOpt= -1 -1 -1 -1 -1 -1 -1 -1 -1 -1 -1 -1 -1 -1 -1 -1 -1 -1 -1 -1
 NAtoms=     20 NQM=       20 NQMF=       0 NMMI=      0 NMMIF=      0
                NMic=       0 NMicF=      0.
                    Isotopes and Nuclear Properties:
 (Nuclear quadrupole moments (NQMom) in fm**2, nuclear magnetic moments (NMagM)
  in nuclear magnetons)

  Atom         1           2           3           4           5           6           7           8           9          10
 IAtWgt=          12          12          12          12          12          12           1          35          16           1
 AtmWgt=  12.0000000  12.0000000  12.0000000  12.0000000  12.0000000  12.0000000   1.0078250  34.9688527  15.9949146   1.0078250
 NucSpn=           0           0           0           0           0           0           1           3           0           1
 AtZEff=  -0.0000000  -0.0000000  -0.0000000  -0.0000000  -0.0000000  -0.0000000  -0.0000000  -0.0000000  -0.0000000  -0.0000000
 NQMom=    0.0000000   0.0000000   0.0000000   0.0000000   0.0000000   0.0000000   0.0000000  -8.1650000   0.0000000   0.0000000
 NMagM=    0.0000000   0.0000000   0.0000000   0.0000000   0.0000000   0.0000000   2.7928460   0.8218740   0.0000000   2.7928460
 AtZNuc=   6.0000000   6.0000000   6.0000000   6.0000000   6.0000000   6.0000000   1.0000000  17.0000000   8.0000000   1.0000000

  Atom        11          12          13          14          15          16          17          18          19          20
 IAtWgt=          12          12          12          12          12          12          35           1           1           1
 AtmWgt=  12.0000000  12.0000000  12.0000000  12.0000000  12.0000000  12.0000000  34.9688527   1.0078250   1.0078250   1.0078250
 NucSpn=           0           0           0           0           0           0           3           1           1           1
 AtZEff=  -0.0000000  -0.0000000  -0.0000000  -0.0000000  -0.0000000  -0.0000000  -0.0000000  -0.0000000  -0.0000000  -0.0000000
 NQMom=    0.0000000   0.0000000   0.0000000   0.0000000   0.0000000   0.0000000  -8.1650000   0.0000000   0.0000000   0.0000000
 NMagM=    0.0000000   0.0000000   0.0000000   0.0000000   0.0000000   0.0000000   0.8218740   2.7928460   2.7928460   2.7928460
 AtZNuc=   6.0000000   6.0000000   6.0000000   6.0000000   6.0000000   6.0000000  17.0000000   1.0000000   1.0000000   1.0000000
 Leave Link  101 at Wed Jul  6 06:11:38 2022, MaxMem=   671088640 cpu:               0.8 elap:               0.2
 (Enter /gpfs/software/gaussian16/sse4/tar/g16/l103.exe)

 GradGradGradGradGradGradGradGradGradGradGradGradGradGradGradGradGradGrad
 Berny optimization.
 Initialization pass.
                           ----------------------------
                           !    Initial Parameters    !
                           ! (Angstroms and Degrees)  !
 --------------------------                            --------------------------
 ! Name  Definition              Value          Derivative Info.                !
 --------------------------------------------------------------------------------
 ! R1    R(1,2)                  1.5135         estimate D2E/DX2                !
 ! R2    R(1,4)                  1.49           estimate D2E/DX2                !
 ! R3    R(1,9)                  1.2225         estimate D2E/DX2                !
 ! R4    R(2,3)                  1.3547         estimate D2E/DX2                !
 ! R5    R(2,10)                 1.0842         estimate D2E/DX2                !
 ! R6    R(3,6)                  1.4769         estimate D2E/DX2                !
 ! R7    R(3,7)                  1.0851         estimate D2E/DX2                !
 ! R8    R(4,5)                  1.4065         estimate D2E/DX2                !
 ! R9    R(4,8)                  1.6937         estimate D2E/DX2                !
 ! R10   R(5,6)                  1.3017         estimate D2E/DX2                !
 ! R11   R(6,11)                 1.4817         estimate D2E/DX2                !
 ! R12   R(11,12)                1.4071         estimate D2E/DX2                !
 ! R13   R(11,14)                1.4059         estimate D2E/DX2                !
 ! R14   R(12,13)                1.3968         estimate D2E/DX2                !
 ! R15   R(12,20)                1.088          estimate D2E/DX2                !
 ! R16   R(13,16)                1.3887         estimate D2E/DX2                !
 ! R17   R(13,17)                1.7186         estimate D2E/DX2                !
 ! R18   R(14,15)                1.3997         estimate D2E/DX2                !
 ! R19   R(14,19)                1.087          estimate D2E/DX2                !
 ! R20   R(15,16)                1.3898         estimate D2E/DX2                !
 ! R21   R(15,18)                1.0867         estimate D2E/DX2                !
 ! A1    A(2,1,4)              113.9457         estimate D2E/DX2                !
 ! A2    A(2,1,9)              121.1644         estimate D2E/DX2                !
 ! A3    A(4,1,9)              124.8896         estimate D2E/DX2                !
 ! A4    A(1,2,3)              122.9748         estimate D2E/DX2                !
 ! A5    A(1,2,10)             115.0985         estimate D2E/DX2                !
 ! A6    A(3,2,10)             121.9251         estimate D2E/DX2                !
 ! A7    A(2,3,6)              122.8742         estimate D2E/DX2                !
 ! A8    A(2,3,7)              118.7246         estimate D2E/DX2                !
 ! A9    A(6,3,7)              118.3982         estimate D2E/DX2                !
 ! A10   A(1,4,5)              113.4228         estimate D2E/DX2                !
 ! A11   A(1,4,8)              122.9409         estimate D2E/DX2                !
 ! A12   A(5,4,8)              123.6077         estimate D2E/DX2                !
 ! A13   A(4,5,6)              136.4887         estimate D2E/DX2                !
 ! A14   A(3,6,5)              110.2894         estimate D2E/DX2                !
 ! A15   A(3,6,11)             127.0347         estimate D2E/DX2                !
 ! A16   A(5,6,11)             122.6725         estimate D2E/DX2                !
 ! A17   A(6,11,12)            121.0447         estimate D2E/DX2                !
 ! A18   A(6,11,14)            121.2214         estimate D2E/DX2                !
 ! A19   A(12,11,14)           117.7293         estimate D2E/DX2                !
 ! A20   A(11,12,13)           120.7151         estimate D2E/DX2                !
 ! A21   A(11,12,20)           120.7516         estimate D2E/DX2                !
 ! A22   A(13,12,20)           118.5331         estimate D2E/DX2                !
 ! A23   A(12,13,16)           120.7619         estimate D2E/DX2                !
 ! A24   A(12,13,17)           120.236          estimate D2E/DX2                !
 ! A25   A(16,13,17)           119.0021         estimate D2E/DX2                !
 ! A26   A(11,14,15)           121.218          estimate D2E/DX2                !
 ! A27   A(11,14,19)           121.235          estimate D2E/DX2                !
 ! A28   A(15,14,19)           117.5441         estimate D2E/DX2                !
 ! A29   A(14,15,16)           120.1205         estimate D2E/DX2                !
 ! A30   A(14,15,18)           120.3662         estimate D2E/DX2                !
 ! A31   A(16,15,18)           119.5126         estimate D2E/DX2                !
 ! A32   A(13,16,15)           119.4523         estimate D2E/DX2                !
 ! D1    D(4,1,2,3)              0.125          estimate D2E/DX2                !
 ! D2    D(4,1,2,10)          -179.4359         estimate D2E/DX2                !
 ! D3    D(9,1,2,3)            179.9337         estimate D2E/DX2                !
 ! D4    D(9,1,2,10)             0.3728         estimate D2E/DX2                !
 ! D5    D(2,1,4,5)             -0.2314         estimate D2E/DX2                !
 ! D6    D(2,1,4,8)            177.8846         estimate D2E/DX2                !
 ! D7    D(9,1,4,5)            179.9681         estimate D2E/DX2                !
 ! D8    D(9,1,4,8)             -1.9159         estimate D2E/DX2                !
 ! D9    D(1,2,3,6)              0.3882         estimate D2E/DX2                !
 ! D10   D(1,2,3,7)           -178.9695         estimate D2E/DX2                !
 ! D11   D(10,2,3,6)           179.9197         estimate D2E/DX2                !
 ! D12   D(10,2,3,7)             0.562          estimate D2E/DX2                !
 ! D13   D(2,3,6,5)             -0.7264         estimate D2E/DX2                !
 ! D14   D(2,3,6,11)           179.9365         estimate D2E/DX2                !
 ! D15   D(7,3,6,5)            178.6333         estimate D2E/DX2                !
 ! D16   D(7,3,6,11)            -0.7037         estimate D2E/DX2                !
 ! D17   D(1,4,5,6)             -0.2348         estimate D2E/DX2                !
 ! D18   D(8,4,5,6)           -178.3364         estimate D2E/DX2                !
 ! D19   D(4,5,6,3)              0.7002         estimate D2E/DX2                !
 ! D20   D(4,5,6,11)          -179.9285         estimate D2E/DX2                !
 ! D21   D(3,6,11,12)          165.6023         estimate D2E/DX2                !
 ! D22   D(3,6,11,14)          -15.1908         estimate D2E/DX2                !
 ! D23   D(5,6,11,12)          -13.659          estimate D2E/DX2                !
 ! D24   D(5,6,11,14)          165.5479         estimate D2E/DX2                !
 ! D25   D(6,11,12,13)         179.704          estimate D2E/DX2                !
 ! D26   D(6,11,12,20)          -0.4912         estimate D2E/DX2                !
 ! D27   D(14,11,12,13)          0.4702         estimate D2E/DX2                !
 ! D28   D(14,11,12,20)       -179.725          estimate D2E/DX2                !
 ! D29   D(6,11,14,15)        -179.8926         estimate D2E/DX2                !
 ! D30   D(6,11,14,19)          -0.5288         estimate D2E/DX2                !
 ! D31   D(12,11,14,15)         -0.6603         estimate D2E/DX2                !
 ! D32   D(12,11,14,19)        178.7035         estimate D2E/DX2                !
 ! D33   D(11,12,13,16)         -0.0256         estimate D2E/DX2                !
 ! D34   D(11,12,13,17)       -179.9861         estimate D2E/DX2                !
 ! D35   D(20,12,13,16)       -179.8347         estimate D2E/DX2                !
 ! D36   D(20,12,13,17)          0.2049         estimate D2E/DX2                !
 ! D37   D(12,13,16,15)         -0.2455         estimate D2E/DX2                !
 ! D38   D(17,13,16,15)        179.7154         estimate D2E/DX2                !
 ! D39   D(11,14,15,16)          0.4057         estimate D2E/DX2                !
 ! D40   D(11,14,15,18)       -179.8975         estimate D2E/DX2                !
 ! D41   D(19,14,15,16)       -178.9807         estimate D2E/DX2                !
 ! D42   D(19,14,15,18)          0.716          estimate D2E/DX2                !
 ! D43   D(14,15,16,13)          0.0579         estimate D2E/DX2                !
 ! D44   D(18,15,16,13)       -179.6415         estimate D2E/DX2                !
 --------------------------------------------------------------------------------
 Trust Radius=3.00D-01 FncErr=1.00D-07 GrdErr=1.00D-06 EigMax=2.50D+02 EigMin=1.00D-04
 Number of steps in this run=    107 maximum allowed number of steps=    120.
 GradGradGradGradGradGradGradGradGradGradGradGradGradGradGradGradGradGrad

 Leave Link  103 at Wed Jul  6 06:12:54 2022, MaxMem=   671088640 cpu:               0.1 elap:               0.0
 (Enter /gpfs/software/gaussian16/sse4/tar/g16/l202.exe)
                          Input orientation:                          
 ---------------------------------------------------------------------
 Center     Atomic      Atomic             Coordinates (Angstroms)
 Number     Number       Type             X           Y           Z
 ---------------------------------------------------------------------
      1          6           0       -8.039440   -1.565840    6.754730
      2          6           0       -7.199970   -2.679700    7.342430
      3          6           0       -5.965310   -2.993960    6.882040
      4          6           0       -7.386650   -0.849110    5.623300
      5          6           0       -6.105270   -1.340300    5.315200
      6          6           0       -5.317870   -2.273060    5.767400
      7          1           0       -5.430490   -3.817460    7.343910
      8         17           0       -8.142900    0.400320    4.765630
      9          8           0       -9.150890   -1.311230    7.195610
     10          1           0       -7.661320   -3.220300    8.161240
     11          6           0       -3.977670   -2.536450    5.193030
     12          6           0       -3.598400   -1.987360    3.954240
     13          6           0       -2.330940   -2.235160    3.422070
     14          6           0       -3.036220   -3.328740    5.873130
     15          6           0       -1.769400   -3.575680    5.331500
     16          6           0       -1.417050   -3.028160    4.103600
     17         17           0       -1.880470   -1.557960    1.908140
     18          1           0       -1.052950   -4.191540    5.868380
     19          1           0       -3.261490   -3.763650    6.843480
     20          1           0       -4.286720   -1.363140    3.388290
 ---------------------------------------------------------------------
                    Distance matrix (angstroms):
                    1          2          3          4          5
     1  C    0.000000
     2  C    1.513534   0.000000
     3  C    2.521458   1.354660   0.000000
     4  C    1.489957   2.518197   2.864440   0.000000
     5  C    2.421596   2.664962   2.282360   1.406459   0.000000
     6  C    2.980256   2.487645   1.476922   2.515601   1.301739
     7  H    3.496219   2.103701   1.085131   3.949451   3.272203
     8  Cl   2.798751   4.124990   4.554363   1.693690   2.735639
     9  O    1.222507   2.387542   3.616328   2.407957   3.579468
    10  H    2.204197   1.084224   2.136360   3.484125   3.749085
    11  C    4.458583   3.876036   2.648166   3.827975   2.443846
    12  C    5.267187   4.993042   3.897117   4.293275   2.924944
    13  C    6.643913   6.266920   5.075019   5.685662   4.316281
    14  C    5.377476   4.462836   3.116014   5.013703   3.699223
    15  C    6.736352   5.859839   4.510902   6.250826   4.878213
    16  C    7.281684   6.637289   5.329875   6.534055   5.127987
    17  Cl   7.837245   7.686800   6.594520   6.680037   5.431792
    18  H    7.516047   6.499564   5.156839   7.165728   5.827651
    19  H    5.259948   4.115279   2.811504   5.196184   4.036750
    20  H    5.045484   5.084838   4.205179   3.856042   2.649647
                    6          7          8          9         10
     6  C    0.000000
     7  H    2.209805   0.000000
     8  Cl   4.016379   5.638649   0.000000
     9  O    4.202017   4.488269   3.138511   0.000000
    10  H    3.481306   2.449741   4.987081   2.606877   0.000000
    11  C    1.481692   2.894470   5.114336   5.680994   4.779874
    12  C    2.515105   4.265640   5.197293   6.464811   5.977149
    13  C    3.797863   5.243254   6.521487   7.848883   7.200221
    14  C    2.516260   2.852117   6.419550   6.573316   5.161275
    15  C    3.805058   4.184714   7.533279   7.942861   6.545872
    16  C    4.307529   5.218266   7.578246   8.504155   7.449313
    17  Cl   5.217372   6.874269   7.156685   8.993176   8.676570
    18  H    4.677639   4.634650   8.518722   8.696802   7.061945
    19  H    2.758352   2.226631   6.744203   6.389319   4.624957
    20  H    2.747979   4.793623   4.458361   6.177259   6.133353
                   11         12         13         14         15
    11  C    0.000000
    12  C    1.407106   0.000000
    13  C    2.436964   1.396805   0.000000
    14  C    1.405912   2.407797   2.775073   0.000000
    15  C    2.444510   2.786547   2.399634   1.399705   0.000000
    16  C    2.825847   2.421541   1.388714   2.417291   1.389844
    17  Cl   4.018233   2.705955   1.718577   4.493614   3.975289
    18  H    3.427741   3.873197   3.383063   2.162824   1.086657
    19  H    2.177824   3.408287   3.861120   1.086956   2.132545
    20  H    2.174685   1.087996   2.141643   3.406136   3.874055
                   16         17         18         19         20
    16  C    0.000000
    17  Cl   2.682590   0.000000
    18  H    2.144871   4.827425   0.000000
    19  H    3.383762   5.579414   2.451848   0.000000
    20  H    3.393960   2.831755   4.960641   4.330344   0.000000
 Stoichiometry    C12H5Cl2O(1-)
 Framework group  C1[X(C12H5Cl2O)]
 Deg. of freedom    54
 Full point group                 C1      NOp   1
 Largest Abelian subgroup         C1      NOp   1
 Largest concise Abelian subgroup C1      NOp   1
                         Standard orientation:                         
 ---------------------------------------------------------------------
 Center     Atomic      Atomic             Coordinates (Angstroms)
 Number     Number       Type             X           Y           Z
 ---------------------------------------------------------------------
      1          6           0       -3.420534   -0.531449   -0.094908
      2          6           0       -2.696603   -1.853663   -0.230768
      3          6           0       -1.346684   -1.961953   -0.197641
      4          6           0       -2.514729    0.639224    0.075423
      5          6           0       -1.151167    0.294598    0.083276
      6          6           0       -0.453391   -0.799713   -0.017297
      7          1           0       -0.899067   -2.943012   -0.318766
      8         17           0       -3.080016    2.231231    0.196043
      9          8           0       -4.641061   -0.471842   -0.130734
     10          1           0       -3.337956   -2.717437   -0.365314
     11          6           0        1.027361   -0.811735    0.034069
     12          6           0        1.767439    0.378589   -0.089863
     13          6           0        3.163015    0.360059   -0.034294
     14          6           0        1.740252   -2.008442    0.224508
     15          6           0        3.138994   -2.019406    0.275242
     16          6           0        3.850953   -0.832896    0.144949
     17         17           0        4.054660    1.821307   -0.186713
     18          1           0        3.676088   -2.952676    0.421401
     19          1           0        1.225345   -2.957704    0.347977
     20          1           0        1.265704    1.333136   -0.234210
 ---------------------------------------------------------------------
 Rotational constants (GHZ):           0.9084156           0.2369273           0.1888545
 Leave Link  202 at Wed Jul  6 06:13:39 2022, MaxMem=   671088640 cpu:               0.1 elap:               0.0
 (Enter /gpfs/software/gaussian16/sse4/tar/g16/l301.exe)
 Standard basis: 6-311+G(d,p) (5D, 7F)
 Ernie: Thresh=  0.10000D-02 Tol=  0.10000D-05 Strict=F.
 There are   391 symmetry adapted cartesian basis functions of A   symmetry.
 There are   376 symmetry adapted basis functions of A   symmetry.
   376 basis functions,   614 primitive gaussians,   391 cartesian basis functions
    60 alpha electrons       60 beta electrons
       nuclear repulsion energy      1009.9171164667 Hartrees.
 IExCor= 4336 DFT=T Ex+Corr=M062X ExCW=0 ScaHFX=  0.540000
 ScaDFX=  1.000000  1.000000  1.000000  1.000000 ScalE2=  1.000000  1.000000
 IRadAn=      5 IRanWt=     -1 IRanGd=            0 ICorTp=0 IEmpDi=  4
 NAtoms=   20 NActive=   20 NUniq=   20 SFac= 1.00D+00 NAtFMM=   60 NAOKFM=F Big=F
 Integral buffers will be    131072 words long.
 Raffenetti 2 integral format.
 Two-electron integral symmetry is turned on.
 Leave Link  301 at Wed Jul  6 06:15:08 2022, MaxMem=   671088640 cpu:               0.3 elap:               0.1
 (Enter /gpfs/software/gaussian16/sse4/tar/g16/l302.exe)
 NPDir=0 NMtPBC=     1 NCelOv=     1 NCel=       1 NClECP=     1 NCelD=      1
         NCelK=      1 NCelE2=     1 NClLst=     1 CellRange=     0.0.
 One-electron integrals computed using PRISM.
 One-electron integral symmetry used in STVInt
 NBasis=   376 RedAO= T EigKep=  1.25D-06  NBF=   376
 NBsUse=   373 1.00D-06 EigRej=  8.24D-07 NBFU=   373
 Precomputing XC quadrature grid using
 IXCGrd= 4 IRadAn=           5 IRanWt=          -1 IRanGd=           0 AccXCQ= 0.00D+00.
 Generated NRdTot=       0 NPtTot=           0 NUsed=           0 NTot=          32
 NSgBfM=   384   384   384   384   384 MxSgAt=    20 MxSgA2=    20.
 Leave Link  302 at Wed Jul  6 06:15:40 2022, MaxMem=   671088640 cpu:               1.7 elap:               0.4
 (Enter /gpfs/software/gaussian16/sse4/tar/g16/l303.exe)
 DipDrv:  MaxL=1.
 Leave Link  303 at Wed Jul  6 06:16:24 2022, MaxMem=   671088640 cpu:               0.2 elap:               0.1
 (Enter /gpfs/software/gaussian16/sse4/tar/g16/l401.exe)
 ExpMin= 4.38D-02 ExpMax= 1.06D+05 ExpMxC= 3.62D+03 IAcc=3 IRadAn=         5 AccDes= 0.00D+00
 Harris functional with IExCor= 1009 and IRadAn=       5 diagonalized for initial guess.
 HarFok:  IExCor= 1009 AccDes= 0.00D+00 IRadAn=         5 IDoV= 1 UseB2=F ITyADJ=14
 ICtDFT=  3500011 ScaDFX=  1.000000  1.000000  1.000000  1.000000
 FoFCou: FMM=F IPFlag=           0 FMFlag=      100000 FMFlg1=           0
         NFxFlg=           0 DoJE=T BraDBF=F KetDBF=T FulRan=T
         wScrn=  0.000000 ICntrl=       500 IOpCl=  0 I1Cent=   200000004 NGrid=           0
         NMat0=    1 NMatS0=      1 NMatT0=    0 NMatD0=    1 NMtDS0=    0 NMtDT0=    0
 Petite list used in FoFCou.
 Harris En= -1455.08416348612    
 JPrj=0 DoOrth=F DoCkMO=F.
 Leave Link  401 at Wed Jul  6 06:17:43 2022, MaxMem=   671088640 cpu:              17.4 elap:               3.5
 (Enter /gpfs/software/gaussian16/sse4/tar/g16/l502.exe)
 Integral symmetry usage will be decided dynamically.
 Closed shell SCF:
 Using DIIS extrapolation, IDIIS=  1040.
 NGot=   671088640 LenX=   670776934 LenY=   670623612
 Requested convergence on RMS density matrix=1.00D-08 within 128 cycles.
 Requested convergence on MAX density matrix=1.00D-06.
 Requested convergence on             energy=1.00D-06.
 No special actions if energy rises.
 Fock matrices will be formed incrementally for  20 cycles.

 Cycle   1  Pass 1  IDiag  1:
 FoFJK:  IHMeth= 1 ICntrl=       0 DoSepK=F KAlg= 0 I1Cent=           0 FoldK=F
 IRaf= 830000000 NMat=       1 IRICut=       1 DoRegI=T DoRafI=F ISym2E= 0 IDoP0=0 IntGTp=1.
 FoFCou: FMM=F IPFlag=           0 FMFlag=      100000 FMFlg1=           0
         NFxFlg=           0 DoJE=F BraDBF=F KetDBF=F FulRan=T
         wScrn=  0.000000 ICntrl=         0 IOpCl=  0 I1Cent=           0 NGrid=           0
         NMat0=    1 NMatS0=      1 NMatT0=    0 NMatD0=    1 NMtDS0=    0 NMtDT0=    0
 Symmetry not used in FoFCou.
 E= -1454.80530268599    
 DIIS: error= 5.95D-02 at cycle   1 NSaved=   1.
 NSaved= 1 IEnMin= 1 EnMin= -1454.80530268599     IErMin= 1 ErrMin= 5.95D-02
 ErrMax= 5.95D-02  0.00D+00 EMaxC= 1.00D-01 BMatC= 8.06D-01 BMatP= 8.06D-01
 IDIUse=3 WtCom= 4.05D-01 WtEn= 5.95D-01
 Coeff-Com:  0.100D+01
 Coeff-En:   0.100D+01
 Coeff:      0.100D+01
 Gap=    -0.161 Goal=   None    Shift=    0.000
 GapD=   -0.161 DampG=0.250 DampE=0.500 DampFc=0.2500 IDamp=-1.
 Damping current iteration by 2.50D-01
 RMSDP=1.23D+00 MaxDP=9.80D+01              OVMax= 9.83D-01

 Cycle   2  Pass 1  IDiag  1:
 RMSU=  2.59D-01    CP:  2.64D+00
 E= -1454.95440662938     Delta-E=       -0.149103943386 Rises=F Damp=T
 DIIS: error= 1.74D-02 at cycle   2 NSaved=   2.
 NSaved= 2 IEnMin= 2 EnMin= -1454.95440662938     IErMin= 2 ErrMin= 1.74D-02
 ErrMax= 1.74D-02  0.00D+00 EMaxC= 1.00D-01 BMatC= 1.83D-01 BMatP= 8.06D-01
 IDIUse=3 WtCom= 8.26D-01 WtEn= 1.74D-01
 Coeff-Com: -0.345D+00 0.135D+01
 Coeff-En:   0.331D+00 0.669D+00
 Coeff:     -0.228D+00 0.123D+01
 Gap=     0.336 Goal=   None    Shift=    0.000
 RMSDP=2.98D-01 MaxDP=2.38D+01 DE=-1.49D-01 OVMax= 8.17D-01

 Cycle   3  Pass 1  IDiag  1:
 RMSU=  4.56D-02    CP:  1.06D+00  4.27D-02
 E= -1455.23109355061     Delta-E=       -0.276686921236 Rises=F Damp=F
 DIIS: error= 3.12D-02 at cycle   3 NSaved=   3.
 NSaved= 3 IEnMin= 3 EnMin= -1455.23109355061     IErMin= 2 ErrMin= 1.74D-02
 ErrMax= 3.12D-02  0.00D+00 EMaxC= 1.00D-01 BMatC= 2.67D-01 BMatP= 1.83D-01
 IDIUse=2 WtCom= 0.00D+00 WtEn= 1.00D+00
 Coeff-En:   0.000D+00 0.202D+00 0.798D+00
 Coeff:      0.000D+00 0.202D+00 0.798D+00
 Gap=     0.134 Goal=   None    Shift=    0.000
 RMSDP=1.83D-01 MaxDP=2.29D+01 DE=-2.77D-01 OVMax= 6.84D-01

 Cycle   4  Pass 1  IDiag  1:
 RMSU=  1.36D-01    CP:  2.13D+00  2.19D-01  1.20D-01
 E= -1453.44740127221     Delta-E=        1.783692278406 Rises=F Damp=F
 DIIS: error= 5.53D-02 at cycle   4 NSaved=   4.
 NSaved= 4 IEnMin= 3 EnMin= -1455.23109355061     IErMin= 2 ErrMin= 1.74D-02
 ErrMax= 5.53D-02  0.00D+00 EMaxC= 1.00D-01 BMatC= 1.45D+00 BMatP= 1.83D-01
 IDIUse=2 WtCom= 0.00D+00 WtEn= 1.00D+00
 Coeff-En:   0.000D+00 0.000D+00 0.763D+00 0.237D+00
 Coeff:      0.000D+00 0.000D+00 0.763D+00 0.237D+00
 Gap=     0.195 Goal=   None    Shift=    0.000
 RMSDP=1.24D-01 MaxDP=1.45D+01 DE= 1.78D+00 OVMax= 4.06D-01

 Cycle   5  Pass 1  IDiag  1:
 RMSU=  2.26D-02    CP:  1.35D+00  7.46D-02  2.70D-01  3.69D-01
 E= -1455.14290946946     Delta-E=       -1.695508197250 Rises=F Damp=F
 DIIS: error= 3.05D-02 at cycle   5 NSaved=   5.
 NSaved= 5 IEnMin= 3 EnMin= -1455.23109355061     IErMin= 2 ErrMin= 1.74D-02
 ErrMax= 3.05D-02  0.00D+00 EMaxC= 1.00D-01 BMatC= 2.88D-01 BMatP= 1.83D-01
 IDIUse=2 WtCom= 0.00D+00 WtEn= 1.00D+00
 Coeff-En:   0.000D+00 0.000D+00 0.533D+00 0.000D+00 0.467D+00
 Coeff:      0.000D+00 0.000D+00 0.533D+00 0.000D+00 0.467D+00
 Gap=    -0.030 Goal=   None    Shift=    0.000
 RMSDP=5.00D-02 MaxDP=6.00D+00 DE=-1.70D+00 OVMax= 8.70D-01

 Cycle   6  Pass 1  IDiag  1:
 RMSU=  1.89D-02    CP:  1.07D+00  2.50D-02  3.61D-01  1.41D-01  3.25D-01
 E= -1455.49580862079     Delta-E=       -0.352899151336 Rises=F Damp=F
 DIIS: error= 2.55D-02 at cycle   6 NSaved=   6.
 NSaved= 6 IEnMin= 6 EnMin= -1455.49580862079     IErMin= 2 ErrMin= 1.74D-02
 ErrMax= 2.55D-02  0.00D+00 EMaxC= 1.00D-01 BMatC= 1.23D-01 BMatP= 1.83D-01
 IDIUse=3 WtCom= 7.45D-01 WtEn= 2.55D-01
 EnCoef did    13 forward-backward iterations
 Coeff-Com: -0.108D+00 0.308D+00 0.367D+00-0.457D-02 0.290D+00 0.148D+00
 Coeff-En:   0.000D+00 0.000D+00 0.134D+00 0.000D+00 0.304D+00 0.562D+00
 Coeff:     -0.803D-01 0.229D+00 0.308D+00-0.340D-02 0.293D+00 0.253D+00
 Gap=     0.055 Goal=   None    Shift=    0.000
 RMSDP=1.82D-02 MaxDP=9.32D-01 DE=-3.53D-01 OVMax= 3.22D-01

 Cycle   7  Pass 1  IDiag  1:
 RMSU=  1.24D-02    CP:  1.11D+00  4.03D-02  5.13D-01  1.93D-01  3.00D-01
                    CP:  6.20D-01
 E= -1455.59519828213     Delta-E=       -0.099389661331 Rises=F Damp=F
 DIIS: error= 1.44D-02 at cycle   7 NSaved=   7.
 NSaved= 7 IEnMin= 7 EnMin= -1455.59519828213     IErMin= 7 ErrMin= 1.44D-02
 ErrMax= 1.44D-02  0.00D+00 EMaxC= 1.00D-01 BMatC= 3.35D-02 BMatP= 1.23D-01
 IDIUse=3 WtCom= 8.56D-01 WtEn= 1.44D-01
 EnCoef did     1 forward-backward iterations
 Coeff-Com: -0.838D-01 0.142D+00-0.418D-01-0.138D-01 0.168D+00 0.119D+00
 Coeff-Com:  0.710D+00
 Coeff-En:   0.000D+00 0.000D+00 0.000D+00 0.000D+00 0.151D+00 0.124D+00
 Coeff-En:   0.725D+00
 Coeff:     -0.717D-01 0.122D+00-0.357D-01-0.118D-01 0.165D+00 0.120D+00
 Coeff:      0.713D+00
 Gap=     0.048 Goal=   None    Shift=    0.000
 RMSDP=1.93D-02 MaxDP=1.77D+00 DE=-9.94D-02 OVMax= 1.89D-01

 Cycle   8  Pass 1  IDiag  1:
 RMSU=  8.88D-03    CP:  1.21D+00  4.95D-02  4.49D-01  2.68D-01  3.45D-02
                    CP:  9.26D-01  9.31D-01
 E= -1455.64268290275     Delta-E=       -0.047484620624 Rises=F Damp=F
 DIIS: error= 7.28D-03 at cycle   8 NSaved=   8.
 NSaved= 8 IEnMin= 8 EnMin= -1455.64268290275     IErMin= 8 ErrMin= 7.28D-03
 ErrMax= 7.28D-03  0.00D+00 EMaxC= 1.00D-01 BMatC= 9.91D-03 BMatP= 3.35D-02
 IDIUse=3 WtCom= 9.27D-01 WtEn= 7.28D-02
 Coeff-Com: -0.590D-01 0.918D-01-0.603D-01-0.901D-02 0.867D-01-0.547D-01
 Coeff-Com:  0.448D+00 0.556D+00
 Coeff-En:   0.000D+00 0.000D+00 0.000D+00 0.000D+00 0.000D+00 0.000D+00
 Coeff-En:   0.000D+00 0.100D+01
 Coeff:     -0.547D-01 0.851D-01-0.559D-01-0.836D-02 0.804D-01-0.507D-01
 Coeff:      0.416D+00 0.588D+00
 Gap=     0.061 Goal=   None    Shift=    0.000
 RMSDP=6.34D-03 MaxDP=3.59D-01 DE=-4.75D-02 OVMax= 4.22D-02

 Cycle   9  Pass 1  IDiag  1:
 RMSU=  3.40D-03    CP:  1.20D+00  5.06D-02  3.78D-01  2.87D-01  9.08D-02
                    CP:  8.62D-01  1.12D+00  8.35D-01
 E= -1455.65339471548     Delta-E=       -0.010711812732 Rises=F Damp=F
 DIIS: error= 3.18D-03 at cycle   9 NSaved=   9.
 NSaved= 9 IEnMin= 9 EnMin= -1455.65339471548     IErMin= 9 ErrMin= 3.18D-03
 ErrMax= 3.18D-03  0.00D+00 EMaxC= 1.00D-01 BMatC= 1.83D-03 BMatP= 9.91D-03
 IDIUse=3 WtCom= 9.68D-01 WtEn= 3.18D-02
 Coeff-Com: -0.157D-01 0.303D-01 0.559D-02-0.313D-02 0.180D-01-0.124D+00
 Coeff-Com: -0.550D-01 0.242D+00 0.902D+00
 Coeff-En:   0.000D+00 0.000D+00 0.000D+00 0.000D+00 0.000D+00 0.000D+00
 Coeff-En:   0.000D+00 0.000D+00 0.100D+01
 Coeff:     -0.152D-01 0.293D-01 0.541D-02-0.303D-02 0.174D-01-0.120D+00
 Coeff:     -0.533D-01 0.234D+00 0.905D+00
 Gap=     0.068 Goal=   None    Shift=    0.000
 RMSDP=4.24D-03 MaxDP=2.67D-01 DE=-1.07D-02 OVMax= 3.69D-02

 Cycle  10  Pass 1  IDiag  1:
 RMSU=  2.14D-03    CP:  1.20D+00  5.14D-02  3.65D-01  2.83D-01  1.58D-02
                    CP:  9.43D-01  1.18D+00  1.10D+00  1.31D+00
 E= -1455.65659534865     Delta-E=       -0.003200633170 Rises=F Damp=F
 DIIS: error= 1.71D-03 at cycle  10 NSaved=  10.
 NSaved=10 IEnMin=10 EnMin= -1455.65659534865     IErMin=10 ErrMin= 1.71D-03
 ErrMax= 1.71D-03  0.00D+00 EMaxC= 1.00D-01 BMatC= 6.72D-04 BMatP= 1.83D-03
 IDIUse=3 WtCom= 9.83D-01 WtEn= 1.71D-02
 Coeff-Com:  0.314D-02 0.563D-03 0.168D-01 0.711D-03-0.270D-02-0.744D-01
 Coeff-Com: -0.997D-01-0.609D-01 0.492D+00 0.724D+00
 Coeff-En:   0.000D+00 0.000D+00 0.000D+00 0.000D+00 0.000D+00 0.000D+00
 Coeff-En:   0.000D+00 0.000D+00 0.000D+00 0.100D+01
 Coeff:      0.308D-02 0.553D-03 0.165D-01 0.699D-03-0.265D-02-0.731D-01
 Coeff:     -0.980D-01-0.599D-01 0.484D+00 0.729D+00
 Gap=     0.069 Goal=   None    Shift=    0.000
 RMSDP=1.97D-03 MaxDP=1.42D-01 DE=-3.20D-03 OVMax= 2.09D-02

 Cycle  11  Pass 1  IDiag  1:
 RMSU=  6.21D-04    CP:  1.20D+00  5.27D-02  3.50D-01  2.89D-01 -3.89D-03
                    CP:  9.53D-01  1.24D+00  1.13D+00  1.66D+00  1.16D+00
 E= -1455.65759808825     Delta-E=       -0.001002739598 Rises=F Damp=F
 DIIS: error= 8.86D-04 at cycle  11 NSaved=  11.
 NSaved=11 IEnMin=11 EnMin= -1455.65759808825     IErMin=11 ErrMin= 8.86D-04
 ErrMax= 8.86D-04  0.00D+00 EMaxC= 1.00D-01 BMatC= 1.48D-04 BMatP= 6.72D-04
 IDIUse=3 WtCom= 9.91D-01 WtEn= 8.86D-03
 Coeff-Com:  0.778D-02-0.103D-01 0.351D-02 0.947D-03-0.432D-02-0.142D-01
 Coeff-Com: -0.374D-03-0.108D+00-0.846D-02 0.281D+00 0.852D+00
 Coeff-En:   0.000D+00 0.000D+00 0.000D+00 0.000D+00 0.000D+00 0.000D+00
 Coeff-En:   0.000D+00 0.000D+00 0.000D+00 0.000D+00 0.100D+01
 Coeff:      0.771D-02-0.102D-01 0.348D-02 0.938D-03-0.428D-02-0.140D-01
 Coeff:     -0.371D-03-0.107D+00-0.839D-02 0.278D+00 0.853D+00
 Gap=     0.069 Goal=   None    Shift=    0.000
 RMSDP=1.13D-03 MaxDP=5.61D-02 DE=-1.00D-03 OVMax= 1.27D-02

 Cycle  12  Pass 1  IDiag  1:
 RMSU=  3.98D-04    CP:  1.20D+00  5.32D-02  3.52D-01  2.87D-01 -2.06D-02
                    CP:  9.57D-01  1.29D+00  1.16D+00  1.79D+00  1.40D+00
                    CP:  1.25D+00
 E= -1455.65785648580     Delta-E=       -0.000258397545 Rises=F Damp=F
 DIIS: error= 3.78D-04 at cycle  12 NSaved=  12.
 NSaved=12 IEnMin=12 EnMin= -1455.65785648580     IErMin=12 ErrMin= 3.78D-04
 ErrMax= 3.78D-04  0.00D+00 EMaxC= 1.00D-01 BMatC= 3.80D-05 BMatP= 1.48D-04
 IDIUse=3 WtCom= 9.96D-01 WtEn= 3.78D-03
 Coeff-Com:  0.132D-02-0.165D-02-0.645D-04 0.278D-03-0.385D-02 0.158D-02
 Coeff-Com:  0.250D-01-0.172D-01-0.350D-01-0.732D-01 0.101D+00 0.100D+01
 Coeff-En:   0.000D+00 0.000D+00 0.000D+00 0.000D+00 0.000D+00 0.000D+00
 Coeff-En:   0.000D+00 0.000D+00 0.000D+00 0.000D+00 0.000D+00 0.100D+01
 Coeff:      0.131D-02-0.164D-02-0.643D-04 0.277D-03-0.383D-02 0.157D-02
 Coeff:      0.249D-01-0.172D-01-0.349D-01-0.730D-01 0.100D+00 0.100D+01
 Gap=     0.069 Goal=   None    Shift=    0.000
 RMSDP=5.73D-04 MaxDP=6.31D-02 DE=-2.58D-04 OVMax= 5.85D-03

 Cycle  13  Pass 1  IDiag  1:
 RMSU=  1.71D-04    CP:  1.20D+00  5.29D-02  3.55D-01  2.85D-01 -2.63D-02
                    CP:  9.55D-01  1.29D+00  1.15D+00  1.80D+00  1.38D+00
                    CP:  1.51D+00  1.21D+00
 E= -1455.65793419969     Delta-E=       -0.000077713891 Rises=F Damp=F
 DIIS: error= 2.15D-04 at cycle  13 NSaved=  13.
 NSaved=13 IEnMin=13 EnMin= -1455.65793419969     IErMin=13 ErrMin= 2.15D-04
 ErrMax= 2.15D-04  0.00D+00 EMaxC= 1.00D-01 BMatC= 1.11D-05 BMatP= 3.80D-05
 IDIUse=3 WtCom= 9.98D-01 WtEn= 2.15D-03
 Coeff-Com: -0.891D-03 0.117D-02-0.522D-03 0.666D-04-0.178D-02 0.209D-02
 Coeff-Com:  0.143D-01 0.855D-02 0.926D-03-0.102D+00-0.208D+00 0.420D+00
 Coeff-Com:  0.865D+00
 Coeff-En:   0.000D+00 0.000D+00 0.000D+00 0.000D+00 0.000D+00 0.000D+00
 Coeff-En:   0.000D+00 0.000D+00 0.000D+00 0.000D+00 0.000D+00 0.000D+00
 Coeff-En:   0.100D+01
 Coeff:     -0.889D-03 0.117D-02-0.521D-03 0.665D-04-0.178D-02 0.208D-02
 Coeff:      0.143D-01 0.854D-02 0.924D-03-0.101D+00-0.207D+00 0.420D+00
 Coeff:      0.865D+00
 Gap=     0.069 Goal=   None    Shift=    0.000
 RMSDP=3.67D-04 MaxDP=2.11D-02 DE=-7.77D-05 OVMax= 4.34D-03

 Cycle  14  Pass 1  IDiag  1:
 RMSU=  8.98D-05    CP:  1.20D+00  5.27D-02  3.55D-01  2.84D-01 -2.48D-02
                    CP:  9.51D-01  1.30D+00  1.14D+00  1.83D+00  1.38D+00
                    CP:  1.55D+00  1.53D+00  1.31D+00
 E= -1455.65796109828     Delta-E=       -0.000026898597 Rises=F Damp=F
 DIIS: error= 1.06D-04 at cycle  14 NSaved=  14.
 NSaved=14 IEnMin=14 EnMin= -1455.65796109828     IErMin=14 ErrMin= 1.06D-04
 ErrMax= 1.06D-04  0.00D+00 EMaxC= 1.00D-01 BMatC= 3.91D-06 BMatP= 1.11D-05
 IDIUse=3 WtCom= 9.99D-01 WtEn= 1.06D-03
 Coeff-Com: -0.590D-03 0.854D-03-0.372D-03 0.311D-04 0.526D-05-0.459D-03
 Coeff-Com:  0.266D-02-0.197D-02 0.425D-02-0.313D-01-0.105D+00-0.565D-01
 Coeff-Com:  0.360D+00 0.828D+00
 Coeff-En:   0.000D+00 0.000D+00 0.000D+00 0.000D+00 0.000D+00 0.000D+00
 Coeff-En:   0.000D+00 0.000D+00 0.000D+00 0.000D+00 0.000D+00 0.000D+00
 Coeff-En:   0.000D+00 0.100D+01
 Coeff:     -0.590D-03 0.853D-03-0.372D-03 0.311D-04 0.525D-05-0.459D-03
 Coeff:      0.266D-02-0.196D-02 0.425D-02-0.313D-01-0.105D+00-0.564D-01
 Coeff:      0.360D+00 0.828D+00
 Gap=     0.069 Goal=   None    Shift=    0.000
 RMSDP=2.25D-04 MaxDP=1.25D-02 DE=-2.69D-05 OVMax= 3.44D-03

 Cycle  15  Pass 1  IDiag  1:
 RMSU=  6.40D-05    CP:  1.20D+00  5.28D-02  3.53D-01  2.84D-01 -2.46D-02
                    CP:  9.49D-01  1.31D+00  1.13D+00  1.85D+00  1.40D+00
                    CP:  1.59D+00  1.72D+00  1.39D+00  1.97D+00
 E= -1455.65796961264     Delta-E=       -0.000008514355 Rises=F Damp=F
 DIIS: error= 6.16D-05 at cycle  15 NSaved=  15.
 NSaved=15 IEnMin=15 EnMin= -1455.65796961264     IErMin=15 ErrMin= 6.16D-05
 ErrMax= 6.16D-05  0.00D+00 EMaxC= 1.00D-01 BMatC= 1.60D-06 BMatP= 3.91D-06
 IDIUse=1 WtCom= 1.00D+00 WtEn= 0.00D+00
 Coeff-Com: -0.112D-03 0.232D-03-0.238D-03-0.414D-04 0.549D-03-0.103D-02
 Coeff-Com:  0.664D-03-0.529D-02-0.345D-03-0.103D-01-0.746D-02-0.637D-02
 Coeff-Com: -0.211D-01 0.235D+00 0.816D+00
 Coeff:     -0.112D-03 0.232D-03-0.238D-03-0.414D-04 0.549D-03-0.103D-02
 Coeff:      0.664D-03-0.529D-02-0.345D-03-0.103D-01-0.746D-02-0.637D-02
 Coeff:     -0.211D-01 0.235D+00 0.816D+00
 Gap=     0.069 Goal=   None    Shift=    0.000
 RMSDP=1.02D-04 MaxDP=9.36D-03 DE=-8.51D-06 OVMax= 1.61D-03

 Cycle  16  Pass 1  IDiag  1:
 RMSU=  3.10D-05    CP:  1.20D+00  5.29D-02  3.52D-01  2.85D-01 -2.35D-02
                    CP:  9.49D-01  1.31D+00  1.13D+00  1.86D+00  1.41D+00
                    CP:  1.58D+00  1.76D+00  1.41D+00  2.38D+00  1.33D+00
 E= -1455.65797249476     Delta-E=       -0.000002882122 Rises=F Damp=F
 DIIS: error= 3.81D-05 at cycle  16 NSaved=  16.
 NSaved=16 IEnMin=16 EnMin= -1455.65797249476     IErMin=16 ErrMin= 3.81D-05
 ErrMax= 3.81D-05  0.00D+00 EMaxC= 1.00D-01 BMatC= 5.32D-07 BMatP= 1.60D-06
 IDIUse=1 WtCom= 1.00D+00 WtEn= 0.00D+00
 Coeff-Com:  0.221D-04-0.413D-05-0.647D-05-0.445D-04 0.417D-03-0.488D-03
 Coeff-Com:  0.895D-03-0.248D-02 0.504D-04-0.370D-02 0.273D-01 0.802D-01
 Coeff-Com: -0.139D+00-0.278D+00 0.668D-01 0.125D+01
 Coeff:      0.221D-04-0.413D-05-0.647D-05-0.445D-04 0.417D-03-0.488D-03
 Coeff:      0.895D-03-0.248D-02 0.504D-04-0.370D-02 0.273D-01 0.802D-01
 Coeff:     -0.139D+00-0.278D+00 0.668D-01 0.125D+01
 Gap=     0.069 Goal=   None    Shift=    0.000
 RMSDP=1.62D-04 MaxDP=9.94D-03 DE=-2.88D-06 OVMax= 1.81D-03

 Cycle  17  Pass 1  IDiag  1:
 RMSU=  2.24D-05    CP:  1.20D+00  5.28D-02  3.50D-01  2.85D-01 -2.06D-02
                    CP:  9.47D-01  1.31D+00  1.13D+00  1.88D+00  1.41D+00
                    CP:  1.56D+00  1.80D+00  1.32D+00  2.98D+00  1.89D+00
                    CP:  1.22D+00
 E= -1455.65797433843     Delta-E=       -0.000001843671 Rises=F Damp=F
 DIIS: error= 1.45D-05 at cycle  17 NSaved=  17.
 NSaved=17 IEnMin=17 EnMin= -1455.65797433843     IErMin=17 ErrMin= 1.45D-05
 ErrMax= 1.45D-05  0.00D+00 EMaxC= 1.00D-01 BMatC= 9.44D-08 BMatP= 5.32D-07
 IDIUse=1 WtCom= 1.00D+00 WtEn= 0.00D+00
 Coeff-Com: -0.651D-05 0.530D-05 0.122D-03-0.324D-04 0.674D-04 0.296D-03
 Coeff-Com:  0.730D-03-0.956D-03 0.868D-03 0.185D-02 0.181D-01 0.361D-01
 Coeff-Com: -0.779D-01-0.201D+00-0.313D+00 0.634D+00 0.900D+00
 Coeff:     -0.651D-05 0.530D-05 0.122D-03-0.324D-04 0.674D-04 0.296D-03
 Coeff:      0.730D-03-0.956D-03 0.868D-03 0.185D-02 0.181D-01 0.361D-01
 Coeff:     -0.779D-01-0.201D+00-0.313D+00 0.634D+00 0.900D+00
 Gap=     0.068 Goal=   None    Shift=    0.000
 RMSDP=9.17D-05 MaxDP=3.77D-03 DE=-1.84D-06 OVMax= 1.33D-03

 Cycle  18  Pass 1  IDiag  1:
 RMSU=  3.07D-05    CP:  1.20D+00  5.28D-02  3.50D-01  2.85D-01 -1.87D-02
                    CP:  9.46D-01  1.32D+00  1.12D+00  1.88D+00  1.42D+00
                    CP:  1.54D+00  1.85D+00  1.24D+00  3.00D+00  2.14D+00
                    CP:  1.21D+00  1.49D+00
 E= -1455.65797487253     Delta-E=       -0.000000534098 Rises=F Damp=F
 DIIS: error= 2.57D-05 at cycle  18 NSaved=  18.
 NSaved=18 IEnMin=18 EnMin= -1455.65797487253     IErMin=17 ErrMin= 1.45D-05
 ErrMax= 2.57D-05  0.00D+00 EMaxC= 1.00D-01 BMatC= 1.22D-07 BMatP= 9.44D-08
 IDIUse=1 WtCom= 1.00D+00 WtEn= 0.00D+00
 Coeff-Com:  0.129D-04-0.163D-04 0.105D-03-0.363D-04 0.445D-04 0.339D-03
 Coeff-Com:  0.149D-03-0.138D-02 0.147D-02 0.484D-02 0.109D-01-0.108D-01
 Coeff-Com: -0.480D-01-0.283D-01-0.279D-01 0.991D-01 0.225D+00 0.775D+00
 Coeff:      0.129D-04-0.163D-04 0.105D-03-0.363D-04 0.445D-04 0.339D-03
 Coeff:      0.149D-03-0.138D-02 0.147D-02 0.484D-02 0.109D-01-0.108D-01
 Coeff:     -0.480D-01-0.283D-01-0.279D-01 0.991D-01 0.225D+00 0.775D+00
 Gap=     0.068 Goal=   None    Shift=    0.000
 RMSDP=6.67D-05 MaxDP=5.53D-03 DE=-5.34D-07 OVMax= 3.88D-04

 Cycle  19  Pass 1  IDiag  1:
 RMSU=  6.97D-06    CP:  1.20D+00  5.28D-02  3.49D-01  2.85D-01 -1.78D-02
                    CP:  9.45D-01  1.32D+00  1.12D+00  1.89D+00  1.42D+00
                    CP:  1.53D+00  1.85D+00  1.22D+00  3.00D+00  2.17D+00
                    CP:  9.32D-01  1.75D+00  1.23D+00
 E= -1455.65797507866     Delta-E=       -0.000000206132 Rises=F Damp=F
 DIIS: error= 1.90D-05 at cycle  19 NSaved=  19.
 NSaved=19 IEnMin=19 EnMin= -1455.65797507866     IErMin=17 ErrMin= 1.45D-05
 ErrMax= 1.90D-05  0.00D+00 EMaxC= 1.00D-01 BMatC= 6.82D-08 BMatP= 9.44D-08
 IDIUse=1 WtCom= 1.00D+00 WtEn= 0.00D+00
 Coeff-Com:  0.550D-04-0.802D-04-0.898D-05-0.103D-04 0.180D-05 0.219D-03
 Coeff-Com: -0.383D-04-0.127D-02 0.536D-03 0.359D-02 0.760D-02-0.190D-01
 Coeff-Com: -0.343D-01 0.353D-01 0.156D+00-0.873D-01-0.307D+00-0.247D+00
 Coeff-Com:  0.149D+01
 Coeff:      0.550D-04-0.802D-04-0.898D-05-0.103D-04 0.180D-05 0.219D-03
 Coeff:     -0.383D-04-0.127D-02 0.536D-03 0.359D-02 0.760D-02-0.190D-01
 Coeff:     -0.343D-01 0.353D-01 0.156D+00-0.873D-01-0.307D+00-0.247D+00
 Coeff:      0.149D+01
 Gap=     0.068 Goal=   None    Shift=    0.000
 RMSDP=8.45D-05 MaxDP=7.61D-03 DE=-2.06D-07 OVMax= 5.85D-04

 Cycle  20  Pass 1  IDiag  1:
 RMSU=  3.64D-06    CP:  1.20D+00  5.27D-02  3.49D-01  2.84D-01 -1.66D-02
                    CP:  9.44D-01  1.32D+00  1.12D+00  1.89D+00  1.42D+00
                    CP:  1.52D+00  1.85D+00  1.20D+00  3.00D+00  2.15D+00
                    CP:  6.06D-01  2.05D+00  1.48D+00  2.69D+00
 E= -1455.65797527821     Delta-E=       -0.000000199552 Rises=F Damp=F
 DIIS: error= 1.23D-05 at cycle  20 NSaved=  20.
 NSaved=20 IEnMin=20 EnMin= -1455.65797527821     IErMin=20 ErrMin= 1.23D-05
 ErrMax= 1.23D-05  0.00D+00 EMaxC= 1.00D-01 BMatC= 2.29D-08 BMatP= 6.82D-08
 IDIUse=1 WtCom= 1.00D+00 WtEn= 0.00D+00
 Coeff-Com:  0.524D-04-0.793D-04-0.422D-04-0.277D-05 0.577D-05 0.380D-04
 Coeff-Com: -0.406D-04-0.462D-03 0.178D-03 0.749D-03 0.393D-02-0.465D-02
 Coeff-Com: -0.175D-01 0.741D-02 0.738D-01-0.213D-02-0.208D+00-0.731D+00
 Coeff-Com:  0.796D+00 0.108D+01
 Coeff:      0.524D-04-0.793D-04-0.422D-04-0.277D-05 0.577D-05 0.380D-04
 Coeff:     -0.406D-04-0.462D-03 0.178D-03 0.749D-03 0.393D-02-0.465D-02
 Coeff:     -0.175D-01 0.741D-02 0.738D-01-0.213D-02-0.208D+00-0.731D+00
 Coeff:      0.796D+00 0.108D+01
 Gap=     0.069 Goal=   None    Shift=    0.000
 RMSDP=8.09D-05 MaxDP=6.43D-03 DE=-2.00D-07 OVMax= 5.60D-04

 Cycle  21  Pass 1  IDiag  1:
 Restarting incremental Fock formation.
 E= -1455.65797537595     Delta-E=       -0.000000097739 Rises=F Damp=F
 DIIS: error= 4.09D-06 at cycle  21 NSaved=  20.
 NSaved=20 IEnMin=20 EnMin= -1455.65797537595     IErMin=20 ErrMin= 4.09D-06
 ErrMax= 4.09D-06  0.00D+00 EMaxC= 1.00D-01 BMatC= 3.67D-09 BMatP= 2.29D-08
 IDIUse=1 WtCom= 1.00D+00 WtEn= 0.00D+00
 Coeff-Com:  0.998D-05-0.970D-05-0.145D-06 0.606D-05-0.639D-04-0.537D-04
 Coeff-Com: -0.188D-04 0.307D-03-0.245D-03 0.613D-03 0.112D-02-0.243D-02
 Coeff-Com: -0.520D-02-0.127D-01 0.423D-01 0.802D-02-0.293D+00-0.131D+00
 Coeff-Com:  0.536D+00 0.856D+00
 Coeff:      0.998D-05-0.970D-05-0.145D-06 0.606D-05-0.639D-04-0.537D-04
 Coeff:     -0.188D-04 0.307D-03-0.245D-03 0.613D-03 0.112D-02-0.243D-02
 Coeff:     -0.520D-02-0.127D-01 0.423D-01 0.802D-02-0.293D+00-0.131D+00
 Coeff:      0.536D+00 0.856D+00
 Gap=     0.069 Goal=   None    Shift=    0.000
 RMSDP=3.41D-05 MaxDP=2.96D-03 DE=-9.77D-08 OVMax= 2.47D-04

 Cycle  22  Pass 1  IDiag  1:
 RMSU=  2.12D-05    CP:  1.00D+00
 E= -1455.65797539395     Delta-E=       -0.000000018000 Rises=F Damp=F
 DIIS: error= 7.76D-07 at cycle  22 NSaved=  20.
 NSaved=20 IEnMin=20 EnMin= -1455.65797539395     IErMin=20 ErrMin= 7.76D-07
 ErrMax= 7.76D-07  0.00D+00 EMaxC= 1.00D-01 BMatC= 2.86D-10 BMatP= 3.67D-09
 IDIUse=1 WtCom= 1.00D+00 WtEn= 0.00D+00
 Coeff-Com: -0.772D-06 0.103D-04-0.544D-06-0.148D-04 0.238D-05-0.448D-05
 Coeff-Com:  0.364D-04 0.177D-04 0.121D-03 0.536D-03 0.127D-02-0.418D-02
 Coeff-Com: -0.270D-01 0.167D-01 0.609D-01 0.136D+00-0.259D+00-0.162D+00
 Coeff-Com:  0.313D+00 0.924D+00
 Coeff:     -0.772D-06 0.103D-04-0.544D-06-0.148D-04 0.238D-05-0.448D-05
 Coeff:      0.364D-04 0.177D-04 0.121D-03 0.536D-03 0.127D-02-0.418D-02
 Coeff:     -0.270D-01 0.167D-01 0.609D-01 0.136D+00-0.259D+00-0.162D+00
 Coeff:      0.313D+00 0.924D+00
 Gap=     0.069 Goal=   None    Shift=    0.000
 RMSDP=1.02D-05 MaxDP=5.37D-04 DE=-1.80D-08 OVMax= 9.94D-05

 Cycle  23  Pass 1  IDiag  1:
 RMSU=  3.93D-06    CP:  1.00D+00  1.28D+00
 E= -1455.65797539598     Delta-E=       -0.000000002028 Rises=F Damp=F
 DIIS: error= 8.57D-07 at cycle  23 NSaved=  20.
 NSaved=20 IEnMin=20 EnMin= -1455.65797539598     IErMin=19 ErrMin= 7.76D-07
 ErrMax= 8.57D-07  0.00D+00 EMaxC= 1.00D-01 BMatC= 1.48D-10 BMatP= 2.86D-10
 IDIUse=1 WtCom= 1.00D+00 WtEn= 0.00D+00
 Coeff-Com:  0.346D-05-0.512D-06 0.301D-05 0.140D-04-0.261D-04-0.483D-04
 Coeff-Com:  0.976D-04 0.174D-03-0.276D-03 0.555D-03 0.389D-03-0.575D-02
 Coeff-Com:  0.621D-03 0.181D-01 0.869D-01-0.784D-01-0.152D+00-0.102D-01
 Coeff-Com:  0.348D+00 0.792D+00
 Coeff:      0.346D-05-0.512D-06 0.301D-05 0.140D-04-0.261D-04-0.483D-04
 Coeff:      0.976D-04 0.174D-03-0.276D-03 0.555D-03 0.389D-03-0.575D-02
 Coeff:      0.621D-03 0.181D-01 0.869D-01-0.784D-01-0.152D+00-0.102D-01
 Coeff:      0.348D+00 0.792D+00
 Gap=     0.069 Goal=   None    Shift=    0.000
 RMSDP=4.94D-06 MaxDP=4.70D-04 DE=-2.03D-09 OVMax= 4.07D-05

 Cycle  24  Pass 1  IDiag  1:
 RMSU=  5.20D-07    CP:  1.00D+00  1.42D+00  9.92D-01
 E= -1455.65797539650     Delta-E=       -0.000000000523 Rises=F Damp=F
 DIIS: error= 3.67D-07 at cycle  24 NSaved=  20.
 NSaved=20 IEnMin=20 EnMin= -1455.65797539650     IErMin=20 ErrMin= 3.67D-07
 ErrMax= 3.67D-07  0.00D+00 EMaxC= 1.00D-01 BMatC= 3.46D-11 BMatP= 1.48D-10
 IDIUse=1 WtCom= 1.00D+00 WtEn= 0.00D+00
 Coeff-Com: -0.132D-05 0.816D-05 0.991D-05-0.480D-05-0.345D-04 0.221D-04
 Coeff-Com:  0.627D-04-0.323D-03-0.139D-03 0.905D-03 0.201D-02-0.136D-02
 Coeff-Com: -0.824D-03 0.124D-01 0.110D-01-0.471D-01-0.662D-01-0.136D-01
 Coeff-Com:  0.365D+00 0.738D+00
 Coeff:     -0.132D-05 0.816D-05 0.991D-05-0.480D-05-0.345D-04 0.221D-04
 Coeff:      0.627D-04-0.323D-03-0.139D-03 0.905D-03 0.201D-02-0.136D-02
 Coeff:     -0.824D-03 0.124D-01 0.110D-01-0.471D-01-0.662D-01-0.136D-01
 Coeff:      0.365D+00 0.738D+00
 Gap=     0.069 Goal=   None    Shift=    0.000
 RMSDP=2.42D-06 MaxDP=1.96D-04 DE=-5.23D-10 OVMax= 1.48D-05

 Cycle  25  Pass 1  IDiag  1:
 RMSU=  1.55D-07    CP:  1.00D+00  1.48D+00  1.06D+00  1.16D+00
 E= -1455.65797539663     Delta-E=       -0.000000000130 Rises=F Damp=F
 DIIS: error= 1.53D-07 at cycle  25 NSaved=  20.
 NSaved=20 IEnMin=20 EnMin= -1455.65797539663     IErMin=20 ErrMin= 1.53D-07
 ErrMax= 1.53D-07  0.00D+00 EMaxC= 1.00D-01 BMatC= 4.43D-12 BMatP= 3.46D-11
 IDIUse=1 WtCom= 1.00D+00 WtEn= 0.00D+00
 Coeff-Com:  0.302D-05 0.263D-06 0.175D-05-0.170D-06 0.179D-05 0.575D-04
 Coeff-Com: -0.444D-04-0.260D-03-0.735D-04 0.940D-03 0.310D-03-0.946D-03
 Coeff-Com: -0.969D-02 0.128D-01 0.655D-02-0.163D-01-0.473D-01-0.189D-01
 Coeff-Com:  0.201D+00 0.872D+00
 Coeff:      0.302D-05 0.263D-06 0.175D-05-0.170D-06 0.179D-05 0.575D-04
 Coeff:     -0.444D-04-0.260D-03-0.735D-04 0.940D-03 0.310D-03-0.946D-03
 Coeff:     -0.969D-02 0.128D-01 0.655D-02-0.163D-01-0.473D-01-0.189D-01
 Coeff:      0.201D+00 0.872D+00
 Gap=     0.069 Goal=   None    Shift=    0.000
 RMSDP=5.90D-07 MaxDP=5.29D-05 DE=-1.30D-10 OVMax= 4.08D-06

 Cycle  26  Pass 1  IDiag  1:
 RMSU=  9.05D-08    CP:  1.00D+00  1.50D+00  1.07D+00  1.32D+00  1.13D+00
 E= -1455.65797539653     Delta-E=        0.000000000108 Rises=F Damp=F
 DIIS: error= 5.55D-08 at cycle  26 NSaved=  20.
 NSaved=20 IEnMin=19 EnMin= -1455.65797539663     IErMin=20 ErrMin= 5.55D-08
 ErrMax= 5.55D-08  0.00D+00 EMaxC= 1.00D-01 BMatC= 8.42D-13 BMatP= 4.43D-12
 IDIUse=1 WtCom= 1.00D+00 WtEn= 0.00D+00
 Coeff-Com: -0.170D-05 0.918D-06 0.367D-05-0.203D-06 0.206D-04 0.244D-05
 Coeff-Com: -0.101D-03-0.121D-03 0.261D-03 0.280D-03-0.492D-03-0.692D-02
 Coeff-Com:  0.398D-02 0.103D-01 0.523D-02-0.101D-01-0.681D-01-0.851D-01
 Coeff-Com:  0.278D+00 0.873D+00
 Coeff:     -0.170D-05 0.918D-06 0.367D-05-0.203D-06 0.206D-04 0.244D-05
 Coeff:     -0.101D-03-0.121D-03 0.261D-03 0.280D-03-0.492D-03-0.692D-02
 Coeff:      0.398D-02 0.103D-01 0.523D-02-0.101D-01-0.681D-01-0.851D-01
 Coeff:      0.278D+00 0.873D+00
 Gap=     0.069 Goal=   None    Shift=    0.000
 RMSDP=3.31D-07 MaxDP=3.48D-05 DE= 1.08D-10 OVMax= 1.37D-06

 Cycle  27  Pass 1  IDiag  1:
 RMSU=  4.44D-08    CP:  1.00D+00  1.51D+00  1.05D+00  1.39D+00  1.24D+00
                    CP:  1.11D+00
 E= -1455.65797539657     Delta-E=       -0.000000000040 Rises=F Damp=F
 DIIS: error= 7.23D-09 at cycle  27 NSaved=  20.
 NSaved=20 IEnMin=18 EnMin= -1455.65797539663     IErMin=20 ErrMin= 7.23D-09
 ErrMax= 7.23D-09  0.00D+00 EMaxC= 1.00D-01 BMatC= 1.43D-14 BMatP= 8.42D-13
 IDIUse=1 WtCom= 1.00D+00 WtEn= 0.00D+00
 Coeff-Com: -0.335D-06-0.658D-06 0.884D-06 0.194D-05 0.386D-05-0.298D-05
 Coeff-Com: -0.444D-04-0.993D-04 0.336D-04 0.241D-03 0.598D-03-0.760D-03
 Coeff-Com: -0.439D-03 0.113D-02 0.465D-02-0.282D-02-0.329D-01-0.524D-01
 Coeff-Com:  0.929D-01 0.990D+00
 Coeff:     -0.335D-06-0.658D-06 0.884D-06 0.194D-05 0.386D-05-0.298D-05
 Coeff:     -0.444D-04-0.993D-04 0.336D-04 0.241D-03 0.598D-03-0.760D-03
 Coeff:     -0.439D-03 0.113D-02 0.465D-02-0.282D-02-0.329D-01-0.524D-01
 Coeff:      0.929D-01 0.990D+00
 Gap=     0.069 Goal=   None    Shift=    0.000
 RMSDP=1.87D-08 MaxDP=7.83D-07 DE=-4.00D-11 OVMax= 3.06D-07

 Cycle  28  Pass 1  IDiag  1:
 RMSU=  9.96D-09    CP:  1.00D+00  1.51D+00  1.06D+00  1.38D+00  1.26D+00
                    CP:  1.16D+00  9.64D-01
 E= -1455.65797539653     Delta-E=        0.000000000033 Rises=F Damp=F
 DIIS: error= 6.13D-09 at cycle  28 NSaved=  20.
 NSaved=20 IEnMin=17 EnMin= -1455.65797539663     IErMin=20 ErrMin= 6.13D-09
 ErrMax= 6.13D-09  0.00D+00 EMaxC= 1.00D-01 BMatC= 7.13D-15 BMatP= 1.43D-14
 IDIUse=1 WtCom= 1.00D+00 WtEn= 0.00D+00
 Coeff-Com: -0.207D-06 0.204D-06-0.304D-05 0.403D-06 0.122D-04-0.594D-05
 Coeff-Com: -0.694D-04-0.169D-04 0.153D-03 0.817D-03-0.771D-03-0.113D-02
 Coeff-Com: -0.273D-05 0.279D-02 0.601D-02-0.266D-02-0.501D-01-0.706D-01
 Coeff-Com:  0.341D+00 0.774D+00
 Coeff:     -0.207D-06 0.204D-06-0.304D-05 0.403D-06 0.122D-04-0.594D-05
 Coeff:     -0.694D-04-0.169D-04 0.153D-03 0.817D-03-0.771D-03-0.113D-02
 Coeff:     -0.273D-05 0.279D-02 0.601D-02-0.266D-02-0.501D-01-0.706D-01
 Coeff:      0.341D+00 0.774D+00
 Gap=     0.069 Goal=   None    Shift=    0.000
 RMSDP=4.47D-08 MaxDP=3.28D-06 DE= 3.27D-11 OVMax= 2.57D-07

 Cycle  29  Pass 1  IDiag  1:
 RMSU=  2.97D-09    CP:  1.00D+00  1.51D+00  1.06D+00  1.38D+00  1.27D+00
                    CP:  1.17D+00  1.02D+00  1.20D+00
 E= -1455.65797539655     Delta-E=       -0.000000000019 Rises=F Damp=F
 DIIS: error= 1.53D-09 at cycle  29 NSaved=  20.
 NSaved=20 IEnMin=16 EnMin= -1455.65797539663     IErMin=20 ErrMin= 1.53D-09
 ErrMax= 1.53D-09  0.00D+00 EMaxC= 1.00D-01 BMatC= 1.28D-15 BMatP= 7.13D-15
 IDIUse=1 WtCom= 1.00D+00 WtEn= 0.00D+00
 Large coefficients: NSaved= 20 BigCof=    0.00 CofMax=   10.00 Det=-2.52D-15
 Inversion failed.  Reducing to 19 matrices.
 Large coefficients: NSaved= 19 BigCof=    0.00 CofMax=   10.00 Det=-2.52D-15
 Inversion failed.  Reducing to 18 matrices.
 Large coefficients: NSaved= 18 BigCof=    0.00 CofMax=   10.00 Det=-2.83D-15
 Inversion failed.  Reducing to 17 matrices.
 Large coefficients: NSaved= 17 BigCof=    0.00 CofMax=   10.00 Det=-2.86D-15
 Inversion failed.  Reducing to 16 matrices.
 Large coefficients: NSaved= 16 BigCof=    0.00 CofMax=   10.00 Det=-2.87D-15
 Inversion failed.  Reducing to 15 matrices.
 Coeff-Com: -0.468D-05 0.108D-04 0.495D-04 0.206D-03-0.191D-03-0.335D-03
 Coeff-Com: -0.701D-04 0.478D-03 0.252D-02 0.450D-02-0.100D-01-0.395D-01
 Coeff-Com: -0.609D-01 0.256D+00 0.847D+00
 Coeff:     -0.468D-05 0.108D-04 0.495D-04 0.206D-03-0.191D-03-0.335D-03
 Coeff:     -0.701D-04 0.478D-03 0.252D-02 0.450D-02-0.100D-01-0.395D-01
 Coeff:     -0.609D-01 0.256D+00 0.847D+00
 Gap=     0.069 Goal=   None    Shift=    0.000
 RMSDP=1.32D-08 MaxDP=9.82D-07 DE=-1.91D-11 OVMax= 1.18D-07

 Cycle  30  Pass 1  IDiag  1:
 RMSU=  1.98D-09    CP:  1.00D+00  1.51D+00  1.06D+00  1.38D+00  1.27D+00
                    CP:  1.19D+00  1.00D+00  1.32D+00  1.10D+00
 E= -1455.65797539654     Delta-E=        0.000000000011 Rises=F Damp=F
 DIIS: error= 1.25D-09 at cycle  30 NSaved=  16.
 NSaved=16 IEnMin=11 EnMin= -1455.65797539663     IErMin=16 ErrMin= 1.25D-09
 ErrMax= 1.25D-09  0.00D+00 EMaxC= 1.00D-01 BMatC= 3.00D-16 BMatP= 1.28D-15
 IDIUse=1 WtCom= 1.00D+00 WtEn= 0.00D+00
 Large coefficients: NSaved= 16 BigCof=    0.00 CofMax=   10.00 Det=-4.41D-16
 Inversion failed.  Reducing to 15 matrices.
 Coeff-Com:  0.491D-05 0.124D-04-0.863D-05-0.279D-04-0.390D-04-0.247D-04
 Coeff-Com: -0.444D-04 0.364D-03 0.200D-02-0.192D-02-0.805D-02-0.434D-01
 Coeff-Com:  0.324D-01 0.234D+00 0.785D+00
 Coeff:      0.491D-05 0.124D-04-0.863D-05-0.279D-04-0.390D-04-0.247D-04
 Coeff:     -0.444D-04 0.364D-03 0.200D-02-0.192D-02-0.805D-02-0.434D-01
 Coeff:      0.324D-01 0.234D+00 0.785D+00
 Gap=     0.069 Goal=   None    Shift=    0.000
 RMSDP=9.38D-09 MaxDP=8.22D-07 DE= 1.09D-11 OVMax= 6.58D-08

 SCF Done:  E(RM062X) =  -1455.65797540     A.U. after   30 cycles
            NFock= 30  Conv=0.94D-08     -V/T= 2.0028
 KE= 1.451656862341D+03 PE=-5.468453689150D+03 EE= 1.551221734945D+03
 Leave Link  502 at Wed Jul  6 06:27:04 2022, MaxMem=   671088640 cpu:            2415.4 elap:             501.5
 (Enter /gpfs/software/gaussian16/sse4/tar/g16/l601.exe)
 Copying SCF densities to generalized density rwf, IOpCl= 0 IROHF=0.

 **********************************************************************

            Population analysis using the SCF density.

 **********************************************************************

 Orbital symmetries:
       Occupied  (A) (A) (A) (A) (A) (A) (A) (A) (A) (A) (A) (A)
                 (A) (A) (A) (A) (A) (A) (A) (A) (A) (A) (A) (A)
                 (A) (A) (A) (A) (A) (A) (A) (A) (A) (A) (A) (A)
                 (A) (A) (A) (A) (A) (A) (A) (A) (A) (A) (A) (A)
                 (A) (A) (A) (A) (A) (A) (A) (A) (A) (A) (A) (A)
       Virtual   (A) (A) (A) (A) (A) (A) (A) (A) (A) (A) (A) (A)
                 (A) (A) (A) (A) (A) (A) (A) (A) (A) (A) (A) (A)
                 (A) (A) (A) (A) (A) (A) (A) (A) (A) (A) (A) (A)
                 (A) (A) (A) (A) (A) (A) (A) (A) (A) (A) (A) (A)
                 (A) (A) (A) (A) (A) (A) (A) (A) (A) (A) (A) (A)
                 (A) (A) (A) (A) (A) (A) (A) (A) (A) (A) (A) (A)
                 (A) (A) (A) (A) (A) (A) (A) (A) (A) (A) (A) (A)
                 (A) (A) (A) (A) (A) (A) (A) (A) (A) (A) (A) (A)
                 (A) (A) (A) (A) (A) (A) (A) (A) (A) (A) (A) (A)
                 (A) (A) (A) (A) (A) (A) (A) (A) (A) (A) (A) (A)
                 (A) (A) (A) (A) (A) (A) (A) (A) (A) (A) (A) (A)
                 (A) (A) (A) (A) (A) (A) (A) (A) (A) (A) (A) (A)
                 (A) (A) (A) (A) (A) (A) (A) (A) (A) (A) (A) (A)
                 (A) (A) (A) (A) (A) (A) (A) (A) (A) (A) (A) (A)
                 (A) (A) (A) (A) (A) (A) (A) (A) (A) (A) (A) (A)
                 (A) (A) (A) (A) (A) (A) (A) (A) (A) (A) (A) (A)
                 (A) (A) (A) (A) (A) (A) (A) (A) (A) (A) (A) (A)
                 (A) (A) (A) (A) (A) (A) (A) (A) (A) (A) (A) (A)
                 (A) (A) (A) (A) (A) (A) (A) (A) (A) (A) (A) (A)
                 (A) (A) (A) (A) (A) (A) (A) (A) (A) (A) (A) (A)
                 (A) (A) (A) (A) (A) (A) (A) (A) (A) (A) (A) (A)
                 (A) (A) (A) (A) (A) (A) (A) (A) (A) (A) (A) (A)
                 (A) (A) (A) (A) (A) (A) (A) (A) (A) (A) (A) (A)
                 (A) (A) (A) (A) (A) (A) (A) (A) (A) (A) (A) (A)
                 (A) (A) (A) (A) (A) (A) (A) (A) (A) (A) (A) (A)
                 (A) (A) (A) (A) (A) (A) (A) (A) (A) (A) (A) (A)
                 (A)
 The electronic state is 1-A.
 Alpha  occ. eigenvalues -- -102.58947-102.53960 -19.50634 -10.53652 -10.51731
 Alpha  occ. eigenvalues --  -10.48420 -10.47624 -10.47413 -10.46374 -10.46009
 Alpha  occ. eigenvalues --  -10.45382 -10.43611 -10.43173 -10.41544 -10.37518
 Alpha  occ. eigenvalues --   -9.73221  -9.68343  -7.45744  -7.45069  -7.45030
 Alpha  occ. eigenvalues --   -7.40816  -7.40210  -7.40184  -1.05817  -0.89853
 Alpha  occ. eigenvalues --   -0.86997  -0.85288  -0.81054  -0.75359  -0.72657
 Alpha  occ. eigenvalues --   -0.70577  -0.67710  -0.59485  -0.57468  -0.54874
 Alpha  occ. eigenvalues --   -0.53824  -0.48760  -0.46381  -0.43618  -0.42890
 Alpha  occ. eigenvalues --   -0.40675  -0.40048  -0.39658  -0.38911  -0.36683
 Alpha  occ. eigenvalues --   -0.35767  -0.34689  -0.34313  -0.32851  -0.31275
 Alpha  occ. eigenvalues --   -0.29065  -0.28841  -0.26941  -0.24299  -0.23500
 Alpha  occ. eigenvalues --   -0.22252  -0.18437  -0.17178  -0.13252  -0.08956
 Alpha virt. eigenvalues --   -0.02103   0.09611   0.10442   0.10998   0.11634
 Alpha virt. eigenvalues --    0.11758   0.12741   0.13584   0.13940   0.14726
 Alpha virt. eigenvalues --    0.14928   0.15187   0.16096   0.16656   0.16978
 Alpha virt. eigenvalues --    0.17384   0.17909   0.17995   0.18403   0.19227
 Alpha virt. eigenvalues --    0.19758   0.19919   0.20415   0.20786   0.21325
 Alpha virt. eigenvalues --    0.21963   0.22625   0.22924   0.23548   0.24248
 Alpha virt. eigenvalues --    0.24655   0.24730   0.25081   0.25862   0.26632
 Alpha virt. eigenvalues --    0.27146   0.27395   0.27782   0.28199   0.28710
 Alpha virt. eigenvalues --    0.28909   0.29391   0.30138   0.30479   0.30660
 Alpha virt. eigenvalues --    0.31411   0.31492   0.32167   0.32332   0.32598
 Alpha virt. eigenvalues --    0.33128   0.33696   0.34256   0.34403   0.35177
 Alpha virt. eigenvalues --    0.35628   0.35704   0.36771   0.36876   0.37481
 Alpha virt. eigenvalues --    0.38063   0.38616   0.40049   0.40203   0.40722
 Alpha virt. eigenvalues --    0.41127   0.41837   0.42704   0.43255   0.43854
 Alpha virt. eigenvalues --    0.44388   0.44732   0.45927   0.47440   0.49043
 Alpha virt. eigenvalues --    0.49461   0.49914   0.50649   0.52206   0.53665
 Alpha virt. eigenvalues --    0.57124   0.58051   0.58680   0.59345   0.60474
 Alpha virt. eigenvalues --    0.60812   0.61811   0.64139   0.64479   0.65306
 Alpha virt. eigenvalues --    0.67345   0.67866   0.69304   0.69776   0.70343
 Alpha virt. eigenvalues --    0.70919   0.72636   0.73342   0.73360   0.73854
 Alpha virt. eigenvalues --    0.74881   0.75876   0.76588   0.78099   0.78770
 Alpha virt. eigenvalues --    0.79124   0.79592   0.80264   0.81402   0.82000
 Alpha virt. eigenvalues --    0.82184   0.84426   0.84992   0.85086   0.86071
 Alpha virt. eigenvalues --    0.86720   0.88160   0.89646   0.90012   0.90762
 Alpha virt. eigenvalues --    0.91832   0.94696   0.96616   0.98129   0.98504
 Alpha virt. eigenvalues --    0.99526   1.00615   1.00823   1.02047   1.02309
 Alpha virt. eigenvalues --    1.02659   1.03470   1.03880   1.05047   1.06139
 Alpha virt. eigenvalues --    1.06831   1.07243   1.07842   1.09188   1.09222
 Alpha virt. eigenvalues --    1.10606   1.11639   1.12749   1.13640   1.14211
 Alpha virt. eigenvalues --    1.15545   1.17339   1.17728   1.18365   1.21119
 Alpha virt. eigenvalues --    1.21372   1.24418   1.24936   1.27464   1.29238
 Alpha virt. eigenvalues --    1.30013   1.30539   1.34124   1.34854   1.35748
 Alpha virt. eigenvalues --    1.37056   1.38068   1.39677   1.41471   1.42003
 Alpha virt. eigenvalues --    1.42372   1.42936   1.44526   1.46607   1.49744
 Alpha virt. eigenvalues --    1.53216   1.58388   1.60691   1.66019   1.66181
 Alpha virt. eigenvalues --    1.66890   1.68863   1.69674   1.72961   1.73182
 Alpha virt. eigenvalues --    1.74524   1.75843   1.76642   1.79835   1.80961
 Alpha virt. eigenvalues --    1.83954   1.85228   1.85820   1.88425   1.89073
 Alpha virt. eigenvalues --    1.89576   1.92256   1.92821   1.95949   1.96500
 Alpha virt. eigenvalues --    1.97847   1.98684   1.99720   2.04902   2.06807
 Alpha virt. eigenvalues --    2.07857   2.08598   2.09521   2.10104   2.12194
 Alpha virt. eigenvalues --    2.12307   2.14957   2.15104   2.18615   2.19099
 Alpha virt. eigenvalues --    2.19750   2.25829   2.26253   2.28014   2.33828
 Alpha virt. eigenvalues --    2.37851   2.39585   2.40579   2.42136   2.43071
 Alpha virt. eigenvalues --    2.45672   2.47799   2.48571   2.51909   2.52497
 Alpha virt. eigenvalues --    2.54862   2.56310   2.58837   2.63592   2.66248
 Alpha virt. eigenvalues --    2.66764   2.70262   2.72577   2.74663   2.78659
 Alpha virt. eigenvalues --    2.78934   2.80032   2.82046   2.83326   2.84660
 Alpha virt. eigenvalues --    2.86341   2.88090   2.89423   2.90558   2.91687
 Alpha virt. eigenvalues --    2.92309   2.98070   2.99357   3.00085   3.02461
 Alpha virt. eigenvalues --    3.06020   3.08980   3.09923   3.10372   3.11330
 Alpha virt. eigenvalues --    3.14530   3.18496   3.19937   3.21100   3.22173
 Alpha virt. eigenvalues --    3.27116   3.31646   3.33961   3.38927   3.42189
 Alpha virt. eigenvalues --    3.42422   3.45481   3.52188   3.55001   3.56035
 Alpha virt. eigenvalues --    3.60634   3.65293   3.70873   3.72450   3.79434
 Alpha virt. eigenvalues --    3.81124   3.88638   3.96089   4.05525   4.15205
 Alpha virt. eigenvalues --    4.18583   4.26536   4.27028   4.31803   4.64350
 Alpha virt. eigenvalues --    4.74473   4.97376   5.28587   5.43943   5.93926
 Alpha virt. eigenvalues --   10.08728  10.12274  23.61116  23.79657  23.93313
 Alpha virt. eigenvalues --   24.01934  24.03814  24.10874  24.14144  24.24644
 Alpha virt. eigenvalues --   24.25727  24.34779  24.35124  24.52022  26.03803
 Alpha virt. eigenvalues --   26.07689  26.34597  26.37365  26.81653  26.82891
 Alpha virt. eigenvalues --   50.23744 216.18997 216.22588
          Condensed to atoms (all electrons):
               1          2          3          4          5          6
     1  C   12.508163  -0.219947   1.187892  -1.115116  -3.760324  -2.156942
     2  C   -0.219947  15.405015  -6.002344  -4.163342  -0.376928  -0.348632
     3  C    1.187892  -6.002344  19.859691   0.209455  -7.028075  -2.040252
     4  C   -1.115116  -4.163342   0.209455  20.975779   1.294875  -6.042820
     5  C   -3.760324  -0.376928  -7.028075   1.294875  20.325459   0.026684
     6  C   -2.156942  -0.348632  -2.040252  -6.042820   0.026684  14.776626
     7  H    0.002821  -0.044294   0.253086  -0.010842   0.020236   0.072026
     8  Cl   0.328058   0.236942   0.230493  -0.952664  -0.217327  -0.412187
     9  O    0.367537  -0.125023  -0.097866  -0.057246   0.014934  -0.025294
    10  H    0.058578   0.330230  -0.011720  -0.017797  -0.021079   0.018140
    11  C   -0.216775   2.096659  -0.725578  -3.612683  -1.857614   1.415475
    12  C   -0.339492   0.439230  -4.258691   1.206689   8.368131  -3.020723
    13  C   -0.245003   0.667308   1.491261  -2.050985  -6.586264   3.696593
    14  C    0.385693  -0.807483   3.756382  -0.767875  -3.287519  -1.342644
    15  C   -0.083378  -0.926623  -1.090853   0.580438   1.224313   0.869860
    16  C    0.040759   0.051316   0.555829  -0.378222  -1.610453   0.359026
    17  Cl  -0.005585  -0.003030  -0.052052   0.015356   0.074581  -0.140236
    18  H    0.000064   0.000006   0.006164  -0.001003  -0.011987  -0.019432
    19  H   -0.000663   0.008285  -0.007880   0.000503  -0.007720   0.059583
    20  H    0.003193  -0.003665   0.035147  -0.021641  -0.071100   0.103374
               7          8          9         10         11         12
     1  C    0.002821   0.328058   0.367537   0.058578  -0.216775  -0.339492
     2  C   -0.044294   0.236942  -0.125023   0.330230   2.096659   0.439230
     3  C    0.253086   0.230493  -0.097866  -0.011720  -0.725578  -4.258691
     4  C   -0.010842  -0.952664  -0.057246  -0.017797  -3.612683   1.206689
     5  C    0.020236  -0.217327   0.014934  -0.021079  -1.857614   8.368131
     6  C    0.072026  -0.412187  -0.025294   0.018140   1.415475  -3.020723
     7  H    0.512199   0.001010  -0.000376  -0.006448   0.027408   0.006894
     8  Cl   0.001010  17.549318   0.048425   0.000458  -0.182202   0.024950
     9  O   -0.000376   0.048425   8.212348  -0.007679  -0.012385   0.006608
    10  H   -0.006448   0.000458  -0.007679   0.495359  -0.003351  -0.003406
    11  C    0.027408  -0.182202  -0.012385  -0.003351  11.658994   0.333673
    12  C    0.006894   0.024950   0.006608  -0.003406   0.333673  40.525938
    13  C   -0.000644   0.018153   0.001228  -0.000338  -1.650395 -19.285493
    14  C   -0.008557  -0.049625  -0.005221   0.012016  -0.067969  -4.319220
    15  C    0.013655   0.005523   0.000548   0.000457  -1.389213  -1.512517
    16  C   -0.003175  -0.011142  -0.000180   0.000243  -0.335662 -11.358875
    17  Cl  -0.000004   0.000217   0.000004  -0.000000  -0.083922   0.819254
    18  H   -0.000057  -0.000007   0.000000   0.000000   0.050897  -0.103211
    19  H   -0.000120  -0.000080   0.000004   0.000014   0.044111  -0.052257
    20  H   -0.000037  -0.001692  -0.000015   0.000001   0.023714   0.047574
              13         14         15         16         17         18
     1  C   -0.245003   0.385693  -0.083378   0.040759  -0.005585   0.000064
     2  C    0.667308  -0.807483  -0.926623   0.051316  -0.003030   0.000006
     3  C    1.491261   3.756382  -1.090853   0.555829  -0.052052   0.006164
     4  C   -2.050985  -0.767875   0.580438  -0.378222   0.015356  -0.001003
     5  C   -6.586264  -3.287519   1.224313  -1.610453   0.074581  -0.011987
     6  C    3.696593  -1.342644   0.869860   0.359026  -0.140236  -0.019432
     7  H   -0.000644  -0.008557   0.013655  -0.003175  -0.000004  -0.000057
     8  Cl   0.018153  -0.049625   0.005523  -0.011142   0.000217  -0.000007
     9  O    0.001228  -0.005221   0.000548  -0.000180   0.000004   0.000000
    10  H   -0.000338   0.012016   0.000457   0.000243  -0.000000   0.000000
    11  C   -1.650395  -0.067969  -1.389213  -0.335662  -0.083922   0.050897
    12  C  -19.285493  -4.319220  -1.512517 -11.358875   0.819254  -0.103211
    13  C   28.904985  -1.145207  -0.472172   3.287293  -1.356058   0.026112
    14  C   -1.145207  18.677610  -5.191967   0.447753  -0.001493  -0.260604
    15  C   -0.472172  -5.191967  13.227752   0.816195   0.120869   0.501251
    16  C    3.287293   0.447753   0.816195  14.604432  -0.590275   0.070820
    17  Cl  -1.356058  -0.001493   0.120869  -0.590275  17.875332   0.006063
    18  H    0.026112  -0.260604   0.501251   0.070820   0.006063   0.604131
    19  H    0.026974   0.179959   0.074393  -0.004839   0.000812  -0.003637
    20  H    0.152934  -0.015003   0.000003   0.079218  -0.016251   0.000160
              19         20
     1  C   -0.000663   0.003193
     2  C    0.008285  -0.003665
     3  C   -0.007880   0.035147
     4  C    0.000503  -0.021641
     5  C   -0.007720  -0.071100
     6  C    0.059583   0.103374
     7  H   -0.000120  -0.000037
     8  Cl  -0.000080  -0.001692
     9  O    0.000004  -0.000015
    10  H    0.000014   0.000001
    11  C    0.044111   0.023714
    12  C   -0.052257   0.047574
    13  C    0.026974   0.152934
    14  C    0.179959  -0.015003
    15  C    0.074393   0.000003
    16  C   -0.004839   0.079218
    17  Cl   0.000812  -0.016251
    18  H   -0.003637   0.000160
    19  H    0.551430  -0.000043
    20  H   -0.000043   0.499189
 Mulliken charges:
               1
     1  C   -0.739536
     2  C   -0.213681
     3  C   -0.270091
     4  C    0.909141
     5  C   -0.512822
     6  C    0.151777
     7  H    0.165216
     8  Cl   0.383377
     9  O   -0.320350
    10  H    0.156320
    11  C    0.486817
    12  C   -1.525057
    13  C    0.519717
    14  C   -0.189026
    15  C   -0.768536
    16  C   -0.020063
    17  Cl   0.336421
    18  H    0.134268
    19  H    0.131169
    20  H    0.184938
 Sum of Mulliken charges =  -1.00000
 Mulliken charges with hydrogens summed into heavy atoms:
               1
     1  C   -0.739536
     2  C   -0.057361
     3  C   -0.104875
     4  C    0.909141
     5  C   -0.512822
     6  C    0.151777
     8  Cl   0.383377
     9  O   -0.320350
    11  C    0.486817
    12  C   -1.340119
    13  C    0.519717
    14  C   -0.057856
    15  C   -0.634268
    16  C   -0.020063
    17  Cl   0.336421
 Electronic spatial extent (au):  <R**2>=           5151.1367
 Charge=             -1.0000 electrons
 Dipole moment (field-independent basis, Debye):
    X=             -4.3269    Y=             -1.2061    Z=              0.0370  Tot=              4.4920
 Quadrupole moment (field-independent basis, Debye-Ang):
   XX=           -196.8170   YY=           -105.4436   ZZ=           -107.3395
   XY=              2.5632   XZ=             -0.3157   YZ=              0.3015
 Traceless Quadrupole moment (field-independent basis, Debye-Ang):
   XX=            -60.2836   YY=             31.0898   ZZ=             29.1938
   XY=              2.5632   XZ=             -0.3157   YZ=              0.3015
 Octapole moment (field-independent basis, Debye-Ang**2):
  XXX=            -87.4955  YYY=              1.7973  ZZZ=             -1.3908  XYY=            -26.5530
  XXY=             16.8179  XXZ=              4.0522  XZZ=            -15.2388  YZZ=             12.4634
  YYZ=             -0.1447  XYZ=             -0.6254
 Hexadecapole moment (field-independent basis, Debye-Ang**3):
 XXXX=          -7616.1625 YYYY=          -1479.0293 ZZZZ=           -150.2100 XXXY=             40.2551
 XXXZ=            -30.8497 YYYX=             16.9160 YYYZ=              7.0225 ZZZX=            -10.3451
 ZZZY=              2.4832 XXYY=          -1223.1042 XXZZ=           -971.0319 YYZZ=           -298.0278
 XXYZ=              1.5093 YYXZ=              5.1079 ZZXY=              9.7804
 N-N= 1.009917116467D+03 E-N=-5.468453689069D+03  KE= 1.451656862341D+03
 No NMR shielding tensors so no spin-rotation constants.
 Leave Link  601 at Wed Jul  6 06:28:45 2022, MaxMem=   671088640 cpu:               0.8 elap:              26.5
 (Enter /gpfs/software/gaussian16/sse4/tar/g16/l607.exe)
 ******************************Gaussian NBO Version 3.1******************************
             N A T U R A L   A T O M I C   O R B I T A L   A N D
          N A T U R A L   B O N D   O R B I T A L   A N A L Y S I S
 ******************************Gaussian NBO Version 3.1******************************
       /RESON  / : Allow strongly delocalized NBO set

 Analyzing the SCF density

 Job title: ...                                                             

 Storage needed:    425842 in NPA,    567062 in NBO ( 671086480 available)
 GSVD:  LWork=       46336 too small for GESVD, short by      141800 words or      141800 for optimal perf.
 Remove ICRem=  248 ICRemI=   92 L=1 PNAO number  256 atom   13 type 153 NPNAO=  376
   due to symmetric orthogonalization 2, value= 0.00D+00.
 Remove ICRem=  248 ICRemI=   92 L=1 PNAO number  252 atom   13 type 152 NPNAO=  375
   due to symmetric orthogonalization 2, value= 0.00D+00.
 Remove ICRem=  248 ICRemI=   92 L=1 PNAO number  248 atom   13 type 151 NPNAO=  374
   due to symmetric orthogonalization 2, value= 0.00D+00.
 GSVD:  LWork=       48934 too small for GESVD, short by      134033 words or      134033 for optimal perf.

 Computed number of electrons  119.99922028 does not match expected value of   120.


 NATURAL POPULATIONS:  Natural atomic orbital occupancies 
                                                          
   NAO  Atom  No  lang   Type(AO)    Occupancy      Energy
 ----------------------------------------------------------
     1    C    1  S      Cor( 1S)     1.99917     -10.40654
     2    C    1  S      Val( 2S)     0.83936      -0.05919
     3    C    1  S      Ryd( 4S)     0.00726       0.76657
     4    C    1  S      Ryd( 3S)     0.00160       0.66654
     5    C    1  S      Ryd( 5S)     0.00005      23.08680
     6    C    1  px     Val( 2p)     0.82921       0.08324
     7    C    1  px     Ryd( 4p)     0.01833       1.21475
     8    C    1  px     Ryd( 3p)     0.00039       0.52795
     9    C    1  px     Ryd( 5p)     0.00006       2.95863
    10    C    1  py     Val( 2p)     1.00346       0.02256
    11    C    1  py     Ryd( 4p)     0.00444       1.36551
    12    C    1  py     Ryd( 3p)     0.00070       0.53177
    13    C    1  py     Ryd( 5p)     0.00013       2.73795
    14    C    1  pz     Val( 2p)     0.83747      -0.01342
    15    C    1  pz     Ryd( 4p)     0.00077       0.81912
    16    C    1  pz     Ryd( 3p)     0.00058       0.38928
    17    C    1  pz     Ryd( 5p)     0.00007       2.71242
    18    C    1  dxy    Ryd( 3d)     0.00395       2.57279
    19    C    1  dxz    Ryd( 3d)     0.00436       1.79180
    20    C    1  dyz    Ryd( 3d)     0.00040       1.70928
    21    C    1  dx2y2  Ryd( 3d)     0.00133       2.63386
    22    C    1  dz2    Ryd( 3d)     0.00045       2.08415

    23    C    2  S      Cor( 1S)     1.99911     -10.31638
    24    C    2  S      Val( 2S)     0.99086      -0.11740
    25    C    2  S      Ryd( 3S)     0.00298       0.98756
    26    C    2  S      Ryd( 4S)     0.00013       1.21362
    27    C    2  S      Ryd( 5S)     0.00001      22.81981
    28    C    2  px     Val( 2p)     1.10764       0.02098
    29    C    2  px     Ryd( 4p)     0.00574       1.05029
    30    C    2  px     Ryd( 3p)     0.00037       0.49173
    31    C    2  px     Ryd( 5p)     0.00014       3.30708
    32    C    2  py     Val( 2p)     1.11503       0.01870
    33    C    2  py     Ryd( 4p)     0.00460       1.08490
    34    C    2  py     Ryd( 3p)     0.00038       0.46063
    35    C    2  py     Ryd( 5p)     0.00009       3.16413
    36    C    2  pz     Val( 2p)     1.04399      -0.03384
    37    C    2  pz     Ryd( 4p)     0.00184       0.67106
    38    C    2  pz     Ryd( 3p)     0.00029       0.37827
    39    C    2  pz     Ryd( 5p)     0.00002       2.84969
    40    C    2  dxy    Ryd( 3d)     0.00063       2.57221
    41    C    2  dxz    Ryd( 3d)     0.00067       1.81446
    42    C    2  dyz    Ryd( 3d)     0.00021       1.73874
    43    C    2  dx2y2  Ryd( 3d)     0.00056       2.60493
    44    C    2  dz2    Ryd( 3d)     0.00042       2.13376

    45    C    3  S      Cor( 1S)     1.99911     -10.32805
    46    C    3  S      Val( 2S)     0.95789      -0.10502
    47    C    3  S      Ryd( 4S)     0.00212       1.00497
    48    C    3  S      Ryd( 3S)     0.00014       0.79899
    49    C    3  S      Ryd( 5S)     0.00002      23.21810
    50    C    3  px     Val( 2p)     1.09698       0.01470
    51    C    3  px     Ryd( 4p)     0.00338       1.04776
    52    C    3  px     Ryd( 3p)     0.00053       0.60892
    53    C    3  px     Ryd( 5p)     0.00016       3.35925
    54    C    3  py     Val( 2p)     1.11189       0.02343
    55    C    3  py     Ryd( 4p)     0.00562       1.06084
    56    C    3  py     Ryd( 3p)     0.00034       0.42595
    57    C    3  py     Ryd( 5p)     0.00007       3.32520
    58    C    3  pz     Val( 2p)     0.98354      -0.03310
    59    C    3  pz     Ryd( 4p)     0.00093       0.66922
    60    C    3  pz     Ryd( 3p)     0.00063       0.39439
    61    C    3  pz     Ryd( 5p)     0.00002       2.87492
    62    C    3  dxy    Ryd( 3d)     0.00062       2.56885
    63    C    3  dxz    Ryd( 3d)     0.00078       1.81602
    64    C    3  dyz    Ryd( 3d)     0.00041       1.75853
    65    C    3  dx2y2  Ryd( 3d)     0.00065       2.64978
    66    C    3  dz2    Ryd( 3d)     0.00038       2.12065

    67    C    4  S      Cor( 1S)     1.99865     -10.39917
    68    C    4  S      Val( 2S)     0.98532      -0.17842
    69    C    4  S      Ryd( 3S)     0.00536       0.47679
    70    C    4  S      Ryd( 4S)     0.00146       1.05485
    71    C    4  S      Ryd( 5S)     0.00001      23.48961
    72    C    4  px     Val( 2p)     1.09092      -0.03537
    73    C    4  px     Ryd( 4p)     0.00689       0.91858
    74    C    4  px     Ryd( 3p)     0.00035       0.59019
    75    C    4  px     Ryd( 5p)     0.00022       3.33469
    76    C    4  py     Val( 2p)     0.98504      -0.07880
    77    C    4  py     Ryd( 4p)     0.00663       1.03239
    78    C    4  py     Ryd( 3p)     0.00027       0.69187
    79    C    4  py     Ryd( 5p)     0.00035       3.17210
    80    C    4  pz     Val( 2p)     1.17365      -0.07652
    81    C    4  pz     Ryd( 4p)     0.00247       0.70796
    82    C    4  pz     Ryd( 3p)     0.00047       0.41637
    83    C    4  pz     Ryd( 5p)     0.00003       2.85715
    84    C    4  dxy    Ryd( 3d)     0.00151       2.37356
    85    C    4  dxz    Ryd( 3d)     0.00074       1.72631
    86    C    4  dyz    Ryd( 3d)     0.00135       1.66029
    87    C    4  dx2y2  Ryd( 3d)     0.00168       2.33100
    88    C    4  dz2    Ryd( 3d)     0.00091       2.10352

    89    C    5  S      Cor( 1S)     1.99850     -10.33096
    90    C    5  S      Val( 2S)     0.95289      -0.08111
    91    C    5  S      Ryd( 3S)     0.00189       1.19628
    92    C    5  S      Ryd( 4S)     0.00011       1.74712
    93    C    5  S      Ryd( 5S)     0.00002      22.01595
    94    C    5  px     Val( 2p)     0.96471       0.05744
    95    C    5  px     Ryd( 4p)     0.00361       1.09452
    96    C    5  px     Ryd( 3p)     0.00047       0.90198
    97    C    5  px     Ryd( 5p)     0.00017       3.28970
    98    C    5  py     Val( 2p)     0.96392       0.03130
    99    C    5  py     Ryd( 4p)     0.01128       0.79370
   100    C    5  py     Ryd( 3p)     0.00030       0.75821
   101    C    5  py     Ryd( 5p)     0.00014       3.10859
   102    C    5  pz     Val( 2p)     0.92625      -0.00596
   103    C    5  pz     Ryd( 4p)     0.00153       0.67729
   104    C    5  pz     Ryd( 3p)     0.00051       0.60657
   105    C    5  pz     Ryd( 5p)     0.00004       2.72920
   106    C    5  dxy    Ryd( 3d)     0.00058       2.47394
   107    C    5  dxz    Ryd( 3d)     0.00098       1.79042
   108    C    5  dyz    Ryd( 3d)     0.00098       1.74577
   109    C    5  dx2y2  Ryd( 3d)     0.00076       2.52166
   110    C    5  dz2    Ryd( 3d)     0.00049       2.07376

   111    C    6  S      Cor( 1S)     1.99877     -10.31521
   112    C    6  S      Val( 2S)     0.88082      -0.03575
   113    C    6  S      Ryd( 4S)     0.00239       1.01504
   114    C    6  S      Ryd( 3S)     0.00031       0.67879
   115    C    6  S      Ryd( 5S)     0.00003      23.15836
   116    C    6  px     Val( 2p)     1.11375       0.00620
   117    C    6  px     Ryd( 4p)     0.00537       1.38777
   118    C    6  px     Ryd( 3p)     0.00027       0.69648
   119    C    6  px     Ryd( 5p)     0.00011       3.50648
   120    C    6  py     Val( 2p)     1.09496      -0.00733
   121    C    6  py     Ryd( 4p)     0.00847       1.31440
   122    C    6  py     Ryd( 3p)     0.00008       0.69851
   123    C    6  py     Ryd( 5p)     0.00011       3.39789
   124    C    6  pz     Val( 2p)     1.05327      -0.02477
   125    C    6  pz     Ryd( 4p)     0.00145       0.73261
   126    C    6  pz     Ryd( 3p)     0.00042       0.45514
   127    C    6  pz     Ryd( 5p)     0.00003       2.94718
   128    C    6  dxy    Ryd( 3d)     0.00078       2.82097
   129    C    6  dxz    Ryd( 3d)     0.00113       1.83906
   130    C    6  dyz    Ryd( 3d)     0.00063       1.82028
   131    C    6  dx2y2  Ryd( 3d)     0.00094       2.57403
   132    C    6  dz2    Ryd( 3d)     0.00039       2.23199

   133    H    7  S      Val( 1S)     0.77985       0.14674
   134    H    7  S      Ryd( 2S)     0.00092       1.15349
   135    H    7  S      Ryd( 3S)     0.00016       1.77513
   136    H    7  px     Ryd( 2p)     0.00013       2.24718
   137    H    7  py     Ryd( 2p)     0.00035       2.66660
   138    H    7  pz     Ryd( 2p)     0.00013       1.74533

   139   Cl    8  S      Cor( 1S)     2.00000    -101.14733
   140   Cl    8  S      Cor( 2S)     1.99966     -10.83872
   141   Cl    8  S      Val( 3S)     1.80848      -0.98124
   142   Cl    8  S      Ryd( 5S)     0.00201       1.08565
   143   Cl    8  S      Ryd( 4S)     0.00005       0.77000
   144   Cl    8  S      Ryd( 6S)     0.00000      18.19180
   145   Cl    8  S      Ryd( 7S)     0.00000     207.70607
   146   Cl    8  px     Cor( 2p)     1.99998      -7.44529
   147   Cl    8  px     Val( 3p)     1.88251      -0.28101
   148   Cl    8  px     Ryd( 5p)     0.00271       0.53167
   149   Cl    8  px     Ryd( 4p)     0.00017       0.46300
   150   Cl    8  px     Ryd( 6p)     0.00001       3.49274
   151   Cl    8  px     Ryd( 7p)     0.00000      25.07682
   152   Cl    8  py     Cor( 2p)     1.99991      -7.44896
   153   Cl    8  py     Val( 3p)     1.32585      -0.21057
   154   Cl    8  py     Ryd( 5p)     0.00440       0.49543
   155   Cl    8  py     Ryd( 4p)     0.00016       0.43743
   156   Cl    8  py     Ryd( 6p)     0.00003       3.92011
   157   Cl    8  py     Ryd( 7p)     0.00000      25.10610
   158   Cl    8  pz     Cor( 2p)     1.99999      -7.44523
   159   Cl    8  pz     Val( 3p)     1.90574      -0.28853
   160   Cl    8  pz     Ryd( 5p)     0.00434       0.51905
   161   Cl    8  pz     Ryd( 4p)     0.00016       0.44661
   162   Cl    8  pz     Ryd( 6p)     0.00001       3.19542
   163   Cl    8  pz     Ryd( 7p)     0.00000      25.02519
   164   Cl    8  dxy    Ryd( 3d)     0.00246       1.34731
   165   Cl    8  dxz    Ryd( 3d)     0.00047       1.04033
   166   Cl    8  dyz    Ryd( 3d)     0.00290       1.11256
   167   Cl    8  dx2y2  Ryd( 3d)     0.00344       1.36323
   168   Cl    8  dz2    Ryd( 3d)     0.00149       1.15503

   169    O    9  S      Cor( 1S)     1.99977     -19.23755
   170    O    9  S      Val( 2S)     1.68884      -0.86854
   171    O    9  S      Ryd( 4S)     0.00096       1.73111
   172    O    9  S      Ryd( 3S)     0.00018       1.39515
   173    O    9  S      Ryd( 5S)     0.00000      49.80955
   174    O    9  px     Val( 2p)     1.57929      -0.24907
   175    O    9  px     Ryd( 3p)     0.00085       0.77798
   176    O    9  px     Ryd( 4p)     0.00018       0.99710
   177    O    9  px     Ryd( 5p)     0.00011       5.56908
   178    O    9  py     Val( 2p)     1.82712      -0.22665
   179    O    9  py     Ryd( 3p)     0.00463       0.76955
   180    O    9  py     Ryd( 4p)     0.00006       1.14501
   181    O    9  py     Ryd( 5p)     0.00001       5.28116
   182    O    9  pz     Val( 2p)     1.49423      -0.18491
   183    O    9  pz     Ryd( 3p)     0.00250       0.67919
   184    O    9  pz     Ryd( 4p)     0.00003       1.03210
   185    O    9  pz     Ryd( 5p)     0.00003       5.21080
   186    O    9  dxy    Ryd( 3d)     0.00151       3.39072
   187    O    9  dxz    Ryd( 3d)     0.00176       3.28051
   188    O    9  dyz    Ryd( 3d)     0.00001       3.03308
   189    O    9  dx2y2  Ryd( 3d)     0.00157       3.72354
   190    O    9  dz2    Ryd( 3d)     0.00045       3.25766

   191    H   10  S      Val( 1S)     0.78045       0.15016
   192    H   10  S      Ryd( 2S)     0.00082       1.38645
   193    H   10  S      Ryd( 3S)     0.00019       1.51196
   194    H   10  px     Ryd( 2p)     0.00020       2.36313
   195    H   10  py     Ryd( 2p)     0.00024       2.53915
   196    H   10  pz     Ryd( 2p)     0.00011       1.74848

   197    C   11  S      Cor( 1S)     1.99900     -10.30159
   198    C   11  S      Val( 2S)     0.87149      -0.02187
   199    C   11  S      Ryd( 4S)     0.00137       1.01252
   200    C   11  S      Ryd( 3S)     0.00031       0.75522
   201    C   11  S      Ryd( 5S)     0.00002      23.31636
   202    C   11  px     Val( 2p)     1.03553       0.05196
   203    C   11  px     Ryd( 4p)     0.00638       1.27754
   204    C   11  px     Ryd( 3p)     0.00196       0.59017
   205    C   11  px     Ryd( 5p)     0.00016       3.57527
   206    C   11  py     Val( 2p)     1.10805       0.02652
   207    C   11  py     Ryd( 4p)     0.00576       1.33123
   208    C   11  py     Ryd( 3p)     0.00233       0.60958
   209    C   11  py     Ryd( 5p)     0.00014       3.54445
   210    C   11  pz     Val( 2p)     1.05706      -0.00459
   211    C   11  pz     Ryd( 4p)     0.00146       0.70939
   212    C   11  pz     Ryd( 3p)     0.00239       0.41246
   213    C   11  pz     Ryd( 5p)     0.00002       2.98700
   214    C   11  dxy    Ryd( 3d)     0.00055       2.73977
   215    C   11  dxz    Ryd( 3d)     0.00052       1.83705
   216    C   11  dyz    Ryd( 3d)     0.00063       1.85391
   217    C   11  dx2y2  Ryd( 3d)     0.00057       2.63464
   218    C   11  dz2    Ryd( 3d)     0.00039       2.20496

   219    C   12  S      Cor( 1S)     1.99904     -10.27850
   220    C   12  S      Val( 2S)     0.94752      -0.04982
   221    C   12  S      Ryd( 4S)     0.00445       1.01691
   222    C   12  S      Ryd( 3S)     0.00018       0.69373
   223    C   12  S      Ryd( 5S)     0.00002      23.49166
   224    C   12  px     Val( 2p)     1.11686       0.03074
   225    C   12  px     Ryd( 4p)     0.00722       1.02362
   226    C   12  px     Ryd( 3p)     0.00108       0.72131
   227    C   12  px     Ryd( 5p)     0.00010       3.44469
   228    C   12  py     Val( 2p)     1.14261       0.04429
   229    C   12  py     Ryd( 4p)     0.01343       0.93166
   230    C   12  py     Ryd( 3p)     0.00068       0.64816
   231    C   12  py     Ryd( 5p)     0.00012       3.47233
   232    C   12  pz     Val( 2p)     1.00758       0.00008
   233    C   12  pz     Ryd( 4p)     0.00198       0.72240
   234    C   12  pz     Ryd( 3p)     0.00319       0.43661
   235    C   12  pz     Ryd( 5p)     0.00001       2.92376
   236    C   12  dxy    Ryd( 3d)     0.00079       2.64684
   237    C   12  dxz    Ryd( 3d)     0.00060       1.83347
   238    C   12  dyz    Ryd( 3d)     0.00041       1.82772
   239    C   12  dx2y2  Ryd( 3d)     0.00079       2.67053
   240    C   12  dz2    Ryd( 3d)     0.00037       2.17254

   241    C   13  S      Cor( 1S)     1.99857     -10.32938
   242    C   13  S      Val( 2S)     0.94300      -0.09911
   243    C   13  S      Ryd( 3S)     0.00658       0.84290
   244    C   13  S      Ryd( 4S)     0.00078       1.11396
   245    C   13  S      Ryd( 5S)     0.00003      23.28937
   246    C   13  px     Val( 2p)     1.02344       0.03658
   247    C   13  px     Ryd( 3p)     0.01107       0.74972
   248    C   13  px     Ryd( 4p)     0.00015       3.12611
   249    C   13  py     Val( 2p)     0.98585      -0.00245
   250    C   13  py     Ryd( 3p)     0.00542       0.85083
   251    C   13  py     Ryd( 4p)     0.00029       2.82915
   252    C   13  pz     Val( 2p)     1.06813      -0.01460
   253    C   13  pz     Ryd( 3p)     0.00128       0.55116
   254    C   13  pz     Ryd( 4p)     0.00012       2.73334
   255    C   13  dxy    Ryd( 3d)     0.00209       2.40981
   256    C   13  dxz    Ryd( 3d)     0.00078       1.79426
   257    C   13  dyz    Ryd( 3d)     0.00124       1.73686
   258    C   13  dx2y2  Ryd( 3d)     0.00163       2.55556
   259    C   13  dz2    Ryd( 3d)     0.00070       2.09064

   260    C   14  S      Cor( 1S)     1.99912     -10.27941
   261    C   14  S      Val( 2S)     0.94403      -0.05467
   262    C   14  S      Ryd( 4S)     0.00132       1.03967
   263    C   14  S      Ryd( 3S)     0.00028       0.91931
   264    C   14  S      Ryd( 5S)     0.00002      23.14729
   265    C   14  px     Val( 2p)     1.10869       0.04761
   266    C   14  px     Ryd( 4p)     0.00370       1.07619
   267    C   14  px     Ryd( 3p)     0.00048       0.70050
   268    C   14  px     Ryd( 5p)     0.00015       3.39468
   269    C   14  py     Val( 2p)     1.12574       0.05671
   270    C   14  py     Ryd( 4p)     0.00526       1.07598
   271    C   14  py     Ryd( 3p)     0.00069       0.44411
   272    C   14  py     Ryd( 5p)     0.00009       3.39800
   273    C   14  pz     Val( 2p)     1.00852       0.00037
   274    C   14  pz     Ryd( 4p)     0.00172       0.68111
   275    C   14  pz     Ryd( 3p)     0.00056       0.41210
   276    C   14  pz     Ryd( 5p)     0.00004       2.92454
   277    C   14  dxy    Ryd( 3d)     0.00074       2.63378
   278    C   14  dxz    Ryd( 3d)     0.00057       1.82899
   279    C   14  dyz    Ryd( 3d)     0.00035       1.84021
   280    C   14  dx2y2  Ryd( 3d)     0.00053       2.69944
   281    C   14  dz2    Ryd( 3d)     0.00036       2.16374

   282    C   15  S      Cor( 1S)     1.99918     -10.26606
   283    C   15  S      Val( 2S)     0.96525      -0.05437
   284    C   15  S      Ryd( 3S)     0.00175       0.99274
   285    C   15  S      Ryd( 4S)     0.00033       1.03297
   286    C   15  S      Ryd( 5S)     0.00001      23.03582
   287    C   15  px     Val( 2p)     1.08254       0.07225
   288    C   15  px     Ryd( 4p)     0.00841       0.90435
   289    C   15  px     Ryd( 3p)     0.00045       0.63177
   290    C   15  px     Ryd( 5p)     0.00021       3.33123
   291    C   15  py     Val( 2p)     1.17741       0.04995
   292    C   15  py     Ryd( 4p)     0.01011       1.04543
   293    C   15  py     Ryd( 3p)     0.00057       0.53772
   294    C   15  py     Ryd( 5p)     0.00009       3.22200
   295    C   15  pz     Val( 2p)     1.02200       0.01475
   296    C   15  pz     Ryd( 4p)     0.00134       0.68785
   297    C   15  pz     Ryd( 3p)     0.00024       0.42273
   298    C   15  pz     Ryd( 5p)     0.00002       2.88068
   299    C   15  dxy    Ryd( 3d)     0.00094       2.63591
   300    C   15  dxz    Ryd( 3d)     0.00045       1.84914
   301    C   15  dyz    Ryd( 3d)     0.00047       1.83047
   302    C   15  dx2y2  Ryd( 3d)     0.00098       2.67989
   303    C   15  dz2    Ryd( 3d)     0.00033       2.16164

   304    C   16  S      Cor( 1S)     1.99899     -10.22225
   305    C   16  S      Val( 2S)     1.13108      -0.07255
   306    C   16  S      Ryd( 4S)     0.01210       1.14762
   307    C   16  S      Ryd( 3S)     0.00426       0.86066
   308    C   16  S      Ryd( 5S)     0.00001      22.79726
   309    C   16  px     Val( 2p)     1.42636       0.03851
   310    C   16  px     Ryd( 4p)     0.01370       0.83107
   311    C   16  px     Ryd( 3p)     0.00065       0.66075
   312    C   16  px     Ryd( 5p)     0.00006       3.14136
   313    C   16  py     Val( 2p)     0.95795       0.15462
   314    C   16  py     Ryd( 4p)     0.01382       0.92798
   315    C   16  py     Ryd( 3p)     0.00147       0.75640
   316    C   16  py     Ryd( 5p)     0.00013       3.37860
   317    C   16  pz     Val( 2p)     0.72314       0.09437
   318    C   16  pz     Ryd( 4p)     0.00199       0.82246
   319    C   16  pz     Ryd( 3p)     0.00261       0.47518
   320    C   16  pz     Ryd( 5p)     0.00002       2.86762
   321    C   16  dxy    Ryd( 3d)     0.00140       2.72892
   322    C   16  dxz    Ryd( 3d)     0.00151       1.75706
   323    C   16  dyz    Ryd( 3d)     0.00030       1.92525
   324    C   16  dx2y2  Ryd( 3d)     0.00120       2.27802
   325    C   16  dz2    Ryd( 3d)     0.00080       2.15495

   326   Cl   17  S      Cor( 1S)     2.00000    -101.10680
   327   Cl   17  S      Cor( 2S)     1.99970     -10.77576
   328   Cl   17  S      Val( 3S)     1.81331      -0.94687
   329   Cl   17  S      Ryd( 5S)     0.00453       1.44281
   330   Cl   17  S      Ryd( 4S)     0.00028       0.67115
   331   Cl   17  S      Ryd( 6S)     0.00000      18.21430
   332   Cl   17  S      Ryd( 7S)     0.00000     207.57231
   333   Cl   17  px     Cor( 2p)     1.99997      -7.39722
   334   Cl   17  px     Val( 3p)     1.78684      -0.22920
   335   Cl   17  px     Ryd( 5p)     0.00431       0.66846
   336   Cl   17  px     Ryd( 4p)     0.00077       0.43574
   337   Cl   17  px     Ryd( 6p)     0.00007       4.50853
   338   Cl   17  px     Ryd( 7p)     0.00000      24.21911
   339   Cl   17  py     Cor( 2p)     1.99993      -7.39884
   340   Cl   17  py     Val( 3p)     1.49374      -0.19031
   341   Cl   17  py     Ryd( 5p)     0.00649       0.64216
   342   Cl   17  py     Ryd( 4p)     0.00112       0.41419
   343   Cl   17  py     Ryd( 6p)     0.00004       4.79189
   344   Cl   17  py     Ryd( 7p)     0.00000      24.18816
   345   Cl   17  pz     Cor( 2p)     1.99999      -7.39629
   346   Cl   17  pz     Val( 3p)     1.92820      -0.25062
   347   Cl   17  pz     Ryd( 5p)     0.00459       0.66021
   348   Cl   17  pz     Ryd( 4p)     0.00262       0.32872
   349   Cl   17  pz     Ryd( 6p)     0.00002       4.14552
   350   Cl   17  pz     Ryd( 7p)     0.00000      24.24248
   351   Cl   17  dxy    Ryd( 3d)     0.00394       1.42096
   352   Cl   17  dxz    Ryd( 3d)     0.00068       1.09456
   353   Cl   17  dyz    Ryd( 3d)     0.00141       1.13354
   354   Cl   17  dx2y2  Ryd( 3d)     0.00147       1.31292
   355   Cl   17  dz2    Ryd( 3d)     0.00142       1.19551

   356    H   18  S      Val( 1S)     0.81271       0.18222
   357    H   18  S      Ryd( 2S)     0.00197       0.74957
   358    H   18  S      Ryd( 3S)     0.00025       2.31995
   359    H   18  px     Ryd( 2p)     0.00016       2.29450
   360    H   18  py     Ryd( 2p)     0.00035       2.62360
   361    H   18  pz     Ryd( 2p)     0.00012       1.78147

   362    H   19  S      Val( 1S)     0.80999       0.16076
   363    H   19  S      Ryd( 2S)     0.00106       1.26209
   364    H   19  S      Ryd( 3S)     0.00016       1.69780
   365    H   19  px     Ryd( 2p)     0.00013       2.29324
   366    H   19  py     Ryd( 2p)     0.00033       2.66165
   367    H   19  pz     Ryd( 2p)     0.00013       1.76844

   368    H   20  S      Val( 1S)     0.77960       0.18041
   369    H   20  S      Ryd( 3S)     0.00109       1.53948
   370    H   20  S      Ryd( 2S)     0.00016       1.45021
   371    H   20  px     Ryd( 2p)     0.00024       2.28846
   372    H   20  py     Ryd( 2p)     0.00035       2.67673
   373    H   20  pz     Ryd( 2p)     0.00020       1.78148

 WARNING:  1 low occupancy (<1.9990e) core orbital  found on  C    4
           1 low occupancy (<1.9990e) core orbital  found on  C    5
           1 low occupancy (<1.9990e) core orbital  found on  C    6
           1 low occupancy (<1.9990e) core orbital  found on  C   13
           1 low occupancy (<1.9990e) core orbital  found on  C   16

 WARNING:  Population inversion found on atom  C    1
           Population inversion found on atom  C    2
           Population inversion found on atom  C    3
           Population inversion found on atom  C    4
           Population inversion found on atom  C    5
           Population inversion found on atom  C    6
           Population inversion found on atom Cl    8
           Population inversion found on atom  O    9
           Population inversion found on atom  C   11
           Population inversion found on atom  C   12
           Population inversion found on atom  C   14
           Population inversion found on atom  C   15
           Population inversion found on atom  C   16
           Population inversion found on atom Cl   17
           Population inversion found on atom  H   20


 Summary of Natural Population Analysis:                  
                                                          
                                       Natural Population 
                Natural  -----------------------------------------------
    Atom  No    Charge         Core      Valence    Rydberg      Total
 -----------------------------------------------------------------------
      C    1    0.44647      1.99917     3.50950    0.04487     5.55353
      C    2   -0.27570      1.99911     4.25752    0.01907     6.27570
      C    3   -0.16619      1.99911     4.15030    0.01679     6.16619
      C    4   -0.26429      1.99865     4.23493    0.03071     6.26429
      C    5    0.16989      1.99850     3.80777    0.02384     5.83011
      C    6   -0.16446      1.99877     4.14280    0.02289     6.16446
      H    7    0.21846      0.00000     0.77985    0.00169     0.78154
     Cl    8    0.05305      9.99954     6.92258    0.02483    16.94695
      O    9   -0.60412      1.99977     6.58948    0.01486     8.60412
      H   10    0.21797      0.00000     0.78045    0.00157     0.78203
      C   11   -0.09610      1.99900     4.07213    0.02497     6.09610
      C   12   -0.24902      1.99904     4.21457    0.03541     6.24902
      C   13   -0.05116      1.99857     4.02043    0.03217     6.05116
      C   14   -0.20296      1.99912     4.18697    0.01687     6.20296
      C   15   -0.27307      1.99918     4.24721    0.02669     6.27307
      C   16   -0.29354      1.99899     4.23852    0.05603     6.29354
     Cl   17   -0.05545      9.99959     7.02209    0.03377    17.05545
      H   18    0.18444      0.00000     0.81271    0.00285     0.81556
      H   19    0.18820      0.00000     0.80999    0.00181     0.81180
      H   20    0.21836      0.00000     0.77960    0.00204     0.78164
 =======================================================================
   * Total *   -0.99922     45.98610    73.57941    0.43371   119.99922

                                 Natural Population      
 --------------------------------------------------------
   Core                      45.98610 ( 99.9698% of  46)
   Valence                   73.57941 ( 99.4316% of  74)
   Natural Minimal Basis    119.56551 ( 99.6379% of 120)
   Natural Rydberg Basis      0.43371 (  0.3614% of 120)
 --------------------------------------------------------

    Atom  No          Natural Electron Configuration
 ----------------------------------------------------------------------------
      C    1      [core]2S( 0.84)2p( 2.67)4S( 0.01)3d( 0.01)4p( 0.02)
      C    2      [core]2S( 0.99)2p( 3.27)4p( 0.01)
      C    3      [core]2S( 0.96)2p( 3.19)4p( 0.01)
      C    4      [core]2S( 0.99)2p( 3.25)3S( 0.01)3d( 0.01)4p( 0.02)
      C    5      [core]2S( 0.95)2p( 2.85)4p( 0.02)
      C    6      [core]2S( 0.88)2p( 3.26)4p( 0.02)
      H    7            1S( 0.78)
     Cl    8      [core]3S( 1.81)3p( 5.11)3d( 0.01)5p( 0.01)
      O    9      [core]2S( 1.69)2p( 4.90)3p( 0.01)3d( 0.01)
      H   10            1S( 0.78)
      C   11      [core]2S( 0.87)2p( 3.20)3p( 0.01)4p( 0.01)
      C   12      [core]2S( 0.95)2p( 3.27)4p( 0.02)
      C   13      [core]2S( 0.94)2p( 3.08)3S( 0.01)3p( 0.02)3d( 0.01)
      C   14      [core]2S( 0.94)2p( 3.24)4p( 0.01)
      C   15      [core]2S( 0.97)2p( 3.28)4p( 0.02)
      C   16      [core]2S( 1.13)2p( 3.11)4S( 0.01)3d( 0.01)4p( 0.03)
     Cl   17      [core]3S( 1.81)3p( 5.21)3d( 0.01)5p( 0.02)
      H   18            1S( 0.81)
      H   19            1S( 0.81)
      H   20            1S( 0.78)


 NATURAL BOND ORBITAL ANALYSIS:

                       Occupancies       Lewis Structure    Low   High
           Occ.    -------------------  -----------------   occ   occ
  Cycle   Thresh.   Lewis   Non-Lewis     CR  BD  3C  LP    (L)   (NL)   Dev
 =============================================================================
   1(1)    1.90   112.61087   7.38913     23  23   0  14    10      9    0.74
   2(2)    1.90   112.61087   7.38913     23  23   0  14    10      9    0.74
   3(1)    1.80   114.73214   5.26786     23  25   0  12     6      7    0.60
   4(2)    1.80   114.73214   5.26786     23  25   0  12     6      7    0.60
   5(1)    1.70   116.61829   3.38171     23  27   0  10     1      7    0.42
   6(2)    1.70   116.61829   3.38171     23  27   0  10     1      7    0.42
   7(1)    1.60   116.50060   3.49940     23  27   0  10     1      7    0.46
   8(2)    1.60   116.54816   3.45184     23  27   0  10     1      7    0.42
   9(3)    1.60   116.61829   3.38171     23  27   0  10     1      7    0.42
  10(4)    1.60   116.61829   3.38171     23  27   0  10     1      7    0.42
  11(1)    1.50   116.98163   3.01837     23  28   0   9     0      7    0.46
  12(2)    1.50   116.99676   3.00324     23  28   0   9     0      7    0.42
  13(3)    1.50   116.61829   3.38171     23  27   0  10     1      7    0.42
  14(4)    1.50   116.99676   3.00324     23  28   0   9     0      7    0.42
  15(5)    1.50   116.61829   3.38171     23  27   0  10     1      7    0.42
  16(6)    1.50   116.99676   3.00324     23  28   0   9     0      7    0.42
  17(7)    1.50   116.61829   3.38171     23  27   0  10     1      7    0.42
  18(8)    1.50   116.99676   3.00324     23  28   0   9     0      7    0.42
  19(9)    1.50   116.61829   3.38171     23  27   0  10     1      7    0.42
  20(1)    1.50   116.99676   3.00324     23  28   0   9     0      7    0.42
 -----------------------------------------------------------------------------

 Structure accepted: RESONANCE keyword permits strongly delocalized structure

 WARNING:  1 low occupancy (<1.9990e) core orbital  found on  C    4
           1 low occupancy (<1.9990e) core orbital  found on  C    5
           1 low occupancy (<1.9990e) core orbital  found on  C    6
           1 low occupancy (<1.9990e) core orbital  found on  C   13
           1 low occupancy (<1.9990e) core orbital  found on  C   16

 --------------------------------------------------------
   Core                     45.98604 ( 99.970% of  46)
   Valence Lewis            71.01072 ( 95.960% of  74)
  ==================       ============================
   Total Lewis             116.99676 ( 97.497% of 120)
  -----------------------------------------------------
   Valence non-Lewis         2.70589 (  2.255% of 120)
   Rydberg non-Lewis         0.29735 (  0.248% of 120)
  ==================       ============================
   Total non-Lewis           3.00324 (  2.503% of 120)
 --------------------------------------------------------


       (Occupancy)   Bond orbital/ Coefficients/ Hybrids
 ---------------------------------------------------------------------------------
     1. (1.97281) BD ( 1) C   1 - C   2  
                ( 49.53%)   0.7038* C   1 s( 35.16%)p 1.84( 64.81%)d 0.00(  0.03%)
                                           -0.0003  0.5925  0.0169 -0.0133  0.0004
                                            0.3658  0.0308 -0.0120  0.0014 -0.7055
                                            0.0094  0.0061  0.0030 -0.1237  0.0007
                                           -0.0008  0.0000 -0.0139 -0.0016  0.0022
                                           -0.0087 -0.0074
                ( 50.47%)   0.7104* C   2 s( 31.12%)p 2.21( 68.84%)d 0.00(  0.04%)
                                            0.0000  0.5578  0.0085 -0.0039  0.0003
                                           -0.3897  0.0327  0.0033  0.0019  0.7289
                                            0.0083 -0.0140 -0.0002  0.0621  0.0014
                                           -0.0019 -0.0000 -0.0110 -0.0010  0.0033
                                           -0.0113 -0.0116
     2. (1.96098) BD ( 1) C   1 - C   4  
                ( 47.43%)   0.6887* C   1 s( 33.11%)p 2.02( 66.86%)d 0.00(  0.03%)
                                            0.0001  0.5748  0.0197  0.0155 -0.0001
                                            0.4211  0.0214 -0.0090  0.0013  0.6620
                                           -0.0088 -0.0072 -0.0055  0.2288  0.0031
                                            0.0023  0.0006  0.0141  0.0064  0.0025
                                           -0.0071 -0.0062
                ( 52.57%)   0.7251* C   4 s( 35.68%)p 1.80( 64.28%)d 0.00(  0.03%)
                                           -0.0003  0.5969  0.0230 -0.0031  0.0008
                                           -0.5429  0.0132  0.0027 -0.0036 -0.5861
                                           -0.0130  0.0106 -0.0072  0.0631  0.0042
                                            0.0048 -0.0002  0.0116  0.0035  0.0025
                                           -0.0048 -0.0129
     3. (1.99585) BD ( 1) C   1 - O   9  
                ( 34.92%)   0.5909* C   1 s( 29.85%)p 2.35( 70.00%)d 0.01(  0.16%)
                                           -0.0000 -0.5433  0.0569 -0.0015  0.0018
                                            0.8239 -0.0646 -0.0108 -0.0004 -0.0075
                                            0.0043  0.0026 -0.0006 -0.1293 -0.0058
                                           -0.0041 -0.0018  0.0006  0.0092  0.0003
                                           -0.0332  0.0195
                ( 65.08%)   0.8067* O   9 s( 41.93%)p 1.38( 57.95%)d 0.00(  0.13%)
                                           -0.0000 -0.6472  0.0198  0.0029  0.0001
                                           -0.7364  0.0187 -0.0047 -0.0018  0.0747
                                           -0.0013  0.0004 -0.0001 -0.1765  0.0013
                                           -0.0005  0.0005  0.0043 -0.0065  0.0015
                                           -0.0307  0.0156
     4. (1.95972) BD ( 2) C   1 - O   9  
                ( 31.19%)   0.5585* C   1 s(  1.80%)p54.30( 97.73%)d 0.26(  0.47%)
                                            0.0003 -0.1341  0.0008  0.0008 -0.0005
                                            0.0589 -0.0143 -0.0014 -0.0009 -0.2504
                                           -0.0139 -0.0038 -0.0018  0.9537  0.0246
                                            0.0229  0.0086  0.0186 -0.0655  0.0054
                                            0.0019 -0.0013
                ( 68.81%)   0.8295* O   9 s(  0.69%)p99.99( 99.19%)d 0.19(  0.13%)
                                            0.0000 -0.0828  0.0044  0.0005 -0.0000
                                           -0.1808  0.0039  0.0006 -0.0008 -0.2955
                                            0.0024  0.0008  0.0013  0.9337 -0.0086
                                            0.0025 -0.0044 -0.0097  0.0334 -0.0017
                                           -0.0070  0.0040
     5. (1.98319) BD ( 1) C   2 - C   3  
                ( 49.51%)   0.7037* C   2 s( 38.95%)p 1.57( 61.01%)d 0.00(  0.04%)
                                           -0.0000  0.6233 -0.0318 -0.0001  0.0004
                                            0.7765 -0.0231 -0.0106  0.0048 -0.0638
                                            0.0353 -0.0041  0.0000  0.0346  0.0043
                                           -0.0010  0.0001  0.0001  0.0018  0.0012
                                            0.0155 -0.0125
                ( 50.49%)   0.7105* C   3 s( 38.89%)p 1.57( 61.08%)d 0.00(  0.04%)
                                            0.0001  0.6231  0.0244 -0.0023  0.0001
                                           -0.7772  0.0262  0.0086 -0.0038  0.0685
                                            0.0339 -0.0062  0.0005 -0.0080  0.0046
                                           -0.0001 -0.0001 -0.0049 -0.0008  0.0010
                                            0.0140 -0.0124
     6. (1.86929) BD ( 2) C   2 - C   3  
                ( 51.74%)   0.7193* C   2 s(  0.00%)p 1.00( 99.93%)d 0.00(  0.06%)
                                           -0.0000 -0.0039  0.0032  0.0003  0.0000
                                           -0.0498 -0.0013 -0.0000 -0.0001 -0.1082
                                           -0.0026 -0.0016  0.0000  0.9923  0.0176
                                            0.0125 -0.0010 -0.0036  0.0242  0.0050
                                           -0.0003  0.0032
                ( 48.26%)   0.6947* C   3 s(  0.09%)p99.99( 99.84%)d 0.73(  0.07%)
                                           -0.0002  0.0304 -0.0047 -0.0003  0.0002
                                            0.0077 -0.0000 -0.0019  0.0001 -0.0724
                                            0.0001 -0.0020  0.0004  0.9963  0.0155
                                            0.0170 -0.0023  0.0040 -0.0246  0.0078
                                            0.0023  0.0014
     7. (1.97660) BD ( 1) C   2 - H  10  
                ( 60.82%)   0.7799* C   2 s( 29.93%)p 2.34( 70.03%)d 0.00(  0.04%)
                                            0.0004 -0.5469 -0.0150 -0.0034  0.0008
                                            0.4893  0.0024 -0.0000 -0.0013  0.6721
                                            0.0039  0.0068  0.0004  0.0957 -0.0002
                                            0.0007 -0.0000 -0.0152 -0.0021 -0.0037
                                            0.0062  0.0090
                ( 39.18%)   0.6259* H  10 s( 99.96%)p 0.00(  0.04%)
                                           -0.9998 -0.0016 -0.0006 -0.0130 -0.0155
                                           -0.0027
     8. (1.94042) BD ( 1) C   3 - C   6  
                ( 48.28%)   0.6949* C   3 s( 33.06%)p 2.02( 66.91%)d 0.00(  0.03%)
                                            0.0004  0.5750 -0.0056  0.0024  0.0019
                                            0.5165 -0.0201 -0.0062 -0.0006  0.6331
                                            0.0156 -0.0123  0.0015  0.0244  0.0030
                                           -0.0017 -0.0000  0.0117  0.0008  0.0020
                                           -0.0052 -0.0117
                ( 51.72%)   0.7192* C   6 s( 30.56%)p 2.27( 69.40%)d 0.00(  0.03%)
                                           -0.0004  0.5528 -0.0057 -0.0006  0.0003
                                           -0.4300 -0.0169  0.0020  0.0019 -0.6631
                                            0.0109  0.0009 -0.0006 -0.2628  0.0012
                                            0.0004 -0.0004  0.0137  0.0061  0.0001
                                            0.0016 -0.0099
     9. (1.96817) BD ( 1) C   3 - H   7  
                ( 60.88%)   0.7803* C   3 s( 27.91%)p 2.58( 72.05%)d 0.00(  0.04%)
                                            0.0005 -0.5281  0.0155 -0.0006  0.0016
                                           -0.3559 -0.0053  0.0031  0.0017  0.7669
                                            0.0088  0.0049  0.0010  0.0746  0.0001
                                            0.0022  0.0004  0.0126 -0.0002 -0.0032
                                            0.0114  0.0075
                ( 39.12%)   0.6254* H   7 s( 99.96%)p 0.00(  0.04%)
                                           -0.9998 -0.0022 -0.0004  0.0070 -0.0187
                                           -0.0035
    10. (1.98322) BD ( 1) C   4 - C   5  
                ( 51.39%)   0.7169* C   4 s( 36.89%)p 1.71( 63.07%)d 0.00(  0.04%)
                                           -0.0001  0.6072  0.0027  0.0140 -0.0002
                                            0.7846 -0.0156 -0.0059  0.0081 -0.1015
                                           -0.0285  0.0056 -0.0047  0.0599 -0.0030
                                            0.0013 -0.0005 -0.0044  0.0022  0.0008
                                            0.0135 -0.0137
                ( 48.61%)   0.6972* C   5 s( 45.75%)p 1.18( 54.21%)d 0.00(  0.04%)
                                           -0.0002  0.6762 -0.0156  0.0000 -0.0005
                                           -0.6665  0.0111  0.0081 -0.0024  0.3080
                                           -0.0254 -0.0004  0.0019  0.0463 -0.0031
                                           -0.0003 -0.0007 -0.0013  0.0018 -0.0005
                                            0.0159 -0.0099
    11. (1.77876) BD ( 2) C   4 - C   5  
                ( 60.96%)   0.7808* C   4 s(  0.48%)p99.99( 99.49%)d 0.06(  0.03%)
                                            0.0001 -0.0656  0.0230  0.0022 -0.0003
                                           -0.0176  0.0097  0.0017 -0.0015  0.0582
                                            0.0001 -0.0022 -0.0014  0.9953  0.0149
                                            0.0167  0.0009  0.0061  0.0147 -0.0051
                                            0.0048  0.0013
                ( 39.04%)   0.6248* C   5 s(  1.71%)p57.32( 98.15%)d 0.08(  0.14%)
                                            0.0003  0.1291  0.0214  0.0030 -0.0008
                                            0.3787  0.0076 -0.0033 -0.0034  0.4184
                                            0.0391 -0.0006 -0.0025  0.8129 -0.0107
                                            0.0227 -0.0010 -0.0069 -0.0350 -0.0044
                                            0.0028  0.0083
    12. (1.98847) BD ( 1) C   4 -Cl   8  
                ( 47.13%)   0.6865* C   4 s( 26.87%)p 2.72( 72.96%)d 0.01(  0.17%)
                                           -0.0000  0.5179 -0.0211 -0.0061 -0.0011
                                           -0.2964  0.0120  0.0023  0.0056  0.8004
                                           -0.0189 -0.0051 -0.0139 -0.0171 -0.0050
                                           -0.0009 -0.0012 -0.0205  0.0002  0.0041
                                           -0.0282 -0.0224
                ( 52.87%)   0.7271*Cl   8 s( 19.90%)p 4.00( 79.57%)d 0.03(  0.53%)
                                            0.0000  0.0001  0.4444  0.0378  0.0006
                                            0.0002 -0.0000  0.0001  0.2922 -0.0175
                                            0.0023  0.0007 -0.0001 -0.0001 -0.8351
                                            0.0495 -0.0076 -0.0013  0.0002 -0.0000
                                           -0.1006  0.0060 -0.0003  0.0003  0.0001
                                           -0.0391 -0.0043  0.0125 -0.0492 -0.0348
    13. (1.97477) BD ( 1) C   5 - C   6  
                ( 47.42%)   0.6886* C   5 s( 50.55%)p 0.98( 49.40%)d 0.00(  0.05%)
                                           -0.0002  0.7110 -0.0014 -0.0014  0.0014
                                            0.4817 -0.0061 -0.0065  0.0052 -0.5055
                                            0.0129  0.0097 -0.0066 -0.0775  0.0009
                                            0.0005 -0.0009 -0.0143  0.0021  0.0060
                                           -0.0105 -0.0119
                ( 52.58%)   0.7251* C   6 s( 33.77%)p 1.96( 66.18%)d 0.00(  0.05%)
                                           -0.0000  0.5810  0.0126  0.0008 -0.0011
                                           -0.3725 -0.0108  0.0004 -0.0015  0.7227
                                           -0.0216 -0.0014  0.0027  0.0073 -0.0057
                                           -0.0006  0.0009 -0.0153  0.0019  0.0016
                                           -0.0096 -0.0129
    14. (1.77919) BD ( 2) C   5 - C   6  
                ( 50.27%)   0.7090* C   5 s(  2.04%)p48.06( 97.82%)d 0.07(  0.14%)
                                           -0.0006 -0.1412 -0.0200 -0.0034  0.0013
                                           -0.4187 -0.0125  0.0005  0.0036 -0.6864
                                           -0.0394  0.0008  0.0019  0.5737 -0.0292
                                           -0.0036 -0.0036  0.0097  0.0116 -0.0288
                                           -0.0107 -0.0156
                ( 49.73%)   0.7052* C   6 s(  0.73%)p99.99( 99.17%)d 0.14(  0.10%)
                                            0.0005  0.0825  0.0216  0.0001  0.0002
                                           -0.2017  0.0034  0.0028  0.0000 -0.1809
                                           -0.0278  0.0002  0.0020  0.9578 -0.0009
                                            0.0065 -0.0004 -0.0034 -0.0208  0.0175
                                            0.0163  0.0008
    15. (1.96367) BD ( 1) C   6 - C  11  
                ( 51.76%)   0.7195* C   6 s( 34.97%)p 1.86( 65.01%)d 0.00(  0.02%)
                                            0.0000  0.5913 -0.0105 -0.0009  0.0009
                                            0.7966  0.0205 -0.0025  0.0004 -0.0652
                                            0.0013 -0.0001 -0.0005  0.1045  0.0035
                                           -0.0004 -0.0001  0.0039 -0.0002  0.0014
                                            0.0092 -0.0082
                ( 48.24%)   0.6945* C  11 s( 31.18%)p 2.21( 68.79%)d 0.00(  0.03%)
                                            0.0001  0.5584 -0.0026  0.0014  0.0006
                                           -0.8291 -0.0137  0.0046 -0.0017  0.0046
                                            0.0065 -0.0020  0.0003  0.0149 -0.0009
                                            0.0016 -0.0006  0.0012 -0.0007  0.0001
                                            0.0125 -0.0097
    16. (1.96623) BD ( 1) C  11 - C  12  
                ( 51.26%)   0.7159* C  11 s( 34.50%)p 1.90( 65.47%)d 0.00(  0.03%)
                                           -0.0001  0.5874  0.0019 -0.0009 -0.0000
                                            0.3988  0.0053 -0.0023  0.0012  0.7031
                                           -0.0127 -0.0119  0.0023 -0.0304  0.0045
                                            0.0026 -0.0006  0.0113  0.0001 -0.0018
                                           -0.0053 -0.0109
                ( 48.74%)   0.6982* C  12 s( 35.78%)p 1.79( 64.18%)d 0.00(  0.04%)
                                           -0.0001  0.5982  0.0005 -0.0031  0.0021
                                           -0.4390  0.0136  0.0110 -0.0030 -0.6604
                                           -0.0144  0.0132 -0.0051  0.1108  0.0041
                                           -0.0010  0.0006  0.0124 -0.0018 -0.0039
                                           -0.0079 -0.0117
    17. (1.62549) BD ( 2) C  11 - C  12  
                ( 52.36%)   0.7236* C  11 s(  0.20%)p99.99( 99.78%)d 0.10(  0.02%)
                                            0.0004 -0.0442  0.0024  0.0009  0.0002
                                           -0.0112 -0.0082 -0.0029 -0.0008  0.0865
                                            0.0101  0.0131 -0.0002  0.9943  0.0129
                                            0.0329 -0.0030  0.0003  0.0084  0.0109
                                           -0.0015 -0.0005
                ( 47.64%)   0.6902* C  12 s(  0.15%)p99.99( 99.81%)d 0.30(  0.04%)
                                           -0.0002 -0.0382  0.0003  0.0021  0.0001
                                            0.0028 -0.0059 -0.0044  0.0010  0.1296
                                            0.0006  0.0040 -0.0008  0.9904  0.0079
                                            0.0184  0.0012 -0.0000 -0.0007 -0.0200
                                            0.0042  0.0051
    18. (1.97294) BD ( 1) C  11 - C  14  
                ( 51.63%)   0.7185* C  11 s( 34.08%)p 1.93( 65.89%)d 0.00(  0.03%)
                                            0.0000  0.5838  0.0056 -0.0008 -0.0002
                                            0.3909  0.0065  0.0007  0.0017 -0.7053
                                            0.0126  0.0059 -0.0029  0.0917 -0.0034
                                           -0.0006  0.0006 -0.0115  0.0008 -0.0041
                                           -0.0058 -0.0106
                ( 48.37%)   0.6955* C  14 s( 35.83%)p 1.79( 64.13%)d 0.00(  0.04%)
                                            0.0000  0.5985  0.0076  0.0018  0.0018
                                           -0.4275  0.0243  0.0045  0.0000  0.6665
                                            0.0028 -0.0118  0.0025 -0.1164  0.0004
                                            0.0022 -0.0002 -0.0120  0.0024 -0.0053
                                           -0.0072 -0.0109
    19. (1.97328) BD ( 1) C  12 - C  13  
                ( 51.39%)   0.7169* C  12 s( 36.50%)p 1.74( 63.46%)d 0.00(  0.04%)
                                            0.0001  0.6030  0.0369  0.0013 -0.0006
                                            0.7937 -0.0313 -0.0243 -0.0060  0.0216
                                           -0.0471 -0.0022  0.0009  0.0179  0.0049
                                           -0.0000  0.0006 -0.0006  0.0012  0.0010
                                            0.0176 -0.0106
                ( 48.61%)   0.6972* C  13 s( 37.54%)p 1.66( 62.41%)d 0.00(  0.04%)
                                           -0.0002  0.6119  0.0312  0.0008  0.0027
                                           -0.7861  0.0019 -0.0081  0.0723 -0.0106
                                           -0.0030 -0.0264  0.0016  0.0000 -0.0031
                                            0.0017 -0.0008  0.0152 -0.0142
    20. (1.97108) BD ( 1) C  12 - H  20  
                ( 61.14%)   0.7819* C  12 s( 27.62%)p 2.62( 72.34%)d 0.00(  0.04%)
                                           -0.0003  0.5248 -0.0285 -0.0001 -0.0012
                                           -0.4152 -0.0116  0.0039  0.0017  0.7382
                                            0.0142 -0.0026  0.0015 -0.0753 -0.0022
                                            0.0007 -0.0006 -0.0142  0.0017 -0.0045
                                           -0.0090 -0.0081
                ( 38.86%)   0.6234* H  20 s( 99.96%)p 0.00(  0.04%)
                                            0.9998  0.0029  0.0006  0.0077 -0.0188
                                            0.0027
    21. (1.96856) BD ( 1) C  13 - C  16  
                ( 53.69%)   0.7327* C  13 s( 38.88%)p 1.57( 61.10%)d 0.00(  0.02%)
                                           -0.0001  0.6232 -0.0181  0.0084 -0.0008
                                            0.4208 -0.0150 -0.0002 -0.6440 -0.0116
                                            0.0049  0.1370  0.0004 -0.0001 -0.0085
                                            0.0025 -0.0039 -0.0045 -0.0114
                ( 46.31%)   0.6805* C  16 s( 35.15%)p 1.84( 64.75%)d 0.00(  0.10%)
                                           -0.0003  0.5897 -0.0456  0.0414 -0.0006
                                           -0.3754 -0.0070 -0.0008  0.0015  0.7049
                                           -0.0755 -0.0175 -0.0021 -0.0598  0.0087
                                            0.0033 -0.0000 -0.0276  0.0036 -0.0033
                                           -0.0042 -0.0137
    22. (1.51951) BD ( 2) C  13 - C  16  
                ( 64.02%)   0.8001* C  13 s(  0.11%)p99.99( 99.89%)d 0.08(  0.01%)
                                           -0.0003 -0.0323 -0.0034 -0.0001 -0.0002
                                           -0.0447  0.0047  0.0003  0.1495 -0.0014
                                            0.0007  0.9871 -0.0121  0.0086  0.0007
                                           -0.0024 -0.0087 -0.0001  0.0024
                ( 35.98%)   0.5998* C  16 s(  0.01%)p99.99( 99.79%)d14.50(  0.20%)
                                            0.0017  0.0082  0.0065 -0.0050  0.0000
                                            0.0395  0.0036 -0.0017 -0.0005  0.0991
                                           -0.0035  0.0085  0.0004  0.9901 -0.0468
                                            0.0623 -0.0001 -0.0043 -0.0430  0.0112
                                           -0.0019 -0.0013
    23. (1.98160) BD ( 1) C  13 -Cl  17  
                ( 43.78%)   0.6617* C  13 s( 23.54%)p 3.24( 76.27%)d 0.01(  0.19%)
                                           -0.0004  0.4848 -0.0145 -0.0130 -0.0024
                                            0.4478 -0.0058 -0.0063  0.7457  0.0025
                                           -0.0139 -0.0768 -0.0006  0.0014  0.0336
                                           -0.0038 -0.0055 -0.0217 -0.0165
                ( 56.22%)   0.7498*Cl  17 s( 21.21%)p 3.69( 78.30%)d 0.02(  0.49%)
                                            0.0000  0.0003  0.4570  0.0571 -0.0016
                                            0.0002 -0.0000 -0.0001 -0.4647  0.0385
                                            0.0185  0.0012  0.0004 -0.0001 -0.7450
                                            0.0612  0.0216 -0.0005  0.0007  0.0000
                                            0.0771 -0.0064 -0.0021  0.0001 -0.0001
                                            0.0558 -0.0057 -0.0085 -0.0235 -0.0332
    24. (1.98033) BD ( 1) C  14 - C  15  
                ( 51.36%)   0.7166* C  14 s( 36.67%)p 1.73( 63.30%)d 0.00(  0.03%)
                                           -0.0000  0.6054  0.0126 -0.0030  0.0004
                                            0.7927 -0.0163 -0.0085  0.0016 -0.0270
                                            0.0376 -0.0044 -0.0007  0.0456 -0.0043
                                            0.0002  0.0002  0.0012  0.0003 -0.0004
                                            0.0133 -0.0110
                ( 48.64%)   0.6975* C  15 s( 35.32%)p 1.83( 64.64%)d 0.00(  0.04%)
                                           -0.0000  0.5942 -0.0121 -0.0018 -0.0000
                                           -0.8018  0.0260 -0.0098 -0.0038 -0.0230
                                            0.0441  0.0020  0.0017 -0.0151 -0.0049
                                           -0.0012 -0.0002 -0.0017  0.0012 -0.0007
                                            0.0157 -0.0110
    25. (1.70828) BD ( 2) C  14 - C  15  
                ( 49.50%)   0.7036* C  14 s(  0.00%)p 1.00( 99.96%)d 0.00(  0.04%)
                                           -0.0001 -0.0029  0.0004 -0.0008  0.0001
                                           -0.0498  0.0004 -0.0011 -0.0004  0.1432
                                            0.0032  0.0024  0.0000  0.9879  0.0164
                                            0.0185 -0.0022  0.0013  0.0173  0.0085
                                           -0.0023 -0.0014
                ( 50.50%)   0.7106* C  15 s(  0.04%)p99.99( 99.92%)d 1.34(  0.05%)
                                            0.0002 -0.0190  0.0003  0.0009 -0.0001
                                           -0.0363  0.0021  0.0012  0.0001  0.1254
                                            0.0019 -0.0023 -0.0007  0.9909  0.0129
                                           -0.0098 -0.0039 -0.0026 -0.0183  0.0113
                                           -0.0001 -0.0039
    26. (1.97975) BD ( 1) C  14 - H  19  
                ( 59.58%)   0.7719* C  14 s( 27.44%)p 2.64( 72.52%)d 0.00(  0.04%)
                                            0.0004 -0.5236  0.0148 -0.0018  0.0020
                                            0.4295  0.0125 -0.0019 -0.0010  0.7302
                                            0.0036  0.0033  0.0002 -0.0858  0.0012
                                           -0.0014 -0.0003 -0.0156  0.0020  0.0025
                                            0.0083  0.0081
                ( 40.42%)   0.6358* H  19 s( 99.96%)p 0.00(  0.04%)
                                           -0.9998 -0.0020 -0.0006 -0.0068 -0.0175
                                            0.0031
    27. (1.96872) BD ( 1) C  15 - C  16  
                ( 53.50%)   0.7314* C  15 s( 36.74%)p 1.72( 63.23%)d 0.00(  0.04%)
                                            0.0003  0.6060 -0.0136 -0.0032  0.0004
                                            0.4301 -0.0542 -0.0001 -0.0009  0.6640
                                            0.0115  0.0115  0.0028 -0.0565 -0.0028
                                           -0.0013 -0.0003  0.0124 -0.0005 -0.0031
                                           -0.0089 -0.0113
                ( 46.50%)   0.6819* C  16 s( 37.12%)p 1.69( 62.82%)d 0.00(  0.06%)
                                           -0.0007  0.6050 -0.0635 -0.0339  0.0003
                                           -0.3713 -0.0186  0.0119  0.0019 -0.6936
                                            0.0407  0.0272 -0.0045  0.0797 -0.0049
                                           -0.0051  0.0002  0.0228 -0.0012 -0.0036
                                            0.0003 -0.0102
    28. (1.98055) BD ( 1) C  15 - H  18  
                ( 59.83%)   0.7735* C  15 s( 27.87%)p 2.59( 72.09%)d 0.00(  0.04%)
                                           -0.0004  0.5273  0.0243  0.0039 -0.0003
                                            0.4078 -0.0038 -0.0002 -0.0002 -0.7349
                                           -0.0235  0.0086 -0.0011  0.1181  0.0036
                                           -0.0012  0.0001 -0.0155  0.0025 -0.0032
                                           -0.0099 -0.0068
                ( 40.17%)   0.6338* H  18 s( 99.96%)p 0.00(  0.04%)
                                            0.9998 -0.0053  0.0009 -0.0109  0.0152
                                           -0.0023
    29. (1.99917) CR ( 1) C   1           s(100.00%)p 0.00(  0.00%)
                                            1.0000  0.0001  0.0000 -0.0000  0.0000
                                            0.0000  0.0000 -0.0000  0.0000 -0.0002
                                            0.0000  0.0000  0.0000 -0.0004 -0.0000
                                           -0.0000 -0.0000 -0.0000  0.0000 -0.0000
                                           -0.0000 -0.0000
    30. (1.99911) CR ( 1) C   2           s(100.00%)p 0.00(  0.00%)
                                            1.0000  0.0002  0.0000  0.0000 -0.0000
                                           -0.0001 -0.0000 -0.0000  0.0000 -0.0003
                                           -0.0000 -0.0000 -0.0000 -0.0000  0.0000
                                           -0.0000  0.0000  0.0000  0.0000  0.0000
                                           -0.0000 -0.0000
    31. (1.99911) CR ( 1) C   3           s(100.00%)p 0.00(  0.00%)
                                            1.0000  0.0000 -0.0000 -0.0000 -0.0000
                                            0.0000  0.0000  0.0000 -0.0000 -0.0007
                                           -0.0000  0.0000 -0.0000  0.0001  0.0000
                                            0.0000 -0.0000 -0.0000 -0.0000  0.0000
                                           -0.0000  0.0000
    32. (1.99864) CR ( 1) C   4           s(100.00%)p 0.00(  0.00%)
                                            1.0000  0.0003  0.0000  0.0000  0.0000
                                           -0.0001  0.0000  0.0000 -0.0000 -0.0002
                                           -0.0000  0.0000 -0.0000 -0.0000 -0.0000
                                            0.0000 -0.0000  0.0000  0.0000  0.0000
                                           -0.0000 -0.0000
    33. (1.99847) CR ( 1) C   5           s(100.00%)p 0.00(  0.00%)
                                            1.0000  0.0001 -0.0000 -0.0000  0.0000
                                           -0.0004 -0.0000  0.0000  0.0000 -0.0006
                                           -0.0000  0.0000  0.0000  0.0002 -0.0000
                                           -0.0000 -0.0000  0.0000  0.0000 -0.0000
                                           -0.0000 -0.0000
    34. (1.99877) CR ( 1) C   6           s(100.00%)p 0.00(  0.00%)
                                            1.0000  0.0002 -0.0000 -0.0000 -0.0000
                                           -0.0001 -0.0000 -0.0000  0.0000 -0.0001
                                            0.0000  0.0000 -0.0000 -0.0005  0.0000
                                           -0.0000  0.0000  0.0000  0.0000 -0.0000
                                           -0.0000 -0.0000
    35. (2.00000) CR ( 1)Cl   8           s(100.00%)
                                            1.0000 -0.0000  0.0000 -0.0000 -0.0000
                                           -0.0000  0.0000 -0.0000 -0.0000  0.0000
                                           -0.0000 -0.0000 -0.0000  0.0000  0.0000
                                           -0.0000  0.0000  0.0000  0.0000  0.0000
                                            0.0000  0.0000 -0.0000 -0.0000 -0.0000
                                            0.0000  0.0000 -0.0000  0.0000  0.0000
    36. (1.99965) CR ( 2)Cl   8           s(100.00%)p 0.00(  0.00%)
                                           -0.0000  1.0000  0.0002 -0.0000 -0.0000
                                           -0.0000  0.0000 -0.0000 -0.0001  0.0000
                                           -0.0000 -0.0000 -0.0000  0.0000  0.0003
                                           -0.0000  0.0000  0.0000  0.0000  0.0000
                                            0.0001  0.0000 -0.0000 -0.0000 -0.0000
                                            0.0000  0.0000 -0.0000  0.0000  0.0000
    37. (1.99998) CR ( 3)Cl   8           s(  0.00%)p 1.00(100.00%)
                                           -0.0000 -0.0000  0.0000 -0.0000 -0.0000
                                           -0.0000  0.0000  1.0000  0.0000  0.0000
                                           -0.0000 -0.0000  0.0000  0.0000  0.0001
                                           -0.0000  0.0000  0.0000  0.0000  0.0000
                                            0.0001  0.0000 -0.0000 -0.0000 -0.0000
                                            0.0000  0.0000 -0.0000  0.0000  0.0000
    38. (1.99991) CR ( 4)Cl   8           s(  0.00%)p 1.00(100.00%)
                                           -0.0000 -0.0000  0.0001 -0.0000 -0.0000
                                           -0.0000  0.0000 -0.0000 -0.0001  0.0000
                                           -0.0000 -0.0000 -0.0000 -1.0000  0.0002
                                           -0.0000  0.0000  0.0000  0.0000  0.0000
                                            0.0001  0.0000 -0.0000 -0.0000 -0.0000
                                            0.0000  0.0000 -0.0000  0.0000  0.0000
    39. (1.99999) CR ( 5)Cl   8           s(  0.00%)p 1.00(100.00%)
                                            0.0000  0.0000 -0.0000  0.0000  0.0000
                                            0.0000 -0.0000  0.0000  0.0000 -0.0000
                                            0.0000  0.0000  0.0000 -0.0000 -0.0000
                                            0.0000 -0.0000 -0.0000 -0.0000  1.0000
                                           -0.0001 -0.0000  0.0000  0.0000  0.0000
                                           -0.0000 -0.0000  0.0000 -0.0000 -0.0000
    40. (1.99977) CR ( 1) O   9           s(100.00%)p 0.00(  0.00%)
                                            1.0000  0.0003  0.0000  0.0000  0.0000
                                           -0.0003  0.0000  0.0000 -0.0000  0.0000
                                           -0.0000  0.0000  0.0000 -0.0000 -0.0000
                                            0.0000 -0.0000  0.0000 -0.0000 -0.0000
                                           -0.0000  0.0000
    41. (1.99900) CR ( 1) C  11           s(100.00%)p 0.00(  0.00%)
                                            1.0000  0.0000 -0.0000 -0.0000 -0.0000
                                            0.0001  0.0000  0.0000  0.0000  0.0001
                                           -0.0000 -0.0000  0.0000 -0.0004 -0.0000
                                           -0.0000  0.0000  0.0000 -0.0000 -0.0000
                                           -0.0000  0.0000
    42. (1.99904) CR ( 1) C  12           s(100.00%)p 0.00(  0.00%)
                                            1.0000  0.0002 -0.0000 -0.0000 -0.0000
                                           -0.0003  0.0000  0.0000  0.0000  0.0002
                                            0.0000  0.0000 -0.0000  0.0001  0.0000
                                            0.0000  0.0000 -0.0000  0.0000 -0.0000
                                           -0.0000 -0.0000
    43. (1.99858) CR ( 1) C  13           s(100.00%)p 0.00(  0.00%)
                                            1.0000  0.0004 -0.0000 -0.0000 -0.0000
                                            0.0000 -0.0000 -0.0000  0.0003 -0.0000
                                           -0.0000  0.0003 -0.0000  0.0000  0.0000
                                           -0.0000 -0.0000 -0.0000 -0.0000
    44. (1.99912) CR ( 1) C  14           s(100.00%)p 0.00(  0.00%)
                                            1.0000  0.0002 -0.0000  0.0000 -0.0000
                                           -0.0002 -0.0000  0.0000  0.0000 -0.0003
                                           -0.0000 -0.0000 -0.0000  0.0001  0.0000
                                            0.0000 -0.0000  0.0000  0.0000 -0.0000
                                           -0.0000 -0.0000
    45. (1.99918) CR ( 1) C  15           s(100.00%)p 0.00(  0.00%)
                                            1.0000  0.0001  0.0000  0.0000 -0.0000
                                            0.0000  0.0000 -0.0000  0.0000 -0.0005
                                           -0.0000  0.0000 -0.0000 -0.0001 -0.0000
                                            0.0000  0.0000 -0.0000  0.0000 -0.0000
                                           -0.0000  0.0000
    46. (1.99895) CR ( 1) C  16           s(100.00%)p 0.00(  0.00%)
                                            1.0000 -0.0004 -0.0002 -0.0000 -0.0000
                                           -0.0019 -0.0001  0.0000  0.0000 -0.0005
                                            0.0000 -0.0000 -0.0000 -0.0016  0.0001
                                           -0.0001  0.0000  0.0000  0.0001 -0.0000
                                            0.0000 -0.0000
    47. (2.00000) CR ( 1)Cl  17           s(100.00%)
                                            1.0000 -0.0000  0.0000 -0.0000  0.0000
                                           -0.0000  0.0000  0.0000  0.0000 -0.0000
                                           -0.0000 -0.0000  0.0000  0.0000  0.0000
                                           -0.0000 -0.0000 -0.0000  0.0000 -0.0000
                                           -0.0000  0.0000  0.0000  0.0000 -0.0000
                                           -0.0000  0.0000  0.0000  0.0000  0.0000
    48. (1.99969) CR ( 2)Cl  17           s(100.00%)p 0.00(  0.00%)
                                           -0.0000  1.0000  0.0001 -0.0000  0.0000
                                           -0.0000  0.0000  0.0000  0.0002 -0.0000
                                           -0.0000 -0.0000 -0.0000  0.0000  0.0004
                                           -0.0000 -0.0000 -0.0000 -0.0000 -0.0000
                                           -0.0000  0.0000  0.0000  0.0000  0.0000
                                           -0.0000  0.0000  0.0000  0.0000  0.0000
    49. (1.99997) CR ( 3)Cl  17           s(  0.00%)p 1.00(100.00%)
                                            0.0000  0.0000 -0.0000  0.0000 -0.0000
                                            0.0000 -0.0000  1.0000 -0.0000  0.0000
                                            0.0000  0.0000  0.0000 -0.0000 -0.0001
                                            0.0000  0.0000  0.0000  0.0000  0.0000
                                            0.0000 -0.0000 -0.0000 -0.0000  0.0000
                                            0.0000 -0.0000 -0.0000 -0.0000 -0.0000
    50. (1.99993) CR ( 4)Cl  17           s(  0.00%)p 1.00(100.00%)
                                            0.0000  0.0000 -0.0001  0.0000 -0.0000
                                            0.0000 -0.0000 -0.0000 -0.0001  0.0000
                                            0.0000  0.0000  0.0000  1.0000 -0.0002
                                            0.0000  0.0000  0.0000  0.0000  0.0000
                                            0.0000 -0.0000 -0.0000 -0.0000 -0.0000
                                            0.0000 -0.0000 -0.0000 -0.0000 -0.0000
    51. (1.99999) CR ( 5)Cl  17           s(  0.00%)p 1.00(100.00%)
                                           -0.0000 -0.0000  0.0000 -0.0000  0.0000
                                           -0.0000  0.0000  0.0000  0.0000 -0.0000
                                           -0.0000 -0.0000 -0.0000  0.0000  0.0000
                                           -0.0000 -0.0000 -0.0000 -0.0000  1.0000
                                           -0.0000 -0.0000 -0.0000 -0.0000  0.0000
                                           -0.0000  0.0000  0.0000  0.0000  0.0000
    52. (1.99197) LP ( 1)Cl   8           s( 79.62%)p 0.26( 20.37%)d 0.00(  0.01%)
                                           -0.0000 -0.0003  0.8922 -0.0100 -0.0001
                                           -0.0001  0.0000 -0.0001 -0.1366  0.0063
                                            0.0009 -0.0003 -0.0002  0.0002  0.4286
                                           -0.0136 -0.0023  0.0003  0.0006  0.0000
                                           -0.0331 -0.0029  0.0000 -0.0001  0.0001
                                            0.0066  0.0001 -0.0005  0.0081  0.0062
    53. (1.96145) LP ( 2)Cl   8           s(  0.00%)p 1.00( 99.98%)d 0.00(  0.02%)
                                            0.0000  0.0000  0.0031  0.0029  0.0001
                                           -0.0001  0.0000  0.0001 -0.9428 -0.0104
                                            0.0015  0.0005 -0.0003  0.0000 -0.3152
                                           -0.0032  0.0001 -0.0004 -0.0001  0.0000
                                           -0.1068 -0.0017  0.0001 -0.0000 -0.0000
                                            0.0117  0.0008  0.0018 -0.0094  0.0009
    54. (1.91549) LP ( 3)Cl   8           s(  0.57%)p99.99( 99.40%)d 0.06(  0.03%)
                                           -0.0000 -0.0001  0.0757  0.0012 -0.0003
                                            0.0000  0.0000 -0.0001 -0.0764 -0.0026
                                            0.0003  0.0001 -0.0001  0.0001 -0.1055
                                           -0.0043  0.0006 -0.0001  0.0001  0.0001
                                            0.9882  0.0199 -0.0009 -0.0004 -0.0004
                                           -0.0002  0.0060 -0.0164 -0.0027 -0.0024
    55. (1.97884) LP ( 1) O   9           s( 57.33%)p 0.74( 42.65%)d 0.00(  0.02%)
                                           -0.0005  0.7571  0.0111  0.0017  0.0001
                                           -0.6486  0.0054  0.0004 -0.0063  0.0661
                                           -0.0011  0.0008  0.0000 -0.0377 -0.0002
                                            0.0001 -0.0002  0.0024 -0.0013 -0.0007
                                           -0.0110  0.0074
    56. (1.86802) LP ( 2) O   9           s(  0.08%)p99.99( 99.85%)d 0.99(  0.08%)
                                           -0.0000  0.0275  0.0021 -0.0028 -0.0000
                                           -0.0469 -0.0002  0.0015 -0.0005 -0.9496
                                           -0.0129  0.0034  0.0019 -0.3071 -0.0036
                                            0.0003  0.0005 -0.0260 -0.0088 -0.0001
                                           -0.0020 -0.0005
    57. (1.70576) LP ( 1) C  16           s( 28.76%)p 2.47( 71.15%)d 0.00(  0.09%)
                                            0.0018  0.5329  0.0597 -0.0027  0.0004
                                            0.8403  0.0620  0.0044  0.0011  0.0039
                                            0.0036  0.0071  0.0013 -0.0389 -0.0003
                                           -0.0004 -0.0008  0.0013  0.0030  0.0010
                                           -0.0245  0.0169
    58. (1.99159) LP ( 1)Cl  17           s( 78.92%)p 0.27( 21.07%)d 0.00(  0.02%)
                                           -0.0000 -0.0003  0.8882 -0.0159  0.0004
                                           -0.0001  0.0000  0.0001  0.2736 -0.0092
                                           -0.0014 -0.0006  0.0003  0.0002  0.3663
                                           -0.0136 -0.0016 -0.0008  0.0004 -0.0000
                                           -0.0370  0.0014  0.0002  0.0001 -0.0000
                                           -0.0102  0.0011  0.0015  0.0040  0.0061
    59. (1.97156) LP ( 2)Cl  17           s(  0.12%)p99.99( 99.86%)d 0.12(  0.01%)
                                            0.0000 -0.0000  0.0342 -0.0043  0.0058
                                            0.0003 -0.0000  0.0001 -0.8398 -0.0165
                                           -0.0022  0.0003 -0.0003 -0.0000  0.5371
                                            0.0082  0.0010  0.0004  0.0003  0.0000
                                           -0.0680 -0.0010  0.0001  0.0000 -0.0000
                                            0.0018 -0.0001  0.0011  0.0119 -0.0014
    60. (1.93465) LP ( 3)Cl  17           s(  0.00%)p 1.00( 99.98%)d 0.00(  0.02%)
                                            0.0000 -0.0000  0.0004  0.0001  0.0001
                                            0.0000 -0.0000 -0.0000  0.0106  0.0002
                                            0.0006  0.0001 -0.0000 -0.0000 -0.1092
                                           -0.0024 -0.0014 -0.0001  0.0000 -0.0000
                                           -0.9935 -0.0234 -0.0114 -0.0008  0.0001
                                            0.0010  0.0098  0.0117 -0.0015 -0.0022
    61. (0.01605) RY*( 1) C   1           s( 17.26%)p 4.74( 81.75%)d 0.06(  0.99%)
                                            0.0000  0.0651  0.4069 -0.0478 -0.0232
                                           -0.0567 -0.8989  0.0154  0.0253 -0.0036
                                            0.0615  0.0268  0.0031  0.0067 -0.0264
                                            0.0009 -0.0039 -0.0204  0.0952 -0.0023
                                           -0.0041  0.0201
    62. (0.00710) RY*( 2) C   1           s(  5.25%)p 9.05( 47.49%)d 9.01( 47.26%)
                                            0.0000  0.0065 -0.0549  0.2215 -0.0185
                                            0.0032 -0.0956  0.0152 -0.0112 -0.0231
                                           -0.6624 -0.1526 -0.0020 -0.0258 -0.0324
                                           -0.0323  0.0086  0.6788  0.0495  0.0176
                                            0.0957  0.0030
    63. (0.00587) RY*( 3) C   1           s( 17.67%)p 0.52(  9.25%)d 4.14( 73.08%)
                                           -0.0000 -0.0154  0.3513  0.2277  0.0341
                                           -0.0281  0.2409 -0.0656  0.0324 -0.0218
                                            0.0947 -0.1097  0.0329  0.0557 -0.0319
                                           -0.0120 -0.0389  0.0282  0.8214  0.0088
                                           -0.2118  0.1017
    64. (0.00270) RY*( 4) C   1           s( 10.65%)p 5.03( 53.55%)d 3.36( 35.80%)
                                            0.0000 -0.0009  0.2094  0.2500  0.0121
                                           -0.0105  0.0684 -0.0321  0.0329 -0.0021
                                            0.6371 -0.3029 -0.0182 -0.0247  0.1577
                                           -0.0656  0.0280  0.5176 -0.2954  0.0255
                                            0.0462  0.0050
    65. (0.00225) RY*( 5) C   1           s( 50.82%)p 0.41( 20.75%)d 0.56( 28.42%)
                                           -0.0000 -0.0060  0.7121  0.0324 -0.0039
                                           -0.0434  0.2611 -0.1143  0.0720  0.0099
                                           -0.3293  0.0698  0.0133 -0.0240  0.0602
                                           -0.0237  0.0298 -0.1477 -0.4249  0.0331
                                           -0.2802  0.0473
    66. (0.00074) RY*( 6) C   1           s( 79.91%)p 0.10(  7.64%)d 0.16( 12.45%)
                                            0.0000  0.0071 -0.2327  0.8601 -0.0723
                                            0.0018 -0.1511 -0.0649  0.0666 -0.0092
                                           -0.0113  0.1941 -0.0523 -0.0074  0.0593
                                           -0.0247  0.0114 -0.2482 -0.1102  0.0214
                                           -0.2200 -0.0430
    67. (0.00039) RY*( 7) C   1           s(  0.07%)p37.16(  2.77%)d99.99( 97.15%)
                                           -0.0000 -0.0013  0.0256  0.0076 -0.0056
                                            0.0009  0.0083  0.0004  0.0037 -0.0017
                                           -0.0068  0.0135  0.0172  0.0072  0.0449
                                           -0.1495 -0.0519  0.0266  0.0001 -0.9677
                                           -0.0558 -0.1770
    68. (0.00032) RY*( 8) C   1           s(  1.37%)p70.07( 95.68%)d 2.16(  2.96%)
                                           -0.0000 -0.0008  0.0604  0.0788 -0.0617
                                           -0.0039  0.0463 -0.0382  0.0621 -0.0019
                                            0.1028  0.0546 -0.0711  0.0049 -0.8207
                                            0.4686 -0.1939  0.0968 -0.1034 -0.0873
                                           -0.0199 -0.0384
    69. (0.00023) RY*( 9) C   1           s(  4.43%)p18.94( 83.98%)d 2.61( 11.58%)
                                            0.0000  0.0008 -0.0178  0.1279  0.1663
                                            0.0091 -0.0386  0.1664  0.0655 -0.0012
                                           -0.1001 -0.6852  0.5472  0.0004 -0.1577
                                           -0.0150  0.0470 -0.3130 -0.0766 -0.0114
                                            0.0948 -0.0535
    70. (0.00011) RY*(10) C   1           s( 11.69%)p 1.66( 19.45%)d 5.89( 68.85%)
                                            0.0000  0.0033  0.0437  0.1158  0.3188
                                            0.0051  0.0229 -0.2650  0.3313 -0.0009
                                           -0.0256  0.1048 -0.0444  0.0010  0.0014
                                            0.0059  0.0178 -0.0868 -0.0153 -0.1436
                                            0.5434  0.6040
    71. (0.00005) RY*(11) C   1           s( 13.02%)p 1.38( 17.96%)d 5.30( 69.02%)
    72. (0.00003) RY*(12) C   1           s( 15.13%)p 5.47( 82.72%)d 0.14(  2.15%)
    73. (0.00002) RY*(13) C   1           s(  6.27%)p13.29( 83.38%)d 1.65( 10.34%)
    74. (0.00001) RY*(14) C   1           s(  5.19%)p16.94( 87.88%)d 1.34(  6.93%)
    75. (0.00001) RY*(15) C   1           s(  1.09%)p89.33( 96.99%)d 1.78(  1.93%)
    76. (0.00000) RY*(16) C   1           s(  0.34%)p99.99( 97.85%)d 5.43(  1.82%)
    77. (0.00000) RY*(17) C   1           s( 59.93%)p 0.19( 11.50%)d 0.48( 28.57%)
    78. (0.00496) RY*( 1) C   2           s(  1.30%)p73.74( 95.50%)d 2.47(  3.20%)
                                            0.0000 -0.0153  0.1107 -0.0185  0.0109
                                            0.0115  0.7853 -0.0030 -0.0172 -0.0283
                                            0.5765 -0.0555  0.0383 -0.0014  0.0124
                                           -0.0122  0.0006 -0.1740  0.0121 -0.0354
                                            0.0070  0.0168
    79. (0.00297) RY*( 2) C   2           s(  2.40%)p40.02( 96.15%)d 0.60(  1.45%)
                                            0.0000  0.0195  0.1230  0.0922  0.0001
                                            0.0404  0.5744 -0.0531 -0.1032 -0.0070
                                           -0.7636  0.0968 -0.0150  0.0020 -0.1527
                                            0.0127 -0.0098  0.1021  0.0349 -0.0131
                                            0.0426 -0.0298
    80. (0.00192) RY*( 3) C   2           s( 69.19%)p 0.42( 28.90%)d 0.03(  1.92%)
                                           -0.0000  0.0054  0.8316  0.0105  0.0100
                                            0.0294 -0.0891  0.1279 -0.0173  0.0033
                                           -0.0525 -0.0346 -0.0876 -0.0081  0.5008
                                           -0.0018  0.0316 -0.0454 -0.0966  0.0843
                                           -0.0218 -0.0139
    81. (0.00103) RY*( 4) C   2           s( 20.70%)p 3.68( 76.26%)d 0.15(  3.05%)
                                           -0.0000  0.0030  0.4508 -0.0608 -0.0025
                                            0.0163 -0.1247  0.2376  0.0560  0.0012
                                            0.1080 -0.0409 -0.0567  0.0121 -0.8143
                                            0.0054 -0.0852  0.0176  0.0830 -0.0041
                                           -0.1463 -0.0429
    82. (0.00033) RY*( 5) C   2           s(  4.04%)p 9.36( 37.79%)d14.41( 58.18%)
                                           -0.0000 -0.0005 -0.0995  0.1691  0.0433
                                            0.0068  0.0297  0.4156  0.1778 -0.0014
                                           -0.0460  0.0428 -0.1735 -0.0119  0.1773
                                           -0.3159  0.0848 -0.0522  0.6118 -0.3164
                                           -0.3091 -0.0952
    83. (0.00021) RY*( 6) C   2           s(  7.73%)p 7.43( 57.42%)d 4.51( 34.85%)
                                           -0.0000  0.0004  0.2070 -0.1835 -0.0280
                                           -0.0063 -0.1055 -0.4909 -0.2814  0.0069
                                            0.0391 -0.0110  0.3322 -0.0060 -0.0465
                                           -0.3529  0.0638  0.0231  0.4870 -0.1763
                                            0.2736  0.0704
    84. (0.00017) RY*( 7) C   2           s( 18.76%)p 3.05( 57.15%)d 1.28( 24.09%)
                                           -0.0000 -0.0086 -0.0633  0.4223 -0.0722
                                            0.0039 -0.0571  0.0421 -0.4060 -0.0075
                                           -0.0756 -0.6002  0.1193  0.0005 -0.0513
                                           -0.1330  0.0327 -0.3934 -0.0549  0.1559
                                           -0.0977 -0.2219
    85. (0.00012) RY*( 8) C   2           s(  7.63%)p 3.87( 29.51%)d 8.24( 62.86%)
                                            0.0000  0.0002 -0.0108  0.2622  0.0865
                                           -0.0049  0.0111 -0.0826  0.2273  0.0019
                                            0.0340  0.2138 -0.1767 -0.0014 -0.0687
                                           -0.3872  0.0612 -0.0890  0.1407  0.7364
                                            0.1606  0.1811
    86. (0.00007) RY*( 9) C   2           s(  0.49%)p99.99( 68.36%)d63.88( 31.15%)
    87. (0.00004) RY*(10) C   2           s(  2.76%)p 9.62( 26.52%)d25.65( 70.72%)
    88. (0.00004) RY*(11) C   2           s( 25.64%)p 0.46( 11.83%)d 2.44( 62.54%)
    89. (0.00002) RY*(12) C   2           s( 31.12%)p 1.67( 51.95%)d 0.54( 16.93%)
    90. (0.00001) RY*(13) C   2           s( 12.21%)p 0.55(  6.66%)d 6.65( 81.13%)
    91. (0.00001) RY*(14) C   2           s( 10.43%)p 7.92( 82.56%)d 0.67(  7.01%)
    92. (0.00001) RY*(15) C   2           s(  4.08%)p14.97( 61.14%)d 8.51( 34.77%)
    93. (0.00000) RY*(16) C   2           s(  2.78%)p34.64( 96.25%)d 0.35(  0.97%)
    94. (0.00000) RY*(17) C   2           s( 78.75%)p 0.21( 16.24%)d 0.06(  5.01%)
    95. (0.00503) RY*( 1) C   3           s(  2.72%)p32.89( 89.55%)d 2.84(  7.72%)
                                           -0.0000  0.0227  0.1602  0.0247 -0.0211
                                           -0.0145  0.0918  0.0395  0.0375  0.0220
                                           -0.9172  0.0425 -0.0616  0.0080 -0.1805
                                           -0.0623 -0.0103 -0.2077  0.0624  0.0761
                                           -0.1562 -0.0051
    96. (0.00262) RY*( 2) C   3           s(  1.39%)p68.76( 95.72%)d 2.07(  2.89%)
                                            0.0000  0.0078  0.0712  0.0889 -0.0298
                                           -0.0245 -0.9380  0.1530  0.1201 -0.0147
                                           -0.0194 -0.0459 -0.0061  0.0063 -0.1665
                                           -0.0915 -0.0045 -0.0064  0.1415  0.0810
                                            0.0461  0.0113
    97. (0.00160) RY*( 3) C   3           s( 44.29%)p 0.81( 36.09%)d 0.44( 19.62%)
                                           -0.0000 -0.0119  0.6640  0.0423  0.0011
                                            0.0264  0.2054  0.0495 -0.0810 -0.0084
                                            0.2942 -0.0949 -0.0254  0.0185 -0.3560
                                           -0.2906 -0.0349 -0.0085  0.3015  0.2845
                                           -0.1481  0.0487
    98. (0.00074) RY*( 4) C   3           s( 39.20%)p 1.19( 46.47%)d 0.37( 14.33%)
                                            0.0000 -0.0044  0.6254  0.0280  0.0038
                                            0.0083 -0.1536 -0.1160 -0.0638 -0.0091
                                           -0.0625 -0.0710 -0.0531 -0.0118  0.5890
                                            0.2487  0.0526  0.0814 -0.1181 -0.2677
                                           -0.1894 -0.1233
    99. (0.00050) RY*( 5) C   3           s(  1.84%)p34.29( 63.26%)d18.91( 34.89%)
                                           -0.0000 -0.0005  0.1092  0.0807 -0.0046
                                            0.0129  0.0633  0.6794  0.0354 -0.0003
                                            0.0156  0.1010  0.0006 -0.0037  0.0049
                                           -0.3934 -0.0192  0.0689 -0.5498 -0.2013
                                            0.0211 -0.0315
   100. (0.00025) RY*( 6) C   3           s(  1.43%)p55.05( 78.68%)d13.92( 19.90%)
                                           -0.0000  0.0043  0.0145  0.0985  0.0660
                                            0.0124  0.0056  0.4405 -0.3782  0.0059
                                            0.0797  0.5201 -0.0941  0.0017  0.0909
                                            0.3943 -0.0036 -0.3184  0.2885  0.0643
                                            0.0621  0.0797
   101. (0.00022) RY*( 7) C   3           s(  6.74%)p 9.25( 62.33%)d 4.59( 30.92%)
                                           -0.0000 -0.0049 -0.1678  0.1976 -0.0140
                                           -0.0001  0.0921  0.1783  0.1308  0.0030
                                           -0.0305 -0.2237  0.0407  0.0130  0.5368
                                           -0.4606  0.1132 -0.1785  0.5192 -0.0455
                                            0.0717  0.0249
   102. (0.00012) RY*( 8) C   3           s( 13.84%)p 2.86( 39.56%)d 3.37( 46.60%)
                                            0.0000 -0.0024 -0.2026  0.2808 -0.1359
                                           -0.0143 -0.0059  0.0152 -0.3493 -0.0039
                                           -0.0563  0.0184 -0.4928  0.0043 -0.0345
                                           -0.0958 -0.1280  0.5284  0.1584 -0.0360
                                           -0.2584 -0.3060
   103. (0.00012) RY*( 9) C   3           s( 51.93%)p 0.61( 31.65%)d 0.32( 16.42%)
                                            0.0000 -0.0002 -0.0662  0.7096  0.1068
                                           -0.0063  0.0870  0.0618  0.3833  0.0021
                                            0.0932 -0.0788  0.1740 -0.0017 -0.1477
                                            0.3019  0.0097 -0.0499 -0.0203 -0.0898
                                           -0.3856  0.0674
   104. (0.00009) RY*(10) C   3           s( 24.52%)p 1.89( 46.24%)d 1.19( 29.23%)
   105. (0.00006) RY*(11) C   3           s(  7.13%)p 3.59( 25.63%)d 9.43( 67.24%)
   106. (0.00004) RY*(12) C   3           s(  1.97%)p21.55( 42.44%)d28.24( 55.60%)
   107. (0.00002) RY*(13) C   3           s(  7.43%)p 2.34( 17.41%)d10.11( 75.16%)
   108. (0.00002) RY*(14) C   3           s( 11.64%)p 5.99( 69.69%)d 1.60( 18.67%)
   109. (0.00002) RY*(15) C   3           s(  1.60%)p24.98( 39.96%)d36.53( 58.44%)
   110. (0.00000) RY*(16) C   3           s(  0.66%)p99.99( 98.20%)d 1.71(  1.14%)
   111. (0.00000) RY*(17) C   3           s( 81.70%)p 0.21( 17.25%)d 0.01(  1.06%)
   112. (0.00786) RY*( 1) C   4           s( 23.53%)p 2.87( 67.49%)d 0.38(  8.98%)
                                           -0.0000  0.0031  0.4816 -0.0576 -0.0014
                                            0.0239  0.7817 -0.0148 -0.0952  0.0196
                                            0.0991 -0.0386 -0.0198 -0.0244  0.2029
                                           -0.0040  0.0129  0.2958 -0.0093 -0.0387
                                            0.0230  0.0136
   113. (0.00551) RY*( 2) C   4           s(  2.61%)p35.66( 93.24%)d 1.58(  4.14%)
                                           -0.0000 -0.0312  0.0846  0.1316  0.0263
                                           -0.0131  0.0458  0.0831  0.0366  0.0044
                                           -0.9597  0.0259 -0.0081 -0.0067  0.0107
                                            0.0034  0.0066  0.0793 -0.0181 -0.0356
                                            0.1779  0.0433
   114. (0.00474) RY*( 3) C   4           s( 51.20%)p 0.84( 42.77%)d 0.12(  6.04%)
                                           -0.0000  0.0068  0.7108  0.0809 -0.0091
                                           -0.0123 -0.5661  0.0911 -0.0228  0.0326
                                            0.1100  0.0596 -0.0631 -0.0184  0.2771
                                            0.0104  0.0158  0.0998 -0.0515 -0.0498
                                            0.2126  0.0092
   115. (0.00247) RY*( 4) C   4           s(  4.22%)p 8.84( 37.34%)d13.84( 58.44%)
                                           -0.0000 -0.0019  0.2046  0.0194  0.0002
                                           -0.0011 -0.0025  0.0339 -0.0129  0.0038
                                            0.0283 -0.0051 -0.0181 -0.0068 -0.6008
                                            0.0819  0.0561  0.0057  0.3981 -0.6482
                                           -0.0136 -0.0736
   116. (0.00127) RY*( 5) C   4           s( 77.91%)p 0.12(  9.45%)d 0.16( 12.64%)
                                           -0.0000 -0.0026 -0.0148  0.8825  0.0016
                                           -0.0072 -0.0059 -0.2383 -0.0838  0.0035
                                            0.0678 -0.0047 -0.1194  0.0001 -0.0904
                                           -0.0487 -0.0344  0.2376  0.0292  0.1138
                                           -0.2354  0.0277
   117. (0.00073) RY*( 6) C   4           s(  7.70%)p 6.53( 50.31%)d 5.45( 41.99%)
                                           -0.0000  0.0009  0.2769 -0.0154 -0.0114
                                           -0.0039  0.0730  0.0682 -0.0326  0.0047
                                            0.0408 -0.0267 -0.0051  0.0110 -0.6497
                                           -0.2202 -0.1375 -0.1817 -0.1745  0.5313
                                            0.2578  0.0873
   118. (0.00066) RY*( 7) C   4           s( 14.09%)p 0.72( 10.14%)d 5.38( 75.77%)
                                            0.0000  0.0108 -0.1470  0.3418 -0.0481
                                           -0.0165  0.1858  0.0204  0.0119  0.0033
                                            0.1466 -0.0447 -0.0084 -0.0056  0.2040
                                            0.0052  0.0289 -0.4537  0.1189 -0.1697
                                            0.7090  0.0790
   119. (0.00031) RY*( 8) C   4           s(  1.02%)p11.64( 11.87%)d85.46( 87.11%)
                                           -0.0000 -0.0062  0.0936 -0.0371 -0.0036
                                            0.0056  0.0020  0.0995 -0.0296 -0.0035
                                           -0.0598  0.0654 -0.0071 -0.0091  0.1714
                                           -0.2579  0.0628 -0.1841  0.8248  0.3464
                                           -0.1801  0.0679
   120. (0.00018) RY*( 9) C   4           s(  7.59%)p10.33( 78.36%)d 1.85( 14.05%)
                                            0.0000 -0.0005  0.0679  0.2488 -0.0968
                                            0.0061  0.0653  0.7201  0.2081 -0.0111
                                            0.0335 -0.3181  0.3341  0.0010  0.0365
                                           -0.0260  0.0377 -0.1711 -0.1337 -0.0394
                                           -0.2695 -0.1385
   121. (0.00013) RY*(10) C   4           s(  5.00%)p 6.23( 31.17%)d12.76( 63.82%)
                                           -0.0000 -0.0244  0.2118  0.0661 -0.0150
                                            0.0084  0.1099 -0.1222 -0.2347 -0.0119
                                           -0.0943  0.4176 -0.0768 -0.0020  0.0460
                                            0.1941 -0.0218 -0.6181 -0.1704 -0.0212
                                           -0.3104 -0.3610
   122. (0.00005) RY*(11) C   4           s(  4.41%)p18.43( 81.33%)d 3.23( 14.26%)
   123. (0.00005) RY*(12) C   4           s(  3.00%)p15.01( 45.01%)d17.33( 51.99%)
   124. (0.00003) RY*(13) C   4           s(  1.05%)p84.50( 88.91%)d 9.54( 10.04%)
   125. (0.00002) RY*(14) C   4           s(  1.10%)p77.63( 85.43%)d12.24( 13.47%)
   126. (0.00000) RY*(15) C   4           s( 94.22%)p 0.05(  4.26%)d 0.02(  1.52%)
   127. (0.00000) RY*(16) C   4           s(  0.04%)p99.99( 97.29%)d67.98(  2.67%)
   128. (0.00001) RY*(17) C   4           s(  1.38%)p47.59( 65.83%)d23.70( 32.78%)
   129. (0.00919) RY*( 1) C   5           s(  1.08%)p89.49( 96.47%)d 2.28(  2.46%)
                                            0.0000 -0.0026  0.1035  0.0020 -0.0076
                                           -0.0554  0.2629  0.0175  0.0102 -0.0368
                                            0.9360 -0.0048  0.0227 -0.0049  0.1126
                                            0.0343  0.0130  0.1202 -0.0535  0.0651
                                           -0.0508 -0.0204
   130. (0.00286) RY*( 2) C   5           s(  0.92%)p99.99( 95.97%)d 3.39(  3.11%)
                                           -0.0000 -0.0033  0.0953  0.0060  0.0066
                                            0.0135  0.9333 -0.0609  0.0035 -0.0060
                                           -0.2813  0.0641  0.0342  0.0024 -0.0024
                                           -0.0123  0.0090  0.0193  0.0397  0.0142
                                           -0.1702  0.0025
   131. (0.00138) RY*( 3) C   5           s(  4.57%)p10.07( 46.05%)d10.80( 49.37%)
                                            0.0000 -0.0030  0.2123  0.0192  0.0165
                                           -0.0251 -0.0342 -0.2159 -0.0570 -0.0315
                                           -0.1389 -0.1458 -0.0843  0.0058  0.5666
                                            0.1968  0.0209 -0.0217 -0.5867  0.3733
                                            0.0376  0.0913
   132. (0.00107) RY*( 4) C   5           s( 87.18%)p 0.08(  7.30%)d 0.06(  5.53%)
                                            0.0000  0.0082  0.9271 -0.1048  0.0353
                                           -0.0162 -0.0678  0.0391  0.0121 -0.0125
                                           -0.0286 -0.1332 -0.0290 -0.0086 -0.2097
                                           -0.0526 -0.0071 -0.0474  0.1059 -0.1061
                                            0.1396  0.1052
   133. (0.00071) RY*( 5) C   5           s(  0.63%)p99.99( 83.72%)d24.89( 15.65%)
                                           -0.0000  0.0045  0.0764  0.0134  0.0159
                                            0.0034 -0.0593 -0.3221 -0.0136  0.0127
                                            0.0011  0.1662  0.0205  0.0218  0.5622
                                           -0.6111 -0.1073  0.0223  0.2304 -0.3156
                                           -0.0412 -0.0400
   134. (0.00031) RY*( 6) C   5           s(  7.79%)p11.05( 86.03%)d 0.79(  6.18%)
                                            0.0000 -0.0003  0.0460  0.2733  0.0328
                                            0.0110  0.0380  0.8052  0.0093 -0.0073
                                           -0.0697 -0.1481  0.0412  0.0192  0.4205
                                           -0.0375  0.0561 -0.0172  0.2171  0.0758
                                            0.0808 -0.0460
   135. (0.00022) RY*( 7) C   5           s(  3.42%)p24.40( 83.36%)d 3.87( 13.22%)
                                           -0.0000 -0.0028  0.1747 -0.0018 -0.0604
                                           -0.0076 -0.1222  0.0444  0.5597  0.0092
                                           -0.0539  0.6687  0.0459  0.0051  0.0865
                                            0.2083  0.0157  0.1834  0.0903  0.2103
                                           -0.1873 -0.1052
   136. (0.00018) RY*( 8) C   5           s(  0.92%)p27.37( 25.27%)d79.96( 73.81%)
                                           -0.0000  0.0094  0.0952 -0.0003  0.0092
                                           -0.0015 -0.1200  0.2735 -0.2183  0.0094
                                           -0.0406  0.0487  0.1864 -0.0154 -0.1343
                                           -0.2220 -0.0967  0.2605 -0.4458 -0.1814
                                           -0.6620 -0.0190
   137. (0.00013) RY*( 9) C   5           s(  2.65%)p30.95( 82.07%)d 5.76( 15.28%)
                                           -0.0000  0.0016 -0.0735 -0.0767  0.1234
                                           -0.0058  0.0020  0.0415  0.5006  0.0102
                                            0.0219 -0.3407 -0.6637 -0.0007  0.0030
                                           -0.0807 -0.0689 -0.0832  0.0003 -0.0941
                                           -0.3447  0.1348
   138. (0.00013) RY*(10) C   5           s(  9.98%)p 2.80( 27.92%)d 6.22( 62.10%)
                                            0.0000 -0.0077 -0.0135  0.3143 -0.0284
                                            0.0041  0.1095  0.0956  0.3470 -0.0071
                                            0.0144  0.0888 -0.0173 -0.0156 -0.1830
                                           -0.2853 -0.1187 -0.0942 -0.5278 -0.2258
                                            0.4426 -0.2944
   139. (0.00008) RY*(11) C   5           s( 41.91%)p 0.22(  9.32%)d 1.16( 48.77%)
   140. (0.00005) RY*(12) C   5           s(  1.35%)p49.10( 66.50%)d23.74( 32.15%)
   141. (0.00005) RY*(13) C   5           s(  1.05%)p41.03( 42.94%)d53.53( 56.02%)
   142. (0.00004) RY*(14) C   5           s( 39.64%)p 0.36( 14.18%)d 1.16( 46.17%)
   143. (0.00000) RY*(15) C   5           s( 94.74%)p 0.03(  2.92%)d 0.02(  2.34%)
   144. (0.00000) RY*(16) C   5           s(  1.01%)p95.12( 96.38%)d 2.57(  2.61%)
   145. (0.00001) RY*(17) C   5           s(  1.10%)p31.03( 34.02%)d59.17( 64.88%)
   146. (0.00906) RY*( 1) C   6           s(  8.46%)p10.36( 87.66%)d 0.46(  3.88%)
                                            0.0000 -0.0062  0.2906 -0.0118  0.0068
                                            0.0033  0.2952  0.0389  0.0032 -0.0153
                                           -0.8724  0.0315  0.0324 -0.0392  0.1435
                                           -0.0441  0.0190  0.0424 -0.0809  0.0139
                                            0.1740  0.0007
   147. (0.00475) RY*( 2) C   6           s(  0.63%)p99.99( 96.51%)d 4.50(  2.85%)
                                           -0.0000 -0.0053  0.0691 -0.0361  0.0156
                                            0.0296 -0.9210 -0.0909 -0.0655 -0.0061
                                           -0.3125  0.0342  0.0602  0.0008  0.0235
                                           -0.0171  0.0050  0.0457 -0.0106  0.0182
                                           -0.1612 -0.0044
   148. (0.00173) RY*( 3) C   6           s( 48.22%)p 0.51( 24.80%)d 0.56( 26.98%)
                                            0.0000  0.0031  0.6942  0.0176  0.0029
                                            0.0081 -0.1217  0.0778 -0.0720 -0.0020
                                            0.3245  0.0034  0.0403 -0.0157  0.3140
                                           -0.1154  0.0537 -0.3359 -0.1949  0.0289
                                            0.3421  0.0331
   149. (0.00133) RY*( 4) C   6           s(  5.48%)p13.59( 74.56%)d 3.64( 19.96%)
                                            0.0000  0.0008  0.2229  0.0714 -0.0083
                                            0.0085 -0.0094  0.1111 -0.0637 -0.0057
                                           -0.0165  0.0119  0.0387 -0.0187 -0.8478
                                            0.0686 -0.0566 -0.0175 -0.4284  0.1070
                                            0.0475  0.0455
   150. (0.00085) RY*( 5) C   6           s( 11.90%)p 1.72( 20.41%)d 5.69( 67.70%)
                                           -0.0000 -0.0011  0.3338  0.0869 -0.0021
                                            0.0052  0.0069  0.1097 -0.0774 -0.0070
                                           -0.0041 -0.0003  0.0340  0.0154 -0.3305
                                           -0.2710 -0.0429  0.0144  0.7818 -0.2549
                                           -0.0216  0.0125
   151. (0.00053) RY*( 6) C   6           s(  9.44%)p 1.05(  9.95%)d 8.54( 80.61%)
                                            0.0000  0.0013 -0.0803  0.2966 -0.0019
                                            0.0026 -0.0289  0.2908 -0.0366  0.0021
                                           -0.0243 -0.0381  0.0009 -0.0093  0.0394
                                           -0.0282  0.0909 -0.0403  0.2337  0.8208
                                            0.0244  0.2747
   152. (0.00040) RY*( 7) C   6           s( 48.86%)p 0.62( 30.09%)d 0.43( 21.06%)
                                            0.0000  0.0017 -0.2401  0.6564  0.0047
                                           -0.0005 -0.0645  0.4154 -0.0499 -0.0027
                                           -0.0643 -0.1539  0.0234  0.0058  0.0959
                                           -0.2860 -0.0479 -0.1364 -0.2178 -0.3794
                                           -0.0189  0.0145
   153. (0.00031) RY*( 8) C   6           s( 10.26%)p 8.04( 82.45%)d 0.71(  7.29%)
                                            0.0000  0.0011  0.1081  0.2908  0.0794
                                            0.0036 -0.0114  0.0717 -0.0269 -0.0024
                                           -0.0197 -0.0060  0.2140 -0.0029  0.0425
                                            0.8773  0.0299 -0.0900  0.1665 -0.1757
                                           -0.0018  0.0785
   154. (0.00018) RY*( 9) C   6           s( 20.38%)p 1.02( 20.89%)d 2.88( 58.74%)
                                            0.0000 -0.0006  0.3310  0.3050  0.0344
                                            0.0051  0.1579 -0.2143  0.2262 -0.0097
                                            0.0537  0.1768  0.1842  0.0018  0.0841
                                           -0.1019  0.0348  0.0561 -0.1079  0.1234
                                           -0.7274 -0.1680
   155. (0.00011) RY*(10) C   6           s( 17.95%)p 2.67( 47.90%)d 1.90( 34.15%)
                                           -0.0000 -0.0060  0.0679  0.3865 -0.1596
                                           -0.0024 -0.0007 -0.2564 -0.4819  0.0095
                                            0.0605  0.2122 -0.3500 -0.0002  0.0436
                                            0.0639 -0.0610  0.4063  0.0015  0.0884
                                            0.2003 -0.3585
   156. (0.00008) RY*(11) C   6           s( 15.20%)p 3.48( 52.89%)d 2.10( 31.90%)
   157. (0.00008) RY*(12) C   6           s(  8.58%)p 4.12( 35.36%)d 6.53( 56.06%)
   158. (0.00006) RY*(13) C   6           s(  3.82%)p19.61( 74.90%)d 5.57( 21.28%)
   159. (0.00004) RY*(14) C   6           s( 12.60%)p 6.05( 76.26%)d 0.88( 11.13%)
   160. (0.00002) RY*(15) C   6           s(  3.31%)p18.52( 61.28%)d10.70( 35.41%)
   161. (0.00000) RY*(16) C   6           s(  0.01%)p99.99( 98.18%)d99.99(  1.81%)
   162. (0.00001) RY*(17) C   6           s( 74.85%)p 0.08(  6.15%)d 0.25( 19.00%)
   163. (0.00095) RY*( 1) H   7           s( 97.16%)p 0.03(  2.84%)
                                           -0.0027  0.9857  0.0022 -0.1614 -0.0289
                                           -0.0392
   164. (0.00017) RY*( 2) H   7           s( 90.62%)p 0.10(  9.38%)
                                            0.0055 -0.0133  0.9518  0.0020 -0.2983
                                           -0.0692
   165. (0.00012) RY*( 3) H   7           s(  0.16%)p99.99( 99.84%)
                                            0.0002  0.0381  0.0136  0.0282 -0.1858
                                            0.9814
   166. (0.00006) RY*( 4) H   7           s(  9.52%)p 9.50( 90.48%)
   167. (0.00006) RY*( 5) H   7           s(  2.58%)p37.83( 97.42%)
   168. (0.00670) RY*( 1)Cl   8           s(  0.06%)p99.99( 60.93%)d99.99( 39.01%)
                                            0.0000 -0.0000 -0.0023  0.0222  0.0094
                                           -0.0014  0.0002  0.0000 -0.0046  0.1242
                                           -0.0097  0.0016  0.0055 -0.0000  0.0102
                                            0.2978 -0.0453 -0.0068 -0.0048  0.0000
                                            0.0053 -0.6991 -0.1119 -0.0396 -0.0047
                                            0.0228  0.2283 -0.5519 -0.1272 -0.1290
   169. (0.00337) RY*( 2)Cl   8           s(  0.29%)p99.99( 75.01%)d85.33( 24.70%)
                                            0.0000 -0.0000 -0.0061  0.0404 -0.0350
                                            0.0004 -0.0000  0.0000 -0.0086  0.7236
                                            0.0226 -0.0307  0.0063 -0.0000  0.0180
                                            0.4143 -0.0207 -0.0149  0.0017  0.0000
                                            0.0030  0.2269  0.0287  0.0052  0.0014
                                            0.2733 -0.0434  0.1721 -0.3750  0.0148
   170. (0.00111) RY*( 3)Cl   8           s(  6.16%)p11.81( 72.75%)d 3.42( 21.09%)
                                            0.0000 -0.0000 -0.0178  0.2464 -0.0238
                                           -0.0006  0.0010  0.0000 -0.0278 -0.3644
                                           -0.2293  0.0161  0.0080 -0.0000  0.0724
                                            0.6961 -0.1562  0.0030 -0.0204  0.0000
                                            0.0075  0.1573  0.0408  0.0010  0.0001
                                           -0.3954 -0.0931  0.1110 -0.0427 -0.1780
   171. (0.00032) RY*( 4)Cl   8           s( 66.27%)p 0.35( 23.03%)d 0.16( 10.70%)
                                            0.0000 -0.0000 -0.0014  0.8071 -0.0994
                                           -0.0379  0.0024  0.0000 -0.0034  0.1663
                                           -0.2611  0.1174 -0.0106 -0.0000  0.0102
                                           -0.2464  0.1321 -0.1789  0.0203  0.0000
                                           -0.0020 -0.0040 -0.0992  0.0022  0.0002
                                           -0.1377  0.0037 -0.1056 -0.0285  0.2758
   172. (0.00018) RY*( 5)Cl   8           s( 20.85%)p 3.13( 65.24%)d 0.67( 13.91%)
                                            0.0000 -0.0000 -0.0012  0.3556  0.2860
                                           -0.0153  0.0029  0.0000  0.0023 -0.2636
                                            0.5906 -0.0566 -0.0002 -0.0000  0.0182
                                            0.1941  0.3772 -0.1964 -0.0159  0.0000
                                            0.0029 -0.0131  0.1030 -0.0306 -0.0029
                                            0.3497  0.0512  0.0748  0.0245 -0.0894
   173. (0.00011) RY*( 6)Cl   8           s(  3.03%)p24.61( 74.54%)d 7.40( 22.43%)
                                           -0.0000  0.0000  0.0043  0.0675  0.1583
                                           -0.0256 -0.0001 -0.0000  0.0024  0.1354
                                           -0.1541  0.0892  0.0066  0.0000 -0.0181
                                            0.0198 -0.2666 -0.1414  0.0001 -0.0000
                                            0.0127 -0.3627  0.6804 -0.0943 -0.0050
                                            0.0734  0.0499  0.3335  0.3138  0.0815
   174. (0.00007) RY*( 7)Cl   8           s(  1.47%)p20.90( 30.62%)d46.35( 67.92%)
   175. (0.00004) RY*( 8)Cl   8           s( 34.06%)p 1.49( 50.62%)d 0.45( 15.32%)
   176. (0.00002) RY*( 9)Cl   8           s( 36.17%)p 1.18( 42.71%)d 0.58( 21.12%)
   177. (0.00001) RY*(10)Cl   8           s(  1.14%)p17.81( 20.35%)d68.72( 78.51%)
   178. (0.00001) RY*(11)Cl   8           s(  0.30%)p99.99( 51.87%)d99.99( 47.84%)
   179. (0.00001) RY*(12)Cl   8           s( 11.51%)p 2.97( 34.16%)d 4.72( 54.33%)
   180. (0.00000) RY*(13)Cl   8           s(  0.09%)p99.99( 99.64%)d 2.93(  0.27%)
   181. (0.00000) RY*(14)Cl   8           s(  2.22%)p43.21( 96.14%)d 0.74(  1.64%)
   182. (0.00000) RY*(15)Cl   8           s(  0.01%)p99.99( 99.63%)d27.88(  0.36%)
   183. (0.00000) RY*(16)Cl   8           s(  0.00%)p 1.00( 99.89%)d 0.00(  0.10%)
   184. (0.00000) RY*(17)Cl   8           s( 99.52%)p 0.00(  0.17%)d 0.00(  0.31%)
   185. (0.00000) RY*(18)Cl   8           s(100.00%)p 0.00(  0.00%)d 0.00(  0.00%)
   186. (0.00000) RY*(19)Cl   8           s( 14.94%)p 5.35( 79.84%)d 0.35(  5.22%)
   187. (0.00000) RY*(20)Cl   8           s(  0.03%)p99.99( 99.81%)d 6.52(  0.16%)
   188. (0.00001) RY*(21)Cl   8           s(  1.80%)p13.20( 23.74%)d41.39( 74.46%)
   189. (0.00475) RY*( 1) O   9           s(  1.06%)p91.83( 97.33%)d 1.52(  1.61%)
                                           -0.0000 -0.0007  0.0738 -0.0717  0.0010
                                            0.0026 -0.0404  0.0148  0.0006  0.0096
                                           -0.9211 -0.0272 -0.0104  0.0023 -0.3487
                                            0.0174 -0.0097  0.1204  0.0394  0.0006
                                            0.0095  0.0028
   190. (0.00238) RY*( 2) O   9           s(  0.39%)p99.99( 98.42%)d 3.01(  1.19%)
                                           -0.0000 -0.0004  0.0615  0.0123 -0.0029
                                            0.0001 -0.0008  0.0822 -0.0446 -0.0032
                                           -0.3425  0.0097 -0.0088  0.0122  0.9253
                                           -0.0150  0.0359  0.0518 -0.0881  0.0047
                                            0.0355 -0.0118
   191. (0.00047) RY*( 3) O   9           s( 26.17%)p 2.76( 72.19%)d 0.06(  1.64%)
                                           -0.0000 -0.0017  0.3758 -0.3470 -0.0067
                                           -0.0003 -0.7175 -0.4428 -0.0663 -0.0005
                                            0.0672 -0.0018 -0.0129  0.0007  0.0437
                                            0.0095 -0.0007  0.0231  0.0053  0.0161
                                           -0.1239 -0.0162
   192. (0.00017) RY*( 4) O   9           s( 58.52%)p 0.68( 39.69%)d 0.03(  1.80%)
                                           -0.0000  0.0088  0.6743 -0.3611 -0.0047
                                            0.0276  0.5665 -0.0208 -0.0741  0.0024
                                            0.0547 -0.2487  0.0630 -0.0001 -0.0098
                                           -0.0176  0.0042 -0.0850 -0.0033  0.0066
                                           -0.1034  0.0041
   193. (0.00009) RY*( 5) O   9           s( 51.67%)p 0.66( 33.89%)d 0.28( 14.44%)
   194. (0.00005) RY*( 6) O   9           s( 32.79%)p 1.68( 55.06%)d 0.37( 12.15%)
   195. (0.00003) RY*( 7) O   9           s(  2.57%)p37.18( 95.39%)d 0.80(  2.05%)
   196. (0.00002) RY*( 8) O   9           s(  0.23%)p99.99( 84.67%)d64.47( 15.10%)
   197. (0.00000) RY*( 9) O   9           s(  0.39%)p99.99( 99.49%)d 0.29(  0.11%)
   198. (0.00000) RY*(10) O   9           s( 99.84%)p 0.00(  0.15%)d 0.00(  0.01%)
   199. (0.00001) RY*(11) O   9           s( 20.05%)p 3.94( 79.08%)d 0.04(  0.88%)
   200. (0.00000) RY*(12) O   9           s(  0.00%)p 1.00( 99.97%)d 0.00(  0.03%)
   201. (0.00000) RY*(13) O   9           s(  1.11%)p 4.91(  5.47%)d83.88( 93.42%)
   202. (0.00000) RY*(14) O   9           s(  0.03%)p99.99( 11.47%)d99.99( 88.51%)
   203. (0.00001) RY*(15) O   9           s(  0.16%)p 5.56(  0.89%)d99.99( 98.95%)
   204. (0.00001) RY*(16) O   9           s(  2.78%)p 7.81( 21.73%)d27.12( 75.48%)
   205. (0.00000) RY*(17) O   9           s(  2.20%)p 2.50(  5.51%)d41.90( 92.29%)
   206. (0.00083) RY*( 1) H  10           s( 99.00%)p 0.01(  1.00%)
                                           -0.0031  0.9950 -0.0065  0.0932  0.0224
                                           -0.0285
   207. (0.00022) RY*( 2) H  10           s( 86.09%)p 0.16( 13.91%)
                                            0.0070  0.0343  0.9272 -0.2513 -0.2708
                                           -0.0510
   208. (0.00011) RY*( 3) H  10           s(  0.13%)p99.99( 99.87%)
                                            0.0001  0.0360 -0.0015 -0.0482 -0.1417
                                            0.9881
   209. (0.00005) RY*( 4) H  10           s(  1.06%)p93.68( 98.94%)
   210. (0.00003) RY*( 5) H  10           s( 13.76%)p 6.27( 86.24%)
   211. (0.00742) RY*( 1) C  11           s(  2.28%)p41.81( 95.17%)d 1.12(  2.56%)
                                            0.0000 -0.0016  0.1084  0.1047  0.0073
                                            0.0176 -0.8317 -0.0629 -0.0610  0.0063
                                            0.4931  0.0566 -0.0383 -0.0148  0.0615
                                           -0.0103  0.0043  0.0651  0.0641  0.0294
                                            0.1278 -0.0029
   212. (0.00522) RY*( 2) C  11           s(  3.00%)p31.30( 93.80%)d 1.07(  3.21%)
                                           -0.0000  0.0022  0.1731 -0.0008  0.0027
                                            0.0042 -0.4621  0.0531 -0.0159 -0.0095
                                           -0.8226  0.1690  0.0508  0.0051 -0.1154
                                           -0.0028 -0.0062 -0.1292 -0.0337  0.0041
                                            0.1172 -0.0221
   213. (0.00293) RY*( 3) C  11           s(  2.15%)p37.68( 80.91%)d 7.89( 16.94%)
                                           -0.0000 -0.0004  0.1405  0.0401 -0.0113
                                           -0.0033  0.0007 -0.2746 -0.0069  0.0021
                                           -0.0218 -0.2303 -0.0091  0.0352 -0.0652
                                           -0.8209 -0.0270  0.0154 -0.1449 -0.3733
                                            0.0216  0.0914
   214. (0.00274) RY*( 4) C  11           s( 22.60%)p 3.13( 70.75%)d 0.29(  6.65%)
                                           -0.0000  0.0021  0.4709 -0.0611 -0.0233
                                           -0.0098  0.1301 -0.6550 -0.0046  0.0015
                                           -0.0185  0.3150 -0.0212 -0.0171  0.3851
                                            0.1123  0.0153 -0.0991  0.1871  0.0598
                                           -0.1346  0.0025
   215. (0.00221) RY*( 5) C  11           s(  4.56%)p19.91( 90.69%)d 1.04(  4.75%)
                                           -0.0000 -0.0046  0.2128 -0.0149  0.0059
                                           -0.0020 -0.0762 -0.3324  0.0163 -0.0133
                                           -0.0811 -0.7790  0.0142  0.0005 -0.1877
                                            0.3757  0.0114  0.1106 -0.1676  0.0725
                                           -0.0262 -0.0357
   216. (0.00118) RY*( 6) C  11           s(  1.22%)p74.68( 91.35%)d 6.07(  7.42%)
                                            0.0000  0.0015  0.1096 -0.0089 -0.0115
                                           -0.0007  0.0781 -0.2194 -0.0194  0.0117
                                            0.1500  0.3645 -0.0652 -0.0000 -0.8153
                                            0.1846 -0.0170  0.0107 -0.0354 -0.2556
                                            0.0269  0.0826
   217. (0.00053) RY*( 7) C  11           s( 53.20%)p 0.59( 31.59%)d 0.29( 15.21%)
                                            0.0000 -0.0026  0.7192 -0.1094  0.0535
                                            0.0001  0.1425  0.4351  0.2575  0.0060
                                            0.1379  0.0228 -0.1231  0.0017 -0.0182
                                           -0.0675  0.0186  0.0106 -0.2476  0.1777
                                            0.2428  0.0120
   218. (0.00042) RY*( 8) C  11           s(  4.98%)p 2.94( 14.61%)d16.16( 80.41%)
                                           -0.0000 -0.0003  0.1693 -0.1424  0.0287
                                           -0.0009  0.0010  0.2290  0.0966 -0.0020
                                           -0.0166 -0.1819  0.1024 -0.0022  0.0939
                                            0.1768  0.0190  0.0073  0.6205 -0.6000
                                            0.1086  0.2174
   219. (0.00030) RY*( 9) C  11           s( 63.15%)p 0.37( 23.15%)d 0.22( 13.70%)
                                           -0.0000  0.0001  0.1918  0.7706  0.0297
                                           -0.0031  0.0899  0.1412 -0.2832 -0.0044
                                           -0.0989 -0.0018 -0.3272 -0.0010  0.0230
                                            0.0390  0.0658  0.2892  0.1118 -0.0598
                                           -0.1911  0.0275
   220. (0.00014) RY*(10) C  11           s(  7.26%)p 4.48( 32.51%)d 8.29( 60.23%)
                                            0.0000  0.0023  0.1411 -0.1439  0.1789
                                           -0.0023  0.0145  0.0887 -0.3660  0.0053
                                            0.0380 -0.1544  0.0470  0.0038 -0.2978
                                           -0.2584  0.0119 -0.2570  0.4979  0.4854
                                           -0.2194  0.0674
   221. (0.00011) RY*(11) C  11           s(  6.29%)p 3.96( 24.92%)d10.93( 68.79%)
                                            0.0000 -0.0013 -0.0346  0.2020 -0.1447
                                            0.0058  0.1180 -0.1552  0.1892 -0.0090
                                           -0.0483  0.0300  0.3778  0.0018 -0.1088
                                           -0.1303 -0.0220  0.4550  0.3277  0.2910
                                            0.5160 -0.1501
   222. (0.00009) RY*(12) C  11           s(  8.43%)p 6.91( 58.25%)d 3.95( 33.32%)
   223. (0.00006) RY*(13) C  11           s(  1.71%)p17.90( 30.54%)d39.72( 67.75%)
   224. (0.00003) RY*(14) C  11           s( 27.27%)p 1.46( 39.77%)d 1.21( 32.97%)
   225. (0.00004) RY*(15) C  11           s(  6.21%)p 2.56( 15.92%)d12.54( 77.87%)
   226. (0.00000) RY*(16) C  11           s(  0.14%)p99.99( 98.77%)d 7.98(  1.10%)
   227. (0.00000) RY*(17) C  11           s( 85.60%)p 0.09(  7.38%)d 0.08(  7.02%)
   228. (0.01264) RY*( 1) C  12           s(  0.98%)p99.99( 97.54%)d 1.52(  1.49%)
                                            0.0000 -0.0338  0.0895 -0.0205  0.0137
                                           -0.0460 -0.2481 -0.0100  0.0110  0.0187
                                           -0.9405  0.0926 -0.0027 -0.0057  0.1317
                                           -0.0262  0.0043  0.1118 -0.0235  0.0028
                                            0.0424  0.0038
   229. (0.00666) RY*( 2) C  12           s(  9.27%)p 9.42( 87.34%)d 0.37(  3.39%)
                                            0.0000 -0.0102  0.3042 -0.0061 -0.0070
                                           -0.0271 -0.8911 -0.1135  0.0493 -0.0190
                                            0.2374 -0.0169  0.0345 -0.0029 -0.0589
                                           -0.0414  0.0015 -0.1383 -0.0257 -0.0359
                                           -0.1128  0.0076
   230. (0.00324) RY*( 3) C  12           s(  1.87%)p41.75( 78.11%)d10.70( 20.02%)
                                            0.0000 -0.0016  0.1359 -0.0153 -0.0035
                                           -0.0098  0.0204 -0.1462 -0.0050  0.0008
                                           -0.0682  0.0776  0.0148 -0.0068 -0.3976
                                            0.7679 -0.0229  0.0282  0.3806  0.2229
                                           -0.0651 -0.0257
   231. (0.00185) RY*( 4) C  12           s( 86.04%)p 0.15( 13.20%)d 0.01(  0.76%)
                                            0.0000 -0.0013  0.9270 -0.0313 -0.0119
                                           -0.0313  0.3307 -0.0531 -0.0043  0.0248
                                            0.0097 -0.0339 -0.0402 -0.0005  0.0402
                                           -0.1163  0.0134 -0.0278 -0.0644 -0.0148
                                            0.0360  0.0342
   232. (0.00139) RY*( 5) C  12           s(  0.08%)p99.99( 93.71%)d75.80(  6.21%)
                                            0.0000 -0.0009  0.0230  0.0165  0.0041
                                           -0.0027 -0.0350 -0.0971 -0.0074  0.0001
                                            0.1344  0.0573 -0.0102 -0.0095  0.8917
                                            0.3269  0.0535  0.0264  0.1105  0.2183
                                           -0.0106 -0.0381
   233. (0.00054) RY*( 6) C  12           s( 15.03%)p 4.49( 67.51%)d 1.16( 17.46%)
                                            0.0000  0.0053  0.0308  0.3859  0.0211
                                           -0.0129 -0.0765  0.2673  0.0076 -0.0080
                                           -0.0496 -0.7567  0.0770  0.0015  0.0126
                                            0.1272 -0.0103 -0.0252  0.0296  0.0960
                                            0.3851  0.1249
   234. (0.00021) RY*( 7) C  12           s( 13.71%)p 0.99( 13.53%)d 5.31( 72.75%)
                                           -0.0000  0.0052  0.0298  0.3662  0.0460
                                           -0.0021 -0.0591 -0.1778  0.1295  0.0113
                                            0.1149  0.0862 -0.2032 -0.0028 -0.0289
                                           -0.1434 -0.0020  0.8043  0.1886 -0.0425
                                           -0.0083  0.2080
   235. (0.00015) RY*( 8) C  12           s(  2.95%)p20.76( 61.25%)d12.14( 35.80%)
                                           -0.0000  0.0050  0.0631  0.1049  0.1203
                                            0.0182 -0.0621  0.6060  0.0114  0.0089
                                            0.0458  0.2286 -0.3159 -0.0018 -0.0490
                                            0.2755  0.0916  0.1167 -0.5353  0.1714
                                           -0.1416  0.0914
   236. (0.00012) RY*( 9) C  12           s(  3.68%)p17.49( 64.40%)d 8.67( 31.92%)
                                            0.0000  0.0004 -0.0595 -0.1136  0.1428
                                           -0.0127 -0.0478 -0.2454 -0.3732 -0.0031
                                            0.0080  0.0553 -0.6582 -0.0049 -0.0194
                                            0.0009  0.0724 -0.2164  0.0417 -0.0262
                                            0.4062  0.3240
   237. (0.00010) RY*(10) C  12           s(  1.61%)p24.11( 38.72%)d37.16( 59.68%)
   238. (0.00006) RY*(11) C  12           s( 51.80%)p 0.27( 13.80%)d 0.66( 34.40%)
   239. (0.00004) RY*(12) C  12           s(  9.84%)p 3.59( 35.31%)d 5.57( 54.85%)
   240. (0.00001) RY*(13) C  12           s(  0.79%)p99.99( 84.77%)d18.18( 14.44%)
   241. (0.00000) RY*(14) C  12           s( 94.87%)p 0.04(  3.93%)d 0.01(  1.20%)
   242. (0.00001) RY*(15) C  12           s(  0.05%)p99.99( 14.41%)d99.99( 85.54%)
   243. (0.00000) RY*(16) C  12           s(  0.07%)p99.99( 99.23%)d10.48(  0.70%)
   244. (0.00001) RY*(17) C  12           s(  7.29%)p 4.59( 33.48%)d 8.12( 59.23%)
   245. (0.01774) RY*( 1) C  13           s( 25.83%)p 2.51( 64.87%)d 0.36(  9.30%)
                                           -0.0000  0.0075  0.5075 -0.0255 -0.0071
                                            0.0370  0.7235  0.0141  0.0064 -0.3413
                                            0.0170  0.0002  0.0824  0.0069 -0.1960
                                            0.0104  0.0466  0.2241  0.0454
   246. (0.00451) RY*( 2) C  13           s(  1.58%)p59.30( 93.77%)d 2.94(  4.65%)
                                           -0.0000 -0.0124  0.1211  0.0055  0.0312
                                            0.0083 -0.5560 -0.0079  0.0172 -0.7862
                                            0.0447  0.0007  0.0895 -0.0068 -0.1423
                                            0.0152  0.0335  0.1423  0.0678
   247. (0.00251) RY*( 3) C  13           s( 14.30%)p 2.79( 39.90%)d 3.20( 45.80%)
                                           -0.0000  0.0034  0.3560  0.1263 -0.0162
                                            0.0133 -0.2149  0.0041  0.0087  0.3070
                                            0.0406  0.0149  0.4998 -0.0821 -0.1857
                                            0.2788  0.5758 -0.1004 -0.0647
   248. (0.00239) RY*( 4) C  13           s( 35.96%)p 0.97( 34.95%)d 0.81( 29.09%)
                                           -0.0000  0.0064  0.5606  0.2111 -0.0282
                                            0.0218 -0.2864 -0.0022  0.0111  0.3121
                                            0.0902 -0.0054 -0.3995  0.0413 -0.3581
                                           -0.2065 -0.3174  0.0230  0.1367
   249. (0.00067) RY*( 5) C  13           s( 30.68%)p 0.11(  3.52%)d 2.14( 65.80%)
                                           -0.0000 -0.0069  0.1727  0.5260  0.0165
                                            0.0105 -0.0655 -0.0216 -0.0082  0.0387
                                           -0.1685  0.0026 -0.0166  0.0098  0.6143
                                           -0.0810  0.0743  0.5064 -0.1098
   250. (0.00058) RY*( 6) C  13           s(  9.05%)p 0.08(  0.77%)d 9.96( 90.18%)
                                            0.0000  0.0025 -0.0478  0.2965 -0.0178
                                           -0.0006  0.0427 -0.0121  0.0085 -0.0201
                                            0.0599 -0.0037  0.0279  0.0293  0.0048
                                            0.8281 -0.4152 -0.0317  0.2065
   251. (0.00032) RY*( 7) C  13           s( 62.09%)p 0.19( 11.73%)d 0.42( 26.18%)
                                            0.0000  0.0097 -0.4394  0.6490 -0.0811
                                           -0.0054  0.1521 -0.1025  0.0270 -0.0548
                                            0.2735 -0.0046  0.0593 -0.0401 -0.4138
                                           -0.2402  0.1409  0.0567  0.0988
   252. (0.00017) RY*( 8) C  13           s( 16.65%)p 0.78( 13.03%)d 4.22( 70.32%)
                                            0.0000 -0.0070  0.1884  0.3557  0.0663
                                           -0.0119  0.0901 -0.0210 -0.0143 -0.2320
                                           -0.2525  0.0007 -0.0552 -0.0280  0.2344
                                           -0.1324  0.0350 -0.7914  0.0559
   253. (0.00016) RY*( 9) C  13           s(  0.24%)p99.99( 66.57%)d99.99( 33.20%)
                                            0.0000 -0.0009  0.0460  0.0093  0.0136
                                           -0.0017 -0.0293  0.0131 -0.0034  0.0744
                                            0.0286  0.0009  0.7129  0.3873  0.0522
                                           -0.3011 -0.4787 -0.0306  0.0921
   254. (0.00006) RY*(10) C  13           s(  1.81%)p52.03( 94.18%)d 2.22(  4.01%)
   255. (0.00002) RY*(11) C  13           s(  2.85%)p28.70( 81.66%)d 5.44( 15.49%)
   256. (0.00002) RY*(12) C  13           s( 21.65%)p 0.08(  1.81%)d 3.54( 76.55%)
   257. (0.00000) RY*(13) C  13           s(  0.05%)p99.99( 89.43%)d99.99( 10.52%)
   258. (0.00000) RY*(14) C  13           s( 77.20%)p 0.05(  4.14%)d 0.24( 18.66%)
   259. (0.00550) RY*( 1) C  14           s(  1.25%)p74.56( 93.11%)d 4.52(  5.64%)
                                           -0.0000  0.0164  0.1094  0.0039 -0.0156
                                            0.0147 -0.5505  0.0663 -0.0077  0.0200
                                           -0.7832  0.0699 -0.0322 -0.0001  0.0594
                                           -0.0102  0.0010  0.2082 -0.0380 -0.0108
                                           -0.1036 -0.0277
   260. (0.00203) RY*( 2) C  14           s(  1.89%)p50.84( 96.27%)d 0.97(  1.84%)
                                           -0.0000 -0.0162  0.1091 -0.0822  0.0030
                                           -0.0254 -0.7180  0.2596  0.1564  0.0132
                                            0.5103 -0.2467 -0.0252 -0.0019 -0.1773
                                            0.0347 -0.0009 -0.0339  0.0219 -0.0175
                                           -0.1250  0.0285
   261. (0.00170) RY*( 3) C  14           s(  0.57%)p99.99( 91.92%)d13.22(  7.51%)
                                            0.0000  0.0003  0.0752  0.0047 -0.0018
                                            0.0023  0.1433  0.0732 -0.0136 -0.0002
                                           -0.1470 -0.0958 -0.0140  0.0215 -0.8447
                                           -0.3636 -0.1266 -0.0090 -0.1253  0.2300
                                           -0.0069 -0.0797
   262. (0.00118) RY*( 4) C  14           s( 57.12%)p 0.67( 38.51%)d 0.08(  4.37%)
                                            0.0000 -0.0080  0.7532  0.0242 -0.0566
                                           -0.0001  0.2478  0.2312 -0.1368 -0.0191
                                           -0.0555 -0.4521  0.0688 -0.0017  0.0876
                                            0.1764 -0.0117  0.1547  0.0767 -0.0769
                                            0.0720 -0.0534
   263. (0.00076) RY*( 5) C  14           s(  2.56%)p 5.98( 15.29%)d32.13( 82.15%)
                                            0.0000 -0.0026  0.1540  0.0401 -0.0158
                                           -0.0069 -0.0580 -0.1220 -0.0747  0.0013
                                            0.0942 -0.0579  0.0083  0.0100  0.2713
                                           -0.1825  0.0986 -0.0836 -0.8360  0.3142
                                           -0.0393 -0.1239
   264. (0.00037) RY*( 6) C  14           s( 53.37%)p 0.82( 43.66%)d 0.06(  2.97%)
                                            0.0000 -0.0007  0.4491  0.5744  0.0460
                                           -0.0174 -0.1158 -0.2900  0.1659  0.0007
                                            0.1711  0.5180 -0.0534 -0.0016 -0.1002
                                           -0.0246 -0.0100  0.1087  0.0730 -0.0150
                                            0.1055  0.0348
   265. (0.00022) RY*( 7) C  14           s( 61.22%)p 0.59( 36.24%)d 0.04(  2.54%)
                                           -0.0000  0.0009 -0.2797  0.7307  0.0077
                                            0.0123 -0.0392  0.3634 -0.3871  0.0005
                                           -0.0206 -0.1724  0.2003  0.0010  0.0596
                                           -0.0371 -0.0600 -0.1383  0.0253  0.0213
                                           -0.0715 -0.0040
   266. (0.00013) RY*( 8) C  14           s(  4.30%)p10.09( 43.45%)d12.14( 52.25%)
                                            0.0000  0.0035 -0.0400 -0.1285  0.1579
                                           -0.0157 -0.1838 -0.1576 -0.2019  0.0066
                                            0.0173 -0.0312  0.5659  0.0005 -0.0613
                                            0.0240 -0.0945  0.1282 -0.0531  0.0514
                                            0.6549  0.2677
   267. (0.00010) RY*( 9) C  14           s( 11.82%)p 4.50( 53.20%)d 2.96( 34.98%)
   268. (0.00008) RY*(10) C  14           s(  4.36%)p 5.67( 24.68%)d16.29( 70.96%)
   269. (0.00006) RY*(11) C  14           s(  0.36%)p99.99( 71.67%)d78.05( 27.98%)
   270. (0.00003) RY*(12) C  14           s(  2.36%)p27.04( 63.91%)d14.27( 33.72%)
   271. (0.00002) RY*(13) C  14           s( 14.68%)p 5.26( 77.23%)d 0.55(  8.10%)
   272. (0.00000) RY*(14) C  14           s(  0.23%)p99.99( 98.06%)d 7.43(  1.71%)
   273. (0.00001) RY*(15) C  14           s(  0.16%)p68.75( 10.90%)d99.99( 88.94%)
   274. (0.00000) RY*(16) C  14           s( 82.87%)p 0.18( 14.65%)d 0.03(  2.48%)
   275. (0.00001) RY*(17) C  14           s(  0.93%)p29.24( 27.33%)d76.74( 71.73%)
   276. (0.01008) RY*( 1) C  15           s(  2.48%)p35.91( 88.97%)d 3.45(  8.55%)
                                            0.0000  0.0126 -0.0910  0.1277 -0.0058
                                           -0.0494 -0.2074 -0.0694  0.0767  0.0179
                                           -0.9002  0.0846 -0.0422 -0.0025  0.1174
                                           -0.0053  0.0077 -0.2119  0.0519 -0.0229
                                           -0.1923 -0.0202
   277. (0.00546) RY*( 2) C  15           s(  0.41%)p99.99( 98.78%)d 1.95(  0.80%)
                                            0.0000 -0.0266 -0.0288  0.0470  0.0195
                                           -0.0321 -0.9111 -0.1896  0.0917 -0.0376
                                            0.2689  0.1646  0.0931  0.0060 -0.0491
                                           -0.0206 -0.0102 -0.0141  0.0307  0.0097
                                           -0.0810  0.0150
   278. (0.00112) RY*( 3) C  15           s(  3.47%)p18.23( 63.28%)d 9.58( 33.24%)
                                            0.0000  0.0002  0.0911  0.1624 -0.0052
                                           -0.0029 -0.0128  0.0493  0.0357  0.0025
                                           -0.1110  0.0447  0.0026  0.0038 -0.7744
                                            0.1041 -0.0646 -0.0588 -0.5083 -0.2487
                                            0.0936 -0.0002
   279. (0.00070) RY*( 4) C  15           s( 63.18%)p 0.27( 17.00%)d 0.31( 19.83%)
                                           -0.0000  0.0067  0.7888 -0.0975 -0.0022
                                           -0.0153 -0.1387  0.0062  0.2318  0.0168
                                           -0.1682 -0.2013  0.0421 -0.0051  0.1564
                                           -0.0360  0.0081  0.1611 -0.0337 -0.0115
                                            0.4125 -0.0303
   280. (0.00036) RY*( 5) C  15           s(  4.39%)p 9.62( 42.27%)d12.14( 53.33%)
                                            0.0000 -0.0010 -0.1179  0.1732 -0.0062
                                            0.0030 -0.0154 -0.0032 -0.0460 -0.0031
                                            0.0705 -0.0852 -0.0001 -0.0084  0.3682
                                           -0.5210 -0.0325 -0.0536 -0.3231 -0.6382
                                            0.0752  0.1142
   281. (0.00030) RY*( 6) C  15           s( 32.64%)p 1.41( 45.93%)d 0.66( 21.43%)
                                           -0.0000 -0.0035  0.4048  0.3974  0.0673
                                           -0.0076  0.1586  0.2704  0.2656  0.0173
                                            0.1673  0.5016 -0.0309 -0.0026  0.0550
                                           -0.0804  0.0089 -0.1387  0.0959 -0.0265
                                           -0.4296  0.0258
   282. (0.00014) RY*( 7) C  15           s( 20.85%)p 2.55( 53.17%)d 1.25( 25.98%)
                                            0.0000  0.0035 -0.2562  0.3750 -0.0465
                                           -0.0087 -0.1486  0.6003  0.2163 -0.0184
                                           -0.0511 -0.2818  0.0951  0.0012  0.0511
                                            0.0916  0.0017  0.4703  0.0056  0.0478
                                            0.0231 -0.1890
   283. (0.00007) RY*( 8) C  15           s( 26.22%)p 0.67( 17.63%)d 2.14( 56.14%)
   284. (0.00008) RY*( 9) C  15           s( 10.63%)p 5.47( 58.13%)d 2.94( 31.23%)
   285. (0.00003) RY*(10) C  15           s(  4.32%)p17.75( 76.64%)d 4.41( 19.04%)
   286. (0.00002) RY*(11) C  15           s( 33.86%)p 1.23( 41.57%)d 0.73( 24.57%)
   287. (0.00000) RY*(12) C  15           s(  0.41%)p99.99( 98.85%)d 1.80(  0.74%)
   288. (0.00000) RY*(13) C  15           s( 87.02%)p 0.05(  4.57%)d 0.10(  8.41%)
   289. (0.00001) RY*(14) C  15           s(  0.14%)p99.99( 63.50%)d99.99( 36.36%)
   290. (0.00000) RY*(15) C  15           s(  1.47%)p17.29( 25.37%)d49.88( 73.17%)
   291. (0.00000) RY*(16) C  15           s(  1.33%)p71.54( 95.29%)d 2.54(  3.38%)
   292. (0.00001) RY*(17) C  15           s(  7.22%)p 1.27(  9.15%)d11.59( 83.63%)
   293. (0.01107) RY*( 1) C  16           s(  1.28%)p76.71( 98.27%)d 0.35(  0.45%)
                                           -0.0000 -0.0072 -0.0534  0.0995 -0.0027
                                            0.0574 -0.6361  0.0607  0.0206 -0.0571
                                           -0.7407  0.0940 -0.0204  0.0094  0.0939
                                           -0.0242  0.0037  0.0063 -0.0008 -0.0178
                                           -0.0565 -0.0307
   294. (0.00463) RY*( 2) C  16           s( 10.06%)p 8.83( 88.84%)d 0.11(  1.10%)
                                            0.0000 -0.0273 -0.1276  0.2889 -0.0110
                                           -0.0216  0.7344  0.0809 -0.0007 -0.0662
                                           -0.5728 -0.0032  0.0546  0.0084  0.0797
                                            0.0133 -0.0077  0.0270 -0.0005  0.0226
                                            0.0980  0.0116
   295. (0.00356) RY*( 3) C  16           s(  0.00%)p 1.00( 91.49%)d 0.09(  8.51%)
                                            0.0000 -0.0001  0.0048 -0.0027  0.0018
                                           -0.0032 -0.0112 -0.0319  0.0029 -0.0116
                                           -0.0846  0.0769  0.0073 -0.0754 -0.5949
                                            0.7334  0.0535 -0.0082  0.0453  0.2780
                                           -0.0384 -0.0651
   296. (0.00211) RY*( 4) C  16           s( 64.87%)p 0.47( 30.37%)d 0.07(  4.76%)
                                            0.0000  0.0199  0.4276  0.6822  0.0043
                                           -0.0332 -0.0853 -0.4121 -0.0435 -0.0536
                                            0.0641 -0.2741  0.1855  0.0076 -0.0681
                                           -0.0307 -0.0385 -0.1614  0.0018 -0.0487
                                           -0.1356 -0.0275
   297. (0.00134) RY*( 5) C  16           s( 88.58%)p 0.12( 10.29%)d 0.01(  1.12%)
                                            0.0000  0.0209  0.8162 -0.4630 -0.0689
                                           -0.0806  0.1337  0.0549  0.1350 -0.0078
                                           -0.2286  0.0258  0.0608 -0.0034  0.0105
                                           -0.0221 -0.0078 -0.0822  0.0046 -0.0213
                                            0.0168 -0.0610
   298. (0.00050) RY*( 6) C  16           s(  0.07%)p99.99( 89.70%)d99.99( 10.24%)
                                            0.0000 -0.0023 -0.0172  0.0191 -0.0015
                                            0.0015  0.0184  0.0702 -0.0105  0.0070
                                           -0.0778  0.0752 -0.1081 -0.0089 -0.7709
                                           -0.5108 -0.1133  0.0170 -0.1502 -0.2643
                                            0.0738  0.0646
   299. (0.00017) RY*( 7) C  16           s( 19.04%)p 2.31( 43.98%)d 1.94( 36.98%)
                                            0.0000  0.0093  0.2426  0.3572  0.0621
                                           -0.0093 -0.0893  0.6206  0.1180  0.0136
                                            0.1516 -0.0583 -0.0478 -0.0012  0.0191
                                            0.0563  0.0168  0.5259 -0.0551  0.0187
                                            0.2031 -0.2205
   300. (0.00016) RY*( 8) C  16           s( 10.95%)p 7.09( 77.59%)d 1.05( 11.46%)
                                            0.0000  0.0000  0.1744  0.2811 -0.0096
                                           -0.0215  0.0070  0.0517 -0.0611  0.0128
                                            0.1233  0.8494 -0.1537  0.0002  0.0857
                                           -0.0290  0.0198 -0.2147  0.0701  0.1127
                                            0.0846  0.2092
   301. (0.00006) RY*( 9) C  16           s(  0.01%)p 1.00(  4.26%)d22.48( 95.74%)
   302. (0.00006) RY*(10) C  16           s(  1.65%)p 8.94( 14.73%)d50.76( 83.62%)
   303. (0.00002) RY*(11) C  16           s(  4.02%)p12.26( 49.32%)d11.60( 46.65%)
   304. (0.00002) RY*(12) C  16           s(  2.57%)p 9.69( 24.87%)d28.26( 72.56%)
   305. (0.00001) RY*(13) C  16           s(  0.55%)p99.99( 87.87%)d20.95( 11.57%)
   306. (0.00000) RY*(14) C  16           s( 94.21%)p 0.05(  4.52%)d 0.01(  1.27%)
   307. (0.00000) RY*(15) C  16           s(  0.06%)p99.99( 18.45%)d99.99( 81.49%)
   308. (0.00000) RY*(16) C  16           s(  1.02%)p68.76( 69.79%)d28.76( 29.19%)
   309. (0.00000) RY*(17) C  16           s(  0.03%)p99.99( 97.14%)d99.99(  2.84%)
   310. (0.00729) RY*( 1)Cl  17           s(  0.01%)p99.99( 79.18%)d99.99( 20.81%)
                                           -0.0000 -0.0000  0.0001 -0.0023  0.0112
                                           -0.0001 -0.0000 -0.0000 -0.0003 -0.0135
                                            0.0170 -0.0032 -0.0003  0.0000 -0.0007
                                            0.0778 -0.0713  0.0036 -0.0006 -0.0000
                                           -0.0027  0.6824 -0.5590  0.0445 -0.0014
                                            0.0130  0.2424  0.3759 -0.0553 -0.0690
   311. (0.00384) RY*( 2)Cl  17           s(  4.70%)p17.55( 82.59%)d 2.70( 12.71%)
                                           -0.0000 -0.0000 -0.0133  0.1879  0.1072
                                           -0.0093  0.0005  0.0000  0.0323 -0.4677
                                            0.2329  0.0185 -0.0054  0.0000  0.0338
                                            0.7284  0.0732 -0.0470 -0.0116  0.0000
                                           -0.0025 -0.1081 -0.0164  0.0076  0.0010
                                           -0.1429  0.0151 -0.0609 -0.3083 -0.0874
   312. (0.00297) RY*( 3)Cl  17           s( 11.82%)p 6.81( 80.45%)d 0.65(  7.73%)
                                           -0.0000  0.0000 -0.0223  0.3422 -0.0163
                                           -0.0176  0.0015 -0.0000  0.0402  0.6442
                                           -0.0787 -0.1283 -0.0074 -0.0000  0.0744
                                            0.3787  0.4597  0.0269 -0.0211  0.0000
                                           -0.0079 -0.0234 -0.0553 -0.0070  0.0024
                                            0.1261 -0.0094 -0.0065  0.1757 -0.1743
   313. (0.00049) RY*( 4)Cl  17           s( 53.98%)p 0.50( 27.16%)d 0.35( 18.86%)
                                            0.0000 -0.0000  0.0025  0.5345  0.5040
                                            0.0057  0.0002  0.0000 -0.0005  0.0346
                                            0.4091  0.0324  0.0137  0.0000 -0.0017
                                           -0.1912 -0.1557 -0.1978  0.0162 -0.0000
                                            0.0007  0.0113  0.0285  0.0255 -0.0023
                                           -0.1969  0.0257  0.0776  0.3108  0.2158
   314. (0.00016) RY*( 5)Cl  17           s(  6.30%)p11.89( 74.89%)d 2.99( 18.81%)
                                            0.0000 -0.0000  0.0130  0.1214  0.2187
                                           -0.0164  0.0003  0.0000 -0.0176 -0.3215
                                           -0.6103 -0.2560  0.0008  0.0000 -0.0409
                                           -0.1124  0.4335  0.0338  0.0061 -0.0000
                                            0.0037  0.0168 -0.0582 -0.0120 -0.0004
                                           -0.3655  0.0233  0.0465  0.0856  0.2109
   315. (0.00014) RY*( 6)Cl  17           s(  0.04%)p99.99( 79.55%)d99.99( 20.41%)
                                            0.0000 -0.0000 -0.0005  0.0136  0.0128
                                            0.0043 -0.0004  0.0000  0.0025 -0.0284
                                           -0.0320 -0.0442  0.0009 -0.0000  0.0030
                                           -0.0293 -0.1258  0.0368  0.0043  0.0000
                                            0.0187 -0.4969 -0.7185 -0.0990 -0.0180
                                            0.1371  0.2583 -0.3099  0.1186  0.0921
   316. (0.00005) RY*( 7)Cl  17           s( 76.15%)p 0.26( 20.11%)d 0.05(  3.74%)
   317. (0.00003) RY*( 8)Cl  17           s(  9.08%)p 1.19( 10.83%)d 8.82( 80.09%)
   318. (0.00002) RY*( 9)Cl  17           s(  0.35%)p65.65( 22.81%)d99.99( 76.84%)
   319. (0.00003) RY*(10)Cl  17           s( 10.65%)p 7.74( 82.48%)d 0.65(  6.87%)
   320. (0.00000) RY*(11)Cl  17           s(  3.31%)p28.60( 94.64%)d 0.62(  2.05%)
   321. (0.00000) RY*(12)Cl  17           s(  0.38%)p99.99( 98.57%)d 2.78(  1.05%)
   322. (0.00000) RY*(13)Cl  17           s( 99.73%)p 0.00(  0.09%)d 0.00(  0.18%)
   323. (0.00000) RY*(14)Cl  17           s(  5.86%)p15.71( 92.13%)d 0.34(  2.01%)
   324. (0.00000) RY*(15)Cl  17           s(  0.04%)p99.99( 98.80%)d27.00(  1.16%)
   325. (0.00000) RY*(16)Cl  17           s(  0.01%)p 1.00( 99.87%)d 0.00(  0.12%)
   326. (0.00000) RY*(17)Cl  17           s(  0.21%)p99.99( 99.35%)d 2.04(  0.44%)
   327. (0.00000) RY*(18)Cl  17           s(100.00%)p 0.00(  0.00%)d 0.00(  0.00%)
   328. (0.00000) RY*(19)Cl  17           s(  0.49%)p40.64( 19.85%)d99.99( 79.66%)
   329. (0.00001) RY*(20)Cl  17           s(  6.18%)p 3.16( 19.52%)d12.01( 74.30%)
   330. (0.00001) RY*(21)Cl  17           s( 10.45%)p 1.71( 17.92%)d 6.85( 71.62%)
   331. (0.00201) RY*( 1) H  18           s( 99.11%)p 0.01(  0.89%)
                                            0.0039  0.9955 -0.0027  0.0097  0.0937
                                           -0.0073
   332. (0.00025) RY*( 2) H  18           s( 99.42%)p 0.01(  0.58%)
                                           -0.0001  0.0095  0.9970 -0.0313 -0.0691
                                            0.0085
   333. (0.00011) RY*( 3) H  18           s(  1.43%)p68.80( 98.57%)
                                            0.0142  0.0937 -0.0731 -0.1257 -0.9848
                                           -0.0001
   334. (0.00011) RY*( 4) H  18           s(  0.01%)p99.99( 99.99%)
                                           -0.0024 -0.0072  0.0083 -0.0070 -0.0004
                                           -0.9999
   335. (0.00006) RY*( 5) H  18           s(  0.07%)p99.99( 99.93%)
   336. (0.00107) RY*( 1) H  19           s( 98.86%)p 0.01(  1.14%)
                                           -0.0018  0.9943  0.0002  0.0926 -0.0413
                                            0.0338
   337. (0.00018) RY*( 2) H  19           s( 81.76%)p 0.22( 18.24%)
                                            0.0059  0.0030  0.9042 -0.2352 -0.2286
                                            0.2736
   338. (0.00012) RY*( 3) H  19           s(  3.73%)p25.82( 96.27%)
                                            0.0010  0.0477  0.1871 -0.2338 -0.1458
                                           -0.9417
   339. (0.00008) RY*( 4) H  19           s(  1.57%)p62.58( 98.43%)
   340. (0.00004) RY*( 5) H  19           s( 14.12%)p 6.08( 85.88%)
   341. (0.00111) RY*( 1) H  20           s( 99.22%)p 0.01(  0.78%)
                                           -0.0030  0.9961 -0.0005 -0.0690 -0.0417
                                           -0.0367
   342. (0.00022) RY*( 2) H  20           s( 22.18%)p 3.51( 77.82%)
                                           -0.0019  0.0300  0.4700  0.6645  0.1134
                                           -0.5690
   343. (0.00019) RY*( 3) H  20           s(  4.68%)p20.36( 95.32%)
                                           -0.0013  0.0749  0.2030  0.4918  0.2685
                                            0.7995
   344. (0.00014) RY*( 4) H  20           s( 72.86%)p 0.37( 27.14%)
                                            0.0030 -0.0316  0.8530 -0.5102 -0.0128
                                            0.1045
   345. (0.00006) RY*( 5) H  20           s(  1.10%)p89.66( 98.90%)
   346. (0.06115) BD*( 1) C   1 - C   2  
                ( 50.47%)   0.7104* C   1 s( 35.16%)p 1.84( 64.81%)d 0.00(  0.03%)
                                           -0.0003  0.5925  0.0169 -0.0133  0.0004
                                            0.3658  0.0308 -0.0120  0.0014 -0.7055
                                            0.0094  0.0061  0.0030 -0.1237  0.0007
                                           -0.0008  0.0000 -0.0139 -0.0016  0.0022
                                           -0.0087 -0.0074
                ( 49.53%)  -0.7038* C   2 s( 31.12%)p 2.21( 68.84%)d 0.00(  0.04%)
                                            0.0000  0.5578  0.0085 -0.0039  0.0003
                                           -0.3897  0.0327  0.0033  0.0019  0.7289
                                            0.0083 -0.0140 -0.0002  0.0621  0.0014
                                           -0.0019 -0.0000 -0.0110 -0.0010  0.0033
                                           -0.0113 -0.0116
   347. (0.09471) BD*( 1) C   1 - C   4  
                ( 52.57%)   0.7251* C   1 s( 33.11%)p 2.02( 66.86%)d 0.00(  0.03%)
                                            0.0001  0.5748  0.0197  0.0155 -0.0001
                                            0.4211  0.0214 -0.0090  0.0013  0.6620
                                           -0.0088 -0.0072 -0.0055  0.2288  0.0031
                                            0.0023  0.0006  0.0141  0.0064  0.0025
                                           -0.0071 -0.0062
                ( 47.43%)  -0.6887* C   4 s( 35.68%)p 1.80( 64.28%)d 0.00(  0.03%)
                                           -0.0003  0.5969  0.0230 -0.0031  0.0008
                                           -0.5429  0.0132  0.0027 -0.0036 -0.5861
                                           -0.0130  0.0106 -0.0072  0.0631  0.0042
                                            0.0048 -0.0002  0.0116  0.0035  0.0025
                                           -0.0048 -0.0129
   348. (0.02598) BD*( 1) C   1 - O   9  
                ( 65.08%)   0.8067* C   1 s( 29.85%)p 2.35( 70.00%)d 0.01(  0.16%)
                                           -0.0000 -0.5433  0.0569 -0.0015  0.0018
                                            0.8239 -0.0646 -0.0108 -0.0004 -0.0075
                                            0.0043  0.0026 -0.0006 -0.1293 -0.0058
                                           -0.0041 -0.0018  0.0006  0.0092  0.0003
                                           -0.0332  0.0195
                ( 34.92%)  -0.5909* O   9 s( 41.93%)p 1.38( 57.95%)d 0.00(  0.13%)
                                           -0.0000 -0.6472  0.0198  0.0029  0.0001
                                           -0.7364  0.0187 -0.0047 -0.0018  0.0747
                                           -0.0013  0.0004 -0.0001 -0.1765  0.0013
                                           -0.0005  0.0005  0.0043 -0.0065  0.0015
                                           -0.0307  0.0156
   349. (0.29865) BD*( 2) C   1 - O   9  
                ( 68.81%)   0.8295* C   1 s(  1.80%)p54.30( 97.73%)d 0.26(  0.47%)
                                            0.0003 -0.1341  0.0008  0.0008 -0.0005
                                            0.0589 -0.0143 -0.0014 -0.0009 -0.2504
                                           -0.0139 -0.0038 -0.0018  0.9537  0.0246
                                            0.0229  0.0086  0.0186 -0.0655  0.0054
                                            0.0019 -0.0013
                ( 31.19%)  -0.5585* O   9 s(  0.69%)p99.99( 99.19%)d 0.19(  0.13%)
                                            0.0000 -0.0828  0.0044  0.0005 -0.0000
                                           -0.1808  0.0039  0.0006 -0.0008 -0.2955
                                            0.0024  0.0008  0.0013  0.9337 -0.0086
                                            0.0025 -0.0044 -0.0097  0.0334 -0.0017
                                           -0.0070  0.0040
   350. (0.01108) BD*( 1) C   2 - C   3  
                ( 50.49%)   0.7105* C   2 s( 38.95%)p 1.57( 61.01%)d 0.00(  0.04%)
                                           -0.0000  0.6233 -0.0318 -0.0001  0.0004
                                            0.7765 -0.0231 -0.0106  0.0048 -0.0638
                                            0.0353 -0.0041  0.0000  0.0346  0.0043
                                           -0.0010  0.0001  0.0001  0.0018  0.0012
                                            0.0155 -0.0125
                ( 49.51%)  -0.7037* C   3 s( 38.89%)p 1.57( 61.08%)d 0.00(  0.04%)
                                            0.0001  0.6231  0.0244 -0.0023  0.0001
                                           -0.7772  0.0262  0.0086 -0.0038  0.0685
                                            0.0339 -0.0062  0.0005 -0.0080  0.0046
                                           -0.0001 -0.0001 -0.0049 -0.0008  0.0010
                                            0.0140 -0.0124
   351. (0.16085) BD*( 2) C   2 - C   3  
                ( 48.26%)   0.6947* C   2 s(  0.00%)p 1.00( 99.93%)d 0.00(  0.06%)
                                            0.0000  0.0039 -0.0032 -0.0003 -0.0000
                                            0.0498  0.0013  0.0000  0.0001  0.1082
                                            0.0026  0.0016 -0.0000 -0.9923 -0.0176
                                           -0.0125  0.0010  0.0036 -0.0242 -0.0050
                                            0.0003 -0.0032
                ( 51.74%)  -0.7193* C   3 s(  0.09%)p99.99( 99.84%)d 0.73(  0.07%)
                                            0.0002 -0.0304  0.0047  0.0003 -0.0002
                                           -0.0077  0.0000  0.0019 -0.0001  0.0724
                                           -0.0001  0.0020 -0.0004 -0.9963 -0.0155
                                           -0.0170  0.0023 -0.0040  0.0246 -0.0078
                                           -0.0023 -0.0014
   352. (0.01057) BD*( 1) C   2 - H  10  
                ( 39.18%)   0.6259* C   2 s( 29.93%)p 2.34( 70.03%)d 0.00(  0.04%)
                                           -0.0004  0.5469  0.0150  0.0034 -0.0008
                                           -0.4893 -0.0024  0.0000  0.0013 -0.6721
                                           -0.0039 -0.0068 -0.0004 -0.0957  0.0002
                                           -0.0007  0.0000  0.0152  0.0021  0.0037
                                           -0.0062 -0.0090
                ( 60.82%)  -0.7799* H  10 s( 99.96%)p 0.00(  0.04%)
                                            0.9998  0.0016  0.0006  0.0130  0.0155
                                            0.0027
   353. (0.04196) BD*( 1) C   3 - C   6  
                ( 51.72%)   0.7192* C   3 s( 33.06%)p 2.02( 66.91%)d 0.00(  0.03%)
                                            0.0004  0.5750 -0.0056  0.0024  0.0019
                                            0.5165 -0.0201 -0.0062 -0.0006  0.6331
                                            0.0156 -0.0123  0.0015  0.0244  0.0030
                                           -0.0017 -0.0000  0.0117  0.0008  0.0020
                                           -0.0052 -0.0117
                ( 48.28%)  -0.6949* C   6 s( 30.56%)p 2.27( 69.40%)d 0.00(  0.03%)
                                           -0.0004  0.5528 -0.0057 -0.0006  0.0003
                                           -0.4300 -0.0169  0.0020  0.0019 -0.6631
                                            0.0109  0.0009 -0.0006 -0.2628  0.0012
                                            0.0004 -0.0004  0.0137  0.0061  0.0001
                                            0.0016 -0.0099
   354. (0.01696) BD*( 1) C   3 - H   7  
                ( 39.12%)   0.6254* C   3 s( 27.91%)p 2.58( 72.05%)d 0.00(  0.04%)
                                           -0.0005  0.5281 -0.0155  0.0006 -0.0016
                                            0.3559  0.0053 -0.0031 -0.0017 -0.7669
                                           -0.0088 -0.0049 -0.0010 -0.0746 -0.0001
                                           -0.0022 -0.0004 -0.0126  0.0002  0.0032
                                           -0.0114 -0.0075
                ( 60.88%)  -0.7803* H   7 s( 99.96%)p 0.00(  0.04%)
                                            0.9998  0.0022  0.0004 -0.0070  0.0187
                                            0.0035
   355. (0.03463) BD*( 1) C   4 - C   5  
                ( 48.61%)   0.6972* C   4 s( 36.89%)p 1.71( 63.07%)d 0.00(  0.04%)
                                            0.0001 -0.6072 -0.0027 -0.0140  0.0002
                                           -0.7846  0.0156  0.0059 -0.0081  0.1015
                                            0.0285 -0.0056  0.0047 -0.0599  0.0030
                                           -0.0013  0.0005  0.0044 -0.0022 -0.0008
                                           -0.0135  0.0137
                ( 51.39%)  -0.7169* C   5 s( 45.75%)p 1.18( 54.21%)d 0.00(  0.04%)
                                            0.0002 -0.6762  0.0156 -0.0000  0.0005
                                            0.6665 -0.0111 -0.0081  0.0024 -0.3080
                                            0.0254  0.0004 -0.0019 -0.0463  0.0031
                                            0.0003  0.0007  0.0013 -0.0018  0.0005
                                           -0.0159  0.0099
   356. (0.23306) BD*( 2) C   4 - C   5  
                ( 39.04%)   0.6248* C   4 s(  0.48%)p99.99( 99.49%)d 0.06(  0.03%)
                                           -0.0001  0.0656 -0.0230 -0.0022  0.0003
                                            0.0176 -0.0097 -0.0017  0.0015 -0.0582
                                           -0.0001  0.0022  0.0014 -0.9953 -0.0149
                                           -0.0167 -0.0009 -0.0061 -0.0147  0.0051
                                           -0.0048 -0.0013
                ( 60.96%)  -0.7808* C   5 s(  1.71%)p57.32( 98.15%)d 0.08(  0.14%)
                                           -0.0003 -0.1291 -0.0214 -0.0030  0.0008
                                           -0.3787 -0.0076  0.0033  0.0034 -0.4184
                                           -0.0391  0.0006  0.0025 -0.8129  0.0107
                                           -0.0227  0.0010  0.0069  0.0350  0.0044
                                           -0.0028 -0.0083
   357. (0.03239) BD*( 1) C   4 -Cl   8  
                ( 52.87%)   0.7271* C   4 s( 26.87%)p 2.72( 72.96%)d 0.01(  0.17%)
                                           -0.0000  0.5179 -0.0211 -0.0061 -0.0011
                                           -0.2964  0.0120  0.0023  0.0056  0.8004
                                           -0.0189 -0.0051 -0.0139 -0.0171 -0.0050
                                           -0.0009 -0.0012 -0.0205  0.0002  0.0041
                                           -0.0282 -0.0224
                ( 47.13%)  -0.6865*Cl   8 s( 19.90%)p 4.00( 79.57%)d 0.03(  0.53%)
                                            0.0000  0.0001  0.4444  0.0378  0.0006
                                            0.0002 -0.0000  0.0001  0.2922 -0.0175
                                            0.0023  0.0007 -0.0001 -0.0001 -0.8351
                                            0.0495 -0.0076 -0.0013  0.0002 -0.0000
                                           -0.1006  0.0060 -0.0003  0.0003  0.0001
                                           -0.0391 -0.0043  0.0125 -0.0492 -0.0348
   358. (0.02503) BD*( 1) C   5 - C   6  
                ( 52.58%)   0.7251* C   5 s( 50.55%)p 0.98( 49.40%)d 0.00(  0.05%)
                                           -0.0002  0.7110 -0.0014 -0.0014  0.0014
                                            0.4817 -0.0061 -0.0065  0.0052 -0.5055
                                            0.0129  0.0097 -0.0066 -0.0775  0.0009
                                            0.0005 -0.0009 -0.0143  0.0021  0.0060
                                           -0.0105 -0.0119
                ( 47.42%)  -0.6886* C   6 s( 33.77%)p 1.96( 66.18%)d 0.00(  0.05%)
                                           -0.0000  0.5810  0.0126  0.0008 -0.0011
                                           -0.3725 -0.0108  0.0004 -0.0015  0.7227
                                           -0.0216 -0.0014  0.0027  0.0073 -0.0057
                                           -0.0006  0.0009 -0.0153  0.0019  0.0016
                                           -0.0096 -0.0129
   359. (0.30763) BD*( 2) C   5 - C   6  
                ( 49.73%)   0.7052* C   5 s(  2.04%)p48.06( 97.82%)d 0.07(  0.14%)
                                            0.0006  0.1412  0.0200  0.0034 -0.0013
                                            0.4187  0.0125 -0.0005 -0.0036  0.6864
                                            0.0394 -0.0008 -0.0019 -0.5737  0.0292
                                            0.0036  0.0036 -0.0097 -0.0116  0.0288
                                            0.0107  0.0156
                ( 50.27%)  -0.7090* C   6 s(  0.73%)p99.99( 99.17%)d 0.14(  0.10%)
                                           -0.0005 -0.0825 -0.0216 -0.0001 -0.0002
                                            0.2017 -0.0034 -0.0028 -0.0000  0.1809
                                            0.0278 -0.0002 -0.0020 -0.9578  0.0009
                                           -0.0065  0.0004  0.0034  0.0208 -0.0175
                                           -0.0163 -0.0008
   360. (0.03367) BD*( 1) C   6 - C  11  
                ( 48.24%)   0.6945* C   6 s( 34.97%)p 1.86( 65.01%)d 0.00(  0.02%)
                                           -0.0000 -0.5913  0.0105  0.0009 -0.0009
                                           -0.7966 -0.0205  0.0025 -0.0004  0.0652
                                           -0.0013  0.0001  0.0005 -0.1045 -0.0035
                                            0.0004  0.0001 -0.0039  0.0002 -0.0014
                                           -0.0092  0.0082
                ( 51.76%)  -0.7195* C  11 s( 31.18%)p 2.21( 68.79%)d 0.00(  0.03%)
                                           -0.0001 -0.5584  0.0026 -0.0014 -0.0006
                                            0.8291  0.0137 -0.0046  0.0017 -0.0046
                                           -0.0065  0.0020 -0.0003 -0.0149  0.0009
                                           -0.0016  0.0006 -0.0012  0.0007 -0.0001
                                           -0.0125  0.0097
   361. (0.02634) BD*( 1) C  11 - C  12  
                ( 48.74%)   0.6982* C  11 s( 34.50%)p 1.90( 65.47%)d 0.00(  0.03%)
                                            0.0001 -0.5874 -0.0019  0.0009  0.0000
                                           -0.3988 -0.0053  0.0023 -0.0012 -0.7031
                                            0.0127  0.0119 -0.0023  0.0304 -0.0045
                                           -0.0026  0.0006 -0.0113 -0.0001  0.0018
                                            0.0053  0.0109
                ( 51.26%)  -0.7159* C  12 s( 35.78%)p 1.79( 64.18%)d 0.00(  0.04%)
                                            0.0001 -0.5982 -0.0005  0.0031 -0.0021
                                            0.4390 -0.0136 -0.0110  0.0030  0.6604
                                            0.0144 -0.0132  0.0051 -0.1108 -0.0041
                                            0.0010 -0.0006 -0.0124  0.0018  0.0039
                                            0.0079  0.0117
   362. (0.43389) BD*( 2) C  11 - C  12  
                ( 47.64%)   0.6902* C  11 s(  0.20%)p99.99( 99.78%)d 0.10(  0.02%)
                                           -0.0004  0.0442 -0.0024 -0.0009 -0.0002
                                            0.0112  0.0082  0.0029  0.0008 -0.0865
                                           -0.0101 -0.0131  0.0002 -0.9943 -0.0129
                                           -0.0329  0.0030 -0.0003 -0.0084 -0.0109
                                            0.0015  0.0005
                ( 52.36%)  -0.7236* C  12 s(  0.15%)p99.99( 99.81%)d 0.30(  0.04%)
                                            0.0002  0.0382 -0.0003 -0.0021 -0.0001
                                           -0.0028  0.0059  0.0044 -0.0010 -0.1296
                                           -0.0006 -0.0040  0.0008 -0.9904 -0.0079
                                           -0.0184 -0.0012  0.0000  0.0007  0.0200
                                           -0.0042 -0.0051
   363. (0.02466) BD*( 1) C  11 - C  14  
                ( 48.37%)   0.6955* C  11 s( 34.08%)p 1.93( 65.89%)d 0.00(  0.03%)
                                           -0.0000 -0.5838 -0.0056  0.0008  0.0002
                                           -0.3909 -0.0065 -0.0007 -0.0017  0.7053
                                           -0.0126 -0.0059  0.0029 -0.0917  0.0034
                                            0.0006 -0.0006  0.0115 -0.0008  0.0041
                                            0.0058  0.0106
                ( 51.63%)  -0.7185* C  14 s( 35.83%)p 1.79( 64.13%)d 0.00(  0.04%)
                                           -0.0000 -0.5985 -0.0076 -0.0018 -0.0018
                                            0.4275 -0.0243 -0.0045 -0.0000 -0.6665
                                           -0.0028  0.0118 -0.0025  0.1164 -0.0004
                                           -0.0022  0.0002  0.0120 -0.0024  0.0053
                                            0.0072  0.0109
   364. (0.04392) BD*( 1) C  12 - C  13  
                ( 48.61%)   0.6972* C  12 s( 36.50%)p 1.74( 63.46%)d 0.00(  0.04%)
                                           -0.0001 -0.6030 -0.0369 -0.0013  0.0006
                                           -0.7937  0.0313  0.0243  0.0060 -0.0216
                                            0.0471  0.0022 -0.0009 -0.0179 -0.0049
                                            0.0000 -0.0006  0.0006 -0.0012 -0.0010
                                           -0.0176  0.0106
                ( 51.39%)  -0.7169* C  13 s( 37.54%)p 1.66( 62.41%)d 0.00(  0.04%)
                                            0.0002 -0.6119 -0.0312 -0.0008 -0.0027
                                            0.7861 -0.0019  0.0081 -0.0723  0.0106
                                            0.0030  0.0264 -0.0016 -0.0000  0.0031
                                           -0.0017  0.0008 -0.0152  0.0142
   365. (0.02277) BD*( 1) C  12 - H  20  
                ( 38.86%)   0.6234* C  12 s( 27.62%)p 2.62( 72.34%)d 0.00(  0.04%)
                                            0.0003 -0.5248  0.0285  0.0001  0.0012
                                            0.4152  0.0116 -0.0039 -0.0017 -0.7382
                                           -0.0142  0.0026 -0.0015  0.0753  0.0022
                                           -0.0007  0.0006  0.0142 -0.0017  0.0045
                                            0.0090  0.0081
                ( 61.14%)  -0.7819* H  20 s( 99.96%)p 0.00(  0.04%)
                                           -0.9998 -0.0029 -0.0006 -0.0077  0.0188
                                           -0.0027
   366. (0.02465) BD*( 1) C  13 - C  16  
                ( 46.31%)   0.6805* C  13 s( 38.88%)p 1.57( 61.10%)d 0.00(  0.02%)
                                            0.0001 -0.6232  0.0181 -0.0084  0.0008
                                           -0.4208  0.0150  0.0002  0.6440  0.0116
                                           -0.0049 -0.1370 -0.0004  0.0001  0.0085
                                           -0.0025  0.0039  0.0045  0.0114
                ( 53.69%)  -0.7327* C  16 s( 35.15%)p 1.84( 64.75%)d 0.00(  0.10%)
                                            0.0003 -0.5897  0.0456 -0.0414  0.0006
                                            0.3754  0.0070  0.0008 -0.0015 -0.7049
                                            0.0755  0.0175  0.0021  0.0598 -0.0087
                                           -0.0033  0.0000  0.0276 -0.0036  0.0033
                                            0.0042  0.0137
   367. (0.26657) BD*( 2) C  13 - C  16  
                ( 35.98%)   0.5998* C  13 s(  0.11%)p99.99( 99.89%)d 0.08(  0.01%)
                                            0.0003  0.0323  0.0034  0.0001  0.0002
                                            0.0447 -0.0047 -0.0003 -0.1495  0.0014
                                           -0.0007 -0.9871  0.0121 -0.0086 -0.0007
                                            0.0024  0.0087  0.0001 -0.0024
                ( 64.02%)  -0.8001* C  16 s(  0.01%)p99.99( 99.79%)d14.50(  0.20%)
                                           -0.0017 -0.0082 -0.0065  0.0050 -0.0000
                                           -0.0395 -0.0036  0.0017  0.0005 -0.0991
                                            0.0035 -0.0085 -0.0004 -0.9901  0.0468
                                           -0.0623  0.0001  0.0043  0.0430 -0.0112
                                            0.0019  0.0013
   368. (0.06609) BD*( 1) C  13 -Cl  17  
                ( 56.22%)   0.7498* C  13 s( 23.54%)p 3.24( 76.27%)d 0.01(  0.19%)
                                           -0.0004  0.4848 -0.0145 -0.0130 -0.0024
                                            0.4478 -0.0058 -0.0063  0.7457  0.0025
                                           -0.0139 -0.0768 -0.0006  0.0014  0.0336
                                           -0.0038 -0.0055 -0.0217 -0.0165
                ( 43.78%)  -0.6617*Cl  17 s( 21.21%)p 3.69( 78.30%)d 0.02(  0.49%)
                                            0.0000  0.0003  0.4570  0.0571 -0.0016
                                            0.0002 -0.0000 -0.0001 -0.4647  0.0385
                                            0.0185  0.0012  0.0004 -0.0001 -0.7450
                                            0.0612  0.0216 -0.0005  0.0007  0.0000
                                            0.0771 -0.0064 -0.0021  0.0001 -0.0001
                                            0.0558 -0.0057 -0.0085 -0.0235 -0.0332
   369. (0.03209) BD*( 1) C  14 - C  15  
                ( 48.64%)   0.6975* C  14 s( 36.67%)p 1.73( 63.30%)d 0.00(  0.03%)
                                            0.0000 -0.6054 -0.0126  0.0030 -0.0004
                                           -0.7927  0.0163  0.0085 -0.0016  0.0270
                                           -0.0376  0.0044  0.0007 -0.0456  0.0043
                                           -0.0002 -0.0002 -0.0012 -0.0003  0.0004
                                           -0.0133  0.0110
                ( 51.36%)  -0.7166* C  15 s( 35.32%)p 1.83( 64.64%)d 0.00(  0.04%)
                                            0.0000 -0.5942  0.0121  0.0018  0.0000
                                            0.8018 -0.0260  0.0098  0.0038  0.0230
                                           -0.0441 -0.0020 -0.0017  0.0151  0.0049
                                            0.0012  0.0002  0.0017 -0.0012  0.0007
                                           -0.0157  0.0110
   370. (0.31685) BD*( 2) C  14 - C  15  
                ( 50.50%)   0.7106* C  14 s(  0.00%)p 1.00( 99.96%)d 0.00(  0.04%)
                                           -0.0001 -0.0029  0.0004 -0.0008  0.0001
                                           -0.0498  0.0004 -0.0011 -0.0004  0.1432
                                            0.0032  0.0024  0.0000  0.9879  0.0164
                                            0.0185 -0.0022  0.0013  0.0173  0.0085
                                           -0.0023 -0.0014
                ( 49.50%)  -0.7036* C  15 s(  0.04%)p99.99( 99.92%)d 1.34(  0.05%)
                                            0.0002 -0.0190  0.0003  0.0009 -0.0001
                                           -0.0363  0.0021  0.0012  0.0001  0.1254
                                            0.0019 -0.0023 -0.0007  0.9909  0.0129
                                           -0.0098 -0.0039 -0.0026 -0.0183  0.0113
                                           -0.0001 -0.0039
   371. (0.01692) BD*( 1) C  14 - H  19  
                ( 40.42%)   0.6358* C  14 s( 27.44%)p 2.64( 72.52%)d 0.00(  0.04%)
                                           -0.0004  0.5236 -0.0148  0.0018 -0.0020
                                           -0.4295 -0.0125  0.0019  0.0010 -0.7302
                                           -0.0036 -0.0033 -0.0002  0.0858 -0.0012
                                            0.0014  0.0003  0.0156 -0.0020 -0.0025
                                           -0.0083 -0.0081
                ( 59.58%)  -0.7719* H  19 s( 99.96%)p 0.00(  0.04%)
                                            0.9998  0.0020  0.0006  0.0068  0.0175
                                           -0.0031
   372. (0.01365) BD*( 1) C  15 - C  16  
                ( 46.50%)   0.6819* C  15 s( 36.74%)p 1.72( 63.23%)d 0.00(  0.04%)
                                           -0.0003 -0.6060  0.0136  0.0032 -0.0004
                                           -0.4301  0.0542  0.0001  0.0009 -0.6640
                                           -0.0115 -0.0115 -0.0028  0.0565  0.0028
                                            0.0013  0.0003 -0.0124  0.0005  0.0031
                                            0.0089  0.0113
                ( 53.50%)  -0.7314* C  16 s( 37.12%)p 1.69( 62.82%)d 0.00(  0.06%)
                                            0.0007 -0.6050  0.0635  0.0339 -0.0003
                                            0.3713  0.0186 -0.0119 -0.0019  0.6936
                                           -0.0407 -0.0272  0.0045 -0.0797  0.0049
                                            0.0051 -0.0002 -0.0228  0.0012  0.0036
                                           -0.0003  0.0102
   373. (0.02916) BD*( 1) C  15 - H  18  
                ( 40.17%)   0.6338* C  15 s( 27.87%)p 2.59( 72.09%)d 0.00(  0.04%)
                                            0.0004 -0.5273 -0.0243 -0.0039  0.0003
                                           -0.4078  0.0038  0.0002  0.0002  0.7349
                                            0.0235 -0.0086  0.0011 -0.1181 -0.0036
                                            0.0012 -0.0001  0.0155 -0.0025  0.0032
                                            0.0099  0.0068
                ( 59.83%)  -0.7735* H  18 s( 99.96%)p 0.00(  0.04%)
                                           -0.9998  0.0053 -0.0009  0.0109 -0.0152
                                            0.0023


 NHO Directionality and "Bond Bending" (deviations from line of nuclear centers)

         [Thresholds for printing:  angular deviation  >  1.0 degree]
                                    hybrid p-character > 25.0%
                                    orbital occupancy  >  0.10e

                                Line of Centers        Hybrid 1              Hybrid 2
                                ---------------  -------------------   ------------------
                NBO               Theta   Phi    Theta   Phi    Dev    Theta   Phi    Dev
 ========================================================================================
     1. BD (   1) C   1 - C   2    95.1  298.7    98.9  299.3   3.8     85.6  115.9   2.9
     2. BD (   1) C   1 - C   4    83.4   52.3    73.1   55.8  10.9     84.8  228.3  12.4
     3. BD (   1) C   1 - O   9    91.7  177.2    79.3  179.9  12.6     76.5  354.2  12.2
     4. BD (   2) C   1 - O   9    91.7  177.2   164.9   98.9  85.3    159.7   58.7  82.1
     5. BD (   1) C   2 - C   3    88.6  355.4    87.1  357.5   2.6     90.3  172.6   3.0
     6. BD (   2) C   2 - C   3    88.6  355.4   173.1   65.5  89.0      4.1  274.5  92.1
     7. BD (   1) C   2 - H  10    97.1  233.4    96.5  234.3   1.1      --     --    --
     8. BD (   1) C   3 - C   6    83.0   52.5    88.2   52.5   5.2    108.4  235.8  11.8
     9. BD (   1) C   3 - H   7    96.4  294.5    95.1  294.5   1.3      --     --    --
    10. BD (   1) C   4 - C   5    89.7  345.8    85.8  350.5   6.1     86.6  156.4  10.1
    11. BD (   2) C   4 - C   5    89.7  345.8   176.9  278.1  89.2     35.7   50.1 104.9
    12. BD (   1) C   4 -Cl   8    85.9  109.5    91.7  109.9   5.8     96.4  289.3   2.3
    13. BD (   1) C   5 - C   6    94.4  302.5    96.5  314.1  11.7     89.9  118.7   5.8
    14. BD (   2) C   5 - C   6    94.4  302.5   122.6   59.4 109.8     16.4  226.6  89.7
    15. BD (   1) C   6 - C  11    88.0  359.5    82.5  355.5   6.8     89.0  179.4   3.0
    16. BD (   1) C  11 - C  12    95.1   58.1    91.7   59.4   3.5     81.7  237.9   3.2
    17. BD (   2) C  11 - C  12    95.1   58.1   173.8  281.9  89.4    172.5  272.8  88.9
    18. BD (   1) C  11 - C  14    82.2  300.8    83.7  300.1   1.6      --     --    --
    19. BD (   1) C  12 - C  13    87.7  359.2    88.2  357.9   1.4     91.8  175.8   3.5
    20. BD (   1) C  12 - H  20    97.6  117.7    95.1  119.3   2.9      --     --    --
    21. BD (   1) C  13 - C  16    82.6  300.0    79.9  301.9   3.4     93.8  122.0   4.2
    22. BD (   2) C  13 - C  16    82.6  300.0   171.1  285.0  88.8      6.4   68.6  93.4
    24. BD (   1) C  14 - C  15    87.9  359.6    86.9    0.4   1.3     91.6  178.2   1.4
    25. BD (   2) C  14 - C  15    87.9  359.6   171.2  288.9  89.2    172.6  284.8  89.9
    26. BD (   1) C  14 - H  19    83.5  241.5    84.3  239.2   2.4      --     --    --
    27. BD (   1) C  15 - C  16    95.4   59.0    94.4   61.5   2.6      --     --    --
    28. BD (   1) C  15 - H  18    82.3  299.9    81.9  298.3   1.7      --     --    --
    53. LP (   2)Cl   8             --     --     96.2  198.5   --       --     --    --
    54. LP (   3)Cl   8             --     --      7.6  234.2   --       --     --    --
    55. LP (   1) O   9             --     --     93.3  174.2   --       --     --    --
    56. LP (   2) O   9             --     --    107.9  267.2   --       --     --    --
    57. LP (   1) C  16             --     --     92.5    1.0   --       --     --    --
    59. LP (   2)Cl  17             --     --     93.9  147.5   --       --     --    --
    60. LP (   3)Cl  17             --     --    173.7  275.8   --       --     --    --
   349. BD*(   2) C   1 - O   9    91.7  177.2   164.9   98.9  85.3    159.7   58.7  82.1
   351. BD*(   2) C   2 - C   3    88.6  355.4   173.1   65.5  89.0      4.1  274.5  92.1
   356. BD*(   2) C   4 - C   5    89.7  345.8   176.9  278.1  89.2     35.7   50.1 104.9
   359. BD*(   2) C   5 - C   6    94.4  302.5   122.6   59.4 109.8     16.4  226.6  89.7
   362. BD*(   2) C  11 - C  12    95.1   58.1   173.8  281.9  89.4    172.5  272.8  88.9
   367. BD*(   2) C  13 - C  16    82.6  300.0   171.1  285.0  88.8      6.4   68.6  93.4
   370. BD*(   2) C  14 - C  15    87.9  359.6   171.2  288.9  89.2    172.6  284.8  89.9


 Second Order Perturbation Theory Analysis of Fock Matrix in NBO Basis

     Threshold for printing:   0.50 kcal/mol
                                                                              E(2)  E(j)-E(i) F(i,j)
         Donor NBO (i)                     Acceptor NBO (j)                 kcal/mol   a.u.    a.u. 
 ===================================================================================================

 within unit  1
   1. BD (   1) C   1 - C   2        / 95. RY*(   1) C   3                    1.42    1.78    0.045
   1. BD (   1) C   1 - C   2        / 96. RY*(   2) C   3                    0.68    1.89    0.032
   1. BD (   1) C   1 - C   2        / 97. RY*(   3) C   3                    0.69    1.65    0.030
   1. BD (   1) C   1 - C   2        /112. RY*(   1) C   4                    0.68    1.62    0.030
   1. BD (   1) C   1 - C   2        /189. RY*(   1) O   9                    1.28    1.40    0.038
   1. BD (   1) C   1 - C   2        /347. BD*(   1) C   1 - C   4            0.87    1.18    0.029
   1. BD (   1) C   1 - C   2        /348. BD*(   1) C   1 - O   9            0.89    1.38    0.031
   1. BD (   1) C   1 - C   2        /350. BD*(   1) C   2 - C   3            2.11    1.40    0.049
   1. BD (   1) C   1 - C   2        /354. BD*(   1) C   3 - H   7            3.36    1.21    0.057
   1. BD (   1) C   1 - C   2        /357. BD*(   1) C   4 -Cl   8            4.63    0.95    0.059
   2. BD (   1) C   1 - C   4        / 78. RY*(   1) C   2                    1.29    1.88    0.044
   2. BD (   1) C   1 - C   4        /129. RY*(   1) C   5                    1.78    1.39    0.045
   2. BD (   1) C   1 - C   4        /130. RY*(   2) C   5                    0.53    1.87    0.028
   2. BD (   1) C   1 - C   4        /169. RY*(   2)Cl   8                    0.57    1.32    0.025
   2. BD (   1) C   1 - C   4        /189. RY*(   1) O   9                    1.20    1.43    0.037
   2. BD (   1) C   1 - C   4        /348. BD*(   1) C   1 - O   9            1.66    1.41    0.043
   2. BD (   1) C   1 - C   4        /349. BD*(   2) C   1 - O   9            0.87    0.81    0.025
   2. BD (   1) C   1 - C   4        /352. BD*(   1) C   2 - H  10            1.19    1.24    0.035
   2. BD (   1) C   1 - C   4        /355. BD*(   1) C   4 - C   5            3.25    1.33    0.059
   2. BD (   1) C   1 - C   4        /358. BD*(   1) C   5 - C   6            1.20    1.49    0.038
   2. BD (   1) C   1 - C   4        /359. BD*(   2) C   5 - C   6            3.43    0.81    0.051
   3. BD (   1) C   1 - O   9        / 61. RY*(   1) C   1                    1.69    2.07    0.053
   3. BD (   1) C   1 - O   9        /346. BD*(   1) C   1 - C   2            1.02    1.62    0.037
   3. BD (   1) C   1 - O   9        /347. BD*(   1) C   1 - C   4            1.17    1.62    0.040
   3. BD (   1) C   1 - O   9        /350. BD*(   1) C   2 - C   3            0.64    1.84    0.031
   3. BD (   1) C   1 - O   9        /355. BD*(   1) C   4 - C   5            0.65    1.74    0.030
   4. BD (   2) C   1 - O   9        /347. BD*(   1) C   1 - C   4            0.70    0.92    0.023
   4. BD (   2) C   1 - O   9        /351. BD*(   2) C   2 - C   3            4.71    0.52    0.046
   4. BD (   2) C   1 - O   9        /356. BD*(   2) C   4 - C   5            5.17    0.49    0.047
   5. BD (   1) C   2 - C   3        / 64. RY*(   4) C   1                    1.55    2.33    0.054
   5. BD (   1) C   2 - C   3        /146. RY*(   1) C   6                    1.31    2.17    0.048
   5. BD (   1) C   2 - C   3        /147. RY*(   2) C   6                    0.63    2.13    0.033
   5. BD (   1) C   2 - C   3        /346. BD*(   1) C   1 - C   2            1.20    1.29    0.036
   5. BD (   1) C   2 - C   3        /348. BD*(   1) C   1 - O   9            1.62    1.50    0.044
   5. BD (   1) C   2 - C   3        /352. BD*(   1) C   2 - H  10            1.56    1.33    0.041
   5. BD (   1) C   2 - C   3        /353. BD*(   1) C   3 - C   6            2.77    1.34    0.055
   5. BD (   1) C   2 - C   3        /354. BD*(   1) C   3 - H   7            1.54    1.32    0.040
   5. BD (   1) C   2 - C   3        /360. BD*(   1) C   6 - C  11            2.82    1.36    0.056
   6. BD (   2) C   2 - C   3        /149. RY*(   4) C   6                    0.65    1.21    0.026
   6. BD (   2) C   2 - C   3        /349. BD*(   2) C   1 - O   9           17.62    0.40    0.079
   6. BD (   2) C   2 - C   3        /359. BD*(   2) C   5 - C   6           13.35    0.40    0.068
   7. BD (   1) C   2 - H  10        / 61. RY*(   1) C   1                    0.59    1.51    0.027
   7. BD (   1) C   2 - H  10        / 65. RY*(   5) C   1                    0.51    1.88    0.028
   7. BD (   1) C   2 - H  10        / 95. RY*(   1) C   3                    0.92    1.66    0.035
   7. BD (   1) C   2 - H  10        /347. BD*(   1) C   1 - C   4            2.97    1.06    0.051
   7. BD (   1) C   2 - H  10        /350. BD*(   1) C   2 - C   3            1.62    1.28    0.041
   7. BD (   1) C   2 - H  10        /353. BD*(   1) C   3 - C   6            5.96    1.10    0.073
   7. BD (   1) C   2 - H  10        /354. BD*(   1) C   3 - H   7            0.77    1.09    0.026
   8. BD (   1) C   3 - C   6        / 79. RY*(   2) C   2                    2.55    1.73    0.060
   8. BD (   1) C   3 - C   6        /130. RY*(   2) C   5                    0.86    1.85    0.036
   8. BD (   1) C   3 - C   6        /211. RY*(   1) C  11                    0.74    1.90    0.034
   8. BD (   1) C   3 - C   6        /212. RY*(   2) C  11                    0.95    2.08    0.040
   8. BD (   1) C   3 - C   6        /350. BD*(   1) C   2 - C   3            2.41    1.40    0.053
   8. BD (   1) C   3 - C   6        /352. BD*(   1) C   2 - H  10            2.80    1.22    0.053
   8. BD (   1) C   3 - C   6        /355. BD*(   1) C   4 - C   5            0.69    1.31    0.027
   8. BD (   1) C   3 - C   6        /356. BD*(   2) C   4 - C   5            7.35    0.75    0.069
   8. BD (   1) C   3 - C   6        /358. BD*(   1) C   5 - C   6            4.96    1.47    0.077
   8. BD (   1) C   3 - C   6        /360. BD*(   1) C   6 - C  11            2.72    1.25    0.052
   8. BD (   1) C   3 - C   6        /361. BD*(   1) C  11 - C  12            1.89    1.35    0.046
   8. BD (   1) C   3 - C   6        /362. BD*(   2) C  11 - C  12            0.53    0.79    0.020
   9. BD (   1) C   3 - H   7        / 78. RY*(   1) C   2                    1.33    1.74    0.043
   9. BD (   1) C   3 - H   7        /147. RY*(   2) C   6                    1.30    1.90    0.045
   9. BD (   1) C   3 - H   7        /346. BD*(   1) C   1 - C   2            5.61    1.06    0.069
   9. BD (   1) C   3 - H   7        /350. BD*(   1) C   2 - C   3            1.27    1.29    0.036
   9. BD (   1) C   3 - H   7        /352. BD*(   1) C   2 - H  10            0.75    1.10    0.026
   9. BD (   1) C   3 - H   7        /358. BD*(   1) C   5 - C   6            2.82    1.35    0.055
  10. BD (   1) C   4 - C   5        / 64. RY*(   4) C   1                    0.83    2.31    0.039
  10. BD (   1) C   4 - C   5        / 65. RY*(   5) C   1                    0.61    2.10    0.032
  10. BD (   1) C   4 - C   5        /146. RY*(   1) C   6                    1.18    2.16    0.045
  10. BD (   1) C   4 - C   5        /147. RY*(   2) C   6                    1.81    2.12    0.056
  10. BD (   1) C   4 - C   5        /347. BD*(   1) C   1 - C   4            1.13    1.28    0.035
  10. BD (   1) C   4 - C   5        /348. BD*(   1) C   1 - O   9            2.86    1.48    0.058
  10. BD (   1) C   4 - C   5        /356. BD*(   2) C   4 - C   5            0.57    0.85    0.021
  10. BD (   1) C   4 - C   5        /358. BD*(   1) C   5 - C   6            3.30    1.57    0.064
  10. BD (   1) C   4 - C   5        /359. BD*(   2) C   5 - C   6            0.81    0.89    0.026
  10. BD (   1) C   4 - C   5        /360. BD*(   1) C   6 - C  11            2.29    1.35    0.050
  11. BD (   2) C   4 - C   5        / 63. RY*(   3) C   1                    0.70    1.77    0.033
  11. BD (   2) C   4 - C   5        /146. RY*(   1) C   6                    0.85    1.66    0.035
  11. BD (   2) C   4 - C   5        /168. RY*(   1)Cl   8                    3.45    0.92    0.053
  11. BD (   2) C   4 - C   5        /348. BD*(   1) C   1 - O   9            1.90    0.98    0.040
  11. BD (   2) C   4 - C   5        /349. BD*(   2) C   1 - O   9           31.93    0.39    0.101
  11. BD (   2) C   4 - C   5        /353. BD*(   1) C   3 - C   6            3.75    0.82    0.052
  11. BD (   2) C   4 - C   5        /355. BD*(   1) C   4 - C   5            0.87    0.90    0.026
  11. BD (   2) C   4 - C   5        /358. BD*(   1) C   5 - C   6            0.75    1.06    0.027
  11. BD (   2) C   4 - C   5        /360. BD*(   1) C   6 - C  11            2.35    0.84    0.042
  12. BD (   1) C   4 -Cl   8        / 61. RY*(   1) C   1                    0.80    1.76    0.034
  12. BD (   1) C   4 -Cl   8        /113. RY*(   2) C   4                    0.56    1.83    0.029
  12. BD (   1) C   4 -Cl   8        /129. RY*(   1) C   5                    1.11    1.50    0.036
  12. BD (   1) C   4 -Cl   8        /346. BD*(   1) C   1 - C   2            1.28    1.31    0.037
  12. BD (   1) C   4 -Cl   8        /355. BD*(   1) C   4 - C   5            0.52    1.44    0.025
  12. BD (   1) C   4 -Cl   8        /358. BD*(   1) C   5 - C   6            2.09    1.60    0.052
  13. BD (   1) C   5 - C   6        / 96. RY*(   2) C   3                    0.50    2.04    0.029
  13. BD (   1) C   5 - C   6        /112. RY*(   1) C   4                    1.37    1.77    0.044
  13. BD (   1) C   5 - C   6        /113. RY*(   2) C   4                    1.16    1.85    0.042
  13. BD (   1) C   5 - C   6        /211. RY*(   1) C  11                    0.50    2.04    0.029
  13. BD (   1) C   5 - C   6        /212. RY*(   2) C  11                    1.71    2.23    0.055
  13. BD (   1) C   5 - C   6        /353. BD*(   1) C   3 - C   6            3.05    1.37    0.058
  13. BD (   1) C   5 - C   6        /354. BD*(   1) C   3 - H   7            2.35    1.36    0.051
  13. BD (   1) C   5 - C   6        /355. BD*(   1) C   4 - C   5            2.94    1.46    0.059
  13. BD (   1) C   5 - C   6        /357. BD*(   1) C   4 -Cl   8            2.32    1.10    0.045
  13. BD (   1) C   5 - C   6        /359. BD*(   2) C   5 - C   6            0.80    0.94    0.026
  13. BD (   1) C   5 - C   6        /360. BD*(   1) C   6 - C  11            5.90    1.40    0.081
  13. BD (   1) C   5 - C   6        /363. BD*(   1) C  11 - C  14            2.47    1.51    0.054
  14. BD (   2) C   5 - C   6        / 97. RY*(   3) C   3                    0.64    1.25    0.027
  14. BD (   2) C   5 - C   6        /112. RY*(   1) C   4                    0.87    1.21    0.031
  14. BD (   2) C   5 - C   6        /214. RY*(   4) C  11                    0.57    1.12    0.024
  14. BD (   2) C   5 - C   6        /347. BD*(   1) C   1 - C   4            4.40    0.78    0.054
  14. BD (   2) C   5 - C   6        /351. BD*(   2) C   2 - C   3           21.26    0.38    0.082
  14. BD (   2) C   5 - C   6        /354. BD*(   1) C   3 - H   7            0.89    0.80    0.025
  14. BD (   2) C   5 - C   6        /355. BD*(   1) C   4 - C   5            1.86    0.90    0.038
  14. BD (   2) C   5 - C   6        /356. BD*(   2) C   4 - C   5            2.13    0.34    0.024
  14. BD (   2) C   5 - C   6        /357. BD*(   1) C   4 -Cl   8            4.44    0.54    0.046
  14. BD (   2) C   5 - C   6        /358. BD*(   1) C   5 - C   6            0.89    1.06    0.029
  14. BD (   2) C   5 - C   6        /360. BD*(   1) C   6 - C  11            0.78    0.84    0.024
  14. BD (   2) C   5 - C   6        /362. BD*(   2) C  11 - C  12           11.08    0.39    0.062
  14. BD (   2) C   5 - C   6        /363. BD*(   1) C  11 - C  14            0.95    0.95    0.028
  15. BD (   1) C   6 - C  11        / 95. RY*(   1) C   3                    0.68    1.78    0.031
  15. BD (   1) C   6 - C  11        /129. RY*(   1) C   5                    1.23    1.37    0.037
  15. BD (   1) C   6 - C  11        /229. RY*(   2) C  12                    0.62    1.90    0.031
  15. BD (   1) C   6 - C  11        /259. RY*(   1) C  14                    1.26    1.88    0.044
  15. BD (   1) C   6 - C  11        /350. BD*(   1) C   2 - C   3            1.19    1.40    0.037
  15. BD (   1) C   6 - C  11        /353. BD*(   1) C   3 - C   6            2.93    1.22    0.054
  15. BD (   1) C   6 - C  11        /355. BD*(   1) C   4 - C   5            4.13    1.31    0.066
  15. BD (   1) C   6 - C  11        /356. BD*(   2) C   4 - C   5            0.65    0.75    0.021
  15. BD (   1) C   6 - C  11        /358. BD*(   1) C   5 - C   6            5.10    1.47    0.077
  15. BD (   1) C   6 - C  11        /361. BD*(   1) C  11 - C  12            2.54    1.35    0.053
  15. BD (   1) C   6 - C  11        /363. BD*(   1) C  11 - C  14            2.47    1.36    0.052
  15. BD (   1) C   6 - C  11        /364. BD*(   1) C  12 - C  13            2.02    1.36    0.047
  15. BD (   1) C   6 - C  11        /369. BD*(   1) C  14 - C  15            2.20    1.38    0.049
  16. BD (   1) C  11 - C  12        /146. RY*(   1) C   6                    1.65    2.09    0.053
  16. BD (   1) C  11 - C  12        /212. RY*(   2) C  11                    0.55    2.11    0.031
  16. BD (   1) C  11 - C  12        /214. RY*(   4) C  11                    0.94    1.55    0.034
  16. BD (   1) C  11 - C  12        /229. RY*(   2) C  12                    0.52    1.92    0.028
  16. BD (   1) C  11 - C  12        /230. RY*(   3) C  12                    0.83    1.53    0.032
  16. BD (   1) C  11 - C  12        /231. RY*(   4) C  12                    2.23    1.87    0.058
  16. BD (   1) C  11 - C  12        /233. RY*(   6) C  12                    2.67    2.00    0.066
  16. BD (   1) C  11 - C  12        /234. RY*(   7) C  12                    2.16    3.16    0.074
  16. BD (   1) C  11 - C  12        /236. RY*(   9) C  12                    5.20    5.38    0.151
  16. BD (   1) C  11 - C  12        /237. RY*(  10) C  12                    0.69    2.68    0.039
  16. BD (   1) C  11 - C  12        /238. RY*(  11) C  12                    1.87    2.21    0.058
  16. BD (   1) C  11 - C  12        /239. RY*(  12) C  12                    2.10    2.46    0.065
  16. BD (   1) C  11 - C  12        /244. RY*(  17) C  12                    2.59    3.68    0.088
  16. BD (   1) C  11 - C  12        /249. RY*(   5) C  13                    0.75    2.94    0.042
  16. BD (   1) C  11 - C  12        /259. RY*(   1) C  14                    0.95    1.90    0.038
  16. BD (   1) C  11 - C  12        /260. RY*(   2) C  14                    0.60    1.92    0.031
  16. BD (   1) C  11 - C  12        /344. RY*(   4) H  20                    1.17    2.18    0.045
  16. BD (   1) C  11 - C  12        /345. RY*(   5) H  20                   65.48    2.37    0.355
  16. BD (   1) C  11 - C  12        /353. BD*(   1) C   3 - C   6            3.15    1.25    0.056
  16. BD (   1) C  11 - C  12        /359. BD*(   2) C   5 - C   6            0.65    0.82    0.022
  16. BD (   1) C  11 - C  12        /360. BD*(   1) C   6 - C  11            2.90    1.28    0.054
  16. BD (   1) C  11 - C  12        /363. BD*(   1) C  11 - C  14            3.71    1.39    0.064
  16. BD (   1) C  11 - C  12        /364. BD*(   1) C  12 - C  13            6.56    1.39    0.085
  16. BD (   1) C  11 - C  12        /365. BD*(   1) C  12 - H  20            1.09    1.27    0.033
  16. BD (   1) C  11 - C  12        /368. BD*(   1) C  13 -Cl  17            4.69    1.03    0.062
  16. BD (   1) C  11 - C  12        /370. BD*(   2) C  14 - C  15            0.50    0.86    0.020
  16. BD (   1) C  11 - C  12        /372. BD*(   1) C  15 - C  16           27.54    6.17    0.370
  16. BD (   1) C  11 - C  12        /373. BD*(   1) C  15 - H  18            1.02    3.21    0.051
  17. BD (   2) C  11 - C  12        /150. RY*(   5) C   6                    0.58    1.68    0.031
  17. BD (   2) C  11 - C  12        /261. RY*(   3) C  14                    2.27    0.74    0.041
  17. BD (   2) C  11 - C  12        /342. RY*(   2) H  20                    0.55    0.78    0.021
  17. BD (   2) C  11 - C  12        /343. RY*(   3) H  20                    2.25    0.51    0.033
  17. BD (   2) C  11 - C  12        /353. BD*(   1) C   3 - C   6            0.68    0.78    0.022
  17. BD (   2) C  11 - C  12        /359. BD*(   2) C   5 - C   6           22.30    0.34    0.079
  17. BD (   2) C  11 - C  12        /367. BD*(   2) C  13 - C  16           14.17    0.40    0.069
  17. BD (   2) C  11 - C  12        /370. BD*(   2) C  14 - C  15           24.77    0.38    0.088
  17. BD (   2) C  11 - C  12        /373. BD*(   1) C  15 - H  18            1.18    2.73    0.056
  18. BD (   1) C  11 - C  14        /146. RY*(   1) C   6                    1.53    2.09    0.051
  18. BD (   1) C  11 - C  14        /229. RY*(   2) C  12                    0.77    1.93    0.035
  18. BD (   1) C  11 - C  14        /236. RY*(   9) C  12                    0.60    5.38    0.051
  18. BD (   1) C  11 - C  14        /276. RY*(   1) C  15                    2.30    1.74    0.057
  18. BD (   1) C  11 - C  14        /279. RY*(   4) C  15                    0.65    2.28    0.035
  18. BD (   1) C  11 - C  14        /345. RY*(   5) H  20                    0.69    2.37    0.036
  18. BD (   1) C  11 - C  14        /358. BD*(   1) C   5 - C   6            2.05    1.50    0.050
  18. BD (   1) C  11 - C  14        /360. BD*(   1) C   6 - C  11            2.69    1.28    0.052
  18. BD (   1) C  11 - C  14        /361. BD*(   1) C  11 - C  12            4.35    1.39    0.069
  18. BD (   1) C  11 - C  14        /365. BD*(   1) C  12 - H  20            3.06    1.28    0.056
  18. BD (   1) C  11 - C  14        /369. BD*(   1) C  14 - C  15            3.51    1.41    0.063
  18. BD (   1) C  11 - C  14        /371. BD*(   1) C  14 - H  19            0.63    4.35    0.047
  18. BD (   1) C  11 - C  14        /372. BD*(   1) C  15 - C  16            0.50    6.18    0.050
  18. BD (   1) C  11 - C  14        /373. BD*(   1) C  15 - H  18            0.63    3.21    0.040
  19. BD (   1) C  12 - C  13        /134. RY*(   6) C   5                    0.55    1.56    0.026
  19. BD (   1) C  12 - C  13        /152. RY*(   7) C   6                    0.51    1.64    0.026
  19. BD (   1) C  12 - C  13        /211. RY*(   1) C  11                    2.59    1.94    0.064
  19. BD (   1) C  12 - C  13        /214. RY*(   4) C  11                    1.52    1.57    0.044
  19. BD (   1) C  12 - C  13        /219. RY*(   9) C  11                    0.59    2.26    0.033
  19. BD (   1) C  12 - C  13        /230. RY*(   3) C  12                    1.18    1.55    0.038
  19. BD (   1) C  12 - C  13        /231. RY*(   4) C  12                    1.91    1.88    0.054
  19. BD (   1) C  12 - C  13        /233. RY*(   6) C  12                    3.90    2.02    0.080
  19. BD (   1) C  12 - C  13        /234. RY*(   7) C  12                    1.80    3.18    0.068
  19. BD (   1) C  12 - C  13        /236. RY*(   9) C  12                    3.48    5.40    0.123
  19. BD (   1) C  12 - C  13        /237. RY*(  10) C  12                    0.58    2.70    0.036
  19. BD (   1) C  12 - C  13        /238. RY*(  11) C  12                    2.86    2.23    0.072
  19. BD (   1) C  12 - C  13        /239. RY*(  12) C  12                    4.02    2.48    0.090
  19. BD (   1) C  12 - C  13        /244. RY*(  17) C  12                    2.82    3.69    0.092
  19. BD (   1) C  12 - C  13        /248. RY*(   4) C  13                    1.26    1.75    0.042
  19. BD (   1) C  12 - C  13        /254. RY*(  10) C  13                    0.53    3.89    0.041
  19. BD (   1) C  12 - C  13        /293. RY*(   1) C  16                    5.74    1.55    0.085
  19. BD (   1) C  12 - C  13        /294. RY*(   2) C  16                    1.32    1.59    0.041
  19. BD (   1) C  12 - C  13        /311. RY*(   2)Cl  17                    1.28    1.39    0.038
  19. BD (   1) C  12 - C  13        /342. RY*(   2) H  20                   10.29    1.27    0.103
  19. BD (   1) C  12 - C  13        /343. RY*(   3) H  20                    8.44    1.00    0.083
  19. BD (   1) C  12 - C  13        /344. RY*(   4) H  20                    9.45    2.19    0.129
  19. BD (   1) C  12 - C  13        /345. RY*(   5) H  20                   52.45    2.39    0.318
  19. BD (   1) C  12 - C  13        /360. BD*(   1) C   6 - C  11            3.89    1.30    0.063
  19. BD (   1) C  12 - C  13        /361. BD*(   1) C  11 - C  12            3.87    1.40    0.066
  19. BD (   1) C  12 - C  13        /364. BD*(   1) C  12 - C  13            0.52    1.40    0.024
  19. BD (   1) C  12 - C  13        /365. BD*(   1) C  12 - H  20            1.19    1.29    0.035
  19. BD (   1) C  12 - C  13        /366. BD*(   1) C  13 - C  16            2.87    1.46    0.058
  19. BD (   1) C  12 - C  13        /370. BD*(   2) C  14 - C  15            0.55    0.88    0.021
  19. BD (   1) C  12 - C  13        /371. BD*(   1) C  14 - H  19           18.89    4.36    0.257
  19. BD (   1) C  12 - C  13        /372. BD*(   1) C  15 - C  16           15.76    6.19    0.280
  19. BD (   1) C  12 - C  13        /373. BD*(   1) C  15 - H  18            1.10    3.23    0.053
  20. BD (   1) C  12 - H  20        /211. RY*(   1) C  11                    0.88    1.73    0.035
  20. BD (   1) C  12 - H  20        /212. RY*(   2) C  11                    1.16    1.92    0.042
  20. BD (   1) C  12 - H  20        /219. RY*(   9) C  11                    0.52    2.05    0.029
  20. BD (   1) C  12 - H  20        /229. RY*(   2) C  12                    1.40    1.73    0.044
  20. BD (   1) C  12 - H  20        /230. RY*(   3) C  12                    2.16    1.34    0.048
  20. BD (   1) C  12 - H  20        /231. RY*(   4) C  12                    7.07    1.67    0.098
  20. BD (   1) C  12 - H  20        /233. RY*(   6) C  12                    9.07    1.81    0.115
  20. BD (   1) C  12 - H  20        /234. RY*(   7) C  12                    5.16    2.97    0.111
  20. BD (   1) C  12 - H  20        /236. RY*(   9) C  12                    9.42    5.19    0.199
  20. BD (   1) C  12 - H  20        /237. RY*(  10) C  12                    1.81    2.49    0.060
  20. BD (   1) C  12 - H  20        /238. RY*(  11) C  12                    4.36    2.02    0.084
  20. BD (   1) C  12 - H  20        /239. RY*(  12) C  12                    6.50    2.27    0.109
  20. BD (   1) C  12 - H  20        /244. RY*(  17) C  12                    6.32    3.48    0.133
  20. BD (   1) C  12 - H  20        /246. RY*(   2) C  13                    0.83    1.43    0.031
  20. BD (   1) C  12 - H  20        /254. RY*(  10) C  13                    0.52    3.68    0.039
  20. BD (   1) C  12 - H  20        /263. RY*(   5) C  14                    0.51    2.15    0.030
  20. BD (   1) C  12 - H  20        /342. RY*(   2) H  20                    3.19    1.06    0.052
  20. BD (   1) C  12 - H  20        /343. RY*(   3) H  20                    3.37    0.79    0.046
  20. BD (   1) C  12 - H  20        /344. RY*(   4) H  20                   10.76    1.98    0.131
  20. BD (   1) C  12 - H  20        /345. RY*(   5) H  20                  125.60    2.18    0.470
  20. BD (   1) C  12 - H  20        /361. BD*(   1) C  11 - C  12            0.80    1.19    0.027
  20. BD (   1) C  12 - H  20        /363. BD*(   1) C  11 - C  14            3.71    1.19    0.059
  20. BD (   1) C  12 - H  20        /364. BD*(   1) C  12 - C  13            2.09    1.19    0.045
  20. BD (   1) C  12 - H  20        /366. BD*(   1) C  13 - C  16            4.07    1.25    0.064
  20. BD (   1) C  12 - H  20        /370. BD*(   2) C  14 - C  15            1.99    0.67    0.035
  20. BD (   1) C  12 - H  20        /371. BD*(   1) C  14 - H  19           17.81    4.15    0.244
  20. BD (   1) C  12 - H  20        /372. BD*(   1) C  15 - C  16           46.19    5.98    0.471
  20. BD (   1) C  12 - H  20        /373. BD*(   1) C  15 - H  18            2.07    3.02    0.071
  21. BD (   1) C  13 - C  16        /228. RY*(   1) C  12                    5.22    1.51    0.080
  21. BD (   1) C  13 - C  16        /229. RY*(   2) C  12                    0.67    1.92    0.032
  21. BD (   1) C  13 - C  16        /277. RY*(   2) C  15                    2.99    1.78    0.066
  21. BD (   1) C  13 - C  16        /311. RY*(   2)Cl  17                    0.67    1.37    0.027
  21. BD (   1) C  13 - C  16        /345. RY*(   5) H  20                    1.06    2.36    0.045
  21. BD (   1) C  13 - C  16        /364. BD*(   1) C  12 - C  13            2.85    1.38    0.056
  21. BD (   1) C  13 - C  16        /365. BD*(   1) C  12 - H  20            3.91    1.27    0.063
  21. BD (   1) C  13 - C  16        /373. BD*(   1) C  15 - H  18            1.09    3.20    0.053
  22. BD (   2) C  13 - C  16        /230. RY*(   3) C  12                    2.56    1.02    0.052
  22. BD (   2) C  13 - C  16        /232. RY*(   5) C  12                    1.88    0.83    0.041
  22. BD (   2) C  13 - C  16        /280. RY*(   5) C  15                    0.76    1.29    0.032
  22. BD (   2) C  13 - C  16        /310. RY*(   1)Cl  17                    4.10    0.83    0.060
  22. BD (   2) C  13 - C  16        /343. RY*(   3) H  20                    0.99    0.47    0.022
  22. BD (   2) C  13 - C  16        /362. BD*(   2) C  11 - C  12           43.63    0.31    0.105
  22. BD (   2) C  13 - C  16        /370. BD*(   2) C  14 - C  15           20.01    0.35    0.078
  23. BD (   1) C  13 -Cl  17        /228. RY*(   1) C  12                    2.25    1.56    0.053
  23. BD (   1) C  13 -Cl  17        /229. RY*(   2) C  12                    1.00    1.96    0.040
  23. BD (   1) C  13 -Cl  17        /293. RY*(   1) C  16                    1.50    1.58    0.044
  23. BD (   1) C  13 -Cl  17        /294. RY*(   2) C  16                    1.30    1.61    0.041
  23. BD (   1) C  13 -Cl  17        /361. BD*(   1) C  11 - C  12            3.11    1.42    0.060
  23. BD (   1) C  13 -Cl  17        /366. BD*(   1) C  13 - C  16            0.61    1.48    0.027
  23. BD (   1) C  13 -Cl  17        /372. BD*(   1) C  15 - C  16            0.94    6.21    0.068
  24. BD (   1) C  14 - C  15        /212. RY*(   2) C  11                    2.10    2.11    0.060
  24. BD (   1) C  14 - C  15        /294. RY*(   2) C  16                    1.74    1.57    0.047
  24. BD (   1) C  14 - C  15        /360. BD*(   1) C   6 - C  11            3.93    1.28    0.063
  24. BD (   1) C  14 - C  15        /363. BD*(   1) C  11 - C  14            3.59    1.39    0.063
  24. BD (   1) C  14 - C  15        /372. BD*(   1) C  15 - C  16            0.81    6.17    0.063
  25. BD (   2) C  14 - C  15        /216. RY*(   6) C  11                    1.18    1.04    0.034
  25. BD (   2) C  14 - C  15        /298. RY*(   6) C  16                    1.70    0.93    0.038
  25. BD (   2) C  14 - C  15        /362. BD*(   2) C  11 - C  12           25.48    0.34    0.087
  25. BD (   2) C  14 - C  15        /367. BD*(   2) C  13 - C  16           29.14    0.40    0.097
  26. BD (   1) C  14 - H  19        /211. RY*(   1) C  11                    1.62    1.75    0.048
  26. BD (   1) C  14 - H  19        /277. RY*(   2) C  15                    0.81    1.61    0.032
  26. BD (   1) C  14 - H  19        /361. BD*(   1) C  11 - C  12            4.77    1.21    0.068
  26. BD (   1) C  14 - H  19        /363. BD*(   1) C  11 - C  14            0.70    1.21    0.026
  26. BD (   1) C  14 - H  19        /369. BD*(   1) C  14 - C  15            0.65    1.23    0.025
  26. BD (   1) C  14 - H  19        /372. BD*(   1) C  15 - C  16            1.02    6.00    0.070
  27. BD (   1) C  15 - C  16        /246. RY*(   2) C  13                    1.24    1.60    0.040
  27. BD (   1) C  15 - C  16        /259. RY*(   1) C  14                    0.81    1.88    0.035
  27. BD (   1) C  15 - C  16        /260. RY*(   2) C  14                    1.43    1.90    0.047
  27. BD (   1) C  15 - C  16        /366. BD*(   1) C  13 - C  16            2.15    1.42    0.049
  27. BD (   1) C  15 - C  16        /368. BD*(   1) C  13 -Cl  17            5.92    1.01    0.070
  27. BD (   1) C  15 - C  16        /369. BD*(   1) C  14 - C  15            2.84    1.38    0.056
  27. BD (   1) C  15 - C  16        /371. BD*(   1) C  14 - H  19            0.82    4.33    0.053
  27. BD (   1) C  15 - C  16        /373. BD*(   1) C  15 - H  18            0.67    3.19    0.041
  28. BD (   1) C  15 - H  18        /259. RY*(   1) C  14                    1.10    1.71    0.039
  28. BD (   1) C  15 - H  18        /293. RY*(   1) C  16                    0.84    1.34    0.030
  28. BD (   1) C  15 - H  18        /296. RY*(   4) C  16                    0.93    1.28    0.031
  28. BD (   1) C  15 - H  18        /363. BD*(   1) C  11 - C  14            4.35    1.19    0.064
  28. BD (   1) C  15 - H  18        /366. BD*(   1) C  13 - C  16            3.46    1.25    0.059
  29. CR (   1) C   1                / 79. RY*(   2) C   2                    0.85   11.51    0.089
  29. CR (   1) C   1                /112. RY*(   1) C   4                    0.62   11.41    0.075
  29. CR (   1) C   1                /113. RY*(   2) C   4                    0.74   11.49    0.082
  29. CR (   1) C   1                /350. BD*(   1) C   2 - C   3            0.54   11.19    0.069
  29. CR (   1) C   1                /355. BD*(   1) C   4 - C   5            0.56   11.09    0.071
  29. CR (   1) C   1                /357. BD*(   1) C   4 -Cl   8            0.82   10.73    0.085
  30. CR (   1) C   2                / 62. RY*(   2) C   1                    0.54   12.03    0.072
  30. CR (   1) C   2                / 64. RY*(   4) C   1                    0.57   11.91    0.074
  30. CR (   1) C   2                / 96. RY*(   2) C   3                    1.77   11.59    0.128
  30. CR (   1) C   2                / 97. RY*(   3) C   3                    0.67   11.35    0.078
  30. CR (   1) C   2                /206. RY*(   1) H  10                    0.55   11.70    0.072
  30. CR (   1) C   2                /350. BD*(   1) C   2 - C   3            0.75   11.10    0.082
  30. CR (   1) C   2                /353. BD*(   1) C   3 - C   6            1.11   10.92    0.099
  31. CR (   1) C   3                / 78. RY*(   1) C   2                    0.96   11.56    0.094
  31. CR (   1) C   3                / 79. RY*(   2) C   2                    1.28   11.43    0.108
  31. CR (   1) C   3                /147. RY*(   2) C   6                    0.78   11.73    0.086
  31. CR (   1) C   3                /346. BD*(   1) C   1 - C   2            0.73   10.89    0.081
  31. CR (   1) C   3                /350. BD*(   1) C   2 - C   3            0.71   11.11    0.079
  31. CR (   1) C   3                /360. BD*(   1) C   6 - C  11            0.73   10.95    0.081
  32. CR (   1) C   4                / 62. RY*(   2) C   1                    0.98   12.11    0.097
  32. CR (   1) C   4                / 64. RY*(   4) C   1                    0.60   11.99    0.076
  32. CR (   1) C   4                /130. RY*(   2) C   5                    1.59   11.62    0.121
  32. CR (   1) C   4                /348. BD*(   1) C   1 - O   9            0.79   11.16    0.084
  32. CR (   1) C   4                /355. BD*(   1) C   4 - C   5            0.84   11.08    0.087
  32. CR (   1) C   4                /357. BD*(   1) C   4 -Cl   8            1.76   10.73    0.124
  32. CR (   1) C   4                /358. BD*(   1) C   5 - C   6            2.03   11.24    0.136
  33. CR (   1) C   5                /112. RY*(   1) C   4                    1.68   11.33    0.123
  33. CR (   1) C   5                /114. RY*(   3) C   4                    0.79   11.04    0.083
  33. CR (   1) C   5                /146. RY*(   1) C   6                    3.26   11.77    0.175
  33. CR (   1) C   5                /353. BD*(   1) C   3 - C   6            0.63   10.93    0.075
  33. CR (   1) C   5                /356. BD*(   2) C   4 - C   5            2.03   10.46    0.138
  33. CR (   1) C   5                /357. BD*(   1) C   4 -Cl   8            1.26   10.66    0.104
  33. CR (   1) C   5                /359. BD*(   2) C   5 - C   6            2.29   10.49    0.150
  33. CR (   1) C   5                /360. BD*(   1) C   6 - C  11            1.47   10.96    0.114
  34. CR (   1) C   6                / 96. RY*(   2) C   3                    0.60   11.59    0.074
  34. CR (   1) C   6                /129. RY*(   1) C   5                    0.74   11.06    0.081
  34. CR (   1) C   6                /130. RY*(   2) C   5                    1.33   11.54    0.111
  34. CR (   1) C   6                /211. RY*(   1) C  11                    0.76   11.59    0.084
  34. CR (   1) C   6                /355. BD*(   1) C   4 - C   5            2.32   11.00    0.144
  34. CR (   1) C   6                /358. BD*(   1) C   5 - C   6            1.53   11.16    0.117
  34. CR (   1) C   6                /361. BD*(   1) C  11 - C  12            0.58   11.05    0.072
  34. CR (   1) C   6                /363. BD*(   1) C  11 - C  14            0.64   11.05    0.076
  36. CR (   2)Cl   8                /113. RY*(   2) C   4                    2.37   11.92    0.150
  36. CR (   2)Cl   8                /114. RY*(   3) C   4                    0.74   11.55    0.083
  36. CR (   2)Cl   8                /347. BD*(   1) C   1 - C   4            0.57   11.40    0.074
  36. CR (   2)Cl   8                /355. BD*(   1) C   4 - C   5            0.83   11.52    0.088
  40. CR (   1) O   9                / 61. RY*(   1) C   1                    6.35   20.25    0.321
  40. CR (   1) O   9                /346. BD*(   1) C   1 - C   2            0.63   19.80    0.101
  40. CR (   1) O   9                /347. BD*(   1) C   1 - C   4            0.62   19.80    0.102
  41. CR (   1) C  11                /147. RY*(   2) C   6                    1.03   11.70    0.098
  41. CR (   1) C  11                /228. RY*(   1) C  12                    1.10   11.17    0.099
  41. CR (   1) C  11                /231. RY*(   4) C  12                    0.62   11.52    0.075
  41. CR (   1) C  11                /260. RY*(   2) C  14                    1.04   11.57    0.098
  41. CR (   1) C  11                /353. BD*(   1) C   3 - C   6            0.76   10.90    0.082
  41. CR (   1) C  11                /358. BD*(   1) C   5 - C   6            0.56   11.15    0.071
  41. CR (   1) C  11                /363. BD*(   1) C  11 - C  14            0.51   11.04    0.067
  41. CR (   1) C  11                /364. BD*(   1) C  12 - C  13            0.68   11.04    0.078
  41. CR (   1) C  11                /369. BD*(   1) C  14 - C  15            0.69   11.05    0.078
  42. CR (   1) C  12                / 96. RY*(   2) C   3                    0.99   11.55    0.095
  42. CR (   1) C  12                /114. RY*(   3) C   4                    0.72   10.98    0.079
  42. CR (   1) C  12                /131. RY*(   3) C   5                    0.53   11.53    0.070
  42. CR (   1) C  12                /134. RY*(   6) C   5                    0.66   11.16    0.077
  42. CR (   1) C  12                /155. RY*(  10) C   6                    0.51   12.99    0.072
  42. CR (   1) C  12                /158. RY*(  13) C   6                    0.52   12.44    0.072
  42. CR (   1) C  12                /212. RY*(   2) C  11                    3.14   11.73    0.172
  42. CR (   1) C  12                /214. RY*(   4) C  11                    3.05   11.18    0.165
  42. CR (   1) C  12                /219. RY*(   9) C  11                    0.71   11.87    0.082
  42. CR (   1) C  12                /222. RY*(  12) C  11                    1.02   14.52    0.109
  42. CR (   1) C  12                /224. RY*(  14) C  11                    0.76   13.63    0.091
  42. CR (   1) C  12                /227. RY*(  17) C  11                    2.53   29.69    0.245
  42. CR (   1) C  12                /228. RY*(   1) C  12                    0.61   11.14    0.074
  42. CR (   1) C  12                /229. RY*(   2) C  12                    2.94   11.55    0.165
  42. CR (   1) C  12                /230. RY*(   3) C  12                    5.07   11.16    0.212
  42. CR (   1) C  12                /231. RY*(   4) C  12                   23.23   11.49    0.461
  42. CR (   1) C  12                /233. RY*(   6) C  12                   24.50   11.63    0.476
  42. CR (   1) C  12                /234. RY*(   7) C  12                   21.29   12.79    0.466
  42. CR (   1) C  12                /236. RY*(   9) C  12                   57.74   15.00    0.831
  42. CR (   1) C  12                /237. RY*(  10) C  12                    4.75   12.30    0.216
  42. CR (   1) C  12                /238. RY*(  11) C  12                   14.53   11.84    0.370
  42. CR (   1) C  12                /239. RY*(  12) C  12                   25.04   12.08    0.491
  42. CR (   1) C  12                /240. RY*(  13) C  12                    1.32   13.74    0.120
  42. CR (   1) C  12                /242. RY*(  15) C  12                    1.20   11.99    0.107
  42. CR (   1) C  12                /244. RY*(  17) C  12                   32.57   13.30    0.588
  42. CR (   1) C  12                /248. RY*(   4) C  13                    1.00   11.36    0.095
  42. CR (   1) C  12                /249. RY*(   5) C  13                    1.93   12.56    0.139
  42. CR (   1) C  12                /251. RY*(   7) C  13                    0.59   11.63    0.074
  42. CR (   1) C  12                /254. RY*(  10) C  13                    2.75   13.49    0.172
  42. CR (   1) C  12                /255. RY*(  11) C  13                    0.88   13.26    0.097
  42. CR (   1) C  12                /258. RY*(  14) C  13                    0.82   28.25    0.136
  42. CR (   1) C  12                /263. RY*(   5) C  14                    1.98   11.97    0.137
  42. CR (   1) C  12                /264. RY*(   6) C  14                    0.58   11.11    0.072
  42. CR (   1) C  12                /265. RY*(   7) C  14                    0.99   11.77    0.096
  42. CR (   1) C  12                /267. RY*(   9) C  14                    0.80   13.22    0.092
  42. CR (   1) C  12                /341. RY*(   1) H  20                    1.13   11.79    0.103
  42. CR (   1) C  12                /342. RY*(   2) H  20                    9.86   10.88    0.292
  42. CR (   1) C  12                /343. RY*(   3) H  20                    7.17   10.61    0.246
  42. CR (   1) C  12                /344. RY*(   4) H  20                   38.57   11.80    0.602
  42. CR (   1) C  12                /345. RY*(   5) H  20                  547.15   11.99    2.287
  42. CR (   1) C  12                /360. BD*(   1) C   6 - C  11            1.03   10.90    0.095
  42. CR (   1) C  12                /364. BD*(   1) C  12 - C  13            2.19   11.01    0.140
  42. CR (   1) C  12                /366. BD*(   1) C  13 - C  16            1.05   11.07    0.097
  42. CR (   1) C  12                /368. BD*(   1) C  13 -Cl  17            1.23   10.65    0.104
  42. CR (   1) C  12                /370. BD*(   2) C  14 - C  15            2.36   10.48    0.153
  42. CR (   1) C  12                /371. BD*(   1) C  14 - H  19          103.33   13.97    1.077
  42. CR (   1) C  12                /372. BD*(   1) C  15 - C  16          345.75   15.80    2.093
  42. CR (   1) C  12                /373. BD*(   1) C  15 - H  18            9.81   12.83    0.319
  43. CR (   1) C  13                /229. RY*(   2) C  12                    2.23   11.60    0.144
  43. CR (   1) C  13                /293. RY*(   1) C  16                    0.83   11.22    0.086
  43. CR (   1) C  13                /294. RY*(   2) C  16                    2.32   11.25    0.144
  43. CR (   1) C  13                /361. BD*(   1) C  11 - C  12            0.74   11.06    0.081
  43. CR (   1) C  13                /364. BD*(   1) C  12 - C  13            0.56   11.07    0.071
  43. CR (   1) C  13                /366. BD*(   1) C  13 - C  16            0.82   11.12    0.086
  43. CR (   1) C  13                /368. BD*(   1) C  13 -Cl  17            2.70   10.71    0.154
  44. CR (   1) C  14                /211. RY*(   1) C  11                    1.41   11.55    0.114
  44. CR (   1) C  14                /277. RY*(   2) C  15                    1.50   11.42    0.117
  44. CR (   1) C  14                /360. BD*(   1) C   6 - C  11            0.88   10.91    0.088
  44. CR (   1) C  14                /361. BD*(   1) C  11 - C  12            0.80   11.01    0.084
  44. CR (   1) C  14                /372. BD*(   1) C  15 - C  16            0.69   15.80    0.093
  45. CR (   1) C  15                /260. RY*(   2) C  14                    1.31   11.54    0.110
  45. CR (   1) C  15                /293. RY*(   1) C  16                    1.46   11.15    0.114
  45. CR (   1) C  15                /297. RY*(   5) C  16                    0.63   11.45    0.076
  45. CR (   1) C  15                /332. RY*(   2) H  18                    0.51   12.59    0.071
  45. CR (   1) C  15                /363. BD*(   1) C  11 - C  14            0.82   11.00    0.085
  45. CR (   1) C  15                /366. BD*(   1) C  13 - C  16            0.60   11.06    0.073
  46. CR (   1) C  16                /245. RY*(   1) C  13                    0.97   11.35    0.094
  46. CR (   1) C  16                /276. RY*(   1) C  15                    1.27   11.30    0.107
  46. CR (   1) C  16                /364. BD*(   1) C  12 - C  13            1.32   10.96    0.108
  46. CR (   1) C  16                /368. BD*(   1) C  13 -Cl  17            1.14   10.60    0.100
  46. CR (   1) C  16                /369. BD*(   1) C  14 - C  15            0.87   10.97    0.088
  48. CR (   2)Cl  17                /246. RY*(   2) C  13                    1.13   11.74    0.103
  48. CR (   2)Cl  17                /364. BD*(   1) C  12 - C  13            0.90   11.51    0.092
  48. CR (   2)Cl  17                /366. BD*(   1) C  13 - C  16            1.15   11.56    0.104
  52. LP (   1)Cl   8                /113. RY*(   2) C   4                    3.47    1.99    0.074
  52. LP (   1)Cl   8                /114. RY*(   3) C   4                    1.04    1.62    0.037
  52. LP (   1)Cl   8                /347. BD*(   1) C   1 - C   4            1.53    1.47    0.043
  52. LP (   1)Cl   8                /355. BD*(   1) C   4 - C   5            2.12    1.59    0.052
  52. LP (   1)Cl   8                /371. BD*(   1) C  14 - H  19            0.78    4.61    0.054
  52. LP (   1)Cl   8                /372. BD*(   1) C  15 - C  16            0.93    6.43    0.069
  53. LP (   2)Cl   8                /112. RY*(   1) C   4                    0.89    1.29    0.030
  53. LP (   2)Cl   8                /347. BD*(   1) C   1 - C   4            6.97    0.85    0.070
  53. LP (   2)Cl   8                /355. BD*(   1) C   4 - C   5            6.60    0.98    0.072
  54. LP (   3)Cl   8                /115. RY*(   4) C   4                    0.97    1.57    0.036
  54. LP (   3)Cl   8                /117. RY*(   6) C   4                    0.62    1.39    0.027
  54. LP (   3)Cl   8                /356. BD*(   2) C   4 - C   5           18.80    0.42    0.083
  55. LP (   1) O   9                / 61. RY*(   1) C   1                   16.60    1.69    0.150
  55. LP (   1) O   9                / 74. RY*(  14) C   1                    0.58    3.49    0.041
  55. LP (   1) O   9                /346. BD*(   1) C   1 - C   2            2.46    1.24    0.050
  55. LP (   1) O   9                /347. BD*(   1) C   1 - C   4            1.50    1.24    0.039
  56. LP (   2) O   9                / 62. RY*(   2) C   1                    2.69    1.95    0.067
  56. LP (   2) O   9                / 64. RY*(   4) C   1                    0.93    1.83    0.038
  56. LP (   2) O   9                / 65. RY*(   5) C   1                    0.54    1.61    0.027
  56. LP (   2) O   9                /346. BD*(   1) C   1 - C   2           21.08    0.79    0.117
  56. LP (   2) O   9                /347. BD*(   1) C   1 - C   4           26.41    0.79    0.131
  57. LP (   1) C  16                /245. RY*(   1) C  13                    6.50    1.23    0.086
  57. LP (   1) C  16                /246. RY*(   2) C  13                    0.65    1.07    0.025
  57. LP (   1) C  16                /251. RY*(   7) C  13                    0.69    1.46    0.031
  57. LP (   1) C  16                /276. RY*(   1) C  15                    2.60    1.19    0.054
  57. LP (   1) C  16                /296. RY*(   4) C  16                    0.76    0.93    0.026
  57. LP (   1) C  16                /342. RY*(   2) H  20                    0.71    0.71    0.022
  57. LP (   1) C  16                /343. RY*(   3) H  20                    0.88    0.43    0.019
  57. LP (   1) C  16                /364. BD*(   1) C  12 - C  13           11.90    0.84    0.095
  57. LP (   1) C  16                /365. BD*(   1) C  12 - H  20            0.54    0.73    0.019
  57. LP (   1) C  16                /367. BD*(   2) C  13 - C  16            0.57    0.33    0.012
  57. LP (   1) C  16                /368. BD*(   1) C  13 -Cl  17            5.98    0.48    0.051
  57. LP (   1) C  16                /369. BD*(   1) C  14 - C  15           12.02    0.86    0.097
  57. LP (   1) C  16                /370. BD*(   2) C  14 - C  15            0.77    0.31    0.014
  57. LP (   1) C  16                /373. BD*(   1) C  15 - H  18            1.18    2.66    0.054
  58. LP (   1)Cl  17                /246. RY*(   2) C  13                    1.73    1.84    0.051
  58. LP (   1)Cl  17                /364. BD*(   1) C  12 - C  13            2.35    1.61    0.055
  58. LP (   1)Cl  17                /366. BD*(   1) C  13 - C  16            2.58    1.66    0.059
  59. LP (   2)Cl  17                /245. RY*(   1) C  13                    0.57    1.38    0.025
  59. LP (   2)Cl  17                /361. BD*(   1) C  11 - C  12            0.57    0.98    0.021
  59. LP (   2)Cl  17                /364. BD*(   1) C  12 - C  13            4.91    0.99    0.062
  59. LP (   2)Cl  17                /366. BD*(   1) C  13 - C  16            5.15    1.04    0.065
  60. LP (   3)Cl  17                /247. RY*(   3) C  13                    0.93    1.40    0.033
  60. LP (   3)Cl  17                /367. BD*(   2) C  13 - C  16           11.04    0.48    0.068
 349. BD*(   2) C   1 - O   9        / 63. RY*(   3) C   1                    1.46    1.38    0.103
 349. BD*(   2) C   1 - O   9        / 64. RY*(   4) C   1                    0.59    1.42    0.066
 349. BD*(   2) C   1 - O   9        / 65. RY*(   5) C   1                    0.55    1.21    0.059
 349. BD*(   2) C   1 - O   9        / 68. RY*(   8) C   1                    1.38    0.66    0.070
 349. BD*(   2) C   1 - O   9        / 75. RY*(  15) C   1                    0.57    0.60    0.043
 349. BD*(   2) C   1 - O   9        /190. RY*(   2) O   9                    3.32    0.54    0.098
 349. BD*(   2) C   1 - O   9        /196. RY*(   8) O   9                    0.65    1.16    0.063
 349. BD*(   2) C   1 - O   9        /348. BD*(   1) C   1 - O   9            3.28    0.59    0.098
 351. BD*(   2) C   2 - C   3        / 81. RY*(   4) C   2                    0.87    0.63    0.073
 351. BD*(   2) C   2 - C   3        /101. RY*(   7) C   3                    0.82    0.97    0.088
 356. BD*(   2) C   4 - C   5        /115. RY*(   4) C   4                    0.73    1.14    0.075
 356. BD*(   2) C   4 - C   5        /133. RY*(   5) C   5                    0.91    0.79    0.070
 356. BD*(   2) C   4 - C   5        /168. RY*(   1)Cl   8                    0.63    0.58    0.049
 356. BD*(   2) C   4 - C   5        /347. BD*(   1) C   1 - C   4            2.07    0.43    0.066
 356. BD*(   2) C   4 - C   5        /349. BD*(   2) C   1 - O   9           46.24    0.04    0.074
 356. BD*(   2) C   4 - C   5        /351. BD*(   2) C   2 - C   3            0.78    0.04    0.011
 356. BD*(   2) C   4 - C   5        /353. BD*(   1) C   3 - C   6            1.82    0.47    0.071
 356. BD*(   2) C   4 - C   5        /355. BD*(   1) C   4 - C   5            1.42    0.56    0.069
 356. BD*(   2) C   4 - C   5        /357. BD*(   1) C   4 -Cl   8            1.17    0.20    0.037
 356. BD*(   2) C   4 - C   5        /359. BD*(   2) C   5 - C   6          111.98    0.03    0.107
 356. BD*(   2) C   4 - C   5        /360. BD*(   1) C   6 - C  11            0.79    0.50    0.048
 359. BD*(   2) C   5 - C   6        /131. RY*(   3) C   5                    1.84    1.09    0.102
 359. BD*(   2) C   5 - C   6        /149. RY*(   4) C   6                    2.22    0.81    0.096
 359. BD*(   2) C   5 - C   6        /347. BD*(   1) C   1 - C   4            2.29    0.40    0.060
 359. BD*(   2) C   5 - C   6        /353. BD*(   1) C   3 - C   6            3.59    0.44    0.085
 359. BD*(   2) C   5 - C   6        /355. BD*(   1) C   4 - C   5            0.82    0.52    0.044
 359. BD*(   2) C   5 - C   6        /357. BD*(   1) C   4 -Cl   8            2.31    0.16    0.042
 359. BD*(   2) C   5 - C   6        /358. BD*(   1) C   5 - C   6            2.07    0.68    0.082
 359. BD*(   2) C   5 - C   6        /360. BD*(   1) C   6 - C  11            1.43    0.46    0.056
 362. BD*(   2) C  11 - C  12        /213. RY*(   3) C  11                    1.48    0.51    0.052
 362. BD*(   2) C  11 - C  12        /216. RY*(   6) C  11                    0.70    0.70    0.042
 362. BD*(   2) C  11 - C  12        /232. RY*(   5) C  12                    4.75    0.52    0.095
 362. BD*(   2) C  11 - C  12        /261. RY*(   3) C  14                    0.81    0.40    0.034
 362. BD*(   2) C  11 - C  12        /367. BD*(   2) C  13 - C  16           51.29    0.06    0.082
 362. BD*(   2) C  11 - C  12        /370. BD*(   2) C  14 - C  15          115.21    0.04    0.095
 367. BD*(   2) C  13 - C  16        /295. RY*(   3) C  16                    2.05    0.48    0.076
 367. BD*(   2) C  13 - C  16        /298. RY*(   6) C  16                    2.89    0.53    0.096
 367. BD*(   2) C  13 - C  16        /343. RY*(   3) H  20                    0.51    0.10    0.018
 370. BD*(   2) C  14 - C  15        /229. RY*(   2) C  12                    0.58    1.06    0.055
 370. BD*(   2) C  14 - C  15        /231. RY*(   4) C  12                    0.85    1.01    0.065
 370. BD*(   2) C  14 - C  15        /233. RY*(   6) C  12                    1.21    1.14    0.083
 370. BD*(   2) C  14 - C  15        /234. RY*(   7) C  12                    0.70    2.30    0.090
 370. BD*(   2) C  14 - C  15        /236. RY*(   9) C  12                    1.00    4.52    0.151
 370. BD*(   2) C  14 - C  15        /239. RY*(  12) C  12                    0.62    1.60    0.071
 370. BD*(   2) C  14 - C  15        /244. RY*(  17) C  12                    1.30    2.82    0.136
 370. BD*(   2) C  14 - C  15        /261. RY*(   3) C  14                    1.59    0.36    0.054
 370. BD*(   2) C  14 - C  15        /263. RY*(   5) C  14                    1.34    1.49    0.100
 370. BD*(   2) C  14 - C  15        /278. RY*(   3) C  15                    1.81    0.79    0.085
 370. BD*(   2) C  14 - C  15        /298. RY*(   6) C  16                    0.59    0.55    0.040
 370. BD*(   2) C  14 - C  15        /344. RY*(   4) H  20                    0.75    1.32    0.071
 370. BD*(   2) C  14 - C  15        /345. RY*(   5) H  20                    2.46    1.51    0.137
 370. BD*(   2) C  14 - C  15        /365. BD*(   1) C  12 - H  20            0.75    0.42    0.038
 370. BD*(   2) C  14 - C  15        /367. BD*(   2) C  13 - C  16          190.10    0.02    0.103
 370. BD*(   2) C  14 - C  15        /371. BD*(   1) C  14 - H  19            0.83    3.49    0.117
 370. BD*(   2) C  14 - C  15        /372. BD*(   1) C  15 - C  16            4.09    5.31    0.324


 Natural Bond Orbitals (Summary):

                                                            Principal Delocalizations
           NBO                        Occupancy    Energy   (geminal,vicinal,remote)
 ====================================================================================
 Molecular unit  1  (C12H5OCl2)
     1. BD (   1) C   1 - C   2          1.97281    -0.61962  357(v),354(v),350(g),95(v)
                                                    189(v),347(g),348(g),97(v)
                                                    112(v),96(v)
     2. BD (   1) C   1 - C   4          1.96098    -0.64548  359(v),355(g),129(v),348(g)
                                                    78(v),189(v),358(v),352(v)
                                                    349(g),169(v),130(v)
     3. BD (   1) C   1 - O   9          1.99585    -1.05884  61(g),347(g),346(g),355(v)
                                                    350(v)
     4. BD (   2) C   1 - O   9          1.95972    -0.35651  356(v),351(v),347(g)
     5. BD (   1) C   2 - C   3          1.98319    -0.73457  360(v),353(g),348(v),352(g)
                                                    64(v),354(g),146(v),346(g)
                                                    147(v)
     6. BD (   2) C   2 - C   3          1.86929    -0.23568  349(v),359(v),149(v)
     7. BD (   1) C   2 - H  10          1.97660    -0.50354  353(v),347(v),350(g),95(v)
                                                    354(v),61(v),65(v)
     8. BD (   1) C   3 - C   6          1.94042    -0.62342  356(v),358(g),352(v),360(g)
                                                    79(v),350(g),361(v),212(v)
                                                    130(v),211(v),355(v),362(v)
     9. BD (   1) C   3 - H   7          1.96817    -0.50475  346(v),358(v),78(v),147(v)
                                                    350(g),352(v),359(v)
    10. BD (   1) C   4 - C   5          1.98322    -0.72181  358(g),348(v),360(v),147(v)
                                                    146(v),347(g),359(g),64(v)
                                                    356(g),65(v)
    11. BD (   2) C   4 - C   5          1.77876    -0.21648  349(v),353(v),168(v),360(v)
                                                    348(v),355(g),146(v),358(g)
                                                    63(v)
    12. BD (   1) C   4 -Cl   8          1.98847    -0.75275  358(v),346(v),129(v),61(v)
                                                    113(g),349(v),355(g)
    13. BD (   1) C   5 - C   6          1.97477    -0.77167  360(g),353(g),355(g),363(v)
                                                    354(v),357(v),212(v),112(v)
                                                    113(v),359(g),96(v),211(v)
    14. BD (   2) C   5 - C   6          1.77919    -0.21518  351(v),362(v),357(v),347(v)
                                                    356(g),355(g),363(v),354(v)
                                                    358(g),112(v),360(g),97(v)
                                                    214(v)
    15. BD (   1) C   6 - C  11          1.96367    -0.62377  358(g),355(v),353(g),361(g)
                                                    363(g),369(v),364(v),259(v)
                                                    129(v),350(v),356(v),95(v)
                                                    229(v),375(r)
    16. BD (   1) C  11 - C  12          1.96623    -0.65172  345(v),372(r),364(g),236(g)
                                                    368(v),363(g),353(v),360(g)
                                                    233(g),244(g),231(g),234(g)
                                                    239(g),238(g),146(v),344(v)
                                                    365(g),373(r),259(v),214(g)
                                                    230(g),249(v),359(v),237(g)
                                                    260(v),370(v),212(g),229(g)
    17. BD (   2) C  11 - C  12          1.62549    -0.17613  370(v),359(v),367(v),261(v)
                                                    343(v),373(r),353(v),150(v)
                                                    342(v)
    18. BD (   1) C  11 - C  14          1.97294    -0.65506  361(g),369(g),365(v),360(g)
                                                    276(v),358(v),146(v),229(v)
                                                    345(r),279(v),371(g),373(v)
                                                    236(v),372(v)
    19. BD (   1) C  12 - C  13          1.97328    -0.66884  345(v),371(r),372(v),342(v)
                                                    344(v),343(v),293(v),239(g)
                                                    233(g),360(v),361(g),236(g)
                                                    238(g),366(g),244(g),211(v)
                                                    231(g),234(g),214(v),294(v)
                                                    311(v),248(g),230(g),365(g)
                                                    373(r),370(r),219(v),237(g)
                                                    134(r),254(g),364(g),152(r)
    20. BD (   1) C  12 - H  20          1.97108    -0.45883  345(g),372(r),371(r),344(g)
                                                    236(g),233(g),231(g),239(g)
                                                    244(g),234(g),238(g),366(v)
                                                    363(v),343(g),342(g),370(r)
                                                    230(g),364(g),373(r),237(g)
                                                    229(g),212(v),211(v),246(v)
                                                    361(g),254(v),219(v),263(r)
    21. BD (   1) C  13 - C  16          1.96856    -0.64640  228(v),365(v),277(v),364(g)
                                                    373(v),345(r),229(v),311(v)
    22. BD (   2) C  13 - C  16          1.51951    -0.14156  362(v),370(v),310(v),230(v)
                                                    232(v),343(r),280(v)
    23. BD (   1) C  13 -Cl  17          1.98160    -0.69185  361(v),228(v),293(v),294(v)
                                                    229(v),372(v),366(g)
    24. BD (   1) C  14 - C  15          1.98033    -0.64916  360(v),363(g),212(v),294(v)
                                                    372(g)
    25. BD (   2) C  14 - C  15          1.70828    -0.17231  367(v),362(v),298(v),216(v)
    26. BD (   1) C  14 - H  19          1.97975    -0.47493  361(v),211(v),372(v),277(v)
                                                    363(g),369(g)
    27. BD (   1) C  15 - C  16          1.96872    -0.63249  368(v),369(g),366(g),260(v)
                                                    246(v),371(v),259(v),373(g)
    28. BD (   1) C  15 - H  18          1.98055    -0.45510  363(v),366(v),259(v),296(v)
                                                    293(v)
    29. CR (   1) C   1                  1.99917   -10.40669  79(v),357(v),113(v),112(v)
                                                    355(v),350(v)
    30. CR (   1) C   2                  1.99911   -10.31632  96(v),353(v),350(g),97(v)
                                                    64(v),206(v),62(v)
    31. CR (   1) C   3                  1.99911   -10.32806  79(v),78(v),147(v),346(v)
                                                    360(v),350(g)
    32. CR (   1) C   4                  1.99864   -10.39953  358(v),357(g),130(v),62(v)
                                                    355(g),348(v),64(v)
    33. CR (   1) C   5                  1.99847   -10.33107  146(v),359(g),356(g),112(v)
                                                    360(v),357(v),114(v),353(v)
    34. CR (   1) C   6                  1.99877   -10.31540  355(v),358(g),130(v),211(v)
                                                    129(v),363(v),96(v),361(v)
    35. CR (   1)Cl   8                  2.00000  -101.14730   
    36. CR (   2)Cl   8                  1.99965   -10.83958  113(v),355(v),114(v),347(v)
    37. CR (   3)Cl   8                  1.99998    -7.44530   
    38. CR (   4)Cl   8                  1.99991    -7.44884   
    39. CR (   5)Cl   8                  1.99999    -7.44518   
    40. CR (   1) O   9                  1.99977   -19.23893  61(v),347(v),346(v)
    41. CR (   1) C  11                  1.99900   -10.30162  228(v),260(v),147(v),353(v)
                                                    364(v),369(v),231(v),358(v)
                                                    363(g)
    42. CR (   1) C  12                  1.99904   -10.27597  345(v),372(r),371(r),236(g)
                                                    344(v),244(g),239(g),233(g)
                                                    231(g),234(g),238(g),373(r)
                                                    342(v),343(v),230(g),237(g)
                                                    212(v),214(v),229(g),370(r)
                                                    254(v),227(v),364(g),263(r)
                                                    249(v),240(g),368(v),242(g)
                                                    341(v),366(v),360(v),222(v)
                                                    248(v),265(r),96(r),255(v)
                                                    258(v),267(r),224(v),114(r)
                                                    219(v),134(r),228(g),251(v)
                                                    264(r),131(r),158(r),155(r)
    43. CR (   1) C  13                  1.99858   -10.32998  368(g),294(v),229(v),366(g)
                                                    293(v),361(v),364(g),365(v)
    44. CR (   1) C  14                  1.99912   -10.27971  277(v),211(v),360(v),361(v)
                                                    372(v)
    45. CR (   1) C  15                  1.99918   -10.26618  293(v),260(v),363(v),297(v)
                                                    366(v),332(v)
    46. CR (   1) C  16                  1.99895   -10.22120  364(v),276(v),368(v),245(v)
                                                    369(v)
    47. CR (   1)Cl  17                  2.00000  -101.10679   
    48. CR (   2)Cl  17                  1.99969   -10.77426  366(v),246(v),364(v)
    49. CR (   3)Cl  17                  1.99997    -7.39720   
    50. CR (   4)Cl  17                  1.99993    -7.39878   
    51. CR (   5)Cl  17                  1.99999    -7.39621   
    52. LP (   1)Cl   8                  1.99197    -0.91009  113(v),355(v),347(v),114(v)
                                                    372(r),371(r)
    53. LP (   2)Cl   8                  1.96145    -0.29094  347(v),355(v),112(v)
    54. LP (   3)Cl   8                  1.91549    -0.29368  356(v),115(v),117(v)
    55. LP (   1) O   9                  1.97884    -0.68310  61(v),346(v),347(v),74(v)
    56. LP (   2) O   9                  1.86802    -0.23346  347(v),346(v),62(v),64(v)
                                                    65(v)
    57. LP (   1) C  16                  1.70576    -0.10274  369(v),364(v),245(v),368(v)
                                                    276(v),373(v),343(r),296(g)
                                                    342(r),251(v),370(v),246(v)
                                                    365(r)
    58. LP (   1)Cl  17                  1.99159    -0.87247  366(v),364(v),246(v),375(r)
    59. LP (   2)Cl  17                  1.97156    -0.25302  366(v),364(v),375(r),245(v)
                                                    361(r),374(r)
    60. LP (   3)Cl  17                  1.93465    -0.25163  367(v),375(r),247(v),374(r)
    61. RY*(   1) C   1                  0.01605     1.00994   
    62. RY*(   2) C   1                  0.00710     1.71457   
    63. RY*(   3) C   1                  0.00587     1.55160   
    64. RY*(   4) C   1                  0.00270     1.59201   
    65. RY*(   5) C   1                  0.00225     1.37915   
    66. RY*(   6) C   1                  0.00074     1.05253   
    67. RY*(   7) C   1                  0.00039     1.65850   
    68. RY*(   8) C   1                  0.00032     0.83076   
    69. RY*(   9) C   1                  0.00023     2.36985   
    70. RY*(  10) C   1                  0.00011     4.37946   
    71. RY*(  11) C   1                  0.00005     3.03569   
    72. RY*(  12) C   1                  0.00003     4.32747   
    73. RY*(  13) C   1                  0.00002     3.42911   
    74. RY*(  14) C   1                  0.00001     2.80921   
    75. RY*(  15) C   1                  0.00001     0.76642   
    76. RY*(  16) C   1                  0.00000     2.83470   
    77. RY*(  17) C   1                  0.00000    13.79743   
    78. RY*(   1) C   2                  0.00496     1.23526   
    79. RY*(   2) C   2                  0.00297     1.10443   
    80. RY*(   3) C   2                  0.00192     0.92289   
    81. RY*(   4) C   2                  0.00103     0.79284   
    82. RY*(   5) C   2                  0.00033     1.58787   
    83. RY*(   6) C   2                  0.00021     1.71160   
    84. RY*(   7) C   2                  0.00017     1.93939   
    85. RY*(   8) C   2                  0.00012     1.51326   
    86. RY*(   9) C   2                  0.00007     1.92557   
    87. RY*(  10) C   2                  0.00004     2.23623   
    88. RY*(  11) C   2                  0.00004     1.87839   
    89. RY*(  12) C   2                  0.00002     4.70197   
    90. RY*(  13) C   2                  0.00001     3.46324   
    91. RY*(  14) C   2                  0.00001     1.53012   
    92. RY*(  15) C   2                  0.00001     0.90806   
    93. RY*(  16) C   2                  0.00000     3.03435   
    94. RY*(  17) C   2                  0.00000    18.84516   
    95. RY*(   1) C   3                  0.00503     1.15644   
    96. RY*(   2) C   3                  0.00262     1.27226   
    97. RY*(   3) C   3                  0.00160     1.03386   
    98. RY*(   4) C   3                  0.00074     0.86891   
    99. RY*(   5) C   3                  0.00050     0.98671   
   100. RY*(   6) C   3                  0.00025     1.27684   
   101. RY*(   7) C   3                  0.00022     1.13547   
   102. RY*(   8) C   3                  0.00012     3.46250   
   103. RY*(   9) C   3                  0.00012     1.33445   
   104. RY*(  10) C   3                  0.00009     1.13232   
   105. RY*(  11) C   3                  0.00006     2.57768   
   106. RY*(  12) C   3                  0.00004     2.07597   
   107. RY*(  13) C   3                  0.00002     1.80277   
   108. RY*(  14) C   3                  0.00002     5.08197   
   109. RY*(  15) C   3                  0.00002     1.87296   
   110. RY*(  16) C   3                  0.00000     2.92380   
   111. RY*(  17) C   3                  0.00000    19.71938   
   112. RY*(   1) C   4                  0.00786     0.99947   
   113. RY*(   2) C   4                  0.00551     1.07866   
   114. RY*(   3) C   4                  0.00474     0.70609   
   115. RY*(   4) C   4                  0.00247     1.27233   
   116. RY*(   5) C   4                  0.00127     1.14440   
   117. RY*(   6) C   4                  0.00073     1.09730   
   118. RY*(   7) C   4                  0.00066     2.20858   
   119. RY*(   8) C   4                  0.00031     1.59894   
   120. RY*(   9) C   4                  0.00018     1.64336   
   121. RY*(  10) C   4                  0.00013     1.92547   
   122. RY*(  11) C   4                  0.00005     2.88086   
   123. RY*(  12) C   4                  0.00005     1.76538   
   124. RY*(  13) C   4                  0.00003     2.80829   
   125. RY*(  14) C   4                  0.00002     0.86457   
   126. RY*(  15) C   4                  0.00000    21.81452   
   127. RY*(  16) C   4                  0.00000     2.89818   
   128. RY*(  17) C   4                  0.00001     2.23757   
   129. RY*(   1) C   5                  0.00919     0.74692   
   130. RY*(   2) C   5                  0.00286     1.22471   
   131. RY*(   3) C   5                  0.00138     1.25480   
   132. RY*(   4) C   5                  0.00107     1.19453   
   133. RY*(   5) C   5                  0.00071     0.91908   
   134. RY*(   6) C   5                  0.00031     0.88757   
   135. RY*(   7) C   5                  0.00022     1.80535   
   136. RY*(   8) C   5                  0.00018     2.27085   
   137. RY*(   9) C   5                  0.00013     2.77472   
   138. RY*(  10) C   5                  0.00013     2.11909   
   139. RY*(  11) C   5                  0.00008     1.50888   
   140. RY*(  12) C   5                  0.00005     3.16123   
   141. RY*(  13) C   5                  0.00005     1.23987   
   142. RY*(  14) C   5                  0.00004     1.72588   
   143. RY*(  15) C   5                  0.00000    21.53983   
   144. RY*(  16) C   5                  0.00000     2.90540   
   145. RY*(  17) C   5                  0.00001     2.23728   
   146. RY*(   1) C   6                  0.00906     1.43947   
   147. RY*(   2) C   6                  0.00475     1.39902   
   148. RY*(   3) C   6                  0.00173     1.43513   
   149. RY*(   4) C   6                  0.00133     0.96942   
   150. RY*(   5) C   6                  0.00085     1.50721   
   151. RY*(   6) C   6                  0.00053     1.60587   
   152. RY*(   7) C   6                  0.00040     0.97512   
   153. RY*(   8) C   6                  0.00031     0.94911   
   154. RY*(   9) C   6                  0.00018     2.04882   
   155. RY*(  10) C   6                  0.00011     2.71202   
   156. RY*(  11) C   6                  0.00008     4.82771   
   157. RY*(  12) C   6                  0.00008     2.35709   
   158. RY*(  13) C   6                  0.00006     2.16542   
   159. RY*(  14) C   6                  0.00004     2.76776   
   160. RY*(  15) C   6                  0.00002     3.95714   
   161. RY*(  16) C   6                  0.00000     2.95794   
   162. RY*(  17) C   6                  0.00001    17.21739   
   163. RY*(   1) H   7                  0.00095     1.17226   
   164. RY*(   2) H   7                  0.00017     1.91974   
   165. RY*(   3) H   7                  0.00012     1.73216   
   166. RY*(   4) H   7                  0.00006     2.53070   
   167. RY*(   5) H   7                  0.00006     2.23046   
   168. RY*(   1)Cl   8                  0.00670     0.70677   
   169. RY*(   2)Cl   8                  0.00337     0.67238   
   170. RY*(   3)Cl   8                  0.00111     0.68402   
   171. RY*(   4)Cl   8                  0.00032     0.90329   
   172. RY*(   5)Cl   8                  0.00018     0.84656   
   173. RY*(   6)Cl   8                  0.00011     0.71202   
   174. RY*(   7)Cl   8                  0.00007     1.32500   
   175. RY*(   8)Cl   8                  0.00004     1.29955   
   176. RY*(   9)Cl   8                  0.00002     0.71600   
   177. RY*(  10)Cl   8                  0.00001     0.96396   
   178. RY*(  11)Cl   8                  0.00001     0.86995   
   179. RY*(  12)Cl   8                  0.00001     1.30826   
   180. RY*(  13)Cl   8                  0.00000    24.79291   
   181. RY*(  14)Cl   8                  0.00000     3.47184   
   182. RY*(  15)Cl   8                  0.00000     3.27079   
   183. RY*(  16)Cl   8                  0.00000    25.05230   
   184. RY*(  17)Cl   8                  0.00000    18.17628   
   185. RY*(  18)Cl   8                  0.00000   207.67881   
   186. RY*(  19)Cl   8                  0.00000     3.00273   
   187. RY*(  20)Cl   8                  0.00000    24.98186   
   188. RY*(  21)Cl   8                  0.00001     1.02495   
   189. RY*(   1) O   9                  0.00475     0.78025   
   190. RY*(   2) O   9                  0.00238     0.71176   
   191. RY*(   3) O   9                  0.00047     0.68627   
   192. RY*(   4) O   9                  0.00017     1.82119   
   193. RY*(   5) O   9                  0.00009     1.78904   
   194. RY*(   6) O   9                  0.00005     1.45079   
   195. RY*(   7) O   9                  0.00003     2.06729   
   196. RY*(   8) O   9                  0.00002     1.32610   
   197. RY*(   9) O   9                  0.00000     5.23080   
   198. RY*(  10) O   9                  0.00000    49.74999   
   199. RY*(  11) O   9                  0.00001     4.28151   
   200. RY*(  12) O   9                  0.00000     5.23310   
   201. RY*(  13) O   9                  0.00000     3.31249   
   202. RY*(  14) O   9                  0.00000     3.11928   
   203. RY*(  15) O   9                  0.00001     3.01436   
   204. RY*(  16) O   9                  0.00001     3.34832   
   205. RY*(  17) O   9                  0.00000     3.15574   
   206. RY*(   1) H  10                  0.00083     1.37932   
   207. RY*(   2) H  10                  0.00022     1.84451   
   208. RY*(   3) H  10                  0.00011     1.73090   
   209. RY*(   4) H  10                  0.00005     2.10500   
   210. RY*(   5) H  10                  0.00003     2.49205   
   211. RY*(   1) C  11                  0.00742     1.27170   
   212. RY*(   2) C  11                  0.00522     1.45752   
   213. RY*(   3) C  11                  0.00293     0.67752   
   214. RY*(   4) C  11                  0.00274     0.90281   
   215. RY*(   5) C  11                  0.00221     0.66697   
   216. RY*(   6) C  11                  0.00118     0.87085   
   217. RY*(   7) C  11                  0.00053     1.39820   
   218. RY*(   8) C  11                  0.00042     1.69281   
   219. RY*(   9) C  11                  0.00030     1.59347   
   220. RY*(  10) C  11                  0.00014     2.68026   
   221. RY*(  11) C  11                  0.00011     2.85863   
   222. RY*(  12) C  11                  0.00009     4.24247   
   223. RY*(  13) C  11                  0.00006     2.49929   
   224. RY*(  14) C  11                  0.00003     3.35497   
   225. RY*(  15) C  11                  0.00004     2.92506   
   226. RY*(  16) C  11                  0.00000     2.98580   
   227. RY*(  17) C  11                  0.00000    19.41456   
   228. RY*(   1) C  12                  0.01264     0.86761   
   229. RY*(   2) C  12                  0.00666     1.27201   
   230. RY*(   3) C  12                  0.00324     0.87953   
   231. RY*(   4) C  12                  0.00185     1.21434   
   232. RY*(   5) C  12                  0.00139     0.69291   
   233. RY*(   6) C  12                  0.00054     1.35170   
   234. RY*(   7) C  12                  0.00021     2.51136   
   235. RY*(   8) C  12                  0.00015     1.85574   
   236. RY*(   9) C  12                  0.00012     4.72692   
   237. RY*(  10) C  12                  0.00010     2.02812   
   238. RY*(  11) C  12                  0.00006     1.56221   
   239. RY*(  12) C  12                  0.00004     1.80741   
   240. RY*(  13) C  12                  0.00001     3.46590   
   241. RY*(  14) C  12                  0.00000    22.19187   
   242. RY*(  15) C  12                  0.00001     1.70946   
   243. RY*(  16) C  12                  0.00000     2.96364   
   244. RY*(  17) C  12                  0.00001     3.02436   
   245. RY*(   1) C  13                  0.01774     1.12809   
   246. RY*(   2) C  13                  0.00451     0.97018   
   247. RY*(   3) C  13                  0.00251     1.14577   
   248. RY*(   4) C  13                  0.00239     1.08295   
   249. RY*(   5) C  13                  0.00067     2.28879   
   250. RY*(   6) C  13                  0.00058     1.75950   
   251. RY*(   7) C  13                  0.00032     1.35789   
   252. RY*(   8) C  13                  0.00017     2.28682   
   253. RY*(   9) C  13                  0.00016     0.95870   
   254. RY*(  10) C  13                  0.00006     3.21791   
   255. RY*(  11) C  13                  0.00002     2.98870   
   256. RY*(  12) C  13                  0.00002     6.90738   
   257. RY*(  13) C  13                  0.00000     2.76332   
   258. RY*(  14) C  13                  0.00000    17.97138   
   259. RY*(   1) C  14                  0.00550     1.25234   
   260. RY*(   2) C  14                  0.00203     1.27251   
   261. RY*(   3) C  14                  0.00170     0.56759   
   262. RY*(   4) C  14                  0.00118     0.99600   
   263. RY*(   5) C  14                  0.00076     1.69595   
   264. RY*(   6) C  14                  0.00037     0.83058   
   265. RY*(   7) C  14                  0.00022     1.48904   
   266. RY*(   8) C  14                  0.00013     3.64016   
   267. RY*(   9) C  14                  0.00010     2.94289   
   268. RY*(  10) C  14                  0.00008     2.04384   
   269. RY*(  11) C  14                  0.00006     1.25110   
   270. RY*(  12) C  14                  0.00003     1.20864   
   271. RY*(  13) C  14                  0.00002     4.58994   
   272. RY*(  14) C  14                  0.00000     2.95190   
   273. RY*(  15) C  14                  0.00001     1.63911   
   274. RY*(  16) C  14                  0.00000    19.55098   
   275. RY*(  17) C  14                  0.00001     2.49889   
   276. RY*(   1) C  15                  0.01008     1.08230   
   277. RY*(   2) C  15                  0.00546     1.13764   
   278. RY*(   3) C  15                  0.00112     0.99751   
   279. RY*(   4) C  15                  0.00070     1.62305   
   280. RY*(   5) C  15                  0.00036     1.14639   
   281. RY*(   6) C  15                  0.00030     1.38252   
   282. RY*(   7) C  15                  0.00014     1.20740   
   283. RY*(   8) C  15                  0.00007     2.54332   
   284. RY*(   9) C  15                  0.00008     2.68861   
   285. RY*(  10) C  15                  0.00003     2.33656   
   286. RY*(  11) C  15                  0.00002     2.77016   
   287. RY*(  12) C  15                  0.00000     2.87385   
   288. RY*(  13) C  15                  0.00000    20.45951   
   289. RY*(  14) C  15                  0.00001     1.22338   
   290. RY*(  15) C  15                  0.00000     1.46645   
   291. RY*(  16) C  15                  0.00000     2.79217   
   292. RY*(  17) C  15                  0.00001     2.15472   
   293. RY*(   1) C  16                  0.01107     0.88531   
   294. RY*(   2) C  16                  0.00463     0.91664   
   295. RY*(   3) C  16                  0.00356     0.70473   
   296. RY*(   4) C  16                  0.00211     0.82337   
   297. RY*(   5) C  16                  0.00134     1.18262   
   298. RY*(   6) C  16                  0.00050     0.75878   
   299. RY*(   7) C  16                  0.00017     1.28442   
   300. RY*(   8) C  16                  0.00016     1.27488   
   301. RY*(   9) C  16                  0.00006     1.78538   
   302. RY*(  10) C  16                  0.00006     2.52445   
   303. RY*(  11) C  16                  0.00002     3.00349   
   304. RY*(  12) C  16                  0.00002     2.67270   
   305. RY*(  13) C  16                  0.00001     2.41046   
   306. RY*(  14) C  16                  0.00000    22.20857   
   307. RY*(  15) C  16                  0.00000     1.61509   
   308. RY*(  16) C  16                  0.00000     2.46395   
   309. RY*(  17) C  16                  0.00000     2.97204   
   310. RY*(   1)Cl  17                  0.00729     0.68990   
   311. RY*(   2)Cl  17                  0.00384     0.72539   
   312. RY*(   3)Cl  17                  0.00297     0.67055   
   313. RY*(   4)Cl  17                  0.00049     1.37311   
   314. RY*(   5)Cl  17                  0.00016     0.75811   
   315. RY*(   6)Cl  17                  0.00014     0.51043   
   316. RY*(   7)Cl  17                  0.00005     0.99596   
   317. RY*(   8)Cl  17                  0.00003     1.65394   
   318. RY*(   9)Cl  17                  0.00002     1.21638   
   319. RY*(  10)Cl  17                  0.00003     1.05202   
   320. RY*(  11)Cl  17                  0.00000     4.40454   
   321. RY*(  12)Cl  17                  0.00000    23.82915   
   322. RY*(  13)Cl  17                  0.00000    18.16187   
   323. RY*(  14)Cl  17                  0.00000     4.28814   
   324. RY*(  15)Cl  17                  0.00000     4.15121   
   325. RY*(  16)Cl  17                  0.00000    24.18000   
   326. RY*(  17)Cl  17                  0.00000    23.81597   
   327. RY*(  18)Cl  17                  0.00000   207.56415   
   328. RY*(  19)Cl  17                  0.00000     0.97675   
   329. RY*(  20)Cl  17                  0.00001     1.20769   
   330. RY*(  21)Cl  17                  0.00001     1.10985   
   331. RY*(   1) H  18                  0.00201     0.75810   
   332. RY*(   2) H  18                  0.00025     2.32557   
   333. RY*(   3) H  18                  0.00011     2.51942   
   334. RY*(   4) H  18                  0.00011     1.78197   
   335. RY*(   5) H  18                  0.00006     2.38082   
   336. RY*(   1) H  19                  0.00107     1.27056   
   337. RY*(   2) H  19                  0.00018     1.92400   
   338. RY*(   3) H  19                  0.00012     1.80625   
   339. RY*(   4) H  19                  0.00008     2.12292   
   340. RY*(   5) H  19                  0.00004     2.57405   
   341. RY*(   1) H  20                  0.00111     1.51678   
   342. RY*(   2) H  20                  0.00022     0.60464   
   343. RY*(   3) H  20                  0.00019     0.32985   
   344. RY*(   4) H  20                  0.00014     1.52341   
   345. RY*(   5) H  20                  0.00006     1.71786   
   346. BD*(   1) C   1 - C   2          0.06115     0.55857   
   347. BD*(   1) C   1 - C   4          0.09471     0.56132   
   348. BD*(   1) C   1 - O   9          0.02598     0.76213   
   349. BD*(   2) C   1 - O   9          0.29865     0.16870  351(v),356(v),190(g),348(g)
                                                    63(g),68(g),196(g),362(r)
                                                    359(r),64(g),75(g),65(g)
   350. BD*(   1) C   2 - C   3          0.01108     0.78044   
   351. BD*(   2) C   2 - C   3          0.16085     0.16723  349(v),359(v),81(g),101(g)
                                                    375(r),374(r)
   352. BD*(   1) C   2 - H  10          0.01057     0.59242   
   353. BD*(   1) C   3 - C   6          0.04196     0.60079   
   354. BD*(   1) C   3 - H   7          0.01696     0.58795   
   355. BD*(   1) C   4 - C   5          0.03463     0.68482   
   356. BD*(   2) C   4 - C   5          0.23306     0.12884  359(g),349(v),353(v),347(g)
                                                    355(g),357(g),133(g),115(g)
                                                    360(v),168(v)
   357. BD*(   1) C   4 -Cl   8          0.03239     0.32728   
   358. BD*(   1) C   5 - C   6          0.02503     0.84415   
   359. BD*(   2) C   5 - C   6          0.30763     0.16348  351(v),362(v),356(g),353(g)
                                                    149(g),357(v),358(g),131(g)
                                                    347(v),360(g),355(g),349(r)
   360. BD*(   1) C   6 - C  11          0.03367     0.62674   
   361. BD*(   1) C  11 - C  12          0.02634     0.73058   
   362. BD*(   2) C  11 - C  12          0.43389     0.17016  359(v),370(v),367(v),232(g)
                                                    213(g),349(r),261(v),216(g)
   363. BD*(   1) C  11 - C  14          0.02466     0.73616   
   364. BD*(   1) C  12 - C  13          0.04392     0.73560   
   365. BD*(   1) C  12 - H  20          0.02277     0.62236   
   366. BD*(   1) C  13 - C  16          0.02465     0.79044   
   367. BD*(   2) C  13 - C  16          0.26657     0.22753  370(v),362(v),298(g),295(g)
                                                    343(r)
   368. BD*(   1) C  13 -Cl  17          0.06609     0.37706   
   369. BD*(   1) C  14 - C  15          0.03209     0.75238   
   370. BD*(   2) C  14 - C  15          0.31685     0.20725  367(v),362(v),372(g),345(r)
                                                    278(g),261(g),263(g),244(r)
                                                    233(r),236(r),231(r),371(g)
                                                    344(r),234(r),365(r),239(r)
                                                    298(v),229(r)
   371. BD*(   1) C  14 - H  19          0.01692     3.69523   
   372. BD*(   1) C  15 - C  16          0.01365     5.52181   
   373. BD*(   1) C  15 - H  18          0.02916     2.55809   
       -------------------------------
              Total Lewis  116.99676  ( 97.4973%)
        Valence non-Lewis    2.70589  (  2.2549%)
        Rydberg non-Lewis    0.29735  (  0.2478%)
       -------------------------------
            Total unit  1  120.00000  (100.0000%)
           Charge unit  1   -1.00000
 Leave Link  607 at Wed Jul  6 06:30:01 2022, MaxMem=   671088640 cpu:              10.1 elap:               2.0
 (Enter /gpfs/software/gaussian16/sse4/tar/g16/l701.exe)
 ... and contract with generalized density number  0.
 Compute integral first derivatives.
 Leave Link  701 at Wed Jul  6 06:31:29 2022, MaxMem=   671088640 cpu:               0.7 elap:              14.3
 (Enter /gpfs/software/gaussian16/sse4/tar/g16/l702.exe)
 L702 exits ... SP integral derivatives will be done elsewhere.
 Leave Link  702 at Wed Jul  6 06:32:14 2022, MaxMem=   671088640 cpu:               0.1 elap:               0.0
 (Enter /gpfs/software/gaussian16/sse4/tar/g16/l703.exe)
 Integral derivatives from FoFJK, PRISM(SPDF).
 Compute integral first derivatives, UseDBF=F ICtDFT=           0.
 Calling FoFJK, ICntrl=      2127 FMM=F ISym2X=0 I1Cent= 0 IOpClX= 0 NMat=1 NMatS=1 NMatT=0.
 FoFJK:  IHMeth= 1 ICntrl=    2127 DoSepK=F KAlg= 0 I1Cent=           0 FoldK=F
 IRaf=         0 NMat=       1 IRICut=       1 DoRegI=T DoRafI=F ISym2E= 0 IDoP0=0 IntGTp=1.
 FoFCou: FMM=F IPFlag=           0 FMFlag=      100000 FMFlg1=         800
         NFxFlg=           0 DoJE=F BraDBF=F KetDBF=F FulRan=T
         wScrn=  0.000000 ICntrl=      2127 IOpCl=  0 I1Cent=           0 NGrid=           0
         NMat0=    1 NMatS0=      1 NMatT0=    0 NMatD0=    1 NMtDS0=    0 NMtDT0=    0
 Symmetry not used in FoFCou.
 Leave Link  703 at Wed Jul  6 06:33:29 2022, MaxMem=   671088640 cpu:             153.2 elap:              30.7
 (Enter /gpfs/software/gaussian16/sse4/tar/g16/l716.exe)
 Dipole        =-1.70233297D+00-4.74511054D-01 1.45610966D-02
 ***** Axes restored to original set *****
 -------------------------------------------------------------------
 Center     Atomic                   Forces (Hartrees/Bohr)
 Number     Number              X              Y              Z
 -------------------------------------------------------------------
      1        6           0.019610489    0.004555458    0.025500211
      2        6          -0.005860216    0.014698017   -0.017099306
      3        6          -0.003757546   -0.013925112   -0.015406874
      4        6           0.065884591   -0.027849515    0.016092506
      5        6          -0.087670275    0.062095497   -0.025737892
      6        6           0.036112116   -0.051456542    0.011072736
      7        1           0.003438726    0.002040150    0.001661359
      8       17          -0.014891205    0.003247053   -0.011594145
      9        8          -0.003558945   -0.001594957   -0.010492825
     10        1           0.001061452    0.001815166   -0.000009558
     11        6          -0.000482164    0.003018335    0.022336255
     12        6           0.005189448    0.009786240   -0.014997939
     13        6          -0.011450023   -0.012350908    0.049350762
     14        6           0.012302709   -0.010200217    0.006620902
     15        6          -0.019598439    0.014395083    0.003265839
     16        6           0.015444786   -0.009956523   -0.022313089
     17       17           0.002179432    0.012940983   -0.023487280
     18        1          -0.001101716    0.000158615    0.003436129
     19        1          -0.005236062    0.001251985    0.000110158
     20        1          -0.007617158   -0.002668808    0.001692049
 -------------------------------------------------------------------
 Cartesian Forces:  Max     0.087670275 RMS     0.022494013
 Leave Link  716 at Wed Jul  6 06:34:58 2022, MaxMem=   671088640 cpu:               0.1 elap:               0.0
 (Enter /gpfs/software/gaussian16/sse4/tar/g16/l103.exe)

 GradGradGradGradGradGradGradGradGradGradGradGradGradGradGradGradGradGrad
 Berny optimization.
 FormGI is forming the generalized inverse of G from B-inverse, IUseBI=4.
 Internal  Forces:  Max     0.061844438 RMS     0.011272022
 Search for a local minimum.
 Step number   1 out of a maximum of  107
 All quantities printed in internal units (Hartrees-Bohrs-Radians)
 RMS Force = .11272D-01 SwitMx=.10000D-02 MixMth= 1
 Mixed Optimization -- RFO/linear search
 Second derivative matrix not updated -- first step.
 ITU=  0
     Eigenvalues ---    0.00743   0.00930   0.01008   0.01250   0.01423
     Eigenvalues ---    0.01596   0.01692   0.01801   0.02018   0.02049
     Eigenvalues ---    0.02054   0.02064   0.02100   0.02134   0.02164
     Eigenvalues ---    0.02202   0.02631   0.15999   0.15999   0.16000
     Eigenvalues ---    0.16000   0.16000   0.22308   0.22406   0.23480
     Eigenvalues ---    0.24519   0.24547   0.24988   0.24998   0.24998
     Eigenvalues ---    0.24999   0.25000   0.25000   0.30575   0.32713
     Eigenvalues ---    0.33744   0.34377   0.34509   0.35045   0.35167
     Eigenvalues ---    0.35202   0.35381   0.35489   0.36661   0.41585
     Eigenvalues ---    0.42234   0.43195   0.44885   0.45931   0.46448
     Eigenvalues ---    0.47237   0.52522   0.64643   0.94281
 RFO step:  Lambda=-4.48810302D-02 EMin= 7.42601078D-03
 Linear search not attempted -- first point.
 Iteration  1 RMS(Cart)=  0.09277455 RMS(Int)=  0.00758901
 Iteration  2 RMS(Cart)=  0.01167685 RMS(Int)=  0.00200831
 Iteration  3 RMS(Cart)=  0.00017288 RMS(Int)=  0.00200202
 Iteration  4 RMS(Cart)=  0.00000035 RMS(Int)=  0.00200202
 ITry= 1 IFail=0 DXMaxC= 2.98D-01 DCOld= 1.00D+10 DXMaxT= 3.00D-01 DXLimC= 3.00D+00 Rises=F
 Variable       Old X    -DE/DX   Delta X   Delta X   Delta X     New X
                                 (Linear)    (Quad)   (Total)
    R1        2.86016  -0.01836   0.00000  -0.05581  -0.05481   2.80535
    R2        2.81561  -0.00729   0.00000  -0.02208  -0.02056   2.79505
    R3        2.31020  -0.00088   0.00000  -0.00089  -0.00089   2.30931
    R4        2.55994  -0.00508   0.00000  -0.00924  -0.00973   2.55020
    R5        2.04889  -0.00136   0.00000  -0.00341  -0.00341   2.04547
    R6        2.79098  -0.01314   0.00000  -0.03055  -0.03212   2.75886
    R7        2.05060   0.00085   0.00000   0.00214   0.00214   2.05274
    R8        2.65782  -0.05412   0.00000  -0.10914  -0.10883   2.54899
    R9        3.20061   0.01492   0.00000   0.03625   0.03625   3.23686
   R10        2.45993   0.06184   0.00000   0.08883   0.08795   2.54788
   R11        2.79999  -0.02060   0.00000  -0.05299  -0.05299   2.74700
   R12        2.65904  -0.00384   0.00000  -0.00830  -0.00827   2.65077
   R13        2.65679  -0.00235   0.00000  -0.00510  -0.00512   2.65167
   R14        2.63958  -0.00956   0.00000  -0.01900  -0.01894   2.62064
   R15        2.05601   0.00241   0.00000   0.00609   0.00609   2.06210
   R16        2.62429   0.00165   0.00000   0.00346   0.00350   2.62779
   R17        3.24764   0.02636   0.00000   0.06895   0.06895   3.31659
   R18        2.64506  -0.00838   0.00000  -0.01658  -0.01664   2.62842
   R19        2.05405   0.00068   0.00000   0.00172   0.00172   2.05577
   R20        2.62643   0.01241   0.00000   0.02437   0.02433   2.65075
   R21        2.05348   0.00088   0.00000   0.00222   0.00222   2.05571
    A1        1.98873   0.00397   0.00000   0.00333  -0.00097   1.98776
    A2        2.11472   0.00520   0.00000   0.02242   0.01204   2.12675
    A3        2.17973  -0.00921   0.00000  -0.02646  -0.03537   2.14436
    A4        2.14632   0.00481   0.00000   0.01105   0.01210   2.15842
    A5        2.00885  -0.00259   0.00000  -0.00638  -0.00705   2.00180
    A6        2.12800  -0.00221   0.00000  -0.00451  -0.00514   2.12286
    A7        2.14456  -0.00610   0.00000  -0.02021  -0.02368   2.12088
    A8        2.07213   0.00508   0.00000   0.02043   0.01898   2.09111
    A9        2.06644   0.00109   0.00000   0.00092  -0.00035   2.06609
   A10        1.97960   0.00956   0.00000   0.02813   0.02642   2.00602
   A11        2.14572  -0.01286   0.00000  -0.04337  -0.04863   2.09709
   A12        2.15736   0.00299   0.00000   0.01011   0.00424   2.16160
   A13        2.38218  -0.01435   0.00000  -0.04022  -0.04032   2.34186
   A14        1.92491   0.00201   0.00000   0.01625   0.01295   1.93786
   A15        2.21717  -0.00755   0.00000  -0.03004  -0.02967   2.18750
   A16        2.14104   0.00559   0.00000   0.01460   0.01484   2.15587
   A17        2.11263  -0.01213   0.00000  -0.04048  -0.04036   2.07227
   A18        2.11571   0.00569   0.00000   0.01996   0.02007   2.13578
   A19        2.05476   0.00644   0.00000   0.02046   0.02021   2.07497
   A20        2.10688  -0.00458   0.00000  -0.01846  -0.01871   2.08816
   A21        2.10751  -0.00466   0.00000  -0.02472  -0.02473   2.08278
   A22        2.06879   0.00924   0.00000   0.04310   0.04299   2.11179
   A23        2.10769   0.01117   0.00000   0.03816   0.03772   2.14542
   A24        2.09851  -0.01431   0.00000  -0.04865  -0.04884   2.04968
   A25        2.07698   0.00314   0.00000   0.01052   0.01023   2.08721
   A26        2.11565  -0.00683   0.00000  -0.02618  -0.02647   2.08918
   A27        2.11595  -0.00202   0.00000  -0.01341  -0.01327   2.10268
   A28        2.05153   0.00885   0.00000   0.03963   0.03978   2.09131
   A29        2.09650   0.01014   0.00000   0.03934   0.03893   2.13543
   A30        2.10079  -0.00839   0.00000  -0.03585  -0.03578   2.06501
   A31        2.08589  -0.00174   0.00000  -0.00337  -0.00333   2.08256
   A32        2.08484  -0.01635   0.00000  -0.05357  -0.05370   2.03114
    D1        0.00218   0.00546   0.00000   0.09619   0.09611   0.09829
    D2       -3.13175   0.00394   0.00000   0.07259   0.07262  -3.05913
    D3        3.14044  -0.00668   0.00000  -0.12741  -0.12944   3.01099
    D4        0.00651  -0.00820   0.00000  -0.15101  -0.15294  -0.14643
    D5       -0.00404  -0.00594   0.00000  -0.11198  -0.11173  -0.11576
    D6        3.10467  -0.01608   0.00000  -0.28044  -0.27639   2.82828
    D7        3.14104   0.00670   0.00000   0.12117   0.11630  -3.02585
    D8       -0.03344  -0.00345   0.00000  -0.04729  -0.04837  -0.08181
    D9        0.00678   0.00183   0.00000   0.02889   0.02800   0.03477
   D10       -3.12361  -0.00629   0.00000  -0.09260  -0.09328   3.06630
   D11        3.14019   0.00346   0.00000   0.05407   0.05307  -3.08993
   D12        0.00981  -0.00467   0.00000  -0.06742  -0.06821  -0.05840
   D13       -0.01268  -0.00776   0.00000  -0.12446  -0.12426  -0.13694
   D14        3.14049  -0.01267   0.00000  -0.20241  -0.20117   2.93932
   D15        3.11774   0.00036   0.00000  -0.00322  -0.00455   3.11319
   D16       -0.01228  -0.00454   0.00000  -0.08117  -0.08145  -0.09373
   D17       -0.00410  -0.00084   0.00000   0.00765   0.00775   0.00365
   D18       -3.11256   0.00973   0.00000   0.17856   0.18041  -2.93215
   D19        0.01222   0.00780   0.00000   0.11251   0.11306   0.12528
   D20       -3.14035   0.01235   0.00000   0.18608   0.18796  -2.95239
   D21        2.89030   0.00206   0.00000   0.03134   0.03124   2.92155
   D22       -0.26513   0.00176   0.00000   0.02610   0.02543  -0.23970
   D23       -0.23839  -0.00337   0.00000  -0.05548  -0.05481  -0.29320
   D24        2.88936  -0.00367   0.00000  -0.06072  -0.06062   2.82873
   D25        3.13643   0.00042   0.00000   0.00546   0.00543  -3.14133
   D26       -0.00857  -0.00151   0.00000  -0.02412  -0.02317  -0.03174
   D27        0.00821   0.00071   0.00000   0.01050   0.01102   0.01923
   D28       -3.13679  -0.00123   0.00000  -0.01908  -0.01758   3.12881
   D29       -3.13972  -0.00039   0.00000  -0.00682  -0.00636   3.13711
   D30       -0.00923  -0.00006   0.00000  -0.00162  -0.00176  -0.01099
   D31       -0.01152  -0.00082   0.00000  -0.01237  -0.01265  -0.02417
   D32        3.11896  -0.00049   0.00000  -0.00716  -0.00804   3.11092
   D33       -0.00045   0.00190   0.00000   0.02780   0.02890   0.02845
   D34       -3.14135  -0.00119   0.00000  -0.01812  -0.01715   3.12469
   D35       -3.13871   0.00382   0.00000   0.05686   0.05812  -3.08059
   D36        0.00358   0.00073   0.00000   0.01094   0.01207   0.01565
   D37       -0.00429  -0.00426   0.00000  -0.06363  -0.06321  -0.06749
   D38        3.13662  -0.00121   0.00000  -0.01829  -0.01623   3.12039
   D39        0.00708  -0.00160   0.00000  -0.02362  -0.02476  -0.01768
   D40       -3.13980   0.00014   0.00000   0.00250   0.00170  -3.13811
   D41       -3.12380  -0.00186   0.00000  -0.02833  -0.02902   3.13037
   D42        0.01250  -0.00012   0.00000  -0.00221  -0.00255   0.00994
   D43        0.00101   0.00407   0.00000   0.06121   0.06089   0.06190
   D44       -3.13534   0.00237   0.00000   0.03541   0.03427  -3.10107
         Item               Value     Threshold  Converged?
 Maximum Force            0.061844     0.000450     NO 
 RMS     Force            0.011272     0.000300     NO 
 Maximum Displacement     0.297726     0.001800     NO 
 RMS     Displacement     0.099631     0.001200     NO 
 Predicted change in Energy=-3.149053D-02
 Lowest energy point so far.  Saving SCF results.
 GradGradGradGradGradGradGradGradGradGradGradGradGradGradGradGradGradGrad

 Leave Link  103 at Wed Jul  6 06:34:58 2022, MaxMem=   671088640 cpu:               0.1 elap:               0.0
 (Enter /gpfs/software/gaussian16/sse4/tar/g16/l202.exe)
                          Input orientation:                          
 ---------------------------------------------------------------------
 Center     Atomic      Atomic             Coordinates (Angstroms)
 Number     Number       Type             X           Y           Z
 ---------------------------------------------------------------------
      1          6           0       -7.888987   -1.456339    6.849912
      2          6           0       -7.145626   -2.653058    7.317992
      3          6           0       -5.987223   -3.075960    6.769876
      4          6           0       -7.317726   -0.833126    5.636269
      5          6           0       -6.143180   -1.355621    5.227744
      6          6           0       -5.347106   -2.345371    5.679982
      7          1           0       -5.459271   -3.918953    7.206448
      8         17           0       -8.261997    0.242770    4.695667
      9          8           0       -8.999345   -1.178550    7.278056
     10          1           0       -7.597402   -3.166497    8.156984
     11          6           0       -3.998906   -2.578872    5.189135
     12          6           0       -3.612684   -1.993301    3.974400
     13          6           0       -2.331049   -2.203862    3.488350
     14          6           0       -3.064276   -3.349128    5.897761
     15          6           0       -1.790396   -3.541243    5.373425
     16          6           0       -1.399176   -3.006736    4.136951
     17         17           0       -1.917766   -1.465362    1.950801
     18          1           0       -1.084833   -4.145002    5.940028
     19          1           0       -3.327193   -3.791457    6.856237
     20          1           0       -4.337276   -1.402810    3.411335
 ---------------------------------------------------------------------
                    Distance matrix (angstroms):
                    1          2          3          4          5
     1  C    0.000000
     2  C    1.484527   0.000000
     3  C    2.499257   1.349509   0.000000
     4  C    1.479075   2.483941   2.843520   0.000000
     5  C    2.385249   2.656572   2.315612   1.348870   0.000000
     6  C    2.936031   2.452025   1.459924   2.484379   1.348280
     7  H    3.477802   2.111570   1.086263   3.929586   3.309634
     8  Cl   2.768914   4.063090   4.526689   1.712873   2.706907
     9  O    1.222035   2.368976   3.596011   2.375421   3.520342
    10  H    2.172118   1.082418   2.127191   3.446279   3.738245
    11  C    4.376184   3.799918   2.588289   3.776522   2.468956
    12  C    5.181088   4.908826   3.824300   4.223168   2.894982
    13  C    6.538315   6.168313   4.989646   5.599948   4.275202
    14  C    5.269447   4.377098   3.062486   4.948785   3.728624
    15  C    6.612084   5.766168   4.447462   6.160710   4.872873
    16  C    7.202884   6.577674   5.290298   6.480877   5.140193
    17  Cl   7.723785   7.586032   6.509838   6.568254   5.348320
    18  H    7.372470   6.392018   5.085757   7.064683   5.820212
    19  H    5.124723   4.011184   2.755931   5.115114   4.063874
    20  H    4.943818   4.971109   4.098969   3.762705   2.561808
                    6          7          8          9         10
     6  C    0.000000
     7  H    2.195186   0.000000
     8  Cl   4.020441   5.610637   0.000000
     9  O    4.153814   4.477395   3.038514   0.000000
    10  H    3.445812   2.457908   4.903622   2.586483   0.000000
    11  C    1.453649   2.828079   5.136061   5.597221   4.701340
    12  C    2.457882   4.190961   5.209257   6.371349   5.894775
    13  C    3.730934   5.152821   6.528382   7.738172   7.103329
    14  C    2.503251   2.788075   6.431412   6.468513   5.068202
    15  C    3.764873   4.118650   7.527266   7.821693   6.450577
    16  C    4.290046   5.170911   7.613788   8.424451   7.389465
    17  Cl   5.142137   6.795896   7.120483   8.866266   8.583055
    18  H    4.633925   4.559674   8.503686   8.557433   6.948807
    19  H    2.748598   2.164408   6.730182   6.259275   4.507461
    20  H    2.656113   4.689641   4.445322   6.061082   6.021644
                   11         12         13         14         15
    11  C    0.000000
    12  C    1.402728   0.000000
    13  C    2.411442   1.386783   0.000000
    14  C    1.403202   2.416265   2.766680   0.000000
    15  C    2.416120   2.770222   2.373690   1.390901   0.000000
    16  C    2.837033   2.439896   1.390567   2.447497   1.402719
    17  Cl   4.007226   2.691917   1.755062   4.521234   4.004980
    18  H    3.392407   3.857919   3.366275   2.133869   1.087834
    19  H    2.168130   3.408791   3.854273   1.087868   2.150135
    20  H    2.158284   1.091217   2.161610   3.404555   3.861255
                   16         17         18         19         20
    16  C    0.000000
    17  Cl   2.724706   0.000000
    18  H    2.155353   4.877313   0.000000
    19  H    3.424551   5.608967   2.447981   0.000000
    20  H    3.425132   2.826853   4.948968   4.311989   0.000000
 Stoichiometry    C12H5Cl2O(1-)
 Framework group  C1[X(C12H5Cl2O)]
 Deg. of freedom    54
 Full point group                 C1      NOp   1
 RotChk:  IX=2 Diff= 2.80D-02
 Largest Abelian subgroup         C1      NOp   1
 Largest concise Abelian subgroup C1      NOp   1
                         Standard orientation:                         
 ---------------------------------------------------------------------
 Center     Atomic      Atomic             Coordinates (Angstroms)
 Number     Number       Type             X           Y           Z
 ---------------------------------------------------------------------
      1          6           0       -3.338715   -0.570985    0.115809
      2          6           0       -2.632376   -1.834435   -0.213740
      3          6           0       -1.293148   -1.929147   -0.350385
      4          6           0       -2.456772    0.615745    0.154697
      5          6           0       -1.140487    0.350528    0.026225
      6          6           0       -0.420968   -0.777880   -0.137625
      7          1           0       -0.835178   -2.898862   -0.523254
      8         17           0       -3.126807    2.189224    0.059034
      9          8           0       -4.558016   -0.490796    0.100250
     10          1           0       -3.276729   -2.697059   -0.324720
     11          6           0        1.027501   -0.829639   -0.026487
     12          6           0        1.752050    0.369732   -0.091160
     13          6           0        3.134684    0.342246    0.012451
     14          6           0        1.723708   -2.032638    0.166038
     15          6           0        3.111393   -2.018437    0.259506
     16          6           0        3.859187   -0.836968    0.147460
     17         17           0        3.984842    1.873374   -0.102098
     18          1           0        3.628439   -2.964350    0.405433
     19          1           0        1.185507   -2.974433    0.248615
     20          1           0        1.219164    1.308182   -0.252710
 ---------------------------------------------------------------------
 Rotational constants (GHZ):           0.9112957           0.2420616           0.1920627
 Leave Link  202 at Wed Jul  6 06:34:58 2022, MaxMem=   671088640 cpu:               0.1 elap:               0.0
 (Enter /gpfs/software/gaussian16/sse4/tar/g16/l301.exe)
 Standard basis: 6-311+G(d,p) (5D, 7F)
 Ernie: Thresh=  0.10000D-02 Tol=  0.10000D-05 Strict=F.
 There are   391 symmetry adapted cartesian basis functions of A   symmetry.
 There are   376 symmetry adapted basis functions of A   symmetry.
   376 basis functions,   614 primitive gaussians,   391 cartesian basis functions
    60 alpha electrons       60 beta electrons
       nuclear repulsion energy      1015.7158582990 Hartrees.
 IExCor= 4336 DFT=T Ex+Corr=M062X ExCW=0 ScaHFX=  0.540000
 ScaDFX=  1.000000  1.000000  1.000000  1.000000 ScalE2=  1.000000  1.000000
 IRadAn=      5 IRanWt=     -1 IRanGd=            0 ICorTp=0 IEmpDi=  4
 NAtoms=   20 NActive=   20 NUniq=   20 SFac= 1.00D+00 NAtFMM=   60 NAOKFM=F Big=F
 Integral buffers will be    131072 words long.
 Raffenetti 2 integral format.
 Two-electron integral symmetry is turned on.
 Leave Link  301 at Wed Jul  6 06:34:58 2022, MaxMem=   671088640 cpu:               0.3 elap:               0.1
 (Enter /gpfs/software/gaussian16/sse4/tar/g16/l302.exe)
 NPDir=0 NMtPBC=     1 NCelOv=     1 NCel=       1 NClECP=     1 NCelD=      1
         NCelK=      1 NCelE2=     1 NClLst=     1 CellRange=     0.0.
 One-electron integrals computed using PRISM.
 One-electron integral symmetry used in STVInt
 NBasis=   376 RedAO= T EigKep=  1.40D-06  NBF=   376
 NBsUse=   373 1.00D-06 EigRej=  7.06D-07 NBFU=   373
 Precomputing XC quadrature grid using
 IXCGrd= 4 IRadAn=           5 IRanWt=          -1 IRanGd=           0 AccXCQ= 0.00D+00.
 Generated NRdTot=       0 NPtTot=           0 NUsed=           0 NTot=          32
 NSgBfM=   384   384   384   384   384 MxSgAt=    20 MxSgA2=    20.
 Leave Link  302 at Wed Jul  6 06:34:59 2022, MaxMem=   671088640 cpu:               1.7 elap:               0.4
 (Enter /gpfs/software/gaussian16/sse4/tar/g16/l303.exe)
 DipDrv:  MaxL=1.
 Leave Link  303 at Wed Jul  6 06:34:59 2022, MaxMem=   671088640 cpu:               0.2 elap:               0.1
 (Enter /gpfs/software/gaussian16/sse4/tar/g16/l401.exe)
 Initial guess from the checkpoint file:  "checkpoint.chk"
 B after Tr=    -0.000000   -0.000000    0.000000
         Rot=    0.999991   -0.001238    0.000184   -0.004134 Ang=  -0.49 deg.
 Guess basis will be translated and rotated to current coordinates.
 JPrj=2 DoOrth=T DoCkMO=T.
 Generating alternative initial guess.
 ExpMin= 4.38D-02 ExpMax= 1.06D+05 ExpMxC= 3.62D+03 IAcc=2 IRadAn=         4 AccDes= 0.00D+00
 Harris functional with IExCor= 1009 and IRadAn=       4 diagonalized for initial guess.
 HarFok:  IExCor= 1009 AccDes= 0.00D+00 IRadAn=         4 IDoV= 1 UseB2=F ITyADJ=14
 ICtDFT=  3500011 ScaDFX=  1.000000  1.000000  1.000000  1.000000
 FoFCou: FMM=F IPFlag=           0 FMFlag=      100000 FMFlg1=           0
         NFxFlg=           0 DoJE=T BraDBF=F KetDBF=T FulRan=T
         wScrn=  0.000000 ICntrl=       500 IOpCl=  0 I1Cent=   200000004 NGrid=           0
         NMat0=    1 NMatS0=      1 NMatT0=    0 NMatD0=    1 NMtDS0=    0 NMtDT0=    0
 Petite list used in FoFCou.
 Harris En= -1455.10689702059    
 Leave Link  401 at Wed Jul  6 06:35:01 2022, MaxMem=   671088640 cpu:               8.8 elap:               1.8
 (Enter /gpfs/software/gaussian16/sse4/tar/g16/l502.exe)
 Integral symmetry usage will be decided dynamically.
 Closed shell SCF:
 Using DIIS extrapolation, IDIIS=  1040.
 NGot=   671088640 LenX=   670776934 LenY=   670623612
 Requested convergence on RMS density matrix=1.00D-08 within 128 cycles.
 Requested convergence on MAX density matrix=1.00D-06.
 Requested convergence on             energy=1.00D-06.
 No special actions if energy rises.
 Fock matrices will be formed incrementally for  20 cycles.

 Cycle   1  Pass 1  IDiag  1:
 FoFJK:  IHMeth= 1 ICntrl=       0 DoSepK=F KAlg= 0 I1Cent=           0 FoldK=F
 IRaf= 830000000 NMat=       1 IRICut=       1 DoRegI=T DoRafI=F ISym2E= 0 IDoP0=0 IntGTp=1.
 FoFCou: FMM=F IPFlag=           0 FMFlag=      100000 FMFlg1=           0
         NFxFlg=           0 DoJE=F BraDBF=F KetDBF=F FulRan=T
         wScrn=  0.000000 ICntrl=         0 IOpCl=  0 I1Cent=           0 NGrid=           0
         NMat0=    1 NMatS0=      1 NMatT0=    0 NMatD0=    1 NMtDS0=    0 NMtDT0=    0
 Symmetry not used in FoFCou.
 E= -1455.58443489046    
 DIIS: error= 5.94D-03 at cycle   1 NSaved=   1.
 NSaved= 1 IEnMin= 1 EnMin= -1455.58443489046     IErMin= 1 ErrMin= 5.94D-03
 ErrMax= 5.94D-03  0.00D+00 EMaxC= 1.00D-01 BMatC= 5.11D-02 BMatP= 5.11D-02
 IDIUse=3 WtCom= 9.41D-01 WtEn= 5.94D-02
 Coeff-Com:  0.100D+01
 Coeff-En:   0.100D+01
 Coeff:      0.100D+01
 Gap=     0.381 Goal=   None    Shift=    0.000
 GapD=    0.381 DampG=1.000 DampE=1.000 DampFc=1.0000 IDamp=-1.
 RMSDP=3.89D-02 MaxDP=2.58D+00              OVMax= 9.65D-02

 Cycle   2  Pass 1  IDiag  1:
 RMSU=  2.18D-02    CP:  7.17D-01
 E= -1455.68509170128     Delta-E=       -0.100656810821 Rises=F Damp=F
 DIIS: error= 1.21D-03 at cycle   2 NSaved=   2.
 NSaved= 2 IEnMin= 2 EnMin= -1455.68509170128     IErMin= 2 ErrMin= 1.21D-03
 ErrMax= 1.21D-03  0.00D+00 EMaxC= 1.00D-01 BMatC= 1.99D-03 BMatP= 5.11D-02
 IDIUse=3 WtCom= 9.88D-01 WtEn= 1.21D-02
 Coeff-Com: -0.550D-01 0.106D+01
 Coeff-En:   0.000D+00 0.100D+01
 Coeff:     -0.544D-01 0.105D+01
 Gap=     0.074 Goal=   None    Shift=    0.000
 RMSDP=8.34D-03 MaxDP=5.27D-01 DE=-1.01D-01 OVMax= 3.54D-02

 Cycle   3  Pass 1  IDiag  1:
 RMSU=  6.87D-03    CP:  7.58D-01  1.05D+00
 E= -1455.68815396687     Delta-E=       -0.003062265587 Rises=F Damp=F
 DIIS: error= 2.17D-03 at cycle   3 NSaved=   3.
 NSaved= 3 IEnMin= 3 EnMin= -1455.68815396687     IErMin= 2 ErrMin= 1.21D-03
 ErrMax= 2.17D-03  0.00D+00 EMaxC= 1.00D-01 BMatC= 1.54D-03 BMatP= 1.99D-03
 IDIUse=3 WtCom= 9.78D-01 WtEn= 2.17D-02
 Coeff-Com: -0.516D-01 0.512D+00 0.540D+00
 Coeff-En:   0.000D+00 0.000D+00 0.100D+01
 Coeff:     -0.505D-01 0.501D+00 0.550D+00
 Gap=     0.087 Goal=   None    Shift=    0.000
 RMSDP=5.70D-03 MaxDP=5.79D-01 DE=-3.06D-03 OVMax= 4.24D-02

 Cycle   4  Pass 1  IDiag  1:
 RMSU=  2.75D-03    CP:  7.18D-01  1.11D+00  7.42D-01
 E= -1455.68963729715     Delta-E=       -0.001483330284 Rises=F Damp=F
 DIIS: error= 1.15D-03 at cycle   4 NSaved=   4.
 NSaved= 4 IEnMin= 4 EnMin= -1455.68963729715     IErMin= 4 ErrMin= 1.15D-03
 ErrMax= 1.15D-03  0.00D+00 EMaxC= 1.00D-01 BMatC= 3.68D-04 BMatP= 1.54D-03
 IDIUse=3 WtCom= 9.88D-01 WtEn= 1.15D-02
 Coeff-Com: -0.237D-01 0.159D+00 0.330D+00 0.534D+00
 Coeff-En:   0.000D+00 0.000D+00 0.139D+00 0.861D+00
 Coeff:     -0.234D-01 0.157D+00 0.328D+00 0.538D+00
 Gap=     0.080 Goal=   None    Shift=    0.000
 RMSDP=2.03D-03 MaxDP=2.05D-01 DE=-1.48D-03 OVMax= 2.03D-02

 Cycle   5  Pass 1  IDiag  1:
 RMSU=  7.56D-04    CP:  7.31D-01  1.10D+00  8.12D-01  6.41D-01
 E= -1455.69005213523     Delta-E=       -0.000414838072 Rises=F Damp=F
 DIIS: error= 5.64D-04 at cycle   5 NSaved=   5.
 NSaved= 5 IEnMin= 5 EnMin= -1455.69005213523     IErMin= 5 ErrMin= 5.64D-04
 ErrMax= 5.64D-04  0.00D+00 EMaxC= 1.00D-01 BMatC= 1.20D-04 BMatP= 3.68D-04
 IDIUse=3 WtCom= 9.94D-01 WtEn= 5.64D-03
 Coeff-Com: -0.316D-02-0.254D-01 0.103D+00 0.388D+00 0.538D+00
 Coeff-En:   0.000D+00 0.000D+00 0.000D+00 0.153D+00 0.847D+00
 Coeff:     -0.314D-02-0.252D-01 0.102D+00 0.387D+00 0.539D+00
 Gap=     0.083 Goal=   None    Shift=    0.000
 RMSDP=8.79D-04 MaxDP=7.85D-02 DE=-4.15D-04 OVMax= 1.37D-02

 Cycle   6  Pass 1  IDiag  1:
 RMSU=  4.48D-04    CP:  7.28D-01  1.10D+00  8.39D-01  8.52D-01  8.24D-01
 E= -1455.69023163119     Delta-E=       -0.000179495968 Rises=F Damp=F
 DIIS: error= 2.92D-04 at cycle   6 NSaved=   6.
 NSaved= 6 IEnMin= 6 EnMin= -1455.69023163119     IErMin= 6 ErrMin= 2.92D-04
 ErrMax= 2.92D-04  0.00D+00 EMaxC= 1.00D-01 BMatC= 2.03D-05 BMatP= 1.20D-04
 IDIUse=3 WtCom= 9.97D-01 WtEn= 2.92D-03
 Coeff-Com:  0.334D-02-0.542D-01-0.248D-02 0.126D+00 0.327D+00 0.601D+00
 Coeff-En:   0.000D+00 0.000D+00 0.000D+00 0.000D+00 0.000D+00 0.100D+01
 Coeff:      0.333D-02-0.540D-01-0.247D-02 0.125D+00 0.326D+00 0.602D+00
 Gap=     0.083 Goal=   None    Shift=    0.000
 RMSDP=4.74D-04 MaxDP=3.51D-02 DE=-1.79D-04 OVMax= 7.55D-03

 Cycle   7  Pass 1  IDiag  1:
 RMSU=  1.92D-04    CP:  7.31D-01  1.09D+00  8.64D-01  8.31D-01  9.54D-01
                    CP:  1.17D+00
 E= -1455.69028882917     Delta-E=       -0.000057197974 Rises=F Damp=F
 DIIS: error= 1.37D-04 at cycle   7 NSaved=   7.
 NSaved= 7 IEnMin= 7 EnMin= -1455.69028882917     IErMin= 7 ErrMin= 1.37D-04
 ErrMax= 1.37D-04  0.00D+00 EMaxC= 1.00D-01 BMatC= 6.63D-06 BMatP= 2.03D-05
 IDIUse=3 WtCom= 9.99D-01 WtEn= 1.37D-03
 Coeff-Com:  0.254D-02-0.247D-01-0.157D-01-0.189D-01 0.240D-01 0.348D+00
 Coeff-Com:  0.684D+00
 Coeff-En:   0.000D+00 0.000D+00 0.000D+00 0.000D+00 0.000D+00 0.000D+00
 Coeff-En:   0.100D+01
 Coeff:      0.254D-02-0.247D-01-0.157D-01-0.189D-01 0.240D-01 0.348D+00
 Coeff:      0.685D+00
 Gap=     0.083 Goal=   None    Shift=    0.000
 RMSDP=3.32D-04 MaxDP=2.54D-02 DE=-5.72D-05 OVMax= 4.71D-03

 Cycle   8  Pass 1  IDiag  1:
 RMSU=  9.90D-05    CP:  7.32D-01  1.08D+00  8.82D-01  8.06D-01  9.78D-01
                    CP:  1.50D+00  1.40D+00
 E= -1455.69031676495     Delta-E=       -0.000027935777 Rises=F Damp=F
 DIIS: error= 7.89D-05 at cycle   8 NSaved=   8.
 NSaved= 8 IEnMin= 8 EnMin= -1455.69031676495     IErMin= 8 ErrMin= 7.89D-05
 ErrMax= 7.89D-05  0.00D+00 EMaxC= 1.00D-01 BMatC= 1.58D-06 BMatP= 6.63D-06
 IDIUse=1 WtCom= 1.00D+00 WtEn= 0.00D+00
 Coeff-Com: -0.233D-03 0.155D-01-0.155D-02-0.813D-01-0.199D+00-0.855D-01
 Coeff-Com:  0.249D+00 0.110D+01
 Coeff:     -0.233D-03 0.155D-01-0.155D-02-0.813D-01-0.199D+00-0.855D-01
 Coeff:      0.249D+00 0.110D+01
 Gap=     0.083 Goal=   None    Shift=    0.000
 RMSDP=4.06D-04 MaxDP=2.42D-02 DE=-2.79D-05 OVMax= 7.35D-03

 Cycle   9  Pass 1  IDiag  1:
 RMSU=  7.25D-05    CP:  7.34D-01  1.08D+00  9.03D-01  7.92D-01  1.06D+00
                    CP:  1.93D+00  2.15D+00  1.63D+00
 E= -1455.69033844380     Delta-E=       -0.000021678859 Rises=F Damp=F
 DIIS: error= 3.96D-05 at cycle   9 NSaved=   9.
 NSaved= 9 IEnMin= 9 EnMin= -1455.69033844380     IErMin= 9 ErrMin= 3.96D-05
 ErrMax= 3.96D-05  0.00D+00 EMaxC= 1.00D-01 BMatC= 6.42D-07 BMatP= 1.58D-06
 IDIUse=1 WtCom= 1.00D+00 WtEn= 0.00D+00
 Coeff-Com: -0.755D-03 0.130D-01 0.263D-02-0.293D-01-0.914D-01-0.114D+00
 Coeff-Com: -0.198D+00 0.461D+00 0.956D+00
 Coeff:     -0.755D-03 0.130D-01 0.263D-02-0.293D-01-0.914D-01-0.114D+00
 Coeff:     -0.198D+00 0.461D+00 0.956D+00
 Gap=     0.083 Goal=   None    Shift=    0.000
 RMSDP=2.84D-04 MaxDP=1.92D-02 DE=-2.17D-05 OVMax= 4.58D-03

 Cycle  10  Pass 1  IDiag  1:
 RMSU=  2.47D-05    CP:  7.36D-01  1.07D+00  9.18D-01  7.74D-01  1.10D+00
                    CP:  2.18D+00  2.66D+00  2.32D+00  1.57D+00
 E= -1455.69034396165     Delta-E=       -0.000005517845 Rises=F Damp=F
 DIIS: error= 1.76D-05 at cycle  10 NSaved=  10.
 NSaved=10 IEnMin=10 EnMin= -1455.69034396165     IErMin=10 ErrMin= 1.76D-05
 ErrMax= 1.76D-05  0.00D+00 EMaxC= 1.00D-01 BMatC= 1.48D-07 BMatP= 6.42D-07
 IDIUse=1 WtCom= 1.00D+00 WtEn= 0.00D+00
 Coeff-Com: -0.293D-03 0.195D-02 0.265D-02 0.828D-02 0.137D-01-0.195D-01
 Coeff-Com: -0.170D+00-0.138D-01 0.511D+00 0.666D+00
 Coeff:     -0.293D-03 0.195D-02 0.265D-02 0.828D-02 0.137D-01-0.195D-01
 Coeff:     -0.170D+00-0.138D-01 0.511D+00 0.666D+00
 Gap=     0.083 Goal=   None    Shift=    0.000
 RMSDP=2.76D-05 MaxDP=1.20D-03 DE=-5.52D-06 OVMax= 1.12D-03

 Cycle  11  Pass 1  IDiag  1:
 RMSU=  1.54D-05    CP:  7.36D-01  1.07D+00  9.18D-01  7.70D-01  1.10D+00
                    CP:  2.19D+00  2.68D+00  2.42D+00  1.76D+00  9.36D-01
 E= -1455.69034452123     Delta-E=       -0.000000559585 Rises=F Damp=F
 DIIS: error= 1.56D-05 at cycle  11 NSaved=  11.
 NSaved=11 IEnMin=11 EnMin= -1455.69034452123     IErMin=11 ErrMin= 1.56D-05
 ErrMax= 1.56D-05  0.00D+00 EMaxC= 1.00D-01 BMatC= 4.85D-08 BMatP= 1.48D-07
 IDIUse=1 WtCom= 1.00D+00 WtEn= 0.00D+00
 Coeff-Com:  0.821D-05-0.149D-02 0.684D-03 0.621D-02 0.273D-01 0.258D-02
 Coeff-Com: -0.413D-01-0.106D+00 0.558D-02 0.301D+00 0.805D+00
 Coeff:      0.821D-05-0.149D-02 0.684D-03 0.621D-02 0.273D-01 0.258D-02
 Coeff:     -0.413D-01-0.106D+00 0.558D-02 0.301D+00 0.805D+00
 Gap=     0.083 Goal=   None    Shift=    0.000
 RMSDP=6.12D-05 MaxDP=4.31D-03 DE=-5.60D-07 OVMax= 1.04D-03

 Cycle  12  Pass 1  IDiag  1:
 RMSU=  7.80D-06    CP:  7.36D-01  1.07D+00  9.22D-01  7.66D-01  1.11D+00
                    CP:  2.23D+00  2.78D+00  2.57D+00  1.88D+00  1.25D+00
                    CP:  1.29D+00
 E= -1455.69034478521     Delta-E=       -0.000000263980 Rises=F Damp=F
 DIIS: error= 7.65D-06 at cycle  12 NSaved=  12.
 NSaved=12 IEnMin=12 EnMin= -1455.69034478521     IErMin=12 ErrMin= 7.65D-06
 ErrMax= 7.65D-06  0.00D+00 EMaxC= 1.00D-01 BMatC= 1.98D-08 BMatP= 4.85D-08
 IDIUse=1 WtCom= 1.00D+00 WtEn= 0.00D+00
 Coeff-Com:  0.795D-04-0.135D-02-0.560D-06 0.149D-03 0.147D-01 0.932D-03
 Coeff-Com:  0.238D-01-0.524D-01-0.112D+00-0.497D-02 0.405D+00 0.727D+00
 Coeff:      0.795D-04-0.135D-02-0.560D-06 0.149D-03 0.147D-01 0.932D-03
 Coeff:      0.238D-01-0.524D-01-0.112D+00-0.497D-02 0.405D+00 0.727D+00
 Gap=     0.083 Goal=   None    Shift=    0.000
 RMSDP=2.16D-05 MaxDP=1.99D-03 DE=-2.64D-07 OVMax= 3.77D-04

 Cycle  13  Pass 1  IDiag  1:
 RMSU=  4.31D-06    CP:  7.36D-01  1.07D+00  9.23D-01  7.62D-01  1.11D+00
                    CP:  2.24D+00  2.81D+00  2.62D+00  1.92D+00  1.27D+00
                    CP:  1.49D+00  1.03D+00
 E= -1455.69034483833     Delta-E=       -0.000000053120 Rises=F Damp=F
 DIIS: error= 4.57D-06 at cycle  13 NSaved=  13.
 NSaved=13 IEnMin=13 EnMin= -1455.69034483833     IErMin=13 ErrMin= 4.57D-06
 ErrMax= 4.57D-06  0.00D+00 EMaxC= 1.00D-01 BMatC= 7.07D-09 BMatP= 1.98D-08
 IDIUse=1 WtCom= 1.00D+00 WtEn= 0.00D+00
 Coeff-Com:  0.168D-04 0.122D-03 0.107D-04-0.325D-02-0.119D-02-0.548D-02
 Coeff-Com:  0.243D-01 0.145D-01-0.211D-01-0.108D+00-0.143D+00 0.204D+00
 Coeff-Com:  0.104D+01
 Coeff:      0.168D-04 0.122D-03 0.107D-04-0.325D-02-0.119D-02-0.548D-02
 Coeff:      0.243D-01 0.145D-01-0.211D-01-0.108D+00-0.143D+00 0.204D+00
 Coeff:      0.104D+01
 Gap=     0.083 Goal=   None    Shift=    0.000
 RMSDP=1.38D-05 MaxDP=1.25D-03 DE=-5.31D-08 OVMax= 2.35D-04

 Cycle  14  Pass 1  IDiag  1:
 RMSU=  2.80D-06    CP:  7.36D-01  1.07D+00  9.23D-01  7.60D-01  1.11D+00
                    CP:  2.24D+00  2.82D+00  2.63D+00  1.95D+00  1.34D+00
                    CP:  1.63D+00  1.39D+00  1.23D+00
 E= -1455.69034485908     Delta-E=       -0.000000020746 Rises=F Damp=F
 DIIS: error= 1.64D-06 at cycle  14 NSaved=  14.
 NSaved=14 IEnMin=14 EnMin= -1455.69034485908     IErMin=14 ErrMin= 1.64D-06
 ErrMax= 1.64D-06  0.00D+00 EMaxC= 1.00D-01 BMatC= 1.47D-09 BMatP= 7.07D-09
 IDIUse=1 WtCom= 1.00D+00 WtEn= 0.00D+00
 Coeff-Com: -0.137D-04 0.423D-03 0.620D-04-0.208D-02-0.327D-02-0.398D-02
 Coeff-Com:  0.524D-02 0.184D-01 0.252D-01-0.480D-01-0.169D+00-0.111D+00
 Coeff-Com:  0.506D+00 0.782D+00
 Coeff:     -0.137D-04 0.423D-03 0.620D-04-0.208D-02-0.327D-02-0.398D-02
 Coeff:      0.524D-02 0.184D-01 0.252D-01-0.480D-01-0.169D+00-0.111D+00
 Coeff:      0.506D+00 0.782D+00
 Gap=     0.083 Goal=   None    Shift=    0.000
 RMSDP=7.05D-06 MaxDP=7.16D-04 DE=-2.07D-08 OVMax= 9.98D-05

 Cycle  15  Pass 1  IDiag  1:
 RMSU=  8.09D-07    CP:  7.36D-01  1.07D+00  9.24D-01  7.58D-01  1.11D+00
                    CP:  2.24D+00  2.83D+00  2.65D+00  1.96D+00  1.35D+00
                    CP:  1.68D+00  1.52D+00  1.53D+00  1.31D+00
 E= -1455.69034486339     Delta-E=       -0.000000004313 Rises=F Damp=F
 DIIS: error= 9.70D-07 at cycle  15 NSaved=  15.
 NSaved=15 IEnMin=15 EnMin= -1455.69034486339     IErMin=15 ErrMin= 9.70D-07
 ErrMax= 9.70D-07  0.00D+00 EMaxC= 1.00D-01 BMatC= 2.21D-10 BMatP= 1.47D-09
 IDIUse=1 WtCom= 1.00D+00 WtEn= 0.00D+00
 Coeff-Com: -0.744D-05 0.946D-04 0.394D-04-0.993D-04-0.176D-03-0.147D-03
 Coeff-Com: -0.403D-02 0.856D-03 0.139D-01 0.123D-01-0.197D-01-0.944D-01
 Coeff-Com: -0.872D-01 0.241D+00 0.937D+00
 Coeff:     -0.744D-05 0.946D-04 0.394D-04-0.993D-04-0.176D-03-0.147D-03
 Coeff:     -0.403D-02 0.856D-03 0.139D-01 0.123D-01-0.197D-01-0.944D-01
 Coeff:     -0.872D-01 0.241D+00 0.937D+00
 Gap=     0.083 Goal=   None    Shift=    0.000
 RMSDP=3.70D-06 MaxDP=3.93D-04 DE=-4.31D-09 OVMax= 5.75D-05

 Cycle  16  Pass 1  IDiag  1:
 RMSU=  3.71D-07    CP:  7.36D-01  1.07D+00  9.24D-01  7.58D-01  1.11D+00
                    CP:  2.23D+00  2.83D+00  2.66D+00  1.96D+00  1.34D+00
                    CP:  1.70D+00  1.56D+00  1.68D+00  1.49D+00  1.23D+00
 E= -1455.69034486418     Delta-E=       -0.000000000783 Rises=F Damp=F
 DIIS: error= 2.49D-07 at cycle  16 NSaved=  16.
 NSaved=16 IEnMin=16 EnMin= -1455.69034486418     IErMin=16 ErrMin= 2.49D-07
 ErrMax= 2.49D-07  0.00D+00 EMaxC= 1.00D-01 BMatC= 2.72D-11 BMatP= 2.21D-10
 IDIUse=1 WtCom= 1.00D+00 WtEn= 0.00D+00
 Coeff-Com: -0.565D-06-0.299D-04 0.234D-04 0.181D-03 0.481D-03 0.353D-03
 Coeff-Com: -0.168D-02-0.232D-02-0.752D-03 0.104D-01 0.192D-01-0.722D-02
 Coeff-Com: -0.931D-01-0.644D-01 0.187D+00 0.952D+00
 Coeff:     -0.565D-06-0.299D-04 0.234D-04 0.181D-03 0.481D-03 0.353D-03
 Coeff:     -0.168D-02-0.232D-02-0.752D-03 0.104D-01 0.192D-01-0.722D-02
 Coeff:     -0.931D-01-0.644D-01 0.187D+00 0.952D+00
 Gap=     0.083 Goal=   None    Shift=    0.000
 RMSDP=1.47D-06 MaxDP=1.35D-04 DE=-7.83D-10 OVMax= 2.24D-05

 Cycle  17  Pass 1  IDiag  1:
 RMSU=  1.52D-07    CP:  7.36D-01  1.07D+00  9.24D-01  7.57D-01  1.12D+00
                    CP:  2.24D+00  2.83D+00  2.66D+00  1.97D+00  1.35D+00
                    CP:  1.71D+00  1.57D+00  1.70D+00  1.58D+00  1.35D+00
                    CP:  1.27D+00
 E= -1455.69034486436     Delta-E=       -0.000000000183 Rises=F Damp=F
 DIIS: error= 1.26D-07 at cycle  17 NSaved=  17.
 NSaved=17 IEnMin=17 EnMin= -1455.69034486436     IErMin=17 ErrMin= 1.26D-07
 ErrMax= 1.26D-07  0.00D+00 EMaxC= 1.00D-01 BMatC= 5.68D-12 BMatP= 2.72D-11
 IDIUse=1 WtCom= 1.00D+00 WtEn= 0.00D+00
 Coeff-Com:  0.131D-05-0.367D-04 0.112D-04 0.110D-03 0.315D-03 0.240D-03
 Coeff-Com: -0.703D-04-0.123D-02-0.316D-02 0.314D-02 0.134D-01 0.158D-01
 Coeff-Com: -0.260D-01-0.847D-01-0.122D+00 0.452D+00 0.752D+00
 Coeff:      0.131D-05-0.367D-04 0.112D-04 0.110D-03 0.315D-03 0.240D-03
 Coeff:     -0.703D-04-0.123D-02-0.316D-02 0.314D-02 0.134D-01 0.158D-01
 Coeff:     -0.260D-01-0.847D-01-0.122D+00 0.452D+00 0.752D+00
 Gap=     0.083 Goal=   None    Shift=    0.000
 RMSDP=4.08D-07 MaxDP=3.81D-05 DE=-1.83D-10 OVMax= 4.78D-06

 Cycle  18  Pass 1  IDiag  1:
 RMSU=  6.04D-08    CP:  7.36D-01  1.07D+00  9.24D-01  7.57D-01  1.12D+00
                    CP:  2.23D+00  2.83D+00  2.66D+00  1.97D+00  1.35D+00
                    CP:  1.71D+00  1.58D+00  1.71D+00  1.60D+00  1.43D+00
                    CP:  1.44D+00  1.21D+00
 E= -1455.69034486432     Delta-E=        0.000000000038 Rises=F Damp=F
 DIIS: error= 4.37D-08 at cycle  18 NSaved=  18.
 NSaved=18 IEnMin=17 EnMin= -1455.69034486436     IErMin=18 ErrMin= 4.37D-08
 ErrMax= 4.37D-08  0.00D+00 EMaxC= 1.00D-01 BMatC= 7.85D-13 BMatP= 5.68D-12
 IDIUse=1 WtCom= 1.00D+00 WtEn= 0.00D+00
 Coeff-Com:  0.441D-06-0.510D-05 0.698D-06-0.757D-05 0.115D-04-0.444D-05
 Coeff-Com:  0.199D-03 0.102D-03-0.904D-03-0.832D-03 0.485D-03 0.674D-02
 Coeff-Com:  0.112D-01-0.158D-01-0.757D-01-0.384D-01 0.241D+00 0.872D+00
 Coeff:      0.441D-06-0.510D-05 0.698D-06-0.757D-05 0.115D-04-0.444D-05
 Coeff:      0.199D-03 0.102D-03-0.904D-03-0.832D-03 0.485D-03 0.674D-02
 Coeff:      0.112D-01-0.158D-01-0.757D-01-0.384D-01 0.241D+00 0.872D+00
 Gap=     0.083 Goal=   None    Shift=    0.000
 RMSDP=1.88D-07 MaxDP=1.49D-05 DE= 3.77D-11 OVMax= 2.14D-06

 Cycle  19  Pass 1  IDiag  1:
 RMSU=  2.82D-08    CP:  7.36D-01  1.07D+00  9.24D-01  7.57D-01  1.12D+00
                    CP:  2.23D+00  2.83D+00  2.66D+00  1.97D+00  1.35D+00
                    CP:  1.71D+00  1.58D+00  1.71D+00  1.60D+00  1.43D+00
                    CP:  1.51D+00  1.31D+00  1.15D+00
 E= -1455.69034486432     Delta-E=       -0.000000000002 Rises=F Damp=F
 DIIS: error= 2.27D-08 at cycle  19 NSaved=  19.
 NSaved=19 IEnMin=17 EnMin= -1455.69034486436     IErMin=19 ErrMin= 2.27D-08
 ErrMax= 2.27D-08  0.00D+00 EMaxC= 1.00D-01 BMatC= 2.63D-13 BMatP= 7.85D-13
 IDIUse=1 WtCom= 1.00D+00 WtEn= 0.00D+00
 Coeff-Com:  0.708D-07 0.301D-05-0.192D-05-0.201D-04-0.461D-04-0.227D-04
 Coeff-Com:  0.109D-03 0.297D-03 0.729D-04-0.958D-03-0.222D-02 0.588D-03
 Coeff-Com:  0.106D-01 0.693D-02-0.183D-01-0.107D+00-0.479D-02 0.492D+00
 Coeff-Com:  0.623D+00
 Coeff:      0.708D-07 0.301D-05-0.192D-05-0.201D-04-0.461D-04-0.227D-04
 Coeff:      0.109D-03 0.297D-03 0.729D-04-0.958D-03-0.222D-02 0.588D-03
 Coeff:      0.106D-01 0.693D-02-0.183D-01-0.107D+00-0.479D-02 0.492D+00
 Coeff:      0.623D+00
 Gap=     0.083 Goal=   None    Shift=    0.000
 RMSDP=2.69D-08 MaxDP=1.48D-06 DE=-1.82D-12 OVMax= 5.21D-07

 Cycle  20  Pass 1  IDiag  1:
 RMSU=  9.27D-09    CP:  7.36D-01  1.07D+00  9.24D-01  7.57D-01  1.12D+00
                    CP:  2.23D+00  2.83D+00  2.66D+00  1.97D+00  1.35D+00
                    CP:  1.71D+00  1.58D+00  1.71D+00  1.60D+00  1.43D+00
                    CP:  1.52D+00  1.34D+00  1.27D+00  1.22D+00
 E= -1455.69034486430     Delta-E=        0.000000000022 Rises=F Damp=F
 DIIS: error= 7.96D-09 at cycle  20 NSaved=  20.
 NSaved=20 IEnMin=17 EnMin= -1455.69034486436     IErMin=20 ErrMin= 7.96D-09
 ErrMax= 7.96D-09  0.00D+00 EMaxC= 1.00D-01 BMatC= 3.36D-14 BMatP= 2.63D-13
 IDIUse=1 WtCom= 1.00D+00 WtEn= 0.00D+00
 Coeff-Com: -0.602D-07 0.206D-05-0.131D-05-0.544D-05-0.205D-04-0.508D-05
 Coeff-Com: -0.516D-05 0.959D-04 0.146D-03-0.189D-03-0.853D-03-0.819D-03
 Coeff-Com:  0.176D-02 0.516D-02 0.698D-02-0.284D-01-0.418D-01-0.484D-02
 Coeff-Com:  0.215D+00 0.848D+00
 Coeff:     -0.602D-07 0.206D-05-0.131D-05-0.544D-05-0.205D-04-0.508D-05
 Coeff:     -0.516D-05 0.959D-04 0.146D-03-0.189D-03-0.853D-03-0.819D-03
 Coeff:      0.176D-02 0.516D-02 0.698D-02-0.284D-01-0.418D-01-0.484D-02
 Coeff:      0.215D+00 0.848D+00
 Gap=     0.083 Goal=   None    Shift=    0.000
 RMSDP=1.73D-08 MaxDP=1.43D-06 DE= 2.23D-11 OVMax= 1.56D-07

 Cycle  21  Pass 1  IDiag  1:
 Restarting incremental Fock formation.
 E= -1455.69034486435     Delta-E=       -0.000000000045 Rises=F Damp=F
 DIIS: error= 2.78D-09 at cycle  21 NSaved=  20.
 NSaved=20 IEnMin=16 EnMin= -1455.69034486436     IErMin=20 ErrMin= 2.78D-09
 ErrMax= 2.78D-09  0.00D+00 EMaxC= 1.00D-01 BMatC= 3.02D-15 BMatP= 3.36D-14
 IDIUse=1 WtCom= 1.00D+00 WtEn= 0.00D+00
 Large coefficients: NSaved= 20 BigCof=    0.00 CofMax=   10.00 Det=-9.33D-15
 Inversion failed.  Reducing to 19 matrices.
 Coeff-Com: -0.349D-06 0.155D-05-0.795D-06 0.393D-05-0.125D-04-0.285D-05
 Coeff-Com:  0.109D-04 0.551D-04 0.577D-04-0.157D-03-0.744D-03 0.336D-03
 Coeff-Com:  0.297D-02 0.384D-02-0.680D-02-0.550D-01-0.853D-02 0.197D+00
 Coeff-Com:  0.867D+00
 Coeff:     -0.349D-06 0.155D-05-0.795D-06 0.393D-05-0.125D-04-0.285D-05
 Coeff:      0.109D-04 0.551D-04 0.577D-04-0.157D-03-0.744D-03 0.336D-03
 Coeff:      0.297D-02 0.384D-02-0.680D-02-0.550D-01-0.853D-02 0.197D+00
 Coeff:      0.867D+00
 Gap=     0.083 Goal=   None    Shift=    0.000
 RMSDP=6.28D-09 MaxDP=3.29D-07 DE=-4.50D-11 OVMax= 6.52D-08

 SCF Done:  E(RM062X) =  -1455.69034486     A.U. after   21 cycles
            NFock= 21  Conv=0.63D-08     -V/T= 2.0027
 KE= 1.451835319316D+03 PE=-5.480272663425D+03 EE= 1.557031140946D+03
 Leave Link  502 at Wed Jul  6 06:40:28 2022, MaxMem=   671088640 cpu:            1596.0 elap:             327.5
 (Enter /gpfs/software/gaussian16/sse4/tar/g16/l701.exe)
 ... and contract with generalized density number  0.
 Compute integral first derivatives.
 Leave Link  701 at Wed Jul  6 06:40:28 2022, MaxMem=   671088640 cpu:               0.8 elap:               0.2
 (Enter /gpfs/software/gaussian16/sse4/tar/g16/l702.exe)
 L702 exits ... SP integral derivatives will be done elsewhere.
 Leave Link  702 at Wed Jul  6 06:40:28 2022, MaxMem=   671088640 cpu:               0.1 elap:               0.0
 (Enter /gpfs/software/gaussian16/sse4/tar/g16/l703.exe)
 Integral derivatives from FoFJK, PRISM(SPDF).
 Compute integral first derivatives, UseDBF=F ICtDFT=           0.
 Calling FoFJK, ICntrl=      2127 FMM=F ISym2X=0 I1Cent= 0 IOpClX= 0 NMat=1 NMatS=1 NMatT=0.
 FoFJK:  IHMeth= 1 ICntrl=    2127 DoSepK=F KAlg= 0 I1Cent=           0 FoldK=F
 IRaf=         0 NMat=       1 IRICut=       1 DoRegI=T DoRafI=F ISym2E= 0 IDoP0=0 IntGTp=1.
 FoFCou: FMM=F IPFlag=           0 FMFlag=      100000 FMFlg1=         800
         NFxFlg=           0 DoJE=F BraDBF=F KetDBF=F FulRan=T
         wScrn=  0.000000 ICntrl=      2127 IOpCl=  0 I1Cent=           0 NGrid=           0
         NMat0=    1 NMatS0=      1 NMatT0=    0 NMatD0=    1 NMtDS0=    0 NMtDT0=    0
 Symmetry not used in FoFCou.
 Leave Link  703 at Wed Jul  6 06:41:00 2022, MaxMem=   671088640 cpu:             155.4 elap:              31.2
 (Enter /gpfs/software/gaussian16/sse4/tar/g16/l716.exe)
 Dipole        =-2.27430040D+00-7.29295568D-01-1.36630324D-01
 ***** Axes restored to original set *****
 -------------------------------------------------------------------
 Center     Atomic                   Forces (Hartrees/Bohr)
 Number     Number              X              Y              Z
 -------------------------------------------------------------------
      1        6          -0.009611238   -0.001651477    0.006310430
      2        6           0.001349377    0.004627426    0.000633072
      3        6          -0.000803060   -0.011288730   -0.003071564
      4        6           0.043962371   -0.006697341    0.004213062
      5        6          -0.029640058    0.017448784   -0.013857802
      6        6           0.004648958   -0.010057066   -0.000389716
      7        1          -0.000363950   -0.000460930   -0.000008961
      8       17          -0.011276042    0.002601451   -0.006210355
      9        8           0.003472820   -0.000217291   -0.000420899
     10        1           0.000523684    0.000138073    0.001166091
     11        6          -0.007894271    0.005912368    0.015148212
     12        6           0.003813640    0.009799491   -0.014071466
     13        6          -0.007169712   -0.009355679    0.027879844
     14        6           0.008070952   -0.007308262    0.003948429
     15        6          -0.011906893    0.005873890    0.003147675
     16        6           0.013567499   -0.003346258   -0.014793442
     17       17           0.001885430    0.006702690   -0.011905097
     18        1           0.000281236    0.000030404    0.001431021
     19        1          -0.001213949    0.000953756   -0.000670419
     20        1          -0.001696792   -0.003705298    0.001521887
 -------------------------------------------------------------------
 Cartesian Forces:  Max     0.043962371 RMS     0.010389229
 Leave Link  716 at Wed Jul  6 06:41:00 2022, MaxMem=   671088640 cpu:               0.1 elap:               0.0
 (Enter /gpfs/software/gaussian16/sse4/tar/g16/l103.exe)

 GradGradGradGradGradGradGradGradGradGradGradGradGradGradGradGradGradGrad
 Berny optimization.
 Using GEDIIS/GDIIS optimizer.
 FormGI is forming the generalized inverse of G from B-inverse, IUseBI=4.
 Internal  Forces:  Max     0.022243535 RMS     0.005008710
 Search for a local minimum.
 Step number   2 out of a maximum of  107
 All quantities printed in internal units (Hartrees-Bohrs-Radians)
 RMS Force = .50087D-02 SwitMx=.10000D-02 MixMth= 1
 Mixed Optimization -- RFO/linear search
 Update second derivatives using D2CorX and points    1    2
 DE= -3.24D-02 DEPred=-3.15D-02 R= 1.03D+00
 TightC=F SS=  1.41D+00  RLast= 6.36D-01 DXNew= 5.0454D-01 1.9085D+00
 Trust test= 1.03D+00 RLast= 6.36D-01 DXMaxT set to 5.05D-01
 ITU=  1  0
 Use linear search instead of GDIIS.
     Eigenvalues ---    0.00822   0.01008   0.01152   0.01373   0.01623
     Eigenvalues ---    0.01699   0.01752   0.01913   0.02018   0.02048
     Eigenvalues ---    0.02061   0.02103   0.02109   0.02137   0.02175
     Eigenvalues ---    0.02336   0.02833   0.14946   0.15932   0.15998
     Eigenvalues ---    0.15998   0.16010   0.17912   0.22362   0.22598
     Eigenvalues ---    0.23692   0.24227   0.24508   0.24638   0.24805
     Eigenvalues ---    0.24940   0.24987   0.25477   0.30598   0.31721
     Eigenvalues ---    0.32979   0.34229   0.34986   0.35159   0.35198
     Eigenvalues ---    0.35380   0.35442   0.35651   0.36301   0.40209
     Eigenvalues ---    0.41566   0.42654   0.44883   0.45827   0.46562
     Eigenvalues ---    0.47190   0.52279   0.61996   0.94321
 RFO step:  Lambda=-1.24722333D-02 EMin= 8.22055378D-03
 Quartic linear search produced a step of  0.52992.
 Iteration  1 RMS(Cart)=  0.11598749 RMS(Int)=  0.01231688
 Iteration  2 RMS(Cart)=  0.02749098 RMS(Int)=  0.00279644
 Iteration  3 RMS(Cart)=  0.00048883 RMS(Int)=  0.00277750
 Iteration  4 RMS(Cart)=  0.00000144 RMS(Int)=  0.00277750
 Iteration  5 RMS(Cart)=  0.00000001 RMS(Int)=  0.00277750
 ITry= 1 IFail=0 DXMaxC= 5.14D-01 DCOld= 1.00D+10 DXMaxT= 5.05D-01 DXLimC= 3.00D+00 Rises=F
 Variable       Old X    -DE/DX   Delta X   Delta X   Delta X     New X
                                 (Linear)    (Quad)   (Total)
    R1        2.80535  -0.00161  -0.02905   0.00319  -0.02514   2.78021
    R2        2.79505   0.00810  -0.01090   0.03817   0.02882   2.82386
    R3        2.30931  -0.00335  -0.00047  -0.00517  -0.00564   2.30367
    R4        2.55020  -0.00122  -0.00516  -0.00151  -0.00738   2.54283
    R5        2.04547   0.00062  -0.00181   0.00329   0.00148   2.04696
    R6        2.75886   0.00178  -0.01702   0.01616  -0.00216   2.75669
    R7        2.05274   0.00018   0.00113   0.00027   0.00140   2.05414
    R8        2.54899  -0.02224  -0.05767  -0.05167  -0.10880   2.44019
    R9        3.23686   0.01126   0.01921   0.03722   0.05643   3.29330
   R10        2.54788   0.01557   0.04661   0.01968   0.06541   2.61329
   R11        2.74700  -0.00692  -0.02808  -0.01780  -0.04588   2.70112
   R12        2.65077   0.00499  -0.00438   0.01852   0.01406   2.66483
   R13        2.65167   0.00401  -0.00271   0.01440   0.01146   2.66313
   R14        2.62064  -0.00239  -0.01004  -0.00373  -0.01361   2.60703
   R15        2.06210  -0.00166   0.00323  -0.00827  -0.00504   2.05706
   R16        2.62779   0.00079   0.00186   0.00164   0.00375   2.63154
   R17        3.31659   0.01369   0.03654   0.04402   0.08056   3.39715
   R18        2.62842  -0.00255  -0.00882  -0.00514  -0.01410   2.61432
   R19        2.05577  -0.00068   0.00091  -0.00322  -0.00231   2.05347
   R20        2.65075   0.00796   0.01289   0.01974   0.03267   2.68342
   R21        2.05571   0.00091   0.00118   0.00330   0.00448   2.06019
    A1        1.98776   0.00034  -0.00051   0.01259   0.00868   1.99644
    A2        2.12675  -0.00088   0.00638   0.01093   0.00845   2.13520
    A3        2.14436   0.00033  -0.01874   0.03142   0.00356   2.14792
    A4        2.15842  -0.00078   0.00641  -0.01059  -0.00325   2.15517
    A5        2.00180   0.00068  -0.00374   0.00844   0.00411   2.00591
    A6        2.12286   0.00009  -0.00272   0.00257  -0.00075   2.12211
    A7        2.12088  -0.00428  -0.01255  -0.01886  -0.03598   2.08490
    A8        2.09111   0.00135   0.01006  -0.00068   0.00664   2.09775
    A9        2.06609   0.00253  -0.00018   0.01458   0.01228   2.07837
   A10        2.00602   0.00684   0.01400   0.02382   0.03411   2.04013
   A11        2.09709  -0.01055  -0.02577  -0.05309  -0.08587   2.01122
   A12        2.16160   0.00265   0.00225   0.01071   0.00113   2.16273
   A13        2.34186  -0.01018  -0.02137  -0.04619  -0.06580   2.27606
   A14        1.93786   0.00746   0.00686   0.04390   0.04383   1.98170
   A15        2.18750  -0.00732  -0.01573  -0.03939  -0.05699   2.13051
   A16        2.15587  -0.00035   0.00786  -0.01081  -0.00539   2.15048
   A17        2.07227   0.00029  -0.02139   0.01150  -0.00961   2.06267
   A18        2.13578   0.00172   0.01063   0.00455   0.01543   2.15122
   A19        2.07497  -0.00202   0.01071  -0.01612  -0.00599   2.06898
   A20        2.08816  -0.00230  -0.00992  -0.00941  -0.01968   2.06848
   A21        2.08278  -0.00178  -0.01310  -0.01052  -0.02365   2.05914
   A22        2.11179   0.00405   0.02278   0.01944   0.04195   2.15374
   A23        2.14542   0.00960   0.01999   0.04565   0.06556   2.21098
   A24        2.04968  -0.00746  -0.02588  -0.03059  -0.05668   1.99299
   A25        2.08721  -0.00218   0.00542  -0.01492  -0.00987   2.07735
   A26        2.08918  -0.00074  -0.01403   0.00193  -0.01273   2.07644
   A27        2.10268  -0.00121  -0.00703  -0.00655  -0.01336   2.08933
   A28        2.09131   0.00195   0.02108   0.00451   0.02583   2.11714
   A29        2.13543   0.00656   0.02063   0.03110   0.05140   2.18682
   A30        2.06501  -0.00414  -0.01896  -0.01782  -0.03668   2.02832
   A31        2.08256  -0.00244  -0.00176  -0.01307  -0.01477   2.06779
   A32        2.03114  -0.01121  -0.02845  -0.05305  -0.08099   1.95015
    D1        0.09829   0.00018   0.05093  -0.11861  -0.06649   0.03181
    D2       -3.05913  -0.00023   0.03848  -0.08832  -0.05048  -3.10962
    D3        3.01099  -0.00076  -0.06860   0.14006   0.07363   3.08462
    D4       -0.14643  -0.00117  -0.08105   0.17035   0.08963  -0.05680
    D5       -0.11576  -0.00052  -0.05921   0.11575   0.05852  -0.05724
    D6        2.82828  -0.00569  -0.14647   0.01950  -0.11863   2.70965
    D7       -3.02585   0.00061   0.06163  -0.14280  -0.08348  -3.10933
    D8       -0.08181  -0.00456  -0.02563  -0.23906  -0.26063  -0.34244
    D9        0.03477   0.00190   0.01484   0.08690   0.09950   0.13427
   D10        3.06630  -0.00219  -0.04943   0.03443  -0.01707   3.04923
   D11       -3.08993   0.00233   0.02812   0.05454   0.08242  -3.00751
   D12       -0.05840  -0.00176  -0.03615   0.00207  -0.03414  -0.09254
   D13       -0.13694  -0.00471  -0.06585  -0.05674  -0.12429  -0.26123
   D14        2.93932  -0.00813  -0.10660  -0.16222  -0.26874   2.67058
   D15        3.11319  -0.00062  -0.00241  -0.00411  -0.00873   3.10446
   D16       -0.09373  -0.00404  -0.04316  -0.10959  -0.15318  -0.24691
   D17        0.00365  -0.00255   0.00410  -0.11411  -0.10658  -0.10293
   D18       -2.93215   0.00449   0.09560  -0.00579   0.09799  -2.83417
   D19        0.12528   0.00521   0.05991   0.07774   0.13785   0.26312
   D20       -2.95239   0.00887   0.09960   0.18229   0.28644  -2.66594
   D21        2.92155   0.00157   0.01656   0.05648   0.07092   2.99247
   D22       -0.23970   0.00124   0.01348   0.05223   0.06287  -0.17683
   D23       -0.29320  -0.00203  -0.02905  -0.05992  -0.08614  -0.37934
   D24        2.82873  -0.00236  -0.03213  -0.06418  -0.09418   2.73455
   D25       -3.14133  -0.00014   0.00288  -0.01411  -0.01115   3.13070
   D26       -0.03174  -0.00110  -0.01228  -0.03103  -0.04189  -0.07363
   D27        0.01923   0.00014   0.00584  -0.01023  -0.00374   0.01548
   D28        3.12881  -0.00082  -0.00932  -0.02716  -0.03448   3.09433
   D29        3.13711   0.00021  -0.00337   0.01442   0.01168  -3.13440
   D30       -0.01099  -0.00020  -0.00093  -0.00575  -0.00660  -0.01759
   D31       -0.02417  -0.00010  -0.00670   0.01046   0.00357  -0.02060
   D32        3.11092  -0.00051  -0.00426  -0.00970  -0.01471   3.09621
   D33        0.02845   0.00105   0.01531   0.00721   0.02378   0.05223
   D34        3.12469  -0.00005  -0.00909   0.01049   0.00228   3.12696
   D35       -3.08059   0.00214   0.03080   0.02500   0.05760  -3.02299
   D36        0.01565   0.00104   0.00640   0.02828   0.03610   0.05175
   D37       -0.06749  -0.00150  -0.03349  -0.00119  -0.03407  -0.10156
   D38        3.12039  -0.00025  -0.00860  -0.00420  -0.01061   3.10979
   D39       -0.01768  -0.00093  -0.01312  -0.00696  -0.02147  -0.03915
   D40       -3.13811  -0.00049   0.00090  -0.01801  -0.01822   3.12686
   D41        3.13037  -0.00050  -0.01538   0.01311  -0.00273   3.12764
   D42        0.00994  -0.00007  -0.00135   0.00206   0.00052   0.01047
   D43        0.06190   0.00138   0.03227   0.00074   0.03229   0.09419
   D44       -3.10107   0.00092   0.01816   0.01185   0.02874  -3.07233
         Item               Value     Threshold  Converged?
 Maximum Force            0.022244     0.000450     NO 
 RMS     Force            0.005009     0.000300     NO 
 Maximum Displacement     0.514292     0.001800     NO 
 RMS     Displacement     0.140767     0.001200     NO 
 Predicted change in Energy=-1.472165D-02
 Lowest energy point so far.  Saving SCF results.
 GradGradGradGradGradGradGradGradGradGradGradGradGradGradGradGradGradGrad

 Leave Link  103 at Wed Jul  6 06:41:00 2022, MaxMem=   671088640 cpu:               0.1 elap:               0.0
 (Enter /gpfs/software/gaussian16/sse4/tar/g16/l202.exe)
                          Input orientation:                          
 ---------------------------------------------------------------------
 Center     Atomic      Atomic             Coordinates (Angstroms)
 Number     Number       Type             X           Y           Z
 ---------------------------------------------------------------------
      1          6           0       -7.754842   -1.420365    6.885020
      2          6           0       -7.066029   -2.650637    7.305094
      3          6           0       -6.031220   -3.188247    6.633678
      4          6           0       -7.238310   -0.827130    5.614480
      5          6           0       -6.221955   -1.408065    5.069520
      6          6           0       -5.437532   -2.453070    5.522334
      7          1           0       -5.506340   -4.050308    7.037322
      8         17           0       -8.374840    0.164654    4.741671
      9          8           0       -8.727194   -0.983131    7.476157
     10          1           0       -7.453868   -3.105311    8.208521
     11          6           0       -4.072589   -2.631425    5.137340
     12          6           0       -3.632025   -2.022054    3.944384
     13          6           0       -2.312651   -2.178863    3.573021
     14          6           0       -3.141206   -3.357332    5.906510
     15          6           0       -1.838644   -3.466994    5.453509
     16          6           0       -1.348280   -2.938870    4.229970
     17         17           0       -1.882929   -1.374768    2.023675
     18          1           0       -1.152747   -4.026024    6.090360
[truncated: 1,022,107 more chars]
