# Supplementary material for: Gas Phase Reactivity of Isomeric Hydroxylated Polychlorinated Biphenyls
Source: J Am Soc Mass Spectrom. 2024 Apr 19;35(5):1021–9. doi: 10.1021/jasms.4c00035 (PMC11066962; doi:10.1021/jasms.4c00035)
Supplement: Supplementary file 3 — js4c00035_si_003.zip [file js4c00035_si_003.zip › Claculated geometries/4-OH-CB79_a2.out]

 Entering Gaussian System, Link 0=/gpfs/software/gaussian16/sse4/tar/g16/g16
 Initial command:
 /gpfs/software/gaussian16/sse4/tar/g16/l1.exe "/tmp/Gau-56066.inp" -scrdir="/tmp/"
 Entering Link 1 = /gpfs/software/gaussian16/sse4/tar/g16/l1.exe PID=     56073.
  
 Copyright (c) 1988,1990,1992,1993,1995,1998,2003,2009,2016,
            Gaussian, Inc.  All Rights Reserved.
  
 This is part of the Gaussian(R) 16 program.  It is based on
 the Gaussian(R) 09 system (copyright 2009, Gaussian, Inc.),
 the Gaussian(R) 03 system (copyright 2003, Gaussian, Inc.),
 the Gaussian(R) 98 system (copyright 1998, Gaussian, Inc.),
 the Gaussian(R) 94 system (copyright 1995, Gaussian, Inc.),
 the Gaussian 92(TM) system (copyright 1992, Gaussian, Inc.),
 the Gaussian 90(TM) system (copyright 1990, Gaussian, Inc.),
 the Gaussian 88(TM) system (copyright 1988, Gaussian, Inc.),
 the Gaussian 86(TM) system (copyright 1986, Carnegie Mellon
 University), and the Gaussian 82(TM) system (copyright 1983,
 Carnegie Mellon University). Gaussian is a federally registered
 trademark of Gaussian, Inc.
  
 This software contains proprietary and confidential information,
 including trade secrets, belonging to Gaussian, Inc.
  
 This software is provided under written license and may be
 used, copied, transmitted, or stored only in accord with that
 written license.
  
 The following legend is applicable only to US Government
 contracts under FAR:
  
                    RESTRICTED RIGHTS LEGEND
  
 Use, reproduction and disclosure by the US Government is
 subject to restrictions as set forth in subparagraphs (a)
 and (c) of the Commercial Computer Software - Restricted
 Rights clause in FAR 52.227-19.
  
 Gaussian, Inc.
 340 Quinnipiac St., Bldg. 40, Wallingford CT 06492
  
  
 ---------------------------------------------------------------
 Warning -- This program may not be used in any manner that
 competes with the business of Gaussian, Inc. or will provide
 assistance to any competitor of Gaussian, Inc.  The licensee
 of this program is prohibited from giving any competitor of
 Gaussian, Inc. access to this program.  By using this program,
 the user acknowledges that Gaussian, Inc. is engaged in the
 business of creating and licensing software in the field of
 computational chemistry and represents and warrants to the
 licensee that it is not a competitor of Gaussian, Inc. and that
 it will not use this program in any manner prohibited above.
 ---------------------------------------------------------------
  

 Cite this work as:
 Gaussian 16, Revision A.03,
 M. J. Frisch, G. W. Trucks, H. B. Schlegel, G. E. Scuseria, 
 M. A. Robb, J. R. Cheeseman, G. Scalmani, V. Barone, 
 G. A. Petersson, H. Nakatsuji, X. Li, M. Caricato, A. V. Marenich, 
 J. Bloino, B. G. Janesko, R. Gomperts, B. Mennucci, H. P. Hratchian, 
 J. V. Ortiz, A. F. Izmaylov, J. L. Sonnenberg, D. Williams-Young, 
 F. Ding, F. Lipparini, F. Egidi, J. Goings, B. Peng, A. Petrone, 
 T. Henderson, D. Ranasinghe, V. G. Zakrzewski, J. Gao, N. Rega, 
 G. Zheng, W. Liang, M. Hada, M. Ehara, K. Toyota, R. Fukuda, 
 J. Hasegawa, M. Ishida, T. Nakajima, Y. Honda, O. Kitao, H. Nakai, 
 T. Vreven, K. Throssell, J. A. Montgomery, Jr., J. E. Peralta, 
 F. Ogliaro, M. J. Bearpark, J. J. Heyd, E. N. Brothers, K. N. Kudin, 
 V. N. Staroverov, T. A. Keith, R. Kobayashi, J. Normand, 
 K. Raghavachari, A. P. Rendell, J. C. Burant, S. S. Iyengar, 
 J. Tomasi, M. Cossi, J. M. Millam, M. Klene, C. Adamo, R. Cammi, 
 J. W. Ochterski, R. L. Martin, K. Morokuma, O. Farkas, 
 J. B. Foresman, and D. J. Fox, Gaussian, Inc., Wallingford CT, 2016.
 
 ******************************************
 Gaussian 16:  ES64L-G16RevA.03 25-Dec-2016
                 6-Jul-2022 
 ******************************************
 %Chk=checkpoint
 %Mem=5gb
 %NProc=5
 Will use up to    5 processors via shared memory.
 -------------------------------------------------
 #p M062X/6-311+G** opt int=ultrafine freq pop=nbo
 -------------------------------------------------
 1/18=20,19=15,26=4,38=1/1,3;
 2/9=110,12=2,17=6,18=5,40=1/2;
 3/5=4,6=6,7=111,11=2,25=1,30=1,71=1,74=-55,75=-5/1,2,3;
 4//1;
 5/5=2,38=5/2;
 6/7=2,8=2,9=2,10=2,28=1,40=1/1,7;
 7//1,2,3,16;
 1/18=20,19=15,26=4/3(2);
 2/9=110/2;
 99//99;
 2/9=110/2;
 3/5=4,6=6,7=111,11=2,25=1,30=1,71=1,74=-55,75=-5/1,2,3;
 4/5=5,16=3,69=1/1;
 5/5=2,38=5/2;
 7//1,2,3,16;
 1/18=20,19=15,26=4/3(-5);
 2/9=110/2;
 6/7=2,8=2,9=2,10=2,19=2,28=1,40=1/1,7;
 99/9=1/99;
 Leave Link    1 at Wed Jul  6 08:03:49 2022, MaxMem=   671088640 cpu:             182.4 elap:              45.6
 (Enter /gpfs/software/gaussian16/sse4/tar/g16/l101.exe)
 ---
 ...
 ---
 Symbolic Z-matrix:
 Charge = -1 Multiplicity = 1
 C                    -8.02103  -1.17654   6.42087 
 C                    -7.25542  -0.7432    5.27637 
 C                    -6.16655  -1.15581   5.00156 
 C                    -7.26142  -2.22139   7.21651 
 C                    -5.91012  -2.64307   6.77083 
 C                    -5.32795  -2.12223   5.65011 
 H                    -5.42241  -3.38053   7.39801 
 Cl                   -7.96622  -2.89881   8.61883 
 O                    -9.12677  -0.73198   6.67612 
 C                    -3.98029  -2.47215   5.13522 
 C                    -3.20563  -3.50681   5.68757 
 C                    -1.93157  -3.81507   5.18508 
 C                    -3.4322   -1.76383   4.05044 
 C                    -2.16313  -2.06935   3.54343 
 C                    -1.40832  -3.09422   4.11062 
 Cl                    0.14984  -3.41664   3.44165 
 Cl                   -1.06191  -5.10165   5.94547 
 H                    -1.7726   -1.49823   2.70378 
 H                    -3.98248  -0.95255   3.57518 
 H                    -3.57626  -4.09952   6.51946 
 
 ITRead=  0  0  0  0  0  0  0  0  0  0  0  0  0  0  0  0  0  0  0  0
 MicOpt= -1 -1 -1 -1 -1 -1 -1 -1 -1 -1 -1 -1 -1 -1 -1 -1 -1 -1 -1 -1
 NAtoms=     20 NQM=       20 NQMF=       0 NMMI=      0 NMMIF=      0
                NMic=       0 NMicF=      0.
                    Isotopes and Nuclear Properties:
 (Nuclear quadrupole moments (NQMom) in fm**2, nuclear magnetic moments (NMagM)
  in nuclear magnetons)

  Atom         1           2           3           4           5           6           7           8           9          10
 IAtWgt=          12          12          12          12          12          12           1          35          16          12
 AtmWgt=  12.0000000  12.0000000  12.0000000  12.0000000  12.0000000  12.0000000   1.0078250  34.9688527  15.9949146  12.0000000
 NucSpn=           0           0           0           0           0           0           1           3           0           0
 AtZEff=  -0.0000000  -0.0000000  -0.0000000  -0.0000000  -0.0000000  -0.0000000  -0.0000000  -0.0000000  -0.0000000  -0.0000000
 NQMom=    0.0000000   0.0000000   0.0000000   0.0000000   0.0000000   0.0000000   0.0000000  -8.1650000   0.0000000   0.0000000
 NMagM=    0.0000000   0.0000000   0.0000000   0.0000000   0.0000000   0.0000000   2.7928460   0.8218740   0.0000000   0.0000000
 AtZNuc=   6.0000000   6.0000000   6.0000000   6.0000000   6.0000000   6.0000000   1.0000000  17.0000000   8.0000000   6.0000000

  Atom        11          12          13          14          15          16          17          18          19          20
 IAtWgt=          12          12          12          12          12          35          35           1           1           1
 AtmWgt=  12.0000000  12.0000000  12.0000000  12.0000000  12.0000000  34.9688527  34.9688527   1.0078250   1.0078250   1.0078250
 NucSpn=           0           0           0           0           0           3           3           1           1           1
 AtZEff=  -0.0000000  -0.0000000  -0.0000000  -0.0000000  -0.0000000  -0.0000000  -0.0000000  -0.0000000  -0.0000000  -0.0000000
 NQMom=    0.0000000   0.0000000   0.0000000   0.0000000   0.0000000  -8.1650000  -8.1650000   0.0000000   0.0000000   0.0000000
 NMagM=    0.0000000   0.0000000   0.0000000   0.0000000   0.0000000   0.8218740   0.8218740   2.7928460   2.7928460   2.7928460
 AtZNuc=   6.0000000   6.0000000   6.0000000   6.0000000   6.0000000  17.0000000  17.0000000   1.0000000   1.0000000   1.0000000
 Leave Link  101 at Wed Jul  6 08:04:34 2022, MaxMem=   671088640 cpu:               1.5 elap:               0.6
 (Enter /gpfs/software/gaussian16/sse4/tar/g16/l103.exe)

 GradGradGradGradGradGradGradGradGradGradGradGradGradGradGradGradGradGrad
 Berny optimization.
 Initialization pass.
                           ----------------------------
                           !    Initial Parameters    !
                           ! (Angstroms and Degrees)  !
 --------------------------                            --------------------------
 ! Name  Definition              Value          Derivative Info.                !
 --------------------------------------------------------------------------------
 ! R1    R(1,2)                  1.4435         estimate D2E/DX2                !
 ! R2    R(1,4)                  1.5172         estimate D2E/DX2                !
 ! R3    R(1,9)                  1.2188         estimate D2E/DX2                !
 ! R4    R(2,3)                  1.1964         estimate D2E/DX2                !
 ! R5    R(3,6)                  1.4345         estimate D2E/DX2                !
 ! R6    R(4,5)                  1.4841         estimate D2E/DX2                !
 ! R7    R(4,8)                  1.7094         estimate D2E/DX2                !
 ! R8    R(5,6)                  1.3661         estimate D2E/DX2                !
 ! R9    R(5,7)                  1.084          estimate D2E/DX2                !
 ! R10   R(6,10)                 1.4845         estimate D2E/DX2                !
 ! R11   R(10,11)                1.4056         estimate D2E/DX2                !
 ! R12   R(10,13)                1.4067         estimate D2E/DX2                !
 ! R13   R(11,12)                1.4038         estimate D2E/DX2                !
 ! R14   R(11,20)                1.0866         estimate D2E/DX2                !
 ! R15   R(12,15)                1.3957         estimate D2E/DX2                !
 ! R16   R(12,17)                1.7291         estimate D2E/DX2                !
 ! R17   R(13,14)                1.4003         estimate D2E/DX2                !
 ! R18   R(13,19)                1.0894         estimate D2E/DX2                !
 ! R19   R(14,15)                1.3935         estimate D2E/DX2                !
 ! R20   R(14,18)                1.088          estimate D2E/DX2                !
 ! R21   R(15,16)                1.7261         estimate D2E/DX2                !
 ! A1    A(2,1,4)              110.915          estimate D2E/DX2                !
 ! A2    A(2,1,9)              122.5286         estimate D2E/DX2                !
 ! A3    A(4,1,9)              126.5563         estimate D2E/DX2                !
 ! A4    A(1,2,3)              124.1442         estimate D2E/DX2                !
 ! A5    A(2,3,6)              131.3404         estimate D2E/DX2                !
 ! A6    A(1,4,5)              119.6091         estimate D2E/DX2                !
 ! A7    A(1,4,8)              119.7818         estimate D2E/DX2                !
 ! A8    A(5,4,8)              120.6089         estimate D2E/DX2                !
 ! A9    A(4,5,6)              121.7403         estimate D2E/DX2                !
 ! A10   A(4,5,7)              115.4178         estimate D2E/DX2                !
 ! A11   A(6,5,7)              122.8402         estimate D2E/DX2                !
 ! A12   A(3,6,5)              112.2486         estimate D2E/DX2                !
 ! A13   A(3,6,10)             122.1874         estimate D2E/DX2                !
 ! A14   A(5,6,10)             125.5596         estimate D2E/DX2                !
 ! A15   A(6,10,11)            122.516          estimate D2E/DX2                !
 ! A16   A(6,10,13)            120.1644         estimate D2E/DX2                !
 ! A17   A(11,10,13)           117.319          estimate D2E/DX2                !
 ! A18   A(10,11,12)           121.4097         estimate D2E/DX2                !
 ! A19   A(10,11,20)           120.9563         estimate D2E/DX2                !
 ! A20   A(12,11,20)           117.6337         estimate D2E/DX2                !
 ! A21   A(11,12,15)           120.1591         estimate D2E/DX2                !
 ! A22   A(11,12,17)           117.5446         estimate D2E/DX2                !
 ! A23   A(15,12,17)           122.2963         estimate D2E/DX2                !
 ! A24   A(10,13,14)           121.4963         estimate D2E/DX2                !
 ! A25   A(10,13,19)           120.9689         estimate D2E/DX2                !
 ! A26   A(14,13,19)           117.5346         estimate D2E/DX2                !
 ! A27   A(13,14,15)           120.2641         estimate D2E/DX2                !
 ! A28   A(13,14,18)           119.3534         estimate D2E/DX2                !
 ! A29   A(15,14,18)           120.3824         estimate D2E/DX2                !
 ! A30   A(12,15,14)           119.3499         estimate D2E/DX2                !
 ! A31   A(12,15,16)           122.7062         estimate D2E/DX2                !
 ! A32   A(14,15,16)           117.9439         estimate D2E/DX2                !
 ! D1    D(4,1,2,3)             -0.1792         estimate D2E/DX2                !
 ! D2    D(9,1,2,3)            179.6992         estimate D2E/DX2                !
 ! D3    D(2,1,4,5)              0.5065         estimate D2E/DX2                !
 ! D4    D(2,1,4,8)           -179.6599         estimate D2E/DX2                !
 ! D5    D(9,1,4,5)           -179.3659         estimate D2E/DX2                !
 ! D6    D(9,1,4,8)              0.4677         estimate D2E/DX2                !
 ! D7    D(1,2,3,6)             -0.2137         estimate D2E/DX2                !
 ! D8    D(2,3,6,5)              0.2352         estimate D2E/DX2                !
 ! D9    D(2,3,6,10)          -179.0397         estimate D2E/DX2                !
 ! D10   D(1,4,5,6)             -0.5201         estimate D2E/DX2                !
 ! D11   D(1,4,5,7)            179.0186         estimate D2E/DX2                !
 ! D12   D(8,4,5,6)            179.6477         estimate D2E/DX2                !
 ! D13   D(8,4,5,7)             -0.8136         estimate D2E/DX2                !
 ! D14   D(4,5,6,3)              0.1548         estimate D2E/DX2                !
 ! D15   D(4,5,6,10)           179.4004         estimate D2E/DX2                !
 ! D16   D(7,5,6,3)           -179.3494         estimate D2E/DX2                !
 ! D17   D(7,5,6,10)            -0.1038         estimate D2E/DX2                !
 ! D18   D(3,6,10,11)         -173.7515         estimate D2E/DX2                !
 ! D19   D(3,6,10,13)            5.9585         estimate D2E/DX2                !
 ! D20   D(5,6,10,11)            7.0735         estimate D2E/DX2                !
 ! D21   D(5,6,10,13)         -173.2165         estimate D2E/DX2                !
 ! D22   D(6,10,11,12)        -179.7793         estimate D2E/DX2                !
 ! D23   D(6,10,11,20)           0.4275         estimate D2E/DX2                !
 ! D24   D(13,10,11,12)          0.5029         estimate D2E/DX2                !
 ! D25   D(13,10,11,20)       -179.2904         estimate D2E/DX2                !
 ! D26   D(6,10,13,14)         179.9224         estimate D2E/DX2                !
 ! D27   D(6,10,13,19)           0.0912         estimate D2E/DX2                !
 ! D28   D(11,10,13,14)         -0.3528         estimate D2E/DX2                !
 ! D29   D(11,10,13,19)        179.816          estimate D2E/DX2                !
 ! D30   D(10,11,12,15)         -0.304          estimate D2E/DX2                !
 ! D31   D(10,11,12,17)        179.6719         estimate D2E/DX2                !
 ! D32   D(20,11,12,15)        179.4959         estimate D2E/DX2                !
 ! D33   D(20,11,12,17)         -0.5282         estimate D2E/DX2                !
 ! D34   D(11,12,15,14)         -0.0641         estimate D2E/DX2                !
 ! D35   D(11,12,15,16)        179.9629         estimate D2E/DX2                !
 ! D36   D(17,12,15,14)        179.9611         estimate D2E/DX2                !
 ! D37   D(17,12,15,16)         -0.0119         estimate D2E/DX2                !
 ! D38   D(10,13,14,15)          0.0011         estimate D2E/DX2                !
 ! D39   D(10,13,14,18)       -179.9337         estimate D2E/DX2                !
 ! D40   D(19,13,14,15)        179.838          estimate D2E/DX2                !
 ! D41   D(19,13,14,18)         -0.0969         estimate D2E/DX2                !
 ! D42   D(13,14,15,12)          0.2125         estimate D2E/DX2                !
 ! D43   D(13,14,15,16)       -179.8132         estimate D2E/DX2                !
 ! D44   D(18,14,15,12)       -179.8533         estimate D2E/DX2                !
 ! D45   D(18,14,15,16)          0.121          estimate D2E/DX2                !
 --------------------------------------------------------------------------------
 Trust Radius=3.00D-01 FncErr=1.00D-07 GrdErr=1.00D-06 EigMax=2.50D+02 EigMin=1.00D-04
 Number of steps in this run=    108 maximum allowed number of steps=    120.
 GradGradGradGradGradGradGradGradGradGradGradGradGradGradGradGradGradGrad

 Leave Link  103 at Wed Jul  6 08:04:34 2022, MaxMem=   671088640 cpu:               0.2 elap:               0.1
 (Enter /gpfs/software/gaussian16/sse4/tar/g16/l202.exe)
                          Input orientation:                          
 ---------------------------------------------------------------------
 Center     Atomic      Atomic             Coordinates (Angstroms)
 Number     Number       Type             X           Y           Z
 ---------------------------------------------------------------------
      1          6           0       -8.021030   -1.176540    6.420870
      2          6           0       -7.255420   -0.743200    5.276370
      3          6           0       -6.166550   -1.155810    5.001560
      4          6           0       -7.261420   -2.221390    7.216510
      5          6           0       -5.910120   -2.643070    6.770830
      6          6           0       -5.327950   -2.122230    5.650110
      7          1           0       -5.422410   -3.380530    7.398010
      8         17           0       -7.966220   -2.898810    8.618830
      9          8           0       -9.126770   -0.731980    6.676120
     10          6           0       -3.980290   -2.472150    5.135220
     11          6           0       -3.205630   -3.506810    5.687570
     12          6           0       -1.931570   -3.815070    5.185080
     13          6           0       -3.432200   -1.763830    4.050440
     14          6           0       -2.163130   -2.069350    3.543430
     15          6           0       -1.408320   -3.094220    4.110620
     16         17           0        0.149840   -3.416640    3.441650
     17         17           0       -1.061910   -5.101650    5.945470
     18          1           0       -1.772600   -1.498230    2.703780
     19          1           0       -3.982480   -0.952550    3.575180
     20          1           0       -3.576260   -4.099520    6.519460
 ---------------------------------------------------------------------
                    Distance matrix (angstroms):
                    1          2          3          4          5
     1  C    0.000000
     2  C    1.443545   0.000000
     3  C    2.335373   1.196414   0.000000
     4  C    1.517156   2.439103   2.690763   0.000000
     5  C    2.594055   2.766360   2.325514   1.484068   0.000000
     6  C    2.956532   2.399280   1.434515   2.490331   1.366093
     7  H    3.544743   3.849259   3.353520   2.181400   1.084003
     8  Cl   2.792892   4.040288   4.400171   1.709427   2.776338
     9  O    1.218789   2.336959   3.427344   2.447426   3.742736
    10  C    4.433856   3.706166   2.555455   3.893644   2.535484
    11  C    5.399626   4.920104   3.842507   4.520995   3.038711
    12  C    6.750596   6.147202   5.004038   5.922316   4.440388
    13  C    5.198193   4.142656   2.958207   4.989618   3.783341
    14  C    6.587242   5.540142   4.357530   6.285475   4.978474
    15  C    7.262416   6.408966   5.214591   6.683350   5.248472
    16  Cl   8.980920   8.084018   6.887776   8.402676   6.957368
    17  Cl   8.003864   7.602851   6.520580   6.953083   5.498270
    18  H    7.277577   6.103245   4.970296   7.142467   5.913597
    19  H    4.945504   3.694592   2.616493   5.061688   4.097052
    20  H    5.320668   5.132872   4.204646   4.194479   2.762487
                    6          7          8          9         10
     6  C    0.000000
     7  H    2.155782   0.000000
     8  Cl   4.046831   2.862416   0.000000
     9  O    4.173311   4.610664   3.133074   0.000000
    10  C    1.484501   2.832858   5.310858   5.647019   0.000000
    11  C    2.534306   2.802796   5.623626   6.613381   1.405599
    12  C    3.823265   4.155941   7.003369   7.968660   2.450138
    13  C    2.506245   4.216738   6.535725   6.355080   1.406722
    14  C    3.802234   5.215351   7.753937   7.752070   2.449105
    15  C    4.321839   5.196328   7.960414   8.469737   2.837570
    16  Cl   6.046402   6.834037   9.640631  10.184532   4.562698
    17  Cl   5.211840   4.907758   7.724562   9.201621   4.010950
    18  H    4.659480   6.236983   8.678155   8.393476   3.425539
    19  H    2.735649   4.752106   6.715394   6.010674   2.177823
    20  H    2.780982   2.167272   5.012066   6.494076   2.174326
                   11         12         13         14         15
    11  C    0.000000
    12  C    1.403834   0.000000
    13  C    2.401980   2.783322   0.000000
    14  C    2.783960   2.407524   1.400336   0.000000
    15  C    2.426381   1.395665   2.422736   1.393485   0.000000
    16  Cl   4.038746   2.744187   3.991668   2.678690   1.726076
    17  Cl   2.684318   1.729101   4.511148   4.022105   2.741614
    18  H    3.871818   3.398510   2.153673   1.087982   2.158491
    19  H    3.404399   3.871954   1.089429   2.135014   3.391128
    20  H    1.086606   2.136934   3.401803   3.869791   3.393096
                   16         17         18         19         20
    16  Cl   0.000000
    17  Cl   3.252186   0.000000
    18  H    2.814343   4.898803   0.000000
    19  H    4.813070   5.600271   2.437350   0.000000
    20  H    4.880887   2.766891   4.957753   4.328651   0.000000
 Stoichiometry    C12H4Cl3O(1-)
 Framework group  C1[X(C12H4Cl3O)]
 Deg. of freedom    54
 Full point group                 C1      NOp   1
 Largest Abelian subgroup         C1      NOp   1
 Largest concise Abelian subgroup C1      NOp   1
                         Standard orientation:                         
 ---------------------------------------------------------------------
 Center     Atomic      Atomic             Coordinates (Angstroms)
 Number     Number       Type             X           Y           Z
 ---------------------------------------------------------------------
      1          6           0       -4.039057   -0.932735    0.051843
      2          6           0       -3.038037   -1.970764    0.117240
      3          6           0       -1.858939   -1.768250    0.106293
      4          6           0       -3.393538    0.437949   -0.027478
      5          6           0       -1.913915    0.551981   -0.040405
      6          6           0       -1.107670   -0.548702    0.027976
      7          1           0       -1.525688    1.561310   -0.115222
      8         17           0       -4.374931    1.835426   -0.105388
      9          8           0       -5.233888   -1.173077    0.059699
     10          6           0        0.376635   -0.534129    0.008818
     11          6           0        1.121278    0.656858    0.061420
     12          6           0        2.524844    0.643820    0.037272
     13          6           0        1.094578   -1.741996   -0.058139
     14          6           0        2.494628   -1.760687   -0.079368
     15          6           0        3.213682   -0.567916   -0.033985
     16         17           0        4.936930   -0.660498   -0.068349
     17         17           0        3.339802    2.167610    0.098080
     18          1           0        3.014513   -2.714931   -0.132676
     19          1           0        0.577452   -2.700031   -0.098205
     20          1           0        0.627274    1.622535    0.125769
 ---------------------------------------------------------------------
 Rotational constants (GHZ):           0.9430625           0.1572050           0.1348562
 Leave Link  202 at Wed Jul  6 08:04:34 2022, MaxMem=   671088640 cpu:               0.4 elap:               0.2
 (Enter /gpfs/software/gaussian16/sse4/tar/g16/l301.exe)
 Standard basis: 6-311+G(d,p) (5D, 7F)
 Ernie: Thresh=  0.10000D-02 Tol=  0.10000D-05 Strict=F.
 There are   416 symmetry adapted cartesian basis functions of A   symmetry.
 There are   400 symmetry adapted basis functions of A   symmetry.
   400 basis functions,   659 primitive gaussians,   416 cartesian basis functions
    68 alpha electrons       68 beta electrons
       nuclear repulsion energy      1224.2097556536 Hartrees.
 IExCor= 4336 DFT=T Ex+Corr=M062X ExCW=0 ScaHFX=  0.540000
 ScaDFX=  1.000000  1.000000  1.000000  1.000000 ScalE2=  1.000000  1.000000
 IRadAn=      5 IRanWt=     -1 IRanGd=            0 ICorTp=0 IEmpDi=  4
 NAtoms=   20 NActive=   20 NUniq=   20 SFac= 1.00D+00 NAtFMM=   60 NAOKFM=F Big=F
 Integral buffers will be    131072 words long.
 Raffenetti 2 integral format.
 Two-electron integral symmetry is turned on.
 Leave Link  301 at Wed Jul  6 08:04:34 2022, MaxMem=   671088640 cpu:               0.6 elap:               0.2
 (Enter /gpfs/software/gaussian16/sse4/tar/g16/l302.exe)
 NPDir=0 NMtPBC=     1 NCelOv=     1 NCel=       1 NClECP=     1 NCelD=      1
         NCelK=      1 NCelE2=     1 NClLst=     1 CellRange=     0.0.
 One-electron integrals computed using PRISM.
 One-electron integral symmetry used in STVInt
 NBasis=   400 RedAO= T EigKep=  1.30D-06  NBF=   400
 NBsUse=   396 1.00D-06 EigRej=  5.56D-07 NBFU=   396
 Precomputing XC quadrature grid using
 IXCGrd= 4 IRadAn=           5 IRanWt=          -1 IRanGd=           0 AccXCQ= 0.00D+00.
 Generated NRdTot=       0 NPtTot=           0 NUsed=           0 NTot=          32
 NSgBfM=   408   408   408   408   408 MxSgAt=    20 MxSgA2=    20.
 Leave Link  302 at Wed Jul  6 08:04:35 2022, MaxMem=   671088640 cpu:               4.3 elap:               0.9
 (Enter /gpfs/software/gaussian16/sse4/tar/g16/l303.exe)
 DipDrv:  MaxL=1.
 Leave Link  303 at Wed Jul  6 08:04:35 2022, MaxMem=   671088640 cpu:               0.4 elap:               0.1
 (Enter /gpfs/software/gaussian16/sse4/tar/g16/l401.exe)
 ExpMin= 4.38D-02 ExpMax= 1.06D+05 ExpMxC= 3.62D+03 IAcc=3 IRadAn=         5 AccDes= 0.00D+00
 Harris functional with IExCor= 1009 and IRadAn=       5 diagonalized for initial guess.
 HarFok:  IExCor= 1009 AccDes= 0.00D+00 IRadAn=         5 IDoV= 1 UseB2=F ITyADJ=14
 ICtDFT=  3500011 ScaDFX=  1.000000  1.000000  1.000000  1.000000
 FoFCou: FMM=F IPFlag=           0 FMFlag=      100000 FMFlg1=           0
         NFxFlg=           0 DoJE=T BraDBF=F KetDBF=T FulRan=T
         wScrn=  0.000000 ICntrl=       500 IOpCl=  0 I1Cent=   200000004 NGrid=           0
         NMat0=    1 NMatS0=      1 NMatT0=    0 NMatD0=    1 NMtDS0=    0 NMtDT0=    0
 Petite list used in FoFCou.
 Harris En= -1914.52490505702    
 JPrj=0 DoOrth=F DoCkMO=F.
 Leave Link  401 at Wed Jul  6 08:04:41 2022, MaxMem=   671088640 cpu:              26.7 elap:               6.4
 (Enter /gpfs/software/gaussian16/sse4/tar/g16/l502.exe)
 Integral symmetry usage will be decided dynamically.
 Closed shell SCF:
 Using DIIS extrapolation, IDIIS=  1040.
 NGot=   671088640 LenX=   670736251 LenY=   670562754
 Requested convergence on RMS density matrix=1.00D-08 within 128 cycles.
 Requested convergence on MAX density matrix=1.00D-06.
 Requested convergence on             energy=1.00D-06.
 No special actions if energy rises.
 Fock matrices will be formed incrementally for  20 cycles.

 Cycle   1  Pass 1  IDiag  1:
 FoFJK:  IHMeth= 1 ICntrl=       0 DoSepK=F KAlg= 0 I1Cent=           0 FoldK=F
 IRaf= 800000000 NMat=       1 IRICut=       1 DoRegI=T DoRafI=F ISym2E= 0 IDoP0=0 IntGTp=1.
 FoFCou: FMM=F IPFlag=           0 FMFlag=      100000 FMFlg1=           0
         NFxFlg=           0 DoJE=F BraDBF=F KetDBF=F FulRan=T
         wScrn=  0.000000 ICntrl=         0 IOpCl=  0 I1Cent=           0 NGrid=           0
         NMat0=    1 NMatS0=      1 NMatT0=    0 NMatD0=    1 NMtDS0=    0 NMtDT0=    0
 Symmetry not used in FoFCou.
 E= -1914.82202579291    
 DIIS: error= 3.60D-02 at cycle   1 NSaved=   1.
 NSaved= 1 IEnMin= 1 EnMin= -1914.82202579291     IErMin= 1 ErrMin= 3.60D-02
 ErrMax= 3.60D-02  0.00D+00 EMaxC= 1.00D-01 BMatC= 6.85D-01 BMatP= 6.85D-01
 IDIUse=3 WtCom= 6.40D-01 WtEn= 3.60D-01
 Coeff-Com:  0.100D+01
 Coeff-En:   0.100D+01
 Coeff:      0.100D+01
 Gap=     0.315 Goal=   None    Shift=    0.000
 GapD=    0.315 DampG=1.000 DampE=0.500 DampFc=0.5000 IDamp=-1.
 Damping current iteration by 5.00D-01
 RMSDP=1.34D+00 MaxDP=7.31D+01              OVMax= 9.93D-01

 Cycle   2  Pass 1  IDiag  1:
 RMSU=  6.41D-01    CP:  2.72D+00
 E= -1914.78439750578     Delta-E=        0.037628287133 Rises=F Damp=T
 DIIS: error= 1.19D-02 at cycle   2 NSaved=   2.
 NSaved= 2 IEnMin= 1 EnMin= -1914.82202579291     IErMin= 2 ErrMin= 1.19D-02
 ErrMax= 1.19D-02  0.00D+00 EMaxC= 1.00D-01 BMatC= 9.97D-02 BMatP= 6.85D-01
 IDIUse=3 WtCom= 8.81D-01 WtEn= 1.19D-01
 Coeff-Com:  0.116D+00 0.884D+00
 Coeff-En:   0.533D+00 0.467D+00
 Coeff:      0.165D+00 0.835D+00
 Gap=     0.148 Goal=   None    Shift=    0.000
 RMSDP=6.62D-01 MaxDP=3.57D+01 DE= 3.76D-02 OVMax= 7.45D-01

 Cycle   3  Pass 1  IDiag  1:
 RMSU=  3.00D-02    CP:  9.35D-01  1.43D-02
 E= -1915.25331027732     Delta-E=       -0.468912771538 Rises=F Damp=F
 DIIS: error= 1.67D-02 at cycle   3 NSaved=   3.
 NSaved= 3 IEnMin= 3 EnMin= -1915.25331027732     IErMin= 2 ErrMin= 1.19D-02
 ErrMax= 1.67D-02  0.00D+00 EMaxC= 1.00D-01 BMatC= 9.24D-02 BMatP= 9.97D-02
 IDIUse=3 WtCom= 8.33D-01 WtEn= 1.67D-01
 Coeff-Com: -0.682D-01 0.502D+00 0.566D+00
 Coeff-En:   0.000D+00 0.000D+00 0.100D+01
 Coeff:     -0.568D-01 0.418D+00 0.639D+00
 Gap=     0.194 Goal=   None    Shift=    0.000
 RMSDP=2.69D-02 MaxDP=2.04D+00 DE=-4.69D-01 OVMax= 1.73D-01

 Cycle   4  Pass 1  IDiag  1:
 RMSU=  2.34D-02    CP:  1.05D+00  6.49D-03  1.00D+00
 E= -1915.34805302416     Delta-E=       -0.094742746843 Rises=F Damp=F
 DIIS: error= 7.21D-03 at cycle   4 NSaved=   4.
 NSaved= 4 IEnMin= 4 EnMin= -1915.34805302416     IErMin= 4 ErrMin= 7.21D-03
 ErrMax= 7.21D-03  0.00D+00 EMaxC= 1.00D-01 BMatC= 1.63D-02 BMatP= 9.24D-02
 IDIUse=3 WtCom= 9.28D-01 WtEn= 7.21D-02
 Coeff-Com: -0.700D-01 0.196D+00 0.328D+00 0.547D+00
 Coeff-En:   0.000D+00 0.000D+00 0.000D+00 0.100D+01
 Coeff:     -0.649D-01 0.181D+00 0.304D+00 0.579D+00
 Gap=     0.179 Goal=   None    Shift=    0.000
 RMSDP=1.63D-02 MaxDP=1.43D+00 DE=-9.47D-02 OVMax= 3.11D-02

 Cycle   5  Pass 1  IDiag  1:
 RMSU=  1.09D-02    CP:  1.12D+00  4.43D-03  7.26D-01  1.02D+00
 E= -1915.36386119222     Delta-E=       -0.015808168059 Rises=F Damp=F
 DIIS: error= 3.00D-03 at cycle   5 NSaved=   5.
 NSaved= 5 IEnMin= 5 EnMin= -1915.36386119222     IErMin= 5 ErrMin= 3.00D-03
 ErrMax= 3.00D-03  0.00D+00 EMaxC= 1.00D-01 BMatC= 2.20D-03 BMatP= 1.63D-02
 IDIUse=3 WtCom= 9.70D-01 WtEn= 3.00D-02
 Coeff-Com: -0.257D-01 0.532D-01 0.185D-01 0.219D+00 0.735D+00
 Coeff-En:   0.000D+00 0.000D+00 0.000D+00 0.000D+00 0.100D+01
 Coeff:     -0.250D-01 0.516D-01 0.179D-01 0.212D+00 0.743D+00
 Gap=     0.178 Goal=   None    Shift=    0.000
 RMSDP=6.31D-03 MaxDP=4.90D-01 DE=-1.58D-02 OVMax= 3.45D-02

 Cycle   6  Pass 1  IDiag  1:
 RMSU=  2.94D-03    CP:  1.16D+00  3.39D-03  7.63D-01  1.16D+00  9.68D-01
 E= -1915.36626928502     Delta-E=       -0.002408092800 Rises=F Damp=F
 DIIS: error= 1.27D-03 at cycle   6 NSaved=   6.
 NSaved= 6 IEnMin= 6 EnMin= -1915.36626928502     IErMin= 6 ErrMin= 1.27D-03
 ErrMax= 1.27D-03  0.00D+00 EMaxC= 1.00D-01 BMatC= 5.17D-04 BMatP= 2.20D-03
 IDIUse=3 WtCom= 9.87D-01 WtEn= 1.27D-02
 Coeff-Com: -0.349D-02 0.290D-02-0.499D-01 0.166D-01 0.452D+00 0.581D+00
 Coeff-En:   0.000D+00 0.000D+00 0.000D+00 0.000D+00 0.000D+00 0.100D+01
 Coeff:     -0.345D-02 0.287D-02-0.492D-01 0.164D-01 0.447D+00 0.587D+00
 Gap=     0.180 Goal=   None    Shift=    0.000
 RMSDP=1.97D-03 MaxDP=1.83D-01 DE=-2.41D-03 OVMax= 8.37D-03

 Cycle   7  Pass 1  IDiag  1:
 RMSU=  4.55D-04    CP:  1.17D+00  2.91D-03  7.30D-01  1.18D+00  1.06D+00
                    CP:  1.06D+00
 E= -1915.36681185248     Delta-E=       -0.000542567461 Rises=F Damp=F
 DIIS: error= 5.24D-04 at cycle   7 NSaved=   7.
 NSaved= 7 IEnMin= 7 EnMin= -1915.36681185248     IErMin= 7 ErrMin= 5.24D-04
 ErrMax= 5.24D-04  0.00D+00 EMaxC= 1.00D-01 BMatC= 9.26D-05 BMatP= 5.17D-04
 IDIUse=3 WtCom= 9.95D-01 WtEn= 5.24D-03
 Coeff-Com:  0.238D-02-0.747D-02-0.264D-01-0.301D-01 0.127D+00 0.333D+00
 Coeff-Com:  0.601D+00
 Coeff-En:   0.000D+00 0.000D+00 0.000D+00 0.000D+00 0.000D+00 0.000D+00
 Coeff-En:   0.100D+01
 Coeff:      0.237D-02-0.743D-02-0.263D-01-0.299D-01 0.127D+00 0.332D+00
 Coeff:      0.603D+00
 Gap=     0.181 Goal=   None    Shift=    0.000
 RMSDP=8.22D-04 MaxDP=6.65D-02 DE=-5.43D-04 OVMax= 6.11D-03

 Cycle   8  Pass 1  IDiag  1:
 RMSU=  2.26D-04    CP:  1.18D+00  2.81D-03  7.27D-01  1.19D+00  1.09D+00
                    CP:  1.11D+00  1.02D+00
 E= -1915.36690529675     Delta-E=       -0.000093444274 Rises=F Damp=F
 DIIS: error= 2.71D-04 at cycle   8 NSaved=   8.
 NSaved= 8 IEnMin= 8 EnMin= -1915.36690529675     IErMin= 8 ErrMin= 2.71D-04
 ErrMax= 2.71D-04  0.00D+00 EMaxC= 1.00D-01 BMatC= 1.92D-05 BMatP= 9.26D-05
 IDIUse=3 WtCom= 9.97D-01 WtEn= 2.71D-03
 Coeff-Com:  0.113D-02-0.219D-02 0.251D-02-0.129D-01-0.100D-01 0.453D-01
 Coeff-Com:  0.314D+00 0.662D+00
 Coeff-En:   0.000D+00 0.000D+00 0.000D+00 0.000D+00 0.000D+00 0.000D+00
 Coeff-En:   0.119D-01 0.988D+00
 Coeff:      0.112D-02-0.218D-02 0.251D-02-0.128D-01-0.100D-01 0.451D-01
 Coeff:      0.314D+00 0.663D+00
 Gap=     0.181 Goal=   None    Shift=    0.000
 RMSDP=7.02D-04 MaxDP=6.54D-02 DE=-9.34D-05 OVMax= 1.43D-03

 Cycle   9  Pass 1  IDiag  1:
 RMSU=  1.57D-04    CP:  1.18D+00  2.85D-03  7.20D-01  1.17D+00  1.09D+00
                    CP:  1.04D+00  1.18D+00  9.53D-01
 E= -1915.36692888381     Delta-E=       -0.000023587058 Rises=F Damp=F
 DIIS: error= 5.34D-05 at cycle   9 NSaved=   9.
 NSaved= 9 IEnMin= 9 EnMin= -1915.36692888381     IErMin= 9 ErrMin= 5.34D-05
 ErrMax= 5.34D-05  0.00D+00 EMaxC= 1.00D-01 BMatC= 1.70D-06 BMatP= 1.92D-05
 IDIUse=1 WtCom= 1.00D+00 WtEn= 0.00D+00
 Coeff-Com:  0.308D-03-0.620D-03 0.443D-02 0.744D-04-0.155D-01-0.370D-01
 Coeff-Com: -0.108D-01 0.193D+00 0.866D+00
 Coeff:      0.308D-03-0.620D-03 0.443D-02 0.744D-04-0.155D-01-0.370D-01
 Coeff:     -0.108D-01 0.193D+00 0.866D+00
 Gap=     0.181 Goal=   None    Shift=    0.000
 RMSDP=3.47D-04 MaxDP=3.01D-02 DE=-2.36D-05 OVMax= 1.01D-03

 Cycle  10  Pass 1  IDiag  1:
 RMSU=  8.11D-05    CP:  1.17D+00  2.93D-03  7.21D-01  1.17D+00  1.08D+00
                    CP:  9.94D-01  1.26D+00  1.03D+00  1.18D+00
 E= -1915.36693175275     Delta-E=       -0.000002868941 Rises=F Damp=F
 DIIS: error= 3.11D-05 at cycle  10 NSaved=  10.
 NSaved=10 IEnMin=10 EnMin= -1915.36693175275     IErMin=10 ErrMin= 3.11D-05
 ErrMax= 3.11D-05  0.00D+00 EMaxC= 1.00D-01 BMatC= 2.09D-07 BMatP= 1.70D-06
 IDIUse=1 WtCom= 1.00D+00 WtEn= 0.00D+00
 Coeff-Com:  0.280D-04-0.158D-03 0.913D-03 0.159D-02-0.138D-02-0.162D-01
 Coeff-Com: -0.477D-01-0.341D-01 0.263D+00 0.834D+00
 Coeff:      0.280D-04-0.158D-03 0.913D-03 0.159D-02-0.138D-02-0.162D-01
 Coeff:     -0.477D-01-0.341D-01 0.263D+00 0.834D+00
 Gap=     0.181 Goal=   None    Shift=    0.000
 RMSDP=7.40D-05 MaxDP=5.92D-03 DE=-2.87D-06 OVMax= 4.92D-04

 Cycle  11  Pass 1  IDiag  1:
 RMSU=  1.86D-05    CP:  1.17D+00  2.93D-03  7.21D-01  1.16D+00  1.08D+00
                    CP:  9.89D-01  1.29D+00  1.07D+00  1.30D+00  1.05D+00
 E= -1915.36693211299     Delta-E=       -0.000000360239 Rises=F Damp=F
 DIIS: error= 1.33D-05 at cycle  11 NSaved=  11.
 NSaved=11 IEnMin=11 EnMin= -1915.36693211299     IErMin=11 ErrMin= 1.33D-05
 ErrMax= 1.33D-05  0.00D+00 EMaxC= 1.00D-01 BMatC= 8.39D-08 BMatP= 2.09D-07
 IDIUse=1 WtCom= 1.00D+00 WtEn= 0.00D+00
 Coeff-Com:  0.259D-05-0.837D-04-0.247D-05 0.836D-03 0.143D-02-0.417D-02
 Coeff-Com: -0.240D-01-0.447D-01 0.240D-01 0.471D+00 0.576D+00
 Coeff:      0.259D-05-0.837D-04-0.247D-05 0.836D-03 0.143D-02-0.417D-02
 Coeff:     -0.240D-01-0.447D-01 0.240D-01 0.471D+00 0.576D+00
 Gap=     0.181 Goal=   None    Shift=    0.000
 RMSDP=2.31D-05 MaxDP=2.34D-03 DE=-3.60D-07 OVMax= 1.41D-04

 Cycle  12  Pass 1  IDiag  1:
 RMSU=  1.08D-05    CP:  1.17D+00  2.93D-03  7.21D-01  1.16D+00  1.08D+00
                    CP:  9.86D-01  1.29D+00  1.06D+00  1.32D+00  1.03D+00
                    CP:  7.40D-01
 E= -1915.36693220225     Delta-E=       -0.000000089259 Rises=F Damp=F
 DIIS: error= 4.49D-06 at cycle  12 NSaved=  12.
 NSaved=12 IEnMin=12 EnMin= -1915.36693220225     IErMin=12 ErrMin= 4.49D-06
 ErrMax= 4.49D-06  0.00D+00 EMaxC= 1.00D-01 BMatC= 5.60D-09 BMatP= 8.39D-08
 IDIUse=1 WtCom= 1.00D+00 WtEn= 0.00D+00
 Coeff-Com:  0.630D-05-0.143D-04-0.941D-04-0.859D-04 0.775D-03 0.134D-02
 Coeff-Com:  0.127D-02-0.905D-02-0.416D-01 0.152D-01 0.183D+00 0.849D+00
 Coeff:      0.630D-05-0.143D-04-0.941D-04-0.859D-04 0.775D-03 0.134D-02
 Coeff:      0.127D-02-0.905D-02-0.416D-01 0.152D-01 0.183D+00 0.849D+00
 Gap=     0.181 Goal=   None    Shift=    0.000
 RMSDP=1.28D-05 MaxDP=1.13D-03 DE=-8.93D-08 OVMax= 4.96D-05

 Cycle  13  Pass 1  IDiag  1:
 RMSU=  2.78D-06    CP:  1.17D+00  2.93D-03  7.20D-01  1.16D+00  1.08D+00
                    CP:  9.85D-01  1.29D+00  1.06D+00  1.33D+00  1.06D+00
                    CP:  7.77D-01  9.35D-01
 E= -1915.36693221293     Delta-E=       -0.000000010681 Rises=F Damp=F
 DIIS: error= 1.23D-06 at cycle  13 NSaved=  13.
 NSaved=13 IEnMin=13 EnMin= -1915.36693221293     IErMin=13 ErrMin= 1.23D-06
 ErrMax= 1.23D-06  0.00D+00 EMaxC= 1.00D-01 BMatC= 7.56D-10 BMatP= 5.60D-09
 IDIUse=1 WtCom= 1.00D+00 WtEn= 0.00D+00
 Coeff-Com:  0.179D-05 0.214D-05-0.253D-04-0.922D-04 0.181D-03 0.843D-03
 Coeff-Com:  0.262D-02 0.184D-05-0.201D-01-0.373D-01 0.137D-01 0.359D+00
 Coeff-Com:  0.681D+00
 Coeff:      0.179D-05 0.214D-05-0.253D-04-0.922D-04 0.181D-03 0.843D-03
 Coeff:      0.262D-02 0.184D-05-0.201D-01-0.373D-01 0.137D-01 0.359D+00
 Coeff:      0.681D+00
 Gap=     0.181 Goal=   None    Shift=    0.000
 RMSDP=1.60D-06 MaxDP=1.35D-04 DE=-1.07D-08 OVMax= 1.85D-05

 Cycle  14  Pass 1  IDiag  1:
 RMSU=  7.65D-07    CP:  1.17D+00  2.93D-03  7.20D-01  1.16D+00  1.08D+00
                    CP:  9.84D-01  1.29D+00  1.06D+00  1.34D+00  1.06D+00
                    CP:  7.89D-01  9.45D-01  1.06D+00
 E= -1915.36693221390     Delta-E=       -0.000000000970 Rises=F Damp=F
 DIIS: error= 7.44D-07 at cycle  14 NSaved=  14.
 NSaved=14 IEnMin=14 EnMin= -1915.36693221390     IErMin=14 ErrMin= 7.44D-07
 ErrMax= 7.44D-07  0.00D+00 EMaxC= 1.00D-01 BMatC= 1.18D-10 BMatP= 7.56D-10
 IDIUse=1 WtCom= 1.00D+00 WtEn= 0.00D+00
 Coeff-Com: -0.512D-06 0.167D-05-0.444D-05-0.220D-04-0.891D-05 0.161D-03
 Coeff-Com:  0.806D-03 0.101D-02-0.256D-02-0.161D-01-0.222D-01 0.406D-01
 Coeff-Com:  0.306D+00 0.692D+00
 Coeff:     -0.512D-06 0.167D-05-0.444D-05-0.220D-04-0.891D-05 0.161D-03
 Coeff:      0.806D-03 0.101D-02-0.256D-02-0.161D-01-0.222D-01 0.406D-01
 Coeff:      0.306D+00 0.692D+00
 Gap=     0.181 Goal=   None    Shift=    0.000
 RMSDP=8.97D-07 MaxDP=9.37D-05 DE=-9.70D-10 OVMax= 9.36D-06

 Cycle  15  Pass 1  IDiag  1:
 RMSU=  3.59D-07    CP:  1.17D+00  2.93D-03  7.20D-01  1.16D+00  1.08D+00
                    CP:  9.84D-01  1.29D+00  1.06D+00  1.34D+00  1.06D+00
                    CP:  7.79D-01  9.73D-01  1.09D+00  1.01D+00
 E= -1915.36693221409     Delta-E=       -0.000000000189 Rises=F Damp=F
 DIIS: error= 2.40D-07 at cycle  15 NSaved=  15.
 NSaved=15 IEnMin=15 EnMin= -1915.36693221409     IErMin=15 ErrMin= 2.40D-07
 ErrMax= 2.40D-07  0.00D+00 EMaxC= 1.00D-01 BMatC= 2.10D-11 BMatP= 1.18D-10
 IDIUse=1 WtCom= 1.00D+00 WtEn= 0.00D+00
 Coeff-Com: -0.145D-05 0.228D-05 0.325D-05 0.107D-04-0.309D-04-0.701D-04
 Coeff-Com: -0.630D-04 0.561D-03 0.253D-02-0.369D-03-0.115D-01-0.473D-01
 Coeff-Com: -0.143D-01 0.280D+00 0.791D+00
 Coeff:     -0.145D-05 0.228D-05 0.325D-05 0.107D-04-0.309D-04-0.701D-04
 Coeff:     -0.630D-04 0.561D-03 0.253D-02-0.369D-03-0.115D-01-0.473D-01
 Coeff:     -0.143D-01 0.280D+00 0.791D+00
 Gap=     0.181 Goal=   None    Shift=    0.000
 RMSDP=6.71D-07 MaxDP=6.90D-05 DE=-1.89D-10 OVMax= 4.33D-06

 Cycle  16  Pass 1  IDiag  1:
 RMSU=  1.29D-07    CP:  1.17D+00  2.93D-03  7.20D-01  1.16D+00  1.08D+00
                    CP:  9.85D-01  1.29D+00  1.06D+00  1.34D+00  1.06D+00
                    CP:  7.78D-01  9.74D-01  1.11D+00  1.10D+00  1.08D+00
 E= -1915.36693221404     Delta-E=        0.000000000052 Rises=F Damp=F
 DIIS: error= 9.87D-08 at cycle  16 NSaved=  16.
 NSaved=16 IEnMin=15 EnMin= -1915.36693221409     IErMin=16 ErrMin= 9.87D-08
 ErrMax= 9.87D-08  0.00D+00 EMaxC= 1.00D-01 BMatC= 2.63D-12 BMatP= 2.10D-11
 IDIUse=1 WtCom= 1.00D+00 WtEn= 0.00D+00
 Coeff-Com: -0.456D-06 0.641D-06-0.279D-06 0.493D-05-0.987D-05-0.470D-04
 Coeff-Com: -0.142D-03 0.345D-04 0.111D-02 0.221D-02-0.414D-03-0.228D-01
 Coeff-Com: -0.490D-01 0.690D-02 0.292D+00 0.770D+00
 Coeff:     -0.456D-06 0.641D-06-0.279D-06 0.493D-05-0.987D-05-0.470D-04
 Coeff:     -0.142D-03 0.345D-04 0.111D-02 0.221D-02-0.414D-03-0.228D-01
 Coeff:     -0.490D-01 0.690D-02 0.292D+00 0.770D+00
 Gap=     0.181 Goal=   None    Shift=    0.000
 RMSDP=1.55D-07 MaxDP=1.60D-05 DE= 5.18D-11 OVMax= 2.17D-06

 Cycle  17  Pass 1  IDiag  1:
 RMSU=  4.29D-08    CP:  1.17D+00  2.93D-03  7.20D-01  1.16D+00  1.08D+00
                    CP:  9.85D-01  1.29D+00  1.06D+00  1.34D+00  1.06D+00
                    CP:  7.78D-01  9.76D-01  1.11D+00  1.12D+00  1.19D+00
                    CP:  1.11D+00
 E= -1915.36693221405     Delta-E=       -0.000000000016 Rises=F Damp=F
 DIIS: error= 2.33D-08 at cycle  17 NSaved=  17.
 NSaved=17 IEnMin=15 EnMin= -1915.36693221409     IErMin=17 ErrMin= 2.33D-08
 ErrMax= 2.33D-08  0.00D+00 EMaxC= 1.00D-01 BMatC= 3.41D-13 BMatP= 2.63D-12
 IDIUse=1 WtCom= 1.00D+00 WtEn= 0.00D+00
 Coeff-Com: -0.534D-07 0.153D-06-0.227D-06 0.222D-06-0.166D-06-0.112D-04
 Coeff-Com: -0.452D-04-0.465D-04 0.761D-04 0.777D-03 0.147D-02-0.243D-02
 Coeff-Com: -0.145D-01-0.373D-01-0.166D-01 0.253D+00 0.816D+00
 Coeff:     -0.534D-07 0.153D-06-0.227D-06 0.222D-06-0.166D-06-0.112D-04
 Coeff:     -0.452D-04-0.465D-04 0.761D-04 0.777D-03 0.147D-02-0.243D-02
 Coeff:     -0.145D-01-0.373D-01-0.166D-01 0.253D+00 0.816D+00
 Gap=     0.181 Goal=   None    Shift=    0.000
 RMSDP=8.10D-08 MaxDP=5.69D-06 DE=-1.59D-11 OVMax= 1.03D-06

 Cycle  18  Pass 1  IDiag  1:
 RMSU=  2.26D-08    CP:  1.17D+00  2.93D-03  7.20D-01  1.16D+00  1.08D+00
                    CP:  9.85D-01  1.29D+00  1.06D+00  1.34D+00  1.06D+00
                    CP:  7.78D-01  9.77D-01  1.11D+00  1.11D+00  1.25D+00
                    CP:  1.25D+00  1.22D+00
 E= -1915.36693221414     Delta-E=       -0.000000000088 Rises=F Damp=F
 DIIS: error= 1.36D-08 at cycle  18 NSaved=  18.
 NSaved=18 IEnMin=18 EnMin= -1915.36693221414     IErMin=18 ErrMin= 1.36D-08
 ErrMax= 1.36D-08  0.00D+00 EMaxC= 1.00D-01 BMatC= 4.91D-14 BMatP= 3.41D-13
 IDIUse=1 WtCom= 1.00D+00 WtEn= 0.00D+00
 Coeff-Com:  0.887D-08 0.221D-07 0.180D-06-0.544D-06 0.123D-05 0.197D-05
 Coeff-Com:  0.458D-05-0.116D-04-0.118D-03-0.105D-03 0.595D-03 0.228D-02
 Coeff-Com:  0.342D-02-0.117D-01-0.444D-01-0.315D-01 0.249D+00 0.832D+00
 Coeff:      0.887D-08 0.221D-07 0.180D-06-0.544D-06 0.123D-05 0.197D-05
 Coeff:      0.458D-05-0.116D-04-0.118D-03-0.105D-03 0.595D-03 0.228D-02
 Coeff:      0.342D-02-0.117D-01-0.444D-01-0.315D-01 0.249D+00 0.832D+00
 Gap=     0.181 Goal=   None    Shift=    0.000
 RMSDP=2.76D-08 MaxDP=1.67D-06 DE=-8.82D-11 OVMax= 4.83D-07

 Cycle  19  Pass 1  IDiag  1:
 RMSU=  7.50D-09    CP:  1.17D+00  2.93D-03  7.20D-01  1.16D+00  1.08D+00
                    CP:  9.85D-01  1.29D+00  1.06D+00  1.34D+00  1.06D+00
                    CP:  7.79D-01  9.77D-01  1.11D+00  1.10D+00  1.26D+00
                    CP:  1.32D+00  1.43D+00  1.18D+00
 E= -1915.36693221402     Delta-E=        0.000000000120 Rises=F Damp=F
 DIIS: error= 7.05D-09 at cycle  19 NSaved=  19.
 NSaved=19 IEnMin=18 EnMin= -1915.36693221414     IErMin=19 ErrMin= 7.05D-09
 ErrMax= 7.05D-09  0.00D+00 EMaxC= 1.00D-01 BMatC= 1.27D-14 BMatP= 4.91D-14
 IDIUse=1 WtCom= 1.00D+00 WtEn= 0.00D+00
 Coeff-Com:  0.639D-08 0.158D-07 0.148D-06-0.305D-06 0.392D-06 0.282D-05
 Coeff-Com:  0.963D-05 0.344D-05-0.665D-04-0.208D-03 0.186D-04 0.127D-02
 Coeff-Com:  0.413D-02 0.950D-03-0.161D-01-0.613D-01-0.431D-01 0.351D+00
 Coeff-Com:  0.763D+00
 Coeff:      0.639D-08 0.158D-07 0.148D-06-0.305D-06 0.392D-06 0.282D-05
 Coeff:      0.963D-05 0.344D-05-0.665D-04-0.208D-03 0.186D-04 0.127D-02
 Coeff:      0.413D-02 0.950D-03-0.161D-01-0.613D-01-0.431D-01 0.351D+00
 Coeff:      0.763D+00
 Gap=     0.181 Goal=   None    Shift=    0.000
 RMSDP=1.38D-08 MaxDP=1.40D-06 DE= 1.20D-10 OVMax= 2.59D-07

 Cycle  20  Pass 1  IDiag  1:
 RMSU=  3.13D-09    CP:  1.17D+00  2.93D-03  7.20D-01  1.16D+00  1.08D+00
                    CP:  9.85D-01  1.29D+00  1.06D+00  1.34D+00  1.06D+00
                    CP:  7.79D-01  9.77D-01  1.11D+00  1.10D+00  1.27D+00
                    CP:  1.35D+00  1.49D+00  1.35D+00  1.31D+00
 E= -1915.36693221403     Delta-E=       -0.000000000010 Rises=F Damp=F
 DIIS: error= 3.73D-09 at cycle  20 NSaved=  20.
 NSaved=20 IEnMin=18 EnMin= -1915.36693221414     IErMin=20 ErrMin= 3.73D-09
 ErrMax= 3.73D-09  0.00D+00 EMaxC= 1.00D-01 BMatC= 1.42D-15 BMatP= 1.27D-14
 IDIUse=1 WtCom= 1.00D+00 WtEn= 0.00D+00
 Large coefficients: NSaved= 20 BigCof=    0.00 CofMax=   10.00 Det=-6.74D-15
 Inversion failed.  Reducing to 19 matrices.
 Large coefficients: NSaved= 19 BigCof=    0.00 CofMax=   10.00 Det=-6.75D-15
 Inversion failed.  Reducing to 18 matrices.
 Large coefficients: NSaved= 18 BigCof=    0.00 CofMax=   10.00 Det=-6.82D-15
 Inversion failed.  Reducing to 17 matrices.
 Large coefficients: NSaved= 17 BigCof=    0.00 CofMax=   10.00 Det=-7.06D-15
 Inversion failed.  Reducing to 16 matrices.
 Large coefficients: NSaved= 16 BigCof=    0.00 CofMax=   10.00 Det=-7.65D-15
 Inversion failed.  Reducing to 15 matrices.
 Coeff-Com:  0.747D-06 0.238D-05 0.277D-05-0.603D-06-0.391D-04-0.705D-04
 Coeff-Com: -0.196D-05 0.622D-03 0.230D-02 0.370D-02-0.110D-01-0.516D-01
 Coeff-Com: -0.562D-01 0.192D+00 0.920D+00
 Coeff:      0.747D-06 0.238D-05 0.277D-05-0.603D-06-0.391D-04-0.705D-04
 Coeff:     -0.196D-05 0.622D-03 0.230D-02 0.370D-02-0.110D-01-0.516D-01
 Coeff:     -0.562D-01 0.192D+00 0.920D+00
 Gap=     0.181 Goal=   None    Shift=    0.000
 RMSDP=8.25D-09 MaxDP=7.64D-07 DE=-1.00D-11 OVMax= 1.37D-07

 SCF Done:  E(RM062X) =  -1915.36693221     A.U. after   20 cycles
            NFock= 20  Conv=0.82D-08     -V/T= 2.0026
 KE= 1.910408584608D+03 PE=-6.991833236554D+03 EE= 1.941847964079D+03
 Leave Link  502 at Wed Jul  6 08:12:46 2022, MaxMem=   671088640 cpu:            2386.9 elap:             485.1
 (Enter /gpfs/software/gaussian16/sse4/tar/g16/l601.exe)
 Copying SCF densities to generalized density rwf, IOpCl= 0 IROHF=0.

 **********************************************************************

            Population analysis using the SCF density.

 **********************************************************************

 Orbital symmetries:
       Occupied  (A) (A) (A) (A) (A) (A) (A) (A) (A) (A) (A) (A)
                 (A) (A) (A) (A) (A) (A) (A) (A) (A) (A) (A) (A)
                 (A) (A) (A) (A) (A) (A) (A) (A) (A) (A) (A) (A)
                 (A) (A) (A) (A) (A) (A) (A) (A) (A) (A) (A) (A)
                 (A) (A) (A) (A) (A) (A) (A) (A) (A) (A) (A) (A)
                 (A) (A) (A) (A) (A) (A) (A) (A)
       Virtual   (A) (A) (A) (A) (A) (A) (A) (A) (A) (A) (A) (A)
                 (A) (A) (A) (A) (A) (A) (A) (A) (A) (A) (A) (A)
                 (A) (A) (A) (A) (A) (A) (A) (A) (A) (A) (A) (A)
                 (A) (A) (A) (A) (A) (A) (A) (A) (A) (A) (A) (A)
                 (A) (A) (A) (A) (A) (A) (A) (A) (A) (A) (A) (A)
                 (A) (A) (A) (A) (A) (A) (A) (A) (A) (A) (A) (A)
                 (A) (A) (A) (A) (A) (A) (A) (A) (A) (A) (A) (A)
                 (A) (A) (A) (A) (A) (A) (A) (A) (A) (A) (A) (A)
                 (A) (A) (A) (A) (A) (A) (A) (A) (A) (A) (A) (A)
                 (A) (A) (A) (A) (A) (A) (A) (A) (A) (A) (A) (A)
                 (A) (A) (A) (A) (A) (A) (A) (A) (A) (A) (A) (A)
                 (A) (A) (A) (A) (A) (A) (A) (A) (A) (A) (A) (A)
                 (A) (A) (A) (A) (A) (A) (A) (A) (A) (A) (A) (A)
                 (A) (A) (A) (A) (A) (A) (A) (A) (A) (A) (A) (A)
                 (A) (A) (A) (A) (A) (A) (A) (A) (A) (A) (A) (A)
                 (A) (A) (A) (A) (A) (A) (A) (A) (A) (A) (A) (A)
                 (A) (A) (A) (A) (A) (A) (A) (A) (A) (A) (A) (A)
                 (A) (A) (A) (A) (A) (A) (A) (A) (A) (A) (A) (A)
                 (A) (A) (A) (A) (A) (A) (A) (A) (A) (A) (A) (A)
                 (A) (A) (A) (A) (A) (A) (A) (A) (A) (A) (A) (A)
                 (A) (A) (A) (A) (A) (A) (A) (A) (A) (A) (A) (A)
                 (A) (A) (A) (A) (A) (A) (A) (A) (A) (A) (A) (A)
                 (A) (A) (A) (A) (A) (A) (A) (A) (A) (A) (A) (A)
                 (A) (A) (A) (A) (A) (A) (A) (A) (A) (A) (A) (A)
                 (A) (A) (A) (A) (A) (A) (A) (A) (A) (A) (A) (A)
                 (A) (A) (A) (A) (A) (A) (A) (A) (A) (A) (A) (A)
                 (A) (A) (A) (A) (A) (A) (A) (A) (A) (A) (A) (A)
                 (A) (A) (A) (A)
 The electronic state is 1-A.
 Alpha  occ. eigenvalues -- -102.59826-102.59744-102.54841 -19.43604 -10.52911
 Alpha  occ. eigenvalues --  -10.52066 -10.49525 -10.47234 -10.47153 -10.46420
 Alpha  occ. eigenvalues --  -10.46327 -10.45783 -10.44174 -10.44062 -10.41333
 Alpha  occ. eigenvalues --  -10.39542  -9.74122  -9.74045  -9.69104  -7.46632
 Alpha  occ. eigenvalues --   -7.46553  -7.45967  -7.45951  -7.45888  -7.45882
 Alpha  occ. eigenvalues --   -7.41610  -7.40962  -7.40958  -0.99958  -0.93404
 Alpha  occ. eigenvalues --   -0.87824  -0.86002  -0.84460  -0.81194  -0.75741
 Alpha  occ. eigenvalues --   -0.73982  -0.70410  -0.65304  -0.61553  -0.58783
 Alpha  occ. eigenvalues --   -0.54073  -0.51557  -0.49462  -0.46622  -0.45081
 Alpha  occ. eigenvalues --   -0.42619  -0.41661  -0.40563  -0.40306  -0.37784
 Alpha  occ. eigenvalues --   -0.36809  -0.35605  -0.34879  -0.33372  -0.33284
 Alpha  occ. eigenvalues --   -0.32493  -0.32129  -0.30653  -0.29048  -0.28603
 Alpha  occ. eigenvalues --   -0.27372  -0.25527  -0.22056  -0.20937  -0.20460
 Alpha  occ. eigenvalues --   -0.17931  -0.17785  -0.09424
 Alpha virt. eigenvalues --    0.08721   0.08760   0.08837   0.09669   0.09934
 Alpha virt. eigenvalues --    0.10616   0.12378   0.13276   0.13972   0.14152
 Alpha virt. eigenvalues --    0.14240   0.14826   0.15756   0.16194   0.16564
 Alpha virt. eigenvalues --    0.16859   0.17274   0.17638   0.18012   0.18699
 Alpha virt. eigenvalues --    0.18803   0.19136   0.19854   0.20091   0.20292
 Alpha virt. eigenvalues --    0.20721   0.20803   0.21361   0.22586   0.22971
 Alpha virt. eigenvalues --    0.23125   0.24015   0.24683   0.24935   0.25318
 Alpha virt. eigenvalues --    0.25672   0.26377   0.26607   0.27564   0.27672
 Alpha virt. eigenvalues --    0.27913   0.28427   0.28952   0.29106   0.29166
 Alpha virt. eigenvalues --    0.29486   0.29797   0.30325   0.30676   0.31763
 Alpha virt. eigenvalues --    0.31956   0.32285   0.32844   0.33481   0.34107
 Alpha virt. eigenvalues --    0.34772   0.34876   0.35225   0.35553   0.36697
 Alpha virt. eigenvalues --    0.37738   0.38122   0.38405   0.39206   0.39563
 Alpha virt. eigenvalues --    0.40180   0.40818   0.41754   0.42573   0.43321
 Alpha virt. eigenvalues --    0.44555   0.45054   0.45604   0.45986   0.46356
 Alpha virt. eigenvalues --    0.46860   0.47257   0.48113   0.49216   0.49710
 Alpha virt. eigenvalues --    0.51955   0.53691   0.54681   0.54848   0.56462
 Alpha virt. eigenvalues --    0.57470   0.58495   0.59092   0.59847   0.60966
 Alpha virt. eigenvalues --    0.61269   0.62302   0.62937   0.64277   0.65436
 Alpha virt. eigenvalues --    0.66163   0.68209   0.68876   0.69615   0.70084
 Alpha virt. eigenvalues --    0.71609   0.71793   0.73119   0.73380   0.73998
 Alpha virt. eigenvalues --    0.74895   0.76295   0.76636   0.76945   0.78380
 Alpha virt. eigenvalues --    0.79439   0.79773   0.80169   0.80575   0.80869
 Alpha virt. eigenvalues --    0.81979   0.83374   0.84185   0.84937   0.85391
 Alpha virt. eigenvalues --    0.86904   0.87953   0.88896   0.89965   0.92092
 Alpha virt. eigenvalues --    0.93050   0.95526   0.97158   0.97381   0.98017
 Alpha virt. eigenvalues --    0.99262   1.00628   1.01058   1.01529   1.01571
 Alpha virt. eigenvalues --    1.02580   1.02885   1.03214   1.04391   1.04886
 Alpha virt. eigenvalues --    1.05907   1.06147   1.06596   1.06847   1.07704
 Alpha virt. eigenvalues --    1.09150   1.09740   1.10152   1.11215   1.12611
 Alpha virt. eigenvalues --    1.13238   1.13521   1.13892   1.15205   1.16313
 Alpha virt. eigenvalues --    1.18205   1.18737   1.20069   1.21277   1.24357
 Alpha virt. eigenvalues --    1.25184   1.26605   1.26931   1.30720   1.31819
 Alpha virt. eigenvalues --    1.32396   1.35797   1.36649   1.38421   1.38884
 Alpha virt. eigenvalues --    1.39542   1.40341   1.41995   1.42206   1.42590
 Alpha virt. eigenvalues --    1.44262   1.45091   1.46923   1.47456   1.49713
 Alpha virt. eigenvalues --    1.51239   1.52072   1.61190   1.62235   1.64351
 Alpha virt. eigenvalues --    1.66024   1.68494   1.69681   1.70134   1.72786
 Alpha virt. eigenvalues --    1.73906   1.75049   1.78186   1.81899   1.82649
 Alpha virt. eigenvalues --    1.83031   1.86056   1.86203   1.88780   1.91880
 Alpha virt. eigenvalues --    1.92757   1.93488   1.94640   1.95835   1.98978
 Alpha virt. eigenvalues --    2.00795   2.02530   2.03597   2.04464   2.05518
 Alpha virt. eigenvalues --    2.07490   2.08237   2.09403   2.10561   2.12279
 Alpha virt. eigenvalues --    2.13745   2.16736   2.18878   2.19035   2.22771
 Alpha virt. eigenvalues --    2.24089   2.28276   2.31868   2.32739   2.36659
 Alpha virt. eigenvalues --    2.39850   2.39996   2.40714   2.41414   2.43565
 Alpha virt. eigenvalues --    2.45903   2.46897   2.47343   2.50292   2.53227
 Alpha virt. eigenvalues --    2.54360   2.55089   2.58713   2.62292   2.63586
 Alpha virt. eigenvalues --    2.65417   2.68321   2.72438   2.72651   2.75538
 Alpha virt. eigenvalues --    2.76223   2.79434   2.81533   2.82427   2.83668
 Alpha virt. eigenvalues --    2.84697   2.86143   2.88596   2.92246   2.92489
 Alpha virt. eigenvalues --    2.94192   2.96125   2.96313   2.99498   3.02817
 Alpha virt. eigenvalues --    3.03977   3.06641   3.09654   3.14493   3.15085
 Alpha virt. eigenvalues --    3.17087   3.18807   3.19681   3.23170   3.26362
 Alpha virt. eigenvalues --    3.27106   3.30177   3.33476   3.35433   3.39066
 Alpha virt. eigenvalues --    3.39626   3.46695   3.49939   3.56661   3.57942
 Alpha virt. eigenvalues --    3.59044   3.63271   3.66299   3.75508   3.78472
 Alpha virt. eigenvalues --    3.82535   3.88533   3.94071   4.01301   4.02159
 Alpha virt. eigenvalues --    4.22697   4.24417   4.29288   4.33077   4.67632
 Alpha virt. eigenvalues --    4.84550   4.94249   5.35646   5.50605   5.99984
 Alpha virt. eigenvalues --   10.04804  10.08414  10.11812  23.60565  23.74543
 Alpha virt. eigenvalues --   23.88691  24.01769  24.06389  24.07889  24.11881
 Alpha virt. eigenvalues --   24.16948  24.21655  24.29323  24.33089  25.03598
 Alpha virt. eigenvalues --   25.97879  26.06799  26.07631  26.27218  26.37637
 Alpha virt. eigenvalues --   26.43575  26.70187  26.84634  26.98211  50.30944
 Alpha virt. eigenvalues --  216.14819 216.18988 216.21999
          Condensed to atoms (all electrons):
               1          2          3          4          5          6
     1  C   13.027317   0.855175  -0.308493  -2.614296  -2.931437  -0.574108
     2  C    0.855175   9.077203   0.609771  -2.573894   1.134169  -1.839241
     3  C   -0.308493   0.609771  14.466328  -0.585457  -5.035475  -0.587275
     4  C   -2.614296  -2.573894  -0.585457  29.599901 -15.932098  -0.756332
     5  C   -2.931437   1.134169  -5.035475 -15.932098  34.055190  -1.807372
     6  C   -0.574108  -1.839241  -0.587275  -0.756332  -1.807372  11.676716
     7  H    0.019012  -0.019928  -0.041930   0.102486   0.089704   0.045389
     8  Cl  -0.258022   0.314727   0.059302  -1.679772   0.994633  -0.350950
     9  O    0.347236  -0.280883   0.067990  -0.010476  -0.120816  -0.044530
    10  C   -0.451265  -0.939396  -0.883735   2.420948  -3.884285   2.434609
    11  C   -0.210944   0.326392  -3.153826  -5.015506   7.342595  -0.180013
    12  C    0.000152  -0.338157   0.069041   0.405328  -0.810256  -0.706078
    13  C    0.165100  -0.874508   3.304221   1.255352  -6.124845   0.121258
    14  C   -0.074382   0.407777  -2.247645   0.448442   0.106208  -0.893131
    15  C    0.033929   0.092398   0.416862  -0.263903   0.007745  -0.691654
    16  Cl   0.000048   0.003758   0.002071  -0.010038  -0.059295  -0.021907
    17  Cl  -0.004068  -0.011134  -0.080138   0.019770  -0.014784  -0.146394
    18  H    0.000316   0.000651   0.018094  -0.000208  -0.002868  -0.004393
    19  H   -0.006126  -0.021795  -0.011635   0.007175   0.035201   0.077540
    20  H   -0.002319  -0.002763   0.006246   0.051600   0.036352   0.034597
               7          8          9         10         11         12
     1  C    0.019012  -0.258022   0.347236  -0.451265  -0.210944   0.000152
     2  C   -0.019928   0.314727  -0.280883  -0.939396   0.326392  -0.338157
     3  C   -0.041930   0.059302   0.067990  -0.883735  -3.153826   0.069041
     4  C    0.102486  -1.679772  -0.010476   2.420948  -5.015506   0.405328
     5  C    0.089704   0.994633  -0.120816  -3.884285   7.342595  -0.810256
     6  C    0.045389  -0.350950  -0.044530   2.434609  -0.180013  -0.706078
     7  H    0.532392  -0.033345  -0.000090   0.135380  -0.029257   0.009313
     8  Cl  -0.033345  17.775547   0.061264  -0.149986   0.086460   0.011890
     9  O   -0.000090   0.061264   8.320629  -0.000333  -0.008177  -0.000660
    10  C    0.135380  -0.149986  -0.000333  16.774188  -1.338527  -2.402803
    11  C   -0.029257   0.086460  -0.008177  -1.338527  21.965998   2.046591
    12  C    0.009313   0.011890  -0.000660  -2.402803   2.046591  35.102289
    13  C    0.043227  -0.087193   0.007961   0.111094  -8.304754  -1.919365
    14  C   -0.000867  -0.004941   0.001944  -1.351354  -1.157488 -13.617473
    15  C   -0.009901   0.001983  -0.000031  -4.514244  -5.932645 -11.508880
    16  Cl   0.000148  -0.000070   0.000001  -0.085663   0.101925   0.924940
    17  Cl  -0.000131   0.000112  -0.000002  -0.537706   0.188725  -1.423711
    18  H    0.000000   0.000000  -0.000000   0.041555  -0.036586   0.057093
    19  H   -0.000027   0.000021   0.000008   0.108966   0.028266  -0.026074
    20  H    0.000469   0.000278   0.000002   0.080712   0.244953  -0.130939
              13         14         15         16         17         18
     1  C    0.165100  -0.074382   0.033929   0.000048  -0.004068   0.000316
     2  C   -0.874508   0.407777   0.092398   0.003758  -0.011134   0.000651
     3  C    3.304221  -2.247645   0.416862   0.002071  -0.080138   0.018094
     4  C    1.255352   0.448442  -0.263903  -0.010038   0.019770  -0.000208
     5  C   -6.124845   0.106208   0.007745  -0.059295  -0.014784  -0.002868
     6  C    0.121258  -0.893131  -0.691654  -0.021907  -0.146394  -0.004393
     7  H    0.043227  -0.000867  -0.009901   0.000148  -0.000131   0.000000
     8  Cl  -0.087193  -0.004941   0.001983  -0.000070   0.000112   0.000000
     9  O    0.007961   0.001944  -0.000031   0.000001  -0.000002  -0.000000
    10  C    0.111094  -1.351354  -4.514244  -0.085663  -0.537706   0.041555
    11  C   -8.304754  -1.157488  -5.932645   0.101925   0.188725  -0.036586
    12  C   -1.919365 -13.617473 -11.508880   0.924940  -1.423711   0.057093
    13  C   24.804617  -4.593598  -2.012117  -0.153107   0.425995  -0.036425
    14  C   -4.593598  27.136790   2.402204   0.040241   0.431942   0.218284
    15  C   -2.012117   2.402204  29.138340  -1.649531   0.252728   0.095772
    16  Cl  -0.153107   0.040241  -1.649531  17.724930  -0.198412  -0.014455
    17  Cl   0.425995   0.431942   0.252728  -0.198412  17.690100  -0.000562
    18  H   -0.036425   0.218284   0.095772  -0.014455  -0.000562   0.505860
    19  H    0.362619  -0.192389  -0.034611  -0.001402   0.000831  -0.007004
    20  H   -0.015773  -0.000475   0.036050  -0.002207  -0.018497   0.000068
              19         20
     1  C   -0.006126  -0.002319
     2  C   -0.021795  -0.002763
     3  C   -0.011635   0.006246
     4  C    0.007175   0.051600
     5  C    0.035201   0.036352
     6  C    0.077540   0.034597
     7  H   -0.000027   0.000469
     8  Cl   0.000021   0.000278
     9  O    0.000008   0.000002
    10  C    0.108966   0.080712
    11  C    0.028266   0.244953
    12  C   -0.026074  -0.130939
    13  C    0.362619  -0.015773
    14  C   -0.192389  -0.000475
    15  C   -0.034611   0.036050
    16  Cl  -0.001402  -0.002207
    17  Cl   0.000831  -0.018497
    18  H   -0.007004   0.000068
    19  H    0.495458  -0.000106
    20  H   -0.000106   0.503571
 Mulliken charges:
               1
     1  C   -1.012825
     2  C    0.079677
     3  C   -0.084316
     4  C    1.130977
     5  C   -1.078266
     6  C    0.213268
     7  H    0.157952
     8  Cl   0.258061
     9  O   -0.341036
    10  C    0.431842
    11  C   -0.964182
    12  C    0.257759
    13  C   -0.479761
    14  C   -1.060090
    15  C    0.139507
    16  Cl   0.398026
    17  Cl   0.425335
    18  H    0.164810
    19  H    0.185085
    20  H    0.178180
 Sum of Mulliken charges =  -1.00000
 Mulliken charges with hydrogens summed into heavy atoms:
               1
     1  C   -1.012825
     2  C    0.079677
     3  C   -0.084316
     4  C    1.130977
     5  C   -0.920314
     6  C    0.213268
     8  Cl   0.258061
     9  O   -0.341036
    10  C    0.431842
    11  C   -0.786002
    12  C    0.257759
    13  C   -0.294676
    14  C   -0.895280
    15  C    0.139507
    16  Cl   0.398026
    17  Cl   0.425335
 Electronic spatial extent (au):  <R**2>=           6980.4117
 Charge=             -1.0000 electrons
 Dipole moment (field-independent basis, Debye):
    X=             11.3674    Y=              1.8944    Z=             -0.1927  Tot=             11.5258
 Quadrupole moment (field-independent basis, Debye-Ang):
   XX=           -212.9536   YY=           -122.8770   ZZ=           -119.5411
   XY=            -13.8521   XZ=              0.4660   YZ=              0.7155
 Traceless Quadrupole moment (field-independent basis, Debye-Ang):
   XX=            -61.1631   YY=             28.9135   ZZ=             32.2495
   XY=            -13.8521   XZ=              0.4660   YZ=              0.7155
 Octapole moment (field-independent basis, Debye-Ang**2):
  XXX=            332.2525  YYY=             24.8222  ZZZ=             -0.4736  XYY=             45.5364
  XXY=             52.8953  XXZ=             -2.6886  XZZ=              6.1040  YZZ=              9.2206
  YYZ=             -1.8838  XYZ=             -1.6406
 Hexadecapole moment (field-independent basis, Debye-Ang**3):
 XXXX=         -10244.8560 YYYY=          -1481.1263 ZZZZ=           -147.0304 XXXY=           -327.0088
 XXXZ=             16.5024 YYYX=            -85.6401 YYYZ=              6.9165 ZZZX=              2.5048
 ZZZY=              1.4485 XXYY=          -1712.8026 XXZZ=          -1359.2411 YYZZ=           -285.4771
 XXYZ=              8.9441 YYXZ=              2.3319 ZZXY=             -0.6289
 N-N= 1.224209755654D+03 E-N=-6.991833236352D+03  KE= 1.910408584608D+03
 No NMR shielding tensors so no spin-rotation constants.
 Leave Link  601 at Wed Jul  6 08:12:48 2022, MaxMem=   671088640 cpu:               4.7 elap:               1.4
 (Enter /gpfs/software/gaussian16/sse4/tar/g16/l607.exe)
 ******************************Gaussian NBO Version 3.1******************************
             N A T U R A L   A T O M I C   O R B I T A L   A N D
          N A T U R A L   B O N D   O R B I T A L   A N A L Y S I S
 ******************************Gaussian NBO Version 3.1******************************
       /RESON  / : Allow strongly delocalized NBO set

 Analyzing the SCF density

 Job title: ...                                                             

 Storage needed:    481810 in NPA,    641630 in NBO ( 671086480 available)
 GSVD:  LWork=       53286 too small for GESVD, short by      158081 words or      158081 for optimal perf.
 Remove ICRem=  259 ICRemI=  194 L=0 PNAO number  259 atom   13 type  51 NPNAO=  400
   due to symmetric orthogonalization 2, value= 0.00D+00.
 GSVD:  LWork=       54208 too small for GESVD, short by      155324 words or      155324 for optimal perf.
 Remove ICRem=  215 ICRemI=  194 L=0 PNAO number  215 atom   11 type  51 NPNAO=  399
   due to symmetric orthogonalization 2, value= 0.00D+00.
 GSVD:  LWork=       55126 too small for GESVD, short by      152579 words or      152579 for optimal perf.
 Remove ICRem=  193 ICRemI=  194 L=0 PNAO number  193 atom   10 type  51 NPNAO=  398
   due to symmetric orthogonalization 2, value= 0.00D+00.
 GSVD:  LWork=       56040 too small for GESVD, short by      149846 words or      149846 for optimal perf.

 Computed number of electrons  135.99998644 does not match expected value of   136.


 NATURAL POPULATIONS:  Natural atomic orbital occupancies 
                                                          
   NAO  Atom  No  lang   Type(AO)    Occupancy      Energy
 ----------------------------------------------------------
     1    C    1  S      Cor( 1S)     1.99903     -10.36211
     2    C    1  S      Val( 2S)     0.83110       0.00315
     3    C    1  S      Ryd( 3S)     0.01195       0.63252
     4    C    1  S      Ryd( 4S)     0.00205       0.94087
     5    C    1  S      Ryd( 5S)     0.00004      23.17364
     6    C    1  px     Val( 2p)     0.84405       0.12208
     7    C    1  px     Ryd( 4p)     0.01836       1.21769
     8    C    1  px     Ryd( 3p)     0.00053       0.52580
     9    C    1  px     Ryd( 5p)     0.00016       3.11569
    10    C    1  py     Val( 2p)     1.01412       0.06490
    11    C    1  py     Ryd( 4p)     0.00601       1.32127
    12    C    1  py     Ryd( 3p)     0.00085       0.54963
    13    C    1  py     Ryd( 5p)     0.00012       2.92230
    14    C    1  pz     Val( 2p)     0.87414       0.02955
    15    C    1  pz     Ryd( 4p)     0.00090       0.84710
    16    C    1  pz     Ryd( 3p)     0.00063       0.40675
    17    C    1  pz     Ryd( 5p)     0.00007       2.78962
    18    C    1  dxy    Ryd( 3d)     0.00324       2.91273
    19    C    1  dxz    Ryd( 3d)     0.00437       1.92209
    20    C    1  dyz    Ryd( 3d)     0.00070       1.83212
    21    C    1  dx2y2  Ryd( 3d)     0.00183       2.73409
    22    C    1  dz2    Ryd( 3d)     0.00038       2.26243

    23    C    2  S      Cor( 1S)     1.99758     -10.23445
    24    C    2  S      Val( 2S)     0.99754       0.01301
    25    C    2  S      Ryd( 3S)     0.00727       1.27127
    26    C    2  S      Ryd( 4S)     0.00012       1.58628
    27    C    2  S      Ryd( 5S)     0.00001      22.19409
    28    C    2  px     Val( 2p)     1.13446       0.09435
    29    C    2  px     Ryd( 4p)     0.00427       1.27416
    30    C    2  px     Ryd( 3p)     0.00074       0.58302
    31    C    2  px     Ryd( 5p)     0.00026       3.35930
    32    C    2  py     Val( 2p)     0.92575       0.06857
    33    C    2  py     Ryd( 4p)     0.00432       0.91132
    34    C    2  py     Ryd( 3p)     0.00037       0.46409
    35    C    2  py     Ryd( 5p)     0.00010       2.92733
    36    C    2  pz     Val( 2p)     1.01322       0.05124
    37    C    2  pz     Ryd( 4p)     0.00168       0.75408
    38    C    2  pz     Ryd( 3p)     0.00016       0.44521
    39    C    2  pz     Ryd( 5p)     0.00002       2.84881
    40    C    2  dxy    Ryd( 3d)     0.00309       2.01739
    41    C    2  dxz    Ryd( 3d)     0.00108       1.64013
    42    C    2  dyz    Ryd( 3d)     0.00135       1.55519
    43    C    2  dx2y2  Ryd( 3d)     0.00179       2.12649
    44    C    2  dz2    Ryd( 3d)     0.00155       1.97295

    45    C    3  S      Cor( 1S)     1.99795     -10.25030
    46    C    3  S      Val( 2S)     0.93478       0.01634
    47    C    3  S      Ryd( 3S)     0.00652       0.97776
    48    C    3  S      Ryd( 4S)     0.00014       1.61897
    49    C    3  S      Ryd( 5S)     0.00002      22.23100
    50    C    3  px     Val( 2p)     1.10576       0.06951
    51    C    3  px     Ryd( 4p)     0.00413       1.38638
    52    C    3  px     Ryd( 3p)     0.00050       0.79058
    53    C    3  px     Ryd( 5p)     0.00035       3.32916
    54    C    3  py     Val( 2p)     0.93984       0.08743
    55    C    3  py     Ryd( 4p)     0.00716       0.93741
    56    C    3  py     Ryd( 3p)     0.00040       0.52046
    57    C    3  py     Ryd( 5p)     0.00009       3.14401
    58    C    3  pz     Val( 2p)     0.98336       0.04156
    59    C    3  pz     Ryd( 4p)     0.00059       0.75504
    60    C    3  pz     Ryd( 3p)     0.00021       0.47443
    61    C    3  pz     Ryd( 5p)     0.00005       2.86372
    62    C    3  dxy    Ryd( 3d)     0.00053       2.67699
    63    C    3  dxz    Ryd( 3d)     0.00062       2.16516
    64    C    3  dyz    Ryd( 3d)     0.00047       1.79270
    65    C    3  dx2y2  Ryd( 3d)     0.00040       3.28185
    66    C    3  dz2    Ryd( 3d)     0.00025       2.38445

    67    C    4  S      Cor( 1S)     1.99899     -10.35510
    68    C    4  S      Val( 2S)     0.99490      -0.15070
    69    C    4  S      Ryd( 3S)     0.00288       0.48754
    70    C    4  S      Ryd( 4S)     0.00117       0.99831
    71    C    4  S      Ryd( 5S)     0.00001      23.61823
    72    C    4  px     Val( 2p)     1.00444       0.01883
    73    C    4  px     Ryd( 4p)     0.00618       0.95342
    74    C    4  px     Ryd( 3p)     0.00048       0.64649
    75    C    4  px     Ryd( 5p)     0.00024       3.29814
    76    C    4  py     Val( 2p)     0.95469      -0.00607
    77    C    4  py     Ryd( 4p)     0.00709       1.00396
    78    C    4  py     Ryd( 3p)     0.00047       0.72129
    79    C    4  py     Ryd( 5p)     0.00024       3.23299
    80    C    4  pz     Val( 2p)     1.26999      -0.03360
    81    C    4  pz     Ryd( 4p)     0.00247       0.71484
    82    C    4  pz     Ryd( 3p)     0.00084       0.46748
    83    C    4  pz     Ryd( 5p)     0.00002       2.89932
    84    C    4  dxy    Ryd( 3d)     0.00152       2.28951
    85    C    4  dxz    Ryd( 3d)     0.00068       1.71966
    86    C    4  dyz    Ryd( 3d)     0.00089       1.68897
    87    C    4  dx2y2  Ryd( 3d)     0.00114       2.39114
    88    C    4  dz2    Ryd( 3d)     0.00102       2.10009

    89    C    5  S      Cor( 1S)     1.99897     -10.28785
    90    C    5  S      Val( 2S)     0.94067      -0.05687
    91    C    5  S      Ryd( 3S)     0.00162       1.03540
    92    C    5  S      Ryd( 4S)     0.00014       1.19218
    93    C    5  S      Ryd( 5S)     0.00002      22.98573
    94    C    5  px     Val( 2p)     1.07561       0.04321
    95    C    5  px     Ryd( 4p)     0.00352       0.98780
    96    C    5  px     Ryd( 3p)     0.00056       0.73502
    97    C    5  px     Ryd( 5p)     0.00013       3.41140
    98    C    5  py     Val( 2p)     1.14797       0.05116
    99    C    5  py     Ryd( 4p)     0.00484       1.08592
   100    C    5  py     Ryd( 3p)     0.00050       0.49319
   101    C    5  py     Ryd( 5p)     0.00011       3.48431
   102    C    5  pz     Val( 2p)     0.99947       0.00197
   103    C    5  pz     Ryd( 4p)     0.00098       0.68362
   104    C    5  pz     Ryd( 3p)     0.00105       0.41571
   105    C    5  pz     Ryd( 5p)     0.00001       2.90053
   106    C    5  dxy    Ryd( 3d)     0.00061       2.64374
   107    C    5  dxz    Ryd( 3d)     0.00093       1.78501
   108    C    5  dyz    Ryd( 3d)     0.00045       1.81189
   109    C    5  dx2y2  Ryd( 3d)     0.00055       2.61724
   110    C    5  dz2    Ryd( 3d)     0.00042       2.15573

   111    C    6  S      Cor( 1S)     1.99889     -10.28878
   112    C    6  S      Val( 2S)     0.86070      -0.00395
   113    C    6  S      Ryd( 3S)     0.00197       0.86105
   114    C    6  S      Ryd( 4S)     0.00015       1.70329
   115    C    6  S      Ryd( 5S)     0.00002      22.54995
   116    C    6  px     Val( 2p)     1.07468       0.02865
   117    C    6  px     Ryd( 4p)     0.00591       1.06168
   118    C    6  px     Ryd( 3p)     0.00038       0.80157
   119    C    6  px     Ryd( 5p)     0.00016       3.64517
   120    C    6  py     Val( 2p)     1.08758       0.02742
   121    C    6  py     Ryd( 4p)     0.00623       1.26157
   122    C    6  py     Ryd( 3p)     0.00027       0.72050
   123    C    6  py     Ryd( 5p)     0.00024       3.54752
   124    C    6  pz     Val( 2p)     1.20708      -0.00739
   125    C    6  pz     Ryd( 4p)     0.00256       0.71406
   126    C    6  pz     Ryd( 3p)     0.00042       0.46230
   127    C    6  pz     Ryd( 5p)     0.00002       2.98779
   128    C    6  dxy    Ryd( 3d)     0.00056       2.82388
   129    C    6  dxz    Ryd( 3d)     0.00055       1.83473
   130    C    6  dyz    Ryd( 3d)     0.00058       1.81872
   131    C    6  dx2y2  Ryd( 3d)     0.00087       2.59292
   132    C    6  dz2    Ryd( 3d)     0.00046       2.23432

   133    H    7  S      Val( 1S)     0.78656       0.16889
   134    H    7  S      Ryd( 2S)     0.00090       1.39099
   135    H    7  S      Ryd( 3S)     0.00020       1.57900
   136    H    7  px     Ryd( 2p)     0.00013       2.22178
   137    H    7  py     Ryd( 2p)     0.00040       2.74252
   138    H    7  pz     Ryd( 2p)     0.00014       1.75888

   139   Cl    8  S      Cor( 1S)     2.00000    -101.08447
   140   Cl    8  S      Cor( 2S)     1.99964     -10.80491
   141   Cl    8  S      Val( 3S)     1.80489      -0.95606
   142   Cl    8  S      Ryd( 5S)     0.00227       1.05048
   143   Cl    8  S      Ryd( 4S)     0.00006       0.98170
   144   Cl    8  S      Ryd( 6S)     0.00000      17.97101
   145   Cl    8  S      Ryd( 7S)     0.00000     207.87307
   146   Cl    8  px     Cor( 2p)     1.99997      -7.40482
   147   Cl    8  px     Val( 3p)     1.74100      -0.22687
   148   Cl    8  px     Ryd( 4p)     0.00343       0.54596
   149   Cl    8  px     Ryd( 5p)     0.00019       0.55227
   150   Cl    8  px     Ryd( 6p)     0.00002       4.01582
   151   Cl    8  px     Ryd( 7p)     0.00000      24.68465
   152   Cl    8  py     Cor( 2p)     1.99992      -7.40641
   153   Cl    8  py     Val( 3p)     1.49190      -0.19583
   154   Cl    8  py     Ryd( 4p)     0.00413       0.52214
   155   Cl    8  py     Ryd( 5p)     0.00012       0.53186
   156   Cl    8  py     Ryd( 6p)     0.00002       4.20055
   157   Cl    8  py     Ryd( 7p)     0.00000      24.68604
   158   Cl    8  pz     Cor( 2p)     1.99999      -7.40353
   159   Cl    8  pz     Val( 3p)     1.94309      -0.25487
   160   Cl    8  pz     Ryd( 4p)     0.00535       0.53081
   161   Cl    8  pz     Ryd( 5p)     0.00020       0.54374
   162   Cl    8  pz     Ryd( 6p)     0.00001       3.55783
   163   Cl    8  pz     Ryd( 7p)     0.00000      24.66630
   164   Cl    8  dxy    Ryd( 3d)     0.00417       1.40976
   165   Cl    8  dxz    Ryd( 3d)     0.00142       1.09480
   166   Cl    8  dyz    Ryd( 3d)     0.00230       1.12211
   167   Cl    8  dx2y2  Ryd( 3d)     0.00167       1.34445
   168   Cl    8  dz2    Ryd( 3d)     0.00151       1.18923

   169    O    9  S      Cor( 1S)     1.99976     -19.16725
   170    O    9  S      Val( 2S)     1.68109      -0.79900
   171    O    9  S      Ryd( 4S)     0.00157       1.76903
   172    O    9  S      Ryd( 3S)     0.00037       1.39357
   173    O    9  S      Ryd( 5S)     0.00000      49.81118
   174    O    9  px     Val( 2p)     1.60276      -0.19295
   175    O    9  px     Ryd( 3p)     0.00109       0.87897
   176    O    9  px     Ryd( 4p)     0.00016       1.79457
   177    O    9  px     Ryd( 5p)     0.00012       4.88390
   178    O    9  py     Val( 2p)     1.84616      -0.16918
   179    O    9  py     Ryd( 3p)     0.00379       0.82156
   180    O    9  py     Ryd( 4p)     0.00003       2.11630
   181    O    9  py     Ryd( 5p)     0.00002       4.43933
   182    O    9  pz     Val( 2p)     1.52904      -0.12741
   183    O    9  pz     Ryd( 3p)     0.00305       0.72889
   184    O    9  pz     Ryd( 4p)     0.00004       1.90553
   185    O    9  pz     Ryd( 5p)     0.00001       4.45908
   186    O    9  dxy    Ryd( 3d)     0.00147       3.52243
   187    O    9  dxz    Ryd( 3d)     0.00169       3.33789
   188    O    9  dyz    Ryd( 3d)     0.00008       3.10540
   189    O    9  dx2y2  Ryd( 3d)     0.00158       3.75319
   190    O    9  dz2    Ryd( 3d)     0.00044       3.32273

   191    C   10  S      Cor( 1S)     1.99886     -10.31908
   192    C   10  S      Val( 2S)     0.85936      -0.04671
   193    C   10  S      Ryd( 3S)     0.00183       0.90683
   194    C   10  S      Ryd( 4S)     0.00002      23.36311
   195    C   10  px     Val( 2p)     1.08323       0.02687
   196    C   10  px     Ryd( 4p)     0.00726       1.15328
   197    C   10  px     Ryd( 3p)     0.00024       0.79475
   198    C   10  px     Ryd( 5p)     0.00010       3.58102
   199    C   10  py     Val( 2p)     1.08497       0.01408
   200    C   10  py     Ryd( 4p)     0.00490       1.13304
   201    C   10  py     Ryd( 3p)     0.00035       0.77263
   202    C   10  py     Ryd( 5p)     0.00013       3.54103
   203    C   10  pz     Val( 2p)     0.95758      -0.00688
   204    C   10  pz     Ryd( 4p)     0.00053       0.70369
   205    C   10  pz     Ryd( 3p)     0.00049       0.44521
   206    C   10  pz     Ryd( 5p)     0.00003       2.94052
   207    C   10  dxy    Ryd( 3d)     0.00056       2.73478
   208    C   10  dxz    Ryd( 3d)     0.00120       1.78950
   209    C   10  dyz    Ryd( 3d)     0.00045       1.79933
   210    C   10  dx2y2  Ryd( 3d)     0.00049       2.61761
   211    C   10  dz2    Ryd( 3d)     0.00055       2.19117

   212    C   11  S      Cor( 1S)     1.99888     -10.31096
   213    C   11  S      Val( 2S)     0.92319      -0.08570
   214    C   11  S      Ryd( 3S)     0.00118       0.97215
   215    C   11  S      Ryd( 4S)     0.00003      23.39078
   216    C   11  px     Val( 2p)     1.07472       0.00955
   217    C   11  px     Ryd( 4p)     0.00346       1.00436
   218    C   11  px     Ryd( 3p)     0.00035       0.67337
   219    C   11  px     Ryd( 5p)     0.00016       3.42278
   220    C   11  py     Val( 2p)     1.16810       0.00819
   221    C   11  py     Ryd( 4p)     0.00710       1.02916
   222    C   11  py     Ryd( 3p)     0.00045       0.59268
   223    C   11  py     Ryd( 5p)     0.00012       3.37402
   224    C   11  pz     Val( 2p)     1.03480      -0.03281
   225    C   11  pz     Ryd( 4p)     0.00131       0.64270
   226    C   11  pz     Ryd( 3p)     0.00076       0.38451
   227    C   11  pz     Ryd( 5p)     0.00001       2.90202
   228    C   11  dxy    Ryd( 3d)     0.00054       2.61947
   229    C   11  dxz    Ryd( 3d)     0.00051       1.77763
   230    C   11  dyz    Ryd( 3d)     0.00043       1.76574
   231    C   11  dx2y2  Ryd( 3d)     0.00066       2.65992
   232    C   11  dz2    Ryd( 3d)     0.00052       2.13622

   233    C   12  S      Cor( 1S)     1.99848     -10.39082
   234    C   12  S      Val( 2S)     0.91983      -0.14350
   235    C   12  S      Ryd( 3S)     0.00118       0.93574
   236    C   12  S      Ryd( 4S)     0.00031       0.98015
   237    C   12  S      Ryd( 5S)     0.00002      23.19341
   238    C   12  px     Val( 2p)     1.07291      -0.04275
   239    C   12  px     Ryd( 4p)     0.00740       0.93311
   240    C   12  px     Ryd( 3p)     0.00027       0.56536
   241    C   12  px     Ryd( 5p)     0.00023       3.39584
   242    C   12  py     Val( 2p)     0.97571      -0.07753
   243    C   12  py     Ryd( 4p)     0.00679       1.04366
   244    C   12  py     Ryd( 3p)     0.00027       0.51965
   245    C   12  py     Ryd( 5p)     0.00039       3.24385
   246    C   12  pz     Val( 2p)     1.08502      -0.07412
   247    C   12  pz     Ryd( 4p)     0.00138       0.71857
   248    C   12  pz     Ryd( 3p)     0.00058       0.36085
   249    C   12  pz     Ryd( 5p)     0.00003       2.85261
   250    C   12  dxy    Ryd( 3d)     0.00148       2.33937
   251    C   12  dxz    Ryd( 3d)     0.00103       1.71373
   252    C   12  dyz    Ryd( 3d)     0.00130       1.65184
   253    C   12  dx2y2  Ryd( 3d)     0.00113       2.48232
   254    C   12  dz2    Ryd( 3d)     0.00088       2.08762

   255    C   13  S      Cor( 1S)     1.99898     -10.30898
   256    C   13  S      Val( 2S)     0.92834      -0.08939
   257    C   13  S      Ryd( 3S)     0.00070       0.83471
   258    C   13  S      Ryd( 4S)     0.00002      23.45922
   259    C   13  px     Val( 2p)     1.07587       0.02874
   260    C   13  px     Ryd( 4p)     0.00363       1.08656
   261    C   13  px     Ryd( 3p)     0.00052       0.66039
   262    C   13  px     Ryd( 5p)     0.00017       3.37349
   263    C   13  py     Val( 2p)     1.15485       0.01986
   264    C   13  py     Ryd( 4p)     0.00658       1.00170
   265    C   13  py     Ryd( 3p)     0.00036       0.54542
   266    C   13  py     Ryd( 5p)     0.00010       3.39214
   267    C   13  pz     Val( 2p)     1.01549      -0.02536
   268    C   13  pz     Ryd( 4p)     0.00096       0.66846
   269    C   13  pz     Ryd( 3p)     0.00045       0.40116
   270    C   13  pz     Ryd( 5p)     0.00001       2.86853
   271    C   13  dxy    Ryd( 3d)     0.00062       2.63317
   272    C   13  dxz    Ryd( 3d)     0.00051       1.78445
   273    C   13  dyz    Ryd( 3d)     0.00041       1.77091
   274    C   13  dx2y2  Ryd( 3d)     0.00059       2.68790
   275    C   13  dz2    Ryd( 3d)     0.00055       2.12822

   276    C   14  S      Cor( 1S)     1.99909     -10.31770
   277    C   14  S      Val( 2S)     0.94377      -0.09495
   278    C   14  S      Ryd( 3S)     0.00287       0.81718
   279    C   14  S      Ryd( 4S)     0.00032       0.89538
   280    C   14  S      Ryd( 5S)     0.00002      23.40768
   281    C   14  px     Val( 2p)     1.10333       0.00895
   282    C   14  px     Ryd( 4p)     0.00622       0.93144
   283    C   14  px     Ryd( 3p)     0.00042       0.55225
   284    C   14  px     Ryd( 5p)     0.00014       3.27504
   285    C   14  py     Val( 2p)     1.14402      -0.00080
   286    C   14  py     Ryd( 4p)     0.00487       1.06081
   287    C   14  py     Ryd( 3p)     0.00038       0.45490
   288    C   14  py     Ryd( 5p)     0.00009       3.29632
   289    C   14  pz     Val( 2p)     1.00702      -0.03653
   290    C   14  pz     Ryd( 4p)     0.00132       0.63075
   291    C   14  pz     Ryd( 3p)     0.00049       0.37308
   292    C   14  pz     Ryd( 5p)     0.00001       2.84930
   293    C   14  dxy    Ryd( 3d)     0.00062       2.60397
   294    C   14  dxz    Ryd( 3d)     0.00061       1.77461
   295    C   14  dyz    Ryd( 3d)     0.00045       1.74853
   296    C   14  dx2y2  Ryd( 3d)     0.00047       2.65855
   297    C   14  dz2    Ryd( 3d)     0.00038       2.13444

   298    C   15  S      Cor( 1S)     1.99842     -10.38189
   299    C   15  S      Val( 2S)     0.91219      -0.13436
   300    C   15  S      Ryd( 3S)     0.00109       0.95266
   301    C   15  S      Ryd( 4S)     0.00029       0.95638
   302    C   15  S      Ryd( 5S)     0.00001      23.22303
   303    C   15  px     Val( 2p)     0.94010      -0.08965
   304    C   15  px     Ryd( 4p)     0.00660       1.08395
   305    C   15  px     Ryd( 3p)     0.00043       0.73709
   306    C   15  px     Ryd( 5p)     0.00038       2.98732
   307    C   15  py     Val( 2p)     1.11498      -0.03321
   308    C   15  py     Ryd( 4p)     0.00684       0.91193
   309    C   15  py     Ryd( 3p)     0.00017       0.61315
   310    C   15  py     Ryd( 5p)     0.00024       3.33666
   311    C   15  pz     Val( 2p)     1.13915      -0.07689
   312    C   15  pz     Ryd( 4p)     0.00186       0.71719
   313    C   15  pz     Ryd( 3p)     0.00047       0.41656
   314    C   15  pz     Ryd( 5p)     0.00004       2.78429
   315    C   15  dxy    Ryd( 3d)     0.00104       2.54791
   316    C   15  dxz    Ryd( 3d)     0.00145       1.61428
   317    C   15  dyz    Ryd( 3d)     0.00061       1.75916
   318    C   15  dx2y2  Ryd( 3d)     0.00164       2.29694
   319    C   15  dz2    Ryd( 3d)     0.00093       2.07591

   320   Cl   16  S      Cor( 1S)     2.00000    -101.15938
   321   Cl   16  S      Cor( 2S)     1.99972     -10.84833
   322   Cl   16  S      Val( 3S)     1.81931      -0.99839
   323   Cl   16  S      Ryd( 4S)     0.00232       0.82276
   324   Cl   16  S      Ryd( 5S)     0.00012       1.16086
   325   Cl   16  S      Ryd( 6S)     0.00000      18.18834
   326   Cl   16  S      Ryd( 7S)     0.00000     207.60934
   327   Cl   16  px     Cor( 2p)     1.99992      -7.45769
   328   Cl   16  px     Val( 3p)     1.25536      -0.21164
   329   Cl   16  px     Ryd( 5p)     0.00372       0.48639
   330   Cl   16  px     Ryd( 4p)     0.00018       0.42096
   331   Cl   16  px     Ryd( 6p)     0.00003       4.11507
   332   Cl   16  px     Ryd( 7p)     0.00000      24.96613
   333   Cl   16  py     Cor( 2p)     1.99999      -7.45333
   334   Cl   16  py     Val( 3p)     1.96591      -0.30664
   335   Cl   16  py     Ryd( 5p)     0.00185       0.51843
   336   Cl   16  py     Ryd( 4p)     0.00014       0.48730
   337   Cl   16  py     Ryd( 6p)     0.00001       3.51867
   338   Cl   16  py     Ryd( 7p)     0.00000      24.94029
   339   Cl   16  pz     Cor( 2p)     1.99999      -7.45336
   340   Cl   16  pz     Val( 3p)     1.93853      -0.30394
   341   Cl   16  pz     Ryd( 5p)     0.00265       0.51080
   342   Cl   16  pz     Ryd( 4p)     0.00016       0.42515
   343   Cl   16  pz     Ryd( 6p)     0.00001       3.29102
   344   Cl   16  pz     Ryd( 7p)     0.00000      24.90257
   345   Cl   16  dxy    Ryd( 3d)     0.00132       1.29387
   346   Cl   16  dxz    Ryd( 3d)     0.00285       1.09475
   347   Cl   16  dyz    Ryd( 3d)     0.00004       1.01927
   348   Cl   16  dx2y2  Ryd( 3d)     0.00438       1.38144
   349   Cl   16  dz2    Ryd( 3d)     0.00144       1.14220

   350   Cl   17  S      Cor( 1S)     2.00000    -101.15702
   351   Cl   17  S      Cor( 2S)     1.99971     -10.85012
   352   Cl   17  S      Val( 3S)     1.81990      -1.00109
   353   Cl   17  S      Ryd( 4S)     0.00243       0.78446
   354   Cl   17  S      Ryd( 5S)     0.00008       1.31943
   355   Cl   17  S      Ryd( 6S)     0.00000      18.00191
   356   Cl   17  S      Ryd( 7S)     0.00000     207.67980
   357   Cl   17  px     Cor( 2p)     1.99998      -7.45498
   358   Cl   17  px     Val( 3p)     1.81814      -0.28591
   359   Cl   17  px     Ryd( 5p)     0.00228       0.51552
   360   Cl   17  px     Ryd( 4p)     0.00013       0.46380
   361   Cl   17  px     Ryd( 6p)     0.00001       5.54594
   362   Cl   17  px     Ryd( 7p)     0.00000      23.11306
   363   Cl   17  py     Cor( 2p)     1.99993      -7.45776
   364   Cl   17  py     Val( 3p)     1.40049      -0.23239
   365   Cl   17  py     Ryd( 5p)     0.00319       0.49699
   366   Cl   17  py     Ryd( 4p)     0.00014       0.40422
   367   Cl   17  py     Ryd( 6p)     0.00001       5.93473
   368   Cl   17  py     Ryd( 7p)     0.00000      23.00603
   369   Cl   17  pz     Cor( 2p)     1.99999      -7.45426
   370   Cl   17  pz     Val( 3p)     1.93143      -0.30331
   371   Cl   17  pz     Ryd( 5p)     0.00239       0.51444
   372   Cl   17  pz     Ryd( 4p)     0.00018       0.39902
   373   Cl   17  pz     Ryd( 6p)     0.00001       4.99702
   374   Cl   17  pz     Ryd( 7p)     0.00000      23.22519
   375   Cl   17  dxy    Ryd( 3d)     0.00339       1.35564
   376   Cl   17  dxz    Ryd( 3d)     0.00066       1.03548
   377   Cl   17  dyz    Ryd( 3d)     0.00198       1.07768
   378   Cl   17  dx2y2  Ryd( 3d)     0.00228       1.32296
   379   Cl   17  dz2    Ryd( 3d)     0.00145       1.14373

   380    H   18  S      Val( 1S)     0.77812       0.13556
   381    H   18  S      Ryd( 2S)     0.00078       0.82208
   382    H   18  S      Ryd( 3S)     0.00022       2.09953
   383    H   18  px     Ryd( 2p)     0.00018       2.26424
   384    H   18  py     Ryd( 2p)     0.00032       2.62289
   385    H   18  pz     Ryd( 2p)     0.00012       1.71913

   386    H   19  S      Val( 1S)     0.77482       0.16080
   387    H   19  S      Ryd( 2S)     0.00093       1.14353
   388    H   19  S      Ryd( 3S)     0.00017       1.90903
   389    H   19  px     Ryd( 2p)     0.00015       2.28418
   390    H   19  py     Ryd( 2p)     0.00036       2.66498
   391    H   19  pz     Ryd( 2p)     0.00011       1.73849

   392    H   20  S      Val( 1S)     0.77392       0.14882
   393    H   20  S      Ryd( 2S)     0.00107       1.15368
   394    H   20  S      Ryd( 3S)     0.00021       1.91840
   395    H   20  px     Ryd( 2p)     0.00013       2.26382
   396    H   20  py     Ryd( 2p)     0.00039       2.67154
   397    H   20  pz     Ryd( 2p)     0.00012       1.73776

 WARNING:  1 low occupancy (<1.9990e) core orbital  found on  C    2
           1 low occupancy (<1.9990e) core orbital  found on  C    3
           1 low occupancy (<1.9990e) core orbital  found on  C    4
           1 low occupancy (<1.9990e) core orbital  found on  C    5
           1 low occupancy (<1.9990e) core orbital  found on  C    6
           1 low occupancy (<1.9990e) core orbital  found on  C   10
           1 low occupancy (<1.9990e) core orbital  found on  C   11
           1 low occupancy (<1.9990e) core orbital  found on  C   12
           1 low occupancy (<1.9990e) core orbital  found on  C   13
           1 low occupancy (<1.9990e) core orbital  found on  C   15

 WARNING:  Population inversion found on atom  C    1
           Population inversion found on atom  C    2
           Population inversion found on atom  C    3
           Population inversion found on atom  C    4
           Population inversion found on atom  C    5
           Population inversion found on atom  C    6
           Population inversion found on atom Cl    8
           Population inversion found on atom  O    9
           Population inversion found on atom  C   10
           Population inversion found on atom  C   11
           Population inversion found on atom  C   12
           Population inversion found on atom  C   13
           Population inversion found on atom  C   14
           Population inversion found on atom  C   15
           Population inversion found on atom Cl   16
           Population inversion found on atom Cl   17


 Summary of Natural Population Analysis:                  
                                                          
                                       Natural Population 
                Natural  -----------------------------------------------
    Atom  No    Charge         Core      Valence    Rydberg      Total
 -----------------------------------------------------------------------
      C    1    0.38537      1.99903     3.56341    0.05218     5.61463
      C    2   -0.09672      1.99758     4.07097    0.02817     6.09672
      C    3    0.01589      1.99795     3.96374    0.02243     5.98411
      C    4   -0.25031      1.99899     4.22401    0.02732     6.25031
      C    5   -0.17911      1.99897     4.16371    0.01642     6.17911
      C    6   -0.25028      1.99889     4.23004    0.02136     6.25028
      H    7    0.21167      0.00000     0.78656    0.00178     0.78833
     Cl    8   -0.00729      9.99953     6.98088    0.02688    17.00729
      O    9   -0.67431      1.99976     6.65904    0.01550     8.67431
      C   10   -0.00315      1.99886     3.98514    0.01915     6.00315
      C   11   -0.21729      1.99888     4.20082    0.01759     6.21729
      C   12   -0.07662      1.99848     4.05347    0.02467     6.07662
      C   13   -0.18971      1.99898     4.17454    0.01619     6.18971
      C   14   -0.21694      1.99909     4.19815    0.01970     6.21694
      C   15   -0.12894      1.99842     4.10642    0.02410     6.12894
     Cl   16    0.00007      9.99962     6.97911    0.02120    16.99993
     Cl   17    0.00981      9.99961     6.96997    0.02061    16.99019
      H   18    0.22027      0.00000     0.77812    0.00161     0.77973
      H   19    0.22345      0.00000     0.77482    0.00172     0.77655
      H   20    0.22416      0.00000     0.77392    0.00192     0.77584
 =======================================================================
   * Total *   -0.99999     55.98264    79.63683    0.38051   135.99999

                                 Natural Population      
 --------------------------------------------------------
   Core                      55.98264 ( 99.9690% of  56)
   Valence                   79.63683 ( 99.5460% of  80)
   Natural Minimal Basis    135.61947 ( 99.7202% of 136)
   Natural Rydberg Basis      0.38051 (  0.2798% of 136)
 --------------------------------------------------------

    Atom  No          Natural Electron Configuration
 ----------------------------------------------------------------------------
      C    1      [core]2S( 0.83)2p( 2.73)3S( 0.01)3d( 0.01)4p( 0.03)
      C    2      [core]2S( 1.00)2p( 3.07)3S( 0.01)3d( 0.01)4p( 0.01)
      C    3      [core]2S( 0.93)2p( 3.03)3S( 0.01)4p( 0.01)
      C    4      [core]2S( 0.99)2p( 3.23)3d( 0.01)4p( 0.02)
      C    5      [core]2S( 0.94)2p( 3.22)4p( 0.01)
      C    6      [core]2S( 0.86)2p( 3.37)4p( 0.01)
      H    7            1S( 0.79)
     Cl    8      [core]3S( 1.80)3p( 5.18)3d( 0.01)4p( 0.01)
      O    9      [core]2S( 1.68)2p( 4.98)3p( 0.01)3d( 0.01)
      C   10      [core]2S( 0.86)2p( 3.13)4p( 0.01)
      C   11      [core]2S( 0.92)2p( 3.28)4p( 0.01)
      C   12      [core]2S( 0.92)2p( 3.13)3d( 0.01)4p( 0.02)
      C   13      [core]2S( 0.93)2p( 3.25)4p( 0.01)
      C   14      [core]2S( 0.94)2p( 3.25)4p( 0.01)
      C   15      [core]2S( 0.91)2p( 3.19)3d( 0.01)4p( 0.02)
     Cl   16      [core]3S( 1.82)3p( 5.16)3d( 0.01)5p( 0.01)
     Cl   17      [core]3S( 1.82)3p( 5.15)3d( 0.01)5p( 0.01)
      H   18            1S( 0.78)
      H   19            1S( 0.77)
      H   20            1S( 0.77)


 NATURAL BOND ORBITAL ANALYSIS:

                       Occupancies       Lewis Structure    Low   High
           Occ.    -------------------  -----------------   occ   occ
  Cycle   Thresh.   Lewis   Non-Lewis     CR  BD  3C  LP    (L)   (NL)   Dev
 =============================================================================
   1(1)    1.90   129.68451   6.31549     28  23   0  17     7      6    0.56
   2(2)    1.90   129.68451   6.31549     28  23   0  17     7      6    0.56
   3(1)    1.80   131.04895   4.95105     28  25   0  15     4      6    0.46
   4(2)    1.80   131.04895   4.95105     28  25   0  15     4      6    0.46
   5(1)    1.70   132.38806   3.61194     28  27   0  13     2      6    0.40
   6(2)    1.70   132.35159   3.64841     28  27   0  13     2      6    0.41
   7(3)    1.70   132.38806   3.61194     28  27   0  13     2      6    0.40
   8(1)    1.60   132.86862   3.13138     28  28   0  12     1      6    0.41
   9(2)    1.60   132.38806   3.61194     28  27   0  13     2      6    0.40
  10(3)    1.60   132.35159   3.64841     28  27   0  13     2      6    0.41
  11(4)    1.60   132.38806   3.61194     28  27   0  13     2      6    0.40
  12(5)    1.60   132.35159   3.64841     28  27   0  13     2      6    0.41
  13(6)    1.60   132.38806   3.61194     28  27   0  13     2      6    0.40
  14(7)    1.60   132.35159   3.64841     28  27   0  13     2      6    0.41
  15(8)    1.60   132.38806   3.61194     28  27   0  13     2      6    0.40
  16(9)    1.60   132.35159   3.64841     28  27   0  13     2      6    0.41
  17(1)    1.50   132.73356   3.26644     28  28   0  12     0      6    0.57
  18(2)    1.50   132.73356   3.26644     28  28   0  12     0      6    0.57
  19(1)    1.60   132.86862   3.13138     28  28   0  12     1      6    0.41
 -----------------------------------------------------------------------------

 Structure accepted: RESONANCE keyword permits strongly delocalized structure

 WARNING:  1 low occupancy (<1.9990e) core orbital  found on  C    2
           1 low occupancy (<1.9990e) core orbital  found on  C    3
           1 low occupancy (<1.9990e) core orbital  found on  C    4
           1 low occupancy (<1.9990e) core orbital  found on  C    5
           1 low occupancy (<1.9990e) core orbital  found on  C    6
           1 low occupancy (<1.9990e) core orbital  found on  C   10
           1 low occupancy (<1.9990e) core orbital  found on  C   11
           1 low occupancy (<1.9990e) core orbital  found on  C   12
           1 low occupancy (<1.9990e) core orbital  found on  C   13
           1 low occupancy (<1.9990e) core orbital  found on  C   15

 --------------------------------------------------------
   Core                     55.98266 ( 99.969% of  56)
   Valence Lewis            76.88597 ( 96.107% of  80)
  ==================       ============================
   Total Lewis             132.86862 ( 97.698% of 136)
  -----------------------------------------------------
   Valence non-Lewis         2.87582 (  2.115% of 136)
   Rydberg non-Lewis         0.25555 (  0.188% of 136)
  ==================       ============================
   Total non-Lewis           3.13138 (  2.302% of 136)
 --------------------------------------------------------


       (Occupancy)   Bond orbital/ Coefficients/ Hybrids
 ---------------------------------------------------------------------------------
     1. (1.97033) BD ( 1) C   1 - C   2  
                ( 47.50%)   0.6892* C   1 s( 32.18%)p 2.11( 67.78%)d 0.00(  0.03%)
                                           -0.0003  0.5669  0.0202  0.0105  0.0002
                                            0.4870  0.0327 -0.0122  0.0058 -0.6611
                                            0.0232  0.0002  0.0037  0.0428 -0.0013
                                           -0.0000 -0.0002 -0.0140  0.0008 -0.0013
                                           -0.0110 -0.0052
                ( 52.50%)   0.7246* C   2 s( 47.69%)p 1.09( 52.21%)d 0.00(  0.10%)
                                           -0.0003  0.6905  0.0106 -0.0024  0.0005
                                           -0.6564  0.0131  0.0073  0.0044  0.3009
                                           -0.0052 -0.0101 -0.0003 -0.0189  0.0004
                                            0.0008 -0.0000 -0.0258  0.0016 -0.0024
                                           -0.0104 -0.0156
     2. (1.96562) BD ( 1) C   1 - C   4  
                ( 48.79%)   0.6985* C   1 s( 36.70%)p 1.72( 63.27%)d 0.00(  0.03%)
                                           -0.0006  0.6052  0.0281 -0.0051  0.0001
                                            0.2961  0.0250 -0.0072  0.0008  0.7364
                                            0.0010 -0.0103 -0.0061 -0.0426 -0.0000
                                            0.0006  0.0004  0.0123 -0.0007 -0.0012
                                           -0.0097 -0.0066
                ( 51.21%)   0.7156* C   4 s( 35.77%)p 1.79( 64.20%)d 0.00(  0.04%)
                                            0.0001  0.5977  0.0213  0.0008  0.0005
                                           -0.3836  0.0161  0.0016 -0.0017 -0.7018
                                           -0.0032  0.0147 -0.0080  0.0418  0.0002
                                           -0.0008  0.0005  0.0106 -0.0006 -0.0018
                                           -0.0071 -0.0140
     3. (1.99650) BD ( 1) C   1 - O   9  
                ( 35.54%)   0.5961* C   1 s( 30.99%)p 2.22( 68.87%)d 0.00(  0.14%)
                                           -0.0001  0.5538 -0.0549 -0.0149 -0.0015
                                           -0.8174  0.0651  0.0118 -0.0014 -0.1260
                                            0.0136  0.0018  0.0001  0.0067 -0.0003
                                            0.0001 -0.0000  0.0127 -0.0007 -0.0000
                                            0.0305 -0.0180
                ( 64.46%)   0.8029* O   9 s( 43.44%)p 1.30( 56.44%)d 0.00(  0.12%)
                                            0.0000  0.6586 -0.0261 -0.0027 -0.0001
                                            0.7293 -0.0220  0.0019  0.0031  0.1791
                                           -0.0039 -0.0004  0.0002 -0.0032  0.0001
                                            0.0001 -0.0000  0.0132 -0.0004  0.0001
                                            0.0283 -0.0159
     4. (1.98546) BD ( 2) C   1 - O   9  
                ( 29.07%)   0.5392* C   1 s(  0.00%)p 1.00( 99.50%)d 0.01(  0.50%)
                                            0.0000 -0.0022  0.0002 -0.0001 -0.0001
                                           -0.0027 -0.0006  0.0004  0.0000  0.0605
                                            0.0019  0.0020  0.0005  0.9947  0.0318
                                            0.0271  0.0092 -0.0042 -0.0686 -0.0161
                                            0.0012  0.0011
                ( 70.93%)   0.8422* O   9 s(  0.00%)p 1.00( 99.88%)d 0.00(  0.12%)
                                            0.0000 -0.0024  0.0001  0.0002  0.0000
                                           -0.0083  0.0002  0.0002  0.0001  0.0605
                                           -0.0004  0.0004 -0.0001  0.9975 -0.0066
                                            0.0051 -0.0027  0.0020  0.0341  0.0070
                                           -0.0007 -0.0004
     5. (1.98821) BD ( 1) C   2 - C   3  
                ( 49.32%)   0.7023* C   2 s( 51.91%)p 0.92( 47.90%)d 0.00(  0.18%)
                                           -0.0001  0.7196 -0.0352  0.0018 -0.0006
                                            0.6568 -0.0283 -0.0047  0.0051 -0.2146
                                            0.0209 -0.0052  0.0046  0.0149 -0.0015
                                            0.0002 -0.0002  0.0044 -0.0001 -0.0002
                                            0.0359 -0.0232
                ( 50.68%)   0.7119* C   3 s( 52.14%)p 0.92( 47.84%)d 0.00(  0.02%)
                                           -0.0001  0.7216 -0.0264  0.0019 -0.0006
                                           -0.5464  0.0238 -0.0056 -0.0094 -0.4215
                                            0.0285  0.0026  0.0023  0.0263 -0.0017
                                           -0.0002 -0.0003  0.0088 -0.0006  0.0001
                                            0.0091 -0.0058
     6. (1.92378) BD ( 2) C   2 - C   3  
                ( 50.74%)   0.7123* C   2 s(  0.77%)p99.99( 98.95%)d 0.37(  0.28%)
                                            0.0001 -0.0584 -0.0654 -0.0046  0.0004
                                            0.3611 -0.0172 -0.0146  0.0082  0.9240
                                            0.0388  0.0124 -0.0003 -0.0547 -0.0027
                                           -0.0007  0.0001  0.0415 -0.0025 -0.0039
                                           -0.0146 -0.0294
                ( 49.26%)   0.7019* C   3 s(  0.49%)p99.99( 99.48%)d 0.07(  0.03%)
                                            0.0002 -0.0084 -0.0693 -0.0036  0.0007
                                           -0.6115  0.0141 -0.0059 -0.0086  0.7844
                                            0.0546 -0.0116 -0.0002 -0.0465 -0.0028
                                            0.0013 -0.0001 -0.0149  0.0010 -0.0008
                                            0.0034 -0.0103
     7. (1.84394) BD ( 3) C   2 - C   3  
                ( 50.94%)   0.7137* C   2 s(  0.00%)p 1.00( 99.79%)d 0.00(  0.21%)
                                           -0.0000 -0.0008  0.0001  0.0001  0.0000
                                           -0.0021  0.0001  0.0001 -0.0002  0.0598
                                           -0.0001  0.0005 -0.0001  0.9971  0.0010
                                            0.0075 -0.0006  0.0019  0.0327  0.0316
                                           -0.0020 -0.0032
                ( 49.06%)   0.7004* C   3 s(  0.00%)p 1.00( 99.95%)d 0.00(  0.05%)
                                            0.0000  0.0018  0.0001 -0.0004 -0.0000
                                            0.0029 -0.0006 -0.0002 -0.0001  0.0615
                                           -0.0000 -0.0001 -0.0001  0.9978 -0.0008
                                           -0.0106 -0.0018 -0.0013 -0.0208  0.0062
                                           -0.0006 -0.0008
     8. (1.96983) BD ( 1) C   3 - C   6  
                ( 49.46%)   0.7033* C   3 s( 47.83%)p 1.09( 52.14%)d 0.00(  0.03%)
                                           -0.0001  0.6914  0.0164 -0.0020  0.0010
                                            0.5649  0.0068  0.0102 -0.0048  0.4483
                                           -0.0089  0.0120 -0.0022 -0.0305 -0.0002
                                           -0.0013  0.0001  0.0102 -0.0008 -0.0018
                                           -0.0104 -0.0074
                ( 50.54%)   0.7109* C   6 s( 29.52%)p 2.39( 70.44%)d 0.00(  0.04%)
                                           -0.0002  0.5433 -0.0071 -0.0008 -0.0004
                                           -0.3467 -0.0213  0.0013 -0.0003 -0.7625
                                            0.0101  0.0038  0.0012  0.0475 -0.0020
                                           -0.0001  0.0001  0.0113 -0.0004 -0.0020
                                           -0.0116 -0.0128
     9. (1.98117) BD ( 1) C   4 - C   5  
                ( 49.84%)   0.7060* C   4 s( 38.41%)p 1.60( 61.56%)d 0.00(  0.03%)
                                           -0.0001  0.6197  0.0000  0.0097 -0.0002
                                            0.7773 -0.0113 -0.0094  0.0099  0.1027
                                           -0.0222  0.0030 -0.0013 -0.0046  0.0016
                                           -0.0001  0.0000  0.0022 -0.0002 -0.0007
                                            0.0103 -0.0132
                ( 50.16%)   0.7082* C   5 s( 33.04%)p 2.03( 66.93%)d 0.00(  0.03%)
                                           -0.0000  0.5747  0.0124 -0.0018 -0.0002
                                           -0.8156  0.0121  0.0156  0.0034 -0.0510
                                           -0.0307  0.0046 -0.0006  0.0095  0.0017
                                           -0.0001  0.0001  0.0048 -0.0006 -0.0004
                                            0.0111 -0.0109
    10. (1.98974) BD ( 1) C   4 -Cl   8  
                ( 45.30%)   0.6730* C   4 s( 25.75%)p 2.88( 74.06%)d 0.01(  0.20%)
                                           -0.0002  0.5066 -0.0287 -0.0059 -0.0005
                                           -0.4971  0.0203  0.0072  0.0078  0.7005
                                           -0.0226 -0.0073 -0.0104 -0.0403  0.0010
                                            0.0004  0.0006 -0.0343  0.0019 -0.0032
                                           -0.0128 -0.0245
                ( 54.70%)   0.7396*Cl   8 s( 20.95%)p 3.75( 78.54%)d 0.02(  0.51%)
                                            0.0000  0.0001  0.4562  0.0374  0.0015
                                            0.0003 -0.0000  0.0000  0.5006 -0.0321
                                           -0.0036  0.0004 -0.0001 -0.0001 -0.7281
                                            0.0437  0.0063 -0.0011  0.0001  0.0000
                                            0.0399 -0.0024 -0.0004  0.0001 -0.0000
                                           -0.0582  0.0032 -0.0045 -0.0203 -0.0355
    11. (1.95953) BD ( 1) C   5 - C   6  
                ( 48.68%)   0.6977* C   5 s( 38.35%)p 1.61( 61.61%)d 0.00(  0.04%)
                                            0.0001  0.6192  0.0119 -0.0003  0.0015
                                            0.4757 -0.0210 -0.0062  0.0023 -0.6218
                                           -0.0042  0.0130 -0.0052  0.0492  0.0005
                                           -0.0007  0.0004 -0.0136  0.0011 -0.0022
                                           -0.0049 -0.0137
                ( 51.32%)   0.7164* C   6 s( 38.22%)p 1.62( 61.75%)d 0.00(  0.03%)
                                           -0.0004  0.6182  0.0047  0.0022 -0.0003
                                           -0.4501 -0.0025  0.0017 -0.0015  0.6433
                                           -0.0159 -0.0042  0.0053 -0.0281  0.0019
                                            0.0004 -0.0005 -0.0121  0.0003 -0.0015
                                           -0.0029 -0.0137
    12. (1.77385) BD ( 2) C   5 - C   6  
                ( 42.21%)   0.6497* C   5 s(  0.00%)p 1.00( 99.92%)d 0.00(  0.07%)
                                           -0.0000 -0.0065 -0.0012  0.0020  0.0003
                                            0.0024  0.0006 -0.0024 -0.0010  0.0742
                                            0.0008  0.0009  0.0002  0.9967  0.0031
                                            0.0197 -0.0002  0.0011  0.0134 -0.0226
                                            0.0019  0.0025
                ( 57.79%)   0.7602* C   6 s(  0.00%)p 1.00( 99.97%)d 0.00(  0.03%)
                                            0.0000 -0.0031 -0.0001 -0.0005  0.0002
                                            0.0116 -0.0002 -0.0005 -0.0001  0.0547
                                            0.0017  0.0008 -0.0003  0.9981  0.0109
                                            0.0174 -0.0018 -0.0006 -0.0114  0.0108
                                           -0.0008 -0.0013
    13. (1.97055) BD ( 1) C   5 - H   7  
                ( 60.46%)   0.7775* C   5 s( 28.57%)p 2.50( 71.39%)d 0.00(  0.04%)
                                           -0.0005  0.5342 -0.0173  0.0027 -0.0012
                                            0.3269  0.0059 -0.0019 -0.0012  0.7772
                                            0.0030 -0.0001  0.0006 -0.0551  0.0003
                                           -0.0008 -0.0002  0.0133 -0.0010 -0.0021
                                           -0.0108 -0.0095
                ( 39.54%)   0.6288* H   7 s( 99.96%)p 0.00(  0.04%)
                                            0.9998  0.0018  0.0006 -0.0043 -0.0201
                                            0.0018
    14. (1.97155) BD ( 1) C   6 - C  10  
                ( 49.51%)   0.7036* C   6 s( 32.21%)p 2.10( 67.77%)d 0.00(  0.02%)
                                            0.0000  0.5675 -0.0015 -0.0008  0.0008
                                            0.8226  0.0045 -0.0076 -0.0003  0.0297
                                            0.0000 -0.0000 -0.0007 -0.0094 -0.0001
                                            0.0001  0.0000  0.0001 -0.0005 -0.0005
                                            0.0104 -0.0102
                ( 50.49%)   0.7106* C  10 s( 33.98%)p 1.94( 66.01%)d 0.00(  0.02%)
                                            0.0000  0.5829  0.0045  0.0000 -0.8118
                                           -0.0272 -0.0056 -0.0029  0.0064  0.0031
                                            0.0001  0.0003  0.0119  0.0001  0.0000
                                            0.0001  0.0003 -0.0004  0.0003  0.0105
                                           -0.0092
    15. (1.96372) BD ( 1) C  10 - C  11  
                ( 50.30%)   0.7092* C  10 s( 32.98%)p 2.03( 66.98%)d 0.00(  0.04%)
                                            0.0003  0.5743  0.0000  0.0000  0.4184
                                           -0.0013  0.0050 -0.0008  0.7027 -0.0154
                                            0.0054  0.0037  0.0257 -0.0016  0.0006
                                            0.0004  0.0128 -0.0002  0.0013 -0.0027
                                           -0.0142
                ( 49.70%)   0.7050* C  11 s( 36.46%)p 1.74( 63.50%)d 0.00(  0.04%)
                                            0.0000  0.6038 -0.0012  0.0026 -0.4344
                                            0.0305  0.0037  0.0004 -0.6663 -0.0131
                                            0.0125 -0.0026 -0.0328 -0.0014  0.0005
                                            0.0000  0.0105  0.0004  0.0022 -0.0088
                                           -0.0153
    16. (1.61177) BD ( 2) C  10 - C  11  
                ( 46.85%)   0.6845* C  10 s(  0.00%)p 1.00( 99.95%)d 0.00(  0.05%)
                                           -0.0000  0.0010  0.0002 -0.0000  0.0149
                                           -0.0000 -0.0000 -0.0001 -0.0462 -0.0023
                                            0.0004  0.0001  0.9984  0.0059 -0.0174
                                           -0.0052 -0.0007  0.0202  0.0095  0.0009
                                            0.0005
                ( 53.15%)   0.7291* C  11 s(  0.00%)p 1.00( 99.96%)d 0.00(  0.04%)
                                            0.0000  0.0025  0.0002  0.0001  0.0159
                                            0.0012  0.0003 -0.0002 -0.0572 -0.0010
                                           -0.0004 -0.0001  0.9978  0.0090  0.0176
                                           -0.0010 -0.0003  0.0046 -0.0202 -0.0011
                                           -0.0022
    17. (1.96969) BD ( 1) C  10 - C  13  
                ( 50.99%)   0.7140* C  10 s( 32.96%)p 2.03( 67.00%)d 0.00(  0.04%)
                                            0.0003  0.5741  0.0019 -0.0001  0.4062
                                           -0.0025  0.0033 -0.0012 -0.7094  0.0147
                                           -0.0027 -0.0035 -0.0395  0.0017 -0.0005
                                           -0.0002 -0.0129 -0.0005  0.0017 -0.0037
                                           -0.0141
                ( 49.01%)   0.7001* C  13 s( 36.17%)p 1.76( 63.79%)d 0.00(  0.04%)
                                            0.0002  0.6014  0.0034  0.0020 -0.4225
                                            0.0331  0.0051  0.0015  0.6756  0.0101
                                           -0.0118  0.0019  0.0399  0.0000 -0.0007
                                           -0.0002 -0.0103 -0.0007  0.0020 -0.0083
                                           -0.0147
    18. (1.97142) BD ( 1) C  11 - C  12  
                ( 48.30%)   0.6949* C  11 s( 34.51%)p 1.90( 65.45%)d 0.00(  0.04%)
                                            0.0002  0.5872  0.0156  0.0004  0.8076
                                           -0.0144 -0.0109  0.0015  0.0065 -0.0415
                                            0.0033  0.0005 -0.0140 -0.0017  0.0001
                                           -0.0001 -0.0027 -0.0009  0.0005  0.0142
                                           -0.0133
                ( 51.70%)   0.7191* C  12 s( 38.64%)p 1.59( 61.33%)d 0.00(  0.03%)
                                           -0.0002  0.6216  0.0060 -0.0022  0.0007
                                           -0.7812  0.0056 -0.0104 -0.0097  0.0450
                                           -0.0251 -0.0021 -0.0025  0.0144 -0.0016
                                            0.0000  0.0001  0.0011 -0.0005  0.0006
                                            0.0107 -0.0132
    19. (1.97724) BD ( 1) C  11 - H  20  
                ( 61.26%)   0.7827* C  11 s( 28.92%)p 2.46( 71.05%)d 0.00(  0.03%)
                                           -0.0003  0.5377 -0.0088 -0.0026 -0.3954
                                            0.0016  0.0011  0.0014  0.7428  0.0101
                                            0.0002  0.0004  0.0476 -0.0000  0.0006
                                            0.0002 -0.0131 -0.0008  0.0016 -0.0096
                                           -0.0091
                ( 38.74%)   0.6224* H  20 s( 99.96%)p 0.00(  0.04%)
                                            0.9998  0.0010  0.0012  0.0068 -0.0187
                                           -0.0015
    20. (1.97902) BD ( 1) C  12 - C  15  
                ( 49.93%)   0.7066* C  12 s( 38.19%)p 1.62( 61.78%)d 0.00(  0.03%)
                                            0.0000  0.6179  0.0046  0.0093 -0.0005
                                            0.4543 -0.0233 -0.0005  0.0025 -0.6396
                                           -0.0085 -0.0083 -0.0107 -0.0404 -0.0000
                                           -0.0004 -0.0006 -0.0104 -0.0008  0.0015
                                           -0.0057 -0.0119
                ( 50.07%)   0.7076* C  15 s( 38.26%)p 1.61( 61.71%)d 0.00(  0.03%)
                                           -0.0000  0.6184  0.0116  0.0052  0.0003
                                           -0.3160 -0.0152 -0.0063 -0.0080  0.7177
                                           -0.0143  0.0030  0.0079  0.0396 -0.0005
                                            0.0003  0.0005 -0.0106 -0.0008  0.0014
                                           -0.0061 -0.0115
    21. (1.72692) BD ( 2) C  12 - C  15  
                ( 47.79%)   0.6913* C  12 s(  0.00%)p 1.00( 99.98%)d 0.00(  0.02%)
                                            0.0000  0.0012 -0.0000  0.0004 -0.0001
                                            0.0165  0.0000 -0.0005 -0.0000 -0.0502
                                            0.0001  0.0009  0.0000  0.9983 -0.0038
                                           -0.0217 -0.0023 -0.0006  0.0082 -0.0118
                                           -0.0005 -0.0012
                ( 52.21%)   0.7225* C  15 s(  0.00%)p 1.00( 99.99%)d 0.00(  0.01%)
                                            0.0000  0.0002 -0.0001 -0.0001  0.0000
                                            0.0168  0.0000 -0.0004 -0.0001 -0.0478
                                           -0.0001  0.0009  0.0001  0.9984  0.0016
                                           -0.0204 -0.0040  0.0004 -0.0059  0.0102
                                            0.0004  0.0010
    22. (1.98888) BD ( 1) C  12 -Cl  17  
                ( 46.01%)   0.6783* C  12 s( 23.04%)p 3.33( 76.78%)d 0.01(  0.18%)
                                           -0.0001  0.4798 -0.0103 -0.0081 -0.0007
                                            0.4267  0.0058  0.0053 -0.0068  0.7645
                                           -0.0027  0.0093 -0.0136  0.0308 -0.0001
                                            0.0002 -0.0006  0.0307  0.0011  0.0024
                                           -0.0190 -0.0228
                ( 53.99%)   0.7348*Cl  17 s( 19.21%)p 4.18( 80.29%)d 0.03(  0.51%)
                                            0.0000  0.0001  0.4363  0.0415  0.0015
                                            0.0001 -0.0000 -0.0000 -0.4100  0.0223
                                           -0.0041 -0.0000  0.0002 -0.0001 -0.7945
                                            0.0444 -0.0071 -0.0005  0.0002 -0.0000
                                           -0.0314  0.0018 -0.0003 -0.0000  0.0000
                                            0.0506  0.0020  0.0038 -0.0351 -0.0353
    23. (1.96950) BD ( 1) C  13 - C  14  
                ( 48.94%)   0.6996* C  13 s( 34.85%)p 1.87( 65.11%)d 0.00(  0.05%)
                                            0.0003  0.5903  0.0005  0.0009  0.8048
                                           -0.0112 -0.0120  0.0028 -0.0219  0.0504
                                           -0.0026 -0.0006 -0.0099  0.0024  0.0003
                                           -0.0001  0.0024 -0.0004  0.0006  0.0146
                                           -0.0157
                ( 51.06%)   0.7146* C  14 s( 36.37%)p 1.75( 63.60%)d 0.00(  0.03%)
                                           -0.0001  0.6025 -0.0247 -0.0052  0.0003
                                           -0.7961  0.0196  0.0125 -0.0016 -0.0066
                                            0.0377 -0.0042 -0.0005  0.0137  0.0017
                                           -0.0005  0.0000 -0.0045 -0.0008  0.0004
                                            0.0124 -0.0117
    24. (1.70551) BD ( 2) C  13 - C  14  
                ( 50.31%)   0.7093* C  13 s(  0.00%)p 1.00( 99.95%)d 0.00(  0.05%)
                                            0.0000 -0.0022  0.0001 -0.0000  0.0126
                                           -0.0004  0.0003  0.0001 -0.0491 -0.0008
                                           -0.0004  0.0001  0.9982  0.0103  0.0208
                                           -0.0010 -0.0007  0.0198  0.0110  0.0010
                                            0.0005
                ( 49.69%)   0.7049* C  14 s(  0.00%)p 1.00( 99.95%)d 0.00(  0.05%)
                                           -0.0000 -0.0010  0.0004  0.0005  0.0000
                                            0.0168  0.0002 -0.0002 -0.0001 -0.0477
                                           -0.0010 -0.0006  0.0000  0.9980  0.0246
                                            0.0162 -0.0001  0.0011 -0.0185  0.0113
                                            0.0003  0.0014
    25. (1.97725) BD ( 1) C  13 - H  19  
                ( 61.22%)   0.7824* C  13 s( 28.81%)p 2.47( 71.16%)d 0.00(  0.04%)
                                            0.0004 -0.5367  0.0018  0.0024  0.4137
                                            0.0050  0.0001 -0.0023  0.7345  0.0069
                                            0.0023  0.0004  0.0297  0.0001  0.0005
                                            0.0002 -0.0143 -0.0006 -0.0010  0.0092
                                            0.0086
                ( 38.78%)   0.6228* H  19 s( 99.96%)p 0.00(  0.04%)
                                           -0.9998 -0.0010 -0.0011 -0.0094 -0.0174
                                           -0.0007
    26. (1.97257) BD ( 1) C  14 - C  15  
                ( 48.53%)   0.6966* C  14 s( 34.96%)p 1.86( 65.00%)d 0.00(  0.03%)
                                            0.0001  0.5912 -0.0118  0.0052  0.0009
                                            0.4419 -0.0411 -0.0008  0.0000  0.6725
                                            0.0049 -0.0141  0.0022  0.0252  0.0009
                                           -0.0007  0.0001  0.0118  0.0004  0.0012
                                           -0.0087 -0.0113
                ( 51.47%)   0.7174* C  15 s( 38.58%)p 1.59( 61.39%)d 0.00(  0.03%)
                                           -0.0002  0.6211  0.0043 -0.0015  0.0002
                                           -0.3625 -0.0172 -0.0069 -0.0084 -0.6935
                                            0.0189 -0.0014 -0.0070 -0.0272  0.0012
                                            0.0000 -0.0002  0.0104  0.0002  0.0011
                                           -0.0044 -0.0135
    27. (1.97913) BD ( 1) C  14 - H  18  
                ( 61.05%)   0.7814* C  14 s( 28.72%)p 2.48( 71.24%)d 0.00(  0.03%)
                                            0.0003 -0.5351 -0.0294 -0.0019  0.0009
                                           -0.4095 -0.0142 -0.0007  0.0003  0.7367
                                            0.0072  0.0029 -0.0009  0.0416  0.0007
                                            0.0001 -0.0000  0.0137  0.0007 -0.0014
                                            0.0081  0.0094
                ( 38.95%)   0.6241* H  18 s( 99.96%)p 0.00(  0.04%)
                                           -0.9998 -0.0008 -0.0012  0.0106 -0.0177
                                           -0.0010
    28. (1.98940) BD ( 1) C  15 -Cl  16  
                ( 45.94%)   0.6778* C  15 s( 23.05%)p 3.33( 76.77%)d 0.01(  0.18%)
                                           -0.0001  0.4798 -0.0166 -0.0045 -0.0009
                                            0.8754 -0.0043  0.0148 -0.0139 -0.0269
                                            0.0040  0.0000  0.0013 -0.0161  0.0003
                                           -0.0003  0.0003 -0.0025 -0.0014  0.0003
                                            0.0356 -0.0236
                ( 54.06%)   0.7352*Cl  16 s( 19.35%)p 4.14( 80.15%)d 0.03(  0.50%)
                                            0.0000  0.0001  0.4379  0.0410  0.0009
                                            0.0001 -0.0000 -0.0001 -0.8915  0.0500
                                           -0.0090 -0.0003  0.0002  0.0000  0.0621
                                           -0.0024 -0.0003  0.0002  0.0000  0.0000
                                            0.0186 -0.0010  0.0002  0.0000 -0.0000
                                           -0.0080 -0.0025  0.0001  0.0607 -0.0351
    29. (1.99903) CR ( 1) C   1           s(100.00%)p 0.00(  0.00%)
                                            1.0000  0.0005  0.0000 -0.0000 -0.0000
                                            0.0002  0.0000 -0.0000  0.0000  0.0002
                                            0.0000 -0.0000 -0.0000 -0.0000 -0.0000
                                            0.0000  0.0000  0.0000  0.0000 -0.0000
                                           -0.0000 -0.0000
    30. (1.99759) CR ( 1) C   2           s(100.00%)p 0.00(  0.00%)
                                            1.0000  0.0003  0.0000  0.0000  0.0000
                                           -0.0001  0.0000  0.0000  0.0000 -0.0001
                                           -0.0000 -0.0000  0.0000  0.0000  0.0000
                                            0.0000 -0.0000 -0.0000  0.0000 -0.0000
                                            0.0000 -0.0000
    31. (1.99796) CR ( 1) C   3           s(100.00%)p 0.00(  0.00%)
                                            1.0000  0.0001  0.0000  0.0000 -0.0000
                                            0.0001  0.0000  0.0000  0.0000 -0.0001
                                           -0.0000  0.0000 -0.0000 -0.0000  0.0000
                                           -0.0000  0.0000  0.0000 -0.0000 -0.0000
                                           -0.0000  0.0000
    32. (1.99899) CR ( 1) C   4           s(100.00%)p 0.00(  0.00%)
                                            1.0000  0.0001 -0.0000 -0.0000 -0.0000
                                            0.0000  0.0000  0.0000  0.0000  0.0002
                                           -0.0000 -0.0000 -0.0000 -0.0000  0.0000
                                            0.0000  0.0000 -0.0000  0.0000 -0.0000
                                           -0.0000 -0.0000
    33. (1.99898) CR ( 1) C   5           s(100.00%)p 0.00(  0.00%)
                                            1.0000  0.0002 -0.0000  0.0000 -0.0000
                                            0.0001  0.0000  0.0000 -0.0000  0.0004
                                            0.0000 -0.0000  0.0000  0.0000  0.0000
                                            0.0000 -0.0000  0.0000 -0.0000 -0.0000
                                           -0.0000 -0.0000
    34. (1.99888) CR ( 1) C   6           s(100.00%)p 0.00(  0.00%)
                                            1.0000  0.0004  0.0000  0.0000 -0.0000
                                           -0.0003 -0.0000  0.0000 -0.0000  0.0001
                                           -0.0000 -0.0000  0.0000 -0.0000  0.0000
                                           -0.0000 -0.0000 -0.0000  0.0000 -0.0000
                                           -0.0000 -0.0000
    35. (2.00000) CR ( 1)Cl   8           s(100.00%)
                                            1.0000 -0.0000  0.0000 -0.0000 -0.0000
                                           -0.0000  0.0000 -0.0000 -0.0000  0.0000
                                            0.0000 -0.0000 -0.0000  0.0000  0.0000
                                           -0.0000 -0.0000  0.0000  0.0000 -0.0000
                                           -0.0000  0.0000  0.0000 -0.0000 -0.0000
                                            0.0000 -0.0000  0.0000  0.0000  0.0000
    36. (1.99964) CR ( 2)Cl   8           s(100.00%)p 0.00(  0.00%)
                                           -0.0000  1.0000  0.0003 -0.0000 -0.0000
                                           -0.0000  0.0000 -0.0000 -0.0001  0.0000
                                            0.0000 -0.0000 -0.0000  0.0000  0.0003
                                           -0.0000 -0.0000  0.0000  0.0000 -0.0000
                                           -0.0000  0.0000  0.0000 -0.0000 -0.0000
                                            0.0000 -0.0000  0.0000  0.0000  0.0000
    37. (1.99997) CR ( 3)Cl   8           s(  0.00%)p 1.00(100.00%)
                                           -0.0000 -0.0000  0.0001 -0.0000  0.0000
                                           -0.0000  0.0000  1.0000  0.0000  0.0000
                                            0.0000 -0.0000 -0.0000  0.0000  0.0001
                                           -0.0000 -0.0000  0.0000  0.0000 -0.0000
                                           -0.0000  0.0000  0.0000 -0.0000 -0.0000
                                            0.0000 -0.0000  0.0000  0.0000  0.0000
    38. (1.99992) CR ( 4)Cl   8           s(  0.00%)p 1.00(100.00%)
                                           -0.0000 -0.0000  0.0001 -0.0000 -0.0000
                                           -0.0000  0.0000 -0.0000 -0.0001  0.0000
                                            0.0000 -0.0000 -0.0000 -1.0000  0.0001
                                           -0.0000 -0.0000  0.0000  0.0000 -0.0000
                                           -0.0000  0.0000  0.0000 -0.0000 -0.0000
                                            0.0000 -0.0000  0.0000  0.0000  0.0000
    39. (1.99999) CR ( 5)Cl   8           s(  0.00%)p 1.00(100.00%)
                                           -0.0000 -0.0000  0.0000 -0.0000 -0.0000
                                           -0.0000  0.0000 -0.0000 -0.0000  0.0000
                                            0.0000 -0.0000 -0.0000  0.0000  0.0000
                                           -0.0000 -0.0000  0.0000  0.0000  1.0000
                                           -0.0000 -0.0000 -0.0000 -0.0000  0.0000
                                            0.0000 -0.0000  0.0000  0.0000  0.0000
    40. (1.99976) CR ( 1) O   9           s(100.00%)p 0.00(  0.00%)
                                            1.0000  0.0003  0.0000  0.0000  0.0000
                                           -0.0003  0.0000  0.0000 -0.0000 -0.0001
                                            0.0000  0.0000 -0.0000  0.0000  0.0000
                                           -0.0000  0.0000 -0.0000  0.0000  0.0000
                                           -0.0000  0.0000
    41. (1.99886) CR ( 1) C  10           s(100.00%)p 0.00(  0.00%)
                                            1.0000 -0.0003 -0.0000  0.0000 -0.0002
                                            0.0000 -0.0000  0.0000 -0.0000  0.0000
                                           -0.0000 -0.0000  0.0000  0.0000 -0.0000
                                           -0.0000 -0.0000  0.0000 -0.0000  0.0000
                                            0.0000
    42. (1.99888) CR ( 1) C  11           s(100.00%)p 0.00(  0.00%)
                                            1.0000  0.0001 -0.0000 -0.0000 -0.0003
                                            0.0000  0.0000  0.0000  0.0003  0.0000
                                           -0.0000  0.0000 -0.0000 -0.0000 -0.0000
                                            0.0000 -0.0000 -0.0000  0.0000 -0.0000
                                           -0.0000
    43. (1.99848) CR ( 1) C  12           s(100.00%)p 0.00(  0.00%)
                                            1.0000  0.0002  0.0000 -0.0000  0.0000
                                           -0.0001  0.0000 -0.0000 -0.0000  0.0001
                                           -0.0000  0.0000 -0.0000  0.0000 -0.0000
                                            0.0000 -0.0000  0.0000 -0.0000  0.0000
                                            0.0000 -0.0000
    44. (1.99898) CR ( 1) C  13           s(100.00%)p 0.00(  0.00%)
                                            1.0000 -0.0001 -0.0000 -0.0000 -0.0003
                                           -0.0000  0.0000 -0.0000 -0.0004 -0.0000
                                            0.0000 -0.0000 -0.0000 -0.0000 -0.0000
                                           -0.0000  0.0000  0.0000 -0.0000 -0.0000
                                            0.0000
    45. (1.99909) CR ( 1) C  14           s(100.00%)p 0.00(  0.00%)
                                            1.0000  0.0002  0.0000 -0.0000 -0.0000
                                           -0.0000  0.0000  0.0000 -0.0000 -0.0003
                                            0.0000 -0.0000  0.0000 -0.0000  0.0000
                                            0.0000  0.0000 -0.0000 -0.0000  0.0000
                                            0.0000 -0.0000
    46. (1.99842) CR ( 1) C  15           s(100.00%)p 0.00(  0.00%)
                                            1.0000  0.0002  0.0000 -0.0000 -0.0000
                                           -0.0000 -0.0000 -0.0000 -0.0000 -0.0001
                                            0.0000 -0.0000 -0.0000 -0.0000  0.0000
                                            0.0000  0.0000  0.0000 -0.0000  0.0000
                                            0.0000 -0.0000
    47. (2.00000) CR ( 1)Cl  16           s(100.00%)
                                            1.0000 -0.0000  0.0000 -0.0000 -0.0000
                                           -0.0000  0.0000  0.0000  0.0000 -0.0000
                                            0.0000  0.0000  0.0000 -0.0000 -0.0000
                                            0.0000  0.0000 -0.0000 -0.0000 -0.0000
                                           -0.0000  0.0000 -0.0000 -0.0000 -0.0000
                                            0.0000  0.0000 -0.0000 -0.0000  0.0000
    48. (1.99972) CR ( 2)Cl  16           s(100.00%)p 0.00(  0.00%)
                                           -0.0000  1.0000  0.0002 -0.0000 -0.0000
                                           -0.0000  0.0000  0.0000  0.0002 -0.0000
                                            0.0000  0.0000  0.0000 -0.0000 -0.0000
                                            0.0000  0.0000  0.0000 -0.0000 -0.0000
                                           -0.0000  0.0000 -0.0000 -0.0000 -0.0000
                                            0.0000  0.0000 -0.0000 -0.0000  0.0000
    49. (1.99992) CR ( 3)Cl  16           s(  0.00%)p 1.00(100.00%)
                                           -0.0000 -0.0000  0.0001 -0.0000 -0.0000
                                           -0.0000  0.0000 -1.0000  0.0002 -0.0000
                                            0.0000  0.0000  0.0000 -0.0000 -0.0000
                                           -0.0000  0.0000  0.0000 -0.0000 -0.0000
                                           -0.0000  0.0000 -0.0000 -0.0000 -0.0000
                                            0.0000  0.0000 -0.0000 -0.0000  0.0000
    50. (1.99999) CR ( 4)Cl  16           s(  0.00%)p 1.00(100.00%)
                                           -0.0000 -0.0000  0.0000 -0.0000 -0.0000
                                           -0.0000  0.0000  0.0000  0.0000 -0.0000
                                            0.0000  0.0000  0.0000  1.0000  0.0001
                                            0.0000 -0.0000  0.0000  0.0000 -0.0000
                                            0.0000  0.0000 -0.0000  0.0000  0.0000
                                           -0.0000 -0.0000  0.0000 -0.0000  0.0000
    51. (1.99999) CR ( 5)Cl  16           s(  0.00%)p 1.00(100.00%)
                                           -0.0000 -0.0000  0.0000 -0.0000 -0.0000
                                           -0.0000  0.0000  0.0000  0.0000 -0.0000
                                            0.0000  0.0000  0.0000 -0.0000  0.0000
                                            0.0000 -0.0000  0.0000  0.0000  1.0000
                                           -0.0000 -0.0000  0.0000  0.0000  0.0000
                                           -0.0000  0.0000 -0.0000 -0.0000  0.0000
    52. (2.00000) CR ( 1)Cl  17           s(100.00%)
                                            1.0000 -0.0000  0.0000 -0.0000 -0.0000
                                           -0.0000  0.0000  0.0000  0.0000 -0.0000
                                            0.0000  0.0000  0.0000  0.0000  0.0000
                                           -0.0000  0.0000  0.0000  0.0000  0.0000
                                            0.0000 -0.0000  0.0000  0.0000  0.0000
                                           -0.0000 -0.0000 -0.0000  0.0000  0.0000
    53. (1.99971) CR ( 2)Cl  17           s(100.00%)p 0.00(  0.00%)
                                           -0.0000  1.0000  0.0002 -0.0000 -0.0000
                                           -0.0000  0.0000  0.0000  0.0001 -0.0000
                                            0.0000  0.0000  0.0000  0.0000  0.0002
                                           -0.0000  0.0000  0.0000  0.0000  0.0000
                                            0.0000 -0.0000  0.0000  0.0000  0.0000
                                           -0.0000 -0.0000 -0.0000  0.0000  0.0000
    54. (1.99998) CR ( 3)Cl  17           s(  0.00%)p 1.00(100.00%)
                                            0.0000  0.0000 -0.0001  0.0000  0.0000
                                           -0.0000 -0.0000  1.0000  0.0000  0.0000
                                           -0.0000 -0.0000  0.0000 -0.0000 -0.0001
                                            0.0000 -0.0000 -0.0000 -0.0000 -0.0000
                                           -0.0000  0.0000 -0.0000 -0.0000 -0.0000
                                            0.0000  0.0000  0.0000 -0.0000 -0.0000
    55. (1.99993) CR ( 4)Cl  17           s(  0.00%)p 1.00(100.00%)
                                           -0.0000 -0.0000  0.0001 -0.0000 -0.0000
                                           -0.0000  0.0000  0.0000  0.0001 -0.0000
                                            0.0000  0.0000  0.0000 -1.0000  0.0001
                                           -0.0000  0.0000  0.0000  0.0000  0.0000
                                            0.0000 -0.0000  0.0000  0.0000  0.0000
                                           -0.0000 -0.0000 -0.0000  0.0000  0.0000
    56. (1.99999) CR ( 5)Cl  17           s(  0.00%)p 1.00(100.00%)
                                            0.0000  0.0000 -0.0000  0.0000  0.0000
                                            0.0000 -0.0000 -0.0000 -0.0000  0.0000
                                           -0.0000 -0.0000 -0.0000 -0.0000 -0.0000
                                            0.0000 -0.0000 -0.0000 -0.0000  1.0000
                                           -0.0000 -0.0000  0.0000  0.0000  0.0000
                                            0.0000  0.0000  0.0000 -0.0000 -0.0000
    57. (1.27274) LP ( 1) C   4           s(  0.00%)p 1.00(100.00%)d 0.00(  0.00%)
                                           -0.0000  0.0017 -0.0005  0.0001  0.0000
                                            0.0005 -0.0002 -0.0002  0.0002 -0.0583
                                           -0.0014 -0.0012  0.0001 -0.9977 -0.0272
                                           -0.0222  0.0014 -0.0001 -0.0006 -0.0045
                                            0.0003  0.0005
    58. (1.99172) LP ( 1)Cl   8           s( 78.97%)p 0.27( 21.01%)d 0.00(  0.02%)
                                           -0.0000 -0.0004  0.8886 -0.0100 -0.0005
                                           -0.0001  0.0000 -0.0001 -0.2950  0.0108
                                           -0.0016 -0.0003 -0.0003  0.0002  0.3498
                                           -0.0118  0.0015  0.0001  0.0004 -0.0000
                                           -0.0209  0.0006 -0.0001 -0.0000 -0.0000
                                            0.0107 -0.0006  0.0007  0.0025  0.0060
    59. (1.95996) LP ( 2)Cl   8           s(  0.17%)p99.99( 99.81%)d 0.12(  0.02%)
                                           -0.0000 -0.0001  0.0400 -0.0086  0.0019
                                            0.0003 -0.0000 -0.0001  0.8119  0.0105
                                            0.0018 -0.0013  0.0001  0.0000  0.5818
                                            0.0058  0.0008  0.0007  0.0003 -0.0000
                                           -0.0154  0.0001  0.0000 -0.0000 -0.0000
                                           -0.0021  0.0002  0.0005  0.0141 -0.0017
    60. (1.94573) LP ( 3)Cl   8           s(  0.00%)p 1.00( 99.98%)d 0.00(  0.02%)
                                           -0.0000 -0.0000  0.0009  0.0002 -0.0000
                                           -0.0000  0.0000 -0.0000 -0.0139 -0.0001
                                           -0.0001  0.0000 -0.0000  0.0000  0.0458
                                            0.0011  0.0000 -0.0000 -0.0000  0.0000
                                            0.9985  0.0216  0.0007  0.0000 -0.0004
                                            0.0005  0.0090 -0.0101  0.0003  0.0010
    61. (1.97890) LP ( 1) O   9           s( 56.61%)p 0.77( 43.37%)d 0.00(  0.02%)
                                           -0.0005  0.7523  0.0146  0.0013  0.0001
                                           -0.6421  0.0067  0.0041 -0.0049 -0.1459
                                            0.0001  0.0023 -0.0005  0.0053  0.0000
                                           -0.0001  0.0000 -0.0044  0.0001  0.0001
                                           -0.0101  0.0073
    62. (1.86515) LP ( 2) O   9           s(  0.01%)p 1.00( 99.92%)d 0.00(  0.08%)
                                            0.0000  0.0085  0.0001 -0.0029 -0.0001
                                            0.2309  0.0021  0.0016 -0.0007 -0.9706
                                           -0.0113  0.0019  0.0028  0.0608  0.0007
                                           -0.0001 -0.0002 -0.0243  0.0016  0.0006
                                            0.0127 -0.0007
    63. (1.99303) LP ( 1)Cl  16           s( 80.75%)p 0.24( 19.23%)d 0.00(  0.01%)
                                           -0.0000 -0.0003  0.8986 -0.0108 -0.0000
                                           -0.0001  0.0000  0.0002  0.4380 -0.0163
                                           -0.0017  0.0001  0.0006 -0.0000 -0.0136
                                            0.0000  0.0005  0.0002 -0.0000 -0.0000
                                           -0.0080  0.0003  0.0001  0.0000 -0.0000
                                            0.0008  0.0004  0.0001 -0.0102  0.0053
    64. (1.97025) LP ( 2)Cl  16           s(  0.02%)p99.99( 99.96%)d 0.82(  0.02%)
                                           -0.0000 -0.0000  0.0152 -0.0031  0.0010
                                            0.0003 -0.0000  0.0000 -0.0631 -0.0007
                                           -0.0001 -0.0000  0.0001  0.0001 -0.9966
                                           -0.0133  0.0024 -0.0002 -0.0004  0.0000
                                           -0.0462 -0.0006  0.0001 -0.0000 -0.0000
                                            0.0140  0.0006 -0.0002  0.0008 -0.0006
    65. (1.93993) LP ( 3)Cl  16           s(  0.00%)p 1.00( 99.97%)d 0.00(  0.03%)
                                           -0.0000 -0.0000  0.0003 -0.0000 -0.0000
                                            0.0000  0.0000 -0.0000 -0.0174 -0.0003
                                            0.0000  0.0000  0.0000  0.0000  0.0474
                                            0.0009 -0.0001 -0.0000 -0.0000 -0.0000
                                           -0.9984 -0.0181  0.0013  0.0002  0.0005
                                           -0.0008  0.0163 -0.0006  0.0003 -0.0005
    66. (1.99270) LP ( 1)Cl  17           s( 80.89%)p 0.24( 19.09%)d 0.00(  0.01%)
                                           -0.0000 -0.0003  0.8993 -0.0110 -0.0002
                                           -0.0001  0.0000  0.0001  0.2150 -0.0076
                                           -0.0008  0.0001  0.0003  0.0002  0.3797
                                           -0.0140 -0.0019  0.0000  0.0005  0.0000
                                            0.0160 -0.0005 -0.0001 -0.0000  0.0000
                                           -0.0086 -0.0004 -0.0006  0.0053  0.0053
    67. (1.97030) LP ( 2)Cl  17           s(  0.02%)p99.99( 99.96%)d 0.79(  0.02%)
                                           -0.0000 -0.0000  0.0152 -0.0003 -0.0001
                                            0.0002  0.0000  0.0001 -0.8850 -0.0114
                                            0.0010 -0.0001 -0.0003 -0.0000  0.4638
                                            0.0059 -0.0015  0.0001  0.0003 -0.0000
                                            0.0331  0.0003 -0.0000 -0.0000  0.0000
                                            0.0072  0.0002 -0.0007  0.0114 -0.0003
    68. (1.93348) LP ( 3)Cl  17           s(  0.00%)p 1.00( 99.97%)d 0.00(  0.03%)
                                           -0.0000 -0.0000  0.0011  0.0000 -0.0000
                                           -0.0000 -0.0000  0.0000 -0.0128 -0.0003
                                            0.0000 -0.0000  0.0000  0.0000  0.0467
                                            0.0009 -0.0001 -0.0000 -0.0000 -0.0000
                                           -0.9985 -0.0182  0.0016  0.0003  0.0005
                                           -0.0002  0.0081  0.0155  0.0008  0.0011
    69. (0.01705) RY*( 1) C   1           s( 31.30%)p 2.18( 68.36%)d 0.01(  0.33%)
                                           -0.0000  0.0619  0.5479  0.0921 -0.0233
                                           -0.0627 -0.8148  0.0267  0.0422 -0.0181
                                           -0.1124  0.0000  0.0200  0.0005  0.0028
                                           -0.0000 -0.0009 -0.0111 -0.0011 -0.0017
                                           -0.0530  0.0193
    70. (0.00906) RY*( 2) C   1           s( 58.80%)p 0.44( 26.10%)d 0.26( 15.09%)
                                            0.0000 -0.0322  0.7029 -0.3044  0.0171
                                           -0.0342  0.4642  0.0783  0.0574 -0.0134
                                           -0.0012 -0.1856  0.0135  0.0014 -0.0009
                                            0.0116 -0.0013  0.2021 -0.0073 -0.0112
                                           -0.3258  0.0614
    71. (0.00686) RY*( 3) C   1           s(  5.22%)p13.64( 71.23%)d 4.51( 23.55%)
                                           -0.0000 -0.0164  0.2090  0.0858  0.0301
                                           -0.0176  0.0359 -0.0316  0.0680  0.0209
                                            0.8362  0.0510  0.0049  0.0001 -0.0526
                                           -0.0039 -0.0026 -0.4661  0.0484  0.0126
                                            0.1167  0.0463
    72. (0.00658) RY*( 4) C   1           s(  0.01%)p 1.00(  4.67%)d20.41( 95.32%)
                                           -0.0000 -0.0005  0.0067 -0.0053 -0.0008
                                            0.0002  0.0033  0.0123  0.0047 -0.0042
                                            0.0289  0.0085  0.0043 -0.0768  0.1767
                                            0.0465  0.0792 -0.0654 -0.9515 -0.2079
                                            0.0144  0.0148
    73. (0.00290) RY*( 5) C   1           s(  7.25%)p 6.32( 45.79%)d 6.48( 46.97%)
                                           -0.0000  0.0015  0.2246  0.1474 -0.0162
                                           -0.0177  0.2441 -0.1268  0.0508  0.0073
                                           -0.5035  0.3529  0.0018 -0.0005  0.0273
                                           -0.0212  0.0005 -0.6770  0.0395  0.0062
                                            0.0664  0.0727
    74. (0.00080) RY*( 6) C   1           s( 80.96%)p 0.18( 14.64%)d 0.05(  4.39%)
                                           -0.0000 -0.0104  0.1602  0.8806  0.0918
                                           -0.0131  0.1999  0.0289 -0.0906  0.0029
                                           -0.0264 -0.2797  0.1341 -0.0006  0.0068
                                            0.0157 -0.0045  0.1869 -0.0171  0.0077
                                            0.0911  0.0191
    75. (0.00054) RY*( 7) C   1           s(  0.00%)p 1.00(  8.76%)d10.42( 91.24%)
                                           -0.0000 -0.0000 -0.0020  0.0028  0.0018
                                            0.0000  0.0008  0.0043  0.0038  0.0005
                                           -0.0152 -0.0021 -0.0001  0.0066 -0.2762
                                           -0.0992 -0.0338  0.0172  0.1460 -0.9375
                                            0.0524  0.0957
    76. (0.00031) RY*( 8) C   1           s(  0.01%)p 1.00( 94.08%)d 0.06(  5.91%)
                                           -0.0000  0.0000 -0.0028  0.0065 -0.0020
                                            0.0001  0.0034  0.0128  0.0051  0.0004
                                           -0.0458  0.0324 -0.0156  0.0044 -0.8085
                                            0.4959 -0.1940 -0.0096 -0.1789  0.1631
                                           -0.0124 -0.0166
    77. (0.00016) RY*( 9) C   1           s(  8.12%)p 9.24( 75.02%)d 2.08( 16.86%)
                                           -0.0000 -0.0060 -0.0066  0.2245 -0.1753
                                           -0.0204  0.0161 -0.5520  0.2899 -0.0009
                                            0.0937  0.2606 -0.5313  0.0000 -0.0083
                                           -0.0233  0.0344  0.2041 -0.0187 -0.0255
                                           -0.3469 -0.0743
    78. (0.00010) RY*(10) C   1           s(  7.24%)p 6.68( 48.35%)d 6.13( 44.41%)
                                            0.0000 -0.0000  0.0551 -0.1635  0.2065
                                            0.0011  0.0001 -0.5380  0.3427 -0.0030
                                           -0.0630 -0.2277  0.1428 -0.0001 -0.0031
                                            0.0177 -0.0105  0.1252 -0.0178  0.0694
                                            0.5036  0.4120
    79. (0.00005) RY*(11) C   1           s( 10.79%)p 3.09( 33.30%)d 5.18( 55.91%)
    80. (0.00002) RY*(12) C   1           s(  1.24%)p56.49( 70.05%)d23.16( 28.71%)
    81. (0.00000) RY*(13) C   1           s( 77.32%)p 0.25( 19.43%)d 0.04(  3.25%)
    82. (0.00001) RY*(14) C   1           s(  7.66%)p10.79( 82.65%)d 1.27(  9.69%)
    83. (0.00000) RY*(15) C   1           s(  0.01%)p 1.00( 93.21%)d 0.07(  6.79%)
    84. (0.00000) RY*(16) C   1           s(  0.01%)p99.99( 99.67%)d23.23(  0.32%)
    85. (0.00001) RY*(17) C   1           s(  4.19%)p10.81( 45.26%)d12.07( 50.55%)
    86. (0.00424) RY*( 1) C   2           s( 25.14%)p 2.82( 70.96%)d 0.15(  3.89%)
                                           -0.0000  0.0179  0.5007  0.0070 -0.0194
                                            0.0726  0.5658 -0.0675 -0.1181  0.0511
                                           -0.5950  0.0408 -0.0662 -0.0033  0.0548
                                           -0.0091  0.0067 -0.1908  0.0145 -0.0004
                                           -0.0480  0.0026
    87. (0.00312) RY*( 2) C   2           s(  4.97%)p18.90( 94.02%)d 0.20(  1.00%)
                                           -0.0000  0.0001  0.2209 -0.0243 -0.0184
                                            0.0087 -0.7582  0.2498  0.0112  0.0219
                                           -0.5458 -0.0033 -0.0609 -0.0013  0.0251
                                            0.0015  0.0030 -0.0032  0.0007 -0.0120
                                           -0.0845 -0.0523
    88. (0.00178) RY*( 3) C   2           s(  0.00%)p 1.00( 94.59%)d 0.06(  5.41%)
                                           -0.0000  0.0003  0.0052  0.0019  0.0015
                                            0.0004  0.0124 -0.0287  0.0039  0.0002
                                           -0.0709  0.0163 -0.0041  0.0035 -0.9560
                                            0.1287 -0.0950  0.0053  0.0958 -0.2107
                                            0.0113  0.0189
    89. (0.00122) RY*( 4) C   2           s( 50.32%)p 0.83( 41.85%)d 0.16(  7.83%)
                                           -0.0000  0.0021  0.6939 -0.1447  0.0279
                                            0.0333 -0.0592  0.2616  0.2271  0.0184
                                            0.5355 -0.0194 -0.0664 -0.0010 -0.0436
                                            0.0047  0.0048 -0.1910  0.0088 -0.0154
                                           -0.2012 -0.0326
    90. (0.00028) RY*( 5) C   2           s( 26.74%)p 1.35( 36.10%)d 1.39( 37.17%)
                                           -0.0000 -0.0080 -0.3357  0.3877  0.0657
                                            0.0088  0.1624  0.3593  0.3213 -0.0230
                                           -0.0748  0.0506 -0.3048  0.0023  0.0027
                                            0.0202  0.0137 -0.2653 -0.0086 -0.0718
                                           -0.4411 -0.3186
    91. (0.00021) RY*( 6) C   2           s(  0.19%)p99.99( 34.69%)d99.99( 65.12%)
                                           -0.0000 -0.0032 -0.0140  0.0405  0.0058
                                            0.0002 -0.0020  0.0388  0.0195  0.0020
                                            0.0042 -0.0582 -0.0084 -0.0233 -0.0226
                                           -0.5624  0.1554 -0.0180  0.8031  0.0457
                                            0.0615 -0.0061
    92. (0.00020) RY*( 7) C   2           s(  4.33%)p 2.57( 11.13%)d19.53( 84.54%)
                                           -0.0000 -0.0290 -0.0115  0.2057  0.0033
                                            0.0008 -0.0698  0.0441  0.1398  0.0355
                                            0.0160 -0.2566 -0.1094 -0.0002 -0.0088
                                            0.0731 -0.0124 -0.5811 -0.0537  0.0579
                                            0.7077 -0.0268
    93. (0.00014) RY*( 8) C   2           s(  0.01%)p 1.00(  6.62%)d14.11( 93.38%)
                                           -0.0000 -0.0007  0.0064  0.0047  0.0017
                                           -0.0002 -0.0091 -0.0153  0.0075  0.0024
                                            0.0182  0.0141  0.0032  0.0259  0.2306
                                            0.0935  0.0516 -0.0086  0.1127 -0.9513
                                            0.0795  0.0985
    94. (0.00005) RY*( 9) C   2           s( 13.76%)p 5.71( 78.54%)d 0.56(  7.70%)
    95. (0.00003) RY*(10) C   2           s(  1.49%)p53.87( 80.28%)d12.23( 18.23%)
    96. (0.00002) RY*(11) C   2           s(  9.99%)p 3.99( 39.82%)d 5.02( 50.19%)
    97. (0.00002) RY*(12) C   2           s( 18.63%)p 4.29( 79.89%)d 0.08(  1.47%)
    98. (0.00002) RY*(13) C   2           s(  8.64%)p 1.82( 15.74%)d 8.75( 75.62%)
    99. (0.00000) RY*(14) C   2           s( 81.80%)p 0.22( 17.69%)d 0.01(  0.50%)
   100. (0.00000) RY*(15) C   2           s(  0.05%)p99.99( 65.83%)d99.99( 34.12%)
   101. (0.00000) RY*(16) C   2           s(  0.01%)p99.99( 98.29%)d99.99(  1.70%)
   102. (0.00001) RY*(17) C   2           s( 53.54%)p 0.66( 35.11%)d 0.21( 11.35%)
   103. (0.00553) RY*( 1) C   3           s(  6.61%)p14.03( 92.76%)d 0.09(  0.62%)
                                            0.0000  0.0249  0.2465  0.0636 -0.0268
                                           -0.0696 -0.3549 -0.0774  0.1832  0.0342
                                           -0.8667 -0.0205 -0.0417 -0.0021  0.0524
                                            0.0022  0.0023 -0.0757  0.0035 -0.0042
                                            0.0065 -0.0202
   104. (0.00344) RY*( 2) C   3           s(  0.72%)p99.99( 97.37%)d 2.67(  1.91%)
                                            0.0000 -0.0144  0.0688 -0.0470  0.0030
                                           -0.0113  0.9033  0.1704  0.0550  0.0064
                                           -0.3499  0.0385 -0.0346  0.0002  0.0178
                                           -0.0023  0.0022 -0.0525  0.0024 -0.0190
                                           -0.1164 -0.0495
   105. (0.00108) RY*( 3) C   3           s(  0.20%)p99.99( 41.74%)d99.99( 58.06%)
                                           -0.0000 -0.0003 -0.0304  0.0325  0.0035
                                            0.0017  0.0067 -0.0202  0.0222 -0.0001
                                           -0.0425 -0.0112 -0.0212  0.0058 -0.6153
                                           -0.0350 -0.1852  0.0422  0.5050  0.5644
                                           -0.0391 -0.0607
   106. (0.00081) RY*( 4) C   3           s( 86.98%)p 0.13( 11.11%)d 0.02(  1.91%)
                                            0.0000  0.0038  0.9125 -0.1922  0.0145
                                           -0.0424  0.0692 -0.1844 -0.0292  0.0270
                                            0.2254 -0.0546  0.1113 -0.0012 -0.0463
                                            0.0240 -0.0058 -0.0174  0.0177  0.0239
                                            0.1153  0.0677
   107. (0.00032) RY*( 5) C   3           s(  0.74%)p70.09( 51.71%)d64.44( 47.55%)
                                           -0.0000 -0.0004  0.0066  0.0833  0.0199
                                            0.0027  0.0285 -0.1636  0.0276  0.0003
                                            0.0599  0.0631 -0.0376  0.0143  0.6817
                                            0.0837  0.0889  0.0130  0.6620  0.1637
                                           -0.0638 -0.0786
   108. (0.00019) RY*( 6) C   3           s( 13.61%)p 3.75( 51.03%)d 2.60( 35.36%)
                                           -0.0000 -0.0063  0.0641  0.3559  0.0726
                                            0.0033  0.0531 -0.5607 -0.1143 -0.0047
                                            0.0653  0.2300 -0.3240 -0.0030 -0.1330
                                           -0.0060  0.0114 -0.1215 -0.1499 -0.1047
                                           -0.3658 -0.4142
   109. (0.00013) RY*( 7) C   3           s(  8.59%)p 6.22( 53.43%)d 4.42( 37.98%)
                                            0.0000 -0.0032  0.2492  0.1512 -0.0311
                                           -0.0373 -0.1691  0.5894 -0.1796  0.0081
                                            0.0442  0.2846 -0.1831  0.0010  0.0195
                                            0.0875  0.0053  0.1926  0.0218  0.0064
                                           -0.5701  0.1309
   110. (0.00010) RY*( 8) C   3           s(  0.77%)p99.99( 98.30%)d 1.21(  0.93%)
                                            0.0000 -0.0018  0.0468  0.0719 -0.0185
                                           -0.0064 -0.0021  0.0255 -0.0066  0.0033
                                            0.0120  0.1409 -0.0049 -0.0091  0.0574
                                           -0.9772  0.0626  0.0204  0.0530 -0.0137
                                            0.0212  0.0737
   111. (0.00008) RY*( 9) C   3           s( 22.47%)p 1.79( 40.27%)d 1.66( 37.26%)
   112. (0.00006) RY*(10) C   3           s( 11.94%)p 2.75( 32.83%)d 4.63( 55.23%)
   113. (0.00005) RY*(11) C   3           s( 44.56%)p 1.16( 51.65%)d 0.09(  3.79%)
   114. (0.00002) RY*(12) C   3           s(  1.13%)p15.47( 17.45%)d72.21( 81.42%)
   115. (0.00002) RY*(13) C   3           s(  9.87%)p 8.35( 82.40%)d 0.78(  7.74%)
   116. (0.00001) RY*(14) C   3           s(  8.11%)p 4.68( 37.92%)d 6.66( 53.97%)
   117. (0.00000) RY*(15) C   3           s(  0.07%)p99.99( 98.45%)d20.87(  1.48%)
   118. (0.00000) RY*(16) C   3           s( 79.37%)p 0.19( 14.70%)d 0.07(  5.93%)
   119. (0.00001) RY*(17) C   3           s(  3.80%)p 7.22( 27.45%)d18.08( 68.74%)
   120. (0.00668) RY*( 1) C   4           s(  0.14%)p99.99( 98.37%)d10.57(  1.49%)
                                           -0.0000  0.0279 -0.0208 -0.0026 -0.0139
                                           -0.0061 -0.5060 -0.0280  0.0011  0.0089
                                            0.8479 -0.0684 -0.0104 -0.0001 -0.0550
                                            0.0031  0.0000 -0.1113  0.0062 -0.0041
                                           -0.0421 -0.0265
   121. (0.00568) RY*( 2) C   4           s(  4.55%)p19.54( 88.79%)d 1.47(  6.66%)
                                            0.0000  0.0047  0.2098 -0.0363 -0.0095
                                            0.0227  0.7950 -0.1055 -0.0926  0.0157
                                            0.4689 -0.1187 -0.0223 -0.0010 -0.0303
                                            0.0066  0.0019  0.1228 -0.0056 -0.0138
                                           -0.2264  0.0056
   122. (0.00212) RY*( 3) C   4           s( 78.93%)p 0.10(  8.11%)d 0.16( 12.96%)
                                            0.0000  0.0109  0.8870 -0.0487 -0.0058
                                           -0.0164 -0.2325  0.1070 -0.0615  0.0411
                                           -0.0672 -0.0610 -0.0255 -0.0036  0.0288
                                            0.0097  0.0046  0.3312 -0.0110  0.0063
                                            0.0648  0.1247
   123. (0.00167) RY*( 4) C   4           s(  0.06%)p99.99( 67.46%)d99.99( 32.48%)
                                            0.0000 -0.0002  0.0128  0.0203  0.0012
                                           -0.0003 -0.0057 -0.0153  0.0031  0.0017
                                           -0.0536  0.0173 -0.0045  0.0193 -0.8007
                                            0.1721 -0.0011  0.0323  0.4476 -0.3492
                                            0.0156  0.0343
   124. (0.00133) RY*( 5) C   4           s( 72.38%)p 0.20( 14.41%)d 0.18( 13.20%)
                                           -0.0000 -0.0060  0.0379  0.8499  0.0001
                                           -0.0089 -0.0953 -0.3117 -0.0598  0.0063
                                           -0.0703  0.0021 -0.1691 -0.0005  0.0186
                                           -0.0131  0.0087  0.0849 -0.0179 -0.0013
                                           -0.3529  0.0015
   125. (0.00132) RY*( 6) C   4           s(  0.07%)p99.99( 43.58%)d99.99( 56.35%)
                                            0.0000  0.0003  0.0218 -0.0142  0.0008
                                           -0.0001 -0.0030  0.0048  0.0035  0.0021
                                           -0.0364 -0.0121 -0.0048  0.0196 -0.5618
                                           -0.3240 -0.1156 -0.0106 -0.3739  0.6475
                                           -0.0329 -0.0567
   126. (0.00054) RY*( 7) C   4           s( 13.58%)p 0.46(  6.24%)d 5.91( 80.18%)
                                           -0.0000  0.0036  0.0479  0.3653 -0.0041
                                           -0.0135  0.1774 -0.0772  0.0127  0.0042
                                            0.1336 -0.0370 -0.0728 -0.0004 -0.0067
                                            0.0069  0.0031 -0.0973  0.0053  0.0620
                                            0.8872  0.0360
   127. (0.00025) RY*( 8) C   4           s(  0.01%)p 1.00(  3.21%)d30.18( 96.78%)
                                            0.0000 -0.0002  0.0041  0.0083 -0.0009
                                            0.0002  0.0007  0.0138 -0.0159  0.0008
                                           -0.0087  0.0155 -0.0049  0.0074 -0.1753
                                            0.0215  0.0058 -0.0435 -0.7848 -0.5881
                                            0.0366  0.0528
   128. (0.00016) RY*( 9) C   4           s( 11.12%)p 7.93( 88.23%)d 0.06(  0.65%)
                                           -0.0000  0.0037 -0.0325  0.3318 -0.0098
                                            0.0037  0.0587  0.6763  0.2549 -0.0099
                                            0.0224 -0.4160  0.4262  0.0009 -0.0100
                                            0.0182 -0.0273 -0.0084  0.0039 -0.0092
                                           -0.0767 -0.0210
   129. (0.00011) RY*(10) C   4           s(  7.34%)p 5.27( 38.69%)d 7.35( 53.97%)
                                            0.0000 -0.0232  0.2401  0.1080 -0.0595
                                            0.0168  0.0653  0.3491 -0.2780 -0.0033
                                            0.0097  0.4138 -0.1071 -0.0003  0.0002
                                           -0.0164  0.0108 -0.4442  0.0384 -0.0435
                                           -0.0513 -0.5800
   130. (0.00006) RY*(11) C   4           s(  7.59%)p 3.65( 27.67%)d 8.53( 64.74%)
   131. (0.00002) RY*(12) C   4           s(  5.03%)p10.88( 54.66%)d 8.02( 40.31%)
   132. (0.00003) RY*(13) C   4           s(  0.06%)p99.99( 86.88%)d99.99( 13.06%)
   133. (0.00002) RY*(14) C   4           s( 13.79%)p 5.33( 73.42%)d 0.93( 12.80%)
   134. (0.00000) RY*(15) C   4           s(  0.04%)p99.99( 98.58%)d35.80(  1.38%)
   135. (0.00000) RY*(16) C   4           s( 83.89%)p 0.15( 12.68%)d 0.04(  3.43%)
   136. (0.00001) RY*(17) C   4           s(  1.51%)p59.18( 89.20%)d 6.16(  9.29%)
   137. (0.00416) RY*( 1) C   5           s(  1.04%)p92.42( 96.14%)d 2.71(  2.82%)
                                            0.0000 -0.0182  0.0988  0.0130  0.0120
                                            0.0264  0.1064 -0.0118 -0.0163  0.0102
                                           -0.9712  0.0543 -0.0050 -0.0006  0.0496
                                           -0.0083  0.0005 -0.1407  0.0202  0.0002
                                            0.0878  0.0180
   138. (0.00309) RY*( 2) C   5           s(  0.42%)p99.99( 96.82%)d 6.50(  2.76%)
                                            0.0000 -0.0046  0.0081  0.0640  0.0073
                                           -0.0096 -0.9589  0.1923  0.0251  0.0181
                                           -0.0885 -0.0319 -0.0408 -0.0004  0.0122
                                            0.0045  0.0009 -0.0261 -0.0036  0.0153
                                            0.1631  0.0055
   139. (0.00205) RY*( 3) C   5           s(  0.47%)p77.39( 36.66%)d99.99( 62.87%)
                                           -0.0000  0.0007 -0.0453  0.0508  0.0102
                                           -0.0019 -0.0141 -0.0376 -0.0218 -0.0017
                                           -0.0195 -0.0277 -0.0023 -0.0103 -0.5237
                                           -0.2983  0.0058  0.0511  0.7068 -0.3526
                                            0.0329  0.0335
   140. (0.00124) RY*( 4) C   5           s( 79.82%)p 0.20( 16.00%)d 0.05(  4.18%)
                                            0.0000 -0.0094  0.8851  0.1165 -0.0346
                                            0.0037 -0.0170  0.0923  0.0487  0.0213
                                            0.0941  0.3672 -0.0249 -0.0002 -0.0380
                                           -0.0509  0.0043 -0.0324  0.0205 -0.0321
                                           -0.1853 -0.0703
   141. (0.00049) RY*( 5) C   5           s(  0.22%)p99.99( 86.04%)d61.46( 13.73%)
                                           -0.0000 -0.0001  0.0059  0.0469 -0.0017
                                           -0.0018 -0.0061 -0.0770 -0.0214  0.0005
                                            0.0566 -0.0066  0.0228  0.0003  0.7967
                                           -0.4593  0.0679  0.0034  0.3658 -0.0433
                                            0.0400 -0.0032
   142. (0.00028) RY*( 6) C   5           s( 34.58%)p 1.67( 57.86%)d 0.22(  7.56%)
                                           -0.0000 -0.0056 -0.3416  0.4779  0.0261
                                            0.0033  0.1235  0.3957  0.0488 -0.0016
                                            0.0573  0.6291 -0.0217  0.0008 -0.0132
                                           -0.0678 -0.0070 -0.1733 -0.0402 -0.0030
                                            0.2052 -0.0425
   143. (0.00024) RY*( 7) C   5           s(  0.37%)p99.99( 62.76%)d98.51( 36.86%)
                                            0.0000  0.0000 -0.0219  0.0571  0.0022
                                           -0.0027 -0.0178 -0.0557 -0.0355 -0.0000
                                            0.0133  0.1259  0.0234 -0.0179  0.1731
                                            0.7516  0.1060 -0.0019  0.5583  0.2297
                                           -0.0606 -0.0217
   144. (0.00018) RY*( 8) C   5           s(  1.43%)p33.27( 47.52%)d35.75( 51.05%)
                                            0.0000  0.0061  0.1146 -0.0180 -0.0281
                                           -0.0027  0.0092 -0.5508  0.3133  0.0138
                                            0.1195  0.1007 -0.2120 -0.0017 -0.0548
                                            0.0212  0.0219 -0.2969 -0.0159  0.0678
                                            0.6328  0.1307
   145. (0.00014) RY*( 9) C   5           s(  5.58%)p13.44( 74.94%)d 3.49( 19.48%)
                                           -0.0000 -0.0028  0.1031  0.1607  0.1389
                                            0.0170  0.1553  0.3843  0.5636 -0.0071
                                           -0.0380 -0.3387 -0.3671 -0.0003  0.0503
                                            0.0642  0.0455  0.3942  0.0586  0.0206
                                            0.1801 -0.0560
   146. (0.00012) RY*(10) C   5           s(  6.61%)p 8.84( 58.46%)d 5.28( 34.93%)
                                            0.0000  0.0102  0.0740  0.0952  0.2269
                                           -0.0018  0.0657  0.2052 -0.3948  0.0061
                                            0.0777 -0.2469 -0.5604 -0.0007  0.0123
                                            0.0140  0.0298 -0.4490  0.0320  0.0267
                                           -0.0810  0.3733
   147. (0.00010) RY*(11) C   5           s(  9.17%)p 5.61( 51.46%)d 4.29( 39.37%)
   148. (0.00005) RY*(12) C   5           s( 17.14%)p 2.15( 36.79%)d 2.69( 46.07%)
   149. (0.00002) RY*(13) C   5           s(  0.09%)p99.99( 16.80%)d99.99( 83.11%)
   150. (0.00002) RY*(14) C   5           s( 49.49%)p 0.61( 30.14%)d 0.41( 20.37%)
   151. (0.00001) RY*(15) C   5           s(  6.86%)p 3.19( 21.89%)d10.39( 71.26%)
   152. (0.00000) RY*(16) C   5           s(  0.80%)p99.99( 96.90%)d 2.88(  2.30%)
   153. (0.00000) RY*(17) C   5           s( 85.94%)p 0.15( 12.96%)d 0.01(  1.10%)
   154. (0.00678) RY*( 1) C   6           s(  1.00%)p94.71( 94.91%)d 4.08(  4.09%)
                                            0.0000  0.0110  0.0844  0.0525  0.0034
                                           -0.0129  0.6868  0.0862  0.0620 -0.0012
                                            0.6789 -0.0173 -0.0606 -0.0009  0.0300
                                           -0.0105  0.0034 -0.0620 -0.0063  0.0056
                                            0.1919 -0.0105
   155. (0.00555) RY*( 2) C   6           s(  0.30%)p99.99( 98.02%)d 5.57(  1.68%)
                                           -0.0000 -0.0042  0.0538 -0.0094 -0.0032
                                            0.0063 -0.6859 -0.0523 -0.0647  0.0205
                                            0.6976 -0.0736 -0.0965 -0.0032  0.0311
                                            0.0008  0.0052 -0.1101 -0.0046  0.0112
                                           -0.0665  0.0077
   156. (0.00248) RY*( 3) C   6           s( 36.00%)p 1.52( 54.73%)d 0.26(  9.27%)
                                            0.0000  0.0004  0.5999 -0.0094 -0.0007
                                           -0.0026 -0.0688  0.0413 -0.0895 -0.0026
                                           -0.0450  0.1000 -0.0747  0.0057 -0.7016
                                            0.1454 -0.0431  0.0913 -0.0149 -0.0332
                                            0.2866 -0.0296
   157. (0.00243) RY*( 4) C   6           s( 38.66%)p 1.34( 51.65%)d 0.25(  9.69%)
                                           -0.0000  0.0003  0.6208 -0.0335  0.0004
                                           -0.0021 -0.0668  0.0338 -0.0938 -0.0071
                                           -0.1031  0.1041 -0.0714 -0.0046  0.6690
                                           -0.1582  0.0534  0.1343 -0.0014  0.0791
                                            0.2660 -0.0428
   158. (0.00069) RY*( 5) C   6           s(  0.24%)p44.81( 10.76%)d99.99( 89.00%)
                                            0.0000  0.0004  0.0053  0.0482 -0.0073
                                            0.0011 -0.0295  0.0934  0.0216  0.0016
                                            0.0007 -0.0199 -0.0120  0.0178  0.0040
                                           -0.3066  0.0514  0.0238  0.2068 -0.9117
                                            0.0620  0.1081
   159. (0.00050) RY*( 6) C   6           s(  0.05%)p15.17(  0.83%)d99.99( 99.11%)
                                            0.0000  0.0002 -0.0146  0.0178 -0.0046
                                           -0.0000 -0.0069  0.0346  0.0275  0.0010
                                           -0.0048  0.0473 -0.0554 -0.0091  0.0244
                                           -0.0041  0.0175  0.0269 -0.9722 -0.2095
                                           -0.0141  0.0329
   160. (0.00037) RY*( 7) C   6           s(  7.71%)p 9.93( 76.52%)d 2.05( 15.77%)
                                           -0.0000 -0.0022  0.2166 -0.1736  0.0005
                                           -0.0022  0.1294 -0.5957 -0.3397 -0.0119
                                           -0.0120 -0.3308  0.4096  0.0006  0.0123
                                            0.0120 -0.0190 -0.3600 -0.0611 -0.1123
                                           -0.1063  0.0223
   161. (0.00021) RY*( 8) C   6           s( 39.08%)p 1.27( 49.71%)d 0.29( 11.21%)
                                           -0.0000  0.0021  0.2588  0.5650  0.0678
                                            0.0094 -0.0199  0.4497  0.0948 -0.0074
                                           -0.0421 -0.4336  0.3059 -0.0006  0.0142
                                            0.0388 -0.0185 -0.1359 -0.0219  0.0618
                                           -0.2622  0.1434
   162. (0.00013) RY*( 9) C   6           s( 14.21%)p 3.12( 44.33%)d 2.92( 41.46%)
                                           -0.0000 -0.0025  0.2047  0.3046 -0.0864
                                            0.0065  0.0977 -0.1926 -0.0701  0.0067
                                            0.0844  0.6179  0.0330 -0.0001 -0.0062
                                           -0.0171 -0.0373  0.0553  0.0407 -0.0614
                                           -0.6284 -0.1058
   163. (0.00006) RY*(10) C   6           s( 31.04%)p 0.79( 24.63%)d 1.43( 44.33%)
   164. (0.00006) RY*(11) C   6           s(  3.97%)p18.62( 73.90%)d 5.57( 22.13%)
   165. (0.00004) RY*(12) C   6           s( 22.79%)p 1.22( 27.84%)d 2.17( 49.37%)
   166. (0.00004) RY*(13) C   6           s( 14.59%)p 1.19( 17.33%)d 4.66( 68.08%)
   167. (0.00002) RY*(14) C   6           s(  0.89%)p98.41( 87.59%)d12.94( 11.52%)
   168. (0.00002) RY*(15) C   6           s( 13.41%)p 6.31( 84.64%)d 0.15(  1.95%)
   169. (0.00000) RY*(16) C   6           s(  0.23%)p99.99( 99.59%)d 0.84(  0.19%)
   170. (0.00001) RY*(17) C   6           s( 75.89%)p 0.04(  3.07%)d 0.28( 21.04%)
   171. (0.00092) RY*( 1) H   7           s( 98.06%)p 0.02(  1.94%)
                                           -0.0020  0.9902 -0.0034 -0.1380  0.0196
                                            0.0008
   172. (0.00022) RY*( 2) H   7           s( 89.47%)p 0.12( 10.53%)
                                            0.0051  0.0282  0.9454  0.2115  0.2332
                                           -0.0788
   173. (0.00014) RY*( 3) H   7           s(  0.12%)p99.99( 99.88%)
                                            0.0008  0.0123  0.0319  0.1084  0.1048
                                            0.9880
   174. (0.00010) RY*( 4) H   7           s(  3.31%)p29.19( 96.69%)
   175. (0.00005) RY*( 5) H   7           s(  9.09%)p10.00( 90.91%)
   176. (0.00778) RY*( 1)Cl   8           s(  0.00%)p 1.00( 57.68%)d 0.73( 42.32%)
                                           -0.0000 -0.0000 -0.0000  0.0005  0.0031
                                           -0.0001  0.0000 -0.0000 -0.0001  0.0024
                                           -0.0009  0.0005 -0.0001  0.0000 -0.0005
                                            0.0422 -0.0071  0.0022  0.0000  0.0000
                                           -0.0074  0.7510 -0.0957  0.0405  0.0041
                                           -0.0200 -0.3963  0.5121 -0.0303 -0.0504
   177. (0.00388) RY*( 2)Cl   8           s(  0.89%)p87.96( 78.59%)d22.96( 20.52%)
                                           -0.0000 -0.0000 -0.0062  0.0899 -0.0287
                                           -0.0002  0.0000 -0.0000 -0.0120  0.6214
                                            0.0220 -0.0207  0.0047 -0.0000  0.0121
                                            0.6293  0.0137 -0.0311  0.0002 -0.0000
                                           -0.0007 -0.0369 -0.0005  0.0016  0.0000
                                            0.0442 -0.0024 -0.0270 -0.4500  0.0007
   178. (0.00119) RY*( 3)Cl   8           s( 22.86%)p 2.48( 56.79%)d 0.89( 20.35%)
                                            0.0000 -0.0000 -0.0182  0.4764 -0.0362
                                           -0.0059  0.0016 -0.0000 -0.0442 -0.4692
                                            0.2488  0.0724  0.0056 -0.0000  0.0678
                                            0.5020  0.1406 -0.0363 -0.0180 -0.0000
                                           -0.0038 -0.0252 -0.0038  0.0020  0.0011
                                           -0.4224  0.0239  0.0003  0.1308 -0.0857
   179. (0.00037) RY*( 4)Cl   8           s( 33.11%)p 1.54( 50.98%)d 0.48( 15.91%)
                                            0.0000  0.0000  0.0065  0.5629 -0.1174
                                           -0.0196  0.0003  0.0000  0.0138  0.4496
                                            0.3508  0.1184 -0.0186  0.0000 -0.0211
                                           -0.3748  0.1344 -0.0992  0.0249  0.0000
                                            0.0014  0.0151 -0.0196  0.0035 -0.0013
                                           -0.0195 -0.0017  0.0489  0.2325  0.3197
   180. (0.00019) RY*( 5)Cl   8           s(  0.01%)p 1.00( 83.52%)d 0.20( 16.47%)
                                           -0.0000 -0.0000  0.0002 -0.0023  0.0093
                                            0.0027  0.0001 -0.0000  0.0001  0.0167
                                            0.0150 -0.0007 -0.0033  0.0000 -0.0020
                                            0.0209  0.0562  0.0062 -0.0004  0.0000
                                           -0.0153  0.4410  0.7961  0.0503 -0.0031
                                            0.0123  0.1734 -0.3636  0.0385  0.0271
   181. (0.00014) RY*( 6)Cl   8           s( 39.47%)p 1.15( 45.45%)d 0.38( 15.09%)
                                            0.0000 -0.0000  0.0012  0.5338  0.3286
                                           -0.0424  0.0036  0.0000  0.0044 -0.1651
                                           -0.4099  0.0982 -0.0063 -0.0000  0.0105
                                           -0.0030 -0.4224 -0.2634 -0.0002  0.0000
                                           -0.0008  0.0028  0.0381  0.0132  0.0002
                                            0.3640 -0.0165 -0.0078 -0.1296  0.0357
   182. (0.00005) RY*( 7)Cl   8           s(  1.04%)p34.11( 35.42%)d61.20( 63.55%)
   183. (0.00005) RY*( 8)Cl   8           s( 47.67%)p 0.95( 45.08%)d 0.15(  7.25%)
   184. (0.00001) RY*( 9)Cl   8           s(  0.07%)p99.99( 27.90%)d99.99( 72.02%)
   185. (0.00002) RY*(10)Cl   8           s(  0.04%)p99.99( 30.95%)d99.99( 69.01%)
   186. (0.00000) RY*(11)Cl   8           s(  5.94%)p15.58( 92.49%)d 0.26(  1.57%)
   187. (0.00001) RY*(12)Cl   8           s(  6.10%)p 2.27( 13.86%)d13.12( 80.04%)
   188. (0.00000) RY*(13)Cl   8           s( 35.73%)p 1.18( 42.14%)d 0.62( 22.13%)
   189. (0.00001) RY*(14)Cl   8           s(  2.18%)p21.81( 47.60%)d23.02( 50.22%)
   190. (0.00000) RY*(15)Cl   8           s(  0.01%)p99.99( 99.68%)d21.91(  0.31%)
   191. (0.00000) RY*(16)Cl   8           s(  0.00%)p 1.00( 99.92%)d 0.00(  0.08%)
   192. (0.00000) RY*(17)Cl   8           s(  5.69%)p16.37( 93.14%)d 0.21(  1.17%)
   193. (0.00000) RY*(18)Cl   8           s(  0.05%)p99.99( 99.54%)d 8.71(  0.41%)
   194. (0.00000) RY*(19)Cl   8           s( 99.02%)p 0.00(  0.08%)d 0.01(  0.90%)
   195. (0.00000) RY*(20)Cl   8           s(100.00%)p 0.00(  0.00%)d 0.00(  0.00%)
   196. (0.00000) RY*(21)Cl   8           s(  0.03%)p99.99( 99.84%)d 3.90(  0.13%)
   197. (0.00378) RY*( 1) O   9           s(  2.77%)p34.44( 95.40%)d 0.66(  1.83%)
                                            0.0000 -0.0007  0.1525 -0.0666 -0.0021
                                            0.0020  0.1459  0.0304 -0.0176  0.0085
                                           -0.9619  0.0145 -0.0168 -0.0004  0.0761
                                           -0.0022  0.0013  0.1307 -0.0097 -0.0009
                                           -0.0323  0.0044
   198. (0.00327) RY*( 2) O   9           s(  0.01%)p 1.00( 99.10%)d 0.01(  0.89%)
                                            0.0000  0.0000 -0.0007  0.0094  0.0001
                                            0.0001 -0.0032  0.0107  0.0036  0.0005
                                            0.0773  0.0019  0.0030  0.0100  0.9914
                                           -0.0300  0.0314 -0.0079 -0.0932 -0.0128
                                            0.0023 -0.0004
   199. (0.00051) RY*( 3) O   9           s( 52.87%)p 0.80( 42.52%)d 0.09(  4.62%)
                                           -0.0000 -0.0016 -0.4331  0.5840  0.0060
                                           -0.0065  0.4945  0.4002  0.1416 -0.0036
                                           -0.0083  0.0142  0.0015 -0.0002 -0.0082
                                            0.0011  0.0001  0.1559 -0.0080  0.0088
                                            0.1472 -0.0075
   200. (0.00032) RY*( 4) O   9           s( 53.47%)p 0.81( 43.27%)d 0.06(  3.25%)
                                            0.0000 -0.0052  0.2457  0.6885 -0.0166
                                           -0.0037 -0.5409 -0.0407 -0.3416 -0.0065
                                           -0.0658 -0.0677 -0.1128  0.0004 -0.0005
                                            0.0043  0.0047  0.1605 -0.0088  0.0040
                                            0.0806 -0.0143
   201. (0.00016) RY*( 5) O   9           s( 64.57%)p 0.53( 34.48%)d 0.01(  0.95%)
                                            0.0000  0.0082  0.8024  0.0404 -0.0104
                                            0.0323  0.4712  0.2411 -0.1102  0.0075
                                            0.2015 -0.1021 -0.0096 -0.0004 -0.0159
                                            0.0028 -0.0020  0.0077 -0.0004  0.0071
                                            0.0842  0.0478
   202. (0.00006) RY*( 6) O   9           s(  6.07%)p11.93( 72.39%)d 3.55( 21.55%)
   203. (0.00000) RY*( 7) O   9           s( 99.98%)p 0.00(  0.02%)d 0.00(  0.00%)
   204. (0.00000) RY*( 8) O   9           s(  1.28%)p77.07( 98.59%)d 0.10(  0.13%)
   205. (0.00000) RY*( 9) O   9           s(  1.03%)p95.87( 98.83%)d 0.13(  0.13%)
   206. (0.00001) RY*(10) O   9           s( 13.93%)p 6.17( 85.98%)d 0.01(  0.09%)
   207. (0.00001) RY*(11) O   9           s(  0.00%)p 1.00(100.00%)d 0.00(  0.00%)
   208. (0.00000) RY*(12) O   9           s(  0.00%)p 1.00(100.00%)d 0.00(  0.00%)
   209. (0.00000) RY*(13) O   9           s(  2.96%)p 1.75(  5.17%)d31.09( 91.88%)
   210. (0.00000) RY*(14) O   9           s(  0.01%)p 1.00(  1.00%)d99.30( 98.99%)
   211. (0.00001) RY*(15) O   9           s(  0.01%)p 1.00(  0.03%)d99.99( 99.97%)
   212. (0.00001) RY*(16) O   9           s(  0.88%)p22.22( 19.53%)d90.52( 79.59%)
   213. (0.00000) RY*(17) O   9           s(  0.10%)p39.93(  4.09%)d99.99( 95.81%)
   214. (0.00711) RY*( 1) C  10           s(  0.06%)p99.99( 96.59%)d52.85(  3.34%)
                                           -0.0000  0.0191 -0.0109  0.0122 -0.0219
                                            0.9630 -0.0452  0.0365 -0.0041 -0.1864
                                            0.0007 -0.0021 -0.0003 -0.0060  0.0028
                                           -0.0006 -0.0161  0.0098  0.0049 -0.1777
                                            0.0381
   215. (0.00451) RY*( 2) C  10           s(  0.14%)p99.99( 97.10%)d19.00(  2.75%)
                                            0.0000 -0.0021  0.0372 -0.0077  0.0013
                                           -0.1774  0.0243  0.0096 -0.0170 -0.9611
                                           -0.0969  0.0541 -0.0040  0.0486  0.0089
                                            0.0014 -0.1539  0.0329  0.0057  0.0524
                                           -0.0029
   216. (0.00191) RY*( 3) C  10           s( 95.46%)p 0.03(  2.47%)d 0.02(  2.07%)
                                           -0.0000 -0.0011  0.9770  0.0007  0.0024
                                            0.0179  0.0911  0.0175 -0.0002  0.0140
                                            0.1205 -0.0016  0.0003 -0.0158 -0.0276
                                           -0.0048  0.0555 -0.0475 -0.0098  0.0215
                                            0.1218
   217. (0.00125) RY*( 4) C  10           s(  0.27%)p36.38(  9.76%)d99.99( 89.97%)
                                            0.0000  0.0001  0.0517  0.0027  0.0002
                                           -0.0003 -0.0063 -0.0073 -0.0000  0.0290
                                           -0.0008  0.0151 -0.0138 -0.0842  0.2986
                                           -0.0011  0.0383  0.9466  0.0421  0.0214
                                           -0.0036
   218. (0.00059) RY*( 5) C  10           s(  0.01%)p 1.00( 19.73%)d 4.07( 80.26%)
                                           -0.0000  0.0003  0.0066  0.0047  0.0006
                                           -0.0073 -0.0142  0.0005 -0.0018 -0.0167
                                           -0.0595  0.0299  0.0147 -0.4035  0.1704
                                           -0.0165 -0.0154 -0.0489 -0.8905 -0.0437
                                           -0.0708
   219. (0.00050) RY*( 6) C  10           s(  0.00%)p 1.00( 88.11%)d 0.13( 11.88%)
                                            0.0000  0.0003  0.0018  0.0050 -0.0003
                                           -0.0121  0.0275 -0.0310 -0.0002 -0.0121
                                           -0.1970  0.0755 -0.0045 -0.8501 -0.3192
                                           -0.0997 -0.0381  0.0108  0.3399 -0.0227
                                            0.0351
   220. (0.00028) RY*( 7) C  10           s(  1.50%)p58.93( 88.26%)d 6.84( 10.25%)
                                           -0.0000  0.0023  0.1135  0.0458  0.0005
                                            0.0186  0.0641 -0.1503  0.0128  0.1544
                                           -0.8448  0.2597  0.0016  0.2039  0.0690
                                            0.0631 -0.3000 -0.0053 -0.0146 -0.0818
                                            0.0743
   221. (0.00019) RY*( 8) C  10           s(  1.34%)p44.10( 58.91%)d29.76( 39.75%)
                                           -0.0000  0.0080  0.0270  0.1121  0.0112
                                            0.0453 -0.6516  0.3547  0.0054  0.0353
                                           -0.1123 -0.1476  0.0001 -0.0254  0.0071
                                           -0.0117 -0.1693 -0.0099 -0.0199  0.5314
                                            0.2933
   222. (0.00013) RY*( 9) C  10           s(  0.04%)p99.99( 56.46%)d99.99( 43.51%)
                                           -0.0000  0.0000  0.0088  0.0167 -0.0015
                                            0.0105  0.1833 -0.2363  0.0161  0.0572
                                            0.0861 -0.6774 -0.0014 -0.0195 -0.0545
                                           -0.0437 -0.6561  0.0517 -0.0261 -0.0220
                                            0.0281
   223. (0.00013) RY*(10) C  10           s(  2.59%)p15.30( 39.57%)d22.36( 57.85%)
                                           -0.0000  0.0065  0.0168  0.1598  0.0019
                                           -0.1610 -0.5283 -0.2803 -0.0010 -0.0464
                                            0.0544 -0.0814  0.0004  0.0030  0.0186
                                            0.0028  0.0779  0.0028  0.0096 -0.6644
                                            0.3618
   224. (0.00006) RY*(11) C  10           s(  6.57%)p 5.92( 38.90%)d 8.30( 54.53%)
   225. (0.00004) RY*(12) C  10           s(  0.18%)p99.99( 81.77%)d99.99( 18.05%)
   226. (0.00004) RY*(13) C  10           s(  1.15%)p56.06( 64.40%)d30.00( 34.46%)
   227. (0.00003) RY*(14) C  10           s(  0.10%)p99.99( 57.22%)d99.99( 42.68%)
   228. (0.00000) RY*(15) C  10           s(  0.01%)p99.99( 99.26%)d64.26(  0.73%)
   229. (0.00001) RY*(16) C  10           s( 90.67%)p 0.02(  1.56%)d 0.09(  7.77%)
   230. (0.00590) RY*( 1) C  11           s(  0.88%)p99.99( 96.43%)d 3.08(  2.70%)
                                           -0.0000  0.0258  0.0885 -0.0164  0.0314
                                           -0.0173  0.0687 -0.0210 -0.0180  0.9775
                                           -0.0122  0.0026 -0.0010  0.0433 -0.0009
                                            0.0017 -0.1403 -0.0095  0.0040 -0.0831
                                           -0.0165
   231. (0.00244) RY*( 2) C  11           s(  4.75%)p19.39( 92.05%)d 0.67(  3.20%)
                                           -0.0000 -0.0098  0.2169 -0.0182  0.0179
                                            0.9540 -0.0647 -0.0484  0.0205  0.0235
                                           -0.0025 -0.0408 -0.0003  0.0282 -0.0102
                                            0.0000  0.0693  0.0040 -0.0117  0.1642
                                            0.0095
   232. (0.00120) RY*( 3) C  11           s(  3.16%)p30.40( 96.20%)d 0.20(  0.64%)
                                            0.0000 -0.0014  0.1778 -0.0052 -0.0041
                                           -0.0248 -0.0961 -0.0225  0.0011  0.0388
                                            0.0063 -0.0201  0.0037 -0.9458  0.2257
                                           -0.0643  0.0335  0.0633 -0.0329  0.0123
                                            0.0016
   233. (0.00088) RY*( 4) C  11           s( 75.82%)p 0.26( 20.00%)d 0.06(  4.18%)
                                            0.0000 -0.0041  0.8706 -0.0154 -0.0214
                                           -0.2175 -0.2294  0.0324  0.0056 -0.0537
                                            0.2172 -0.1070 -0.0005  0.1920 -0.0122
                                            0.0035  0.1717 -0.0540 -0.0054 -0.0904
                                            0.0348
   234. (0.00063) RY*( 5) C  11           s(  0.06%)p99.99( 23.13%)d99.99( 76.80%)
                                            0.0000 -0.0005  0.0246 -0.0007  0.0001
                                           -0.0054  0.0087  0.0128  0.0005 -0.0028
                                            0.0105 -0.0061 -0.0013  0.1406  0.4594
                                           -0.0092 -0.0180  0.6838  0.5459  0.0378
                                            0.0269
   235. (0.00039) RY*( 6) C  11           s(  7.98%)p 8.94( 71.27%)d 2.60( 20.75%)
                                            0.0000  0.0131  0.2768  0.0547 -0.0142
                                           -0.1151  0.3676 -0.0005 -0.0056 -0.0241
                                           -0.7421 -0.0930  0.0010  0.0059 -0.0638
                                           -0.0013 -0.0086  0.0214 -0.0191  0.4117
                                            0.1927
   236. (0.00032) RY*( 7) C  11           s(  0.26%)p99.99( 63.28%)d99.99( 36.46%)
                                           -0.0000 -0.0007  0.0506  0.0064  0.0016
                                            0.0082  0.0641  0.1112  0.0008 -0.0043
                                            0.0851  0.0231  0.0106 -0.1428 -0.7667
                                            0.0007 -0.0256  0.5945 -0.0648 -0.0795
                                           -0.0067
   237. (0.00024) RY*( 8) C  11           s(  1.47%)p62.92( 92.24%)d 4.29(  6.29%)
                                           -0.0000 -0.0034  0.1209  0.0056  0.0074
                                            0.0948  0.4152  0.7188  0.0035 -0.0346
                                            0.0314  0.4518 -0.0019 -0.0278  0.1280
                                            0.0297  0.0595 -0.0830 -0.0005 -0.2266
                                           -0.0337
   238. (0.00011) RY*( 9) C  11           s(  1.64%)p15.20( 24.87%)d44.93( 73.50%)
                                           -0.0000  0.0031  0.0340  0.1233  0.0082
                                            0.1192 -0.2365  0.0651 -0.0077 -0.0974
                                           -0.3712 -0.1622 -0.0002 -0.0007  0.0076
                                           -0.0229 -0.4214 -0.0227  0.0447 -0.6663
                                            0.3331
   239. (0.00009) RY*(10) C  11           s(  4.69%)p15.57( 73.08%)d 4.74( 22.23%)
   240. (0.00006) RY*(11) C  11           s(  1.67%)p 6.53( 10.91%)d52.28( 87.41%)
   241. (0.00004) RY*(12) C  11           s(  3.60%)p23.05( 83.07%)d 3.70( 13.33%)
   242. (0.00003) RY*(13) C  11           s(  0.14%)p99.99( 16.38%)d99.99( 83.48%)
   243. (0.00002) RY*(14) C  11           s(  7.48%)p 3.49( 26.09%)d 8.88( 66.43%)
   244. (0.00000) RY*(15) C  11           s(  0.03%)p99.99( 99.84%)d 3.98(  0.13%)
   245. (0.00000) RY*(16) C  11           s( 86.48%)p 0.13( 11.22%)d 0.03(  2.31%)
   246. (0.00775) RY*( 1) C  12           s(  0.07%)p99.99( 95.43%)d69.06(  4.51%)
                                           -0.0000 -0.0128  0.0120  0.0159  0.0097
                                           -0.0054 -0.9088  0.0187  0.0120  0.0253
                                           -0.3543 -0.0038 -0.0411  0.0014 -0.0031
                                           -0.0011 -0.0025 -0.2059 -0.0077  0.0003
                                           -0.0227  0.0458
   247. (0.00639) RY*( 2) C  12           s(  0.91%)p99.99( 95.02%)d 4.49(  4.07%)
                                            0.0000  0.0147  0.0890 -0.0259 -0.0161
                                           -0.0206 -0.3484 -0.0801  0.0596  0.0036
                                            0.9025  0.0110 -0.0155  0.0006  0.0596
                                           -0.0008 -0.0016 -0.0013  0.0004  0.0179
                                           -0.1972 -0.0384
   248. (0.00272) RY*( 3) C  12           s(  0.03%)p99.99( 49.75%)d99.99( 50.22%)
                                            0.0000  0.0002 -0.0057  0.0150 -0.0014
                                           -0.0004 -0.0132  0.0040  0.0020  0.0009
                                            0.0446 -0.0004 -0.0030 -0.0119 -0.6992
                                           -0.0778  0.0155 -0.0114 -0.0942 -0.6988
                                           -0.0416 -0.0559
   249. (0.00116) RY*( 4) C  12           s(  9.03%)p 0.56(  5.05%)d 9.52( 85.93%)
                                           -0.0000 -0.0028  0.2890 -0.0821  0.0035
                                            0.0031 -0.0002 -0.0434 -0.0049  0.0005
                                           -0.0404 -0.0417 -0.0156  0.0057  0.1493
                                           -0.1148  0.0971  0.1111 -0.9200 -0.0199
                                            0.0113  0.0005
   250. (0.00108) RY*( 5) C  12           s( 81.13%)p 0.07(  5.96%)d 0.16( 12.91%)
                                           -0.0000 -0.0079  0.8976 -0.0748 -0.0041
                                            0.0082  0.0020 -0.1051  0.0062  0.0062
                                           -0.0828 -0.1832 -0.0545 -0.0019 -0.0554
                                            0.0277 -0.0339  0.1508  0.3095 -0.0049
                                            0.0674 -0.0771
   251. (0.00055) RY*( 6) C  12           s(  4.98%)p 1.35(  6.74%)d17.74( 88.29%)
                                            0.0000 -0.0051  0.1522  0.1624  0.0146
                                           -0.0090  0.1689 -0.0358  0.0550  0.0021
                                           -0.1422  0.1174 -0.0137  0.0001 -0.0121
                                           -0.0096 -0.0014 -0.3960 -0.0248  0.0680
                                           -0.8470 -0.0587
   252. (0.00038) RY*( 7) C  12           s( 13.84%)p 1.22( 16.86%)d 5.01( 69.30%)
                                            0.0000  0.0161  0.0973  0.3483 -0.0856
                                            0.0120  0.1277 -0.0303  0.0519  0.0340
                                            0.1326 -0.3184 -0.1669  0.0019 -0.0118
                                           -0.0148 -0.0146 -0.7009 -0.0701  0.0057
                                            0.3618  0.2567
   253. (0.00023) RY*( 8) C  12           s(  0.50%)p99.99( 50.85%)d97.36( 48.65%)
                                            0.0000 -0.0011  0.0066  0.0698  0.0089
                                           -0.0010 -0.0257  0.0206 -0.0178 -0.0016
                                            0.0324  0.0311  0.0071  0.0012 -0.6484
                                           -0.2212 -0.1891  0.0900 -0.1089  0.6800
                                            0.0302  0.0562
   254. (0.00015) RY*( 9) C  12           s( 50.42%)p 0.64( 32.39%)d 0.34( 17.18%)
                                            0.0000  0.0030  0.1256  0.6908  0.1063
                                           -0.0057 -0.0518  0.3487 -0.3808 -0.0025
                                            0.0432  0.2077 -0.0445  0.0005  0.0687
                                            0.0436  0.0311  0.2977 -0.0004 -0.0793
                                           -0.0367  0.2750
   255. (0.00015) RY*(10) C  12           s(  1.40%)p59.65( 83.64%)d10.67( 14.96%)
                                            0.0000 -0.0011 -0.0349  0.0534  0.0998
                                           -0.0044  0.0199 -0.3560  0.4167 -0.0040
                                           -0.0462  0.2980 -0.6654 -0.0007  0.0080
                                            0.0018 -0.0426  0.1913  0.0197 -0.0415
                                           -0.0048  0.3329
   256. (0.00007) RY*(11) C  12           s(  5.60%)p14.30( 80.00%)d 2.57( 14.41%)
   257. (0.00006) RY*(12) C  12           s(  0.43%)p99.99( 95.07%)d10.39(  4.50%)
   258. (0.00004) RY*(13) C  12           s( 20.17%)p 1.70( 34.22%)d 2.26( 45.61%)
   259. (0.00002) RY*(14) C  12           s(  3.88%)p18.85( 73.19%)d 5.90( 22.92%)
   260. (0.00002) RY*(15) C  12           s( 26.52%)p 2.31( 61.18%)d 0.46( 12.30%)
   261. (0.00000) RY*(16) C  12           s(  0.02%)p99.99( 97.06%)d99.99(  2.92%)
   262. (0.00000) RY*(17) C  12           s( 81.22%)p 0.22( 17.70%)d 0.01(  1.08%)
   263. (0.00512) RY*( 1) C  13           s(  0.36%)p99.99( 94.59%)d13.89(  5.04%)
                                            0.0000 -0.0318  0.0503  0.0097 -0.0290
                                            0.3888 -0.0301  0.0101 -0.0235  0.8887
                                           -0.0164  0.0346 -0.0003  0.0338 -0.0004
                                            0.0031 -0.1938 -0.0124 -0.0043  0.1075
                                            0.0339
   264. (0.00212) RY*( 2) C  13           s(  0.96%)p99.99( 97.25%)d 1.87(  1.80%)
                                           -0.0000  0.0023  0.0910 -0.0359  0.0303
                                            0.8759 -0.1358 -0.1492 -0.0188 -0.3996
                                            0.0101  0.0235 -0.0005 -0.0546  0.0004
                                            0.0029  0.0067 -0.0101 -0.0005  0.1182
                                           -0.0618
   265. (0.00083) RY*( 3) C  13           s( 21.23%)p 3.55( 75.29%)d 0.16(  3.48%)
                                            0.0000 -0.0014  0.4607  0.0014 -0.0044
                                           -0.0619 -0.2506 -0.0661  0.0019 -0.0307
                                           -0.0662  0.0474 -0.0065  0.8168 -0.0218
                                            0.0816  0.0484  0.0349 -0.1766 -0.0018
                                           -0.0061
   266. (0.00077) RY*( 4) C  13           s( 55.22%)p 0.76( 41.72%)d 0.06(  3.06%)
                                            0.0000 -0.0039  0.7430  0.0046 -0.0049
                                           -0.1307 -0.2858 -0.0557  0.0018  0.0524
                                           -0.1976  0.0583  0.0037 -0.5160  0.0514
                                           -0.0352  0.1201 -0.0217  0.1113 -0.0564
                                            0.0124
   267. (0.00056) RY*( 5) C  13           s(  0.01%)p99.99(  8.59%)d99.99( 91.40%)
                                           -0.0000  0.0003  0.0115 -0.0021  0.0004
                                            0.0044  0.0405 -0.0200  0.0002  0.0047
                                           -0.0153  0.0003 -0.0152 -0.1201  0.2573
                                           -0.0521 -0.0583  0.8235 -0.4781 -0.0187
                                           -0.0593
   268. (0.00036) RY*( 6) C  13           s( 14.03%)p 5.51( 77.32%)d 0.62(  8.65%)
                                           -0.0000  0.0128  0.3730 -0.0327  0.0074
                                           -0.0273  0.6561 -0.3335 -0.0047 -0.0509
                                            0.4375  0.1898 -0.0005  0.0047  0.0127
                                            0.0220 -0.2651 -0.0385  0.0179  0.0567
                                            0.1059
   269. (0.00022) RY*( 7) C  13           s(  4.47%)p13.78( 61.56%)d 7.60( 33.97%)
                                            0.0000 -0.0104  0.1632 -0.1339  0.0176
                                            0.1296  0.4171  0.1740 -0.0105 -0.0160
                                           -0.4177 -0.4638  0.0005  0.0617 -0.0012
                                           -0.0226 -0.1768 -0.0723 -0.0166 -0.4736
                                           -0.2804
   270. (0.00014) RY*( 8) C  13           s(  3.52%)p26.43( 92.93%)d 1.01(  3.56%)
                                           -0.0000  0.0001  0.1834  0.0391 -0.0027
                                            0.0732 -0.0939  0.5679  0.0049  0.0158
                                            0.6837 -0.3290 -0.0011 -0.0120  0.1266
                                           -0.0206  0.1380 -0.0234 -0.0167 -0.0702
                                           -0.1038
   271. (0.00011) RY*( 9) C  13           s(  0.87%)p73.18( 63.62%)d40.84( 35.51%)
                                            0.0000 -0.0016  0.0747 -0.0558 -0.0036
                                           -0.0436 -0.0422  0.0672 -0.0017 -0.0308
                                            0.0531 -0.1513  0.0040  0.0082 -0.7711
                                           -0.0815 -0.1783  0.4088  0.3190  0.1950
                                           -0.1278
   272. (0.00009) RY*(10) C  13           s(  1.69%)p10.85( 18.35%)d47.27( 79.96%)
   273. (0.00004) RY*(11) C  13           s(  0.51%)p41.04( 21.13%)d99.99( 78.35%)
   274. (0.00002) RY*(12) C  13           s(  0.10%)p99.99( 26.85%)d99.99( 73.06%)
   275. (0.00002) RY*(13) C  13           s( 12.62%)p 6.75( 85.10%)d 0.18(  2.28%)
   276. (0.00000) RY*(14) C  13           s( 83.93%)p 0.18( 15.04%)d 0.01(  1.02%)
   277. (0.00000) RY*(15) C  13           s(  0.04%)p99.99( 99.54%)d10.96(  0.42%)
   278. (0.00001) RY*(16) C  13           s(  0.62%)p34.05( 21.10%)d99.99( 78.28%)
   279. (0.00596) RY*( 1) C  14           s(  1.39%)p68.63( 95.71%)d 2.08(  2.90%)
                                           -0.0000  0.0177  0.1053  0.0497 -0.0086
                                           -0.0018  0.7445  0.0263  0.0037  0.0402
                                           -0.6244  0.0826 -0.0405  0.0023 -0.0460
                                            0.0035 -0.0025 -0.1492 -0.0046  0.0092
                                           -0.0752 -0.0304
   280. (0.00263) RY*( 2) C  14           s( 14.96%)p 5.57( 83.29%)d 0.12(  1.75%)
                                           -0.0000 -0.0088  0.3851  0.0120  0.0326
                                            0.0232  0.5521 -0.1760 -0.1418  0.0241
                                            0.6869 -0.0531 -0.0075  0.0002  0.0337
                                           -0.0018  0.0019  0.1133  0.0002 -0.0053
                                           -0.0630  0.0263
   281. (0.00119) RY*( 3) C  14           s(  0.61%)p89.23( 54.62%)d73.15( 44.77%)
                                            0.0000  0.0016  0.0764  0.0159  0.0051
                                           -0.0051 -0.0286 -0.0417  0.0088  0.0022
                                           -0.0707  0.0353 -0.0064 -0.0218  0.7187
                                           -0.1207  0.0752  0.0183 -0.5582 -0.3662
                                           -0.0381 -0.0171
   282. (0.00110) RY*( 4) C  14           s( 69.77%)p 0.39( 27.49%)d 0.04(  2.74%)
                                            0.0000  0.0136  0.7609 -0.3438  0.0168
                                           -0.0356 -0.2971 -0.1882  0.1038  0.0151
                                           -0.1993  0.3029 -0.0394  0.0031 -0.0704
                                            0.0288 -0.0087  0.0177  0.0564  0.0394
                                           -0.1464  0.0307
   283. (0.00044) RY*( 5) C  14           s(  0.00%)p 1.00( 41.71%)d 1.40( 58.29%)
                                           -0.0000 -0.0003  0.0041 -0.0019  0.0026
                                            0.0002  0.0103  0.0130 -0.0070  0.0003
                                           -0.0310 -0.0039 -0.0067 -0.0033  0.6398
                                            0.0111  0.0790 -0.0378  0.7521  0.1226
                                            0.0240 -0.0159
   284. (0.00025) RY*( 6) C  14           s( 43.35%)p 0.97( 42.16%)d 0.33( 14.49%)
                                            0.0000 -0.0011  0.4533  0.4775 -0.0032
                                           -0.0069 -0.0667  0.6063  0.0765  0.0090
                                           -0.0228 -0.1451  0.1439  0.0006 -0.0139
                                           -0.0301  0.0110  0.0311 -0.0061 -0.0059
                                            0.3623  0.1123
   285. (0.00022) RY*( 7) C  14           s(  0.04%)p99.99( 80.26%)d99.99( 19.70%)
                                            0.0000 -0.0001  0.0143  0.0142  0.0005
                                           -0.0007 -0.0045  0.0190 -0.0080  0.0006
                                           -0.0033 -0.0564 -0.0050 -0.0078 -0.0163
                                            0.8936 -0.0071 -0.0119  0.0704 -0.4361
                                           -0.0068 -0.0409
   286. (0.00015) RY*( 8) C  14           s( 21.01%)p 3.22( 67.60%)d 0.54( 11.39%)
                                            0.0000  0.0002  0.0834  0.4507 -0.0022
                                           -0.0144 -0.1457 -0.1614 -0.5566 -0.0062
                                           -0.1223  0.0734 -0.5454 -0.0006 -0.0203
                                            0.0121 -0.0151  0.2198  0.0062  0.0642
                                           -0.0406 -0.2445
   287. (0.00011) RY*( 9) C  14           s(  5.37%)p 3.75( 20.13%)d13.88( 74.50%)
                                           -0.0000  0.0032  0.0446  0.0928  0.2076
                                           -0.0008 -0.1009 -0.1146 -0.4102  0.0112
                                            0.0530  0.0257  0.0782  0.0005 -0.0033
                                            0.0036  0.0016 -0.7908 -0.0282 -0.0046
                                            0.0269  0.3438
   288. (0.00008) RY*(10) C  14           s( 23.89%)p 2.80( 66.89%)d 0.39(  9.21%)
   289. (0.00005) RY*(11) C  14           s( 11.39%)p 7.41( 84.40%)d 0.37(  4.21%)
   290. (0.00004) RY*(12) C  14           s(  0.21%)p99.99( 26.91%)d99.99( 72.88%)
   291. (0.00002) RY*(13) C  14           s(  0.87%)p37.19( 32.35%)d76.79( 66.79%)
   292. (0.00002) RY*(14) C  14           s( 15.58%)p 3.39( 52.74%)d 2.03( 31.68%)
   293. (0.00000) RY*(15) C  14           s( 90.39%)p 0.08(  6.86%)d 0.03(  2.75%)
   294. (0.00000) RY*(16) C  14           s(  0.02%)p99.99( 92.83%)d99.99(  7.16%)
   295. (0.00001) RY*(17) C  14           s(  1.09%)p22.31( 24.27%)d68.61( 74.64%)
   296. (0.00723) RY*( 1) C  15           s(  0.49%)p99.99( 95.21%)d 8.80(  4.30%)
                                            0.0000 -0.0053  0.0695  0.0051 -0.0026
                                            0.0103 -0.4923 -0.0098 -0.0091 -0.0228
                                           -0.8395 -0.0218  0.0505 -0.0013 -0.0334
                                           -0.0007  0.0024 -0.1630 -0.0048  0.0066
                                           -0.1244  0.0307
   297. (0.00616) RY*( 2) C  15           s(  0.46%)p99.99( 95.09%)d 9.59(  4.44%)
                                           -0.0000 -0.0174  0.0165  0.0610  0.0183
                                            0.0125 -0.8353  0.0341 -0.0166  0.0132
                                            0.4941  0.0741 -0.0223  0.0005  0.0364
                                            0.0033 -0.0007  0.1032  0.0089 -0.0001
                                           -0.1701  0.0692
   298. (0.00284) RY*( 3) C  15           s(  0.00%)p 1.00( 56.65%)d 0.77( 43.35%)
                                            0.0000  0.0000 -0.0008  0.0018  0.0002
                                            0.0000  0.0107  0.0052  0.0012 -0.0002
                                           -0.0360 -0.0086 -0.0009  0.0058  0.7469
                                            0.0840  0.0058 -0.0332  0.6427 -0.1355
                                            0.0034 -0.0308
   299. (0.00081) RY*( 4) C  15           s( 79.81%)p 0.10(  7.63%)d 0.16( 12.56%)
                                           -0.0000  0.0010  0.8924 -0.0333 -0.0268
                                            0.0245  0.0881 -0.1473 -0.1098 -0.0088
                                            0.1154  0.0702  0.1234 -0.0002  0.0171
                                            0.0109  0.0134 -0.2919 -0.0356 -0.0577
                                           -0.1746  0.0729
   300. (0.00075) RY*( 5) C  15           s(  0.90%)p 5.82(  5.27%)d99.99( 93.83%)
                                           -0.0000 -0.0010  0.0830 -0.0464 -0.0015
                                            0.0007 -0.0077 -0.0218 -0.0102  0.0005
                                            0.0128  0.0131  0.0032 -0.0077 -0.1996
                                           -0.0647 -0.0872  0.0093  0.4275  0.8650
                                            0.0714  0.0471
   301. (0.00070) RY*( 6) C  15           s( 26.34%)p 0.26(  6.88%)d 2.53( 66.78%)
                                            0.0000  0.0113 -0.3334  0.3900 -0.0043
                                            0.0077  0.1136  0.1005  0.0150 -0.0105
                                            0.1142  0.0921  0.1536 -0.0011 -0.0163
                                           -0.0017 -0.0001 -0.6731  0.0149  0.0723
                                           -0.4130  0.1967
   302. (0.00050) RY*( 7) C  15           s( 14.87%)p 0.55(  8.10%)d 5.18( 77.03%)
                                           -0.0000  0.0155  0.0404  0.3817 -0.0337
                                            0.0279  0.1665 -0.1524 -0.0849  0.0017
                                           -0.1115  0.0106  0.0835  0.0003 -0.0487
                                            0.0128 -0.0084  0.6232  0.0898 -0.0134
                                           -0.5671  0.2281
   303. (0.00048) RY*( 8) C  15           s(  0.06%)p99.99( 44.61%)d99.99( 55.33%)
                                           -0.0000  0.0010  0.0029  0.0234 -0.0011
                                            0.0017  0.0203 -0.0141 -0.0055  0.0006
                                           -0.0335 -0.0085 -0.0032 -0.0116  0.6091
                                           -0.1646  0.2145  0.0652 -0.5905  0.4408
                                           -0.0300  0.0719
   304. (0.00020) RY*( 9) C  15           s(  8.96%)p 7.91( 70.83%)d 2.26( 20.21%)
                                            0.0000  0.0081  0.1622  0.2224  0.1172
                                           -0.0096 -0.0136  0.5871 -0.0057 -0.0011
                                            0.0086 -0.5704  0.1862 -0.0003 -0.0111
                                           -0.0550  0.0047  0.0631  0.0203 -0.0376
                                            0.2329  0.3769
   305. (0.00013) RY*(10) C  15           s( 16.05%)p 5.02( 80.61%)d 0.21(  3.34%)
                                            0.0000  0.0050  0.2194  0.3344 -0.0233
                                            0.0009  0.0362  0.4280  0.4824  0.0008
                                           -0.0634  0.3293 -0.5247  0.0000  0.0009
                                            0.0133 -0.0315  0.0428 -0.0090  0.0245
                                           -0.0176 -0.1748
   306. (0.00009) RY*(11) C  15           s( 16.16%)p 3.69( 59.60%)d 1.50( 24.25%)
   307. (0.00006) RY*(12) C  15           s(  0.02%)p99.99( 96.41%)d99.99(  3.57%)
   308. (0.00005) RY*(13) C  15           s( 18.93%)p 3.95( 74.71%)d 0.34(  6.36%)
   309. (0.00004) RY*(14) C  15           s( 20.41%)p 2.90( 59.16%)d 1.00( 20.43%)
   310. (0.00002) RY*(15) C  15           s(  1.26%)p30.66( 38.66%)d47.66( 60.08%)
   311. (0.00000) RY*(16) C  15           s(  0.00%)p 1.00( 96.71%)d 0.03(  3.29%)
   312. (0.00000) RY*(17) C  15           s( 95.39%)p 0.04(  4.03%)d 0.01(  0.59%)
   313. (0.00436) RY*( 1)Cl  16           s(  0.00%)p 1.00( 46.98%)d 1.13( 53.02%)
                                            0.0000  0.0000 -0.0000  0.0019 -0.0014
                                           -0.0002  0.0000  0.0000  0.0001  0.0118
                                            0.0030  0.0009  0.0000 -0.0000 -0.0000
                                           -0.0340 -0.0077 -0.0017 -0.0002 -0.0000
                                           -0.0001  0.6719  0.1265  0.0313  0.0045
                                           -0.0367  0.7265 -0.0193  0.0118 -0.0230
   314. (0.00240) RY*( 2)Cl  16           s(  1.14%)p55.44( 63.35%)d31.07( 35.51%)
                                           -0.0000  0.0000 -0.0010  0.1068 -0.0011
                                           -0.0028  0.0006  0.0000  0.0088  0.0879
                                           -0.0309 -0.0146 -0.0017 -0.0000 -0.0027
                                            0.7807  0.1127 -0.0258  0.0111 -0.0000
                                           -0.0003  0.0377  0.0067 -0.0013  0.0007
                                            0.5885  0.0273 -0.0118  0.0845 -0.0270
   315. (0.00088) RY*( 3)Cl  16           s( 10.67%)p 6.70( 71.49%)d 1.67( 17.84%)
                                           -0.0000  0.0000 -0.0160  0.1825  0.2704
                                            0.0014  0.0008  0.0000  0.0789  0.8177
                                            0.0964 -0.0687 -0.0270 -0.0000 -0.0043
                                           -0.1336  0.0831 -0.0049  0.0008 -0.0000
                                           -0.0016 -0.0202  0.0026  0.0014  0.0005
                                           -0.0488 -0.0166  0.0052  0.3313 -0.2569
   316. (0.00030) RY*( 4)Cl  16           s( 63.84%)p 0.22( 14.35%)d 0.34( 21.81%)
                                           -0.0000  0.0000 -0.0083  0.7703 -0.2109
                                           -0.0211  0.0023  0.0000  0.0335 -0.2568
                                            0.1878 -0.1026  0.0338 -0.0000 -0.0038
                                           -0.0845  0.1487 -0.0057  0.0141 -0.0000
                                           -0.0008  0.0003  0.0020  0.0003  0.0002
                                           -0.0593 -0.0051 -0.0340  0.3998  0.2315
   317. (0.00013) RY*( 5)Cl  16           s(  0.01%)p 1.00( 87.09%)d 0.15( 12.90%)
                                            0.0000  0.0000  0.0001  0.0067  0.0060
                                            0.0005  0.0000 -0.0000 -0.0003  0.0125
                                           -0.0170 -0.0011  0.0007 -0.0000  0.0006
                                           -0.0197  0.0140 -0.0053  0.0006 -0.0000
                                           -0.0164  0.5275 -0.7676  0.0443 -0.0130
                                            0.0140 -0.3540  0.0551 -0.0094  0.0199
   318. (0.00014) RY*( 6)Cl  16           s( 11.29%)p 7.27( 82.05%)d 0.59(  6.66%)
                                           -0.0000  0.0000 -0.0032  0.3332 -0.0429
                                            0.0031  0.0010  0.0000  0.0159  0.1699
                                           -0.4758 -0.0112  0.0176 -0.0000 -0.0092
                                            0.1812 -0.7192 -0.1174  0.0183  0.0000
                                           -0.0003 -0.0097 -0.0102 -0.0079  0.0006
                                           -0.1961  0.0055 -0.0053 -0.1270  0.1093
   319. (0.00008) RY*( 7)Cl  16           s( 47.71%)p 0.57( 26.98%)d 0.53( 25.31%)
   320. (0.00006) RY*( 8)Cl  16           s(  9.28%)p 6.58( 61.03%)d 3.20( 29.69%)
   321. (0.00004) RY*( 9)Cl  16           s(  0.12%)p99.99( 24.42%)d99.99( 75.46%)
   322. (0.00002) RY*(10)Cl  16           s( 16.71%)p 3.14( 52.51%)d 1.84( 30.78%)
   323. (0.00000) RY*(11)Cl  16           s(  6.51%)p13.95( 90.72%)d 0.43(  2.77%)
   324. (0.00000) RY*(12)Cl  16           s(  0.08%)p99.99( 99.91%)d 0.17(  0.01%)
   325. (0.00001) RY*(13)Cl  16           s(  0.00%)p 1.00( 43.41%)d 1.30( 56.58%)
   326. (0.00001) RY*(14)Cl  16           s( 24.53%)p 3.08( 75.44%)d 0.00(  0.03%)
   327. (0.00000) RY*(15)Cl  16           s(  0.04%)p99.99( 98.18%)d45.60(  1.78%)
   328. (0.00000) RY*(16)Cl  16           s(  0.00%)p 1.00( 99.99%)d 0.00(  0.01%)
   329. (0.00001) RY*(17)Cl  16           s(  1.62%)p30.05( 48.58%)d30.80( 49.80%)
   330. (0.00000) RY*(18)Cl  16           s(  0.02%)p99.99( 99.81%)d 8.32(  0.17%)
   331. (0.00000) RY*(19)Cl  16           s( 99.46%)p 0.00(  0.33%)d 0.00(  0.21%)
   332. (0.00000) RY*(20)Cl  16           s(100.00%)p 0.00(  0.00%)d 0.00(  0.00%)
   333. (0.00000) RY*(21)Cl  16           s(  6.84%)p 2.06( 14.06%)d11.57( 79.10%)
   334. (0.00376) RY*( 1)Cl  17           s(  0.00%)p 1.00( 47.68%)d 1.10( 52.32%)
                                           -0.0000  0.0000  0.0000  0.0024 -0.0009
                                           -0.0003  0.0000  0.0000  0.0000 -0.0159
                                           -0.0028 -0.0008 -0.0004 -0.0000 -0.0001
                                            0.0319  0.0071  0.0007  0.0002 -0.0000
                                           -0.0006 -0.6725 -0.1479 -0.0356 -0.0085
                                            0.0046 -0.3658 -0.6214 -0.0386 -0.0415
   335. (0.00244) RY*( 2)Cl  17           s(  3.28%)p19.23( 63.09%)d10.25( 33.63%)
                                           -0.0000 -0.0000 -0.0019  0.1788 -0.0283
                                           -0.0060  0.0008 -0.0000  0.0035  0.7209
                                            0.0381 -0.0398  0.0022 -0.0000  0.0114
                                           -0.3137 -0.0931  0.0033 -0.0070  0.0000
                                            0.0004 -0.0304 -0.0043  0.0004 -0.0004
                                            0.3363  0.0077 -0.0306  0.4706 -0.0272
   336. (0.00075) RY*( 3)Cl  17           s(  3.69%)p20.27( 74.88%)d 5.80( 21.42%)
                                           -0.0000 -0.0000 -0.0162  0.0556  0.1833
                                            0.0006  0.0011 -0.0000  0.0357  0.3606
                                            0.0895 -0.0290 -0.0176 -0.0000  0.0695
                                            0.7756  0.0218  0.0119 -0.0234  0.0000
                                            0.0027  0.0300  0.0034 -0.0004 -0.0008
                                            0.2682  0.0113  0.0269 -0.2571 -0.2744
   337. (0.00030) RY*( 4)Cl  17           s( 69.49%)p 0.21( 14.82%)d 0.23( 15.69%)
                                           -0.0000 -0.0000 -0.0094  0.8141 -0.1781
                                           -0.0205  0.0019 -0.0000  0.0223 -0.2815
                                            0.2277 -0.0353  0.0136 -0.0000  0.0347
                                           -0.0182  0.0524 -0.1038 -0.0029  0.0000
                                            0.0013  0.0082 -0.0054 -0.0020 -0.0004
                                            0.3301  0.0175 -0.0087 -0.1392  0.1677
   338. (0.00014) RY*( 5)Cl  17           s( 14.78%)p 4.43( 65.42%)d 1.34( 19.80%)
                                           -0.0000 -0.0000 -0.0024  0.3246 -0.2039
                                           -0.0291  0.0015 -0.0000  0.0087 -0.0876
                                           -0.5495  0.0159 -0.0038 -0.0000  0.0068
                                            0.2880 -0.4930  0.1165 -0.0094  0.0000
                                           -0.0006  0.0427 -0.0514  0.0063  0.0001
                                           -0.2674 -0.0386 -0.0084  0.3225 -0.1445
   339. (0.00013) RY*( 6)Cl  17           s(  0.07%)p99.99( 92.35%)d99.99(  7.58%)
                                           -0.0000  0.0000  0.0002 -0.0152  0.0210
                                            0.0006 -0.0000  0.0000 -0.0008  0.0158
                                            0.0086 -0.0048 -0.0006 -0.0000  0.0003
                                           -0.0329  0.0738 -0.0113 -0.0004 -0.0000
                                           -0.0141  0.4542 -0.8415  0.0426 -0.0010
                                            0.0145 -0.2195 -0.1642 -0.0215 -0.0044
   340. (0.00006) RY*( 7)Cl  17           s( 48.79%)p 0.56( 27.44%)d 0.49( 23.77%)
   341. (0.00007) RY*( 8)Cl  17           s(  0.04%)p99.99( 21.40%)d99.99( 78.57%)
   342. (0.00007) RY*( 9)Cl  17           s(  5.20%)p12.89( 67.07%)d 5.33( 27.73%)
   343. (0.00001) RY*(10)Cl  17           s( 17.14%)p 3.34( 57.27%)d 1.49( 25.59%)
   344. (0.00002) RY*(11)Cl  17           s( 14.61%)p 2.11( 30.85%)d 3.73( 54.54%)
   345. (0.00000) RY*(12)Cl  17           s(  0.08%)p99.99( 99.79%)d 1.69(  0.13%)
   346. (0.00000) RY*(13)Cl  17           s(  0.01%)p99.99( 99.77%)d21.94(  0.22%)
   347. (0.00000) RY*(14)Cl  17           s(  6.18%)p14.58( 90.07%)d 0.61(  3.75%)
   348. (0.00000) RY*(15)Cl  17           s(  0.00%)p 1.00( 99.89%)d 0.00(  0.11%)
   349. (0.00000) RY*(16)Cl  17           s(  0.00%)p 1.00( 99.97%)d 0.00(  0.03%)
   350. (0.00000) RY*(17)Cl  17           s( 99.02%)p 0.01(  0.86%)d 0.00(  0.12%)
   351. (0.00001) RY*(18)Cl  17           s(  0.01%)p 1.00( 38.78%)d 1.58( 61.21%)
   352. (0.00000) RY*(19)Cl  17           s(100.00%)p 0.00(  0.00%)d 0.00(  0.00%)
   353. (0.00001) RY*(20)Cl  17           s(  4.75%)p19.77( 93.93%)d 0.28(  1.32%)
   354. (0.00000) RY*(21)Cl  17           s( 12.74%)p 1.21( 15.36%)d 5.64( 71.90%)
   355. (0.00080) RY*( 1) H  18           s( 98.12%)p 0.02(  1.88%)
                                           -0.0032  0.9905 -0.0070 -0.1201  0.0661
                                            0.0029
   356. (0.00023) RY*( 2) H  18           s( 94.15%)p 0.06(  5.85%)
                                            0.0035  0.0288  0.9699  0.0505 -0.2362
                                           -0.0112
   357. (0.00012) RY*( 3) H  18           s(  0.00%)p 1.00(100.00%)
                                           -0.0001  0.0027  0.0015  0.0269 -0.0353
                                            0.9990
   358. (0.00009) RY*( 4) H  18           s(  1.21%)p81.62( 98.79%)
   359. (0.00003) RY*( 5) H  18           s(  6.56%)p14.24( 93.44%)
   360. (0.00096) RY*( 1) H  19           s( 96.74%)p 0.03(  3.26%)
                                           -0.0034  0.9835 -0.0030  0.1749  0.0438
                                           -0.0115
   361. (0.00022) RY*( 2) H  19           s( 71.65%)p 0.40( 28.35%)
                                            0.0077  0.0154  0.8463  0.0576 -0.5279
                                           -0.0387
   362. (0.00011) RY*( 3) H  19           s(  0.01%)p99.99( 99.99%)
                                            0.0003  0.0102 -0.0028  0.0269 -0.0744
                                            0.9968
   363. (0.00007) RY*( 4) H  19           s( 20.02%)p 4.00( 79.98%)
   364. (0.00004) RY*( 5) H  19           s( 11.62%)p 7.60( 88.38%)
   365. (0.00109) RY*( 1) H  20           s( 97.59%)p 0.02(  2.41%)
                                           -0.0032  0.9878 -0.0093  0.1371 -0.0721
                                            0.0075
   366. (0.00023) RY*( 2) H  20           s( 89.15%)p 0.12( 10.85%)
                                            0.0049  0.0566  0.9425 -0.2144  0.2490
                                            0.0226
   367. (0.00011) RY*( 3) H  20           s(  0.33%)p99.99( 99.67%)
                                           -0.0094  0.0396  0.0402 -0.6712 -0.7391
                                           -0.0003
   368. (0.00012) RY*( 4) H  20           s(  0.03%)p99.99( 99.97%)
                                           -0.0003  0.0184 -0.0021 -0.0527  0.0492
                                           -0.9972
   369. (0.00004) RY*( 5) H  20           s( 12.93%)p 6.73( 87.07%)
   370. (0.07878) BD*( 1) C   1 - C   2  
                ( 52.50%)   0.7246* C   1 s( 32.18%)p 2.11( 67.78%)d 0.00(  0.03%)
                                           -0.0003  0.5669  0.0202  0.0105  0.0002
                                            0.4870  0.0327 -0.0122  0.0058 -0.6611
                                            0.0232  0.0002  0.0037  0.0428 -0.0013
                                           -0.0000 -0.0002 -0.0140  0.0008 -0.0013
                                           -0.0110 -0.0052
                ( 47.50%)  -0.6892* C   2 s( 47.69%)p 1.09( 52.21%)d 0.00(  0.10%)
                                           -0.0003  0.6905  0.0106 -0.0024  0.0005
                                           -0.6564  0.0131  0.0073  0.0044  0.3009
                                           -0.0052 -0.0101 -0.0003 -0.0189  0.0004
                                            0.0008 -0.0000 -0.0258  0.0016 -0.0024
                                           -0.0104 -0.0156
   371. (0.08131) BD*( 1) C   1 - C   4  
                ( 51.21%)   0.7156* C   1 s( 36.70%)p 1.72( 63.27%)d 0.00(  0.03%)
                                           -0.0006  0.6052  0.0281 -0.0051  0.0001
                                            0.2961  0.0250 -0.0072  0.0008  0.7364
                                            0.0010 -0.0103 -0.0061 -0.0426 -0.0000
                                            0.0006  0.0004  0.0123 -0.0007 -0.0012
                                           -0.0097 -0.0066
                ( 48.79%)  -0.6985* C   4 s( 35.77%)p 1.79( 64.20%)d 0.00(  0.04%)
                                            0.0001  0.5977  0.0213  0.0008  0.0005
                                           -0.3836  0.0161  0.0016 -0.0017 -0.7018
                                           -0.0032  0.0147 -0.0080  0.0418  0.0002
                                           -0.0008  0.0005  0.0106 -0.0006 -0.0018
                                           -0.0071 -0.0140
   372. (0.01691) BD*( 1) C   1 - O   9  
                ( 64.46%)   0.8029* C   1 s( 30.99%)p 2.22( 68.87%)d 0.00(  0.14%)
                                           -0.0001  0.5538 -0.0549 -0.0149 -0.0015
                                           -0.8174  0.0651  0.0118 -0.0014 -0.1260
                                            0.0136  0.0018  0.0001  0.0067 -0.0003
                                            0.0001 -0.0000  0.0127 -0.0007 -0.0000
                                            0.0305 -0.0180
                ( 35.54%)  -0.5961* O   9 s( 43.44%)p 1.30( 56.44%)d 0.00(  0.12%)
                                            0.0000  0.6586 -0.0261 -0.0027 -0.0001
                                            0.7293 -0.0220  0.0019  0.0031  0.1791
                                           -0.0039 -0.0004  0.0002 -0.0032  0.0001
                                            0.0001 -0.0000  0.0132 -0.0004  0.0001
                                            0.0283 -0.0159
   373. (0.41673) BD*( 2) C   1 - O   9  
                ( 70.93%)   0.8422* C   1 s(  0.00%)p 1.00( 99.50%)d 0.01(  0.50%)
                                            0.0000 -0.0022  0.0002 -0.0001 -0.0001
                                           -0.0027 -0.0006  0.0004  0.0000  0.0605
                                            0.0019  0.0020  0.0005  0.9947  0.0318
                                            0.0271  0.0092 -0.0042 -0.0686 -0.0161
                                            0.0012  0.0011
                ( 29.07%)  -0.5392* O   9 s(  0.00%)p 1.00( 99.88%)d 0.00(  0.12%)
                                            0.0000 -0.0024  0.0001  0.0002  0.0000
                                           -0.0083  0.0002  0.0002  0.0001  0.0605
                                           -0.0004  0.0004 -0.0001  0.9975 -0.0066
                                            0.0051 -0.0027  0.0020  0.0341  0.0070
                                           -0.0007 -0.0004
   374. (0.01606) BD*( 1) C   2 - C   3  
                ( 50.68%)   0.7119* C   2 s( 51.91%)p 0.92( 47.90%)d 0.00(  0.18%)
                                           -0.0001  0.7196 -0.0352  0.0018 -0.0006
                                            0.6568 -0.0283 -0.0047  0.0051 -0.2146
                                            0.0209 -0.0052  0.0046  0.0149 -0.0015
                                            0.0002 -0.0002  0.0044 -0.0001 -0.0002
                                            0.0359 -0.0232
                ( 49.32%)  -0.7023* C   3 s( 52.14%)p 0.92( 47.84%)d 0.00(  0.02%)
                                           -0.0001  0.7216 -0.0264  0.0019 -0.0006
                                           -0.5464  0.0238 -0.0056 -0.0094 -0.4215
                                            0.0285  0.0026  0.0023  0.0263 -0.0017
                                           -0.0002 -0.0003  0.0088 -0.0006  0.0001
                                            0.0091 -0.0058
   375. (0.07157) BD*( 2) C   2 - C   3  
                ( 49.26%)   0.7019* C   2 s(  0.77%)p99.99( 98.95%)d 0.37(  0.28%)
                                           -0.0001  0.0584  0.0654  0.0046 -0.0004
                                           -0.3611  0.0172  0.0146 -0.0082 -0.9240
                                           -0.0388 -0.0124  0.0003  0.0547  0.0027
                                            0.0007 -0.0001 -0.0415  0.0025  0.0039
                                            0.0146  0.0294
                ( 50.74%)  -0.7123* C   3 s(  0.49%)p99.99( 99.48%)d 0.07(  0.03%)
                                           -0.0002  0.0084  0.0693  0.0036 -0.0007
                                            0.6115 -0.0141  0.0059  0.0086 -0.7844
                                           -0.0546  0.0116  0.0002  0.0465  0.0028
                                           -0.0013  0.0001  0.0149 -0.0010  0.0008
                                           -0.0034  0.0103
   376. (0.15575) BD*( 3) C   2 - C   3  
                ( 49.06%)   0.7004* C   2 s(  0.00%)p 1.00( 99.79%)d 0.00(  0.21%)
                                            0.0000  0.0008 -0.0001 -0.0001 -0.0000
                                            0.0021 -0.0001 -0.0001  0.0002 -0.0598
                                            0.0001 -0.0005  0.0001 -0.9971 -0.0010
                                           -0.0075  0.0006 -0.0019 -0.0327 -0.0316
                                            0.0020  0.0032
                ( 50.94%)  -0.7137* C   3 s(  0.00%)p 1.00( 99.95%)d 0.00(  0.05%)
                                           -0.0000 -0.0018 -0.0001  0.0004  0.0000
                                           -0.0029  0.0006  0.0002  0.0001 -0.0615
                                            0.0000  0.0001  0.0001 -0.9978  0.0008
                                            0.0106  0.0018  0.0013  0.0208 -0.0062
                                            0.0006  0.0008
   377. (0.03287) BD*( 1) C   3 - C   6  
                ( 50.54%)   0.7109* C   3 s( 47.83%)p 1.09( 52.14%)d 0.00(  0.03%)
                                           -0.0001  0.6914  0.0164 -0.0020  0.0010
                                            0.5649  0.0068  0.0102 -0.0048  0.4483
                                           -0.0089  0.0120 -0.0022 -0.0305 -0.0002
                                           -0.0013  0.0001  0.0102 -0.0008 -0.0018
                                           -0.0104 -0.0074
                ( 49.46%)  -0.7033* C   6 s( 29.52%)p 2.39( 70.44%)d 0.00(  0.04%)
                                           -0.0002  0.5433 -0.0071 -0.0008 -0.0004
                                           -0.3467 -0.0213  0.0013 -0.0003 -0.7625
                                            0.0101  0.0038  0.0012  0.0475 -0.0020
                                           -0.0001  0.0001  0.0113 -0.0004 -0.0020
                                           -0.0116 -0.0128
   378. (0.02728) BD*( 1) C   4 - C   5  
                ( 50.16%)   0.7082* C   4 s( 38.41%)p 1.60( 61.56%)d 0.00(  0.03%)
                                           -0.0001  0.6197  0.0000  0.0097 -0.0002
                                            0.7773 -0.0113 -0.0094  0.0099  0.1027
                                           -0.0222  0.0030 -0.0013 -0.0046  0.0016
                                           -0.0001  0.0000  0.0022 -0.0002 -0.0007
                                            0.0103 -0.0132
                ( 49.84%)  -0.7060* C   5 s( 33.04%)p 2.03( 66.93%)d 0.00(  0.03%)
                                           -0.0000  0.5747  0.0124 -0.0018 -0.0002
                                           -0.8156  0.0121  0.0156  0.0034 -0.0510
                                           -0.0307  0.0046 -0.0006  0.0095  0.0017
                                           -0.0001  0.0001  0.0048 -0.0006 -0.0004
                                            0.0111 -0.0109
   379. (0.01808) BD*( 1) C   4 -Cl   8  
                ( 54.70%)   0.7396* C   4 s( 25.75%)p 2.88( 74.06%)d 0.01(  0.20%)
                                           -0.0002  0.5066 -0.0287 -0.0059 -0.0005
                                           -0.4971  0.0203  0.0072  0.0078  0.7005
                                           -0.0226 -0.0073 -0.0104 -0.0403  0.0010
                                            0.0004  0.0006 -0.0343  0.0019 -0.0032
                                           -0.0128 -0.0245
                ( 45.30%)  -0.6730*Cl   8 s( 20.95%)p 3.75( 78.54%)d 0.02(  0.51%)
                                            0.0000  0.0001  0.4562  0.0374  0.0015
                                            0.0003 -0.0000  0.0000  0.5006 -0.0321
                                           -0.0036  0.0004 -0.0001 -0.0001 -0.7281
                                            0.0437  0.0063 -0.0011  0.0001  0.0000
                                            0.0399 -0.0024 -0.0004  0.0001 -0.0000
                                           -0.0582  0.0032 -0.0045 -0.0203 -0.0355
   380. (0.02178) BD*( 1) C   5 - C   6  
                ( 51.32%)   0.7164* C   5 s( 38.35%)p 1.61( 61.61%)d 0.00(  0.04%)
                                            0.0001  0.6192  0.0119 -0.0003  0.0015
                                            0.4757 -0.0210 -0.0062  0.0023 -0.6218
                                           -0.0042  0.0130 -0.0052  0.0492  0.0005
                                           -0.0007  0.0004 -0.0136  0.0011 -0.0022
                                           -0.0049 -0.0137
                ( 48.68%)  -0.6977* C   6 s( 38.22%)p 1.62( 61.75%)d 0.00(  0.03%)
                                           -0.0004  0.6182  0.0047  0.0022 -0.0003
                                           -0.4501 -0.0025  0.0017 -0.0015  0.6433
                                           -0.0159 -0.0042  0.0053 -0.0281  0.0019
                                            0.0004 -0.0005 -0.0121  0.0003 -0.0015
                                           -0.0029 -0.0137
   381. (0.43342) BD*( 2) C   5 - C   6  
                ( 57.79%)   0.7602* C   5 s(  0.00%)p 1.00( 99.92%)d 0.00(  0.07%)
                                           -0.0000 -0.0065 -0.0012  0.0020  0.0003
                                            0.0024  0.0006 -0.0024 -0.0010  0.0742
                                            0.0008  0.0009  0.0002  0.9967  0.0031
                                            0.0197 -0.0002  0.0011  0.0134 -0.0226
                                            0.0019  0.0025
                ( 42.21%)  -0.6497* C   6 s(  0.00%)p 1.00( 99.97%)d 0.00(  0.03%)
                                            0.0000 -0.0031 -0.0001 -0.0005  0.0002
                                            0.0116 -0.0002 -0.0005 -0.0001  0.0547
                                            0.0017  0.0008 -0.0003  0.9981  0.0109
                                            0.0174 -0.0018 -0.0006 -0.0114  0.0108
                                           -0.0008 -0.0013
   382. (0.01275) BD*( 1) C   5 - H   7  
                ( 39.54%)   0.6288* C   5 s( 28.57%)p 2.50( 71.39%)d 0.00(  0.04%)
                                            0.0005 -0.5342  0.0173 -0.0027  0.0012
                                           -0.3269 -0.0059  0.0019  0.0012 -0.7772
                                           -0.0030  0.0001 -0.0006  0.0551 -0.0003
                                            0.0008  0.0002 -0.0133  0.0010  0.0021
                                            0.0108  0.0095
                ( 60.46%)  -0.7775* H   7 s( 99.96%)p 0.00(  0.04%)
                                           -0.9998 -0.0018 -0.0006  0.0043  0.0201
                                           -0.0018
   383. (0.03916) BD*( 1) C   6 - C  10  
                ( 50.49%)   0.7106* C   6 s( 32.21%)p 2.10( 67.77%)d 0.00(  0.02%)
                                            0.0000  0.5675 -0.0015 -0.0008  0.0008
                                            0.8226  0.0045 -0.0076 -0.0003  0.0297
                                            0.0000 -0.0000 -0.0007 -0.0094 -0.0001
                                            0.0001  0.0000  0.0001 -0.0005 -0.0005
                                            0.0104 -0.0102
                ( 49.51%)  -0.7036* C  10 s( 33.98%)p 1.94( 66.01%)d 0.00(  0.02%)
                                            0.0000  0.5829  0.0045  0.0000 -0.8118
                                           -0.0272 -0.0056 -0.0029  0.0064  0.0031
                                            0.0001  0.0003  0.0119  0.0001  0.0000
                                            0.0001  0.0003 -0.0004  0.0003  0.0105
                                           -0.0092
   384. (0.02498) BD*( 1) C  10 - C  11  
                ( 49.70%)   0.7050* C  10 s( 32.98%)p 2.03( 66.98%)d 0.00(  0.04%)
                                           -0.0003 -0.5743 -0.0000 -0.0000 -0.4184
                                            0.0013 -0.0050  0.0008 -0.7027  0.0154
                                           -0.0054 -0.0037 -0.0257  0.0016 -0.0006
                                           -0.0004 -0.0128  0.0002 -0.0013  0.0027
                                            0.0142
                ( 50.30%)  -0.7092* C  11 s( 36.46%)p 1.74( 63.50%)d 0.00(  0.04%)
                                           -0.0000 -0.6038  0.0012 -0.0026  0.4344
                                           -0.0305 -0.0037 -0.0004  0.6663  0.0131
                                           -0.0125  0.0026  0.0328  0.0014 -0.0005
                                           -0.0000 -0.0105 -0.0004 -0.0022  0.0088
                                            0.0153
   385. (0.38100) BD*( 2) C  10 - C  11  
                ( 53.15%)   0.7291* C  10 s(  0.00%)p 1.00( 99.95%)d 0.00(  0.05%)
                                           -0.0000  0.0010  0.0002 -0.0000  0.0149
                                           -0.0000 -0.0000 -0.0001 -0.0462 -0.0023
                                            0.0004  0.0001  0.9984  0.0059 -0.0174
                                           -0.0052 -0.0007  0.0202  0.0095  0.0009
                                            0.0005
                ( 46.85%)  -0.6845* C  11 s(  0.00%)p 1.00( 99.96%)d 0.00(  0.04%)
                                            0.0000  0.0025  0.0002  0.0001  0.0159
                                            0.0012  0.0003 -0.0002 -0.0572 -0.0010
                                           -0.0004 -0.0001  0.9978  0.0090  0.0176
                                           -0.0010 -0.0003  0.0046 -0.0202 -0.0011
                                           -0.0022
   386. (0.02189) BD*( 1) C  10 - C  13  
                ( 49.01%)   0.7001* C  10 s( 32.96%)p 2.03( 67.00%)d 0.00(  0.04%)
                                           -0.0003 -0.5741 -0.0019  0.0001 -0.4062
                                            0.0025 -0.0033  0.0012  0.7094 -0.0147
                                            0.0027  0.0035  0.0395 -0.0017  0.0005
                                            0.0002  0.0129  0.0005 -0.0017  0.0037
                                            0.0141
                ( 50.99%)  -0.7140* C  13 s( 36.17%)p 1.76( 63.79%)d 0.00(  0.04%)
                                           -0.0002 -0.6014 -0.0034 -0.0020  0.4225
                                           -0.0331 -0.0051 -0.0015 -0.6756 -0.0101
                                            0.0118 -0.0019 -0.0399 -0.0000  0.0007
                                            0.0002  0.0103  0.0007 -0.0020  0.0083
                                            0.0147
   387. (0.02623) BD*( 1) C  11 - C  12  
                ( 51.70%)   0.7191* C  11 s( 34.51%)p 1.90( 65.45%)d 0.00(  0.04%)
                                            0.0002  0.5872  0.0156  0.0004  0.8076
                                           -0.0144 -0.0109  0.0015  0.0065 -0.0415
                                            0.0033  0.0005 -0.0140 -0.0017  0.0001
                                           -0.0001 -0.0027 -0.0009  0.0005  0.0142
                                           -0.0133
                ( 48.30%)  -0.6949* C  12 s( 38.64%)p 1.59( 61.33%)d 0.00(  0.03%)
                                           -0.0002  0.6216  0.0060 -0.0022  0.0007
                                           -0.7812  0.0056 -0.0104 -0.0097  0.0450
                                           -0.0251 -0.0021 -0.0025  0.0144 -0.0016
                                            0.0000  0.0001  0.0011 -0.0005  0.0006
                                            0.0107 -0.0132
   388. (0.01364) BD*( 1) C  11 - H  20  
                ( 38.74%)   0.6224* C  11 s( 28.92%)p 2.46( 71.05%)d 0.00(  0.03%)
                                            0.0003 -0.5377  0.0088  0.0026  0.3954
                                           -0.0016 -0.0011 -0.0014 -0.7428 -0.0101
                                           -0.0002 -0.0004 -0.0476  0.0000 -0.0006
                                           -0.0002  0.0131  0.0008 -0.0016  0.0096
                                            0.0091
                ( 61.26%)  -0.7827* H  20 s( 99.96%)p 0.00(  0.04%)
                                           -0.9998 -0.0010 -0.0012 -0.0068  0.0187
                                            0.0015
   389. (0.04362) BD*( 1) C  12 - C  15  
                ( 50.07%)   0.7076* C  12 s( 38.19%)p 1.62( 61.78%)d 0.00(  0.03%)
                                            0.0000  0.6179  0.0046  0.0093 -0.0005
                                            0.4543 -0.0233 -0.0005  0.0025 -0.6396
                                           -0.0085 -0.0083 -0.0107 -0.0404 -0.0000
                                           -0.0004 -0.0006 -0.0104 -0.0008  0.0015
                                           -0.0057 -0.0119
                ( 49.93%)  -0.7066* C  15 s( 38.26%)p 1.61( 61.71%)d 0.00(  0.03%)
                                           -0.0000  0.6184  0.0116  0.0052  0.0003
                                           -0.3160 -0.0152 -0.0063 -0.0080  0.7177
                                           -0.0143  0.0030  0.0079  0.0396 -0.0005
                                            0.0003  0.0005 -0.0106 -0.0008  0.0014
                                           -0.0061 -0.0115
   390. (0.49801) BD*( 2) C  12 - C  15  
                ( 52.21%)   0.7225* C  12 s(  0.00%)p 1.00( 99.98%)d 0.00(  0.02%)
                                            0.0000  0.0012 -0.0000  0.0004 -0.0001
                                            0.0165  0.0000 -0.0005 -0.0000 -0.0502
                                            0.0001  0.0009  0.0000  0.9983 -0.0038
                                           -0.0217 -0.0023 -0.0006  0.0082 -0.0118
                                           -0.0005 -0.0012
                ( 47.79%)  -0.6913* C  15 s(  0.00%)p 1.00( 99.99%)d 0.00(  0.01%)
                                            0.0000  0.0002 -0.0001 -0.0001  0.0000
                                            0.0168  0.0000 -0.0004 -0.0001 -0.0478
                                           -0.0001  0.0009  0.0001  0.9984  0.0016
                                           -0.0204 -0.0040  0.0004 -0.0059  0.0102
                                            0.0004  0.0010
   391. (0.02745) BD*( 1) C  12 -Cl  17  
                ( 53.99%)   0.7348* C  12 s( 23.04%)p 3.33( 76.78%)d 0.01(  0.18%)
                                           -0.0001  0.4798 -0.0103 -0.0081 -0.0007
                                            0.4267  0.0058  0.0053 -0.0068  0.7645
                                           -0.0027  0.0093 -0.0136  0.0308 -0.0001
                                            0.0002 -0.0006  0.0307  0.0011  0.0024
                                           -0.0190 -0.0228
                ( 46.01%)  -0.6783*Cl  17 s( 19.21%)p 4.18( 80.29%)d 0.03(  0.51%)
                                            0.0000  0.0001  0.4363  0.0415  0.0015
                                            0.0001 -0.0000 -0.0000 -0.4100  0.0223
                                           -0.0041 -0.0000  0.0002 -0.0001 -0.7945
                                            0.0444 -0.0071 -0.0005  0.0002 -0.0000
                                           -0.0314  0.0018 -0.0003 -0.0000  0.0000
                                            0.0506  0.0020  0.0038 -0.0351 -0.0353
   392. (0.01577) BD*( 1) C  13 - C  14  
                ( 51.06%)   0.7146* C  13 s( 34.85%)p 1.87( 65.11%)d 0.00(  0.05%)
                                            0.0003  0.5903  0.0005  0.0009  0.8048
                                           -0.0112 -0.0120  0.0028 -0.0219  0.0504
                                           -0.0026 -0.0006 -0.0099  0.0024  0.0003
                                           -0.0001  0.0024 -0.0004  0.0006  0.0146
                                           -0.0157
                ( 48.94%)  -0.6996* C  14 s( 36.37%)p 1.75( 63.60%)d 0.00(  0.03%)
                                           -0.0001  0.6025 -0.0247 -0.0052  0.0003
                                           -0.7961  0.0196  0.0125 -0.0016 -0.0066
                                            0.0377 -0.0042 -0.0005  0.0137  0.0017
                                           -0.0005  0.0000 -0.0045 -0.0008  0.0004
                                            0.0124 -0.0117
   393. (0.31822) BD*( 2) C  13 - C  14  
                ( 49.69%)   0.7049* C  13 s(  0.00%)p 1.00( 99.95%)d 0.00(  0.05%)
                                           -0.0000  0.0022 -0.0001  0.0000 -0.0126
                                            0.0004 -0.0003 -0.0001  0.0491  0.0008
                                            0.0004 -0.0001 -0.9982 -0.0103 -0.0208
                                            0.0010  0.0007 -0.0198 -0.0110 -0.0010
                                           -0.0005
                ( 50.31%)  -0.7093* C  14 s(  0.00%)p 1.00( 99.95%)d 0.00(  0.05%)
                                            0.0000  0.0010 -0.0004 -0.0005 -0.0000
                                           -0.0168 -0.0002  0.0002  0.0001  0.0477
                                            0.0010  0.0006 -0.0000 -0.9980 -0.0246
                                           -0.0162  0.0001 -0.0011  0.0185 -0.0113
                                           -0.0003 -0.0014
   394. (0.01359) BD*( 1) C  13 - H  19  
                ( 38.78%)   0.6228* C  13 s( 28.81%)p 2.47( 71.16%)d 0.00(  0.04%)
                                           -0.0004  0.5367 -0.0018 -0.0024 -0.4137
                                           -0.0050 -0.0001  0.0023 -0.7345 -0.0069
                                           -0.0023 -0.0004 -0.0297 -0.0001 -0.0005
                                           -0.0002  0.0143  0.0006  0.0010 -0.0092
                                           -0.0086
                ( 61.22%)  -0.7824* H  19 s( 99.96%)p 0.00(  0.04%)
                                            0.9998  0.0010  0.0011  0.0094  0.0174
                                            0.0007
   395. (0.02743) BD*( 1) C  14 - C  15  
                ( 51.47%)   0.7174* C  14 s( 34.96%)p 1.86( 65.00%)d 0.00(  0.03%)
                                            0.0001  0.5912 -0.0118  0.0052  0.0009
                                            0.4419 -0.0411 -0.0008  0.0000  0.6725
                                            0.0049 -0.0141  0.0022  0.0252  0.0009
                                           -0.0007  0.0001  0.0118  0.0004  0.0012
                                           -0.0087 -0.0113
                ( 48.53%)  -0.6966* C  15 s( 38.58%)p 1.59( 61.39%)d 0.00(  0.03%)
                                           -0.0002  0.6211  0.0043 -0.0015  0.0002
                                           -0.3625 -0.0172 -0.0069 -0.0084 -0.6935
                                            0.0189 -0.0014 -0.0070 -0.0272  0.0012
                                            0.0000 -0.0002  0.0104  0.0002  0.0011
                                           -0.0044 -0.0135
   396. (0.01257) BD*( 1) C  14 - H  18  
                ( 38.95%)   0.6241* C  14 s( 28.72%)p 2.48( 71.24%)d 0.00(  0.03%)
                                           -0.0003  0.5351  0.0294  0.0019 -0.0009
                                            0.4095  0.0142  0.0007 -0.0003 -0.7367
                                           -0.0072 -0.0029  0.0009 -0.0416 -0.0007
                                           -0.0001  0.0000 -0.0137 -0.0007  0.0014
                                           -0.0081 -0.0094
                ( 61.05%)  -0.7814* H  18 s( 99.96%)p 0.00(  0.04%)
                                            0.9998  0.0008  0.0012 -0.0106  0.0177
                                            0.0010
   397. (0.02898) BD*( 1) C  15 -Cl  16  
                ( 54.06%)   0.7352* C  15 s( 23.05%)p 3.33( 76.77%)d 0.01(  0.18%)
                                           -0.0001  0.4798 -0.0166 -0.0045 -0.0009
                                            0.8754 -0.0043  0.0148 -0.0139 -0.0269
                                            0.0040  0.0000  0.0013 -0.0161  0.0003
                                           -0.0003  0.0003 -0.0025 -0.0014  0.0003
                                            0.0356 -0.0236
                ( 45.94%)  -0.6778*Cl  16 s( 19.35%)p 4.14( 80.15%)d 0.03(  0.50%)
                                            0.0000  0.0001  0.4379  0.0410  0.0009
                                            0.0001 -0.0000 -0.0001 -0.8915  0.0500
                                           -0.0090 -0.0003  0.0002  0.0000  0.0621
                                           -0.0024 -0.0003  0.0002  0.0000  0.0000
                                            0.0186 -0.0010  0.0002  0.0000 -0.0000
                                           -0.0080 -0.0025  0.0001  0.0607 -0.0351


 NHO Directionality and "Bond Bending" (deviations from line of nuclear centers)

         [Thresholds for printing:  angular deviation  >  1.0 degree]
                                    hybrid p-character > 25.0%
                                    orbital occupancy  >  0.10e

                                Line of Centers        Hybrid 1              Hybrid 2
                                ---------------  -------------------   ------------------
                NBO               Theta   Phi    Theta   Phi    Dev    Theta   Phi    Dev
 ========================================================================================
     1. BD (   1) C   1 - C   2    87.4  314.0    87.1  309.0   5.0     91.5  155.7  21.7
     2. BD (   1) C   1 - C   4    93.0   64.8    93.0   66.4   1.6     87.0  242.2   2.5
     3. BD (   1) C   1 - O   9    89.6  191.4    89.5  188.5   2.9     90.2   13.8   2.4
     4. BD (   2) C   1 - O   9    89.6  191.4   176.5  272.5  89.8    176.5  277.3  89.9
     5. BD (   1) C   2 - C   3    90.5    9.7    88.8  342.8  27.0     87.9  215.8  26.1
     6. BD (   2) C   2 - C   3    90.5    9.7    86.8  250.9 118.8     87.3  306.5 116.7
     7. BD (   3) C   2 - C   3    90.5    9.7   176.6  271.9  89.9      3.6   88.1  90.2
     8. BD (   1) C   3 - C   6    93.1   58.4    92.5   37.9  20.5     86.9  243.8   5.5
     9. BD (   1) C   4 - C   5    90.5    4.4    90.2    6.1   1.7     89.2  185.7   1.3
    11. BD (   1) C   5 - C   6    87.1  306.2     --     --    --      91.9  125.7   1.0
    12. BD (   2) C   5 - C   6    87.1  306.2   175.7  270.4  89.4    176.8  259.2  89.3
    13. BD (   1) C   5 - H   7    94.0   69.0    93.8   67.1   1.9      --     --    --
    14. BD (   1) C   6 - C  10    90.7    0.6    90.7    2.0   1.5     89.2  179.3   1.2
    15. BD (   1) C  10 - C  11    87.9   58.0     --     --    --      92.5  239.2   1.2
    16. BD (   2) C  10 - C  11    87.9   58.0     2.9  287.1  89.8      3.4  286.3  89.9
    17. BD (   1) C  10 - C  13    92.7  300.7     --     --    --      87.1  119.5   1.2
    18. BD (   1) C  11 - C  12    91.0  359.5    91.1  357.7   1.8      --     --    --
    20. BD (   1) C  12 - C  15    92.9  299.6    93.0  303.0   3.4     87.1  115.8   3.8
    21. BD (   2) C  12 - C  15    92.9  299.6     3.0  288.1  89.9      2.9  289.3  89.9
    22. BD (   1) C  12 -Cl  17    88.0   61.9    88.0   60.4   1.5      --     --    --
    23. BD (   1) C  13 - C  14    90.9  359.2    90.5    1.9   2.6     88.9  178.0   1.2
    24. BD (   2) C  13 - C  14    90.9  359.2   177.1  104.1  89.9    177.1  108.8  89.9
    26. BD (   1) C  14 - C  15    88.1   58.9     --     --    --      91.9  240.0   1.0
    27. BD (   1) C  14 - H  18    92.8  298.6    92.8  299.6   1.0      --     --    --
    28. BD (   1) C  15 -Cl  16    91.1  356.9    91.0  358.6   1.7      --     --    --
    57. LP (   1) C   4             --     --    176.7  270.4   --       --     --    --
    59. LP (   2)Cl   8             --     --     90.9   35.6   --       --     --    --
    60. LP (   3)Cl   8             --     --      2.7  106.7   --       --     --    --
    61. LP (   1) O   9             --     --     89.5  192.8   --       --     --    --
    62. LP (   2) O   9             --     --     86.5  283.5   --       --     --    --
    64. LP (   2)Cl  16             --     --     92.6  266.4   --       --     --    --
    65. LP (   3)Cl  16             --     --    177.1  110.1   --       --     --    --
    67. LP (   2)Cl  17             --     --     88.1  152.4   --       --     --    --
    68. LP (   3)Cl  17             --     --    177.2  105.5   --       --     --    --
   373. BD*(   2) C   1 - O   9    89.6  191.4   176.5  272.5  89.8    176.5  277.3  89.9
   376. BD*(   3) C   2 - C   3    90.5    9.7   176.6  271.9  89.9      3.6   88.1  90.2
   381. BD*(   2) C   5 - C   6    87.1  306.2   175.7  270.4  89.4    176.8  259.2  89.3
   385. BD*(   2) C  10 - C  11    87.9   58.0     2.9  287.1  89.8      3.4  286.3  89.9
   390. BD*(   2) C  12 - C  15    92.9  299.6     3.0  288.1  89.9      2.9  289.3  89.9
   393. BD*(   2) C  13 - C  14    90.9  359.2   177.1  104.1  89.9    177.1  108.8  89.9


 Second Order Perturbation Theory Analysis of Fock Matrix in NBO Basis

     Threshold for printing:   0.50 kcal/mol
                                                                              E(2)  E(j)-E(i) F(i,j)
         Donor NBO (i)                     Acceptor NBO (j)                 kcal/mol   a.u.    a.u. 
 ===================================================================================================

 within unit  1
   1. BD (   1) C   1 - C   2        / 99. RY*(  14) C   2                    0.61   19.16    0.097
   1. BD (   1) C   1 - C   2        /103. RY*(   1) C   3                    5.39    1.97    0.093
   1. BD (   1) C   1 - C   2        /109. RY*(   7) C   3                    0.58    2.53    0.034
   1. BD (   1) C   1 - C   2        /121. RY*(   2) C   4                    0.84    1.64    0.033
   1. BD (   1) C   1 - C   2        /197. RY*(   1) O   9                    1.15    1.46    0.037
   1. BD (   1) C   1 - C   2        /372. BD*(   1) C   1 - O   9            1.56    1.45    0.043
   1. BD (   1) C   1 - C   2        /374. BD*(   1) C   2 - C   3            5.46    1.68    0.086
   1. BD (   1) C   1 - C   2        /375. BD*(   2) C   2 - C   3            7.27    0.92    0.074
   1. BD (   1) C   1 - C   2        /377. BD*(   1) C   3 - C   6            1.73    1.29    0.042
   1. BD (   1) C   1 - C   2        /379. BD*(   1) C   4 -Cl   8            3.41    0.98    0.052
   2. BD (   1) C   1 - C   4        / 87. RY*(   2) C   2                    1.10    1.59    0.038
   2. BD (   1) C   1 - C   4        /137. RY*(   1) C   5                    1.60    1.68    0.047
   2. BD (   1) C   1 - C   4        /177. RY*(   2)Cl   8                    0.68    1.26    0.026
   2. BD (   1) C   1 - C   4        /197. RY*(   1) O   9                    1.10    1.44    0.036
   2. BD (   1) C   1 - C   4        /370. BD*(   1) C   1 - C   2            1.74    1.25    0.042
   2. BD (   1) C   1 - C   4        /372. BD*(   1) C   1 - O   9            1.68    1.43    0.044
   2. BD (   1) C   1 - C   4        /374. BD*(   1) C   2 - C   3            1.73    1.66    0.048
   2. BD (   1) C   1 - C   4        /375. BD*(   2) C   2 - C   3            3.86    0.90    0.053
   2. BD (   1) C   1 - C   4        /378. BD*(   1) C   4 - C   5            1.27    1.23    0.035
   2. BD (   1) C   1 - C   4        /382. BD*(   1) C   5 - H   7            1.81    1.21    0.042
   3. BD (   1) C   1 - O   9        / 69. RY*(   1) C   1                    1.66    1.98    0.051
   3. BD (   1) C   1 - O   9        /120. RY*(   1) C   4                    0.57    2.12    0.031
   3. BD (   1) C   1 - O   9        /370. BD*(   1) C   1 - C   2            0.59    1.68    0.029
   3. BD (   1) C   1 - O   9        /371. BD*(   1) C   1 - C   4            1.81    1.62    0.049
   3. BD (   1) C   1 - O   9        /374. BD*(   1) C   2 - C   3            0.66    2.09    0.033
   3. BD (   1) C   1 - O   9        /378. BD*(   1) C   4 - C   5            0.80    1.66    0.033
   4. BD (   2) C   1 - O   9        / 57. LP (   1) C   4                    4.70    0.25    0.050
   4. BD (   2) C   1 - O   9        /373. BD*(   2) C   1 - O   9            1.00    0.48    0.022
   4. BD (   2) C   1 - O   9        /376. BD*(   3) C   2 - C   3            4.80    0.59    0.049
   5. BD (   1) C   2 - C   3        / 71. RY*(   3) C   1                    1.62    2.25    0.054
   5. BD (   1) C   2 - C   3        / 73. RY*(   5) C   1                    1.24    2.84    0.053
   5. BD (   1) C   2 - C   3        /155. RY*(   2) C   6                    2.09    2.09    0.059
   5. BD (   1) C   2 - C   3        /370. BD*(   1) C   1 - C   2            1.85    1.44    0.047
   5. BD (   1) C   2 - C   3        /372. BD*(   1) C   1 - O   9            0.91    1.62    0.034
   5. BD (   1) C   2 - C   3        /377. BD*(   1) C   3 - C   6            3.70    1.46    0.066
   5. BD (   1) C   2 - C   3        /383. BD*(   1) C   6 - C  10            1.02    1.40    0.034
   6. BD (   2) C   2 - C   3        / 70. RY*(   2) C   1                    3.22    1.25    0.058
   6. BD (   2) C   2 - C   3        / 74. RY*(   6) C   1                    0.69    1.33    0.028
   6. BD (   2) C   2 - C   3        /154. RY*(   1) C   6                    1.05    1.46    0.036
   6. BD (   2) C   2 - C   3        /156. RY*(   3) C   6                    0.56    1.23    0.024
   6. BD (   2) C   2 - C   3        /157. RY*(   4) C   6                    0.57    1.24    0.024
   6. BD (   2) C   2 - C   3        /370. BD*(   1) C   1 - C   2            5.80    0.90    0.064
   6. BD (   2) C   2 - C   3        /371. BD*(   1) C   1 - C   4            2.91    0.83    0.044
   6. BD (   2) C   2 - C   3        /372. BD*(   1) C   1 - O   9            7.68    1.08    0.083
   6. BD (   2) C   2 - C   3        /377. BD*(   1) C   3 - C   6            5.00    0.92    0.061
   6. BD (   2) C   2 - C   3        /379. BD*(   1) C   4 -Cl   8            1.64    0.61    0.029
   6. BD (   2) C   2 - C   3        /380. BD*(   1) C   5 - C   6            2.59    1.04    0.047
   6. BD (   2) C   2 - C   3        /382. BD*(   1) C   5 - H   7            0.71    0.86    0.022
   6. BD (   2) C   2 - C   3        /383. BD*(   1) C   6 - C  10            6.76    0.85    0.068
   7. BD (   3) C   2 - C   3        / 72. RY*(   4) C   1                    0.64    2.03    0.033
   7. BD (   3) C   2 - C   3        / 75. RY*(   7) C   1                    0.64    1.94    0.033
   7. BD (   3) C   2 - C   3        /156. RY*(   3) C   6                    0.55    1.20    0.024
   7. BD (   3) C   2 - C   3        /157. RY*(   4) C   6                    0.51    1.21    0.023
   7. BD (   3) C   2 - C   3        /373. BD*(   2) C   1 - O   9           24.85    0.40    0.096
   7. BD (   3) C   2 - C   3        /381. BD*(   2) C   5 - C   6           13.16    0.39    0.069
   8. BD (   1) C   3 - C   6        / 86. RY*(   1) C   2                    4.64    2.05    0.088
   8. BD (   1) C   3 - C   6        /112. RY*(  10) C   3                    0.53    4.75    0.045
   8. BD (   1) C   3 - C   6        /118. RY*(  16) C   3                    0.55   18.26    0.090
   8. BD (   1) C   3 - C   6        /138. RY*(   2) C   5                    1.07    1.70    0.038
   8. BD (   1) C   3 - C   6        /215. RY*(   2) C  10                    1.34    1.97    0.046
   8. BD (   1) C   3 - C   6        /370. BD*(   1) C   1 - C   2            0.70    1.28    0.027
   8. BD (   1) C   3 - C   6        /374. BD*(   1) C   2 - C   3            6.02    1.69    0.090
   8. BD (   1) C   3 - C   6        /375. BD*(   2) C   2 - C   3            5.03    0.93    0.062
   8. BD (   1) C   3 - C   6        /380. BD*(   1) C   5 - C   6            2.83    1.42    0.057
   8. BD (   1) C   3 - C   6        /382. BD*(   1) C   5 - H   7            3.82    1.24    0.062
   8. BD (   1) C   3 - C   6        /383. BD*(   1) C   6 - C  10            3.11    1.24    0.056
   8. BD (   1) C   3 - C   6        /384. BD*(   1) C  10 - C  11            3.21    1.32    0.058
   9. BD (   1) C   4 - C   5        / 73. RY*(   5) C   1                    0.91    2.66    0.044
   9. BD (   1) C   4 - C   5        /154. RY*(   1) C   6                    1.83    1.83    0.052
   9. BD (   1) C   4 - C   5        /177. RY*(   2)Cl   8                    0.52    1.28    0.023
   9. BD (   1) C   4 - C   5        /371. BD*(   1) C   1 - C   4            0.86    1.20    0.029
   9. BD (   1) C   4 - C   5        /372. BD*(   1) C   1 - O   9            2.26    1.45    0.051
   9. BD (   1) C   4 - C   5        /380. BD*(   1) C   5 - C   6            3.68    1.41    0.064
   9. BD (   1) C   4 - C   5        /382. BD*(   1) C   5 - H   7            0.72    1.23    0.027
   9. BD (   1) C   4 - C   5        /383. BD*(   1) C   6 - C  10            4.50    1.22    0.067
  10. BD (   1) C   4 -Cl   8        / 69. RY*(   1) C   1                    0.69    1.67    0.030
  10. BD (   1) C   4 -Cl   8        /120. RY*(   1) C   4                    0.70    1.81    0.032
  10. BD (   1) C   4 -Cl   8        /137. RY*(   1) C   5                    0.74    1.80    0.033
  10. BD (   1) C   4 -Cl   8        /370. BD*(   1) C   1 - C   2            1.62    1.37    0.043
  10. BD (   1) C   4 -Cl   8        /380. BD*(   1) C   5 - C   6            1.48    1.51    0.042
  11. BD (   1) C   5 - C   6        /104. RY*(   2) C   3                    0.64    1.88    0.031
  11. BD (   1) C   5 - C   6        /120. RY*(   1) C   4                    1.02    1.78    0.038
  11. BD (   1) C   5 - C   6        /121. RY*(   2) C   4                    0.98    1.71    0.037
  11. BD (   1) C   5 - C   6        /215. RY*(   2) C  10                    1.79    2.03    0.054
  11. BD (   1) C   5 - C   6        /374. BD*(   1) C   2 - C   3            2.39    1.75    0.058
  11. BD (   1) C   5 - C   6        /375. BD*(   2) C   2 - C   3            5.25    0.99    0.065
  11. BD (   1) C   5 - C   6        /377. BD*(   1) C   3 - C   6            6.18    1.36    0.082
  11. BD (   1) C   5 - C   6        /378. BD*(   1) C   4 - C   5            3.24    1.32    0.059
  11. BD (   1) C   5 - C   6        /379. BD*(   1) C   4 -Cl   8            3.10    1.05    0.051
  11. BD (   1) C   5 - C   6        /382. BD*(   1) C   5 - H   7            1.51    1.30    0.040
  11. BD (   1) C   5 - C   6        /383. BD*(   1) C   6 - C  10            4.96    1.30    0.072
  11. BD (   1) C   5 - C   6        /386. BD*(   1) C  10 - C  13            2.02    1.37    0.047
  12. BD (   2) C   5 - C   6        / 57. LP (   1) C   4                   27.60    0.15    0.084
  12. BD (   2) C   5 - C   6        /105. RY*(   3) C   3                    1.19    1.64    0.042
  12. BD (   2) C   5 - C   6        /123. RY*(   4) C   4                    1.03    1.25    0.034
  12. BD (   2) C   5 - C   6        /217. RY*(   4) C  10                    0.64    1.85    0.032
  12. BD (   2) C   5 - C   6        /376. BD*(   3) C   2 - C   3           19.61    0.49    0.089
  12. BD (   2) C   5 - C   6        /381. BD*(   2) C   5 - C   6            1.73    0.37    0.024
  12. BD (   2) C   5 - C   6        /385. BD*(   2) C  10 - C  11           20.77    0.34    0.078
  13. BD (   1) C   5 - H   7        /120. RY*(   1) C   4                    1.17    1.58    0.039
  13. BD (   1) C   5 - H   7        /155. RY*(   2) C   6                    0.77    1.78    0.033
  13. BD (   1) C   5 - H   7        /371. BD*(   1) C   1 - C   4            3.74    1.07    0.057
  13. BD (   1) C   5 - H   7        /377. BD*(   1) C   3 - C   6            5.80    1.16    0.073
  13. BD (   1) C   5 - H   7        /380. BD*(   1) C   5 - C   6            1.48    1.28    0.039
  14. BD (   1) C   6 - C  10        /137. RY*(   1) C   5                    0.70    1.70    0.031
  14. BD (   1) C   6 - C  10        /231. RY*(   2) C  11                    0.66    1.90    0.032
  14. BD (   1) C   6 - C  10        /263. RY*(   1) C  13                    0.94    1.70    0.036
  14. BD (   1) C   6 - C  10        /367. RY*(   3) H  20                    1.05    1.29    0.033
  14. BD (   1) C   6 - C  10        /374. BD*(   1) C   2 - C   3            1.34    1.68    0.042
  14. BD (   1) C   6 - C  10        /377. BD*(   1) C   3 - C   6            1.59    1.29    0.040
  14. BD (   1) C   6 - C  10        /378. BD*(   1) C   4 - C   5            2.34    1.25    0.048
  14. BD (   1) C   6 - C  10        /380. BD*(   1) C   5 - C   6            4.58    1.41    0.072
  14. BD (   1) C   6 - C  10        /384. BD*(   1) C  10 - C  11            3.48    1.31    0.060
  14. BD (   1) C   6 - C  10        /386. BD*(   1) C  10 - C  13            3.44    1.30    0.060
  14. BD (   1) C   6 - C  10        /387. BD*(   1) C  11 - C  12            2.39    1.29    0.050
  14. BD (   1) C   6 - C  10        /392. BD*(   1) C  13 - C  14            2.44    1.32    0.051
  15. BD (   1) C  10 - C  11        /154. RY*(   1) C   6                    1.61    1.90    0.050
  15. BD (   1) C  10 - C  11        /155. RY*(   2) C   6                    0.61    1.98    0.031
  15. BD (   1) C  10 - C  11        /215. RY*(   2) C  10                    0.65    2.03    0.033
  15. BD (   1) C  10 - C  11        /219. RY*(   6) C  10                    1.22    1.70    0.041
  15. BD (   1) C  10 - C  11        /220. RY*(   7) C  10                    0.53    2.15    0.030
  15. BD (   1) C  10 - C  11        /223. RY*(  10) C  10                    2.83    3.59    0.091
  15. BD (   1) C  10 - C  11        /228. RY*(  15) C  10                    4.11    4.10    0.117
  15. BD (   1) C  10 - C  11        /231. RY*(   2) C  11                    0.77    1.96    0.035
  15. BD (   1) C  10 - C  11        /232. RY*(   3) C  11                    1.88    1.49    0.048
  15. BD (   1) C  10 - C  11        /235. RY*(   6) C  11                    1.07    1.95    0.041
  15. BD (   1) C  10 - C  11        /238. RY*(   9) C  11                    2.29    4.05    0.087
  15. BD (   1) C  10 - C  11        /239. RY*(  10) C  11                    0.63    3.82    0.044
  15. BD (   1) C  10 - C  11        /240. RY*(  11) C  11                    2.64    3.46    0.086
  15. BD (   1) C  10 - C  11        /243. RY*(  14) C  11                    2.37    5.16    0.100
  15. BD (   1) C  10 - C  11        /247. RY*(   2) C  12                    1.82    1.71    0.050
  15. BD (   1) C  10 - C  11        /251. RY*(   6) C  12                    0.95    3.00    0.048
  15. BD (   1) C  10 - C  11        /263. RY*(   1) C  13                    0.71    1.76    0.032
  15. BD (   1) C  10 - C  11        /279. RY*(   1) C  14                    0.62    1.74    0.030
  15. BD (   1) C  10 - C  11        /365. RY*(   1) H  20                    0.84    1.75    0.035
  15. BD (   1) C  10 - C  11        /366. RY*(   2) H  20                    4.00    3.13    0.101
  15. BD (   1) C  10 - C  11        /367. RY*(   3) H  20                   38.79    1.35    0.206
  15. BD (   1) C  10 - C  11        /369. RY*(   5) H  20                   45.30    2.01    0.272
  15. BD (   1) C  10 - C  11        /377. BD*(   1) C   3 - C   6            2.19    1.35    0.049
  15. BD (   1) C  10 - C  11        /383. BD*(   1) C   6 - C  10            3.37    1.29    0.059
  15. BD (   1) C  10 - C  11        /386. BD*(   1) C  10 - C  13            3.65    1.37    0.063
  15. BD (   1) C  10 - C  11        /387. BD*(   1) C  11 - C  12            5.13    1.36    0.075
  15. BD (   1) C  10 - C  11        /388. BD*(   1) C  11 - H  20            2.19    1.25    0.047
  15. BD (   1) C  10 - C  11        /391. BD*(   1) C  12 -Cl  17            4.75    0.97    0.061
  15. BD (   1) C  10 - C  11        /394. BD*(   1) C  13 - H  19            4.45    1.28    0.068
  15. BD (   1) C  10 - C  11        /395. BD*(   1) C  14 - C  15            1.77    4.46    0.080
  15. BD (   1) C  10 - C  11        /396. BD*(   1) C  14 - H  18           26.15    5.95    0.354
  16. BD (   2) C  10 - C  11        /249. RY*(   4) C  12                    0.55    1.77    0.031
  16. BD (   2) C  10 - C  11        /265. RY*(   3) C  13                    1.13    0.92    0.032
  16. BD (   2) C  10 - C  11        /368. RY*(   4) H  20                    6.94    0.33    0.048
  16. BD (   2) C  10 - C  11        /381. BD*(   2) C   5 - C   6           10.78    0.38    0.058
  16. BD (   2) C  10 - C  11        /390. BD*(   2) C  12 - C  15           37.75    0.30    0.097
  16. BD (   2) C  10 - C  11        /393. BD*(   2) C  13 - C  14           25.33    0.34    0.085
  16. BD (   2) C  10 - C  11        /397. BD*(   1) C  15 -Cl  16            2.22    2.33    0.071
  17. BD (   1) C  10 - C  13        /155. RY*(   2) C   6                    1.75    1.97    0.053
  17. BD (   1) C  10 - C  13        /231. RY*(   2) C  11                    0.71    1.95    0.033
  17. BD (   1) C  10 - C  13        /279. RY*(   1) C  14                    0.59    1.73    0.029
  17. BD (   1) C  10 - C  13        /280. RY*(   2) C  14                    1.99    1.86    0.055
  17. BD (   1) C  10 - C  13        /380. BD*(   1) C   5 - C   6            2.27    1.47    0.052
  17. BD (   1) C  10 - C  13        /383. BD*(   1) C   6 - C  10            3.20    1.28    0.057
  17. BD (   1) C  10 - C  13        /384. BD*(   1) C  10 - C  11            3.68    1.36    0.063
  17. BD (   1) C  10 - C  13        /388. BD*(   1) C  11 - H  20            3.01    1.24    0.055
  17. BD (   1) C  10 - C  13        /392. BD*(   1) C  13 - C  14            3.60    1.37    0.063
  17. BD (   1) C  10 - C  13        /394. BD*(   1) C  13 - H  19            1.26    1.27    0.036
  18. BD (   1) C  11 - C  12        /214. RY*(   1) C  10                    1.59    1.89    0.049
  18. BD (   1) C  11 - C  12        /215. RY*(   2) C  10                    0.59    2.06    0.031
  18. BD (   1) C  11 - C  12        /219. RY*(   6) C  10                    2.45    1.73    0.059
  18. BD (   1) C  11 - C  12        /220. RY*(   7) C  10                    1.43    2.18    0.050
  18. BD (   1) C  11 - C  12        /223. RY*(  10) C  10                    2.05    3.62    0.077
  18. BD (   1) C  11 - C  12        /228. RY*(  15) C  10                    3.09    4.13    0.102
  18. BD (   1) C  11 - C  12        /231. RY*(   2) C  11                    4.08    1.99    0.081
  18. BD (   1) C  11 - C  12        /232. RY*(   3) C  11                    1.97    1.52    0.049
  18. BD (   1) C  11 - C  12        /235. RY*(   6) C  11                    1.41    1.98    0.047
  18. BD (   1) C  11 - C  12        /238. RY*(   9) C  11                    2.81    4.09    0.096
  18. BD (   1) C  11 - C  12        /240. RY*(  11) C  11                    2.32    3.49    0.081
  18. BD (   1) C  11 - C  12        /243. RY*(  14) C  11                    2.57    5.19    0.104
  18. BD (   1) C  11 - C  12        /251. RY*(   6) C  12                    0.52    3.04    0.036
  18. BD (   1) C  11 - C  12        /296. RY*(   1) C  15                    1.54    1.71    0.046
  18. BD (   1) C  11 - C  12        /335. RY*(   2)Cl  17                    0.73    1.46    0.029
  18. BD (   1) C  11 - C  12        /365. RY*(   1) H  20                    1.72    1.78    0.050
  18. BD (   1) C  11 - C  12        /366. RY*(   2) H  20                    5.12    3.16    0.114
  18. BD (   1) C  11 - C  12        /367. RY*(   3) H  20                    1.74    1.39    0.044
  18. BD (   1) C  11 - C  12        /369. RY*(   5) H  20                   71.30    2.04    0.343
  18. BD (   1) C  11 - C  12        /383. BD*(   1) C   6 - C  10            2.86    1.32    0.055
  18. BD (   1) C  11 - C  12        /384. BD*(   1) C  10 - C  11            4.29    1.40    0.069
  18. BD (   1) C  11 - C  12        /388. BD*(   1) C  11 - H  20            1.49    1.28    0.039
  18. BD (   1) C  11 - C  12        /389. BD*(   1) C  12 - C  15            5.49    1.40    0.078
  18. BD (   1) C  11 - C  12        /395. BD*(   1) C  14 - C  15           19.38    4.49    0.263
  18. BD (   1) C  11 - C  12        /396. BD*(   1) C  14 - H  18           16.00    5.98    0.277
  18. BD (   1) C  11 - C  12        /397. BD*(   1) C  15 -Cl  16            3.51    2.85    0.089
  19. BD (   1) C  11 - H  20        /201. RY*(   5) O   9                    1.07    2.21    0.044
  19. BD (   1) C  11 - H  20        /207. RY*(  11) O   9                    0.56    2.40    0.033
  19. BD (   1) C  11 - H  20        /214. RY*(   1) C  10                    1.39    1.67    0.043
  19. BD (   1) C  11 - H  20        /219. RY*(   6) C  10                    3.95    1.51    0.069
  19. BD (   1) C  11 - H  20        /220. RY*(   7) C  10                    1.45    1.96    0.048
  19. BD (   1) C  11 - H  20        /221. RY*(   8) C  10                    1.05    3.19    0.052
  19. BD (   1) C  11 - H  20        /223. RY*(  10) C  10                    5.04    3.40    0.118
  19. BD (   1) C  11 - H  20        /228. RY*(  15) C  10                    9.14    3.91    0.170
  19. BD (   1) C  11 - H  20        /231. RY*(   2) C  11                    4.82    1.78    0.083
  19. BD (   1) C  11 - H  20        /232. RY*(   3) C  11                    5.44    1.30    0.076
  19. BD (   1) C  11 - H  20        /235. RY*(   6) C  11                    3.97    1.76    0.075
  19. BD (   1) C  11 - H  20        /238. RY*(   9) C  11                    7.95    3.87    0.157
  19. BD (   1) C  11 - H  20        /239. RY*(  10) C  11                    1.33    3.64    0.062
  19. BD (   1) C  11 - H  20        /240. RY*(  11) C  11                    7.52    3.27    0.141
  19. BD (   1) C  11 - H  20        /243. RY*(  14) C  11                    7.84    4.97    0.177
  19. BD (   1) C  11 - H  20        /246. RY*(   1) C  12                    0.89    1.53    0.033
  19. BD (   1) C  11 - H  20        /251. RY*(   6) C  12                    0.78    2.82    0.042
  19. BD (   1) C  11 - H  20        /253. RY*(   8) C  12                    1.04    1.73    0.038
  19. BD (   1) C  11 - H  20        /254. RY*(   9) C  12                    0.92    2.91    0.046
  19. BD (   1) C  11 - H  20        /258. RY*(  13) C  12                    0.52    2.02    0.029
  19. BD (   1) C  11 - H  20        /279. RY*(   1) C  14                    0.66    1.55    0.029
  19. BD (   1) C  11 - H  20        /365. RY*(   1) H  20                    3.52    1.56    0.067
  19. BD (   1) C  11 - H  20        /366. RY*(   2) H  20                   14.54    2.94    0.186
  19. BD (   1) C  11 - H  20        /367. RY*(   3) H  20                   37.35    1.17    0.187
  19. BD (   1) C  11 - H  20        /369. RY*(   5) H  20                  133.87    1.82    0.443
  19. BD (   1) C  11 - H  20        /384. BD*(   1) C  10 - C  11            1.53    1.18    0.038
  19. BD (   1) C  11 - H  20        /386. BD*(   1) C  10 - C  13            4.41    1.18    0.064
  19. BD (   1) C  11 - H  20        /387. BD*(   1) C  11 - C  12            1.78    1.17    0.041
  19. BD (   1) C  11 - H  20        /389. BD*(   1) C  12 - C  15            4.14    1.18    0.063
  19. BD (   1) C  11 - H  20        /395. BD*(   1) C  14 - C  15           20.45    4.27    0.264
  19. BD (   1) C  11 - H  20        /396. BD*(   1) C  14 - H  18           52.75    5.76    0.493
  20. BD (   1) C  12 - C  15        /230. RY*(   1) C  11                    1.60    1.92    0.050
  20. BD (   1) C  12 - C  15        /279. RY*(   1) C  14                    1.28    1.81    0.043
  20. BD (   1) C  12 - C  15        /280. RY*(   2) C  14                    0.64    1.93    0.031
  20. BD (   1) C  12 - C  15        /387. BD*(   1) C  11 - C  12            4.35    1.43    0.070
  20. BD (   1) C  12 - C  15        /388. BD*(   1) C  11 - H  20            1.83    1.32    0.044
  20. BD (   1) C  12 - C  15        /395. BD*(   1) C  14 - C  15            0.94    4.53    0.058
  21. BD (   2) C  12 - C  15        /232. RY*(   3) C  11                    1.47    1.06    0.038
  21. BD (   2) C  12 - C  15        /281. RY*(   3) C  14                    1.68    1.40    0.047
  21. BD (   2) C  12 - C  15        /313. RY*(   1)Cl  16                    2.29    1.03    0.047
  21. BD (   2) C  12 - C  15        /334. RY*(   1)Cl  17                    2.00    1.03    0.044
  21. BD (   2) C  12 - C  15        /368. RY*(   4) H  20                    1.40    0.39    0.022
  21. BD (   2) C  12 - C  15        /385. BD*(   2) C  10 - C  11           19.12    0.40    0.081
  21. BD (   2) C  12 - C  15        /393. BD*(   2) C  13 - C  14           25.19    0.40    0.091
  22. BD (   1) C  12 -Cl  17        /230. RY*(   1) C  11                    1.09    1.91    0.041
  22. BD (   1) C  12 -Cl  17        /297. RY*(   2) C  15                    0.64    1.85    0.031
  22. BD (   1) C  12 -Cl  17        /384. BD*(   1) C  10 - C  11            2.63    1.43    0.055
  22. BD (   1) C  12 -Cl  17        /395. BD*(   1) C  14 - C  15            1.29    4.52    0.068
  23. BD (   1) C  13 - C  14        /214. RY*(   1) C  10                    1.36    1.86    0.045
  23. BD (   1) C  13 - C  14        /215. RY*(   2) C  10                    1.04    2.03    0.041
  23. BD (   1) C  13 - C  14        /297. RY*(   2) C  15                    1.53    1.80    0.047
  23. BD (   1) C  13 - C  14        /383. BD*(   1) C   6 - C  10            3.64    1.30    0.061
  23. BD (   1) C  13 - C  14        /386. BD*(   1) C  10 - C  13            3.70    1.37    0.064
  23. BD (   1) C  13 - C  14        /394. BD*(   1) C  13 - H  19            0.99    1.29    0.032
  23. BD (   1) C  13 - C  14        /395. BD*(   1) C  14 - C  15            1.27    4.46    0.067
  23. BD (   1) C  13 - C  14        /397. BD*(   1) C  15 -Cl  16            1.90    2.82    0.065
  24. BD (   2) C  13 - C  14        /218. RY*(   5) C  10                    0.61    1.76    0.032
  24. BD (   2) C  13 - C  14        /298. RY*(   3) C  15                    0.74    1.32    0.030
  24. BD (   2) C  13 - C  14        /385. BD*(   2) C  10 - C  11           26.18    0.37    0.089
  24. BD (   2) C  13 - C  14        /390. BD*(   2) C  12 - C  15           26.89    0.31    0.086
  25. BD (   1) C  13 - H  19        /214. RY*(   1) C  10                    1.23    1.67    0.041
  25. BD (   1) C  13 - H  19        /279. RY*(   1) C  14                    0.78    1.55    0.031
  25. BD (   1) C  13 - H  19        /375. BD*(   2) C   2 - C   3            0.51    0.80    0.018
  25. BD (   1) C  13 - H  19        /384. BD*(   1) C  10 - C  11            4.62    1.19    0.066
  25. BD (   1) C  13 - H  19        /386. BD*(   1) C  10 - C  13            1.25    1.18    0.034
  25. BD (   1) C  13 - H  19        /392. BD*(   1) C  13 - C  14            0.83    1.19    0.028
  25. BD (   1) C  13 - H  19        /395. BD*(   1) C  14 - C  15            0.85    4.27    0.054
  26. BD (   1) C  14 - C  15        /246. RY*(   1) C  12                    1.43    1.76    0.045
  26. BD (   1) C  14 - C  15        /263. RY*(   1) C  13                    1.42    1.81    0.045
  26. BD (   1) C  14 - C  15        /264. RY*(   2) C  13                    1.22    2.02    0.045
  26. BD (   1) C  14 - C  15        /314. RY*(   2)Cl  16                    0.63    1.48    0.027
  26. BD (   1) C  14 - C  15        /389. BD*(   1) C  12 - C  15            5.75    1.40    0.081
  26. BD (   1) C  14 - C  15        /391. BD*(   1) C  12 -Cl  17            5.75    1.01    0.068
  26. BD (   1) C  14 - C  15        /392. BD*(   1) C  13 - C  14            3.15    1.42    0.060
  26. BD (   1) C  14 - C  15        /394. BD*(   1) C  13 - H  19            1.91    1.32    0.045
  27. BD (   1) C  14 - H  18        /263. RY*(   1) C  13                    0.78    1.60    0.032
  27. BD (   1) C  14 - H  18        /296. RY*(   1) C  15                    0.73    1.52    0.030
  27. BD (   1) C  14 - H  18        /297. RY*(   2) C  15                    0.56    1.63    0.027
  27. BD (   1) C  14 - H  18        /386. BD*(   1) C  10 - C  13            3.70    1.20    0.060
  27. BD (   1) C  14 - H  18        /389. BD*(   1) C  12 - C  15            4.27    1.20    0.064
  27. BD (   1) C  14 - H  18        /392. BD*(   1) C  13 - C  14            1.03    1.22    0.032
  27. BD (   1) C  14 - H  18        /394. BD*(   1) C  13 - H  19            0.55    1.11    0.022
  28. BD (   1) C  15 -Cl  16        /246. RY*(   1) C  12                    0.67    1.77    0.031
  28. BD (   1) C  15 -Cl  16        /279. RY*(   1) C  14                    0.74    1.80    0.033
  28. BD (   1) C  15 -Cl  16        /387. BD*(   1) C  11 - C  12            2.37    1.42    0.052
  28. BD (   1) C  15 -Cl  16        /392. BD*(   1) C  13 - C  14            2.31    1.44    0.051
  29. CR (   1) C   1                /121. RY*(   2) C   4                    1.13   11.39    0.101
  29. CR (   1) C   1                /374. BD*(   1) C   2 - C   3            1.66   11.43    0.124
  29. CR (   1) C   1                /375. BD*(   2) C   2 - C   3            0.91   10.67    0.090
  29. CR (   1) C   1                /378. BD*(   1) C   4 - C   5            0.59   11.00    0.072
  29. CR (   1) C   1                /379. BD*(   1) C   4 -Cl   8            0.75   10.73    0.080
  30. CR (   1) C   2                / 71. RY*(   3) C   1                    0.85   11.70    0.089
  30. CR (   1) C   2                / 73. RY*(   5) C   1                    0.78   12.29    0.087
  30. CR (   1) C   2                /103. RY*(   1) C   3                    2.36   11.60    0.148
  30. CR (   1) C   2                /104. RY*(   2) C   3                    1.56   11.43    0.119
  30. CR (   1) C   2                /106. RY*(   4) C   3                    0.66   11.28    0.077
  30. CR (   1) C   2                /372. BD*(   1) C   1 - O   9            0.74   11.07    0.081
  30. CR (   1) C   2                /374. BD*(   1) C   2 - C   3            0.99   11.30    0.095
  30. CR (   1) C   2                /375. BD*(   2) C   2 - C   3           10.58   10.54    0.303
  30. CR (   1) C   2                /377. BD*(   1) C   3 - C   6            3.16   10.91    0.167
  31. CR (   1) C   3                / 86. RY*(   1) C   2                    2.56   11.67    0.154
  31. CR (   1) C   3                / 87. RY*(   2) C   2                    1.19   11.24    0.103
  31. CR (   1) C   3                /154. RY*(   1) C   6                    1.47   11.47    0.116
  31. CR (   1) C   3                /370. BD*(   1) C   1 - C   2            1.99   10.91    0.134
  31. CR (   1) C   3                /374. BD*(   1) C   2 - C   3            0.96   11.32    0.094
  31. CR (   1) C   3                /375. BD*(   2) C   2 - C   3            8.51   10.55    0.272
  31. CR (   1) C   3                /383. BD*(   1) C   6 - C  10            1.08   10.86    0.098
  32. CR (   1) C   4                / 71. RY*(   3) C   1                    1.42   11.82    0.116
  32. CR (   1) C   4                /138. RY*(   2) C   5                    1.20   11.43    0.104
  32. CR (   1) C   4                /372. BD*(   1) C   1 - O   9            0.66   11.19    0.077
  32. CR (   1) C   4                /379. BD*(   1) C   4 -Cl   8            1.49   10.72    0.113
  32. CR (   1) C   4                /380. BD*(   1) C   5 - C   6            0.63   11.15    0.075
  33. CR (   1) C   5                /121. RY*(   2) C   4                    1.72   11.32    0.125
  33. CR (   1) C   5                /155. RY*(   2) C   6                    2.09   11.59    0.139
  33. CR (   1) C   5                /171. RY*(   1) H   7                    0.52   11.67    0.070
  33. CR (   1) C   5                /371. BD*(   1) C   1 - C   4            0.57   10.88    0.072
  33. CR (   1) C   5                /377. BD*(   1) C   3 - C   6            1.07   10.96    0.097
  33. CR (   1) C   5                /379. BD*(   1) C   4 -Cl   8            0.86   10.66    0.086
  33. CR (   1) C   5                /380. BD*(   1) C   5 - C   6            0.61   11.09    0.074
  33. CR (   1) C   5                /383. BD*(   1) C   6 - C  10            1.24   10.90    0.105
  34. CR (   1) C   6                /103. RY*(   1) C   3                    0.74   11.65    0.083
  34. CR (   1) C   6                /137. RY*(   1) C   5                    1.01   11.38    0.096
  34. CR (   1) C   6                /138. RY*(   2) C   5                    0.61   11.36    0.074
  34. CR (   1) C   6                /214. RY*(   1) C  10                    1.20   11.47    0.105
  34. CR (   1) C   6                /374. BD*(   1) C   2 - C   3            2.02   11.36    0.136
  34. CR (   1) C   6                /375. BD*(   2) C   2 - C   3            1.02   10.59    0.095
  34. CR (   1) C   6                /378. BD*(   1) C   4 - C   5            0.76   10.93    0.082
  34. CR (   1) C   6                /380. BD*(   1) C   5 - C   6            1.00   11.09    0.095
  34. CR (   1) C   6                /382. BD*(   1) C   5 - H   7            0.57   10.90    0.070
  34. CR (   1) C   6                /384. BD*(   1) C  10 - C  11            0.71   10.98    0.079
  34. CR (   1) C   6                /386. BD*(   1) C  10 - C  13            0.61   10.98    0.073
  36. CR (   2)Cl   8                /120. RY*(   1) C   4                    3.04   11.90    0.170
  36. CR (   2)Cl   8                /371. BD*(   1) C   1 - C   4            0.60   11.40    0.076
  36. CR (   2)Cl   8                /378. BD*(   1) C   4 - C   5            0.82   11.44    0.087
  40. CR (   1) O   9                / 69. RY*(   1) C   1                    6.22   20.12    0.317
  40. CR (   1) O   9                /371. BD*(   1) C   1 - C   4            0.84   19.76    0.117
  41. CR (   1) C  10                /154. RY*(   1) C   6                    0.51   11.54    0.069
  41. CR (   1) C  10                /155. RY*(   2) C   6                    0.65   11.62    0.078
  41. CR (   1) C  10                /230. RY*(   1) C  11                    0.80   11.50    0.086
  41. CR (   1) C  10                /231. RY*(   2) C  11                    0.82   11.60    0.087
  41. CR (   1) C  10                /264. RY*(   2) C  13                    1.23   11.62    0.107
  41. CR (   1) C  10                /380. BD*(   1) C   5 - C   6            0.77   11.12    0.083
  41. CR (   1) C  10                /386. BD*(   1) C  10 - C  13            0.51   11.01    0.067
  41. CR (   1) C  10                /387. BD*(   1) C  11 - C  12            0.66   11.00    0.076
  41. CR (   1) C  10                /392. BD*(   1) C  13 - C  14            0.65   11.02    0.076
  42. CR (   1) C  11                / 96. RY*(  11) C   2                    0.65   12.39    0.080
  42. CR (   1) C  11                /114. RY*(  12) C   3                    1.02   12.37    0.100
  42. CR (   1) C  11                /201. RY*(   5) O   9                    3.53   12.03    0.184
  42. CR (   1) C  11                /207. RY*(  11) O   9                    2.03   12.22    0.141
  42. CR (   1) C  11                /210. RY*(  14) O   9                    0.56   13.65    0.078
  42. CR (   1) C  11                /215. RY*(   2) C  10                    1.83   11.66    0.130
  42. CR (   1) C  11                /219. RY*(   6) C  10                   10.39   11.33    0.306
  42. CR (   1) C  11                /220. RY*(   7) C  10                    3.38   11.78    0.178
  42. CR (   1) C  11                /221. RY*(   8) C  10                    0.88   13.01    0.095
  42. CR (   1) C  11                /222. RY*(   9) C  10                    1.36   13.01    0.119
  42. CR (   1) C  11                /223. RY*(  10) C  10                   24.97   13.22    0.513
  42. CR (   1) C  11                /228. RY*(  15) C  10                   49.17   13.73    0.734
  42. CR (   1) C  11                /230. RY*(   1) C  11                    1.17   11.49    0.103
  42. CR (   1) C  11                /231. RY*(   2) C  11                   14.95   11.60    0.372
  42. CR (   1) C  11                /232. RY*(   3) C  11                   12.42   11.12    0.332
  42. CR (   1) C  11                /235. RY*(   6) C  11                   10.25   11.58    0.308
  42. CR (   1) C  11                /236. RY*(   7) C  11                    0.91   11.26    0.091
  42. CR (   1) C  11                /238. RY*(   9) C  11                   30.48   13.69    0.577
  42. CR (   1) C  11                /239. RY*(  10) C  11                    3.07   13.46    0.181
  42. CR (   1) C  11                /240. RY*(  11) C  11                   29.07   13.09    0.551
  42. CR (   1) C  11                /242. RY*(  13) C  11                    0.56   11.93    0.073
  42. CR (   1) C  11                /243. RY*(  14) C  11                   37.05   14.79    0.661
  42. CR (   1) C  11                /245. RY*(  16) C  11                    4.18   31.24    0.323
  42. CR (   1) C  11                /246. RY*(   1) C  12                    1.71   11.35    0.125
  42. CR (   1) C  11                /251. RY*(   6) C  12                    2.59   12.64    0.161
  42. CR (   1) C  11                /253. RY*(   8) C  12                    2.56   11.55    0.154
  42. CR (   1) C  11                /254. RY*(   9) C  12                    0.68   12.73    0.083
  42. CR (   1) C  11                /255. RY*(  10) C  12                    0.75   13.46    0.090
  42. CR (   1) C  11                /258. RY*(  13) C  12                    1.03   11.84    0.099
  42. CR (   1) C  11                /259. RY*(  14) C  12                    0.70   12.65    0.084
  42. CR (   1) C  11                /279. RY*(   1) C  14                    1.61   11.37    0.121
  42. CR (   1) C  11                /289. RY*(  11) C  14                    0.67   11.30    0.078
  42. CR (   1) C  11                /365. RY*(   1) H  20                   18.41   11.38    0.409
  42. CR (   1) C  11                /366. RY*(   2) H  20                   62.19   12.76    0.795
  42. CR (   1) C  11                /367. RY*(   3) H  20                   89.64   10.99    0.886
  42. CR (   1) C  11                /369. RY*(   5) H  20                  466.94   11.64    2.082
  42. CR (   1) C  11                /383. BD*(   1) C   6 - C  10            0.77   10.92    0.083
  42. CR (   1) C  11                /386. BD*(   1) C  10 - C  13            0.76   11.00    0.082
  42. CR (   1) C  11                /387. BD*(   1) C  11 - C  12            1.03   10.99    0.096
  42. CR (   1) C  11                /389. BD*(   1) C  12 - C  15            0.79   11.00    0.084
  42. CR (   1) C  11                /391. BD*(   1) C  12 -Cl  17            0.92   10.60    0.089
  42. CR (   1) C  11                /394. BD*(   1) C  13 - H  19            0.74   10.91    0.081
  42. CR (   1) C  11                /395. BD*(   1) C  14 - C  15          107.91   14.09    1.108
  42. CR (   1) C  11                /396. BD*(   1) C  14 - H  18          363.63   15.58    2.131
  42. CR (   1) C  11                /397. BD*(   1) C  15 -Cl  16            2.33   12.45    0.153
  43. CR (   1) C  12                /231. RY*(   2) C  11                    1.10   11.68    0.101
  43. CR (   1) C  12                /233. RY*(   4) C  11                    0.54   11.39    0.070
  43. CR (   1) C  12                /296. RY*(   1) C  15                    0.97   11.39    0.094
  43. CR (   1) C  12                /297. RY*(   2) C  15                    1.77   11.51    0.128
  43. CR (   1) C  12                /384. BD*(   1) C  10 - C  11            0.70   11.08    0.079
  43. CR (   1) C  12                /387. BD*(   1) C  11 - C  12            0.86   11.07    0.088
  43. CR (   1) C  12                /389. BD*(   1) C  12 - C  15            1.02   11.08    0.096
  43. CR (   1) C  12                /391. BD*(   1) C  12 -Cl  17            2.60   10.68    0.150
  43. CR (   1) C  12                /397. BD*(   1) C  15 -Cl  16            1.07   12.53    0.104
  44. CR (   1) C  13                /214. RY*(   1) C  10                    0.94   11.49    0.093
  44. CR (   1) C  13                /215. RY*(   2) C  10                    1.34   11.66    0.112
  44. CR (   1) C  13                /279. RY*(   1) C  14                    0.57   11.37    0.072
  44. CR (   1) C  13                /282. RY*(   4) C  14                    1.01   11.21    0.095
  44. CR (   1) C  13                /383. BD*(   1) C   6 - C  10            0.77   10.92    0.082
  44. CR (   1) C  13                /384. BD*(   1) C  10 - C  11            0.72   11.00    0.080
  44. CR (   1) C  13                /395. BD*(   1) C  14 - C  15            0.55   14.09    0.079
  45. CR (   1) C  14                /264. RY*(   2) C  13                    1.40   11.62    0.114
  45. CR (   1) C  14                /296. RY*(   1) C  15                    2.42   11.32    0.148
  45. CR (   1) C  14                /299. RY*(   4) C  15                    0.63   11.43    0.076
  45. CR (   1) C  14                /386. BD*(   1) C  10 - C  13            0.73   11.01    0.081
  45. CR (   1) C  14                /389. BD*(   1) C  12 - C  15            0.99   11.00    0.094
  45. CR (   1) C  14                /397. BD*(   1) C  15 -Cl  16            0.83   12.46    0.091
  46. CR (   1) C  15                /247. RY*(   2) C  12                    2.78   11.42    0.159
  46. CR (   1) C  15                /280. RY*(   2) C  14                    2.07   11.57    0.138
  46. CR (   1) C  15                /387. BD*(   1) C  11 - C  12            0.77   11.06    0.083
  46. CR (   1) C  15                /389. BD*(   1) C  12 - C  15            1.05   11.07    0.097
  46. CR (   1) C  15                /391. BD*(   1) C  12 -Cl  17            1.27   10.67    0.105
  46. CR (   1) C  15                /392. BD*(   1) C  13 - C  14            0.66   11.08    0.076
  46. CR (   1) C  15                /395. BD*(   1) C  14 - C  15            0.79   14.16    0.095
  46. CR (   1) C  15                /397. BD*(   1) C  15 -Cl  16            2.18   12.52    0.149
  48. CR (   2)Cl  16                /297. RY*(   2) C  15                    1.81   11.96    0.132
  48. CR (   2)Cl  16                /389. BD*(   1) C  12 - C  15            0.60   11.53    0.075
  48. CR (   2)Cl  16                /395. BD*(   1) C  14 - C  15            1.73   14.63    0.143
  53. CR (   2)Cl  17                /246. RY*(   1) C  12                    1.31   11.89    0.112
  53. CR (   2)Cl  17                /247. RY*(   2) C  12                    1.02   11.89    0.099
  53. CR (   2)Cl  17                /387. BD*(   1) C  11 - C  12            0.67   11.53    0.079
  53. CR (   2)Cl  17                /389. BD*(   1) C  12 - C  15            0.64   11.54    0.077
  57. LP (   1) C   4                / 72. RY*(   4) C   1                    0.85    1.86    0.044
  57. LP (   1) C   4                / 76. RY*(   8) C   1                    0.68    0.83    0.027
  57. LP (   1) C   4                /123. RY*(   4) C   4                    0.59    1.10    0.028
  57. LP (   1) C   4                /141. RY*(   5) C   5                    2.58    0.93    0.055
  57. LP (   1) C   4                /143. RY*(   7) C   5                    0.68    0.90    0.028
  57. LP (   1) C   4                /176. RY*(   1)Cl   8                    5.89    0.79    0.076
  57. LP (   1) C   4                /180. RY*(   5)Cl   8                    0.65    0.50    0.020
  57. LP (   1) C   4                /373. BD*(   2) C   1 - O   9           76.33    0.23    0.129
  57. LP (   1) C   4                /381. BD*(   2) C   5 - C   6           83.70    0.22    0.131
  58. LP (   1)Cl   8                /120. RY*(   1) C   4                    4.31    1.98    0.082
  58. LP (   1)Cl   8                /371. BD*(   1) C   1 - C   4            1.27    1.47    0.039
  58. LP (   1)Cl   8                /378. BD*(   1) C   4 - C   5            2.29    1.52    0.053
  59. LP (   2)Cl   8                /121. RY*(   2) C   4                    1.00    1.28    0.032
  59. LP (   2)Cl   8                /371. BD*(   1) C   1 - C   4            7.65    0.85    0.073
  59. LP (   2)Cl   8                /378. BD*(   1) C   4 - C   5            5.84    0.89    0.065
  60. LP (   3)Cl   8                / 57. LP (   1) C   4                   21.88    0.22    0.099
  60. LP (   3)Cl   8                /125. RY*(   6) C   4                    1.00    1.41    0.034
  61. LP (   1) O   9                / 69. RY*(   1) C   1                   17.70    1.57    0.149
  61. LP (   1) O   9                / 70. RY*(   2) C   1                    1.10    1.62    0.038
  61. LP (   1) O   9                / 80. RY*(  12) C   1                    0.72    3.55    0.045
  61. LP (   1) O   9                /370. BD*(   1) C   1 - C   2            1.51    1.27    0.040
  61. LP (   1) O   9                /371. BD*(   1) C   1 - C   4            2.47    1.21    0.049
  62. LP (   2) O   9                / 70. RY*(   2) C   1                    0.95    1.18    0.031
  62. LP (   2) O   9                / 71. RY*(   3) C   1                    1.61    1.63    0.047
  62. LP (   2) O   9                / 73. RY*(   5) C   1                    1.65    2.22    0.056
  62. LP (   2) O   9                /370. BD*(   1) C   1 - C   2           27.11    0.83    0.136
  62. LP (   2) O   9                /371. BD*(   1) C   1 - C   4           24.19    0.76    0.123
  63. LP (   1)Cl  16                /296. RY*(   1) C  15                    0.80    1.94    0.035
  63. LP (   1)Cl  16                /297. RY*(   2) C  15                    2.86    2.05    0.068
  63. LP (   1)Cl  16                /389. BD*(   1) C  12 - C  15            1.40    1.62    0.043
  63. LP (   1)Cl  16                /395. BD*(   1) C  14 - C  15            0.67    4.71    0.050
  64. LP (   2)Cl  16                /296. RY*(   1) C  15                    1.01    1.31    0.033
  64. LP (   2)Cl  16                /389. BD*(   1) C  12 - C  15            5.61    0.99    0.067
  64. LP (   2)Cl  16                /392. BD*(   1) C  13 - C  14            0.70    1.01    0.024
  64. LP (   2)Cl  16                /395. BD*(   1) C  14 - C  15            1.24    4.09    0.064
  65. LP (   3)Cl  16                /298. RY*(   3) C  15                    0.85    1.42    0.031
  65. LP (   3)Cl  16                /303. RY*(   8) C  15                    0.53    1.52    0.026
  65. LP (   3)Cl  16                /390. BD*(   2) C  12 - C  15           15.39    0.41    0.080
  66. LP (   1)Cl  17                /246. RY*(   1) C  12                    2.10    1.97    0.057
  66. LP (   1)Cl  17                /247. RY*(   2) C  12                    1.66    1.97    0.051
  66. LP (   1)Cl  17                /387. BD*(   1) C  11 - C  12            1.73    1.61    0.047
  66. LP (   1)Cl  17                /389. BD*(   1) C  12 - C  15            1.41    1.62    0.043
  67. LP (   2)Cl  17                /246. RY*(   1) C  12                    0.52    1.35    0.024
  67. LP (   2)Cl  17                /247. RY*(   2) C  12                    0.94    1.34    0.032
  67. LP (   2)Cl  17                /367. RY*(   3) H  20                    0.59    0.98    0.022
  67. LP (   2)Cl  17                /384. BD*(   1) C  10 - C  11            0.63    1.00    0.022
  67. LP (   2)Cl  17                /387. BD*(   1) C  11 - C  12            4.46    0.99    0.059
  67. LP (   2)Cl  17                /389. BD*(   1) C  12 - C  15            5.70    0.99    0.067
  68. LP (   3)Cl  17                /248. RY*(   3) C  12                    0.91    1.49    0.033
  68. LP (   3)Cl  17                /390. BD*(   2) C  12 - C  15           16.70    0.40    0.083
 373. BD*(   2) C   1 - O   9        / 72. RY*(   4) C   1                    3.25    1.63    0.141
 373. BD*(   2) C   1 - O   9        / 76. RY*(   8) C   1                    2.11    0.60    0.070
 373. BD*(   2) C   1 - O   9        / 83. RY*(  15) C   1                    1.42    0.33    0.043
 373. BD*(   2) C   1 - O   9        /198. RY*(   2) O   9                    5.21    0.54    0.103
 373. BD*(   2) C   1 - O   9        /210. RY*(  14) O   9                    0.74    3.14    0.095
 373. BD*(   2) C   1 - O   9        /376. BD*(   3) C   2 - C   3           32.21    0.11    0.098
 376. BD*(   3) C   2 - C   3        / 88. RY*(   3) C   2                    2.55    0.49    0.113
 376. BD*(   3) C   2 - C   3        /100. RY*(  15) C   2                    0.53    0.49    0.052
 376. BD*(   3) C   2 - C   3        /107. RY*(   5) C   3                    1.55    1.13    0.134
 381. BD*(   2) C   5 - C   6        /139. RY*(   3) C   5                    2.15    1.13    0.094
 381. BD*(   2) C   5 - C   6        /141. RY*(   5) C   5                    1.36    0.71    0.060
 381. BD*(   2) C   5 - C   6        /156. RY*(   3) C   6                    0.73    0.81    0.047
 381. BD*(   2) C   5 - C   6        /157. RY*(   4) C   6                    0.64    0.82    0.044
 381. BD*(   2) C   5 - C   6        /158. RY*(   5) C   6                    0.67    1.50    0.061
 381. BD*(   2) C   5 - C   6        /376. BD*(   3) C   2 - C   3           25.26    0.12    0.090
 385. BD*(   2) C  10 - C  11        /219. RY*(   6) C  10                    1.64    0.87    0.077
 385. BD*(   2) C  10 - C  11        /232. RY*(   3) C  11                    2.46    0.66    0.082
 385. BD*(   2) C  10 - C  11        /234. RY*(   5) C  11                    0.53    1.29    0.054
 385. BD*(   2) C  10 - C  11        /265. RY*(   3) C  13                    0.58    0.57    0.037
 385. BD*(   2) C  10 - C  11        /381. BD*(   2) C   5 - C   6          118.79    0.03    0.080
 390. BD*(   2) C  12 - C  15        /232. RY*(   3) C  11                    0.74    0.71    0.041
 390. BD*(   2) C  12 - C  15        /248. RY*(   3) C  12                    2.48    1.08    0.092
 390. BD*(   2) C  12 - C  15        /281. RY*(   3) C  14                    0.84    1.05    0.053
 390. BD*(   2) C  12 - C  15        /298. RY*(   3) C  15                    2.39    1.01    0.088
 390. BD*(   2) C  12 - C  15        /313. RY*(   1)Cl  16                    1.37    0.68    0.054
 390. BD*(   2) C  12 - C  15        /334. RY*(   1)Cl  17                    1.43    0.68    0.056
 390. BD*(   2) C  12 - C  15        /368. RY*(   4) H  20                    4.92    0.04    0.024
 390. BD*(   2) C  12 - C  15        /385. BD*(   2) C  10 - C  11           94.50    0.05    0.096
 390. BD*(   2) C  12 - C  15        /393. BD*(   2) C  13 - C  14           94.80    0.05    0.095
 393. BD*(   2) C  13 - C  14        /265. RY*(   3) C  13                    1.38    0.57    0.063
 393. BD*(   2) C  13 - C  14        /266. RY*(   4) C  13                    0.52    0.62    0.040
 393. BD*(   2) C  13 - C  14        /283. RY*(   5) C  14                    1.77    1.11    0.099
 393. BD*(   2) C  13 - C  14        /396. BD*(   1) C  14 - H  18            0.54    5.12    0.115


 Natural Bond Orbitals (Summary):

                                                            Principal Delocalizations
           NBO                        Occupancy    Energy   (geminal,vicinal,remote)
 ====================================================================================
 Molecular unit  1  (C12H4OCl3)
     1. BD (   1) C   1 - C   2          1.97033    -0.61265  375(g),374(g),103(v),379(v)
                                                    377(v),372(g),197(v),121(v)
                                                    99(g),109(v)
     2. BD (   1) C   1 - C   4          1.96562    -0.59388  375(v),382(v),370(g),374(v)
                                                    372(g),137(v),378(g),87(v)
                                                    197(v),177(v)
     3. BD (   1) C   1 - O   9          1.99650    -1.02531  371(g),69(g),378(v),374(v)
                                                    370(g),120(v)
     4. BD (   2) C   1 - O   9          1.98546    -0.28674  57(v),376(v),373(g)
     5. BD (   1) C   2 - C   3          1.98821    -0.78562  377(g),155(v),370(g),71(v)
                                                    73(v),383(v),372(v)
     6. BD (   2) C   2 - C   3          1.92378    -0.24053  372(v),383(v),370(g),377(g)
                                                    70(v),371(v),380(v),379(r)
                                                    154(v),382(r),74(v),157(v)
                                                    156(v)
     7. BD (   3) C   2 - C   3          1.84394    -0.20677  373(v),381(v),75(v),72(v)
                                                    156(v),157(v)
     8. BD (   1) C   3 - C   6          1.96983    -0.62525  374(g),375(g),86(v),382(v)
                                                    384(v),383(g),380(g),215(v)
                                                    138(v),370(v),118(g),112(g)
     9. BD (   1) C   4 - C   5          1.98117    -0.61097  383(v),380(g),372(v),154(v)
                                                    73(v),371(g),382(g),177(v)
    10. BD (   1) C   4 -Cl   8          1.98974    -0.70995  370(v),380(v),137(v),120(g)
                                                    69(v)
    11. BD (   1) C   5 - C   6          1.95953    -0.68261  377(g),375(v),383(g),378(g)
                                                    379(v),374(v),386(v),215(v)
                                                    382(g),120(v),121(v),104(v)
    12. BD (   2) C   5 - C   6          1.77385    -0.18727  57(v),385(v),376(v),381(g)
                                                    105(v),123(v),217(v)
    13. BD (   1) C   5 - H   7          1.97055    -0.48017  377(v),371(v),380(g),120(v)
                                                    155(v)
    14. BD (   1) C   6 - C  10          1.97155    -0.61299  380(g),384(g),386(g),392(v)
                                                    387(v),378(v),377(g),374(v)
                                                    367(r),263(v),137(v),231(v)
    15. BD (   1) C  10 - C  11          1.96372    -0.67777  369(v),367(v),396(r),387(g)
                                                    391(v),394(v),228(g),366(v)
                                                    386(g),383(g),223(g),240(g)
                                                    243(g),238(g),388(g),377(v)
                                                    232(g),247(v),395(r),154(v)
                                                    219(g),235(g),251(v),365(v)
                                                    231(g),263(v),215(g),239(g)
                                                    279(r),155(v),220(g),399(r)
    16. BD (   2) C  10 - C  11          1.61177    -0.19458  390(v),393(v),381(v),368(v)
                                                    397(r),265(v),249(v)
    17. BD (   1) C  10 - C  13          1.96969    -0.67058  384(g),392(g),383(g),388(v)
                                                    380(v),280(v),155(v),394(g)
                                                    231(v),279(v)
    18. BD (   1) C  11 - C  12          1.97142    -0.71011  369(v),395(v),396(r),389(g)
                                                    366(v),384(g),231(g),397(v)
                                                    228(v),383(v),238(g),243(g)
                                                    219(v),240(g),223(v),232(g)
                                                    367(v),365(v),214(v),296(v)
                                                    388(g),220(v),235(g),335(v)
                                                    215(v),251(g)
    19. BD (   1) C  11 - H  20          1.97724    -0.49113  369(g),396(r),367(g),395(r)
                                                    366(g),228(v),238(g),243(g)
                                                    240(g),232(g),223(v),231(g)
                                                    386(v),389(v),235(g),219(v)
                                                    365(g),387(g),384(g),220(v)
                                                    214(v),239(g),201(r),221(v)
                                                    253(v),254(v),246(v),251(v)
                                                    279(r),207(r),258(v)
    20. BD (   1) C  12 - C  15          1.97902    -0.74606  387(g),388(v),230(v),279(v)
                                                    395(g),280(v)
    21. BD (   2) C  12 - C  15          1.72692    -0.24964  393(v),385(v),313(v),334(v)
                                                    281(v),232(v),368(r)
    22. BD (   1) C  12 -Cl  17          1.98888    -0.73554  384(v),395(v),230(v),297(v)
    23. BD (   1) C  13 - C  14          1.96950    -0.68453  386(g),383(v),397(v),297(v)
                                                    214(v),395(g),215(v),394(g)
    24. BD (   2) C  13 - C  14          1.70551    -0.21053  390(v),385(v),298(v),218(v)
    25. BD (   1) C  13 - H  19          1.97725    -0.49229  384(v),386(g),214(v),395(v)
                                                    392(g),279(v),375(r)
    26. BD (   1) C  14 - C  15          1.97257    -0.71962  389(g),391(v),392(g),394(v)
                                                    246(v),263(v),264(v),314(v)
    27. BD (   1) C  14 - H  18          1.97913    -0.51290  389(v),386(v),392(g),263(v)
                                                    296(v),297(v),394(v)
    28. BD (   1) C  15 -Cl  16          1.98940    -0.73571  387(v),392(v),279(v),246(v)
    29. CR (   1) C   1                  1.99903   -10.36280  374(v),121(v),375(v),379(v)
                                                    378(v)
    30. CR (   1) C   2                  1.99759   -10.23392  375(g),377(v),103(v),104(v)
                                                    374(g),71(v),73(v),372(v)
                                                    106(v)
    31. CR (   1) C   3                  1.99796   -10.25029  375(g),86(v),370(v),154(v)
                                                    87(v),383(v),374(g)
    32. CR (   1) C   4                  1.99899   -10.35518  379(g),71(v),138(v),372(v)
                                                    380(v),370(v)
    33. CR (   1) C   5                  1.99898   -10.28827  155(v),121(v),383(v),377(v)
                                                    379(v),380(g),371(v),171(v)
    34. CR (   1) C   6                  1.99888   -10.28935  374(v),214(v),375(v),137(v)
                                                    380(g),378(v),103(v),384(v)
                                                    386(v),138(v),382(v)
    35. CR (   1)Cl   8                  2.00000  -101.08446   
    36. CR (   2)Cl   8                  1.99964   -10.80585  120(v),378(v),371(v)
    37. CR (   3)Cl   8                  1.99997    -7.40482   
    38. CR (   4)Cl   8                  1.99992    -7.40632   
    39. CR (   5)Cl   8                  1.99999    -7.40352   
    40. CR (   1) O   9                  1.99976   -19.16869  69(v),371(v)
    41. CR (   1) C  10                  1.99886   -10.31855  264(v),231(v),230(v),380(v)
                                                    387(v),392(v),155(v),386(g)
                                                    154(v)
    42. CR (   1) C  11                  1.99888   -10.31121  369(v),396(r),395(r),367(v)
                                                    366(v),228(v),243(g),238(g)
                                                    240(g),223(v),365(v),231(g)
                                                    232(g),219(v),235(g),245(g)
                                                    201(r),220(v),239(g),251(v)
                                                    253(v),397(r),207(r),215(v)
                                                    246(v),279(r),222(v),230(g)
                                                    387(g),258(v),114(r),391(v)
                                                    236(g),221(v),389(v),383(v)
                                                    386(v),255(v),394(r),259(v)
                                                    254(v),289(r),96(r),242(g)
                                                    210(r)
    43. CR (   1) C  12                  1.99848   -10.39105  391(g),297(v),231(v),397(v)
                                                    389(g),296(v),387(g),384(v)
                                                    233(v)
    44. CR (   1) C  13                  1.99898   -10.30884  215(v),282(v),214(v),383(v)
                                                    384(v),279(v),395(v)
    45. CR (   1) C  14                  1.99909   -10.31805  296(v),264(v),389(v),397(v)
                                                    386(v),299(v)
    46. CR (   1) C  15                  1.99842   -10.38216  247(v),397(g),280(v),391(v)
                                                    389(g),395(g),387(v),392(v)
    47. CR (   1)Cl  16                  2.00000  -101.15923   
    48. CR (   2)Cl  16                  1.99972   -10.84665  297(v),395(v),389(v)
    49. CR (   3)Cl  16                  1.99992    -7.45753   
    50. CR (   4)Cl  16                  1.99999    -7.45335   
    51. CR (   5)Cl  16                  1.99999    -7.45331   
    52. CR (   1)Cl  17                  2.00000  -101.15594   
    53. CR (   2)Cl  17                  1.99971   -10.85059  246(v),247(v),387(v),389(v)
    54. CR (   3)Cl  17                  1.99998    -7.45499   
    55. CR (   4)Cl  17                  1.99993    -7.45770   
    56. CR (   5)Cl  17                  1.99999    -7.45395   
    57. LP (   1) C   4                  1.27274    -0.03535  381(v),373(v),176(v),141(v)
                                                    72(v),143(v),76(v),180(v)
                                                    123(g)
    58. LP (   1)Cl   8                  1.99172    -0.88212  120(v),378(v),371(v),399(r)
    59. LP (   2)Cl   8                  1.95996    -0.25651  371(v),378(v),399(r),121(v)
                                                    398(r)
    60. LP (   3)Cl   8                  1.94573    -0.25539  57(v),399(r),125(v),373(r)
                                                    398(r)
    61. LP (   1) O   9                  1.97890    -0.61559  69(v),371(v),370(v),70(v)
                                                    80(v)
    62. LP (   2) O   9                  1.86515    -0.17015  370(v),371(v),73(v),71(v)
                                                    70(v)
    63. LP (   1)Cl  16                  1.99303    -0.93186  297(v),389(v),296(v),395(v)
    64. LP (   2)Cl  16                  1.97025    -0.30718  389(v),395(v),296(v),392(r)
    65. LP (   3)Cl  16                  1.93993    -0.30427  390(v),298(v),303(v)
    66. LP (   1)Cl  17                  1.99270    -0.93424  246(v),387(v),247(v),389(v)
    67. LP (   2)Cl  17                  1.97030    -0.30688  389(v),387(v),247(v),384(r)
                                                    367(r),246(v)
    68. LP (   3)Cl  17                  1.93348    -0.30378  390(v),248(v)
    69. RY*(   1) C   1                  0.01705     0.95629   
    70. RY*(   2) C   1                  0.00906     1.00831   
    71. RY*(   3) C   1                  0.00686     1.46396   
    72. RY*(   4) C   1                  0.00658     1.82567   
    73. RY*(   5) C   1                  0.00290     2.05357   
    74. RY*(   6) C   1                  0.00080     1.09383   
    75. RY*(   7) C   1                  0.00054     1.73379   
    76. RY*(   8) C   1                  0.00031     0.79762   
    77. RY*(   9) C   1                  0.00016     2.81789   
    78. RY*(  10) C   1                  0.00010     2.91916   
    79. RY*(  11) C   1                  0.00005     2.89304   
    80. RY*(  12) C   1                  0.00002     2.93453   
    81. RY*(  13) C   1                  0.00000    18.56860   
    82. RY*(  14) C   1                  0.00001     3.26771   
    83. RY*(  15) C   1                  0.00000     0.52846   
    84. RY*(  16) C   1                  0.00000     2.89894   
    85. RY*(  17) C   1                  0.00001     2.31184   
    86. RY*(   1) C   2                  0.00424     1.42269   
    87. RY*(   2) C   2                  0.00312     0.99342   
    88. RY*(   3) C   2                  0.00178     0.79449   
    89. RY*(   4) C   2                  0.00122     1.62186   
    90. RY*(   5) C   2                  0.00028     1.79212   
    91. RY*(   6) C   2                  0.00021     1.26705   
    92. RY*(   7) C   2                  0.00020     1.85875   
    93. RY*(   8) C   2                  0.00014     1.45999   
    94. RY*(   9) C   2                  0.00005     3.07317   
    95. RY*(  10) C   2                  0.00003     1.13761   
    96. RY*(  11) C   2                  0.00002     2.08253   
    97. RY*(  12) C   2                  0.00002     4.42066   
    98. RY*(  13) C   2                  0.00002     2.09089   
    99. RY*(  14) C   2                  0.00000    18.54813   
   100. RY*(  15) C   2                  0.00000     0.79113   
   101. RY*(  16) C   2                  0.00000     2.93390   
   102. RY*(  17) C   2                  0.00001     1.63116   
   103. RY*(   1) C   3                  0.00553     1.36138   
   104. RY*(   2) C   3                  0.00344     1.19448   
   105. RY*(   3) C   3                  0.00108     1.44790   
   106. RY*(   4) C   3                  0.00081     1.04986   
   107. RY*(   5) C   3                  0.00032     1.43187   
   108. RY*(   6) C   3                  0.00019     1.72339   
   109. RY*(   7) C   3                  0.00013     1.91814   
   110. RY*(   8) C   3                  0.00010     0.47461   
   111. RY*(   9) C   3                  0.00008     1.92312   
   112. RY*(  10) C   3                  0.00006     4.12341   
   113. RY*(  11) C   3                  0.00005     2.30554   
   114. RY*(  12) C   3                  0.00002     2.06320   
   115. RY*(  13) C   3                  0.00002     4.28574   
   116. RY*(  14) C   3                  0.00001     3.22584   
   117. RY*(  15) C   3                  0.00000     3.02409   
   118. RY*(  16) C   3                  0.00000    17.63194   
   119. RY*(  17) C   3                  0.00001     2.15163   
   120. RY*(   1) C   4                  0.00668     1.09532   
   121. RY*(   2) C   4                  0.00568     1.02786   
   122. RY*(   3) C   4                  0.00212     0.69983   
   123. RY*(   4) C   4                  0.00167     1.06648   
   124. RY*(   5) C   4                  0.00133     1.05263   
   125. RY*(   6) C   4                  0.00132     1.14977   
   126. RY*(   7) C   4                  0.00054     2.22492   
   127. RY*(   8) C   4                  0.00025     1.72262   
   128. RY*(   9) C   4                  0.00016     1.53967   
   129. RY*(  10) C   4                  0.00011     1.64300   
   130. RY*(  11) C   4                  0.00006     3.10930   
   131. RY*(  12) C   4                  0.00002     2.79949   
   132. RY*(  13) C   4                  0.00003     0.63666   
   133. RY*(  14) C   4                  0.00002     4.55579   
   134. RY*(  15) C   4                  0.00000     2.93690   
   135. RY*(  16) C   4                  0.00000    20.20301   
   136. RY*(  17) C   4                  0.00001     1.76430   
   137. RY*(   1) C   5                  0.00416     1.08929   
   138. RY*(   2) C   5                  0.00309     1.07328   
   139. RY*(   3) C   5                  0.00205     1.31503   
   140. RY*(   4) C   5                  0.00124     1.03079   
   141. RY*(   5) C   5                  0.00049     0.89475   
   142. RY*(   6) C   5                  0.00028     0.90658   
   143. RY*(   7) C   5                  0.00024     0.86838   
   144. RY*(   8) C   5                  0.00018     2.17073   
   145. RY*(   9) C   5                  0.00014     2.81500   
   146. RY*(  10) C   5                  0.00012     3.66810   
   147. RY*(  11) C   5                  0.00010     2.56021   
   148. RY*(  12) C   5                  0.00005     2.49017   
   149. RY*(  13) C   5                  0.00002     1.58660   
   150. RY*(  14) C   5                  0.00002     1.25682   
   151. RY*(  15) C   5                  0.00001     3.34954   
   152. RY*(  16) C   5                  0.00000     2.90426   
   153. RY*(  17) C   5                  0.00000    20.44064   
   154. RY*(   1) C   6                  0.00678     1.22240   
   155. RY*(   2) C   6                  0.00555     1.30071   
   156. RY*(   3) C   6                  0.00248     0.99216   
   157. RY*(   4) C   6                  0.00243     1.00195   
   158. RY*(   5) C   6                  0.00069     1.68153   
   159. RY*(   6) C   6                  0.00050     1.82741   
   160. RY*(   7) C   6                  0.00037     1.81930   
   161. RY*(   8) C   6                  0.00021     2.14952   
   162. RY*(   9) C   6                  0.00013     1.50803   
   163. RY*(  10) C   6                  0.00006     2.37611   
   164. RY*(  11) C   6                  0.00006     2.41517   
   165. RY*(  12) C   6                  0.00004     2.04328   
   166. RY*(  13) C   6                  0.00004     5.81453   
   167. RY*(  14) C   6                  0.00002     0.68968   
   168. RY*(  15) C   6                  0.00002     4.21549   
   169. RY*(  16) C   6                  0.00000     2.94871   
   170. RY*(  17) C   6                  0.00001    17.62648   
   171. RY*(   1) H   7                  0.00092     1.38660   
   172. RY*(   2) H   7                  0.00022     1.80685   
   173. RY*(   3) H   7                  0.00014     1.76138   
   174. RY*(   4) H   7                  0.00010     2.10368   
   175. RY*(   5) H   7                  0.00005     2.63618   
   176. RY*(   1)Cl   8                  0.00778     0.75607   
   177. RY*(   2)Cl   8                  0.00388     0.66780   
   178. RY*(   3)Cl   8                  0.00119     0.79183   
   179. RY*(   4)Cl   8                  0.00037     0.73350   
   180. RY*(   5)Cl   8                  0.00019     0.46133   
   181. RY*(   6)Cl   8                  0.00014     1.43206   
   182. RY*(   7)Cl   8                  0.00005     1.28887   
   183. RY*(   8)Cl   8                  0.00005     1.14878   
   184. RY*(   9)Cl   8                  0.00001     0.97804   
   185. RY*(  10)Cl   8                  0.00002     0.96999   
   186. RY*(  11)Cl   8                  0.00000     3.92471   
   187. RY*(  12)Cl   8                  0.00001     1.32543   
   188. RY*(  13)Cl   8                  0.00000     0.77915   
   189. RY*(  14)Cl   8                  0.00001     1.11434   
   190. RY*(  15)Cl   8                  0.00000     3.59369   
   191. RY*(  16)Cl   8                  0.00000    24.76120   
   192. RY*(  17)Cl   8                  0.00000     3.62429   
   193. RY*(  18)Cl   8                  0.00000    24.32585   
   194. RY*(  19)Cl   8                  0.00000    17.97086   
   195. RY*(  20)Cl   8                  0.00000   207.82866   
   196. RY*(  21)Cl   8                  0.00000    24.57844   
   197. RY*(   1) O   9                  0.00378     0.84427   
   198. RY*(   2) O   9                  0.00327     0.73614   
   199. RY*(   3) O   9                  0.00051     1.14704   
   200. RY*(   4) O   9                  0.00032     1.29738   
   201. RY*(   5) O   9                  0.00016     1.72011   
   202. RY*(   6) O   9                  0.00006     1.69248   
   203. RY*(   7) O   9                  0.00000    49.80398   
   204. RY*(   8) O   9                  0.00000     2.09309   
   205. RY*(   9) O   9                  0.00000     4.44074   
   206. RY*(  10) O   9                  0.00001     5.43100   
   207. RY*(  11) O   9                  0.00001     1.90819   
   208. RY*(  12) O   9                  0.00000     4.48196   
   209. RY*(  13) O   9                  0.00000     3.36968   
   210. RY*(  14) O   9                  0.00000     3.33436   
   211. RY*(  15) O   9                  0.00001     3.10835   
   212. RY*(  16) O   9                  0.00001     3.45017   
   213. RY*(  17) O   9                  0.00000     3.25145   
   214. RY*(   1) C  10                  0.00711     1.17663   
   215. RY*(   2) C  10                  0.00451     1.34802   
   216. RY*(   3) C  10                  0.00191     0.94564   
   217. RY*(   4) C  10                  0.00125     1.65796   
   218. RY*(   5) C  10                  0.00059     1.55090   
   219. RY*(   6) C  10                  0.00050     1.02335   
   220. RY*(   7) C  10                  0.00028     1.46773   
   221. RY*(   8) C  10                  0.00019     2.69839   
   222. RY*(   9) C  10                  0.00013     2.70156   
   223. RY*(  10) C  10                  0.00013     2.90987   
   224. RY*(  11) C  10                  0.00006     3.40131   
   225. RY*(  12) C  10                  0.00004     0.75761   
   226. RY*(  13) C  10                  0.00004     2.39872   
   227. RY*(  14) C  10                  0.00003     2.89090   
   228. RY*(  15) C  10                  0.00000     3.42082   
   229. RY*(  16) C  10                  0.00001    21.04113   
   230. RY*(   1) C  11                  0.00590     1.17771   
   231. RY*(   2) C  11                  0.00244     1.28418   
   232. RY*(   3) C  11                  0.00120     0.81289   
   233. RY*(   4) C  11                  0.00088     1.00283   
   234. RY*(   5) C  11                  0.00063     1.44775   
   235. RY*(   6) C  11                  0.00039     1.26863   
   236. RY*(   7) C  11                  0.00032     0.94775   
   237. RY*(   8) C  11                  0.00024     2.93550   
   238. RY*(   9) C  11                  0.00011     3.37675   
   239. RY*(  10) C  11                  0.00009     3.14411   
   240. RY*(  11) C  11                  0.00006     2.78323   
   241. RY*(  12) C  11                  0.00004     2.01497   
   242. RY*(  13) C  11                  0.00003     1.61657   
   243. RY*(  14) C  11                  0.00002     4.48360   
   244. RY*(  15) C  11                  0.00000     2.93823   
   245. RY*(  16) C  11                  0.00000    20.93207   
   246. RY*(   1) C  12                  0.00775     1.03823   
   247. RY*(   2) C  12                  0.00639     1.03541   
   248. RY*(   3) C  12                  0.00272     1.18243   
   249. RY*(   4) C  12                  0.00116     1.57079   
   250. RY*(   5) C  12                  0.00108     0.95957   
   251. RY*(   6) C  12                  0.00055     2.32615   
   252. RY*(   7) C  12                  0.00038     1.90946   
   253. RY*(   8) C  12                  0.00023     1.24141   
   254. RY*(   9) C  12                  0.00015     2.41704   
   255. RY*(  10) C  12                  0.00015     3.15119   
   256. RY*(  11) C  12                  0.00007     1.69148   
   257. RY*(  12) C  12                  0.00006     0.43606   
   258. RY*(  13) C  12                  0.00004     1.53058   
   259. RY*(  14) C  12                  0.00002     2.34051   
   260. RY*(  15) C  12                  0.00002     4.24986   
   261. RY*(  16) C  12                  0.00000     2.87404   
   262. RY*(  17) C  12                  0.00000    19.15413   
   263. RY*(   1) C  13                  0.00512     1.08642   
   264. RY*(   2) C  13                  0.00212     1.30251   
   265. RY*(   3) C  13                  0.00083     0.72382   
   266. RY*(   4) C  13                  0.00077     0.76859   
   267. RY*(   5) C  13                  0.00056     1.71176   
   268. RY*(   6) C  13                  0.00036     1.30980   
   269. RY*(   7) C  13                  0.00022     2.61477   
   270. RY*(   8) C  13                  0.00014     1.94058   
   271. RY*(   9) C  13                  0.00011     1.13367   
   272. RY*(  10) C  13                  0.00009     2.62268   
   273. RY*(  11) C  13                  0.00004     2.38887   
   274. RY*(  12) C  13                  0.00002     1.47767   
   275. RY*(  13) C  13                  0.00002     5.21717   
   276. RY*(  14) C  13                  0.00000    20.06246   
   277. RY*(  15) C  13                  0.00000     2.93881   
   278. RY*(  16) C  13                  0.00001     1.99656   
   279. RY*(   1) C  14                  0.00596     1.06144   
   280. RY*(   2) C  14                  0.00263     1.18573   
   281. RY*(   3) C  14                  0.00119     1.15338   
   282. RY*(   4) C  14                  0.00110     0.89644   
   283. RY*(   5) C  14                  0.00044     1.25891   
   284. RY*(   6) C  14                  0.00025     1.09125   
   285. RY*(   7) C  14                  0.00022     0.66920   
   286. RY*(   8) C  14                  0.00015     2.47179   
   287. RY*(   9) C  14                  0.00011     3.55416   
   288. RY*(  10) C  14                  0.00008     2.10915   
   289. RY*(  11) C  14                  0.00005     0.99306   
   290. RY*(  12) C  14                  0.00004     2.35563   
   291. RY*(  13) C  14                  0.00002     1.47674   
   292. RY*(  14) C  14                  0.00002     2.89695   
   293. RY*(  15) C  14                  0.00000    21.10641   
   294. RY*(  16) C  14                  0.00000     2.81593   
   295. RY*(  17) C  14                  0.00001     2.40479   
   296. RY*(   1) C  15                  0.00723     1.00385   
   297. RY*(   2) C  15                  0.00616     1.11604   
   298. RY*(   3) C  15                  0.00284     1.11104   
   299. RY*(   4) C  15                  0.00081     1.11564   
   300. RY*(   5) C  15                  0.00075     1.66929   
   301. RY*(   6) C  15                  0.00070     1.86861   
   302. RY*(   7) C  15                  0.00050     2.22186   
   303. RY*(   8) C  15                  0.00048     1.21325   
   304. RY*(   9) C  15                  0.00020     1.62550   
   305. RY*(  10) C  15                  0.00013     1.96816   
   306. RY*(  11) C  15                  0.00009     3.59849   
   307. RY*(  12) C  15                  0.00006     0.43538   
   308. RY*(  13) C  15                  0.00005     1.53519   
   309. RY*(  14) C  15                  0.00004     2.08305   
   310. RY*(  15) C  15                  0.00002     2.31217   
   311. RY*(  16) C  15                  0.00000     2.86590   
   312. RY*(  17) C  15                  0.00000    21.26455   
   313. RY*(   1)Cl  16                  0.00436     0.78329   
   314. RY*(   2)Cl  16                  0.00240     0.76023   
   315. RY*(   3)Cl  16                  0.00088     0.72783   
   316. RY*(   4)Cl  16                  0.00030     0.59646   
   317. RY*(   5)Cl  16                  0.00013     0.35181   
   318. RY*(   6)Cl  16                  0.00014     0.80054   
   319. RY*(   7)Cl  16                  0.00008     2.11223   
   320. RY*(   8)Cl  16                  0.00006     0.74604   
   321. RY*(   9)Cl  16                  0.00004     1.02978   
   322. RY*(  10)Cl  16                  0.00002     1.60352   
   323. RY*(  11)Cl  16                  0.00000     3.12311   
   324. RY*(  12)Cl  16                  0.00000    24.80583   
   325. RY*(  13)Cl  16                  0.00001     0.89569   
   326. RY*(  14)Cl  16                  0.00001     3.23189   
   327. RY*(  15)Cl  16                  0.00000     3.23941   
   328. RY*(  16)Cl  16                  0.00000    24.94207   
   329. RY*(  17)Cl  16                  0.00001     1.05749   
   330. RY*(  18)Cl  16                  0.00000    24.71185   
   331. RY*(  19)Cl  16                  0.00000    18.21233   
   332. RY*(  20)Cl  16                  0.00000   207.59956   
   333. RY*(  21)Cl  16                  0.00000     0.95426   
   334. RY*(   1)Cl  17                  0.00376     0.78462   
   335. RY*(   2)Cl  17                  0.00244     0.74526   
   336. RY*(   3)Cl  17                  0.00075     0.68910   
   337. RY*(   4)Cl  17                  0.00030     0.58168   
   338. RY*(   5)Cl  17                  0.00014     0.66710   
   339. RY*(   6)Cl  17                  0.00013     0.30728   
   340. RY*(   7)Cl  17                  0.00006     2.18569   
   341. RY*(   8)Cl  17                  0.00007     0.97092   
   342. RY*(   9)Cl  17                  0.00007     0.83881   
   343. RY*(  10)Cl  17                  0.00001     0.91416   
   344. RY*(  11)Cl  17                  0.00002     1.20404   
   345. RY*(  12)Cl  17                  0.00000    23.18452   
   346. RY*(  13)Cl  17                  0.00000    23.11028   
   347. RY*(  14)Cl  17                  0.00000     4.88252   
   348. RY*(  15)Cl  17                  0.00000     5.01810   
   349. RY*(  16)Cl  17                  0.00000    23.25781   
   350. RY*(  17)Cl  17                  0.00000    18.01423   
   351. RY*(  18)Cl  17                  0.00001     0.90910   
   352. RY*(  19)Cl  17                  0.00000   207.66083   
   353. RY*(  20)Cl  17                  0.00001     5.31427   
   354. RY*(  21)Cl  17                  0.00000     1.09944   
   355. RY*(   1) H  18                  0.00080     0.84683   
   356. RY*(   2) H  18                  0.00023     2.23647   
   357. RY*(   3) H  18                  0.00012     1.71675   
   358. RY*(   4) H  18                  0.00009     2.10290   
   359. RY*(   5) H  18                  0.00003     2.62464   
   360. RY*(   1) H  19                  0.00096     1.16113   
   361. RY*(   2) H  19                  0.00022     2.23700   
   362. RY*(   3) H  19                  0.00011     1.73667   
   363. RY*(   4) H  19                  0.00007     2.13185   
   364. RY*(   5) H  19                  0.00004     2.48521   
   365. RY*(   1) H  20                  0.00109     1.07321   
   366. RY*(   2) H  20                  0.00023     2.45244   
   367. RY*(   3) H  20                  0.00011     0.67523   
   368. RY*(   4) H  20                  0.00012     0.13638   
   369. RY*(   5) H  20                  0.00004     1.32930   
   370. BD*(   1) C   1 - C   2          0.07878     0.65726   
   371. BD*(   1) C   1 - C   4          0.08131     0.59093   
   372. BD*(   1) C   1 - O   9          0.01691     0.83883   
   373. BD*(   2) C   1 - O   9          0.41673     0.19493  376(v),57(v),198(g),72(g)
                                                    76(g),83(g),210(g)
   374. BD*(   1) C   2 - C   3          0.01606     1.06743   
   375. BD*(   2) C   2 - C   3          0.07157     0.30348   
   376. BD*(   3) C   2 - C   3          0.15575     0.30164  373(v),381(v),88(g),107(g)
                                                    100(g),399(r),398(r)
   377. BD*(   1) C   3 - C   6          0.03287     0.67565   
   378. BD*(   1) C   4 - C   5          0.02728     0.63592   
   379. BD*(   1) C   4 -Cl   8          0.01808     0.36928   
   380. BD*(   1) C   5 - C   6          0.02178     0.79816   
   381. BD*(   2) C   5 - C   6          0.43342     0.18258  385(v),57(v),376(v),139(g)
                                                    141(g),156(g),158(g),157(g)
   382. BD*(   1) C   5 - H   7          0.01275     0.61495   
   383. BD*(   1) C   6 - C  10          0.03916     0.61259   
   384. BD*(   1) C  10 - C  11          0.02498     0.69349   
   385. BD*(   2) C  10 - C  11          0.38100     0.15505  393(v),381(v),390(v),232(g)
                                                    219(g),265(v),234(g)
   386. BD*(   1) C  10 - C  13          0.02189     0.69007   
   387. BD*(   1) C  11 - C  12          0.02623     0.67966   
   388. BD*(   1) C  11 - H  20          0.01364     0.57125   
   389. BD*(   1) C  12 - C  15          0.04362     0.68503   
   390. BD*(   2) C  12 - C  15          0.49801     0.10086  393(v),385(v),368(r),248(g)
                                                    298(g),334(v),313(v),281(v)
                                                    232(v)
   391. BD*(   1) C  12 -Cl  17          0.02745     0.29276   
   392. BD*(   1) C  13 - C  14          0.01577     0.70217   
   393. BD*(   2) C  13 - C  14          0.31822     0.14944  385(v),390(v),283(g),265(g)
                                                    266(g),396(g),368(r)
   394. BD*(   1) C  13 - H  19          0.01359     0.60134   
   395. BD*(   1) C  14 - C  15          0.02743     3.78000   
   396. BD*(   1) C  14 - H  18          0.01257     5.27241   
   397. BD*(   1) C  15 -Cl  16          0.02898     2.13952   
       -------------------------------
              Total Lewis  132.86862  ( 97.6975%)
        Valence non-Lewis    2.87582  (  2.1146%)
        Rydberg non-Lewis    0.25555  (  0.1879%)
       -------------------------------
            Total unit  1  136.00000  (100.0000%)
           Charge unit  1   -1.00000
 Leave Link  607 at Wed Jul  6 08:12:52 2022, MaxMem=   671088640 cpu:              18.0 elap:               3.8
 (Enter /gpfs/software/gaussian16/sse4/tar/g16/l701.exe)
 ... and contract with generalized density number  0.
 Compute integral first derivatives.
 Leave Link  701 at Wed Jul  6 08:12:53 2022, MaxMem=   671088640 cpu:               3.9 elap:               1.0
 (Enter /gpfs/software/gaussian16/sse4/tar/g16/l702.exe)
 L702 exits ... SP integral derivatives will be done elsewhere.
 Leave Link  702 at Wed Jul  6 08:12:53 2022, MaxMem=   671088640 cpu:               0.2 elap:               0.1
 (Enter /gpfs/software/gaussian16/sse4/tar/g16/l703.exe)
 Integral derivatives from FoFJK, PRISM(SPDF).
 Compute integral first derivatives, UseDBF=F ICtDFT=           0.
 Calling FoFJK, ICntrl=      2127 FMM=F ISym2X=0 I1Cent= 0 IOpClX= 0 NMat=1 NMatS=1 NMatT=0.
 FoFJK:  IHMeth= 1 ICntrl=    2127 DoSepK=F KAlg= 0 I1Cent=           0 FoldK=F
 IRaf=         0 NMat=       1 IRICut=       1 DoRegI=T DoRafI=F ISym2E= 0 IDoP0=0 IntGTp=1.
 FoFCou: FMM=F IPFlag=           0 FMFlag=      100000 FMFlg1=         800
         NFxFlg=           0 DoJE=F BraDBF=F KetDBF=F FulRan=T
         wScrn=  0.000000 ICntrl=      2127 IOpCl=  0 I1Cent=           0 NGrid=           0
         NMat0=    1 NMatS0=      1 NMatT0=    0 NMatD0=    1 NMtDS0=    0 NMtDT0=    0
 Symmetry not used in FoFCou.
 Leave Link  703 at Wed Jul  6 08:13:49 2022, MaxMem=   671088640 cpu:             275.7 elap:              55.8
 (Enter /gpfs/software/gaussian16/sse4/tar/g16/l716.exe)
 Dipole        = 4.47228841D+00 7.45325407D-01-7.58299771D-02
 ***** Axes restored to original set *****
 -------------------------------------------------------------------
 Center     Atomic                   Forces (Hartrees/Bohr)
 Number     Number              X              Y              Z
 -------------------------------------------------------------------
      1        6          -0.016838525   -0.003480999    0.017034105
      2        6          -0.032730194    0.006694406    0.014717398
      3        6           0.066940546   -0.034730095   -0.002574109
      4        6           0.055888811    0.015053135   -0.060827676
      5        6          -0.074587199    0.011260154    0.039794245
      6        6           0.037352774    0.011983219   -0.043054412
      7        1           0.001931782   -0.000061410   -0.001367262
      8       17          -0.007284539   -0.003343184    0.010108997
      9        8          -0.015455206   -0.005673093    0.018904953
     10        6          -0.015186651    0.002397354    0.006702442
     11        6           0.010223717   -0.001527529   -0.004380010
     12        6          -0.017809704    0.010871104    0.001215879
     13        6           0.014575954   -0.001268675   -0.008283966
     14        6          -0.016640186    0.002921408    0.007365096
     15        6          -0.005696698    0.002434697    0.000991443
     16       17           0.009397185   -0.004567817   -0.001373671
     17       17           0.005796093   -0.004176057    0.000209746
     18        1           0.000828508   -0.003343283    0.003022981
     19        1          -0.001397835   -0.003405347    0.004431924
     20        1           0.000691369    0.001962012   -0.002638103
 -------------------------------------------------------------------
 Cartesian Forces:  Max     0.074587199 RMS     0.021549423
 Leave Link  716 at Wed Jul  6 08:14:00 2022, MaxMem=   671088640 cpu:               0.2 elap:               0.1
 (Enter /gpfs/software/gaussian16/sse4/tar/g16/l103.exe)

 GradGradGradGradGradGradGradGradGradGradGradGradGradGradGradGradGradGrad
 Berny optimization.
 FormGI is forming the generalized inverse of G from B-inverse, IUseBI=4.
 GSVD:  received Info=                   1 from GESDD.
 Internal  Forces:  Max     0.065797153 RMS     0.012495124
 Search for a local minimum.
 Step number   1 out of a maximum of  108
 All quantities printed in internal units (Hartrees-Bohrs-Radians)
 RMS Force = .12495D-01 SwitMx=.10000D-02 MixMth= 1
 Mixed Optimization -- RFO/linear search
 Second derivative matrix not updated -- first step.
 ITU=  0
     Eigenvalues ---    0.00728   0.00904   0.00922   0.00971   0.01573
     Eigenvalues ---    0.01678   0.01781   0.02015   0.02026   0.02042
     Eigenvalues ---    0.02068   0.02093   0.02094   0.02128   0.02139
     Eigenvalues ---    0.02161   0.02904   0.15999   0.16000   0.16000
     Eigenvalues ---    0.16000   0.22370   0.23454   0.23479   0.24609
     Eigenvalues ---    0.24998   0.25000   0.25000   0.25000   0.25000
     Eigenvalues ---    0.25000   0.25000   0.25000   0.30270   0.32604
     Eigenvalues ---    0.32926   0.33515   0.34059   0.34779   0.34879
     Eigenvalues ---    0.35047   0.35208   0.35515   0.38225   0.39564
     Eigenvalues ---    0.41209   0.41742   0.44729   0.45315   0.45732
     Eigenvalues ---    0.46391   0.50401   0.95922   1.02507
 RFO step:  Lambda=-3.56579659D-02 EMin= 7.27717638D-03
 Linear search not attempted -- first point.
 Maximum step size (   0.300) exceeded in Quadratic search.
    -- Step size scaled by   0.950
 Iteration  1 RMS(Cart)=  0.05339809 RMS(Int)=  0.00190679
 Iteration  2 RMS(Cart)=  0.00262332 RMS(Int)=  0.00019183
 Iteration  3 RMS(Cart)=  0.00000363 RMS(Int)=  0.00019181
 Iteration  4 RMS(Cart)=  0.00000000 RMS(Int)=  0.00019181
 ITry= 1 IFail=0 DXMaxC= 2.89D-01 DCOld= 1.00D+10 DXMaxT= 3.00D-01 DXLimC= 3.00D+00 Rises=F
 Variable       Old X    -DE/DX   Delta X   Delta X   Delta X     New X
                                 (Linear)    (Quad)   (Total)
    R1        2.72790   0.01562   0.00000   0.03845   0.03819   2.76609
    R2        2.86701  -0.02774   0.00000  -0.08259  -0.08234   2.78467
    R3        2.30318   0.01591   0.00000   0.01519   0.01519   2.31837
    R4        2.26089   0.06580   0.00000   0.05949   0.05906   2.31995
    R5        2.71084  -0.02309   0.00000  -0.04502  -0.04530   2.66554
    R6        2.80448  -0.04860   0.00000  -0.13058  -0.13015   2.67433
    R7        3.23035   0.01262   0.00000   0.03127   0.03127   3.26162
    R8        2.58154   0.02621   0.00000   0.04285   0.04308   2.62462
    R9        2.04847   0.00012   0.00000   0.00030   0.00030   2.04877
   R10        2.80530  -0.01688   0.00000  -0.04261  -0.04261   2.76269
   R11        2.65620  -0.00310   0.00000  -0.00603  -0.00604   2.65016
   R12        2.65832  -0.00279   0.00000  -0.00545  -0.00545   2.65287
   R13        2.65286  -0.01308   0.00000  -0.02559  -0.02558   2.62728
   R14        2.05339  -0.00333   0.00000  -0.00815  -0.00815   2.04524
   R15        2.63742  -0.00522   0.00000  -0.01001  -0.01000   2.62742
   R16        3.26753   0.00611   0.00000   0.01605   0.01605   3.28358
   R17        2.64625  -0.01382   0.00000  -0.02673  -0.02673   2.61952
   R18        2.05872  -0.00376   0.00000  -0.00929  -0.00929   2.04943
   R19        2.63331  -0.00160   0.00000  -0.00308  -0.00308   2.63023
   R20        2.05599  -0.00379   0.00000  -0.00932  -0.00932   2.04667
   R21        3.26181   0.00987   0.00000   0.02569   0.02569   3.28750
    A1        1.93583  -0.02710   0.00000  -0.09453  -0.09444   1.84139
    A2        2.13853   0.03586   0.00000   0.12147   0.12142   2.25995
    A3        2.20882  -0.00876   0.00000  -0.02694  -0.02698   2.18184
    A4        2.16672   0.00807   0.00000   0.04540   0.04459   2.21132
    A5        2.29232  -0.00752   0.00000  -0.00502  -0.00581   2.28651
    A6        2.08757   0.03168   0.00000   0.08484   0.08557   2.17315
    A7        2.09059  -0.02013   0.00000  -0.05671  -0.05707   2.03351
    A8        2.10502  -0.01154   0.00000  -0.02813  -0.02850   2.07652
    A9        2.12477   0.01625   0.00000   0.04089   0.04159   2.16636
   A10        2.01442  -0.00570   0.00000  -0.00868  -0.00903   2.00539
   A11        2.14397  -0.01055   0.00000  -0.03221  -0.03256   2.11140
   A12        1.95911  -0.02138   0.00000  -0.07153  -0.07148   1.88763
   A13        2.13257   0.01342   0.00000   0.04484   0.04481   2.17738
   A14        2.19143   0.00796   0.00000   0.02669   0.02666   2.21809
   A15        2.13831   0.00089   0.00000   0.00290   0.00291   2.14121
   A16        2.09726   0.00033   0.00000   0.00102   0.00103   2.09829
   A17        2.04760  -0.00122   0.00000  -0.00392  -0.00393   2.04367
   A18        2.11900   0.00007   0.00000   0.00027   0.00027   2.11927
   A19        2.11109  -0.00050   0.00000  -0.00239  -0.00239   2.10869
   A20        2.05309   0.00043   0.00000   0.00211   0.00212   2.05521
   A21        2.09717   0.00218   0.00000   0.00700   0.00701   2.10418
   A22        2.05154   0.00495   0.00000   0.01659   0.01658   2.06812
   A23        2.13447  -0.00713   0.00000  -0.02359  -0.02359   2.11088
   A24        2.12051   0.00011   0.00000   0.00041   0.00040   2.12091
   A25        2.11131  -0.00454   0.00000  -0.02201  -0.02201   2.08930
   A26        2.05137   0.00444   0.00000   0.02161   0.02161   2.07298
   A27        2.09901   0.00161   0.00000   0.00572   0.00572   2.10472
   A28        2.08311   0.00184   0.00000   0.00997   0.00997   2.09308
   A29        2.10107  -0.00345   0.00000  -0.01569  -0.01569   2.08538
   A30        2.08305  -0.00274   0.00000  -0.00948  -0.00947   2.07358
   A31        2.14163  -0.00465   0.00000  -0.01528  -0.01529   2.12634
   A32        2.05851   0.00739   0.00000   0.02476   0.02476   2.08326
    D1       -0.00313   0.00010   0.00000   0.00147   0.00142  -0.00170
    D2        3.13634  -0.00005   0.00000  -0.00020  -0.00032   3.13602
    D3        0.00884  -0.00019   0.00000  -0.00383  -0.00381   0.00503
    D4       -3.13566  -0.00025   0.00000  -0.00440  -0.00431  -3.13997
    D5       -3.13053  -0.00010   0.00000  -0.00230  -0.00239  -3.13292
    D6        0.00816  -0.00016   0.00000  -0.00287  -0.00289   0.00527
    D7       -0.00373   0.00027   0.00000   0.00357   0.00357  -0.00016
    D8        0.00410  -0.00032   0.00000  -0.00514  -0.00504  -0.00094
    D9       -3.12483  -0.00040   0.00000  -0.00521  -0.00507  -3.12990
   D10       -0.00908  -0.00000   0.00000   0.00189   0.00196  -0.00712
   D11        3.12446   0.00000   0.00000   0.00203   0.00214   3.12661
   D12        3.13544   0.00007   0.00000   0.00251   0.00252   3.13796
   D13       -0.01420   0.00007   0.00000   0.00265   0.00270  -0.01150
   D14        0.00270  -0.00002   0.00000   0.00150   0.00164   0.00434
   D15        3.13113   0.00010   0.00000   0.00169   0.00179   3.13292
   D16       -3.13024  -0.00006   0.00000   0.00121   0.00131  -3.12893
   D17       -0.00181   0.00007   0.00000   0.00140   0.00146  -0.00035
   D18       -3.03254  -0.00034   0.00000  -0.00615  -0.00617  -3.03870
   D19        0.10400  -0.00028   0.00000  -0.00513  -0.00515   0.09885
   D20        0.12346  -0.00023   0.00000  -0.00553  -0.00552   0.11794
   D21       -3.02320  -0.00017   0.00000  -0.00451  -0.00450  -3.02770
   D22       -3.13774   0.00004   0.00000   0.00071   0.00072  -3.13702
   D23        0.00746   0.00013   0.00000   0.00219   0.00220   0.00966
   D24        0.00878  -0.00002   0.00000  -0.00030  -0.00029   0.00849
   D25       -3.12921   0.00007   0.00000   0.00119   0.00120  -3.12801
   D26        3.14024   0.00002   0.00000   0.00031   0.00031   3.14055
   D27        0.00159  -0.00002   0.00000  -0.00037  -0.00036   0.00123
   D28       -0.00616   0.00008   0.00000   0.00130   0.00130  -0.00486
   D29        3.13838   0.00003   0.00000   0.00062   0.00062   3.13900
   D30       -0.00531  -0.00006   0.00000  -0.00097  -0.00097  -0.00628
   D31        3.13587   0.00018   0.00000   0.00303   0.00307   3.13894
   D32        3.13279  -0.00014   0.00000  -0.00241  -0.00242   3.13037
   D33       -0.00922   0.00009   0.00000   0.00158   0.00162  -0.00760
   D34       -0.00112   0.00007   0.00000   0.00122   0.00122   0.00010
   D35        3.14094   0.00010   0.00000   0.00160   0.00158  -3.14066
   D36        3.14091  -0.00018   0.00000  -0.00298  -0.00293   3.13798
   D37       -0.00021  -0.00016   0.00000  -0.00261  -0.00257  -0.00278
   D38        0.00002  -0.00006   0.00000  -0.00106  -0.00106  -0.00104
   D39       -3.14044  -0.00002   0.00000  -0.00034  -0.00034  -3.14077
   D40        3.13876  -0.00003   0.00000  -0.00047  -0.00047   3.13830
   D41       -0.00169   0.00001   0.00000   0.00025   0.00026  -0.00143
   D42        0.00371  -0.00001   0.00000  -0.00022  -0.00021   0.00350
   D43       -3.13833  -0.00004   0.00000  -0.00059  -0.00058  -3.13891
   D44       -3.13903  -0.00005   0.00000  -0.00093  -0.00092  -3.13995
   D45        0.00211  -0.00008   0.00000  -0.00129  -0.00128   0.00083
         Item               Value     Threshold  Converged?
 Maximum Force            0.065797     0.000450     NO 
 RMS     Force            0.012495     0.000300     NO 
 Maximum Displacement     0.288913     0.001800     NO 
 RMS     Displacement     0.053875     0.001200     NO 
 Predicted change in Energy=-1.941851D-02
 Lowest energy point so far.  Saving SCF results.
 GradGradGradGradGradGradGradGradGradGradGradGradGradGradGradGradGradGrad

 Leave Link  103 at Wed Jul  6 08:14:16 2022, MaxMem=   671088640 cpu:              66.3 elap:              16.6
 (Enter /gpfs/software/gaussian16/sse4/tar/g16/l202.exe)
                          Input orientation:                          
 ---------------------------------------------------------------------
 Center     Atomic      Atomic             Coordinates (Angstroms)
 Number     Number       Type             X           Y           Z
 ---------------------------------------------------------------------
      1          6           0       -8.063894   -1.189593    6.464966
      2          6           0       -7.274852   -0.753948    5.311625
      3          6           0       -6.155653   -1.148492    4.997150
      4          6           0       -7.233209   -2.192731    7.154265
      5          6           0       -5.944106   -2.594365    6.730382
      6          6           0       -5.304175   -2.095904    5.602980
      7          1           0       -5.465455   -3.333719    7.362562
      8         17           0       -7.905440   -2.904396    8.575755
      9          8           0       -9.178400   -0.828401    6.829006
     10          6           0       -3.974757   -2.455570    5.112480
     11          6           0       -3.213127   -3.488827    5.677315
     12          6           0       -1.948839   -3.805366    5.193269
     13          6           0       -3.409207   -1.762243    4.030718
     14          6           0       -2.150490   -2.079966    3.544707
     15          6           0       -1.405791   -3.104060    4.122567
     16         17           0        0.172041   -3.473192    3.489604
     17         17           0       -1.069948   -5.097558    5.952894
     18          1           0       -1.738681   -1.527543    2.709101
     19          1           0       -3.962461   -0.956831    3.560204
     20          1           0       -3.595995   -4.070871    6.505562
 ---------------------------------------------------------------------
                    Distance matrix (angstroms):
                    1          2          3          4          5
     1  C    0.000000
     2  C    1.463752   0.000000
     3  C    2.407812   1.227667   0.000000
     4  C    1.473586   2.338195   2.627681   0.000000
     5  C    2.556820   2.677852   2.267023   1.415194   0.000000
     6  C    3.029929   2.401937   1.410544   2.477304   1.388888
     7  H    3.486379   3.759718   3.293443   2.114283   1.084160
     8  Cl   2.724167   3.959370   4.353317   1.725976   2.710784
     9  O    1.226829   2.435464   3.548966   2.398116   3.686328
    10  C    4.489204   3.718306   2.545203   3.854281   2.552490
    11  C    5.425570   4.910285   3.820766   4.474629   3.060598
    12  C    6.771512   6.139346   4.979430   5.862650   4.448753
    13  C    5.283900   4.195306   2.975508   4.956295   3.795567
    14  C    6.655000   5.580270   4.361028   6.235035   4.980428
    15  C    7.313163   6.432944   5.210598   6.631781   5.258973
    16  Cl   9.049764   8.134510   6.907723   8.361043   6.977265
    17  Cl   8.028056   7.601250   6.509452   6.918605   5.534246
    18  H    7.364038   6.166098   4.988837   7.098718   5.915608
    19  H    5.031260   3.752408   2.628999   5.014231   4.081478
    20  H    5.316534   5.095238   4.167428   4.144581   2.782848
                    6          7          8          9         10
     6  C    0.000000
     7  H    2.157389   0.000000
     8  Cl   4.032075   2.758565   0.000000
     9  O    4.256680   4.510794   2.996884   0.000000
    10  C    1.461951   2.838344   5.257945   5.715946   0.000000
    11  C    2.513611   2.817285   5.546198   6.632401   1.402405
    12  C    3.787928   4.158710   6.908984   7.987773   2.435738
    13  C    2.484802   4.218871   6.494458   6.479666   1.403836
    14  C    3.765962   5.209310   7.688341   7.857771   2.434531
    15  C    4.290151   5.199152   7.881383   8.539139   2.828437
    16  Cl   6.029280   6.841098   9.562330  10.275080   4.567846
    17  Cl   5.202023   4.941536   7.642860   9.205448   4.015510
    18  H    4.627129   6.229432   8.622197   8.532986   3.411378
    19  H    2.696408   4.729325   6.670520   6.156913   2.157760
    20  H    2.762794   2.184656   4.921146   6.463860   2.166412
                   11         12         13         14         15
    11  C    0.000000
    12  C    1.390296   0.000000
    13  C    2.393913   2.767408   0.000000
    14  C    2.768051   2.394875   1.386190   0.000000
    15  C    2.414902   1.390372   2.413003   1.391857   0.000000
    16  Cl   4.030594   2.740610   4.005682   2.708923   1.739670
    17  Cl   2.693915   1.737596   4.504578   4.009090   2.727072
    18  H    3.851094   3.376942   2.142992   1.083049   2.143387
    19  H    3.384474   3.851717   1.084510   2.131880   3.385766
    20  H    1.082292   2.122670   3.389618   3.849657   3.377926
                   16         17         18         19         20
    16  Cl   0.000000
    17  Cl   3.201390   0.000000
    18  H    2.836475   4.869744   0.000000
    19  H    4.840575   5.589027   2.448528   0.000000
    20  H    4.863262   2.782165   4.932672   4.301939   0.000000
 Stoichiometry    C12H4Cl3O(1-)
 Framework group  C1[X(C12H4Cl3O)]
 Deg. of freedom    54
 Full point group                 C1      NOp   1
 RotChk:  IX=0 Diff= 4.37D-03
 Largest Abelian subgroup         C1      NOp   1
 Largest concise Abelian subgroup C1      NOp   1
                         Standard orientation:                         
 ---------------------------------------------------------------------
 Center     Atomic      Atomic             Coordinates (Angstroms)
 Number     Number       Type             X           Y           Z
 ---------------------------------------------------------------------
      1          6           0       -4.098224   -0.894210    0.051723
      2          6           0       -3.076577   -1.940710    0.112110
      3          6           0       -1.859597   -1.779516    0.100145
      4          6           0       -3.356264    0.376760   -0.023037
      5          6           0       -1.945034    0.481799   -0.036061
      6          6           0       -1.082249   -0.604686    0.028450
      7          1           0       -1.563277    1.493876   -0.109290
      8         17           0       -4.302752    1.817800   -0.104007
      9          8           0       -5.320786   -0.996390    0.054899
     10          6           0        0.379221   -0.572221    0.009636
     11          6           0        1.110822    0.623222    0.058792
     12          6           0        2.500896    0.623907    0.033971
     13          6           0        1.111836   -1.767981   -0.055093
     14          6           0        2.497875   -1.768458   -0.075594
     15          6           0        3.207330   -0.571731   -0.033380
     16         17           0        4.946308   -0.609442   -0.064812
     17         17           0        3.330323    2.149563    0.094510
     18          1           0        3.037148   -2.706316   -0.126610
     19          1           0        0.588885   -2.717350   -0.092305
     20          1           0        0.607393    1.579193    0.122307
 ---------------------------------------------------------------------
 Rotational constants (GHZ):           0.9704215           0.1572650           0.1354380
 Leave Link  202 at Wed Jul  6 08:14:17 2022, MaxMem=   671088640 cpu:               0.3 elap:               0.1
 (Enter /gpfs/software/gaussian16/sse4/tar/g16/l301.exe)
 Standard basis: 6-311+G(d,p) (5D, 7F)
 Ernie: Thresh=  0.10000D-02 Tol=  0.10000D-05 Strict=F.
 There are   416 symmetry adapted cartesian basis functions of A   symmetry.
 There are   400 symmetry adapted basis functions of A   symmetry.
   400 basis functions,   659 primitive gaussians,   416 cartesian basis functions
    68 alpha electrons       68 beta electrons
       nuclear repulsion energy      1228.8554517623 Hartrees.
 IExCor= 4336 DFT=T Ex+Corr=M062X ExCW=0 ScaHFX=  0.540000
 ScaDFX=  1.000000  1.000000  1.000000  1.000000 ScalE2=  1.000000  1.000000
 IRadAn=      5 IRanWt=     -1 IRanGd=            0 ICorTp=0 IEmpDi=  4
 NAtoms=   20 NActive=   20 NUniq=   20 SFac= 1.00D+00 NAtFMM=   60 NAOKFM=F Big=F
 Integral buffers will be    131072 words long.
 Raffenetti 2 integral format.
 Two-electron integral symmetry is turned on.
 Leave Link  301 at Wed Jul  6 08:14:17 2022, MaxMem=   671088640 cpu:               0.5 elap:               0.2
 (Enter /gpfs/software/gaussian16/sse4/tar/g16/l302.exe)
 NPDir=0 NMtPBC=     1 NCelOv=     1 NCel=       1 NClECP=     1 NCelD=      1
         NCelK=      1 NCelE2=     1 NClLst=     1 CellRange=     0.0.
 One-electron integrals computed using PRISM.
 One-electron integral symmetry used in STVInt
 NBasis=   400 RedAO= T EigKep=  1.36D-06  NBF=   400
 NBsUse=   395 1.00D-06 EigRej=  9.59D-07 NBFU=   395
 Precomputing XC quadrature grid using
 IXCGrd= 4 IRadAn=           5 IRanWt=          -1 IRanGd=           0 AccXCQ= 0.00D+00.
 Generated NRdTot=       0 NPtTot=           0 NUsed=           0 NTot=          32
 NSgBfM=   408   408   408   408   408 MxSgAt=    20 MxSgA2=    20.
 Leave Link  302 at Wed Jul  6 08:14:21 2022, MaxMem=   671088640 cpu:              14.6 elap:               4.2
 (Enter /gpfs/software/gaussian16/sse4/tar/g16/l303.exe)
 DipDrv:  MaxL=1.
 Leave Link  303 at Wed Jul  6 08:14:21 2022, MaxMem=   671088640 cpu:               1.1 elap:               0.4
 (Enter /gpfs/software/gaussian16/sse4/tar/g16/l401.exe)
 Initial guess from the checkpoint file:  "checkpoint.chk"
 B after Tr=     0.000000    0.000000   -0.000000
         Rot=    0.999999    0.000237    0.000158    0.001467 Ang=   0.17 deg.
 Guess basis will be translated and rotated to current coordinates.
 JPrj=2 DoOrth=T DoCkMO=T.
 Generating alternative initial guess.
 ExpMin= 4.38D-02 ExpMax= 1.06D+05 ExpMxC= 3.62D+03 IAcc=2 IRadAn=         4 AccDes= 0.00D+00
 Harris functional with IExCor= 1009 and IRadAn=       4 diagonalized for initial guess.
 HarFok:  IExCor= 1009 AccDes= 0.00D+00 IRadAn=         4 IDoV= 1 UseB2=F ITyADJ=14
 ICtDFT=  3500011 ScaDFX=  1.000000  1.000000  1.000000  1.000000
 FoFCou: FMM=F IPFlag=           0 FMFlag=      100000 FMFlg1=           0
         NFxFlg=           0 DoJE=T BraDBF=F KetDBF=T FulRan=T
         wScrn=  0.000000 ICntrl=       500 IOpCl=  0 I1Cent=   200000004 NGrid=           0
         NMat0=    1 NMatS0=      1 NMatT0=    0 NMatD0=    1 NMtDS0=    0 NMtDT0=    0
 Petite list used in FoFCou.
 Harris En= -1914.54682409178    
 Leave Link  401 at Wed Jul  6 08:14:28 2022, MaxMem=   671088640 cpu:              23.9 elap:               6.6
 (Enter /gpfs/software/gaussian16/sse4/tar/g16/l502.exe)
 Integral symmetry usage will be decided dynamically.
 Closed shell SCF:
 Using DIIS extrapolation, IDIIS=  1040.
 NGot=   671088640 LenX=   670736251 LenY=   670562754
 Requested convergence on RMS density matrix=1.00D-08 within 128 cycles.
 Requested convergence on MAX density matrix=1.00D-06.
 Requested convergence on             energy=1.00D-06.
 No special actions if energy rises.
 Fock matrices will be formed incrementally for  20 cycles.

 Cycle   1  Pass 1  IDiag  1:
 FoFJK:  IHMeth= 1 ICntrl=       0 DoSepK=F KAlg= 0 I1Cent=           0 FoldK=F
 IRaf= 800000000 NMat=       1 IRICut=       1 DoRegI=T DoRafI=F ISym2E= 0 IDoP0=0 IntGTp=1.
 FoFCou: FMM=F IPFlag=           0 FMFlag=      100000 FMFlg1=           0
         NFxFlg=           0 DoJE=F BraDBF=F KetDBF=F FulRan=T
         wScrn=  0.000000 ICntrl=         0 IOpCl=  0 I1Cent=           0 NGrid=           0
         NMat0=    1 NMatS0=      1 NMatT0=    0 NMatD0=    1 NMtDS0=    0 NMtDT0=    0
 Symmetry not used in FoFCou.
 E= -1915.35099619103    
 DIIS: error= 4.68D-03 at cycle   1 NSaved=   1.
 NSaved= 1 IEnMin= 1 EnMin= -1915.35099619103     IErMin= 1 ErrMin= 4.68D-03
 ErrMax= 4.68D-03  0.00D+00 EMaxC= 1.00D-01 BMatC= 2.45D-02 BMatP= 2.45D-02
 IDIUse=3 WtCom= 9.53D-01 WtEn= 4.68D-02
 Coeff-Com:  0.100D+01
 Coeff-En:   0.100D+01
 Coeff:      0.100D+01
 Gap=     0.380 Goal=   None    Shift=    0.000
 GapD=    0.380 DampG=1.000 DampE=1.000 DampFc=1.0000 IDamp=-1.
 RMSDP=1.24D-02 MaxDP=7.13D-01              OVMax= 5.53D-02

 Cycle   2  Pass 1  IDiag  1:
 RMSU=  1.13D-02    CP:  1.05D+00
 E= -1915.38591191505     Delta-E=       -0.034915724019 Rises=F Damp=F
 DIIS: error= 1.55D-03 at cycle   2 NSaved=   2.
 NSaved= 2 IEnMin= 2 EnMin= -1915.38591191505     IErMin= 2 ErrMin= 1.55D-03
 ErrMax= 1.55D-03  0.00D+00 EMaxC= 1.00D-01 BMatC= 1.25D-03 BMatP= 2.45D-02
 IDIUse=3 WtCom= 9.84D-01 WtEn= 1.55D-02
 Coeff-Com: -0.313D-03 0.100D+01
 Coeff-En:   0.000D+00 0.100D+01
 Coeff:     -0.308D-03 0.100D+01
 Gap=     0.185 Goal=   None    Shift=    0.000
 RMSDP=3.94D-03 MaxDP=3.30D-01 DE=-3.49D-02 OVMax= 3.55D-02

 Cycle   3  Pass 1  IDiag  1:
 RMSU=  3.68D-03    CP:  1.06D+00  1.05D+00
 E= -1915.38581797965     Delta-E=        0.000093935397 Rises=F Damp=F
 DIIS: error= 2.75D-03 at cycle   3 NSaved=   3.
 NSaved= 3 IEnMin= 2 EnMin= -1915.38591191505     IErMin= 2 ErrMin= 1.55D-03
 ErrMax= 2.75D-03  0.00D+00 EMaxC= 1.00D-01 BMatC= 1.92D-03 BMatP= 1.25D-03
 IDIUse=3 WtCom= 1.60D-01 WtEn= 8.40D-01
 Coeff-Com: -0.508D-01 0.588D+00 0.463D+00
 Coeff-En:   0.000D+00 0.515D+00 0.485D+00
 Coeff:     -0.813D-02 0.527D+00 0.481D+00
 Gap=     0.191 Goal=   None    Shift=    0.000
 RMSDP=1.61D-03 MaxDP=1.47D-01 DE= 9.39D-05 OVMax= 2.07D-02

 Cycle   4  Pass 1  IDiag  1:
 RMSU=  9.72D-04    CP:  1.06D+00  1.06D+00  6.71D-01
 E= -1915.38766439153     Delta-E=       -0.001846411881 Rises=F Damp=F
 DIIS: error= 9.18D-04 at cycle   4 NSaved=   4.
 NSaved= 4 IEnMin= 4 EnMin= -1915.38766439153     IErMin= 4 ErrMin= 9.18D-04
 ErrMax= 9.18D-04  0.00D+00 EMaxC= 1.00D-01 BMatC= 1.55D-04 BMatP= 1.25D-03
 IDIUse=3 WtCom= 9.91D-01 WtEn= 9.18D-03
 Coeff-Com: -0.206D-01 0.140D+00 0.254D+00 0.627D+00
 Coeff-En:   0.000D+00 0.000D+00 0.179D-01 0.982D+00
 Coeff:     -0.204D-01 0.139D+00 0.251D+00 0.630D+00
 Gap=     0.189 Goal=   None    Shift=    0.000
 RMSDP=4.90D-04 MaxDP=3.44D-02 DE=-1.85D-03 OVMax= 7.09D-03

 Cycle   5  Pass 1  IDiag  1:
 RMSU=  3.61D-04    CP:  1.06D+00  1.05D+00  7.57D-01  1.04D+00
 E= -1915.38780484596     Delta-E=       -0.000140454425 Rises=F Damp=F
 DIIS: error= 4.80D-04 at cycle   5 NSaved=   5.
 NSaved= 5 IEnMin= 5 EnMin= -1915.38780484596     IErMin= 5 ErrMin= 4.80D-04
 ErrMax= 4.80D-04  0.00D+00 EMaxC= 1.00D-01 BMatC= 4.75D-05 BMatP= 1.55D-04
 IDIUse=3 WtCom= 9.95D-01 WtEn= 4.80D-03
 Coeff-Com: -0.275D-02-0.363D-01 0.681D-01 0.452D+00 0.519D+00
 Coeff-En:   0.000D+00 0.000D+00 0.000D+00 0.177D+00 0.823D+00
 Coeff:     -0.273D-02-0.362D-01 0.678D-01 0.451D+00 0.520D+00
 Gap=     0.189 Goal=   None    Shift=    0.000
 RMSDP=1.18D-04 MaxDP=6.21D-03 DE=-1.40D-04 OVMax= 2.34D-03

 Cycle   6  Pass 1  IDiag  1:
 RMSU=  9.72D-05    CP:  1.06D+00  1.05D+00  7.67D-01  1.08D+00  9.40D-01
 E= -1915.38785502360     Delta-E=       -0.000050177640 Rises=F Damp=F
 DIIS: error= 4.84D-05 at cycle   6 NSaved=   6.
 NSaved= 6 IEnMin= 6 EnMin= -1915.38785502360     IErMin= 6 ErrMin= 4.84D-05
 ErrMax= 4.84D-05  0.00D+00 EMaxC= 1.00D-01 BMatC= 1.97D-06 BMatP= 4.75D-05
 IDIUse=1 WtCom= 1.00D+00 WtEn= 0.00D+00
 Coeff-Com:  0.130D-02-0.361D-01-0.568D-02 0.135D+00 0.226D+00 0.680D+00
 Coeff:      0.130D-02-0.361D-01-0.568D-02 0.135D+00 0.226D+00 0.680D+00
 Gap=     0.189 Goal=   None    Shift=    0.000
 RMSDP=7.85D-05 MaxDP=3.98D-03 DE=-5.02D-05 OVMax= 7.70D-04

 Cycle   7  Pass 1  IDiag  1:
 RMSU=  5.08D-05    CP:  1.06D+00  1.05D+00  7.68D-01  1.12D+00  9.91D-01
                    CP:  1.13D+00
 E= -1915.38785761664     Delta-E=       -0.000002593043 Rises=F Damp=F
 DIIS: error= 4.39D-05 at cycle   7 NSaved=   7.
 NSaved= 7 IEnMin= 7 EnMin= -1915.38785761664     IErMin= 7 ErrMin= 4.39D-05
 ErrMax= 4.39D-05  0.00D+00 EMaxC= 1.00D-01 BMatC= 2.02D-07 BMatP= 1.97D-06
 IDIUse=1 WtCom= 1.00D+00 WtEn= 0.00D+00
 Coeff-Com:  0.722D-03-0.815D-02-0.115D-01-0.125D-02 0.109D-01 0.208D+00
 Coeff-Com:  0.801D+00
 Coeff:      0.722D-03-0.815D-02-0.115D-01-0.125D-02 0.109D-01 0.208D+00
 Coeff:      0.801D+00
 Gap=     0.189 Goal=   None    Shift=    0.000
 RMSDP=2.43D-05 MaxDP=2.51D-03 DE=-2.59D-06 OVMax= 3.75D-04

 Cycle   8  Pass 1  IDiag  1:
 RMSU=  1.61D-05    CP:  1.06D+00  1.05D+00  7.69D-01  1.13D+00  1.01D+00
                    CP:  1.19D+00  1.08D+00
 E= -1915.38785802099     Delta-E=       -0.000000404351 Rises=F Damp=F
 DIIS: error= 1.16D-05 at cycle   8 NSaved=   8.
 NSaved= 8 IEnMin= 8 EnMin= -1915.38785802099     IErMin= 8 ErrMin= 1.16D-05
 ErrMax= 1.16D-05  0.00D+00 EMaxC= 1.00D-01 BMatC= 4.16D-08 BMatP= 2.02D-07
 IDIUse=1 WtCom= 1.00D+00 WtEn= 0.00D+00
 Coeff-Com:  0.626D-04 0.393D-02-0.411D-02-0.259D-01-0.437D-01-0.624D-01
 Coeff-Com:  0.316D+00 0.817D+00
 Coeff:      0.626D-04 0.393D-02-0.411D-02-0.259D-01-0.437D-01-0.624D-01
 Coeff:      0.316D+00 0.817D+00
 Gap=     0.189 Goal=   None    Shift=    0.000
 RMSDP=1.35D-05 MaxDP=9.54D-04 DE=-4.04D-07 OVMax= 2.20D-04

 Cycle   9  Pass 1  IDiag  1:
 RMSU=  5.68D-06    CP:  1.06D+00  1.05D+00  7.68D-01  1.14D+00  1.02D+00
                    CP:  1.27D+00  1.19D+00  1.10D+00
 E= -1915.38785811609     Delta-E=       -0.000000095099 Rises=F Damp=F
 DIIS: error= 4.37D-06 at cycle   9 NSaved=   9.
 NSaved= 9 IEnMin= 9 EnMin= -1915.38785811609     IErMin= 9 ErrMin= 4.37D-06
 ErrMax= 4.37D-06  0.00D+00 EMaxC= 1.00D-01 BMatC= 2.62D-09 BMatP= 4.16D-08
 IDIUse=1 WtCom= 1.00D+00 WtEn= 0.00D+00
 Coeff-Com: -0.799D-04 0.222D-02 0.290D-03-0.656D-02-0.134D-01-0.404D-01
 Coeff-Com: -0.469D-02 0.198D+00 0.864D+00
 Coeff:     -0.799D-04 0.222D-02 0.290D-03-0.656D-02-0.134D-01-0.404D-01
 Coeff:     -0.469D-02 0.198D+00 0.864D+00
 Gap=     0.189 Goal=   None    Shift=    0.000
 RMSDP=4.51D-06 MaxDP=3.24D-04 DE=-9.51D-08 OVMax= 7.86D-05

 Cycle  10  Pass 1  IDiag  1:
 RMSU=  2.50D-06    CP:  1.06D+00  1.05D+00  7.67D-01  1.14D+00  1.01D+00
                    CP:  1.28D+00  1.22D+00  1.10D+00  1.25D+00
 E= -1915.38785812383     Delta-E=       -0.000000007734 Rises=F Damp=F
 DIIS: error= 1.00D-06 at cycle  10 NSaved=  10.
 NSaved=10 IEnMin=10 EnMin= -1915.38785812383     IErMin=10 ErrMin= 1.00D-06
 ErrMax= 1.00D-06  0.00D+00 EMaxC= 1.00D-01 BMatC= 4.96D-10 BMatP= 2.62D-09
 IDIUse=1 WtCom= 1.00D+00 WtEn= 0.00D+00
 Coeff-Com: -0.361D-04 0.458D-03 0.480D-03-0.302D-04-0.105D-02-0.948D-02
 Coeff-Com: -0.324D-01-0.486D-02 0.322D+00 0.725D+00
 Coeff:     -0.361D-04 0.458D-03 0.480D-03-0.302D-04-0.105D-02-0.948D-02
 Coeff:     -0.324D-01-0.486D-02 0.322D+00 0.725D+00
 Gap=     0.189 Goal=   None    Shift=    0.000
 RMSDP=1.15D-06 MaxDP=1.02D-04 DE=-7.73D-09 OVMax= 2.89D-05

 Cycle  11  Pass 1  IDiag  1:
 RMSU=  6.14D-07    CP:  1.06D+00  1.05D+00  7.67D-01  1.13D+00  1.01D+00
                    CP:  1.28D+00  1.21D+00  1.11D+00  1.34D+00  1.06D+00
 E= -1915.38785812493     Delta-E=       -0.000000001104 Rises=F Damp=F
 DIIS: error= 6.24D-07 at cycle  11 NSaved=  11.
 NSaved=11 IEnMin=11 EnMin= -1915.38785812493     IErMin=11 ErrMin= 6.24D-07
 ErrMax= 6.24D-07  0.00D+00 EMaxC= 1.00D-01 BMatC= 1.55D-10 BMatP= 4.96D-10
 IDIUse=1 WtCom= 1.00D+00 WtEn= 0.00D+00
 Coeff-Com: -0.831D-06-0.213D-03 0.141D-03 0.121D-02 0.208D-02 0.399D-02
 Coeff-Com: -0.125D-01-0.405D-01-0.279D-01 0.377D+00 0.697D+00
 Coeff:     -0.831D-06-0.213D-03 0.141D-03 0.121D-02 0.208D-02 0.399D-02
 Coeff:     -0.125D-01-0.405D-01-0.279D-01 0.377D+00 0.697D+00
 Gap=     0.189 Goal=   None    Shift=    0.000
 RMSDP=8.21D-07 MaxDP=6.31D-05 DE=-1.10D-09 OVMax= 1.65D-05

 Cycle  12  Pass 1  IDiag  1:
 RMSU=  2.64D-07    CP:  1.06D+00  1.05D+00  7.67D-01  1.13D+00  1.01D+00
                    CP:  1.28D+00  1.21D+00  1.11D+00  1.38D+00  1.16D+00
                    CP:  1.30D+00
 E= -1915.38785812519     Delta-E=       -0.000000000261 Rises=F Damp=F
 DIIS: error= 2.28D-07 at cycle  12 NSaved=  12.
 NSaved=12 IEnMin=12 EnMin= -1915.38785812519     IErMin=12 ErrMin= 2.28D-07
 ErrMax= 2.28D-07  0.00D+00 EMaxC= 1.00D-01 BMatC= 2.29D-11 BMatP= 1.55D-10
 IDIUse=1 WtCom= 1.00D+00 WtEn= 0.00D+00
 Coeff-Com:  0.492D-05-0.174D-03-0.890D-07 0.580D-03 0.117D-02 0.302D-02
 Coeff-Com: -0.200D-02-0.179D-01-0.637D-01 0.669D-01 0.316D+00 0.696D+00
 Coeff:      0.492D-05-0.174D-03-0.890D-07 0.580D-03 0.117D-02 0.302D-02
 Coeff:     -0.200D-02-0.179D-01-0.637D-01 0.669D-01 0.316D+00 0.696D+00
 Gap=     0.189 Goal=   None    Shift=    0.000
 RMSDP=3.73D-07 MaxDP=3.31D-05 DE=-2.61D-10 OVMax= 8.93D-06

 Cycle  13  Pass 1  IDiag  1:
 RMSU=  1.21D-07    CP:  1.06D+00  1.05D+00  7.67D-01  1.13D+00  1.01D+00
                    CP:  1.28D+00  1.21D+00  1.10D+00  1.39D+00  1.24D+00
                    CP:  1.43D+00  1.17D+00
 E= -1915.38785812527     Delta-E=       -0.000000000080 Rises=F Damp=F
 DIIS: error= 1.35D-07 at cycle  13 NSaved=  13.
 NSaved=13 IEnMin=13 EnMin= -1915.38785812527     IErMin=13 ErrMin= 1.35D-07
 ErrMax= 1.35D-07  0.00D+00 EMaxC= 1.00D-01 BMatC= 4.81D-12 BMatP= 2.29D-11
 IDIUse=1 WtCom= 1.00D+00 WtEn= 0.00D+00
 Coeff-Com:  0.221D-05-0.819D-05-0.405D-04-0.109D-03-0.104D-03 0.158D-03
 Coeff-Com:  0.313D-02 0.502D-02-0.183D-01-0.737D-01-0.661D-01 0.271D+00
 Coeff-Com:  0.880D+00
 Coeff:      0.221D-05-0.819D-05-0.405D-04-0.109D-03-0.104D-03 0.158D-03
 Coeff:      0.313D-02 0.502D-02-0.183D-01-0.737D-01-0.661D-01 0.271D+00
 Coeff:      0.880D+00
 Gap=     0.189 Goal=   None    Shift=    0.000
 RMSDP=2.19D-07 MaxDP=1.68D-05 DE=-7.96D-11 OVMax= 6.31D-06

 Cycle  14  Pass 1  IDiag  1:
 RMSU=  5.91D-08    CP:  1.06D+00  1.05D+00  7.67D-01  1.13D+00  1.01D+00
                    CP:  1.28D+00  1.21D+00  1.10D+00  1.39D+00  1.28D+00
                    CP:  1.57D+00  1.37D+00  1.42D+00
 E= -1915.38785812534     Delta-E=       -0.000000000065 Rises=F Damp=F
 DIIS: error= 5.84D-08 at cycle  14 NSaved=  14.
 NSaved=14 IEnMin=14 EnMin= -1915.38785812534     IErMin=14 ErrMin= 5.84D-08
 ErrMax= 5.84D-08  0.00D+00 EMaxC= 1.00D-01 BMatC= 6.92D-13 BMatP= 4.81D-12
 IDIUse=1 WtCom= 1.00D+00 WtEn= 0.00D+00
 Coeff-Com: -0.459D-06 0.349D-04-0.845D-05-0.154D-03-0.272D-03-0.600D-03
 Coeff-Com:  0.121D-02 0.487D-02 0.833D-02-0.375D-01-0.877D-01-0.775D-01
 Coeff-Com:  0.252D+00 0.938D+00
 Coeff:     -0.459D-06 0.349D-04-0.845D-05-0.154D-03-0.272D-03-0.600D-03
 Coeff:      0.121D-02 0.487D-02 0.833D-02-0.375D-01-0.877D-01-0.775D-01
 Coeff:      0.252D+00 0.938D+00
 Gap=     0.189 Goal=   None    Shift=    0.000
 RMSDP=1.06D-07 MaxDP=9.26D-06 DE=-6.50D-11 OVMax= 3.42D-06

 Cycle  15  Pass 1  IDiag  1:
 RMSU=  2.81D-08    CP:  1.06D+00  1.05D+00  7.67D-01  1.13D+00  1.01D+00
                    CP:  1.28D+00  1.21D+00  1.10D+00  1.39D+00  1.28D+00
                    CP:  1.62D+00  1.49D+00  1.59D+00  1.44D+00
 E= -1915.38785812536     Delta-E=       -0.000000000025 Rises=F Damp=F
 DIIS: error= 2.00D-08 at cycle  15 NSaved=  15.
 NSaved=15 IEnMin=15 EnMin= -1915.38785812536     IErMin=15 ErrMin= 2.00D-08
 ErrMax= 2.00D-08  0.00D+00 EMaxC= 1.00D-01 BMatC= 1.49D-13 BMatP= 6.92D-13
 IDIUse=1 WtCom= 1.00D+00 WtEn= 0.00D+00
 Coeff-Com: -0.429D-06 0.146D-04 0.206D-05-0.486D-04-0.952D-04-0.255D-03
 Coeff-Com:  0.534D-04 0.115D-02 0.621D-02-0.453D-02-0.249D-01-0.697D-01
 Coeff-Com: -0.227D-01 0.396D+00 0.719D+00
 Coeff:     -0.429D-06 0.146D-04 0.206D-05-0.486D-04-0.952D-04-0.255D-03
 Coeff:      0.534D-04 0.115D-02 0.621D-02-0.453D-02-0.249D-01-0.697D-01
 Coeff:     -0.227D-01 0.396D+00 0.719D+00
 Gap=     0.189 Goal=   None    Shift=    0.000
 RMSDP=4.01D-08 MaxDP=3.86D-06 DE=-2.46D-11 OVMax= 8.05D-07

 Cycle  16  Pass 1  IDiag  1:
 RMSU=  9.71D-09    CP:  1.06D+00  1.05D+00  7.67D-01  1.13D+00  1.01D+00
                    CP:  1.28D+00  1.21D+00  1.10D+00  1.39D+00  1.29D+00
                    CP:  1.62D+00  1.50D+00  1.67D+00  1.52D+00  9.81D-01
 E= -1915.38785812521     Delta-E=        0.000000000147 Rises=F Damp=F
 DIIS: error= 9.62D-09 at cycle  16 NSaved=  16.
 NSaved=16 IEnMin=15 EnMin= -1915.38785812536     IErMin=16 ErrMin= 9.62D-09
 ErrMax= 9.62D-09  0.00D+00 EMaxC= 1.00D-01 BMatC= 2.81D-14 BMatP= 1.49D-13
 IDIUse=1 WtCom= 1.00D+00 WtEn= 0.00D+00
 Coeff-Com: -0.136D-06 0.133D-05 0.241D-05 0.156D-05-0.128D-05-0.202D-04
 Coeff-Com: -0.168D-03-0.269D-03 0.165D-02 0.421D-02 0.289D-02-0.202D-01
 Coeff-Com: -0.576D-01 0.294D-01 0.342D+00 0.698D+00
 Coeff:     -0.136D-06 0.133D-05 0.241D-05 0.156D-05-0.128D-05-0.202D-04
 Coeff:     -0.168D-03-0.269D-03 0.165D-02 0.421D-02 0.289D-02-0.202D-01
 Coeff:     -0.576D-01 0.294D-01 0.342D+00 0.698D+00
 Gap=     0.189 Goal=   None    Shift=    0.000
 RMSDP=1.37D-08 MaxDP=9.42D-07 DE= 1.47D-10 OVMax= 2.76D-07

 Cycle  17  Pass 1  IDiag  1:
 RMSU=  4.17D-09    CP:  1.06D+00  1.05D+00  7.67D-01  1.13D+00  1.01D+00
                    CP:  1.28D+00  1.21D+00  1.10D+00  1.39D+00  1.29D+00
                    CP:  1.62D+00  1.50D+00  1.69D+00  1.57D+00  1.07D+00
                    CP:  1.04D+00
 E= -1915.38785812529     Delta-E=       -0.000000000079 Rises=F Damp=F
 DIIS: error= 2.89D-09 at cycle  17 NSaved=  17.
 NSaved=17 IEnMin=15 EnMin= -1915.38785812536     IErMin=17 ErrMin= 2.89D-09
 ErrMax= 2.89D-09  0.00D+00 EMaxC= 1.00D-01 BMatC= 3.10D-15 BMatP= 2.81D-14
 IDIUse=1 WtCom= 1.00D+00 WtEn= 0.00D+00
 Coeff-Com:  0.598D-08-0.156D-05 0.648D-06 0.763D-05 0.130D-04 0.279D-04
 Coeff-Com: -0.664D-04-0.255D-03-0.262D-03 0.220D-02 0.471D-02 0.286D-02
 Coeff-Com: -0.196D-01-0.471D-01 0.274D-01 0.279D+00 0.751D+00
 Coeff:      0.598D-08-0.156D-05 0.648D-06 0.763D-05 0.130D-04 0.279D-04
 Coeff:     -0.664D-04-0.255D-03-0.262D-03 0.220D-02 0.471D-02 0.286D-02
 Coeff:     -0.196D-01-0.471D-01 0.274D-01 0.279D+00 0.751D+00
 Gap=     0.189 Goal=   None    Shift=    0.000
 RMSDP=3.47D-09 MaxDP=2.12D-07 DE=-7.87D-11 OVMax= 7.71D-08

 SCF Done:  E(RM062X) =  -1915.38785813     A.U. after   17 cycles
            NFock= 17  Conv=0.35D-08     -V/T= 2.0025
 KE= 1.910518310875D+03 PE=-7.001198206024D+03 EE= 1.946436585262D+03
 Leave Link  502 at Wed Jul  6 08:20:41 2022, MaxMem=   671088640 cpu:            1843.3 elap:             373.5
 (Enter /gpfs/software/gaussian16/sse4/tar/g16/l701.exe)
 ... and contract with generalized density number  0.
 Compute integral first derivatives.
 Leave Link  701 at Wed Jul  6 08:20:44 2022, MaxMem=   671088640 cpu:               4.5 elap:               2.3
 (Enter /gpfs/software/gaussian16/sse4/tar/g16/l702.exe)
 L702 exits ... SP integral derivatives will be done elsewhere.
 Leave Link  702 at Wed Jul  6 08:20:44 2022, MaxMem=   671088640 cpu:               0.2 elap:               0.1
 (Enter /gpfs/software/gaussian16/sse4/tar/g16/l703.exe)
 Integral derivatives from FoFJK, PRISM(SPDF).
 Compute integral first derivatives, UseDBF=F ICtDFT=           0.
 Calling FoFJK, ICntrl=      2127 FMM=F ISym2X=0 I1Cent= 0 IOpClX= 0 NMat=1 NMatS=1 NMatT=0.
 FoFJK:  IHMeth= 1 ICntrl=    2127 DoSepK=F KAlg= 0 I1Cent=           0 FoldK=F
 IRaf=         0 NMat=       1 IRICut=       1 DoRegI=T DoRafI=F ISym2E= 0 IDoP0=0 IntGTp=1.
 FoFCou: FMM=F IPFlag=           0 FMFlag=      100000 FMFlg1=         800
         NFxFlg=           0 DoJE=F BraDBF=F KetDBF=F FulRan=T
         wScrn=  0.000000 ICntrl=      2127 IOpCl=  0 I1Cent=           0 NGrid=           0
         NMat0=    1 NMatS0=      1 NMatT0=    0 NMatD0=    1 NMtDS0=    0 NMtDT0=    0
 Symmetry not used in FoFCou.
 Leave Link  703 at Wed Jul  6 08:21:53 2022, MaxMem=   671088640 cpu:             283.3 elap:              69.2
 (Enter /gpfs/software/gaussian16/sse4/tar/g16/l716.exe)
 Dipole        = 4.43974736D+00 6.74524493D-01-7.41692843D-02
 ***** Axes restored to original set *****
 -------------------------------------------------------------------
 Center     Atomic                   Forces (Hartrees/Bohr)
 Number     Number              X              Y              Z
 -------------------------------------------------------------------
      1        6          -0.012709767    0.006507323    0.001380823
      2        6          -0.005319910   -0.004553123    0.009088332
      3        6           0.007658436   -0.002880865   -0.000415196
      4        6           0.027328724    0.004038972   -0.025344298
      5        6          -0.026943644   -0.002794470    0.022439421
      6        6           0.015506132    0.006707099   -0.019604749
      7        1           0.002289445   -0.000879255   -0.000603782
      8       17          -0.005053575   -0.004307975    0.009639917
      9        8           0.003140480   -0.001933231   -0.000217485
     10        6          -0.008225823    0.000393939    0.004646887
     11        6           0.003596176   -0.001964267    0.000384931
     12        6          -0.005636449    0.003299823    0.000691153
     13        6           0.005409622    0.000345141   -0.004299313
     14        6          -0.004260311    0.000972248    0.001573763
     15        6           0.000000067    0.000950608   -0.001114636
     16       17           0.002214009   -0.000582115   -0.000830022
     17       17           0.001807987   -0.002407412    0.001094894
     18        1           0.001083878   -0.000683218    0.000101186
     19        1          -0.001417016   -0.000564252    0.001526191
     20        1          -0.000468461    0.000335030   -0.000138017
 -------------------------------------------------------------------
 Cartesian Forces:  Max     0.027328724 RMS     0.008284618
 Leave Link  716 at Wed Jul  6 08:21:53 2022, MaxMem=   671088640 cpu:               0.2 elap:               0.1
 (Enter /gpfs/software/gaussian16/sse4/tar/g16/l103.exe)

 GradGradGradGradGradGradGradGradGradGradGradGradGradGradGradGradGradGrad
 Berny optimization.
 Using GEDIIS/GDIIS optimizer.
 FormGI is forming the generalized inverse of G from B-inverse, IUseBI=4.
 GSVD:  received Info=                   1 from GESDD.
 Internal  Forces:  Max     0.017181567 RMS     0.003521417
 Search for a local minimum.
 Step number   2 out of a maximum of  108
 All quantities printed in internal units (Hartrees-Bohrs-Radians)
 RMS Force = .35214D-02 SwitMx=.10000D-02 MixMth= 1
 Mixed Optimization -- RFO/linear search
 Update second derivatives using D2CorX and points    1    2
 DE= -2.09D-02 DEPred=-1.94D-02 R= 1.08D+00
 TightC=F SS=  1.41D+00  RLast= 3.00D-01 DXNew= 5.0454D-01 9.0149D-01
 Trust test= 1.08D+00 RLast= 3.00D-01 DXMaxT set to 5.05D-01
 ITU=  1  0
 Use linear search instead of GDIIS.
     Eigenvalues ---    0.00738   0.00908   0.00950   0.00971   0.01548
     Eigenvalues ---    0.01677   0.01771   0.02015   0.02026   0.02043
     Eigenvalues ---    0.02068   0.02085   0.02093   0.02127   0.02139
     Eigenvalues ---    0.02161   0.02957   0.15777   0.16000   0.16000
     Eigenvalues ---    0.16006   0.21924   0.22378   0.23476   0.23674
     Eigenvalues ---    0.24612   0.24998   0.25000   0.25000   0.25000
     Eigenvalues ---    0.25000   0.25000   0.25906   0.30379   0.31638
     Eigenvalues ---    0.32641   0.32954   0.34012   0.34854   0.34980
     Eigenvalues ---    0.35126   0.35259   0.35534   0.39087   0.40352
     Eigenvalues ---    0.41174   0.41763   0.44750   0.45167   0.46068
     Eigenvalues ---    0.46427   0.49501   0.96416   1.02991
 RFO step:  Lambda=-2.40235312D-03 EMin= 7.37670901D-03
 Quartic linear search produced a step of  0.28731.
 Iteration  1 RMS(Cart)=  0.02423299 RMS(Int)=  0.00033742
 Iteration  2 RMS(Cart)=  0.00043670 RMS(Int)=  0.00007767
 Iteration  3 RMS(Cart)=  0.00000012 RMS(Int)=  0.00007767
 ITry= 1 IFail=0 DXMaxC= 6.90D-02 DCOld= 1.00D+10 DXMaxT= 5.05D-01 DXLimC= 3.00D+00 Rises=F
 Variable       Old X    -DE/DX   Delta X   Delta X   Delta X     New X
                                 (Linear)    (Quad)   (Total)
    R1        2.76609  -0.00389   0.01097  -0.02348  -0.01254   2.75356
    R2        2.78467   0.00067  -0.02366   0.02356   0.00004   2.78471
    R3        2.31837  -0.00349   0.00437  -0.00840  -0.00404   2.31434
    R4        2.31995   0.00859   0.01697  -0.00389   0.01295   2.33290
    R5        2.66554  -0.00297  -0.01301   0.00404  -0.00912   2.65642
    R6        2.67433  -0.01718  -0.03739  -0.03002  -0.06728   2.60704
    R7        3.26162   0.01169   0.00898   0.03450   0.04348   3.30510
    R8        2.62462   0.01574   0.01238   0.02852   0.04091   2.66553
    R9        2.04877   0.00126   0.00009   0.00445   0.00454   2.05330
   R10        2.76269  -0.00661  -0.01224  -0.01326  -0.02550   2.73718
   R11        2.65016   0.00097  -0.00173   0.00447   0.00273   2.65289
   R12        2.65287   0.00200  -0.00157   0.00720   0.00563   2.65850
   R13        2.62728  -0.00260  -0.00735  -0.00063  -0.00797   2.61930
   R14        2.04524  -0.00012  -0.00234   0.00175  -0.00059   2.04465
   R15        2.62742   0.00177  -0.00287   0.00747   0.00460   2.63203
   R16        3.28358   0.00318   0.00461   0.00810   0.01271   3.29629
   R17        2.61952  -0.00264  -0.00768  -0.00053  -0.00821   2.61131
   R18        2.04943  -0.00036  -0.00267   0.00120  -0.00147   2.04795
   R19        2.63023   0.00013  -0.00088   0.00107   0.00019   2.63041
   R20        2.04667  -0.00001  -0.00268   0.00246  -0.00022   2.04645
   R21        3.28750   0.00243   0.00738   0.00246   0.00984   3.29734
    A1        1.84139  -0.00755  -0.02713  -0.01570  -0.04269   1.79870
    A2        2.25995   0.00517   0.03489  -0.00607   0.02872   2.28867
    A3        2.18184   0.00238  -0.00775   0.02181   0.01396   2.19580
    A4        2.21132   0.00522   0.01281   0.01426   0.02691   2.23822
    A5        2.28651  -0.00162  -0.00167  -0.00166  -0.00366   2.28285
    A6        2.17315   0.00956   0.02459   0.02031   0.04517   2.21831
    A7        2.03351  -0.00591  -0.01640  -0.01185  -0.02839   2.00513
    A8        2.07652  -0.00365  -0.00819  -0.00846  -0.01678   2.05974
    A9        2.16636  -0.00053   0.01195  -0.01534  -0.00324   2.16312
   A10        2.00539   0.00251  -0.00259   0.02176   0.01910   2.02449
   A11        2.11140  -0.00198  -0.00936  -0.00644  -0.01587   2.09553
   A12        1.88763  -0.00508  -0.02054  -0.00182  -0.02249   1.86514
   A13        2.17738   0.00545   0.01287   0.01318   0.02612   2.20350
   A14        2.21809  -0.00036   0.00766  -0.01129  -0.00357   2.21452
   A15        2.14121   0.00005   0.00084  -0.00072   0.00012   2.14133
   A16        2.09829   0.00018   0.00030   0.00051   0.00081   2.09910
   A17        2.04367  -0.00023  -0.00113   0.00021  -0.00093   2.04274
   A18        2.11927  -0.00052   0.00008  -0.00271  -0.00263   2.11664
   A19        2.10869  -0.00033  -0.00069  -0.00261  -0.00330   2.10539
   A20        2.05521   0.00085   0.00061   0.00531   0.00591   2.06112
   A21        2.10418   0.00083   0.00201   0.00235   0.00436   2.10855
   A22        2.06812   0.00014   0.00476  -0.00407   0.00068   2.06880
   A23        2.11088  -0.00097  -0.00678   0.00171  -0.00507   2.10580
   A24        2.12091   0.00026   0.00011   0.00128   0.00139   2.12231
   A25        2.08930  -0.00231  -0.00632  -0.01111  -0.01743   2.07187
   A26        2.07298   0.00205   0.00621   0.00982   0.01604   2.08901
   A27        2.10472   0.00020   0.00164  -0.00088   0.00076   2.10549
   A28        2.09308   0.00121   0.00286   0.00682   0.00968   2.10276
   A29        2.08538  -0.00141  -0.00451  -0.00594  -0.01044   2.07493
   A30        2.07358  -0.00053  -0.00272  -0.00025  -0.00296   2.07062
   A31        2.12634   0.00013  -0.00439   0.00512   0.00072   2.12706
   A32        2.08326   0.00040   0.00711  -0.00487   0.00224   2.08550
    D1       -0.00170  -0.00004   0.00041  -0.00008   0.00016  -0.00154
    D2        3.13602   0.00004  -0.00009   0.00941   0.00925  -3.13791
    D3        0.00503  -0.00010  -0.00109  -0.00763  -0.00877  -0.00373
    D4       -3.13997  -0.00009  -0.00124  -0.00840  -0.00960   3.13362
    D5       -3.13292  -0.00018  -0.00069  -0.01650  -0.01726   3.13301
    D6        0.00527  -0.00017  -0.00083  -0.01727  -0.01810  -0.01283
    D7       -0.00016   0.00023   0.00102   0.00670   0.00769   0.00752
    D8       -0.00094  -0.00016  -0.00145  -0.00441  -0.00574  -0.00667
    D9       -3.12990  -0.00023  -0.00146  -0.01037  -0.01170   3.14159
   D10       -0.00712   0.00014   0.00056   0.01050   0.01114   0.00403
   D11        3.12661   0.00009   0.00062   0.00776   0.00849   3.13510
   D12        3.13796   0.00013   0.00072   0.01129   0.01202  -3.13321
   D13       -0.01150   0.00009   0.00078   0.00855   0.00936  -0.00214
   D14        0.00434  -0.00004   0.00047  -0.00406  -0.00338   0.00096
   D15        3.13292   0.00009   0.00052   0.00231   0.00291   3.13583
   D16       -3.12893  -0.00001   0.00038  -0.00128  -0.00077  -3.12970
   D17       -0.00035   0.00011   0.00042   0.00509   0.00551   0.00516
   D18       -3.03870  -0.00032  -0.00177  -0.02557  -0.02733  -3.06603
   D19        0.09885  -0.00031  -0.00148  -0.02565  -0.02711   0.07174
   D20        0.11794  -0.00038  -0.00159  -0.03279  -0.03439   0.08355
   D21       -3.02770  -0.00036  -0.00129  -0.03286  -0.03417  -3.06187
   D22       -3.13702  -0.00001   0.00021  -0.00134  -0.00113  -3.13816
   D23        0.00966   0.00005   0.00063   0.00104   0.00168   0.01134
   D24        0.00849  -0.00003  -0.00008  -0.00127  -0.00135   0.00714
   D25       -3.12801   0.00004   0.00034   0.00112   0.00146  -3.12655
   D26        3.14055   0.00002   0.00009   0.00107   0.00116  -3.14147
   D27        0.00123   0.00001  -0.00010   0.00098   0.00088   0.00212
   D28       -0.00486   0.00003   0.00037   0.00100   0.00137  -0.00349
   D29        3.13900   0.00002   0.00018   0.00091   0.00109   3.14010
   D30       -0.00628  -0.00001  -0.00028   0.00030   0.00001  -0.00627
   D31        3.13894   0.00012   0.00088   0.00409   0.00499  -3.13925
   D32        3.13037  -0.00007  -0.00070  -0.00204  -0.00275   3.12762
   D33       -0.00760   0.00006   0.00047   0.00175   0.00223  -0.00537
   D34        0.00010   0.00004   0.00035   0.00097   0.00132   0.00143
   D35       -3.14066   0.00004   0.00046   0.00074   0.00119  -3.13946
   D36        3.13798  -0.00009  -0.00084  -0.00293  -0.00375   3.13423
   D37       -0.00278  -0.00009  -0.00074  -0.00316  -0.00388  -0.00666
   D38       -0.00104  -0.00001  -0.00031   0.00023  -0.00008  -0.00112
   D39       -3.14077   0.00001  -0.00010   0.00052   0.00043  -3.14035
   D40        3.13830  -0.00000  -0.00013   0.00029   0.00016   3.13846
   D41       -0.00143   0.00001   0.00007   0.00058   0.00066  -0.00077
   D42        0.00350  -0.00002  -0.00006  -0.00122  -0.00128   0.00222
   D43       -3.13891  -0.00003  -0.00017  -0.00100  -0.00116  -3.14006
   D44       -3.13995  -0.00004  -0.00026  -0.00150  -0.00176   3.14148
   D45        0.00083  -0.00004  -0.00037  -0.00127  -0.00163  -0.00080
         Item               Value     Threshold  Converged?
 Maximum Force            0.017182     0.000450     NO 
 RMS     Force            0.003521     0.000300     NO 
 Maximum Displacement     0.069019     0.001800     NO 
 RMS     Displacement     0.024240     0.001200     NO 
 Predicted change in Energy=-2.388132D-03
 Lowest energy point so far.  Saving SCF results.
 GradGradGradGradGradGradGradGradGradGradGradGradGradGradGradGradGradGrad

 Leave Link  103 at Wed Jul  6 08:22:04 2022, MaxMem=   671088640 cpu:              30.9 elap:              10.3
 (Enter /gpfs/software/gaussian16/sse4/tar/g16/l202.exe)
                          Input orientation:                          
 ---------------------------------------------------------------------
 Center     Atomic      Atomic             Coordinates (Angstroms)
 Number     Number       Type             X           Y           Z
 ---------------------------------------------------------------------
      1          6           0       -8.075824   -1.188182    6.481044
      2          6           0       -7.275328   -0.742145    5.348148
      3          6           0       -6.147996   -1.118181    5.013852
      4          6           0       -7.212123   -2.194697    7.123281
      5          6           0       -5.955936   -2.594580    6.716646
      6          6           0       -5.291038   -2.073850    5.586883
      7          1           0       -5.474564   -3.350343    7.331234
      8         17           0       -7.886004   -2.935569    8.557137
      9          8           0       -9.192892   -0.856935    6.858280
     10          6           0       -3.974474   -2.440742    5.107228
     11          6           0       -3.216244   -3.470474    5.686485
     12          6           0       -1.957087   -3.794520    5.206145
     13          6           0       -3.402856   -1.761982    4.015592
     14          6           0       -2.149154   -2.089350    3.535420
     15          6           0       -1.407959   -3.109494    4.124890
     16         17           0        0.172906   -3.496437    3.495808
     17         17           0       -1.078812   -5.089228    5.977523
     18          1           0       -1.725993   -1.554019    2.694527
     19          1           0       -3.965433   -0.963055    3.546877
     20          1           0       -3.605628   -4.039797    6.520111
 ---------------------------------------------------------------------
                    Distance matrix (angstroms):
                    1          2          3          4          5
     1  C    0.000000
     2  C    1.457119   0.000000
     3  C    2.423649   1.234518   0.000000
     4  C    1.473607   2.294558   2.596333   0.000000
     5  C    2.554875   2.654260   2.261891   1.379588   0.000000
     6  C    3.055972   2.401632   1.405718   2.462862   1.410537
     7  H    3.487738   3.738727   3.287296   2.097111   1.086561
     8  Cl   2.720212   3.934672   4.344933   1.748986   2.688650
     9  O    1.224694   2.443507   3.569532   2.404845   3.676596
    10  C    4.503038   3.720069   2.545994   3.821961   2.557360
    11  C    5.427310   4.902490   3.818492   4.433852   3.055215
    12  C    6.771802   6.133583   4.976292   5.818096   4.439849
    13  C    5.314539   4.220404   2.991120   4.935128   3.808824
    14  C    6.679387   5.601661   4.372604   6.206247   4.986687
    15  C    7.328255   6.444123   5.217618   6.596630   5.259890
    16  Cl   9.070899   8.154353   6.922020   8.330171   6.982110
    17  Cl   8.026821   7.595396   6.511105   6.878123   5.527740
    18  H    7.402155   6.204512   5.012318   7.079686   5.928966
    19  H    5.055228   3.774756   2.634323   4.984837   4.083065
    20  H    5.302441   5.070966   4.155513   4.095731   2.766085
                    6          7          8          9         10
     6  C    0.000000
     7  H    2.169303   0.000000
     8  Cl   4.037180   2.736772   0.000000
     9  O    4.280397   4.501859   2.985765   0.000000
    10  C    1.448455   2.832640   5.238969   5.727698   0.000000
    11  C    2.503048   2.796362   5.507579   6.627520   1.403851
    12  C    3.771060   4.133514   6.864328   7.982219   2.431532
    13  C    2.476177   4.219994   6.488572   6.513410   1.406816
    14  C    3.752356   5.201601   7.671061   7.885080   2.434306
    15  C    4.276481   5.184200   7.851123   8.552814   2.828289
    16  Cl   6.020883   6.828305   9.532978  10.295211   4.572956
    17  Cl   5.194993   4.917203   7.591477   9.193820   4.019545
    18  H    4.620119   6.227168   8.615371   8.577724   3.415124
    19  H    2.674457   4.722074   6.660660   6.188940   2.149032
    20  H    2.752539   2.150857   4.867280   6.439137   2.165470
                   11         12         13         14         15
    11  C    0.000000
    12  C    1.386076   0.000000
    13  C    2.397009   2.763851   0.000000
[truncated: 1,630,485 more chars]
