# Supplementary material for: Gas Phase Reactivity of Isomeric Hydroxylated Polychlorinated Biphenyls
Source: J Am Soc Mass Spectrom. 2024 Apr 19;35(5):1021–9. doi: 10.1021/jasms.4c00035 (PMC11066962; doi:10.1021/jasms.4c00035)
Supplement: Supplementary file 3 — js4c00035_si_003.zip [file js4c00035_si_003.zip › Claculated geometries/4-OH-CB107_e1.out]

 Entering Gaussian System, Link 0=/gpfs/software/gaussian16/sse4/tar/g16/g16
 Initial command:
 /gpfs/software/gaussian16/sse4/tar/g16/l1.exe "/tmp/Gau-234645.inp" -scrdir="/tmp/"
 Entering Link 1 = /gpfs/software/gaussian16/sse4/tar/g16/l1.exe PID=    234646.
  
 Copyright (c) 1988,1990,1992,1993,1995,1998,2003,2009,2016,
            Gaussian, Inc.  All Rights Reserved.
  
 This is part of the Gaussian(R) 16 program.  It is based on
 the Gaussian(R) 09 system (copyright 2009, Gaussian, Inc.),
 the Gaussian(R) 03 system (copyright 2003, Gaussian, Inc.),
 the Gaussian(R) 98 system (copyright 1998, Gaussian, Inc.),
 the Gaussian(R) 94 system (copyright 1995, Gaussian, Inc.),
 the Gaussian 92(TM) system (copyright 1992, Gaussian, Inc.),
 the Gaussian 90(TM) system (copyright 1990, Gaussian, Inc.),
 the Gaussian 88(TM) system (copyright 1988, Gaussian, Inc.),
 the Gaussian 86(TM) system (copyright 1986, Carnegie Mellon
 University), and the Gaussian 82(TM) system (copyright 1983,
 Carnegie Mellon University). Gaussian is a federally registered
 trademark of Gaussian, Inc.
  
 This software contains proprietary and confidential information,
 including trade secrets, belonging to Gaussian, Inc.
  
 This software is provided under written license and may be
 used, copied, transmitted, or stored only in accord with that
 written license.
  
 The following legend is applicable only to US Government
 contracts under FAR:
  
                    RESTRICTED RIGHTS LEGEND
  
 Use, reproduction and disclosure by the US Government is
 subject to restrictions as set forth in subparagraphs (a)
 and (c) of the Commercial Computer Software - Restricted
 Rights clause in FAR 52.227-19.
  
 Gaussian, Inc.
 340 Quinnipiac St., Bldg. 40, Wallingford CT 06492
  
  
 ---------------------------------------------------------------
 Warning -- This program may not be used in any manner that
 competes with the business of Gaussian, Inc. or will provide
 assistance to any competitor of Gaussian, Inc.  The licensee
 of this program is prohibited from giving any competitor of
 Gaussian, Inc. access to this program.  By using this program,
 the user acknowledges that Gaussian, Inc. is engaged in the
 business of creating and licensing software in the field of
 computational chemistry and represents and warrants to the
 licensee that it is not a competitor of Gaussian, Inc. and that
 it will not use this program in any manner prohibited above.
 ---------------------------------------------------------------
  

 Cite this work as:
 Gaussian 16, Revision A.03,
 M. J. Frisch, G. W. Trucks, H. B. Schlegel, G. E. Scuseria, 
 M. A. Robb, J. R. Cheeseman, G. Scalmani, V. Barone, 
 G. A. Petersson, H. Nakatsuji, X. Li, M. Caricato, A. V. Marenich, 
 J. Bloino, B. G. Janesko, R. Gomperts, B. Mennucci, H. P. Hratchian, 
 J. V. Ortiz, A. F. Izmaylov, J. L. Sonnenberg, D. Williams-Young, 
 F. Ding, F. Lipparini, F. Egidi, J. Goings, B. Peng, A. Petrone, 
 T. Henderson, D. Ranasinghe, V. G. Zakrzewski, J. Gao, N. Rega, 
 G. Zheng, W. Liang, M. Hada, M. Ehara, K. Toyota, R. Fukuda, 
 J. Hasegawa, M. Ishida, T. Nakajima, Y. Honda, O. Kitao, H. Nakai, 
 T. Vreven, K. Throssell, J. A. Montgomery, Jr., J. E. Peralta, 
 F. Ogliaro, M. J. Bearpark, J. J. Heyd, E. N. Brothers, K. N. Kudin, 
 V. N. Staroverov, T. A. Keith, R. Kobayashi, J. Normand, 
 K. Raghavachari, A. P. Rendell, J. C. Burant, S. S. Iyengar, 
 J. Tomasi, M. Cossi, J. M. Millam, M. Klene, C. Adamo, R. Cammi, 
 J. W. Ochterski, R. L. Martin, K. Morokuma, O. Farkas, 
 J. B. Foresman, and D. J. Fox, Gaussian, Inc., Wallingford CT, 2016.
 
 ******************************************
 Gaussian 16:  ES64L-G16RevA.03 25-Dec-2016
                 5-Apr-2022 
 ******************************************
 %Chk=checkpoint
 %Mem=14gb
 %NProc=7
 Will use up to    7 processors via shared memory.
 -----------------------------------------
 #p M062X/6-311+G** opt int=ultrafine freq
 -----------------------------------------
 1/18=20,19=15,26=4,38=1/1,3;
 2/9=110,12=2,17=6,18=5,40=1/2;
 3/5=4,6=6,7=111,11=2,25=1,30=1,71=1,74=-55,75=-5/1,2,3;
 4//1;
 5/5=2,38=5/2;
 6/7=2,8=2,9=2,10=2,28=1/1;
 7//1,2,3,16;
 1/18=20,19=15,26=4/3(2);
 2/9=110/2;
 99//99;
 2/9=110/2;
 3/5=4,6=6,7=111,11=2,25=1,30=1,71=1,74=-55,75=-5/1,2,3;
 4/5=5,16=3,69=1/1;
 5/5=2,38=5/2;
 7//1,2,3,16;
 1/18=20,19=15,26=4/3(-5);
 2/9=110/2;
 6/7=2,8=2,9=2,10=2,19=2,28=1/1;
 99/9=1/99;
 Leave Link    1 at Tue Apr  5 19:19:50 2022, MaxMem=  1879048192 cpu:               1.4 elap:               0.2
 (Enter /gpfs/software/gaussian16/sse4/tar/g16/l101.exe)
 ---
 ...
 ---
 Symbolic Z-matrix:
 Charge = -1 Multiplicity = 1
 C                    -3.98995  -0.91535  -0.30473 
 C                    -3.52757   0.43501   0.22595 
 C                    -2.19441   0.67938   0.42764 
 C                    -2.90238  -1.82171  -0.54265 
 C                    -1.75959  -1.54941  -0.33982 
 C                    -1.12534  -0.363     0.15431 
 Cl                   -1.72915   2.25534   0.99686 
 O                    -5.14525  -1.2399   -0.52445 
 Cl                   -4.79319   1.57782   0.52527 
 C                     0.36499  -0.35639   0.3034 
 C                     1.1145    0.69047   0.85745 
 C                     2.51192   0.61721   0.95682 
 C                     1.10128  -1.48469  -0.12678 
 C                     2.49431  -1.55712  -0.01886 
 C                     3.20617  -0.50043   0.52197 
 H                     0.61104  -2.35365  -0.56251 
 H                     0.65808   1.5937    1.23617 
 Cl                    3.39621   1.93145   1.62798 
 
 ITRead=  0  0  0  0  0  0  0  0  0  0  0  0  0  0  0  0  0  0
 MicOpt= -1 -1 -1 -1 -1 -1 -1 -1 -1 -1 -1 -1 -1 -1 -1 -1 -1 -1
 NAtoms=     18 NQM=       18 NQMF=       0 NMMI=      0 NMMIF=      0
                NMic=       0 NMicF=      0.
                    Isotopes and Nuclear Properties:
 (Nuclear quadrupole moments (NQMom) in fm**2, nuclear magnetic moments (NMagM)
  in nuclear magnetons)

  Atom         1           2           3           4           5           6           7           8           9          10
 IAtWgt=          12          12          12          12          12          12          35          16          35          12
 AtmWgt=  12.0000000  12.0000000  12.0000000  12.0000000  12.0000000  12.0000000  34.9688527  15.9949146  34.9688527  12.0000000
 NucSpn=           0           0           0           0           0           0           3           0           3           0
 AtZEff=  -0.0000000  -0.0000000  -0.0000000  -0.0000000  -0.0000000  -0.0000000  -0.0000000  -0.0000000  -0.0000000  -0.0000000
 NQMom=    0.0000000   0.0000000   0.0000000   0.0000000   0.0000000   0.0000000  -8.1650000   0.0000000  -8.1650000   0.0000000
 NMagM=    0.0000000   0.0000000   0.0000000   0.0000000   0.0000000   0.0000000   0.8218740   0.0000000   0.8218740   0.0000000
 AtZNuc=   6.0000000   6.0000000   6.0000000   6.0000000   6.0000000   6.0000000  17.0000000   8.0000000  17.0000000   6.0000000

  Atom        11          12          13          14          15          16          17          18
 IAtWgt=          12          12          12          12          12           1           1          35
 AtmWgt=  12.0000000  12.0000000  12.0000000  12.0000000  12.0000000   1.0078250   1.0078250  34.9688527
 NucSpn=           0           0           0           0           0           1           1           3
 AtZEff=  -0.0000000  -0.0000000  -0.0000000  -0.0000000  -0.0000000  -0.0000000  -0.0000000  -0.0000000
 NQMom=    0.0000000   0.0000000   0.0000000   0.0000000   0.0000000   0.0000000   0.0000000  -8.1650000
 NMagM=    0.0000000   0.0000000   0.0000000   0.0000000   0.0000000   2.7928460   2.7928460   0.8218740
 AtZNuc=   6.0000000   6.0000000   6.0000000   6.0000000   6.0000000   1.0000000   1.0000000  17.0000000
 Leave Link  101 at Tue Apr  5 19:19:51 2022, MaxMem=  1879048192 cpu:               2.0 elap:               0.3
 (Enter /gpfs/software/gaussian16/sse4/tar/g16/l103.exe)

 GradGradGradGradGradGradGradGradGradGradGradGradGradGradGradGradGradGrad
 Berny optimization.
 Initialization pass.
                           ----------------------------
                           !    Initial Parameters    !
                           ! (Angstroms and Degrees)  !
 --------------------------                            --------------------------
 ! Name  Definition              Value          Derivative Info.                !
 --------------------------------------------------------------------------------
 ! R1    R(1,2)                  1.5228         estimate D2E/DX2                !
 ! R2    R(1,4)                  1.4356         estimate D2E/DX2                !
 ! R3    R(1,8)                  1.22           estimate D2E/DX2                !
 ! R4    R(2,3)                  1.3703         estimate D2E/DX2                !
 ! R5    R(2,9)                  1.7313         estimate D2E/DX2                !
 ! R6    R(3,6)                  1.518          estimate D2E/DX2                !
 ! R7    R(3,7)                  1.739          estimate D2E/DX2                !
 ! R8    R(4,5)                  1.1922         estimate D2E/DX2                !
 ! R9    R(5,6)                  1.4332         estimate D2E/DX2                !
 ! R10   R(6,10)                 1.4978         estimate D2E/DX2                !
 ! R11   R(10,11)                1.4017         estimate D2E/DX2                !
 ! R12   R(10,13)                1.4143         estimate D2E/DX2                !
 ! R13   R(11,12)                1.4029         estimate D2E/DX2                !
 ! R14   R(11,17)                1.0805         estimate D2E/DX2                !
 ! R15   R(12,15)                1.3857         estimate D2E/DX2                !
 ! R16   R(12,18)                1.7204         estimate D2E/DX2                !
 ! R17   R(13,14)                1.3991         estimate D2E/DX2                !
 ! R18   R(13,16)                1.0887         estimate D2E/DX2                !
 ! R19   R(14,15)                1.3841         estimate D2E/DX2                !
 ! A1    A(2,1,4)              112.8044         estimate D2E/DX2                !
 ! A2    A(2,1,8)              125.889          estimate D2E/DX2                !
 ! A3    A(4,1,8)              121.3063         estimate D2E/DX2                !
 ! A4    A(1,2,3)              120.3211         estimate D2E/DX2                !
 ! A5    A(1,2,9)              115.0637         estimate D2E/DX2                !
 ! A6    A(3,2,9)              124.6143         estimate D2E/DX2                !
 ! A7    A(2,3,6)              122.4276         estimate D2E/DX2                !
 ! A8    A(2,3,7)              118.0399         estimate D2E/DX2                !
 ! A9    A(6,3,7)              119.5269         estimate D2E/DX2                !
 ! A10   A(1,4,5)              123.6282         estimate D2E/DX2                !
 ! A11   A(4,5,6)              132.2184         estimate D2E/DX2                !
 ! A12   A(3,6,5)              108.5944         estimate D2E/DX2                !
 ! A13   A(3,6,10)             132.83           estimate D2E/DX2                !
 ! A14   A(5,6,10)             118.5756         estimate D2E/DX2                !
 ! A15   A(6,10,11)            125.0794         estimate D2E/DX2                !
 ! A16   A(6,10,13)            118.9611         estimate D2E/DX2                !
 ! A17   A(11,10,13)           115.9564         estimate D2E/DX2                !
 ! A18   A(10,11,12)           121.4431         estimate D2E/DX2                !
 ! A19   A(10,11,17)           122.4787         estimate D2E/DX2                !
 ! A20   A(12,11,17)           116.0775         estimate D2E/DX2                !
 ! A21   A(11,12,15)           121.2621         estimate D2E/DX2                !
 ! A22   A(11,12,18)           119.9841         estimate D2E/DX2                !
 ! A23   A(15,12,18)           118.7538         estimate D2E/DX2                !
 ! A24   A(10,13,14)           122.4248         estimate D2E/DX2                !
 ! A25   A(10,13,16)           121.6052         estimate D2E/DX2                !
 ! A26   A(14,13,16)           115.9699         estimate D2E/DX2                !
 ! A27   A(13,14,15)           120.1783         estimate D2E/DX2                !
 ! A28   A(12,15,14)           118.7305         estimate D2E/DX2                !
 ! D1    D(4,1,2,3)              0.0027         estimate D2E/DX2                !
 ! D2    D(4,1,2,9)            179.6712         estimate D2E/DX2                !
 ! D3    D(8,1,2,3)           -179.7893         estimate D2E/DX2                !
 ! D4    D(8,1,2,9)             -0.1208         estimate D2E/DX2                !
 ! D5    D(2,1,4,5)              0.3796         estimate D2E/DX2                !
 ! D6    D(8,1,4,5)           -179.8177         estimate D2E/DX2                !
 ! D7    D(1,2,3,6)             -0.6592         estimate D2E/DX2                !
 ! D8    D(1,2,3,7)            178.4672         estimate D2E/DX2                !
 ! D9    D(9,2,3,6)            179.7057         estimate D2E/DX2                !
 ! D10   D(9,2,3,7)             -1.1679         estimate D2E/DX2                !
 ! D11   D(2,3,6,5)              0.8805         estimate D2E/DX2                !
 ! D12   D(2,3,6,10)          -179.1526         estimate D2E/DX2                !
 ! D13   D(7,3,6,5)           -178.2333         estimate D2E/DX2                !
 ! D14   D(7,3,6,10)             1.7335         estimate D2E/DX2                !
 ! D15   D(1,4,5,6)             -0.0626         estimate D2E/DX2                !
 ! D16   D(4,5,6,3)             -0.5579         estimate D2E/DX2                !
 ! D17   D(4,5,6,10)           179.4698         estimate D2E/DX2                !
 ! D18   D(3,6,10,11)            4.6847         estimate D2E/DX2                !
 ! D19   D(3,6,10,13)         -175.9711         estimate D2E/DX2                !
 ! D20   D(5,6,10,11)         -175.3511         estimate D2E/DX2                !
 ! D21   D(5,6,10,13)            3.9931         estimate D2E/DX2                !
 ! D22   D(6,10,11,12)        -179.8289         estimate D2E/DX2                !
 ! D23   D(6,10,11,17)           0.5003         estimate D2E/DX2                !
 ! D24   D(13,10,11,12)          0.8092         estimate D2E/DX2                !
 ! D25   D(13,10,11,17)       -178.8616         estimate D2E/DX2                !
 ! D26   D(6,10,13,14)        -179.8426         estimate D2E/DX2                !
 ! D27   D(6,10,13,16)           0.0419         estimate D2E/DX2                !
 ! D28   D(11,10,13,14)         -0.4395         estimate D2E/DX2                !
 ! D29   D(11,10,13,16)        179.445          estimate D2E/DX2                !
 ! D30   D(10,11,12,15)         -0.6246         estimate D2E/DX2                !
 ! D31   D(10,11,12,18)        179.3389         estimate D2E/DX2                !
 ! D32   D(17,11,12,15)        179.0662         estimate D2E/DX2                !
 ! D33   D(17,11,12,18)         -0.9703         estimate D2E/DX2                !
 ! D34   D(11,12,15,14)          0.0118         estimate D2E/DX2                !
 ! D35   D(18,12,15,14)       -179.9521         estimate D2E/DX2                !
 ! D36   D(10,13,14,15)         -0.1388         estimate D2E/DX2                !
 ! D37   D(16,13,14,15)        179.9706         estimate D2E/DX2                !
 ! D38   D(13,14,15,12)          0.3585         estimate D2E/DX2                !
 --------------------------------------------------------------------------------
 Trust Radius=3.00D-01 FncErr=1.00D-07 GrdErr=1.00D-06 EigMax=2.50D+02 EigMin=1.00D-04
 Number of steps in this run=     95 maximum allowed number of steps=    108.
 GradGradGradGradGradGradGradGradGradGradGradGradGradGradGradGradGradGrad

 Leave Link  103 at Tue Apr  5 19:19:51 2022, MaxMem=  1879048192 cpu:               0.1 elap:               0.0
 (Enter /gpfs/software/gaussian16/sse4/tar/g16/l202.exe)
                          Input orientation:                          
 ---------------------------------------------------------------------
 Center     Atomic      Atomic             Coordinates (Angstroms)
 Number     Number       Type             X           Y           Z
 ---------------------------------------------------------------------
      1          6           0       -3.989950   -0.915350   -0.304730
      2          6           0       -3.527570    0.435010    0.225950
      3          6           0       -2.194410    0.679380    0.427640
      4          6           0       -2.902380   -1.821710   -0.542650
      5          6           0       -1.759590   -1.549410   -0.339820
      6          6           0       -1.125340   -0.363000    0.154310
      7         17           0       -1.729150    2.255340    0.996860
      8          8           0       -5.145250   -1.239900   -0.524450
      9         17           0       -4.793190    1.577820    0.525270
     10          6           0        0.364990   -0.356390    0.303400
     11          6           0        1.114500    0.690470    0.857450
     12          6           0        2.511920    0.617210    0.956820
     13          6           0        1.101280   -1.484690   -0.126780
     14          6           0        2.494310   -1.557120   -0.018860
     15          6           0        3.206170   -0.500430    0.521970
     16          1           0        0.611040   -2.353650   -0.562510
     17          1           0        0.658080    1.593700    1.236170
     18         17           0        3.396210    1.931450    1.627980
 ---------------------------------------------------------------------
                    Distance matrix (angstroms):
                    1          2          3          4          5
     1  C    0.000000
     2  C    1.522790   0.000000
     3  C    2.510676   1.370296   0.000000
     4  C    1.435585   2.464629   2.774551   0.000000
     5  C    2.319002   2.717310   2.396991   1.192165   0.000000
     6  C    2.953269   2.532323   1.517951   2.402386   1.433180
     7  Cl   4.105926   2.672493   1.739002   4.513191   4.032836
     8  O    1.219970   2.446490   3.646583   2.317175   3.404788
     9  Cl   2.747725   1.731300   2.751433   4.033909   4.441923
    10  C    4.432579   3.972951   2.763835   3.679493   2.520093
    11  C    5.475831   4.691787   3.336727   4.940309   3.835481
    12  C    6.798129   6.086280   4.736395   6.124654   4.961987
    13  C    5.126055   5.023536   3.981476   4.039285   2.869521
    14  C    6.522210   6.347563   5.213961   5.428501   4.265998
    15  C    7.255325   6.804846   5.528753   6.339841   5.147991
    16  H    4.827449   5.052364   4.248555   3.553516   2.513221
    17  H    5.502171   4.459010   3.102644   5.244626   4.267085
    18  Cl   8.148313   7.221063   5.853506   7.646573   6.524638
                    6          7          8          9         10
     6  C    0.000000
     7  Cl   2.816058   0.000000
     8  O    4.170053   5.118674   0.000000
     9  Cl   4.166235   3.173290   3.027442   0.000000
    10  C    1.497783   3.418690   5.641690   5.513367   0.000000
    11  C    2.573148   3.248784   6.694807   5.983188   1.401661
    12  C    3.851557   4.546619   8.017186   7.380626   2.446255
    13  C    2.508991   4.823041   6.263960   6.674497   1.414298
    14  C    3.815465   5.779633   7.662841   7.951829   2.465686
    15  C    4.349257   5.672493   8.449144   8.264920   2.853213
    16  H    2.737067   5.399159   5.863170   6.770925   2.190751
    17  H    2.860014   2.488755   6.693856   5.497452   2.181470
    18  Cl   5.280210   5.174218   9.361995   8.270870   4.022066
                   11         12         13         14         15
    11  C    0.000000
    12  C    1.402863   0.000000
    13  C    2.387510   2.753557   0.000000
    14  C    2.779111   2.383269   1.399080   0.000000
    15  C    2.430200   1.385712   2.412510   1.384137   0.000000
    16  H    3.396531   3.840276   1.088709   2.115826   3.368267
    17  H    1.080543   2.113833   3.395665   3.856748   3.374644
    18  Cl   2.709234   1.720364   4.473913   3.961771   2.678323
                   16         17         18
    16  H    0.000000
    17  H    4.338091   0.000000
    18  Cl   5.560351   2.786565   0.000000
 Stoichiometry    C12H2Cl3O(1-)
 Framework group  C1[X(C12H2Cl3O)]
 Deg. of freedom    48
 Full point group                 C1      NOp   1
 Largest Abelian subgroup         C1      NOp   1
 Largest concise Abelian subgroup C1      NOp   1
                         Standard orientation:                         
 ---------------------------------------------------------------------
 Center     Atomic      Atomic             Coordinates (Angstroms)
 Number     Number       Type             X           Y           Z
 ---------------------------------------------------------------------
      1          6           0       -3.220366    1.175793   -0.050861
      2          6           0       -2.618359   -0.222418   -0.012370
      3          6           0       -1.258693   -0.389520    0.020742
      4          6           0       -2.225119    2.210383   -0.047504
      5          6           0       -1.052229    1.998138   -0.024340
      6          6           0       -0.293978    0.782356    0.006267
      7         17           0       -0.636159   -2.011099    0.104781
      8          8           0       -4.410755    1.441395   -0.078360
      9         17           0       -3.768693   -1.516282   -0.005479
     10          6           0        1.201153    0.870614    0.018420
     11          6           0        2.073313   -0.224803   -0.045241
     12          6           0        3.465575   -0.053877   -0.024870
     13          6           0        1.811439    2.144695    0.085562
     14          6           0        3.200495    2.311423    0.097860
     15          6           0        4.034238    1.207772    0.046256
     16          1           0        1.221187    3.058476    0.129088
     17          1           0        1.720849   -1.243674   -0.117647
     18         17           0        4.501276   -1.426108   -0.087778
 ---------------------------------------------------------------------
 Rotational constants (GHZ):           0.8183455           0.2100342           0.1672612
 Leave Link  202 at Tue Apr  5 19:19:51 2022, MaxMem=  1879048192 cpu:               0.1 elap:               0.0
 (Enter /gpfs/software/gaussian16/sse4/tar/g16/l301.exe)
 Standard basis: 6-311+G(d,p) (5D, 7F)
 Ernie: Thresh=  0.10000D-02 Tol=  0.10000D-05 Strict=F.
 There are   404 symmetry adapted cartesian basis functions of A   symmetry.
 There are   388 symmetry adapted basis functions of A   symmetry.
   388 basis functions,   643 primitive gaussians,   404 cartesian basis functions
    67 alpha electrons       67 beta electrons
       nuclear repulsion energy      1231.9540256157 Hartrees.
 IExCor= 4336 DFT=T Ex+Corr=M062X ExCW=0 ScaHFX=  0.540000
 ScaDFX=  1.000000  1.000000  1.000000  1.000000 ScalE2=  1.000000  1.000000
 IRadAn=      5 IRanWt=     -1 IRanGd=            0 ICorTp=0 IEmpDi=  4
 NAtoms=   18 NActive=   18 NUniq=   18 SFac= 1.00D+00 NAtFMM=   60 NAOKFM=F Big=F
 Integral buffers will be    131072 words long.
 Raffenetti 2 integral format.
 Two-electron integral symmetry is turned on.
 Leave Link  301 at Tue Apr  5 19:19:51 2022, MaxMem=  1879048192 cpu:               0.5 elap:               0.1
 (Enter /gpfs/software/gaussian16/sse4/tar/g16/l302.exe)
 NPDir=0 NMtPBC=     1 NCelOv=     1 NCel=       1 NClECP=     1 NCelD=      1
         NCelK=      1 NCelE2=     1 NClLst=     1 CellRange=     0.0.
 One-electron integrals computed using PRISM.
 One-electron integral symmetry used in STVInt
 NBasis=   388 RedAO= T EigKep=  1.80D-06  NBF=   388
 NBsUse=   383 1.00D-06 EigRej=  9.64D-07 NBFU=   383
 Precomputing XC quadrature grid using
 IXCGrd= 4 IRadAn=           5 IRanWt=          -1 IRanGd=           0 AccXCQ= 0.00D+00.
 Generated NRdTot=       0 NPtTot=           0 NUsed=           0 NTot=          32
 NSgBfM=   395   395   395   395   395 MxSgAt=    18 MxSgA2=    18.
 Leave Link  302 at Tue Apr  5 19:19:51 2022, MaxMem=  1879048192 cpu:               2.6 elap:               0.4
 (Enter /gpfs/software/gaussian16/sse4/tar/g16/l303.exe)
 DipDrv:  MaxL=1.
 Leave Link  303 at Tue Apr  5 19:19:51 2022, MaxMem=  1879048192 cpu:               0.3 elap:               0.1
 (Enter /gpfs/software/gaussian16/sse4/tar/g16/l401.exe)
 ExpMin= 4.38D-02 ExpMax= 1.06D+05 ExpMxC= 3.62D+03 IAcc=3 IRadAn=         5 AccDes= 0.00D+00
 Harris functional with IExCor= 1009 and IRadAn=       5 diagonalized for initial guess.
 HarFok:  IExCor= 1009 AccDes= 0.00D+00 IRadAn=         5 IDoV= 1 UseB2=F ITyADJ=14
 ICtDFT=  3500011 ScaDFX=  1.000000  1.000000  1.000000  1.000000
 FoFCou: FMM=F IPFlag=           0 FMFlag=      100000 FMFlg1=           0
         NFxFlg=           0 DoJE=T BraDBF=F KetDBF=T FulRan=T
         wScrn=  0.000000 ICntrl=       500 IOpCl=  0 I1Cent=   200000004 NGrid=           0
         NMat0=    1 NMatS0=      1 NMatT0=    0 NMatD0=    1 NMtDS0=    0 NMtDT0=    0
 Petite list used in FoFCou.
 Harris En= -1913.13007211644    
 JPrj=0 DoOrth=F DoCkMO=F.
 Leave Link  401 at Tue Apr  5 19:19:55 2022, MaxMem=  1879048192 cpu:              23.0 elap:               3.3
 (Enter /gpfs/software/gaussian16/sse4/tar/g16/l502.exe)
 Integral symmetry usage will be decided dynamically.
 Closed shell SCF:
 Using DIIS extrapolation, IDIIS=  1040.
 NGot=  1879048192 LenX=  1878715301 LenY=  1878551644
 Requested convergence on RMS density matrix=1.00D-08 within 128 cycles.
 Requested convergence on MAX density matrix=1.00D-06.
 Requested convergence on             energy=1.00D-06.
 No special actions if energy rises.
 Fock matrices will be formed incrementally for  20 cycles.

 Cycle   1  Pass 1  IDiag  1:
 FoFJK:  IHMeth= 1 ICntrl=       0 DoSepK=F KAlg= 0 I1Cent=           0 FoldK=F
 IRaf= 820000000 NMat=       1 IRICut=       1 DoRegI=T DoRafI=F ISym2E= 0 IDoP0=0 IntGTp=1.
 FoFCou: FMM=F IPFlag=           0 FMFlag=      100000 FMFlg1=           0
         NFxFlg=           0 DoJE=F BraDBF=F KetDBF=F FulRan=T
         wScrn=  0.000000 ICntrl=         0 IOpCl=  0 I1Cent=           0 NGrid=           0
         NMat0=    1 NMatS0=      1 NMatT0=    0 NMatD0=    1 NMtDS0=    0 NMtDT0=    0
 Symmetry not used in FoFCou.
 E= -1913.50150657136    
 DIIS: error= 3.47D-02 at cycle   1 NSaved=   1.
 NSaved= 1 IEnMin= 1 EnMin= -1913.50150657136     IErMin= 1 ErrMin= 3.47D-02
 ErrMax= 3.47D-02  0.00D+00 EMaxC= 1.00D-01 BMatC= 6.38D-01 BMatP= 6.38D-01
 IDIUse=3 WtCom= 6.53D-01 WtEn= 3.47D-01
 Coeff-Com:  0.100D+01
 Coeff-En:   0.100D+01
 Coeff:      0.100D+01
 Gap=     0.140 Goal=   None    Shift=    0.000
 GapD=    0.140 DampG=1.000 DampE=0.500 DampFc=0.5000 IDamp=-1.
 Damping current iteration by 5.00D-01
 RMSDP=9.68D-02 MaxDP=6.74D+00              OVMax= 9.78D-01

 Cycle   2  Pass 1  IDiag  1:
 RMSU=  4.41D-02    CP:  1.23D+00
 E= -1913.46485932991     Delta-E=        0.036647241447 Rises=F Damp=T
 DIIS: error= 2.31D-02 at cycle   2 NSaved=   2.
 NSaved= 2 IEnMin= 1 EnMin= -1913.50150657136     IErMin= 2 ErrMin= 2.31D-02
 ErrMax= 2.31D-02  0.00D+00 EMaxC= 1.00D-01 BMatC= 1.38D-01 BMatP= 6.38D-01
 IDIUse=3 WtCom= 7.69D-01 WtEn= 2.31D-01
 Coeff-Com:  0.146D+00 0.854D+00
 Coeff-En:   0.535D+00 0.465D+00
 Coeff:      0.236D+00 0.764D+00
 Gap=     0.150 Goal=   None    Shift=    0.000
 RMSDP=4.98D-02 MaxDP=3.62D+00 DE= 3.66D-02 OVMax= 7.33D-01

 Cycle   3  Pass 1  IDiag  1:
 RMSU=  3.44D-02    CP:  1.14D+00  2.05D-01
 E= -1913.67544882651     Delta-E=       -0.210589496601 Rises=F Damp=F
 DIIS: error= 3.66D-02 at cycle   3 NSaved=   3.
 NSaved= 3 IEnMin= 3 EnMin= -1913.67544882651     IErMin= 2 ErrMin= 2.31D-02
 ErrMax= 3.66D-02  0.00D+00 EMaxC= 1.00D-01 BMatC= 2.25D-01 BMatP= 1.38D-01
 IDIUse=2 WtCom= 0.00D+00 WtEn= 1.00D+00
 Coeff-En:   0.000D+00 0.345D+00 0.655D+00
 Coeff:      0.000D+00 0.345D+00 0.655D+00
 Gap=     0.380 Goal=   None    Shift=    0.000
 RMSDP=3.17D-02 MaxDP=2.74D+00 DE=-2.11D-01 OVMax= 9.88D-01

 Cycle   4  Pass 1  IDiag  1:
 RMSU=  1.92D-02    CP:  1.04D+00  2.03D-01  3.08D-01
 E= -1912.99367391673     Delta-E=        0.681774909781 Rises=F Damp=F
 DIIS: error= 6.13D-02 at cycle   4 NSaved=   4.
 NSaved= 4 IEnMin= 3 EnMin= -1913.67544882651     IErMin= 2 ErrMin= 2.31D-02
 ErrMax= 6.13D-02  0.00D+00 EMaxC= 1.00D-01 BMatC= 5.57D-01 BMatP= 1.38D-01
 IDIUse=2 WtCom= 0.00D+00 WtEn= 1.00D+00
 Coeff-En:   0.000D+00 0.000D+00 0.689D+00 0.311D+00
 Coeff:      0.000D+00 0.000D+00 0.689D+00 0.311D+00
 Gap=    -0.039 Goal=   None    Shift=    0.000
 RMSDP=1.32D-02 MaxDP=5.05D-01 DE= 6.82D-01 OVMax= 9.85D-01

 Cycle   5  Pass 1  IDiag  1:
 RMSU=  9.08D-03    CP:  1.06D+00  1.45D-01  4.92D-01  6.63D-01
 E= -1913.96497340380     Delta-E=       -0.971299487068 Rises=F Damp=F
 DIIS: error= 9.70D-03 at cycle   5 NSaved=   5.
 NSaved= 5 IEnMin= 5 EnMin= -1913.96497340380     IErMin= 5 ErrMin= 9.70D-03
 ErrMax= 9.70D-03  0.00D+00 EMaxC= 1.00D-01 BMatC= 2.38D-02 BMatP= 1.38D-01
 IDIUse=3 WtCom= 9.03D-01 WtEn= 9.70D-02
 Coeff-Com: -0.244D-02 0.123D+00 0.279D+00 0.132D+00 0.468D+00
 Coeff-En:   0.000D+00 0.000D+00 0.000D+00 0.000D+00 0.100D+01
 Coeff:     -0.221D-02 0.111D+00 0.252D+00 0.119D+00 0.520D+00
 Gap=     0.075 Goal=   None    Shift=    0.000
 RMSDP=5.19D-03 MaxDP=2.48D-01 DE=-9.71D-01 OVMax= 6.35D-02

 Cycle   6  Pass 1  IDiag  1:
 RMSU=  3.59D-03    CP:  1.04D+00  1.26D-01  5.52D-01  6.08D-01  7.47D-01
 E= -1913.97277895321     Delta-E=       -0.007805549416 Rises=F Damp=F
 DIIS: error= 1.02D-02 at cycle   6 NSaved=   6.
 NSaved= 6 IEnMin= 6 EnMin= -1913.97277895321     IErMin= 5 ErrMin= 9.70D-03
 ErrMax= 1.02D-02  0.00D+00 EMaxC= 1.00D-01 BMatC= 1.65D-02 BMatP= 2.38D-02
 IDIUse=3 WtCom= 9.03D-01 WtEn= 9.70D-02
 Coeff-Com: -0.326D-01 0.861D-01-0.407D-01 0.690D-02 0.362D+00 0.618D+00
 Coeff-En:   0.000D+00 0.000D+00 0.000D+00 0.000D+00 0.395D+00 0.605D+00
 Coeff:     -0.295D-01 0.778D-01-0.367D-01 0.623D-02 0.365D+00 0.617D+00
 Gap=     0.080 Goal=   None    Shift=    0.000
 RMSDP=5.08D-03 MaxDP=2.81D-01 DE=-7.81D-03 OVMax= 7.52D-02

 Cycle   7  Pass 1  IDiag  1:
 RMSU=  2.84D-03    CP:  1.05D+00  1.31D-01  4.61D-01  6.31D-01  1.03D+00
                    CP:  7.73D-01
 E= -1913.99075882861     Delta-E=       -0.017979875398 Rises=F Damp=F
 DIIS: error= 3.11D-03 at cycle   7 NSaved=   7.
 NSaved= 7 IEnMin= 7 EnMin= -1913.99075882861     IErMin= 7 ErrMin= 3.11D-03
 ErrMax= 3.11D-03  0.00D+00 EMaxC= 1.00D-01 BMatC= 2.03D-03 BMatP= 1.65D-02
 IDIUse=3 WtCom= 9.69D-01 WtEn= 3.11D-02
 Coeff-Com: -0.233D-01 0.545D-01-0.544D-01-0.123D-01 0.130D+00 0.378D+00
 Coeff-Com:  0.527D+00
 Coeff-En:   0.000D+00 0.000D+00 0.000D+00 0.000D+00 0.000D+00 0.000D+00
 Coeff-En:   0.100D+01
 Coeff:     -0.226D-01 0.528D-01-0.527D-01-0.120D-01 0.126D+00 0.366D+00
 Coeff:      0.542D+00
 Gap=     0.091 Goal=   None    Shift=    0.000
 RMSDP=1.09D-03 MaxDP=8.34D-02 DE=-1.80D-02 OVMax= 2.60D-02

 Cycle   8  Pass 1  IDiag  1:
 RMSU=  7.64D-04    CP:  1.06D+00  1.32D-01  4.79D-01  6.27D-01  1.02D+00
                    CP:  8.04D-01  9.09D-01
 E= -1913.99253624477     Delta-E=       -0.001777416161 Rises=F Damp=F
 DIIS: error= 2.03D-03 at cycle   8 NSaved=   8.
 NSaved= 8 IEnMin= 8 EnMin= -1913.99253624477     IErMin= 8 ErrMin= 2.03D-03
 ErrMax= 2.03D-03  0.00D+00 EMaxC= 1.00D-01 BMatC= 4.98D-04 BMatP= 2.03D-03
 IDIUse=3 WtCom= 9.80D-01 WtEn= 2.03D-02
 Coeff-Com: -0.896D-02 0.179D-01-0.183D-01-0.440D-02-0.371D-02 0.936D-01
 Coeff-Com:  0.356D+00 0.567D+00
 Coeff-En:   0.000D+00 0.000D+00 0.000D+00 0.000D+00 0.000D+00 0.000D+00
 Coeff-En:   0.163D+00 0.837D+00
 Coeff:     -0.878D-02 0.176D-01-0.179D-01-0.431D-02-0.364D-02 0.917D-01
 Coeff:      0.353D+00 0.573D+00
 Gap=     0.095 Goal=   None    Shift=    0.000
 RMSDP=4.43D-04 MaxDP=2.26D-02 DE=-1.78D-03 OVMax= 1.06D-02

 Cycle   9  Pass 1  IDiag  1:
 RMSU=  3.53D-04    CP:  1.06D+00  1.30D-01  4.82D-01  6.28D-01  1.03D+00
                    CP:  8.34D-01  9.46D-01  8.17D-01
 E= -1913.99306261918     Delta-E=       -0.000526374411 Rises=F Damp=F
 DIIS: error= 6.44D-04 at cycle   9 NSaved=   9.
 NSaved= 9 IEnMin= 9 EnMin= -1913.99306261918     IErMin= 9 ErrMin= 6.44D-04
 ErrMax= 6.44D-04  0.00D+00 EMaxC= 1.00D-01 BMatC= 8.12D-05 BMatP= 4.98D-04
 IDIUse=3 WtCom= 9.94D-01 WtEn= 6.44D-03
 Coeff-Com: -0.216D-02 0.303D-02-0.280D-02-0.986D-03-0.235D-01 0.683D-03
 Coeff-Com:  0.129D+00 0.352D+00 0.546D+00
 Coeff-En:   0.000D+00 0.000D+00 0.000D+00 0.000D+00 0.000D+00 0.000D+00
 Coeff-En:   0.000D+00 0.307D-01 0.969D+00
 Coeff:     -0.215D-02 0.301D-02-0.278D-02-0.980D-03-0.233D-01 0.678D-03
 Coeff:      0.128D+00 0.349D+00 0.548D+00
 Gap=     0.096 Goal=   None    Shift=    0.000
 RMSDP=2.23D-04 MaxDP=1.31D-02 DE=-5.26D-04 OVMax= 6.57D-03

 Cycle  10  Pass 1  IDiag  1:
 RMSU=  1.52D-04    CP:  1.06D+00  1.30D-01  4.82D-01  6.29D-01  1.03D+00
                    CP:  8.41D-01  9.63D-01  8.19D-01  9.70D-01
 E= -1913.99315536956     Delta-E=       -0.000092750381 Rises=F Damp=F
 DIIS: error= 2.62D-04 at cycle  10 NSaved=  10.
 NSaved=10 IEnMin=10 EnMin= -1913.99315536956     IErMin=10 ErrMin= 2.62D-04
 ErrMax= 2.62D-04  0.00D+00 EMaxC= 1.00D-01 BMatC= 1.61D-05 BMatP= 8.12D-05
 IDIUse=3 WtCom= 9.97D-01 WtEn= 2.62D-03
 Coeff-Com:  0.733D-03-0.132D-02 0.276D-02-0.360D-03-0.151D-01-0.185D-01
 Coeff-Com: -0.548D-02 0.749D-01 0.322D+00 0.640D+00
 Coeff-En:   0.000D+00 0.000D+00 0.000D+00 0.000D+00 0.000D+00 0.000D+00
 Coeff-En:   0.000D+00 0.000D+00 0.000D+00 0.100D+01
 Coeff:      0.731D-03-0.131D-02 0.275D-02-0.360D-03-0.150D-01-0.184D-01
 Coeff:     -0.546D-02 0.747D-01 0.321D+00 0.641D+00
 Gap=     0.097 Goal=   None    Shift=    0.000
 RMSDP=1.93D-04 MaxDP=1.66D-02 DE=-9.28D-05 OVMax= 3.11D-03

 Cycle  11  Pass 1  IDiag  1:
 RMSU=  9.61D-05    CP:  1.06D+00  1.29D-01  4.84D-01  6.24D-01  1.02D+00
                    CP:  8.52D-01  9.59D-01  8.69D-01  1.03D+00  7.28D-01
 E= -1913.99317829412     Delta-E=       -0.000022924553 Rises=F Damp=F
 DIIS: error= 1.11D-04 at cycle  11 NSaved=  11.
 NSaved=11 IEnMin=11 EnMin= -1913.99317829412     IErMin=11 ErrMin= 1.11D-04
 ErrMax= 1.11D-04  0.00D+00 EMaxC= 1.00D-01 BMatC= 3.27D-06 BMatP= 1.61D-05
 IDIUse=3 WtCom= 9.99D-01 WtEn= 1.11D-03
 Coeff-Com:  0.723D-03-0.153D-02 0.179D-02-0.979D-04-0.113D-02-0.252D-02
 Coeff-Com: -0.217D-01-0.352D-01 0.286D-01 0.298D+00 0.733D+00
 Coeff-En:   0.000D+00 0.000D+00 0.000D+00 0.000D+00 0.000D+00 0.000D+00
 Coeff-En:   0.000D+00 0.000D+00 0.000D+00 0.000D+00 0.100D+01
 Coeff:      0.722D-03-0.153D-02 0.178D-02-0.977D-04-0.113D-02-0.251D-02
 Coeff:     -0.217D-01-0.351D-01 0.285D-01 0.297D+00 0.734D+00
 Gap=     0.097 Goal=   None    Shift=    0.000
 RMSDP=7.55D-05 MaxDP=4.87D-03 DE=-2.29D-05 OVMax= 2.44D-03

 Cycle  12  Pass 1  IDiag  1:
 RMSU=  3.50D-05    CP:  1.06D+00  1.29D-01  4.86D-01  6.23D-01  1.02D+00
                    CP:  8.51D-01  9.54D-01  8.80D-01  1.07D+00  7.35D-01
                    CP:  1.18D+00
 E= -1913.99318349918     Delta-E=       -0.000005205062 Rises=F Damp=F
 DIIS: error= 5.99D-05 at cycle  12 NSaved=  12.
 NSaved=12 IEnMin=12 EnMin= -1913.99318349918     IErMin=12 ErrMin= 5.99D-05
 ErrMax= 5.99D-05  0.00D+00 EMaxC= 1.00D-01 BMatC= 7.81D-07 BMatP= 3.27D-06
 IDIUse=1 WtCom= 1.00D+00 WtEn= 0.00D+00
 Coeff-Com:  0.103D-03-0.283D-03 0.437D-03-0.144D-03 0.253D-02 0.518D-02
 Coeff-Com: -0.398D-02-0.283D-01-0.545D-01-0.351D-01 0.270D+00 0.845D+00
 Coeff:      0.103D-03-0.283D-03 0.437D-03-0.144D-03 0.253D-02 0.518D-02
 Coeff:     -0.398D-02-0.283D-01-0.545D-01-0.351D-01 0.270D+00 0.845D+00
 Gap=     0.097 Goal=   None    Shift=    0.000
 RMSDP=5.56D-05 MaxDP=3.61D-03 DE=-5.21D-06 OVMax= 1.67D-03

 Cycle  13  Pass 1  IDiag  1:
 RMSU=  1.55D-05    CP:  1.06D+00  1.29D-01  4.87D-01  6.22D-01  1.02D+00
                    CP:  8.52D-01  9.45D-01  8.86D-01  1.09D+00  7.41D-01
                    CP:  1.32D+00  1.30D+00
 E= -1913.99318557245     Delta-E=       -0.000002073270 Rises=F Damp=F
 DIIS: error= 1.82D-05 at cycle  13 NSaved=  13.
 NSaved=13 IEnMin=13 EnMin= -1913.99318557245     IErMin=13 ErrMin= 1.82D-05
 ErrMax= 1.82D-05  0.00D+00 EMaxC= 1.00D-01 BMatC= 1.28D-07 BMatP= 7.81D-07
 IDIUse=1 WtCom= 1.00D+00 WtEn= 0.00D+00
 Coeff-Com: -0.927D-04 0.160D-03-0.769D-04-0.934D-04 0.148D-02 0.348D-02
 Coeff-Com:  0.317D-02-0.721D-02-0.305D-01-0.781D-01-0.217D-01 0.358D+00
 Coeff-Com:  0.772D+00
 Coeff:     -0.927D-04 0.160D-03-0.769D-04-0.934D-04 0.148D-02 0.348D-02
 Coeff:      0.317D-02-0.721D-02-0.305D-01-0.781D-01-0.217D-01 0.358D+00
 Coeff:      0.772D+00
 Gap=     0.097 Goal=   None    Shift=    0.000
 RMSDP=2.39D-05 MaxDP=1.39D-03 DE=-2.07D-06 OVMax= 1.12D-03

 Cycle  14  Pass 1  IDiag  1:
 RMSU=  8.80D-06    CP:  1.06D+00  1.29D-01  4.87D-01  6.22D-01  1.02D+00
                    CP:  8.52D-01  9.43D-01  8.89D-01  1.10D+00  7.13D-01
                    CP:  1.42D+00  1.58D+00  1.15D+00
 E= -1913.99318618110     Delta-E=       -0.000000608649 Rises=F Damp=F
 DIIS: error= 1.31D-05 at cycle  14 NSaved=  14.
 NSaved=14 IEnMin=14 EnMin= -1913.99318618110     IErMin=14 ErrMin= 1.31D-05
 ErrMax= 1.31D-05  0.00D+00 EMaxC= 1.00D-01 BMatC= 2.45D-08 BMatP= 1.28D-07
 IDIUse=1 WtCom= 1.00D+00 WtEn= 0.00D+00
 Coeff-Com: -0.641D-04 0.112D-03-0.157D-03-0.358D-04 0.942D-04 0.594D-03
 Coeff-Com:  0.236D-02 0.226D-02-0.317D-03-0.191D-01-0.479D-01-0.592D-02
 Coeff-Com:  0.310D+00 0.758D+00
 Coeff:     -0.641D-04 0.112D-03-0.157D-03-0.358D-04 0.942D-04 0.594D-03
 Coeff:      0.236D-02 0.226D-02-0.317D-03-0.191D-01-0.479D-01-0.592D-02
 Coeff:      0.310D+00 0.758D+00
 Gap=     0.097 Goal=   None    Shift=    0.000
 RMSDP=8.02D-06 MaxDP=3.01D-04 DE=-6.09D-07 OVMax= 6.83D-04

 Cycle  15  Pass 1  IDiag  1:
 RMSU=  3.72D-06    CP:  1.06D+00  1.29D-01  4.87D-01  6.22D-01  1.02D+00
                    CP:  8.52D-01  9.43D-01  8.89D-01  1.09D+00  7.08D-01
                    CP:  1.44D+00  1.68D+00  1.35D+00  1.49D+00
 E= -1913.99318642347     Delta-E=       -0.000000242376 Rises=F Damp=F
 DIIS: error= 9.87D-06 at cycle  15 NSaved=  15.
 NSaved=15 IEnMin=15 EnMin= -1913.99318642347     IErMin=15 ErrMin= 9.87D-06
 ErrMax= 9.87D-06  0.00D+00 EMaxC= 1.00D-01 BMatC= 9.99D-09 BMatP= 2.45D-08
 IDIUse=1 WtCom= 1.00D+00 WtEn= 0.00D+00
 Coeff-Com:  0.203D-04-0.305D-04-0.318D-04 0.437D-04-0.532D-03-0.131D-02
 Coeff-Com: -0.725D-03 0.236D-02 0.990D-02 0.215D-01-0.362D-02-0.124D+00
 Coeff-Com: -0.250D+00 0.538D-01 0.129D+01
 Coeff:      0.203D-04-0.305D-04-0.318D-04 0.437D-04-0.532D-03-0.131D-02
 Coeff:     -0.725D-03 0.236D-02 0.990D-02 0.215D-01-0.362D-02-0.124D+00
 Coeff:     -0.250D+00 0.538D-01 0.129D+01
 Gap=     0.097 Goal=   None    Shift=    0.000
 RMSDP=1.31D-05 MaxDP=6.01D-04 DE=-2.42D-07 OVMax= 1.00D-03

 Cycle  16  Pass 1  IDiag  1:
 RMSU=  2.09D-06    CP:  1.06D+00  1.29D-01  4.87D-01  6.22D-01  1.02D+00
                    CP:  8.51D-01  9.43D-01  8.93D-01  1.10D+00  6.99D-01
                    CP:  1.49D+00  1.81D+00  1.65D+00  2.26D+00  2.03D+00
 E= -1913.99318665408     Delta-E=       -0.000000230604 Rises=F Damp=F
 DIIS: error= 5.31D-06 at cycle  16 NSaved=  16.
 NSaved=16 IEnMin=16 EnMin= -1913.99318665408     IErMin=16 ErrMin= 5.31D-06
 ErrMax= 5.31D-06  0.00D+00 EMaxC= 1.00D-01 BMatC= 4.09D-09 BMatP= 9.99D-09
 IDIUse=1 WtCom= 1.00D+00 WtEn= 0.00D+00
 Coeff-Com:  0.310D-04-0.463D-04 0.305D-04 0.237D-04-0.133D-03-0.474D-03
 Coeff-Com: -0.116D-02-0.882D-03 0.154D-02 0.121D-01 0.230D-01-0.400D-02
 Coeff-Com: -0.173D+00-0.419D+00 0.317D+00 0.125D+01
 Coeff:      0.310D-04-0.463D-04 0.305D-04 0.237D-04-0.133D-03-0.474D-03
 Coeff:     -0.116D-02-0.882D-03 0.154D-02 0.121D-01 0.230D-01-0.400D-02
 Coeff:     -0.173D+00-0.419D+00 0.317D+00 0.125D+01
 Gap=     0.097 Goal=   None    Shift=    0.000
 RMSDP=1.12D-05 MaxDP=4.73D-04 DE=-2.31D-07 OVMax= 7.97D-04

 Cycle  17  Pass 1  IDiag  1:
 RMSU=  2.91D-06    CP:  1.06D+00  1.29D-01  4.87D-01  6.22D-01  1.02D+00
                    CP:  8.51D-01  9.43D-01  8.93D-01  1.10D+00  6.95D-01
                    CP:  1.52D+00  1.92D+00  1.84D+00  2.96D+00  3.00D+00
                    CP:  1.78D+00
 E= -1913.99318674382     Delta-E=       -0.000000089738 Rises=F Damp=F
 DIIS: error= 1.76D-06 at cycle  17 NSaved=  17.
 NSaved=17 IEnMin=17 EnMin= -1913.99318674382     IErMin=17 ErrMin= 1.76D-06
 ErrMax= 1.76D-06  0.00D+00 EMaxC= 1.00D-01 BMatC= 1.25D-09 BMatP= 4.09D-09
 IDIUse=1 WtCom= 1.00D+00 WtEn= 0.00D+00
 Coeff-Com:  0.937D-05-0.127D-04 0.289D-04 0.530D-05 0.604D-04 0.759D-04
 Coeff-Com: -0.427D-03-0.765D-03-0.154D-02 0.304D-03 0.115D-01 0.284D-01
 Coeff-Com: -0.204D-01-0.259D+00-0.179D+00 0.681D+00 0.740D+00
 Coeff:      0.937D-05-0.127D-04 0.289D-04 0.530D-05 0.604D-04 0.759D-04
 Coeff:     -0.427D-03-0.765D-03-0.154D-02 0.304D-03 0.115D-01 0.284D-01
 Coeff:     -0.204D-01-0.259D+00-0.179D+00 0.681D+00 0.740D+00
 Gap=     0.097 Goal=   None    Shift=    0.000
 RMSDP=4.15D-06 MaxDP=1.80D-04 DE=-8.97D-08 OVMax= 3.21D-04

 Cycle  18  Pass 1  IDiag  1:
 RMSU=  2.35D-06    CP:  1.06D+00  1.29D-01  4.87D-01  6.22D-01  1.02D+00
                    CP:  8.51D-01  9.42D-01  8.93D-01  1.10D+00  6.93D-01
                    CP:  1.53D+00  1.96D+00  1.93D+00  3.00D+00  3.00D+00
                    CP:  2.16D+00  1.15D+00
 E= -1913.99318675587     Delta-E=       -0.000000012052 Rises=F Damp=F
 DIIS: error= 6.65D-07 at cycle  18 NSaved=  18.
 NSaved=18 IEnMin=18 EnMin= -1913.99318675587     IErMin=18 ErrMin= 6.65D-07
 ErrMax= 6.65D-07  0.00D+00 EMaxC= 1.00D-01 BMatC= 1.84D-10 BMatP= 1.25D-09
 IDIUse=1 WtCom= 1.00D+00 WtEn= 0.00D+00
 Coeff-Com: -0.302D-05 0.576D-05 0.102D-04-0.322D-05 0.451D-04 0.103D-03
 Coeff-Com:  0.132D-04 0.691D-04-0.781D-03-0.232D-02-0.631D-03 0.895D-02
 Coeff-Com:  0.283D-01-0.119D-01-0.116D+00 0.338D-03 0.261D+00 0.833D+00
 Coeff:     -0.302D-05 0.576D-05 0.102D-04-0.322D-05 0.451D-04 0.103D-03
 Coeff:      0.132D-04 0.691D-04-0.781D-03-0.232D-02-0.631D-03 0.895D-02
 Coeff:      0.283D-01-0.119D-01-0.116D+00 0.338D-03 0.261D+00 0.833D+00
 Gap=     0.097 Goal=   None    Shift=    0.000
 RMSDP=1.38D-06 MaxDP=8.30D-05 DE=-1.21D-08 OVMax= 6.94D-05

 Cycle  19  Pass 1  IDiag  1:
 RMSU=  2.67D-07    CP:  1.06D+00  1.29D-01  4.87D-01  6.22D-01  1.02D+00
                    CP:  8.51D-01  9.42D-01  8.93D-01  1.10D+00  6.91D-01
                    CP:  1.54D+00  1.98D+00  1.95D+00  3.00D+00  3.00D+00
                    CP:  2.25D+00  1.32D+00  1.23D+00
 E= -1913.99318675671     Delta-E=       -0.000000000838 Rises=F Damp=F
 DIIS: error= 3.96D-07 at cycle  19 NSaved=  19.
 NSaved=19 IEnMin=19 EnMin= -1913.99318675671     IErMin=19 ErrMin= 3.96D-07
 ErrMax= 3.96D-07  0.00D+00 EMaxC= 1.00D-01 BMatC= 2.93D-11 BMatP= 1.84D-10
 IDIUse=1 WtCom= 1.00D+00 WtEn= 0.00D+00
 Coeff-Com: -0.240D-05 0.394D-05 0.132D-05-0.183D-05 0.901D-05 0.251D-04
 Coeff-Com:  0.340D-04 0.185D-03-0.909D-04-0.804D-03-0.165D-02-0.135D-02
 Coeff-Com:  0.120D-01 0.331D-01-0.120D-01-0.101D+00-0.103D-01 0.279D+00
 Coeff-Com:  0.803D+00
 Coeff:     -0.240D-05 0.394D-05 0.132D-05-0.183D-05 0.901D-05 0.251D-04
 Coeff:      0.340D-04 0.185D-03-0.909D-04-0.804D-03-0.165D-02-0.135D-02
 Coeff:      0.120D-01 0.331D-01-0.120D-01-0.101D+00-0.103D-01 0.279D+00
 Coeff:      0.803D+00
 Gap=     0.097 Goal=   None    Shift=    0.000
 RMSDP=2.77D-07 MaxDP=1.77D-05 DE=-8.38D-10 OVMax= 1.29D-05

 Cycle  20  Pass 1  IDiag  1:
 RMSU=  1.05D-07    CP:  1.06D+00  1.29D-01  4.87D-01  6.22D-01  1.02D+00
                    CP:  8.51D-01  9.42D-01  8.94D-01  1.10D+00  6.91D-01
                    CP:  1.54D+00  1.98D+00  1.95D+00  3.00D+00  3.00D+00
                    CP:  2.27D+00  1.33D+00  1.26D+00  1.03D+00
 E= -1913.99318675663     Delta-E=        0.000000000071 Rises=F Damp=F
 DIIS: error= 1.20D-07 at cycle  20 NSaved=  20.
 NSaved=20 IEnMin=19 EnMin= -1913.99318675671     IErMin=20 ErrMin= 1.20D-07
 ErrMax= 1.20D-07  0.00D+00 EMaxC= 1.00D-01 BMatC= 5.47D-12 BMatP= 2.93D-11
 IDIUse=1 WtCom= 1.00D+00 WtEn= 0.00D+00
 Coeff-Com: -0.278D-06 0.222D-06-0.143D-05-0.485D-06-0.218D-05-0.201D-06
 Coeff-Com: -0.136D-05 0.584D-04 0.255D-04 0.531D-04-0.310D-03-0.135D-02
 Coeff-Com: -0.409D-04 0.135D-01 0.114D-01-0.357D-01-0.388D-01-0.375D-01
 Coeff-Com:  0.320D+00 0.769D+00
 Coeff:     -0.278D-06 0.222D-06-0.143D-05-0.485D-06-0.218D-05-0.201D-06
 Coeff:     -0.136D-05 0.584D-04 0.255D-04 0.531D-04-0.310D-03-0.135D-02
 Coeff:     -0.409D-04 0.135D-01 0.114D-01-0.357D-01-0.388D-01-0.375D-01
 Coeff:      0.320D+00 0.769D+00
 Gap=     0.097 Goal=   None    Shift=    0.000
 RMSDP=1.49D-07 MaxDP=9.21D-06 DE= 7.14D-11 OVMax= 2.07D-06

 Cycle  21  Pass 1  IDiag  1:
 Restarting incremental Fock formation.
 E= -1913.99318675672     Delta-E=       -0.000000000085 Rises=F Damp=F
 DIIS: error= 4.60D-08 at cycle  21 NSaved=  20.
 NSaved=20 IEnMin=20 EnMin= -1913.99318675672     IErMin=20 ErrMin= 4.60D-08
 ErrMax= 4.60D-08  0.00D+00 EMaxC= 1.00D-01 BMatC= 7.72D-13 BMatP= 5.47D-12
 IDIUse=1 WtCom= 1.00D+00 WtEn= 0.00D+00
 Coeff-Com:  0.195D-06-0.434D-06-0.103D-05-0.225D-05-0.866D-06-0.641D-05
 Coeff-Com:  0.160D-05 0.154D-04 0.129D-03 0.981D-04-0.262D-03-0.174D-02
 Coeff-Com:  0.704D-03 0.456D-02 0.215D-02-0.105D-01-0.552D-01-0.910D-03
 Coeff-Com:  0.264D+00 0.797D+00
 Coeff:      0.195D-06-0.434D-06-0.103D-05-0.225D-05-0.866D-06-0.641D-05
 Coeff:      0.160D-05 0.154D-04 0.129D-03 0.981D-04-0.262D-03-0.174D-02
 Coeff:      0.704D-03 0.456D-02 0.215D-02-0.105D-01-0.552D-01-0.910D-03
 Coeff:      0.264D+00 0.797D+00
 Gap=     0.097 Goal=   None    Shift=    0.000
 RMSDP=3.31D-08 MaxDP=1.69D-06 DE=-8.46D-11 OVMax= 8.29D-07

 Cycle  22  Pass 1  IDiag  1:
 RMSU=  3.30D-08    CP:  1.00D+00
 E= -1913.99318675671     Delta-E=        0.000000000007 Rises=F Damp=F
 DIIS: error= 1.43D-08 at cycle  22 NSaved=  20.
 NSaved=20 IEnMin=19 EnMin= -1913.99318675672     IErMin=20 ErrMin= 1.43D-08
 ErrMax= 1.43D-08  0.00D+00 EMaxC= 1.00D-01 BMatC= 1.13D-13 BMatP= 7.72D-13
 IDIUse=1 WtCom= 1.00D+00 WtEn= 0.00D+00
 Coeff-Com:  0.485D-07-0.142D-06-0.492D-06 0.666D-06-0.142D-05-0.459D-05
 Coeff-Com:  0.105D-05 0.299D-04 0.530D-04 0.987D-04-0.536D-03-0.130D-02
 Coeff-Com: -0.692D-03 0.578D-02 0.255D-02-0.113D-01-0.423D-01-0.367D-01
 Coeff-Com:  0.199D+00 0.885D+00
 Coeff:      0.485D-07-0.142D-06-0.492D-06 0.666D-06-0.142D-05-0.459D-05
 Coeff:      0.105D-05 0.299D-04 0.530D-04 0.987D-04-0.536D-03-0.130D-02
 Coeff:     -0.692D-03 0.578D-02 0.255D-02-0.113D-01-0.423D-01-0.367D-01
 Coeff:      0.199D+00 0.885D+00
 Gap=     0.097 Goal=   None    Shift=    0.000
 RMSDP=1.33D-08 MaxDP=4.61D-07 DE= 6.82D-12 OVMax= 4.80D-07

 Cycle  23  Pass 1  IDiag  1:
 RMSU=  1.23D-08    CP:  1.00D+00  1.15D+00
 E= -1913.99318675674     Delta-E=       -0.000000000031 Rises=F Damp=F
 DIIS: error= 7.65D-09 at cycle  23 NSaved=  20.
 NSaved=20 IEnMin=20 EnMin= -1913.99318675674     IErMin=20 ErrMin= 7.65D-09
 ErrMax= 7.65D-09  0.00D+00 EMaxC= 1.00D-01 BMatC= 3.06D-14 BMatP= 1.13D-13
 IDIUse=1 WtCom= 1.00D+00 WtEn= 0.00D+00
 Coeff-Com:  0.157D-06 0.532D-07 0.231D-06-0.457D-06-0.333D-05-0.253D-05
 Coeff-Com: -0.560D-05 0.182D-04 0.107D-03 0.487D-04-0.800D-03-0.138D-02
 Coeff-Com:  0.254D-02 0.367D-02 0.663D-02-0.196D-01-0.804D-01-0.899D-01
 Coeff-Com:  0.449D+00 0.730D+00
 Coeff:      0.157D-06 0.532D-07 0.231D-06-0.457D-06-0.333D-05-0.253D-05
 Coeff:     -0.560D-05 0.182D-04 0.107D-03 0.487D-04-0.800D-03-0.138D-02
 Coeff:      0.254D-02 0.367D-02 0.663D-02-0.196D-01-0.804D-01-0.899D-01
 Coeff:      0.449D+00 0.730D+00
 Gap=     0.097 Goal=   None    Shift=    0.000
 RMSDP=6.13D-09 MaxDP=4.83D-07 DE=-3.14D-11 OVMax= 2.52D-07

 SCF Done:  E(RM062X) =  -1913.99318676     A.U. after   23 cycles
            NFock= 23  Conv=0.61D-08     -V/T= 2.0028
 KE= 1.908674008529D+03 PE=-7.003904338762D+03 EE= 1.949283117860D+03
 Leave Link  502 at Tue Apr  5 19:27:57 2022, MaxMem=  1879048192 cpu:            2620.4 elap:             482.5
 (Enter /gpfs/software/gaussian16/sse4/tar/g16/l601.exe)
 Copying SCF densities to generalized density rwf, IOpCl= 0 IROHF=0.

 **********************************************************************

            Population analysis using the SCF density.

 **********************************************************************

 Orbital symmetries:
       Occupied  (A) (A) (A) (A) (A) (A) (A) (A) (A) (A) (A) (A)
                 (A) (A) (A) (A) (A) (A) (A) (A) (A) (A) (A) (A)
                 (A) (A) (A) (A) (A) (A) (A) (A) (A) (A) (A) (A)
                 (A) (A) (A) (A) (A) (A) (A) (A) (A) (A) (A) (A)
                 (A) (A) (A) (A) (A) (A) (A) (A) (A) (A) (A) (A)
                 (A) (A) (A) (A) (A) (A) (A)
       Virtual   (A) (A) (A) (A) (A) (A) (A) (A) (A) (A) (A) (A)
                 (A) (A) (A) (A) (A) (A) (A) (A) (A) (A) (A) (A)
                 (A) (A) (A) (A) (A) (A) (A) (A) (A) (A) (A) (A)
                 (A) (A) (A) (A) (A) (A) (A) (A) (A) (A) (A) (A)
                 (A) (A) (A) (A) (A) (A) (A) (A) (A) (A) (A) (A)
                 (A) (A) (A) (A) (A) (A) (A) (A) (A) (A) (A) (A)
                 (A) (A) (A) (A) (A) (A) (A) (A) (A) (A) (A) (A)
                 (A) (A) (A) (A) (A) (A) (A) (A) (A) (A) (A) (A)
                 (A) (A) (A) (A) (A) (A) (A) (A) (A) (A) (A) (A)
                 (A) (A) (A) (A) (A) (A) (A) (A) (A) (A) (A) (A)
                 (A) (A) (A) (A) (A) (A) (A) (A) (A) (A) (A) (A)
                 (A) (A) (A) (A) (A) (A) (A) (A) (A) (A) (A) (A)
                 (A) (A) (A) (A) (A) (A) (A) (A) (A) (A) (A) (A)
                 (A) (A) (A) (A) (A) (A) (A) (A) (A) (A) (A) (A)
                 (A) (A) (A) (A) (A) (A) (A) (A) (A) (A) (A) (A)
                 (A) (A) (A) (A) (A) (A) (A) (A) (A) (A) (A) (A)
                 (A) (A) (A) (A) (A) (A) (A) (A) (A) (A) (A) (A)
                 (A) (A) (A) (A) (A) (A) (A) (A) (A) (A) (A) (A)
                 (A) (A) (A) (A) (A) (A) (A) (A) (A) (A) (A) (A)
                 (A) (A) (A) (A) (A) (A) (A) (A) (A) (A) (A) (A)
                 (A) (A) (A) (A) (A) (A) (A) (A) (A) (A) (A) (A)
                 (A) (A) (A) (A) (A) (A) (A) (A) (A) (A) (A) (A)
                 (A) (A) (A) (A) (A) (A) (A) (A) (A) (A) (A) (A)
                 (A) (A) (A) (A) (A) (A) (A) (A) (A) (A) (A) (A)
                 (A) (A) (A) (A) (A) (A) (A) (A) (A) (A) (A) (A)
                 (A) (A) (A) (A) (A) (A) (A) (A) (A) (A) (A) (A)
                 (A) (A) (A) (A)
 The electronic state is 1-A.
 Alpha  occ. eigenvalues -- -102.58545-102.57884-102.56367 -19.45381 -10.53892
 Alpha  occ. eigenvalues --  -10.51908 -10.51290 -10.49978 -10.48936 -10.48497
 Alpha  occ. eigenvalues --  -10.48367 -10.47656 -10.46466 -10.45936 -10.42605
 Alpha  occ. eigenvalues --  -10.40198  -9.72909  -9.72187  -9.70594  -7.45404
 Alpha  occ. eigenvalues --   -7.44758  -7.44744  -7.44690  -7.44034  -7.44015
 Alpha  occ. eigenvalues --   -7.43118  -7.42442  -7.42419  -1.01679  -0.91156
 Alpha  occ. eigenvalues --   -0.89629  -0.85248  -0.83844  -0.81387  -0.75823
 Alpha  occ. eigenvalues --   -0.73479  -0.70096  -0.67052  -0.58814  -0.58270
 Alpha  occ. eigenvalues --   -0.54435  -0.51903  -0.47257  -0.46329  -0.43259
 Alpha  occ. eigenvalues --   -0.42182  -0.41275  -0.38839  -0.38024  -0.37698
 Alpha  occ. eigenvalues --   -0.36763  -0.35622  -0.35127  -0.32841  -0.31914
 Alpha  occ. eigenvalues --   -0.29412  -0.29364  -0.28851  -0.27228  -0.26061
 Alpha  occ. eigenvalues --   -0.22789  -0.22547  -0.21428  -0.21033  -0.19307
 Alpha  occ. eigenvalues --   -0.19256  -0.10586
 Alpha virt. eigenvalues --   -0.00845   0.07883   0.09305   0.10052   0.10172
 Alpha virt. eigenvalues --    0.11385   0.11717   0.13234   0.13492   0.14514
 Alpha virt. eigenvalues --    0.14685   0.15728   0.15759   0.15968   0.16447
 Alpha virt. eigenvalues --    0.16520   0.17162   0.17735   0.17849   0.18051
 Alpha virt. eigenvalues --    0.18547   0.18943   0.19396   0.19603   0.20310
 Alpha virt. eigenvalues --    0.21001   0.21306   0.21947   0.22149   0.22969
 Alpha virt. eigenvalues --    0.23069   0.23695   0.23884   0.24456   0.24903
 Alpha virt. eigenvalues --    0.25357   0.25640   0.27020   0.27218   0.27792
 Alpha virt. eigenvalues --    0.28021   0.28574   0.29123   0.30004   0.30503
 Alpha virt. eigenvalues --    0.30620   0.31122   0.31304   0.31595   0.31925
 Alpha virt. eigenvalues --    0.32420   0.32758   0.33086   0.34032   0.34183
 Alpha virt. eigenvalues --    0.35212   0.35328   0.35907   0.36499   0.37091
 Alpha virt. eigenvalues --    0.37629   0.37848   0.38958   0.39720   0.40078
 Alpha virt. eigenvalues --    0.41057   0.41398   0.42459   0.43341   0.44673
 Alpha virt. eigenvalues --    0.45108   0.45444   0.45868   0.46149   0.46799
 Alpha virt. eigenvalues --    0.47502   0.48564   0.49664   0.52399   0.53157
 Alpha virt. eigenvalues --    0.54308   0.56397   0.56972   0.57842   0.58097
 Alpha virt. eigenvalues --    0.59771   0.60376   0.61660   0.61913   0.62584
 Alpha virt. eigenvalues --    0.63742   0.65434   0.66440   0.66706   0.67453
 Alpha virt. eigenvalues --    0.68622   0.70168   0.70440   0.71101   0.71665
 Alpha virt. eigenvalues --    0.71789   0.72493   0.73139   0.74623   0.75615
 Alpha virt. eigenvalues --    0.75892   0.76982   0.77583   0.77841   0.77925
 Alpha virt. eigenvalues --    0.79337   0.79892   0.80846   0.82103   0.82963
 Alpha virt. eigenvalues --    0.82988   0.84280   0.85899   0.87451   0.87740
 Alpha virt. eigenvalues --    0.88416   0.89813   0.92164   0.94529   0.95607
 Alpha virt. eigenvalues --    0.97320   0.98284   0.98410   0.99580   1.00786
 Alpha virt. eigenvalues --    1.00888   1.01837   1.02484   1.03019   1.04119
 Alpha virt. eigenvalues --    1.04610   1.05346   1.05798   1.06917   1.07641
 Alpha virt. eigenvalues --    1.08162   1.09213   1.09827   1.10211   1.10919
 Alpha virt. eigenvalues --    1.11612   1.13390   1.14775   1.15225   1.15994
 Alpha virt. eigenvalues --    1.16570   1.17370   1.17815   1.20189   1.20318
 Alpha virt. eigenvalues --    1.24865   1.26078   1.27808   1.28631   1.29630
 Alpha virt. eigenvalues --    1.30720   1.33596   1.33829   1.34625   1.36093
 Alpha virt. eigenvalues --    1.37596   1.38216   1.38724   1.40442   1.41827
 Alpha virt. eigenvalues --    1.44915   1.46236   1.46431   1.46788   1.48501
 Alpha virt. eigenvalues --    1.50244   1.51729   1.54266   1.59116   1.60445
 Alpha virt. eigenvalues --    1.63163   1.66709   1.66937   1.71198   1.73275
 Alpha virt. eigenvalues --    1.73612   1.74718   1.76103   1.78807   1.85041
 Alpha virt. eigenvalues --    1.85860   1.88410   1.90678   1.91602   1.92385
 Alpha virt. eigenvalues --    1.93222   1.93651   1.96372   1.97388   1.99778
 Alpha virt. eigenvalues --    2.01276   2.02689   2.03572   2.04466   2.06431
 Alpha virt. eigenvalues --    2.08192   2.09136   2.10384   2.12232   2.13478
 Alpha virt. eigenvalues --    2.17145   2.18965   2.23252   2.26423   2.29621
 Alpha virt. eigenvalues --    2.34009   2.35982   2.38554   2.39567   2.41303
 Alpha virt. eigenvalues --    2.41682   2.42093   2.42950   2.45392   2.46408
 Alpha virt. eigenvalues --    2.51279   2.51928   2.53161   2.54119   2.59114
 Alpha virt. eigenvalues --    2.60727   2.61212   2.65151   2.67481   2.71144
 Alpha virt. eigenvalues --    2.71427   2.77665   2.78475   2.78710   2.81208
 Alpha virt. eigenvalues --    2.81948   2.83806   2.87591   2.90526   2.91454
 Alpha virt. eigenvalues --    2.93670   2.96410   2.97891   3.01370   3.02019
 Alpha virt. eigenvalues --    3.03469   3.07616   3.07930   3.13663   3.15043
 Alpha virt. eigenvalues --    3.15725   3.17571   3.19284   3.21990   3.24907
 Alpha virt. eigenvalues --    3.26055   3.32449   3.33679   3.35024   3.39839
 Alpha virt. eigenvalues --    3.40911   3.47628   3.50719   3.53917   3.54672
 Alpha virt. eigenvalues --    3.57258   3.70118   3.73412   3.75506   3.83266
 Alpha virt. eigenvalues --    3.84278   3.85734   3.96849   4.13069   4.14641
 Alpha virt. eigenvalues --    4.24944   4.29471   4.62471   4.80418   4.90491
 Alpha virt. eigenvalues --    5.33725   5.49448   5.98446  10.06577  10.08914
 Alpha virt. eigenvalues --   10.12798  23.54161  23.65777  23.79882  24.02772
 Alpha virt. eigenvalues --   24.03385  24.05369  24.09416  24.17481  24.19905
 Alpha virt. eigenvalues --   24.21322  24.26793  25.04770  26.01473  26.03141
 Alpha virt. eigenvalues --   26.11220  26.31446  26.36163  26.49827  26.75995
 Alpha virt. eigenvalues --   26.80344  27.00214  50.28903 216.16720 216.19224
 Alpha virt. eigenvalues --  216.23884
          Condensed to atoms (all electrons):
               1          2          3          4          5          6
     1  C   13.370116  -1.993735  -1.610970   2.287486  -0.693526  -2.700803
     2  C   -1.993735  16.775325  -1.023658  -1.064009   0.996927  -2.964118
     3  C   -1.610970  -1.023658  18.337361   1.562410  -3.607611  -1.752225
     4  C    2.287486  -1.064009   1.562410  11.515093   1.405496  -4.860946
     5  C   -0.693526   0.996927  -3.607611   1.405496  14.326741  -0.394090
     6  C   -2.700803  -2.964118  -1.752225  -4.860946  -0.394090  18.345581
     7  Cl   0.487838   0.826284  -1.279284   0.326012   0.431281  -0.738025
     8  O    0.424362  -0.050834   0.053012  -0.341080  -0.000332  -0.121072
     9  Cl  -0.368023  -1.498256   0.667228   0.177944   0.146744  -0.059941
    10  C   -1.969763  -3.706233  -2.312047  -3.261381  -2.334445   6.203405
    11  C   -0.187129   0.595139   2.825439  -0.313368  -4.108551  -1.523935
    12  C   -0.054459   0.967968  -0.653775  -0.323610  -0.985375  -0.593109
    13  C   -0.169580  -2.084740  -4.461995  -1.246101   2.377794  -0.515776
    14  C   -0.003875  -0.618948   0.047915  -0.008490  -1.681395  -1.529697
    15  C    0.030615   0.205896  -0.396069  -0.070915   0.332032  -0.165997
    16  H   -0.013840   0.007057   0.002764  -0.049236  -0.047332   0.064629
    17  H   -0.003245   0.011230  -0.015914  -0.000850   0.029059   0.086117
    18  Cl  -0.005621  -0.028589  -0.023623  -0.009195  -0.101644  -0.234584
               7          8          9         10         11         12
     1  C    0.487838   0.424362  -0.368023  -1.969763  -0.187129  -0.054459
     2  C    0.826284  -0.050834  -1.498256  -3.706233   0.595139   0.967968
     3  C   -1.279284   0.053012   0.667228  -2.312047   2.825439  -0.653775
     4  C    0.326012  -0.341080   0.177944  -3.261381  -0.313368  -0.323610
     5  C    0.431281  -0.000332   0.146744  -2.334445  -4.108551  -0.985375
     6  C   -0.738025  -0.121072  -0.059941   6.203405  -1.523935  -0.593109
     7  Cl  17.998252  -0.006585  -0.345202  -0.078649  -0.653921  -0.744900
     8  O   -0.006585   8.287225   0.075720  -0.003935   0.000774  -0.000081
     9  Cl  -0.345202   0.075720  17.835762   0.125815  -0.039563   0.003630
    10  C   -0.078649  -0.003935   0.125815  19.371504   2.241442  -5.388204
    11  C   -0.653921   0.000774  -0.039563   2.241442  20.131832  -0.577074
    12  C   -0.744900  -0.000081   0.003630  -5.388204  -0.577074  19.941104
    13  C    0.205417  -0.007478  -0.029085   2.190720  -5.734054  -1.845540
    14  C    0.084773  -0.000095  -0.006269  -1.786372   1.274104  -2.095891
    15  C   -0.077520  -0.000103  -0.002003  -2.602575  -8.034468  -1.328726
    16  H   -0.001132   0.000036   0.000009   0.108229   0.051722   0.021996
    17  H   -0.022724   0.000005   0.001029  -0.035641   0.219788  -0.006906
    18  Cl  -0.017000   0.000001   0.000257  -0.423664   0.670511  -1.012216
              13         14         15         16         17         18
     1  C   -0.169580  -0.003875   0.030615  -0.013840  -0.003245  -0.005621
     2  C   -2.084740  -0.618948   0.205896   0.007057   0.011230  -0.028589
     3  C   -4.461995   0.047915  -0.396069   0.002764  -0.015914  -0.023623
     4  C   -1.246101  -0.008490  -0.070915  -0.049236  -0.000850  -0.009195
     5  C    2.377794  -1.681395   0.332032  -0.047332   0.029059  -0.101644
     6  C   -0.515776  -1.529697  -0.165997   0.064629   0.086117  -0.234584
     7  Cl   0.205417   0.084773  -0.077520  -0.001132  -0.022724  -0.017000
     8  O   -0.007478  -0.000095  -0.000103   0.000036   0.000005   0.000001
     9  Cl  -0.029085  -0.006269  -0.002003   0.000009   0.001029   0.000257
    10  C    2.190720  -1.786372  -2.602575   0.108229  -0.035641  -0.423664
    11  C   -5.734054   1.274104  -8.034468   0.051722   0.219788   0.670511
    12  C   -1.845540  -2.095891  -1.328726   0.021996  -0.006906  -1.012216
    13  C   17.694233  -0.866616   0.679280   0.316217  -0.009883   0.165547
    14  C   -0.866616  12.116744   1.203249  -0.176443  -0.021789   0.203880
    15  C    0.679280   1.203249  16.597760   0.003068   0.101943  -0.292605
    16  H    0.316217  -0.176443   0.003068   0.520571   0.000058   0.000862
    17  H   -0.009883  -0.021789   0.101943   0.000058   0.497468  -0.031768
    18  Cl   0.165547   0.203880  -0.292605   0.000862  -0.031768  17.764283
 Mulliken charges:
               1
     1  C   -0.825850
     2  C    0.647293
     3  C   -0.358959
     4  C    0.274741
     5  C   -0.091775
     6  C   -0.545416
     7  Cl   0.605086
     8  O   -0.309540
     9  Cl   0.314203
    10  C   -0.338206
    11  C   -0.838688
    12  C    0.675165
    13  C   -0.658360
    14  C   -0.134784
    15  C   -0.182863
    16  H    0.190766
    17  H    0.202022
    18  Cl   0.375167
 Sum of Mulliken charges =  -1.00000
 Mulliken charges with hydrogens summed into heavy atoms:
               1
     1  C   -0.825850
     2  C    0.647293
     3  C   -0.358959
     4  C    0.274741
     5  C   -0.091775
     6  C   -0.545416
     7  Cl   0.605086
     8  O   -0.309540
     9  Cl   0.314203
    10  C   -0.338206
    11  C   -0.636666
    12  C    0.675165
    13  C   -0.467594
    14  C   -0.134784
    15  C   -0.182863
    18  Cl   0.375167
 Electronic spatial extent (au):  <R**2>=           5672.4386
 Charge=             -1.0000 electrons
 Dipole moment (field-independent basis, Debye):
    X=              5.8339    Y=             -3.0783    Z=              0.1108  Tot=              6.5972
 Quadrupole moment (field-independent basis, Debye-Ang):
   XX=           -187.5329   YY=           -128.1946   ZZ=           -118.0601
   XY=              9.3331   XZ=             -0.6626   YZ=              0.4536
 Traceless Quadrupole moment (field-independent basis, Debye-Ang):
   XX=            -42.9371   YY=             16.4013   ZZ=             26.5357
   XY=              9.3331   XZ=             -0.6626   YZ=              0.4536
 Octapole moment (field-independent basis, Debye-Ang**2):
  XXX=             81.7838  YYY=            -59.2540  ZZZ=             -0.6158  XYY=             13.8333
  XXY=            -73.1619  XXZ=              3.6857  XZZ=            -12.0129  YZZ=            -16.1352
  YYZ=              0.8295  XYZ=             -1.5112
 Hexadecapole moment (field-independent basis, Debye-Ang**3):
 XXXX=          -7518.8409 YYYY=          -1745.7839 ZZZZ=           -144.1735 XXXY=            193.0224
 XXXZ=            -16.6949 YYYX=             -2.9156 YYYZ=              1.3826 ZZZX=             -3.1833
 ZZZY=             -1.6924 XXYY=          -1467.3698 XXZZ=          -1059.1202 YYZZ=           -324.4670
 XXYZ=              3.4021 YYXZ=             -3.1402 ZZXY=            -17.8864
 N-N= 1.231954025616D+03 E-N=-7.003904337899D+03  KE= 1.908674008529D+03
 No NMR shielding tensors so no spin-rotation constants.
 Leave Link  601 at Tue Apr  5 19:27:58 2022, MaxMem=  1879048192 cpu:               1.8 elap:               0.3
 (Enter /gpfs/software/gaussian16/sse4/tar/g16/l701.exe)
 ... and contract with generalized density number  0.
 Compute integral first derivatives.
 Leave Link  701 at Tue Apr  5 19:27:58 2022, MaxMem=  1879048192 cpu:               1.3 elap:               0.2
 (Enter /gpfs/software/gaussian16/sse4/tar/g16/l702.exe)
 L702 exits ... SP integral derivatives will be done elsewhere.
 Leave Link  702 at Tue Apr  5 19:27:58 2022, MaxMem=  1879048192 cpu:               0.1 elap:               0.0
 (Enter /gpfs/software/gaussian16/sse4/tar/g16/l703.exe)
 Integral derivatives from FoFJK, PRISM(SPDF).
 Compute integral first derivatives, UseDBF=F ICtDFT=           0.
 Calling FoFJK, ICntrl=      2127 FMM=F ISym2X=0 I1Cent= 0 IOpClX= 0 NMat=1 NMatS=1 NMatT=0.
 FoFJK:  IHMeth= 1 ICntrl=    2127 DoSepK=F KAlg= 0 I1Cent=           0 FoldK=F
 IRaf=         0 NMat=       1 IRICut=       1 DoRegI=T DoRafI=F ISym2E= 0 IDoP0=0 IntGTp=1.
 FoFCou: FMM=F IPFlag=           0 FMFlag=      100000 FMFlg1=         800
         NFxFlg=           0 DoJE=F BraDBF=F KetDBF=F FulRan=T
         wScrn=  0.000000 ICntrl=      2127 IOpCl=  0 I1Cent=           0 NGrid=           0
         NMat0=    1 NMatS0=      1 NMatT0=    0 NMatD0=    1 NMtDS0=    0 NMtDT0=    0
 Symmetry not used in FoFCou.
 Leave Link  703 at Tue Apr  5 19:28:31 2022, MaxMem=  1879048192 cpu:             223.2 elap:              32.0
 (Enter /gpfs/software/gaussian16/sse4/tar/g16/l716.exe)
 Dipole        = 2.29523147D+00-1.21110268D+00 4.36115760D-02
 ***** Axes restored to original set *****
 -------------------------------------------------------------------
 Center     Atomic                   Forces (Hartrees/Bohr)
 Number     Number              X              Y              Z
 -------------------------------------------------------------------
      1        6          -0.026362619   -0.009914947   -0.005961163
      2        6          -0.003431039   -0.037740325   -0.014390339
      3        6           0.042221999   -0.036215668   -0.009269747
      4        6          -0.048849119   -0.000342051   -0.004480869
      5        6           0.074092816    0.048991916    0.024755321
      6        6           0.003511913    0.001090087    0.000366612
      7       17           0.001739634    0.002010703    0.001111819
      8        8          -0.017019014    0.019129604    0.005633794
      9       17           0.002985167   -0.000646978   -0.000044390
     10        6          -0.018070556    0.018206867    0.006467771
     11        6           0.009524491   -0.000520858    0.000378021
     12        6           0.016366204   -0.012821496   -0.005202194
     13        6           0.015020202   -0.051156146   -0.021281440
     14        6           0.043991566    0.142987292    0.067217848
     15        6          -0.092783423   -0.108056203   -0.055911300
     16        1          -0.009016327    0.006636150    0.001653939
     17        1          -0.000308088   -0.001698856   -0.000848977
     18       17           0.006386194    0.020060909    0.009805293
 -------------------------------------------------------------------
 Cartesian Forces:  Max     0.142987292 RMS     0.036718849
 Leave Link  716 at Tue Apr  5 19:28:31 2022, MaxMem=  1879048192 cpu:               0.3 elap:               0.1
 (Enter /gpfs/software/gaussian16/sse4/tar/g16/l103.exe)

 GradGradGradGradGradGradGradGradGradGradGradGradGradGradGradGradGradGrad
 Berny optimization.
 FormGI is forming the generalized inverse of G from B-inverse, IUseBI=4.
 GSVD:  received Info=                   1 from GESDD.
 Internal  Forces:  Max     0.135443560 RMS     0.022415347
 Search for a local minimum.
 Step number   1 out of a maximum of   95
 All quantities printed in internal units (Hartrees-Bohrs-Radians)
 RMS Force = .22415D-01 SwitMx=.10000D-02 MixMth= 1
 Mixed Optimization -- RFO/linear search
 Second derivative matrix not updated -- first step.
 ITU=  0
     Eigenvalues ---    0.00789   0.00794   0.00795   0.00873   0.01421
     Eigenvalues ---    0.01547   0.01596   0.01842   0.01955   0.01988
     Eigenvalues ---    0.02059   0.02087   0.02125   0.02231   0.02954
     Eigenvalues ---    0.16000   0.16000   0.23309   0.23473   0.24997
     Eigenvalues ---    0.24998   0.24999   0.24999   0.25000   0.25000
     Eigenvalues ---    0.25000   0.25000   0.25000   0.25000   0.29732
     Eigenvalues ---    0.30275   0.31578   0.32372   0.32611   0.33547
     Eigenvalues ---    0.34962   0.35929   0.39291   0.39737   0.41270
     Eigenvalues ---    0.42559   0.44754   0.45509   0.47071   0.47927
     Eigenvalues ---    0.49639   0.95396   1.04850
 RFO step:  Lambda=-8.65166351D-02 EMin= 7.88577681D-03
 Linear search not attempted -- first point.
 Maximum step size (   0.300) exceeded in Quadratic search.
    -- Step size scaled by   0.676
 Iteration  1 RMS(Cart)=  0.05035634 RMS(Int)=  0.00124417
 Iteration  2 RMS(Cart)=  0.00164604 RMS(Int)=  0.00022268
 Iteration  3 RMS(Cart)=  0.00000069 RMS(Int)=  0.00022268
 ITry= 1 IFail=0 DXMaxC= 1.70D-01 DCOld= 1.00D+10 DXMaxT= 3.00D-01 DXLimC= 3.00D+00 Rises=F
 Variable       Old X    -DE/DX   Delta X   Delta X   Delta X     New X
                                 (Linear)    (Quad)   (Total)
    R1        2.87766  -0.02283   0.00000  -0.04145  -0.04113   2.83653
    R2        2.71286   0.00750   0.00000   0.01314   0.01316   2.72602
    R3        2.30541   0.01001   0.00000   0.00651   0.00651   2.31192
    R4        2.58948   0.01874   0.00000   0.01826   0.01851   2.60799
    R5        3.27168  -0.00262   0.00000  -0.00432  -0.00432   3.26737
    R6        2.86851  -0.05263   0.00000  -0.09395  -0.09399   2.77452
    R7        3.28624   0.00265   0.00000   0.00446   0.00446   3.29069
    R8        2.25286   0.07969   0.00000   0.04738   0.04712   2.29999
    R9        2.70832  -0.02781   0.00000  -0.03647  -0.03680   2.67152
   R10        2.83040  -0.02846   0.00000  -0.04665  -0.04665   2.78375
   R11        2.64875   0.00529   0.00000   0.01078   0.01049   2.65925
   R12        2.67264   0.00110   0.00000   0.00391   0.00394   2.67657
   R13        2.65103  -0.00603   0.00000  -0.00594  -0.00624   2.64478
   R14        2.04193  -0.00159   0.00000  -0.00241  -0.00241   2.03952
   R15        2.61862  -0.01260   0.00000  -0.01737  -0.01738   2.60123
   R16        3.25102   0.02243   0.00000   0.03596   0.03596   3.28697
   R17        2.64388  -0.02087   0.00000  -0.02757  -0.02726   2.61662
   R18        2.05736  -0.00190   0.00000  -0.00295  -0.00295   2.05442
   R19        2.61564  -0.13544   0.00000  -0.16466  -0.16437   2.45127
    A1        1.96881  -0.03889   0.00000  -0.07699  -0.07654   1.89227
    A2        2.19718  -0.00848   0.00000  -0.01763  -0.01786   2.17932
    A3        2.11719   0.04737   0.00000   0.09462   0.09440   2.21159
    A4        2.10000   0.02781   0.00000   0.04727   0.04787   2.14787
    A5        2.00824  -0.01133   0.00000  -0.01846  -0.01876   1.98948
    A6        2.17493  -0.01648   0.00000  -0.02880  -0.02911   2.14582
    A7        2.13676   0.01689   0.00000   0.02361   0.02383   2.16060
    A8        2.06018  -0.00665   0.00000  -0.00819  -0.00830   2.05189
    A9        2.08614  -0.01024   0.00000  -0.01541  -0.01552   2.07061
   A10        2.15772   0.00455   0.00000   0.02087   0.02066   2.17838
   A11        2.30765   0.00614   0.00000   0.02115   0.02046   2.32811
   A12        1.89533  -0.01650   0.00000  -0.03590  -0.03628   1.85905
   A13        2.31832  -0.00456   0.00000  -0.00779  -0.00760   2.31072
   A14        2.06953   0.02106   0.00000   0.04370   0.04389   2.11342
   A15        2.18305   0.00806   0.00000   0.00940   0.00957   2.19261
   A16        2.07626  -0.00797   0.00000  -0.02282  -0.02265   2.05361
   A17        2.02382  -0.00009   0.00000   0.01344   0.01310   2.03692
   A18        2.11958  -0.00520   0.00000   0.00151   0.00086   2.12044
   A19        2.13766   0.00149   0.00000  -0.00380  -0.00348   2.13418
   A20        2.02593   0.00371   0.00000   0.00229   0.00261   2.02855
   A21        2.11642  -0.02355   0.00000  -0.04648  -0.04686   2.06956
   A22        2.09412   0.00201   0.00000   0.00361   0.00380   2.09791
   A23        2.07265   0.02154   0.00000   0.04287   0.04306   2.11570
   A24        2.13672  -0.03341   0.00000  -0.06966  -0.06939   2.06733
   A25        2.12241   0.00524   0.00000   0.00336   0.00323   2.12564
   A26        2.02406   0.02818   0.00000   0.06630   0.06616   2.09022
   A27        2.09751   0.03964   0.00000   0.06882   0.06959   2.16710
   A28        2.07224   0.02262   0.00000   0.03240   0.03272   2.10496
    D1        0.00005  -0.00017   0.00000  -0.00053  -0.00051  -0.00047
    D2        3.13585  -0.00009   0.00000   0.00019   0.00021   3.13606
    D3       -3.13791  -0.00022   0.00000  -0.00111  -0.00111  -3.13902
    D4       -0.00211  -0.00013   0.00000  -0.00040  -0.00039  -0.00249
    D5        0.00662  -0.00009   0.00000  -0.00038  -0.00038   0.00625
    D6       -3.13841  -0.00017   0.00000  -0.00007  -0.00004  -3.13846
    D7       -0.01151   0.00000   0.00000   0.00075   0.00077  -0.01073
    D8        3.11484   0.00018   0.00000   0.00158   0.00160   3.11644
    D9        3.13646  -0.00013   0.00000  -0.00010  -0.00008   3.13637
   D10       -0.02038   0.00005   0.00000   0.00073   0.00075  -0.01964
   D11        0.01537  -0.00014   0.00000  -0.00091  -0.00089   0.01448
   D12       -3.12680  -0.00010   0.00000  -0.00086  -0.00085  -3.12765
   D13       -3.11076  -0.00036   0.00000  -0.00182  -0.00180  -3.11255
   D14        0.03026  -0.00031   0.00000  -0.00177  -0.00175   0.02850
   D15       -0.00109   0.00006   0.00000   0.00048   0.00049  -0.00060
   D16       -0.00974  -0.00000   0.00000  -0.00001  -0.00000  -0.00974
   D17        3.13234  -0.00003   0.00000  -0.00004  -0.00002   3.13231
   D18        0.08176   0.00011   0.00000   0.00091   0.00093   0.08269
   D19       -3.07128   0.00034   0.00000   0.00256   0.00255  -3.06872
   D20       -3.06045   0.00015   0.00000   0.00095   0.00095  -3.05950
   D21        0.06969   0.00038   0.00000   0.00259   0.00258   0.07227
   D22       -3.13861  -0.00018   0.00000  -0.00063  -0.00061  -3.13921
   D23        0.00873   0.00006   0.00000   0.00058   0.00060   0.00933
   D24        0.01412  -0.00036   0.00000  -0.00202  -0.00201   0.01212
   D25       -3.12172  -0.00012   0.00000  -0.00081  -0.00081  -3.12253
   D26       -3.13885   0.00001   0.00000   0.00039   0.00042  -3.13842
   D27        0.00073   0.00016   0.00000   0.00124   0.00124   0.00197
   D28       -0.00767   0.00028   0.00000   0.00189   0.00191  -0.00576
   D29        3.13191   0.00043   0.00000   0.00274   0.00272   3.13463
   D30       -0.01090  -0.00003   0.00000  -0.00023  -0.00021  -0.01111
   D31        3.13005   0.00045   0.00000   0.00261   0.00259   3.13264
   D32        3.12530  -0.00025   0.00000  -0.00139  -0.00136   3.12394
   D33       -0.01693   0.00022   0.00000   0.00145   0.00143  -0.01550
   D34        0.00021   0.00055   0.00000   0.00315   0.00313   0.00334
   D35       -3.14076   0.00009   0.00000   0.00036   0.00032  -3.14044
   D36       -0.00242   0.00011   0.00000   0.00074   0.00072  -0.00170
   D37        3.14108  -0.00002   0.00000  -0.00000  -0.00001   3.14107
   D38        0.00626  -0.00045   0.00000  -0.00315  -0.00323   0.00303
         Item               Value     Threshold  Converged?
 Maximum Force            0.135444     0.000450     NO 
 RMS     Force            0.022415     0.000300     NO 
 Maximum Displacement     0.170260     0.001800     NO 
 RMS     Displacement     0.050376     0.001200     NO 
 Predicted change in Energy=-4.264027D-02
 Lowest energy point so far.  Saving SCF results.
 GradGradGradGradGradGradGradGradGradGradGradGradGradGradGradGradGradGrad

 Leave Link  103 at Tue Apr  5 19:28:31 2022, MaxMem=  1879048192 cpu:               0.3 elap:               0.1
 (Enter /gpfs/software/gaussian16/sse4/tar/g16/l202.exe)
                          Input orientation:                          
 ---------------------------------------------------------------------
 Center     Atomic      Atomic             Coordinates (Angstroms)
 Number     Number       Type             X           Y           Z
 ---------------------------------------------------------------------
      1          6           0       -4.032704   -0.920204   -0.309424
      2          6           0       -3.490285    0.379949    0.208706
      3          6           0       -2.143740    0.608536    0.406723
      4          6           0       -2.925918   -1.816044   -0.540588
      5          6           0       -1.757399   -1.544050   -0.335857
      6          6           0       -1.099146   -0.390122    0.147591
      7         17           0       -1.669200    2.183789    0.977448
      8          8           0       -5.217737   -1.157468   -0.499542
      9         17           0       -4.703092    1.570077    0.528379
     10          6           0        0.365409   -0.358689    0.302863
     11          6           0        1.108165    0.698834    0.859824
     12          6           0        2.502600    0.638035    0.962869
     13          6           0        1.097307   -1.490378   -0.132733
     14          6           0        2.474642   -1.479750    0.009067
     15          6           0        3.147077   -0.493609    0.516977
     16          1           0        0.606446   -2.356528   -0.569464
     17          1           0        0.640754    1.595903    1.236140
     18         17           0        3.388491    1.970449    1.645040
 ---------------------------------------------------------------------
                    Distance matrix (angstroms):
                    1          2          3          4          5
     1  C    0.000000
     2  C    1.501025   0.000000
     3  C    2.533396   1.380089   0.000000
     4  C    1.442547   2.387957   2.718049   0.000000
     5  C    2.359426   2.645981   2.309613   1.217100   0.000000
     6  C    3.015893   2.512825   1.468212   2.417424   1.413708
     7  Cl   4.108157   2.676032   1.741361   4.458973   3.953395
     8  O    1.223415   2.418545   3.659173   2.384920   3.485710
     9  Cl   2.711611   1.729017   2.736722   3.970750   4.372848
    10  C    4.475889   3.926935   2.691122   3.697043   2.513833
    11  C    5.515157   4.655253   3.284561   4.955764   3.830358
    12  C    6.837912   6.045663   4.679599   6.144242   4.959414
    13  C    5.164623   4.965954   3.898825   4.056938   2.862427
    14  C    6.539119   6.251295   5.084144   5.438866   4.246561
    15  C    7.239763   6.701694   5.405518   6.304645   5.087695
    16  H    4.863369   4.987691   4.160297   3.573591   2.510470
    17  H    5.528179   4.427148   3.068588   5.245884   4.252249
    18  Cl   8.200605   7.204880   5.830421   7.680251   6.538795
                    6          7          8          9         10
     6  C    0.000000
     7  Cl   2.763810   0.000000
     8  O    4.239150   5.092898   0.000000
     9  Cl   4.120171   3.127748   2.959896   0.000000
    10  C    1.473098   3.325491   5.696790   5.427771   0.000000
    11  C    2.562289   3.151616   6.731328   5.885544   1.407213
    12  C    3.833323   4.448987   8.060155   7.278701   2.448807
    13  C    2.472559   4.731339   6.334443   6.591516   1.416382
    14  C    3.738775   5.615221   7.715908   7.816073   2.406649
    15  C    4.263515   5.529649   8.452464   8.116902   2.793157
    16  H    2.699993   5.309047   5.946742   6.694377   2.193266
    17  H    2.855956   2.397586   6.701907   5.390573   2.183404
    18  Cl   5.287110   5.106019   9.404800   8.178077   4.045411
                   11         12         13         14         15
    11  C    0.000000
    12  C    1.399559   0.000000
    13  C    2.403733   2.775848   0.000000
    14  C    2.708740   2.322829   1.384655   0.000000
    15  C    2.386761   1.376513   2.370069   1.297157   0.000000
    16  H    3.410252   3.861458   1.087150   2.143267   3.332511
    17  H    1.079269   2.111554   3.406961   3.785300   3.341394
    18  Cl   2.726436   1.739392   4.515232   3.926245   2.720733
                   16         17         18
    16  H    0.000000
    17  H    4.345469   0.000000
    18  Cl   5.600583   2.803131   0.000000
 Stoichiometry    C12H2Cl3O(1-)
 Framework group  C1[X(C12H2Cl3O)]
 Deg. of freedom    48
 Full point group                 C1      NOp   1
 RotChk:  IX=0 Diff= 1.86D-02
 Largest Abelian subgroup         C1      NOp   1
 Largest concise Abelian subgroup C1      NOp   1
                         Standard orientation:                         
 ---------------------------------------------------------------------
 Center     Atomic      Atomic             Coordinates (Angstroms)
 Number     Number       Type             X           Y           Z
 ---------------------------------------------------------------------
      1          6           0       -3.290088    1.131770   -0.053410
      2          6           0       -2.595739   -0.198362   -0.012164
      3          6           0       -1.222334   -0.330101    0.020209
      4          6           0       -2.287901    2.169343   -0.051473
      5          6           0       -1.086654    1.975032   -0.027390
      6          6           0       -0.292412    0.805970    0.004902
      7         17           0       -0.569230   -1.942121    0.104947
      8          8           0       -4.503342    1.286825   -0.080187
      9         17           0       -3.670808   -1.552466   -0.000808
     10          6           0        1.178469    0.885745    0.017685
     11          6           0        2.059388   -0.209864   -0.044525
     12          6           0        3.447675   -0.033856   -0.023459
     13          6           0        1.766668    2.172345    0.087123
     14          6           0        3.148091    2.266460    0.096248
     15          6           0        3.948071    1.246553    0.046860
     16          1           0        1.163907    3.075996    0.131712
     17          1           0        1.708733   -1.227994   -0.117147
     18         17           0        4.505608   -1.412991   -0.088650
 ---------------------------------------------------------------------
 Rotational constants (GHZ):           0.8428424           0.2121189           0.1695980
 Leave Link  202 at Tue Apr  5 19:28:31 2022, MaxMem=  1879048192 cpu:               1.4 elap:               0.4
 (Enter /gpfs/software/gaussian16/sse4/tar/g16/l301.exe)
 Standard basis: 6-311+G(d,p) (5D, 7F)
 Ernie: Thresh=  0.10000D-02 Tol=  0.10000D-05 Strict=F.
 There are   404 symmetry adapted cartesian basis functions of A   symmetry.
 There are   388 symmetry adapted basis functions of A   symmetry.
   388 basis functions,   643 primitive gaussians,   404 cartesian basis functions
    67 alpha electrons       67 beta electrons
       nuclear repulsion energy      1241.0285852668 Hartrees.
 IExCor= 4336 DFT=T Ex+Corr=M062X ExCW=0 ScaHFX=  0.540000
 ScaDFX=  1.000000  1.000000  1.000000  1.000000 ScalE2=  1.000000  1.000000
 IRadAn=      5 IRanWt=     -1 IRanGd=            0 ICorTp=0 IEmpDi=  4
 NAtoms=   18 NActive=   18 NUniq=   18 SFac= 1.00D+00 NAtFMM=   60 NAOKFM=F Big=F
 Integral buffers will be    131072 words long.
 Raffenetti 2 integral format.
 Two-electron integral symmetry is turned on.
 Leave Link  301 at Tue Apr  5 19:28:32 2022, MaxMem=  1879048192 cpu:               0.4 elap:               0.1
 (Enter /gpfs/software/gaussian16/sse4/tar/g16/l302.exe)
 NPDir=0 NMtPBC=     1 NCelOv=     1 NCel=       1 NClECP=     1 NCelD=      1
         NCelK=      1 NCelE2=     1 NClLst=     1 CellRange=     0.0.
 One-electron integrals computed using PRISM.
 One-electron integral symmetry used in STVInt
 NBasis=   388 RedAO= T EigKep=  1.55D-06  NBF=   388
 NBsUse=   383 1.00D-06 EigRej=  8.83D-07 NBFU=   383
 Precomputing XC quadrature grid using
 IXCGrd= 4 IRadAn=           5 IRanWt=          -1 IRanGd=           0 AccXCQ= 0.00D+00.
 Generated NRdTot=       0 NPtTot=           0 NUsed=           0 NTot=          32
 NSgBfM=   395   395   395   395   395 MxSgAt=    18 MxSgA2=    18.
 Leave Link  302 at Tue Apr  5 19:28:32 2022, MaxMem=  1879048192 cpu:               3.1 elap:               0.5
 (Enter /gpfs/software/gaussian16/sse4/tar/g16/l303.exe)
 DipDrv:  MaxL=1.
 Leave Link  303 at Tue Apr  5 19:28:32 2022, MaxMem=  1879048192 cpu:               0.3 elap:               0.1
 (Enter /gpfs/software/gaussian16/sse4/tar/g16/l401.exe)
 Initial guess from the checkpoint file:  "checkpoint.chk"
 B after Tr=     0.000000    0.000000    0.000000
         Rot=    0.999977    0.000763   -0.000114   -0.006675 Ang=   0.77 deg.
 Guess basis will be translated and rotated to current coordinates.
 JPrj=2 DoOrth=T DoCkMO=T.
 Generating alternative initial guess.
 ExpMin= 4.38D-02 ExpMax= 1.06D+05 ExpMxC= 3.62D+03 IAcc=2 IRadAn=         4 AccDes= 0.00D+00
 Harris functional with IExCor= 1009 and IRadAn=       4 diagonalized for initial guess.
 HarFok:  IExCor= 1009 AccDes= 0.00D+00 IRadAn=         4 IDoV= 1 UseB2=F ITyADJ=14
 ICtDFT=  3500011 ScaDFX=  1.000000  1.000000  1.000000  1.000000
 FoFCou: FMM=F IPFlag=           0 FMFlag=      100000 FMFlg1=           0
         NFxFlg=           0 DoJE=T BraDBF=F KetDBF=T FulRan=T
         wScrn=  0.000000 ICntrl=       500 IOpCl=  0 I1Cent=   200000004 NGrid=           0
         NMat0=    1 NMatS0=      1 NMatT0=    0 NMatD0=    1 NMtDS0=    0 NMtDT0=    0
 Petite list used in FoFCou.
 Harris En= -1913.18269014085    
 Leave Link  401 at Tue Apr  5 19:28:34 2022, MaxMem=  1879048192 cpu:              12.3 elap:               1.8
 (Enter /gpfs/software/gaussian16/sse4/tar/g16/l502.exe)
 Integral symmetry usage will be decided dynamically.
 Closed shell SCF:
 Using DIIS extrapolation, IDIIS=  1040.
 NGot=  1879048192 LenX=  1878715301 LenY=  1878551644
 Requested convergence on RMS density matrix=1.00D-08 within 128 cycles.
 Requested convergence on MAX density matrix=1.00D-06.
 Requested convergence on             energy=1.00D-06.
 No special actions if energy rises.
 Fock matrices will be formed incrementally for  20 cycles.

 Cycle   1  Pass 1  IDiag  1:
 FoFJK:  IHMeth= 1 ICntrl=       0 DoSepK=F KAlg= 0 I1Cent=           0 FoldK=F
 IRaf= 820000000 NMat=       1 IRICut=       1 DoRegI=T DoRafI=F ISym2E= 0 IDoP0=0 IntGTp=1.
 FoFCou: FMM=F IPFlag=           0 FMFlag=      100000 FMFlg1=           0
         NFxFlg=           0 DoJE=F BraDBF=F KetDBF=F FulRan=T
         wScrn=  0.000000 ICntrl=         0 IOpCl=  0 I1Cent=           0 NGrid=           0
         NMat0=    1 NMatS0=      1 NMatT0=    0 NMatD0=    1 NMtDS0=    0 NMtDT0=    0
 Symmetry not used in FoFCou.
 E= -1914.01370238444    
 DIIS: error= 2.87D-03 at cycle   1 NSaved=   1.
 NSaved= 1 IEnMin= 1 EnMin= -1914.01370238444     IErMin= 1 ErrMin= 2.87D-03
 ErrMax= 2.87D-03  0.00D+00 EMaxC= 1.00D-01 BMatC= 1.65D-02 BMatP= 1.65D-02
 IDIUse=3 WtCom= 9.71D-01 WtEn= 2.87D-02
 Coeff-Com:  0.100D+01
 Coeff-En:   0.100D+01
 Coeff:      0.100D+01
 Gap=     0.391 Goal=   None    Shift=    0.000
 GapD=    0.391 DampG=1.000 DampE=1.000 DampFc=1.0000 IDamp=-1.
 RMSDP=2.08D-02 MaxDP=1.15D+00              OVMax= 4.55D-02

 Cycle   2  Pass 1  IDiag  1:
 RMSU=  1.97D-02    CP:  1.07D+00
 E= -1914.03510413252     Delta-E=       -0.021401748078 Rises=F Damp=F
 DIIS: error= 2.61D-03 at cycle   2 NSaved=   2.
 NSaved= 2 IEnMin= 2 EnMin= -1914.03510413252     IErMin= 2 ErrMin= 2.61D-03
 ErrMax= 2.61D-03  0.00D+00 EMaxC= 1.00D-01 BMatC= 1.93D-03 BMatP= 1.65D-02
 IDIUse=3 WtCom= 9.74D-01 WtEn= 2.61D-02
 Coeff-Com:  0.114D+00 0.886D+00
 Coeff-En:   0.000D+00 0.100D+01
 Coeff:      0.111D+00 0.889D+00
 Gap=     0.132 Goal=   None    Shift=    0.000
 RMSDP=2.79D-03 MaxDP=1.50D-01 DE=-2.14D-02 OVMax= 2.02D-02

 Cycle   3  Pass 1  IDiag  1:
 RMSU=  2.19D-03    CP:  1.07D+00  1.08D+00
 E= -1914.03553136483     Delta-E=       -0.000427232307 Rises=F Damp=F
 DIIS: error= 2.75D-03 at cycle   3 NSaved=   3.
 NSaved= 3 IEnMin= 3 EnMin= -1914.03553136483     IErMin= 2 ErrMin= 2.61D-03
 ErrMax= 2.75D-03  0.00D+00 EMaxC= 1.00D-01 BMatC= 1.73D-03 BMatP= 1.93D-03
 IDIUse=3 WtCom= 9.73D-01 WtEn= 2.75D-02
 Coeff-Com: -0.406D-01 0.494D+00 0.546D+00
 Coeff-En:   0.000D+00 0.443D+00 0.557D+00
 Coeff:     -0.394D-01 0.493D+00 0.547D+00
 Gap=     0.123 Goal=   None    Shift=    0.000
 RMSDP=1.50D-03 MaxDP=9.19D-02 DE=-4.27D-04 OVMax= 1.26D-02

 Cycle   4  Pass 1  IDiag  1:
 RMSU=  1.20D-03    CP:  1.07D+00  1.12D+00  1.01D+00
 E= -1914.03732403811     Delta-E=       -0.001792673277 Rises=F Damp=F
 DIIS: error= 6.93D-04 at cycle   4 NSaved=   4.
 NSaved= 4 IEnMin= 4 EnMin= -1914.03732403811     IErMin= 4 ErrMin= 6.93D-04
 ErrMax= 6.93D-04  0.00D+00 EMaxC= 1.00D-01 BMatC= 1.04D-04 BMatP= 1.73D-03
 IDIUse=3 WtCom= 9.93D-01 WtEn= 6.93D-03
 Coeff-Com: -0.253D-01 0.190D+00 0.283D+00 0.552D+00
 Coeff-En:   0.000D+00 0.000D+00 0.000D+00 0.100D+01
 Coeff:     -0.251D-01 0.189D+00 0.281D+00 0.556D+00
 Gap=     0.123 Goal=   None    Shift=    0.000
 RMSDP=2.32D-04 MaxDP=1.28D-02 DE=-1.79D-03 OVMax= 4.21D-03

 Cycle   5  Pass 1  IDiag  1:
 RMSU=  2.13D-04    CP:  1.07D+00  1.12D+00  1.04D+00  9.57D-01
 E= -1914.03741346093     Delta-E=       -0.000089422824 Rises=F Damp=F
 DIIS: error= 2.83D-04 at cycle   5 NSaved=   5.
 NSaved= 5 IEnMin= 5 EnMin= -1914.03741346093     IErMin= 5 ErrMin= 2.83D-04
 ErrMax= 2.83D-04  0.00D+00 EMaxC= 1.00D-01 BMatC= 1.93D-05 BMatP= 1.04D-04
 IDIUse=3 WtCom= 9.97D-01 WtEn= 2.83D-03
 Coeff-Com: -0.534D-02 0.494D-02 0.549D-01 0.314D+00 0.631D+00
 Coeff-En:   0.000D+00 0.000D+00 0.000D+00 0.989D-01 0.901D+00
 Coeff:     -0.532D-02 0.492D-02 0.547D-01 0.314D+00 0.632D+00
 Gap=     0.124 Goal=   None    Shift=    0.000
 RMSDP=1.75D-04 MaxDP=1.46D-02 DE=-8.94D-05 OVMax= 3.05D-03

 Cycle   6  Pass 1  IDiag  1:
 RMSU=  1.17D-04    CP:  1.07D+00  1.12D+00  1.08D+00  9.64D-01  9.93D-01
 E= -1914.03743302500     Delta-E=       -0.000019564075 Rises=F Damp=F
 DIIS: error= 2.41D-04 at cycle   6 NSaved=   6.
 NSaved= 6 IEnMin= 6 EnMin= -1914.03743302500     IErMin= 6 ErrMin= 2.41D-04
 ErrMax= 2.41D-04  0.00D+00 EMaxC= 1.00D-01 BMatC= 6.00D-06 BMatP= 1.93D-05
 IDIUse=3 WtCom= 9.98D-01 WtEn= 2.41D-03
 Coeff-Com:  0.531D-03-0.283D-01-0.108D-01 0.970D-01 0.420D+00 0.521D+00
 Coeff-En:   0.000D+00 0.000D+00 0.000D+00 0.000D+00 0.139D+00 0.861D+00
 Coeff:      0.530D-03-0.282D-01-0.108D-01 0.968D-01 0.420D+00 0.522D+00
 Gap=     0.124 Goal=   None    Shift=    0.000
 RMSDP=6.75D-05 MaxDP=3.29D-03 DE=-1.96D-05 OVMax= 9.55D-04

 Cycle   7  Pass 1  IDiag  1:
 RMSU=  3.90D-05    CP:  1.07D+00  1.12D+00  1.10D+00  9.89D-01  1.05D+00
                    CP:  7.86D-01
 E= -1914.03743992064     Delta-E=       -0.000006895633 Rises=F Damp=F
 DIIS: error= 2.92D-05 at cycle   7 NSaved=   7.
 NSaved= 7 IEnMin= 7 EnMin= -1914.03743992064     IErMin= 7 ErrMin= 2.92D-05
 ErrMax= 2.92D-05  0.00D+00 EMaxC= 1.00D-01 BMatC= 5.09D-07 BMatP= 6.00D-06
 IDIUse=1 WtCom= 1.00D+00 WtEn= 0.00D+00
 Coeff-Com:  0.119D-02-0.165D-01-0.159D-01-0.920D-02 0.132D+00 0.262D+00
 Coeff-Com:  0.647D+00
 Coeff:      0.119D-02-0.165D-01-0.159D-01-0.920D-02 0.132D+00 0.262D+00
 Coeff:      0.647D+00
 Gap=     0.123 Goal=   None    Shift=    0.000
 RMSDP=3.02D-05 MaxDP=2.23D-03 DE=-6.90D-06 OVMax= 4.16D-04

 Cycle   8  Pass 1  IDiag  1:
 RMSU=  1.44D-05    CP:  1.07D+00  1.12D+00  1.10D+00  9.99D-01  1.04D+00
                    CP:  8.86D-01  1.00D+00
 E= -1914.03744065264     Delta-E=       -0.000000732001 Rises=F Damp=F
 DIIS: error= 1.92D-05 at cycle   8 NSaved=   8.
 NSaved= 8 IEnMin= 8 EnMin= -1914.03744065264     IErMin= 8 ErrMin= 1.92D-05
 ErrMax= 1.92D-05  0.00D+00 EMaxC= 1.00D-01 BMatC= 9.25D-08 BMatP= 5.09D-07
 IDIUse=1 WtCom= 1.00D+00 WtEn= 0.00D+00
 Coeff-Com:  0.541D-03-0.251D-02-0.589D-02-0.300D-01-0.141D-01 0.215D-01
 Coeff-Com:  0.284D+00 0.747D+00
 Coeff:      0.541D-03-0.251D-02-0.589D-02-0.300D-01-0.141D-01 0.215D-01
 Coeff:      0.284D+00 0.747D+00
 Gap=     0.123 Goal=   None    Shift=    0.000
 RMSDP=1.38D-05 MaxDP=6.76D-04 DE=-7.32D-07 OVMax= 2.46D-04

 Cycle   9  Pass 1  IDiag  1:
 RMSU=  8.24D-06    CP:  1.07D+00  1.12D+00  1.11D+00  9.98D-01  1.04D+00
                    CP:  9.51D-01  9.77D-01  1.29D+00
 E= -1914.03744082135     Delta-E=       -0.000000168708 Rises=F Damp=F
 DIIS: error= 1.50D-05 at cycle   9 NSaved=   9.
 NSaved= 9 IEnMin= 9 EnMin= -1914.03744082135     IErMin= 9 ErrMin= 1.50D-05
 ErrMax= 1.50D-05  0.00D+00 EMaxC= 1.00D-01 BMatC= 4.67D-08 BMatP= 9.25D-08
 IDIUse=1 WtCom= 1.00D+00 WtEn= 0.00D+00
 Coeff-Com:  0.637D-04 0.256D-02 0.419D-03-0.183D-01-0.387D-01-0.497D-01
 Coeff-Com: -0.282D-02 0.500D+00 0.606D+00
 Coeff:      0.637D-04 0.256D-02 0.419D-03-0.183D-01-0.387D-01-0.497D-01
 Coeff:     -0.282D-02 0.500D+00 0.606D+00
 Gap=     0.123 Goal=   None    Shift=    0.000
 RMSDP=8.49D-06 MaxDP=4.70D-04 DE=-1.69D-07 OVMax= 2.08D-04

 Cycle  10  Pass 1  IDiag  1:
 RMSU=  4.84D-06    CP:  1.07D+00  1.12D+00  1.11D+00  9.95D-01  1.06D+00
                    CP:  9.56D-01  1.02D+00  1.33D+00  7.48D-01
 E= -1914.03744088767     Delta-E=       -0.000000066321 Rises=F Damp=F
 DIIS: error= 4.98D-06 at cycle  10 NSaved=  10.
 NSaved=10 IEnMin=10 EnMin= -1914.03744088767     IErMin=10 ErrMin= 4.98D-06
 ErrMax= 4.98D-06  0.00D+00 EMaxC= 1.00D-01 BMatC= 5.04D-09 BMatP= 4.67D-08
 IDIUse=1 WtCom= 1.00D+00 WtEn= 0.00D+00
 Coeff-Com: -0.537D-04 0.169D-02 0.127D-02-0.486D-02-0.168D-01-0.273D-01
 Coeff-Com: -0.511D-01 0.129D+00 0.313D+00 0.654D+00
 Coeff:     -0.537D-04 0.169D-02 0.127D-02-0.486D-02-0.168D-01-0.273D-01
 Coeff:     -0.511D-01 0.129D+00 0.313D+00 0.654D+00
 Gap=     0.123 Goal=   None    Shift=    0.000
 RMSDP=4.29D-06 MaxDP=2.25D-04 DE=-6.63D-08 OVMax= 5.05D-05

 Cycle  11  Pass 1  IDiag  1:
 RMSU=  2.33D-06    CP:  1.07D+00  1.12D+00  1.11D+00  9.94D-01  1.05D+00
                    CP:  9.60D-01  1.02D+00  1.39D+00  9.14D-01  8.22D-01
 E= -1914.03744089497     Delta-E=       -0.000000007301 Rises=F Damp=F
 DIIS: error= 2.26D-06 at cycle  11 NSaved=  11.
 NSaved=11 IEnMin=11 EnMin= -1914.03744089497     IErMin=11 ErrMin= 2.26D-06
 ErrMax= 2.26D-06  0.00D+00 EMaxC= 1.00D-01 BMatC= 9.84D-10 BMatP= 5.04D-09
 IDIUse=1 WtCom= 1.00D+00 WtEn= 0.00D+00
 Coeff-Com: -0.415D-04 0.535D-03 0.687D-03 0.212D-03-0.266D-02-0.592D-02
 Coeff-Com: -0.255D-01-0.167D-01 0.669D-01 0.364D+00 0.619D+00
 Coeff:     -0.415D-04 0.535D-03 0.687D-03 0.212D-03-0.266D-02-0.592D-02
 Coeff:     -0.255D-01-0.167D-01 0.669D-01 0.364D+00 0.619D+00
 Gap=     0.123 Goal=   None    Shift=    0.000
 RMSDP=1.25D-06 MaxDP=1.12D-04 DE=-7.30D-09 OVMax= 2.73D-05

 Cycle  12  Pass 1  IDiag  1:
 RMSU=  6.98D-07    CP:  1.07D+00  1.12D+00  1.11D+00  9.94D-01  1.05D+00
                    CP:  9.59D-01  1.01D+00  1.40D+00  9.35D-01  8.70D-01
                    CP:  9.73D-01
 E= -1914.03744089633     Delta-E=       -0.000000001363 Rises=F Damp=F
 DIIS: error= 6.03D-07 at cycle  12 NSaved=  12.
 NSaved=12 IEnMin=12 EnMin= -1914.03744089633     IErMin=12 ErrMin= 6.03D-07
 ErrMax= 6.03D-07  0.00D+00 EMaxC= 1.00D-01 BMatC= 8.93D-11 BMatP= 9.84D-10
 IDIUse=1 WtCom= 1.00D+00 WtEn= 0.00D+00
 Coeff-Com: -0.908D-05-0.363D-04 0.990D-04 0.778D-03 0.138D-02 0.139D-02
 Coeff-Com: -0.319D-02-0.265D-01-0.162D-01 0.563D-01 0.249D+00 0.737D+00
 Coeff:     -0.908D-05-0.363D-04 0.990D-04 0.778D-03 0.138D-02 0.139D-02
 Coeff:     -0.319D-02-0.265D-01-0.162D-01 0.563D-01 0.249D+00 0.737D+00
 Gap=     0.123 Goal=   None    Shift=    0.000
 RMSDP=5.28D-07 MaxDP=3.88D-05 DE=-1.36D-09 OVMax= 1.66D-05

 Cycle  13  Pass 1  IDiag  1:
 RMSU=  2.83D-07    CP:  1.07D+00  1.12D+00  1.11D+00  9.94D-01  1.05D+00
                    CP:  9.58D-01  1.00D+00  1.39D+00  9.46D-01  9.10D-01
                    CP:  1.06D+00  1.06D+00
 E= -1914.03744089656     Delta-E=       -0.000000000227 Rises=F Damp=F
 DIIS: error= 3.88D-07 at cycle  13 NSaved=  13.
 NSaved=13 IEnMin=13 EnMin= -1914.03744089656     IErMin=13 ErrMin= 3.88D-07
 ErrMax= 3.88D-07  0.00D+00 EMaxC= 1.00D-01 BMatC= 2.37D-11 BMatP= 8.93D-11
 IDIUse=1 WtCom= 1.00D+00 WtEn= 0.00D+00
 Coeff-Com:  0.416D-05-0.127D-03-0.938D-04 0.349D-03 0.125D-02 0.183D-02
 Coeff-Com:  0.372D-02-0.102D-01-0.206D-01-0.454D-01-0.405D-02 0.349D+00
 Coeff-Com:  0.724D+00
 Coeff:      0.416D-05-0.127D-03-0.938D-04 0.349D-03 0.125D-02 0.183D-02
 Coeff:      0.372D-02-0.102D-01-0.206D-01-0.454D-01-0.405D-02 0.349D+00
 Coeff:      0.724D+00
 Gap=     0.123 Goal=   None    Shift=    0.000
 RMSDP=2.71D-07 MaxDP=2.17D-05 DE=-2.27D-10 OVMax= 1.15D-05

 Cycle  14  Pass 1  IDiag  1:
 RMSU=  1.14D-07    CP:  1.07D+00  1.12D+00  1.11D+00  9.94D-01  1.05D+00
                    CP:  9.58D-01  1.00D+00  1.39D+00  9.47D-01  9.24D-01
                    CP:  1.09D+00  1.21D+00  1.22D+00
 E= -1914.03744089674     Delta-E=       -0.000000000177 Rises=F Damp=F
 DIIS: error= 2.33D-07 at cycle  14 NSaved=  14.
 NSaved=14 IEnMin=14 EnMin= -1914.03744089674     IErMin=14 ErrMin= 2.33D-07
 ErrMax= 2.33D-07  0.00D+00 EMaxC= 1.00D-01 BMatC= 4.40D-12 BMatP= 2.37D-11
 IDIUse=1 WtCom= 1.00D+00 WtEn= 0.00D+00
 Coeff-Com:  0.280D-05-0.184D-04-0.464D-04-0.967D-04-0.625D-04-0.299D-04
 Coeff-Com:  0.164D-02 0.413D-02-0.235D-03-0.252D-01-0.648D-01-0.917D-01
 Coeff-Com:  0.189D+00 0.988D+00
 Coeff:      0.280D-05-0.184D-04-0.464D-04-0.967D-04-0.625D-04-0.299D-04
 Coeff:      0.164D-02 0.413D-02-0.235D-03-0.252D-01-0.648D-01-0.917D-01
 Coeff:      0.189D+00 0.988D+00
 Gap=     0.123 Goal=   None    Shift=    0.000
 RMSDP=1.92D-07 MaxDP=7.95D-06 DE=-1.77D-10 OVMax= 9.66D-06

 Cycle  15  Pass 1  IDiag  1:
 RMSU=  8.14D-08    CP:  1.07D+00  1.12D+00  1.11D+00  9.94D-01  1.05D+00
                    CP:  9.58D-01  1.00D+00  1.39D+00  9.53D-01  9.38D-01
                    CP:  1.10D+00  1.30D+00  1.44D+00  1.57D+00
 E= -1914.03744089662     Delta-E=        0.000000000114 Rises=F Damp=F
 DIIS: error= 1.07D-07 at cycle  15 NSaved=  15.
 NSaved=15 IEnMin=14 EnMin= -1914.03744089674     IErMin=15 ErrMin= 1.07D-07
 ErrMax= 1.07D-07  0.00D+00 EMaxC= 1.00D-01 BMatC= 1.35D-12 BMatP= 4.40D-12
 IDIUse=1 WtCom= 1.00D+00 WtEn= 0.00D+00
 Coeff-Com: -0.600D-07 0.325D-04 0.102D-04-0.147D-03-0.418D-03-0.588D-03
 Coeff-Com: -0.427D-03 0.502D-02 0.613D-02 0.383D-02-0.261D-01-0.153D+00
 Coeff-Com: -0.154D+00 0.418D+00 0.902D+00
 Coeff:     -0.600D-07 0.325D-04 0.102D-04-0.147D-03-0.418D-03-0.588D-03
 Coeff:     -0.427D-03 0.502D-02 0.613D-02 0.383D-02-0.261D-01-0.153D+00
 Coeff:     -0.154D+00 0.418D+00 0.902D+00
 Gap=     0.123 Goal=   None    Shift=    0.000
 RMSDP=1.05D-07 MaxDP=4.06D-06 DE= 1.14D-10 OVMax= 6.14D-06

 Cycle  16  Pass 1  IDiag  1:
 RMSU=  3.84D-08    CP:  1.07D+00  1.12D+00  1.11D+00  9.94D-01  1.05D+00
                    CP:  9.58D-01  1.00D+00  1.39D+00  9.53D-01  9.48D-01
                    CP:  1.09D+00  1.31D+00  1.59D+00  2.02D+00  1.40D+00
 E= -1914.03744089675     Delta-E=       -0.000000000132 Rises=F Damp=F
 DIIS: error= 2.81D-08 at cycle  16 NSaved=  16.
 NSaved=16 IEnMin=16 EnMin= -1914.03744089675     IErMin=16 ErrMin= 2.81D-08
 ErrMax= 2.81D-08  0.00D+00 EMaxC= 1.00D-01 BMatC= 2.00D-13 BMatP= 1.35D-12
 IDIUse=1 WtCom= 1.00D+00 WtEn= 0.00D+00
 Coeff-Com: -0.515D-06 0.136D-04 0.123D-04-0.269D-04-0.127D-03-0.165D-03
 Coeff-Com: -0.455D-03 0.764D-03 0.171D-02 0.687D-02 0.585D-02-0.291D-01
 Coeff-Com: -0.892D-01-0.649D-01 0.301D+00 0.868D+00
 Coeff:     -0.515D-06 0.136D-04 0.123D-04-0.269D-04-0.127D-03-0.165D-03
 Coeff:     -0.455D-03 0.764D-03 0.171D-02 0.687D-02 0.585D-02-0.291D-01
 Coeff:     -0.892D-01-0.649D-01 0.301D+00 0.868D+00
 Gap=     0.123 Goal=   None    Shift=    0.000
 RMSDP=4.11D-08 MaxDP=2.71D-06 DE=-1.32D-10 OVMax= 1.97D-06

 Cycle  17  Pass 1  IDiag  1:
 RMSU=  1.42D-08    CP:  1.07D+00  1.12D+00  1.11D+00  9.94D-01  1.05D+00
                    CP:  9.58D-01  1.00D+00  1.39D+00  9.54D-01  9.52D-01
                    CP:  1.08D+00  1.31D+00  1.63D+00  2.15D+00  1.59D+00
                    CP:  1.26D+00
 E= -1914.03744089677     Delta-E=       -0.000000000018 Rises=F Damp=F
 DIIS: error= 9.43D-09 at cycle  17 NSaved=  17.
 NSaved=17 IEnMin=17 EnMin= -1914.03744089677     IErMin=17 ErrMin= 9.43D-09
 ErrMax= 9.43D-09  0.00D+00 EMaxC= 1.00D-01 BMatC= 2.56D-14 BMatP= 2.00D-13
 IDIUse=1 WtCom= 1.00D+00 WtEn= 0.00D+00
 Coeff-Com: -0.186D-06 0.124D-05 0.309D-05 0.728D-05-0.405D-06 0.970D-05
 Coeff-Com: -0.129D-03-0.262D-03-0.909D-04 0.204D-02 0.493D-02 0.744D-02
 Coeff-Com: -0.129D-01-0.729D-01-0.114D-02 0.293D+00 0.781D+00
 Coeff:     -0.186D-06 0.124D-05 0.309D-05 0.728D-05-0.405D-06 0.970D-05
 Coeff:     -0.129D-03-0.262D-03-0.909D-04 0.204D-02 0.493D-02 0.744D-02
 Coeff:     -0.129D-01-0.729D-01-0.114D-02 0.293D+00 0.781D+00
 Gap=     0.123 Goal=   None    Shift=    0.000
 RMSDP=1.72D-08 MaxDP=9.92D-07 DE=-1.82D-11 OVMax= 4.38D-07

 Cycle  18  Pass 1  IDiag  1:
 RMSU=  4.88D-09    CP:  1.07D+00  1.12D+00  1.11D+00  9.94D-01  1.05D+00
                    CP:  9.58D-01  1.00D+00  1.39D+00  9.54D-01  9.53D-01
                    CP:  1.08D+00  1.30D+00  1.63D+00  2.19D+00  1.65D+00
                    CP:  1.34D+00  1.18D+00
 E= -1914.03744089676     Delta-E=        0.000000000012 Rises=F Damp=F
 DIIS: error= 5.28D-09 at cycle  18 NSaved=  18.
 NSaved=18 IEnMin=17 EnMin= -1914.03744089677     IErMin=18 ErrMin= 5.28D-09
 ErrMax= 5.28D-09  0.00D+00 EMaxC= 1.00D-01 BMatC= 7.00D-15 BMatP= 2.56D-14
 IDIUse=1 WtCom= 1.00D+00 WtEn= 0.00D+00
 Coeff-Com: -0.113D-07-0.135D-05-0.516D-06 0.737D-05 0.175D-04 0.290D-04
 Coeff-Com:  0.438D-05-0.201D-03-0.298D-03-0.221D-03 0.962D-03 0.736D-02
 Coeff-Com:  0.812D-02-0.206D-01-0.449D-01-0.146D-01 0.365D+00 0.700D+00
 Coeff:     -0.113D-07-0.135D-05-0.516D-06 0.737D-05 0.175D-04 0.290D-04
 Coeff:      0.438D-05-0.201D-03-0.298D-03-0.221D-03 0.962D-03 0.736D-02
 Coeff:      0.812D-02-0.206D-01-0.449D-01-0.146D-01 0.365D+00 0.700D+00
 Gap=     0.123 Goal=   None    Shift=    0.000
 RMSDP=3.47D-09 MaxDP=1.54D-07 DE= 1.18D-11 OVMax= 1.34D-07

 SCF Done:  E(RM062X) =  -1914.03744090     A.U. after   18 cycles
            NFock= 18  Conv=0.35D-08     -V/T= 2.0026
 KE= 1.908998515390D+03 PE=-7.022500590340D+03 EE= 1.958436048787D+03
 Leave Link  502 at Tue Apr  5 19:37:03 2022, MaxMem=  1879048192 cpu:            2260.6 elap:             509.3
 (Enter /gpfs/software/gaussian16/sse4/tar/g16/l701.exe)
 ... and contract with generalized density number  0.
 Compute integral first derivatives.
 Leave Link  701 at Tue Apr  5 19:37:05 2022, MaxMem=  1879048192 cpu:               4.7 elap:               1.2
 (Enter /gpfs/software/gaussian16/sse4/tar/g16/l702.exe)
 L702 exits ... SP integral derivatives will be done elsewhere.
 Leave Link  702 at Tue Apr  5 19:37:05 2022, MaxMem=  1879048192 cpu:               0.3 elap:               0.1
 (Enter /gpfs/software/gaussian16/sse4/tar/g16/l703.exe)
 Integral derivatives from FoFJK, PRISM(SPDF).
 Compute integral first derivatives, UseDBF=F ICtDFT=           0.
 Calling FoFJK, ICntrl=      2127 FMM=F ISym2X=0 I1Cent= 0 IOpClX= 0 NMat=1 NMatS=1 NMatT=0.
 FoFJK:  IHMeth= 1 ICntrl=    2127 DoSepK=F KAlg= 0 I1Cent=           0 FoldK=F
 IRaf=         0 NMat=       1 IRICut=       1 DoRegI=T DoRafI=F ISym2E= 0 IDoP0=0 IntGTp=1.
 FoFCou: FMM=F IPFlag=           0 FMFlag=      100000 FMFlg1=         800
         NFxFlg=           0 DoJE=F BraDBF=F KetDBF=F FulRan=T
         wScrn=  0.000000 ICntrl=      2127 IOpCl=  0 I1Cent=           0 NGrid=           0
         NMat0=    1 NMatS0=      1 NMatT0=    0 NMatD0=    1 NMtDS0=    0 NMtDT0=    0
 Symmetry not used in FoFCou.
 Leave Link  703 at Tue Apr  5 19:38:23 2022, MaxMem=  1879048192 cpu:             313.9 elap:              78.7
 (Enter /gpfs/software/gaussian16/sse4/tar/g16/l716.exe)
 Dipole        = 2.61064334D+00-1.01587857D+00 4.75260994D-02
 ***** Axes restored to original set *****
 -------------------------------------------------------------------
 Center     Atomic                   Forces (Hartrees/Bohr)
 Number     Number              X              Y              Z
 -------------------------------------------------------------------
      1        6          -0.018653989   -0.004887063   -0.003500695
      2        6          -0.002309248   -0.023770484   -0.009283794
      3        6           0.024951483   -0.019471536   -0.004632993
      4        6          -0.013811229    0.005679114    0.000982229
      5        6           0.025268136    0.020257379    0.009851763
      6        6          -0.002810949   -0.000181645   -0.000345146
      7       17          -0.001488734    0.005123003    0.001593014
      8        8          -0.001773397    0.008280279    0.003008493
      9       17          -0.000786056    0.003263162    0.001066865
     10        6          -0.005508612    0.008586524    0.003207076
     11        6           0.009573769    0.001750933    0.001687535
     12        6           0.008961705   -0.002107241   -0.000358534
     13        6           0.006428999   -0.036969568   -0.015890957
     14        6           0.017611424    0.077555487    0.036015188
     15        6          -0.041537757   -0.055664465   -0.028442503
     16        1          -0.006324081    0.005399424    0.001485724
     17        1           0.000092653   -0.002172315   -0.000976461
     18       17           0.002115885    0.009329016    0.004533195
 -------------------------------------------------------------------
 Cartesian Forces:  Max     0.077555487 RMS     0.018741635
 Leave Link  716 at Tue Apr  5 19:38:23 2022, MaxMem=  1879048192 cpu:               0.3 elap:               0.1
 (Enter /gpfs/software/gaussian16/sse4/tar/g16/l103.exe)

 GradGradGradGradGradGradGradGradGradGradGradGradGradGradGradGradGradGrad
 Berny optimization.
 Using GEDIIS/GDIIS optimizer.
 FormGI is forming the generalized inverse of G from B-inverse, IUseBI=4.
 GSVD:  received Info=                   1 from GESDD.
 Internal  Forces:  Max     0.065093173 RMS     0.010874394
 Search for a local minimum.
 Step number   2 out of a maximum of   95
 All quantities printed in internal units (Hartrees-Bohrs-Radians)
 RMS Force = .10874D-01 SwitMx=.10000D-02 MixMth= 1
 Mixed Optimization -- RFO/linear search
 Update second derivatives using D2CorX and points    1    2
 DE= -4.43D-02 DEPred=-4.26D-02 R= 1.04D+00
 TightC=F SS=  1.41D+00  RLast= 3.00D-01 DXNew= 5.0454D-01 9.0032D-01
 Trust test= 1.04D+00 RLast= 3.00D-01 DXMaxT set to 5.05D-01
 ITU=  1  0
 Use linear search instead of GDIIS.
     Eigenvalues ---    0.00795   0.00798   0.00825   0.00876   0.01447
     Eigenvalues ---    0.01547   0.01602   0.01847   0.01957   0.01992
     Eigenvalues ---    0.02059   0.02089   0.02128   0.02233   0.03006
     Eigenvalues ---    0.15777   0.16000   0.20409   0.23480   0.24358
     Eigenvalues ---    0.24998   0.24999   0.24999   0.25000   0.25000
     Eigenvalues ---    0.25000   0.25000   0.25000   0.26596   0.29740
     Eigenvalues ---    0.30882   0.31617   0.32364   0.33252   0.34161
     Eigenvalues ---    0.34959   0.35921   0.39306   0.39577   0.41217
     Eigenvalues ---    0.41486   0.44469   0.45577   0.47062   0.47752
     Eigenvalues ---    0.49998   0.95594   1.06622
 RFO step:  Lambda=-6.09329647D-03 EMin= 7.95154564D-03
 Quartic linear search produced a step of  0.76563.
 Iteration  1 RMS(Cart)=  0.06618929 RMS(Int)=  0.00214407
 Iteration  2 RMS(Cart)=  0.00254101 RMS(Int)=  0.00049675
 Iteration  3 RMS(Cart)=  0.00000368 RMS(Int)=  0.00049674
 Iteration  4 RMS(Cart)=  0.00000000 RMS(Int)=  0.00049674
 ITry= 1 IFail=0 DXMaxC= 1.98D-01 DCOld= 1.00D+10 DXMaxT= 5.05D-01 DXLimC= 3.00D+00 Rises=F
 Variable       Old X    -DE/DX   Delta X   Delta X   Delta X     New X
                                 (Linear)    (Quad)   (Total)
    R1        2.83653  -0.01140  -0.03149  -0.00385  -0.03492   2.80160
    R2        2.72602   0.00116   0.01007  -0.01132  -0.00122   2.72480
    R3        2.31192  -0.00036   0.00498  -0.00835  -0.00336   2.30855
    R4        2.60799   0.01281   0.01417   0.01718   0.03166   2.63964
    R5        3.26737   0.00300  -0.00330   0.02245   0.01915   3.28651
    R6        2.77452  -0.02317  -0.07196   0.00927  -0.06276   2.71175
    R7        3.29069   0.00475   0.00341   0.01932   0.02274   3.31343
    R8        2.29999   0.02666   0.03608  -0.01098   0.02477   2.32476
    R9        2.67152  -0.01356  -0.02817  -0.00534  -0.03393   2.63759
   R10        2.78375  -0.00828  -0.03572   0.02549  -0.01023   2.77352
   R11        2.65925   0.00797   0.00803   0.02243   0.02975   2.68900
   R12        2.67657   0.00229   0.00302   0.00777   0.01105   2.68762
   R13        2.64478  -0.00304  -0.00478  -0.00114  -0.00686   2.63792
   R14        2.03952  -0.00219  -0.00184  -0.00707  -0.00891   2.03061
   R15        2.60123  -0.00398  -0.01331   0.00512  -0.00838   2.59285
   R16        3.28697   0.01000   0.02753  -0.00145   0.02608   3.31306
   R17        2.61662  -0.00863  -0.02087   0.00205  -0.01785   2.59877
   R18        2.05442  -0.00204  -0.00226  -0.00583  -0.00808   2.04633
   R19        2.45127  -0.06509  -0.12585  -0.02018  -0.14531   2.30596
    A1        1.89227  -0.02069  -0.05860  -0.01703  -0.07502   1.81725
    A2        2.17932  -0.00004  -0.01367   0.02841   0.01443   2.19374
    A3        2.21159   0.02073   0.07227  -0.01138   0.06059   2.27218
    A4        2.14787   0.01405   0.03665   0.01098   0.04839   2.19627
    A5        1.98948  -0.00399  -0.01437   0.00696  -0.00778   1.98169
    A6        2.14582  -0.01005  -0.02228  -0.01794  -0.04060   2.10522
    A7        2.16060   0.00598   0.01825  -0.00678   0.01167   2.17227
    A8        2.05189  -0.00776  -0.00635  -0.03547  -0.04197   2.00992
    A9        2.07061   0.00179  -0.01189   0.04204   0.02999   2.10060
   A10        2.17838   0.00563   0.01582   0.01534   0.03092   2.20930
   A11        2.32811   0.00499   0.01567   0.00909   0.02390   2.35201
   A12        1.85905  -0.00996  -0.02778  -0.01162  -0.03991   1.81913
   A13        2.31072   0.00460  -0.00582   0.04509   0.03952   2.35024
   A14        2.11342   0.00536   0.03360  -0.03347   0.00039   2.11381
   A15        2.19261   0.00803   0.00732   0.02791   0.03549   2.22811
   A16        2.05361  -0.00862  -0.01734  -0.03426  -0.05134   2.00228
   A17        2.03692   0.00060   0.01003   0.00627   0.01573   2.05265
   A18        2.12044  -0.00041   0.00066   0.01772   0.01663   2.13707
   A19        2.13418  -0.00076  -0.00266  -0.01318  -0.01497   2.11921
   A20        2.02855   0.00117   0.00200  -0.00457  -0.00170   2.02685
   A21        2.06956  -0.01415  -0.03588  -0.02032  -0.05753   2.01204
   A22        2.09791   0.00138   0.00291   0.00294   0.00651   2.10443
   A23        2.11570   0.01276   0.03297   0.01739   0.05102   2.16672
   A24        2.06733  -0.02246  -0.05313  -0.04838  -0.10038   1.96694
   A25        2.12564   0.00281   0.00247  -0.00355  -0.00164   2.12399
   A26        2.09022   0.01964   0.05066   0.05193   0.10202   2.19224
   A27        2.16710   0.02729   0.05328   0.05727   0.11255   2.27965
   A28        2.10496   0.00913   0.02505  -0.01255   0.01298   2.11794
    D1       -0.00047  -0.00013  -0.00039  -0.00777  -0.00798  -0.00844
    D2        3.13606  -0.00004   0.00016  -0.00722  -0.00677   3.12929
    D3       -3.13902  -0.00018  -0.00085  -0.00637  -0.00722   3.13694
    D4       -0.00249  -0.00010  -0.00030  -0.00582  -0.00601  -0.00851
    D5        0.00625  -0.00005  -0.00029   0.00361   0.00324   0.00949
    D6       -3.13846  -0.00004  -0.00003   0.00227   0.00232  -3.13613
    D7       -0.01073   0.00011   0.00059   0.00627   0.00695  -0.00378
    D8        3.11644   0.00006   0.00123  -0.01042  -0.00879   3.10765
    D9        3.13637  -0.00001  -0.00006   0.00559   0.00555  -3.14126
   D10       -0.01964  -0.00006   0.00057  -0.01111  -0.01019  -0.02983
   D11        0.01448  -0.00012  -0.00068   0.00006  -0.00051   0.01397
   D12       -3.12765  -0.00015  -0.00065  -0.00274  -0.00339  -3.13104
   D13       -3.11255   0.00000  -0.00138   0.01753   0.01657  -3.09599
   D14        0.02850  -0.00002  -0.00134   0.01473   0.01369   0.04219
   D15       -0.00060   0.00011   0.00037   0.00328   0.00360   0.00299
   D16       -0.00974  -0.00006  -0.00000  -0.00538  -0.00527  -0.01501
   D17        3.13231  -0.00004  -0.00002  -0.00300  -0.00289   3.12942
   D18        0.08269   0.00049   0.00071   0.04609   0.04685   0.12954
   D19       -3.06872   0.00051   0.00195   0.03561   0.03767  -3.03105
   D20       -3.05950   0.00046   0.00073   0.04297   0.04359  -3.01592
   D21        0.07227   0.00048   0.00197   0.03249   0.03440   0.10668
   D22       -3.13921  -0.00021  -0.00046  -0.00826  -0.00886   3.13511
   D23        0.00933   0.00000   0.00046  -0.00362  -0.00332   0.00601
   D24        0.01212  -0.00018  -0.00154   0.00233   0.00088   0.01300
   D25       -3.12253   0.00003  -0.00062   0.00697   0.00643  -3.11611
   D26       -3.13842   0.00003   0.00032   0.00154   0.00180  -3.13662
   D27        0.00197   0.00019   0.00095   0.00707   0.00782   0.00979
   D28       -0.00576   0.00010   0.00146  -0.00784  -0.00624  -0.01200
   D29        3.13463   0.00026   0.00208  -0.00231  -0.00022   3.13441
   D30       -0.01111   0.00011  -0.00016   0.00673   0.00655  -0.00456
   D31        3.13264   0.00029   0.00198   0.00045   0.00244   3.13508
   D32        3.12394  -0.00010  -0.00104   0.00232   0.00123   3.12517
   D33       -0.01550   0.00009   0.00110  -0.00396  -0.00289  -0.01839
   D34        0.00334   0.00019   0.00240  -0.01010  -0.00776  -0.00443
   D35       -3.14044  -0.00001   0.00025  -0.00377  -0.00354   3.13921
   D36       -0.00170   0.00012   0.00055   0.00492   0.00556   0.00386
   D37        3.14107  -0.00002  -0.00001  -0.00046  -0.00065   3.14041
   D38        0.00303  -0.00026  -0.00247   0.00441   0.00186   0.00489
         Item               Value     Threshold  Converged?
 Maximum Force            0.065093     0.000450     NO 
 RMS     Force            0.010874     0.000300     NO 
 Maximum Displacement     0.198215     0.001800     NO 
 RMS     Displacement     0.066675     0.001200     NO 
 Predicted change in Energy=-1.721275D-02
 Lowest energy point so far.  Saving SCF results.
 GradGradGradGradGradGradGradGradGradGradGradGradGradGradGradGradGradGrad

 Leave Link  103 at Tue Apr  5 19:38:31 2022, MaxMem=  1879048192 cpu:              29.6 elap:               7.5
 (Enter /gpfs/software/gaussian16/sse4/tar/g16/l202.exe)
                          Input orientation:                          
 ---------------------------------------------------------------------
 Center     Atomic      Atomic             Coordinates (Angstroms)
 Number     Number       Type             X           Y           Z
 ---------------------------------------------------------------------
      1          6           0       -4.060210   -0.965925   -0.302068
      2          6           0       -3.493400    0.318443    0.174444
      3          6           0       -2.138464    0.587765    0.381266
      4          6           0       -2.906755   -1.809259   -0.495492
      5          6           0       -1.732711   -1.503990   -0.290935
      6          6           0       -1.080323   -0.356683    0.163154
      7         17           0       -1.774091    2.222565    0.899961
      8          8           0       -5.246266   -1.200058   -0.477693
      9         17           0       -4.694777    1.540532    0.470804
     10          6           0        0.379298   -0.323427    0.313145
     11          6           0        1.170642    0.708504    0.890814
     12          6           0        2.560764    0.622628    0.984644
     13          6           0        1.052858   -1.481363   -0.164595
     14          6           0        2.416035   -1.408834    0.001801
     15          6           0        3.111641   -0.530535    0.485294
     16          1           0        0.515248   -2.309133   -0.610001
     17          1           0        0.723368    1.599333    1.292099
     18         17           0        3.488813    1.928165    1.697379
 ---------------------------------------------------------------------
                    Distance matrix (angstroms):
                    1          2          3          4          5
     1  C    0.000000
     2  C    1.482545   0.000000
     3  C    2.563982   1.396840   0.000000
     4  C    1.441903   2.306531   2.665464   0.000000
     5  C    2.388909   2.576406   2.234262   1.230208   0.000000
     6  C    3.076903   2.505767   1.434998   2.424797   1.395750
     7  Cl   4.103374   2.666098   1.753392   4.414274   3.912436
     8  O    1.221635   2.409080   3.686808   2.417593   3.531617
     9  Cl   2.698580   1.739148   2.729563   3.918144   4.315460
    10  C    4.527750   3.927980   2.678439   3.695908   2.493837
    11  C    5.620364   4.734831   3.350284   4.988601   3.836811
    12  C    6.929388   6.115706   4.737935   6.164303   4.958179
    13  C    5.140821   4.901297   3.842368   3.986921   2.788524
    14  C    6.498480   6.159116   4.987370   5.360945   4.160149
    15  C    7.228067   6.666631   5.368894   6.230423   5.001789
    16  H    4.778478   4.856828   4.051768   3.460216   2.409021
    17  H    5.657255   4.546534   3.169065   5.290725   4.262503
    18  Cl   8.328343   7.325425   5.932544   7.725303   6.557240
                    6          7          8          9         10
     6  C    0.000000
     7  Cl   2.770689   0.000000
     8  O    4.298493   5.066386   0.000000
     9  Cl   4.093697   3.029810   2.952054   0.000000
    10  C    1.467684   3.385780   5.748119   5.407904   0.000000
    11  C    2.594409   3.311181   6.833164   5.939008   1.422957
    12  C    3.858939   4.621465   8.149253   7.331401   2.470774
    13  C    2.433677   4.779539   6.313171   6.524637   1.422229
    14  C    3.654801   5.617018   7.680127   7.712481   2.328806
    15  C    4.207917   5.623334   8.439800   8.076490   2.745584
    16  H    2.637362   5.296919   5.868782   6.567528   2.194017
    17  H    2.890297   2.603746   6.826806   5.480354   2.184889
    18  Cl   5.333984   5.331108   9.529865   8.284074   4.081036
                   11         12         13         14         15
    11  C    0.000000
    12  C    1.395929   0.000000
    13  C    2.433778   2.832191   0.000000
    14  C    2.612367   2.261363   1.375209   0.000000
    15  C    2.338192   1.372079   2.359029   1.220263   0.000000
    16  H    3.433383   3.914365   1.082873   2.190395   3.332318
    17  H    1.074551   2.103450   3.423625   3.684977   3.300170
    18  Cl   2.740810   1.753195   4.585380   3.893764   2.767059
                   16         17         18
    16  H    0.000000
    17  H    4.351713   0.000000
    18  Cl   5.667521   2.814262   0.000000
 Stoichiometry    C12H2Cl3O(1-)
 Framework group  C1[X(C12H2Cl3O)]
 Deg. of freedom    48
 Full point group                 C1      NOp   1
 RotChk:  IX=0 Diff= 1.64D-02
 Largest Abelian subgroup         C1      NOp   1
 Largest concise Abelian subgroup C1      NOp   1
                         Standard orientation:                         
 ---------------------------------------------------------------------
 Center     Atomic      Atomic             Coordinates (Angstroms)
 Number     Number       Type             X           Y           Z
 ---------------------------------------------------------------------
      1          6           0       -3.322662    1.148560   -0.088230
      2          6           0       -2.605839   -0.147428   -0.021006
      3          6           0       -1.219676   -0.313965    0.023470
      4          6           0       -2.269716    2.133630   -0.083261
      5          6           0       -1.060014    1.913593   -0.043055
      6          6           0       -0.271465    0.762978    0.005889
      7         17           0       -0.672168   -1.974620    0.153244
      8          8           0       -4.535189    1.290987   -0.131635
      9         17           0       -3.665053   -1.526544    0.006227
     10          6           0        1.193527    0.848115    0.031337
     11          6           0        2.128258   -0.220824   -0.060618
     12          6           0        3.508387   -0.013354   -0.032054
     13          6           0        1.710800    2.168481    0.139946
     14          6           0        3.085570    2.200342    0.153791
     15          6           0        3.901817    1.295847    0.085450
     16          1           0        1.059477    3.030961    0.207191
     17          1           0        1.805024   -1.239953   -0.168124
     18         17           0        4.616226   -1.367939   -0.139232
 ---------------------------------------------------------------------
 Rotational constants (GHZ):           0.8565153           0.2083163           0.1678670
 Leave Link  202 at Tue Apr  5 19:38:31 2022, MaxMem=  1879048192 cpu:               0.8 elap:               0.2
 (Enter /gpfs/software/gaussian16/sse4/tar/g16/l301.exe)
 Standard basis: 6-311+G(d,p) (5D, 7F)
 Ernie: Thresh=  0.10000D-02 Tol=  0.10000D-05 Strict=F.
 There are   404 symmetry adapted cartesian basis functions of A   symmetry.
 There are   388 symmetry adapted basis functions of A   symmetry.
   388 basis functions,   643 primitive gaussians,   404 cartesian basis functions
    67 alpha electrons       67 beta electrons
       nuclear repulsion energy      1241.0705733907 Hartrees.
 IExCor= 4336 DFT=T Ex+Corr=M062X ExCW=0 ScaHFX=  0.540000
 ScaDFX=  1.000000  1.000000  1.000000  1.000000 ScalE2=  1.000000  1.000000
 IRadAn=      5 IRanWt=     -1 IRanGd=            0 ICorTp=0 IEmpDi=  4
 NAtoms=   18 NActive=   18 NUniq=   18 SFac= 1.00D+00 NAtFMM=   60 NAOKFM=F Big=F
 Integral buffers will be    131072 words long.
 Raffenetti 2 integral format.
 Two-electron integral symmetry is turned on.
 Leave Link  301 at Tue Apr  5 19:38:31 2022, MaxMem=  1879048192 cpu:               0.5 elap:               0.1
 (Enter /gpfs/software/gaussian16/sse4/tar/g16/l302.exe)
 NPDir=0 NMtPBC=     1 NCelOv=     1 NCel=       1 NClECP=     1 NCelD=      1
         NCelK=      1 NCelE2=     1 NClLst=     1 CellRange=     0.0.
 One-electron integrals computed using PRISM.
 One-electron integral symmetry used in STVInt
 NBasis=   388 RedAO= T EigKep=  1.37D-06  NBF=   388
 NBsUse=   383 1.00D-06 EigRej=  9.66D-07 NBFU=   383
 Precomputing XC quadrature grid using
 IXCGrd= 4 IRadAn=           5 IRanWt=          -1 IRanGd=           0 AccXCQ= 0.00D+00.
 Generated NRdTot=       0 NPtTot=           0 NUsed=           0 NTot=          32
 NSgBfM=   394   394   394   394   394 MxSgAt=    18 MxSgA2=    18.
 Leave Link  302 at Tue Apr  5 19:38:36 2022, MaxMem=  1879048192 cpu:              17.7 elap:               4.4
 (Enter /gpfs/software/gaussian16/sse4/tar/g16/l303.exe)
 DipDrv:  MaxL=1.
 Leave Link  303 at Tue Apr  5 19:38:36 2022, MaxMem=  1879048192 cpu:               1.5 elap:               0.4
 (Enter /gpfs/software/gaussian16/sse4/tar/g16/l401.exe)
 Initial guess from the checkpoint file:  "checkpoint.chk"
 B after Tr=    -0.000000    0.000000   -0.000000
         Rot=    0.999999   -0.000633    0.000484   -0.001088 Ang=  -0.15 deg.
 Guess basis will be translated and rotated to current coordinates.
 JPrj=2 DoOrth=T DoCkMO=T.
 Generating alternative initial guess.
 ExpMin= 4.38D-02 ExpMax= 1.06D+05 ExpMxC= 3.62D+03 IAcc=2 IRadAn=         4 AccDes= 0.00D+00
 Harris functional with IExCor= 1009 and IRadAn=       4 diagonalized for initial guess.
 HarFok:  IExCor= 1009 AccDes= 0.00D+00 IRadAn=         4 IDoV= 1 UseB2=F ITyADJ=14
 ICtDFT=  3500011 ScaDFX=  1.000000  1.000000  1.000000  1.000000
 FoFCou: FMM=F IPFlag=           0 FMFlag=      100000 FMFlg1=           0
         NFxFlg=           0 DoJE=T BraDBF=F KetDBF=T FulRan=T
         wScrn=  0.000000 ICntrl=       500 IOpCl=  0 I1Cent=   200000004 NGrid=           0
         NMat0=    1 NMatS0=      1 NMatT0=    0 NMatD0=    1 NMtDS0=    0 NMtDT0=    0
 Petite list used in FoFCou.
 Harris En= -1913.20337138989    
 Leave Link  401 at Tue Apr  5 19:38:43 2022, MaxMem=  1879048192 cpu:              28.1 elap:               7.1
 (Enter /gpfs/software/gaussian16/sse4/tar/g16/l502.exe)
 Integral symmetry usage will be decided dynamically.
 Closed shell SCF:
 Using DIIS extrapolation, IDIIS=  1040.
 NGot=  1879048192 LenX=  1878715301 LenY=  1878551644
 Requested convergence on RMS density matrix=1.00D-08 within 128 cycles.
 Requested convergence on MAX density matrix=1.00D-06.
 Requested convergence on             energy=1.00D-06.
 No special actions if energy rises.
 Fock matrices will be formed incrementally for  20 cycles.

 Cycle   1  Pass 1  IDiag  1:
 FoFJK:  IHMeth= 1 ICntrl=       0 DoSepK=F KAlg= 0 I1Cent=           0 FoldK=F
 IRaf= 820000000 NMat=       1 IRICut=       1 DoRegI=T DoRafI=F ISym2E= 0 IDoP0=0 IntGTp=1.
 FoFCou: FMM=F IPFlag=           0 FMFlag=      100000 FMFlg1=           0
         NFxFlg=           0 DoJE=F BraDBF=F KetDBF=F FulRan=T
         wScrn=  0.000000 ICntrl=         0 IOpCl=  0 I1Cent=           0 NGrid=           0
         NMat0=    1 NMatS0=      1 NMatT0=    0 NMatD0=    1 NMtDS0=    0 NMtDT0=    0
 Symmetry not used in FoFCou.
 E= -1913.99312646837    
 DIIS: error= 6.09D-03 at cycle   1 NSaved=   1.
 NSaved= 1 IEnMin= 1 EnMin= -1913.99312646837     IErMin= 1 ErrMin= 6.09D-03
 ErrMax= 6.09D-03  0.00D+00 EMaxC= 1.00D-01 BMatC= 3.42D-02 BMatP= 3.42D-02
 IDIUse=3 WtCom= 9.39D-01 WtEn= 6.09D-02
 Coeff-Com:  0.100D+01
 Coeff-En:   0.100D+01
 Coeff:      0.100D+01
 Gap=     0.394 Goal=   None    Shift=    0.000
 GapD=    0.394 DampG=1.000 DampE=1.000 DampFc=1.0000 IDamp=-1.
 RMSDP=3.61D-02 MaxDP=1.99D+00              OVMax= 8.64D-02

 Cycle   2  Pass 1  IDiag  1:
 RMSU=  3.55D-02    CP:  1.06D+00
 E= -1914.04716474956     Delta-E=       -0.054038281188 Rises=F Damp=F
 DIIS: error= 1.98D-03 at cycle   2 NSaved=   2.
 NSaved= 2 IEnMin= 2 EnMin= -1914.04716474956     IErMin= 2 ErrMin= 1.98D-03
 ErrMax= 1.98D-03  0.00D+00 EMaxC= 1.00D-01 BMatC= 2.06D-03 BMatP= 3.42D-02
 IDIUse=3 WtCom= 9.80D-01 WtEn= 1.98D-02
 Coeff-Com:  0.233D-01 0.977D+00
 Coeff-En:   0.000D+00 0.100D+01
 Coeff:      0.228D-01 0.977D+00
 Gap=     0.154 Goal=   None    Shift=    0.000
 RMSDP=4.68D-03 MaxDP=2.30D-01 DE=-5.40D-02 OVMax= 2.03D-02

 Cycle   3  Pass 1  IDiag  1:
 RMSU=  3.63D-03    CP:  1.08D+00  1.07D+00
 E= -1914.04747238549     Delta-E=       -0.000307635933 Rises=F Damp=F
 DIIS: error= 2.59D-03 at cycle   3 NSaved=   3.
 NSaved= 3 IEnMin= 3 EnMin= -1914.04747238549     IErMin= 2 ErrMin= 1.98D-03
 ErrMax= 2.59D-03  0.00D+00 EMaxC= 1.00D-01 BMatC= 2.64D-03 BMatP= 2.06D-03
 IDIUse=3 WtCom= 1.64D-01 WtEn= 8.36D-01
 Coeff-Com: -0.386D-01 0.554D+00 0.485D+00
 Coeff-En:   0.000D+00 0.463D+00 0.537D+00
 Coeff:     -0.635D-02 0.478D+00 0.528D+00
 Gap=     0.151 Goal=   None    Shift=    0.000
 RMSDP=1.68D-03 MaxDP=7.19D-02 DE=-3.08D-04 OVMax= 1.85D-02

 Cycle   4  Pass 1  IDiag  1:
 RMSU=  1.10D-03    CP:  1.07D+00  1.09D+00  8.19D-01
 E= -1914.04966449491     Delta-E=       -0.002192109417 Rises=F Damp=F
 DIIS: error= 1.49D-03 at cycle   4 NSaved=   4.
 NSaved= 4 IEnMin= 4 EnMin= -1914.04966449491     IErMin= 4 ErrMin= 1.49D-03
 ErrMax= 1.49D-03  0.00D+00 EMaxC= 1.00D-01 BMatC= 4.43D-04 BMatP= 2.06D-03
 IDIUse=3 WtCom= 9.85D-01 WtEn= 1.49D-02
 Coeff-Com: -0.219D-01 0.188D+00 0.329D+00 0.504D+00
 Coeff-En:   0.000D+00 0.000D+00 0.128D+00 0.872D+00
 Coeff:     -0.216D-01 0.185D+00 0.326D+00 0.510D+00
 Gap=     0.152 Goal=   None    Shift=    0.000
 RMSDP=4.48D-04 MaxDP=2.17D-02 DE=-2.19D-03 OVMax= 6.31D-03

 Cycle   5  Pass 1  IDiag  1:
 RMSU=  3.77D-04    CP:  1.07D+00  1.09D+00  8.68D-01  1.03D+00
 E= -1914.05008003942     Delta-E=       -0.000415544516 Rises=F Damp=F
 DIIS: error= 3.43D-04 at cycle   5 NSaved=   5.
 NSaved= 5 IEnMin= 5 EnMin= -1914.05008003942     IErMin= 5 ErrMin= 3.43D-04
 ErrMax= 3.43D-04  0.00D+00 EMaxC= 1.00D-01 BMatC= 3.72D-05 BMatP= 4.43D-04
 IDIUse=3 WtCom= 9.97D-01 WtEn= 3.43D-03
 Coeff-Com: -0.397D-02-0.148D-01 0.897D-01 0.297D+00 0.632D+00
 Coeff-En:   0.000D+00 0.000D+00 0.000D+00 0.000D+00 0.100D+01
 Coeff:     -0.396D-02-0.147D-01 0.894D-01 0.296D+00 0.634D+00
 Gap=     0.152 Goal=   None    Shift=    0.000
 RMSDP=2.29D-04 MaxDP=1.23D-02 DE=-4.16D-04 OVMax= 2.74D-03

 Cycle   6  Pass 1  IDiag  1:
 RMSU=  1.65D-04    CP:  1.07D+00  1.09D+00  8.93D-01  1.08D+00  9.39D-01
 E= -1914.05011861989     Delta-E=       -0.000038580461 Rises=F Damp=F
 DIIS: error= 1.58D-04 at cycle   6 NSaved=   6.
 NSaved= 6 IEnMin= 6 EnMin= -1914.05011861989     IErMin= 6 ErrMin= 1.58D-04
 ErrMax= 1.58D-04  0.00D+00 EMaxC= 1.00D-01 BMatC= 7.61D-06 BMatP= 3.72D-05
 IDIUse=3 WtCom= 9.98D-01 WtEn= 1.58D-03
 Coeff-Com:  0.104D-02-0.376D-01-0.131D-03 0.812D-01 0.380D+00 0.575D+00
 Coeff-En:   0.000D+00 0.000D+00 0.000D+00 0.000D+00 0.500D-01 0.950D+00
 Coeff:      0.104D-02-0.376D-01-0.131D-03 0.811D-01 0.380D+00 0.576D+00
 Gap=     0.152 Goal=   None    Shift=    0.000
 RMSDP=8.91D-05 MaxDP=3.40D-03 DE=-3.86D-05 OVMax= 1.18D-03

 Cycle   7  Pass 1  IDiag  1:
 RMSU=  6.37D-05    CP:  1.07D+00  1.09D+00  9.06D-01  1.11D+00  9.73D-01
                    CP:  9.63D-01
 E= -1914.05012681968     Delta-E=       -0.000008199798 Rises=F Damp=F
 DIIS: error= 4.74D-05 at cycle   7 NSaved=   7.
 NSaved= 7 IEnMin= 7 EnMin= -1914.05012681968     IErMin= 7 ErrMin= 4.74D-05
 ErrMax= 4.74D-05  0.00D+00 EMaxC= 1.00D-01 BMatC= 9.57D-07 BMatP= 7.61D-06
 IDIUse=1 WtCom= 1.00D+00 WtEn= 0.00D+00
 Coeff-Com:  0.108D-02-0.198D-01-0.115D-01 0.370D-02 0.140D+00 0.319D+00
 Coeff-Com:  0.568D+00
 Coeff:      0.108D-02-0.198D-01-0.115D-01 0.370D-02 0.140D+00 0.319D+00
 Coeff:      0.568D+00
 Gap=     0.152 Goal=   None    Shift=    0.000
 RMSDP=3.79D-05 MaxDP=1.44D-03 DE=-8.20D-06 OVMax= 4.26D-04

 Cycle   8  Pass 1  IDiag  1:
 RMSU=  2.40D-05    CP:  1.07D+00  1.09D+00  9.06D-01  1.13D+00  9.89D-01
                    CP:  9.92D-01  1.09D+00
 E= -1914.05012788653     Delta-E=       -0.000001066846 Rises=F Damp=F
 DIIS: error= 1.81D-05 at cycle   8 NSaved=   8.
 NSaved= 8 IEnMin= 8 EnMin= -1914.05012788653     IErMin= 8 ErrMin= 1.81D-05
 ErrMax= 1.81D-05  0.00D+00 EMaxC= 1.00D-01 BMatC= 1.37D-07 BMatP= 9.57D-07
 IDIUse=1 WtCom= 1.00D+00 WtEn= 0.00D+00
 Coeff-Com:  0.343D-03-0.133D-02-0.564D-02-0.201D-01-0.142D-01 0.245D-01
 Coeff-Com:  0.258D+00 0.758D+00
 Coeff:      0.343D-03-0.133D-02-0.564D-02-0.201D-01-0.142D-01 0.245D-01
 Coeff:      0.258D+00 0.758D+00
 Gap=     0.152 Goal=   None    Shift=    0.000
 RMSDP=2.02D-05 MaxDP=1.26D-03 DE=-1.07D-06 OVMax= 2.27D-04

 Cycle   9  Pass 1  IDiag  1:
 RMSU=  1.30D-05    CP:  1.07D+00  1.09D+00  9.07D-01  1.13D+00  9.90D-01
                    CP:  1.04D+00  1.26D+00  8.59D-01
 E= -1914.05012811630     Delta-E=       -0.000000229773 Rises=F Damp=F
 DIIS: error= 1.67D-05 at cycle   9 NSaved=   9.
 NSaved= 9 IEnMin= 9 EnMin= -1914.05012811630     IErMin= 9 ErrMin= 1.67D-05
 ErrMax= 1.67D-05  0.00D+00 EMaxC= 1.00D-01 BMatC= 4.82D-08 BMatP= 1.37D-07
 IDIUse=1 WtCom= 1.00D+00 WtEn= 0.00D+00
 Coeff-Com:  0.320D-04 0.269D-02-0.138D-02-0.136D-01-0.333D-01-0.417D-01
 Coeff-Com:  0.318D-01 0.448D+00 0.607D+00
 Coeff:      0.320D-04 0.269D-02-0.138D-02-0.136D-01-0.333D-01-0.417D-01
 Coeff:      0.318D-01 0.448D+00 0.607D+00
 Gap=     0.152 Goal=   None    Shift=    0.000
 RMSDP=8.29D-06 MaxDP=4.23D-04 DE=-2.30D-07 OVMax= 1.73D-04

 Cycle  10  Pass 1  IDiag  1:
 RMSU=  4.28D-06    CP:  1.07D+00  1.09D+00  9.06D-01  1.13D+00  9.95D-01
                    CP:  1.05D+00  1.21D+00  9.03D-01  9.03D-01
 E= -1914.05012818459     Delta-E=       -0.000000068284 Rises=F Damp=F
 DIIS: error= 2.88D-06 at cycle  10 NSaved=  10.
 NSaved=10 IEnMin=10 EnMin= -1914.05012818459     IErMin=10 ErrMin= 2.88D-06
 ErrMax= 2.88D-06  0.00D+00 EMaxC= 1.00D-01 BMatC= 4.41D-09 BMatP= 4.82D-08
 IDIUse=1 WtCom= 1.00D+00 WtEn= 0.00D+00
 Coeff-Com: -0.418D-04 0.127D-02 0.455D-03-0.224D-02-0.100D-01-0.173D-01
 Coeff-Com: -0.333D-01 0.465D-01 0.254D+00 0.761D+00
 Coeff:     -0.418D-04 0.127D-02 0.455D-03-0.224D-02-0.100D-01-0.173D-01
 Coeff:     -0.333D-01 0.465D-01 0.254D+00 0.761D+00
 Gap=     0.152 Goal=   None    Shift=    0.000
 RMSDP=4.11D-06 MaxDP=1.75D-04 DE=-6.83D-08 OVMax= 4.43D-05

 Cycle  11  Pass 1  IDiag  1:
 RMSU=  2.18D-06    CP:  1.07D+00  1.09D+00  9.06D-01  1.13D+00  9.96D-01
                    CP:  1.05D+00  1.22D+00  8.78D-01  9.85D-01  1.02D+00
 E= -1914.05012819146     Delta-E=       -0.000000006868 Rises=F Damp=F
 DIIS: error= 1.94D-06 at cycle  11 NSaved=  11.
 NSaved=11 IEnMin=11 EnMin= -1914.05012819146     IErMin=11 ErrMin= 1.94D-06
 ErrMax= 1.94D-06  0.00D+00 EMaxC= 1.00D-01 BMatC= 1.02D-09 BMatP= 4.41D-09
 IDIUse=1 WtCom= 1.00D+00 WtEn= 0.00D+00
 Coeff-Com: -0.305D-04 0.378D-03 0.444D-03 0.469D-03-0.118D-02-0.330D-02
 Coeff-Com: -0.232D-01-0.403D-01 0.530D-01 0.400D+00 0.614D+00
 Coeff:     -0.305D-04 0.378D-03 0.444D-03 0.469D-03-0.118D-02-0.330D-02
 Coeff:     -0.232D-01-0.403D-01 0.530D-01 0.400D+00 0.614D+00
 Gap=     0.152 Goal=   None    Shift=    0.000
 RMSDP=1.33D-06 MaxDP=8.71D-05 DE=-6.87D-09 OVMax= 2.16D-05

 Cycle  12  Pass 1  IDiag  1:
 RMSU=  6.77D-07    CP:  1.07D+00  1.09D+00  9.06D-01  1.13D+00  9.95D-01
                    CP:  1.05D+00  1.21D+00  8.95D-01  9.95D-01  1.09D+00
                    CP:  9.86D-01
 E= -1914.05012819278     Delta-E=       -0.000000001328 Rises=F Damp=F
 DIIS: error= 3.74D-07 at cycle  12 NSaved=  12.
 NSaved=12 IEnMin=12 EnMin= -1914.05012819278     IErMin=12 ErrMin= 3.74D-07
 ErrMax= 3.74D-07  0.00D+00 EMaxC= 1.00D-01 BMatC= 1.10D-10 BMatP= 1.02D-09
 IDIUse=1 WtCom= 1.00D+00 WtEn= 0.00D+00
 Coeff-Com: -0.321D-05-0.119D-03 0.956D-04 0.633D-03 0.163D-02 0.246D-02
 Coeff-Com: -0.370D-02-0.268D-01-0.223D-01 0.122D-01 0.247D+00 0.788D+00
 Coeff:     -0.321D-05-0.119D-03 0.956D-04 0.633D-03 0.163D-02 0.246D-02
 Coeff:     -0.370D-02-0.268D-01-0.223D-01 0.122D-01 0.247D+00 0.788D+00
 Gap=     0.152 Goal=   None    Shift=    0.000
 RMSDP=6.69D-07 MaxDP=2.03D-05 DE=-1.33D-09 OVMax= 1.17D-05

 Cycle  13  Pass 1  IDiag  1:
 RMSU=  3.46D-07    CP:  1.07D+00  1.09D+00  9.06D-01  1.13D+00  9.96D-01
                    CP:  1.05D+00  1.21D+00  8.85D-01  1.01D+00  1.11D+00
                    CP:  1.05D+00  9.27D-01
 E= -1914.05012819295     Delta-E=       -0.000000000162 Rises=F Damp=F
 DIIS: error= 1.62D-07 at cycle  13 NSaved=  13.
 NSaved=13 IEnMin=13 EnMin= -1914.05012819295     IErMin=13 ErrMin= 1.62D-07
 ErrMax= 1.62D-07  0.00D+00 EMaxC= 1.00D-01 BMatC= 1.98D-11 BMatP= 1.10D-10
 IDIUse=1 WtCom= 1.00D+00 WtEn= 0.00D+00
 Coeff-Com:  0.282D-05-0.117D-03-0.110D-04 0.265D-03 0.102D-02 0.180D-02
 Coeff-Com:  0.112D-02-0.848D-02-0.162D-01-0.482D-01 0.368D-01 0.368D+00
 Coeff-Com:  0.664D+00
 Coeff:      0.282D-05-0.117D-03-0.110D-04 0.265D-03 0.102D-02 0.180D-02
 Coeff:      0.112D-02-0.848D-02-0.162D-01-0.482D-01 0.368D-01 0.368D+00
 Coeff:      0.664D+00
 Gap=     0.152 Goal=   None    Shift=    0.000
 RMSDP=1.82D-07 MaxDP=1.17D-05 DE=-1.62D-10 OVMax= 4.36D-06

 Cycle  14  Pass 1  IDiag  1:
 RMSU=  1.03D-07    CP:  1.07D+00  1.09D+00  9.06D-01  1.13D+00  9.96D-01
                    CP:  1.05D+00  1.21D+00  8.86D-01  1.01D+00  1.12D+00
                    CP:  1.08D+00  9.98D-01  1.08D+00
 E= -1914.05012819305     Delta-E=       -0.000000000103 Rises=F Damp=F
 DIIS: error= 8.44D-08 at cycle  14 NSaved=  14.
 NSaved=14 IEnMin=14 EnMin= -1914.05012819305     IErMin=14 ErrMin= 8.44D-08
 ErrMax= 8.44D-08  0.00D+00 EMaxC= 1.00D-01 BMatC= 1.86D-12 BMatP= 1.98D-11
 IDIUse=1 WtCom= 1.00D+00 WtEn= 0.00D+00
 Coeff-Com:  0.937D-06-0.109D-04-0.132D-04-0.177D-04-0.341D-06 0.101D-03
 Coeff-Com:  0.627D-03 0.144D-02 0.727D-04-0.154D-01-0.256D-01-0.175D-01
 Coeff-Com:  0.190D+00 0.866D+00
 Coeff:      0.937D-06-0.109D-04-0.132D-04-0.177D-04-0.341D-06 0.101D-03
 Coeff:      0.627D-03 0.144D-02 0.727D-04-0.154D-01-0.256D-01-0.175D-01
 Coeff:      0.190D+00 0.866D+00
 Gap=     0.152 Goal=   None    Shift=    0.000
 RMSDP=8.46D-08 MaxDP=4.14D-06 DE=-1.03D-10 OVMax= 2.88D-06

 Cycle  15  Pass 1  IDiag  1:
 RMSU=  4.51D-08    CP:  1.07D+00  1.09D+00  9.06D-01  1.13D+00  9.96D-01
                    CP:  1.05D+00  1.21D+00  8.86D-01  1.01D+00  1.12D+00
                    CP:  1.07D+00  1.02D+00  1.19D+00  1.05D+00
 E= -1914.05012819302     Delta-E=        0.000000000032 Rises=F Damp=F
 DIIS: error= 4.33D-08 at cycle  15 NSaved=  15.
 NSaved=15 IEnMin=14 EnMin= -1914.05012819305     IErMin=15 ErrMin= 4.33D-08
 ErrMax= 4.33D-08  0.00D+00 EMaxC= 1.00D-01 BMatC= 4.21D-13 BMatP= 1.86D-12
 IDIUse=1 WtCom= 1.00D+00 WtEn= 0.00D+00
 Coeff-Com: -0.990D-07 0.152D-04-0.325D-05-0.490D-04-0.170D-03-0.236D-03
 Coeff-Com:  0.777D-04 0.198D-02 0.266D-02 0.204D-02-0.147D-01-0.719D-01
 Coeff-Com: -0.512D-01 0.310D+00 0.822D+00
 Coeff:     -0.990D-07 0.152D-04-0.325D-05-0.490D-04-0.170D-03-0.236D-03
 Coeff:      0.777D-04 0.198D-02 0.266D-02 0.204D-02-0.147D-01-0.719D-01
 Coeff:     -0.512D-01 0.310D+00 0.822D+00
 Gap=     0.152 Goal=   None    Shift=    0.000
 RMSDP=6.73D-08 MaxDP=3.44D-06 DE= 3.23D-11 OVMax= 1.60D-06

 Cycle  16  Pass 1  IDiag  1:
 RMSU=  2.32D-08    CP:  1.07D+00  1.09D+00  9.06D-01  1.13D+00  9.96D-01
                    CP:  1.05D+00  1.21D+00  8.87D-01  1.01D+00  1.12D+00
                    CP:  1.07D+00  1.02D+00  1.22D+00  1.23D+00  1.19D+00
 E= -1914.05012819314     Delta-E=       -0.000000000120 Rises=F Damp=F
 DIIS: error= 2.05D-08 at cycle  16 NSaved=  16.
 NSaved=16 IEnMin=16 EnMin= -1914.05012819314     IErMin=16 ErrMin= 2.05D-08
 ErrMax= 2.05D-08  0.00D+00 EMaxC= 1.00D-01 BMatC= 8.68D-14 BMatP= 4.21D-13
 IDIUse=1 WtCom= 1.00D+00 WtEn= 0.00D+00
 Coeff-Com: -0.191D-06 0.697D-05 0.113D-05-0.115D-04-0.576D-04-0.919D-04
 Coeff-Com: -0.104D-03 0.304D-03 0.768D-03 0.439D-02 0.201D-02-0.203D-01
 Coeff-Com: -0.623D-01-0.835D-01 0.313D+00 0.846D+00
 Coeff:     -0.191D-06 0.697D-05 0.113D-05-0.115D-04-0.576D-04-0.919D-04
 Coeff:     -0.104D-03 0.304D-03 0.768D-03 0.439D-02 0.201D-02-0.203D-01
 Coeff:     -0.623D-01-0.835D-01 0.313D+00 0.846D+00
 Gap=     0.152 Goal=   None    Shift=    0.000
 RMSDP=2.53D-08 MaxDP=9.99D-07 DE=-1.20D-10 OVMax= 8.46D-07

 Cycle  17  Pass 1  IDiag  1:
 RMSU=  9.20D-09    CP:  1.07D+00  1.09D+00  9.06D-01  1.13D+00  9.96D-01
                    CP:  1.05D+00  1.21D+00  8.87D-01  1.01D+00  1.12D+00
                    CP:  1.06D+00  1.02D+00  1.23D+00  1.27D+00  1.33D+00
                    CP:  1.34D+00
 E= -1914.05012819306     Delta-E=        0.000000000080 Rises=F Damp=F
 DIIS: error= 8.36D-09 at cycle  17 NSaved=  17.
 NSaved=17 IEnMin=16 EnMin= -1914.05012819314     IErMin=17 ErrMin= 8.36D-09
 ErrMax= 8.36D-09  0.00D+00 EMaxC= 1.00D-01 BMatC= 9.88D-15 BMatP= 8.68D-14
 IDIUse=1 WtCom= 1.00D+00 WtEn= 0.00D+00
 Coeff-Com: -0.520D-07-0.288D-06 0.737D-06 0.409D-05 0.105D-04 0.478D-05
 Coeff-Com: -0.235D-04-0.198D-03-0.271D-03 0.515D-03 0.240D-02 0.693D-02
 Coeff-Com: -0.406D-02-0.723D-01-0.699D-01 0.166D+00 0.970D+00
 Coeff:     -0.520D-07-0.288D-06 0.737D-06 0.409D-05 0.105D-04 0.478D-05
 Coeff:     -0.235D-04-0.198D-03-0.271D-03 0.515D-03 0.240D-02 0.693D-02
 Coeff:     -0.406D-02-0.723D-01-0.699D-01 0.166D+00 0.970D+00
 Gap=     0.152 Goal=   None    Shift=    0.000
 RMSDP=1.21D-08 MaxDP=6.16D-07 DE= 8.05D-11 OVMax= 4.01D-07

 Cycle  18  Pass 1  IDiag  1:
 RMSU=  4.98D-09    CP:  1.07D+00  1.09D+00  9.06D-01  1.13D+00  9.96D-01
                    CP:  1.05D+00  1.21D+00  8.87D-01  1.01D+00  1.12D+00
                    CP:  1.06D+00  1.02D+00  1.23D+00  1.27D+00  1.42D+00
                    CP:  1.40D+00  1.29D+00
 E= -1914.05012819311     Delta-E=       -0.000000000055 Rises=F Damp=F
 DIIS: error= 2.37D-09 at cycle  18 NSaved=  18.
 NSaved=18 IEnMin=16 EnMin= -1914.05012819314     IErMin=18 ErrMin= 2.37D-09
 ErrMax= 2.37D-09  0.00D+00 EMaxC= 1.00D-01 BMatC= 2.13D-15 BMatP= 9.88D-15
 IDIUse=1 WtCom= 1.00D+00 WtEn= 0.00D+00
 Large coefficients: NSaved= 18 BigCof=    0.00 CofMax=   10.00 Det=-7.46D-15
 Inversion failed.  Reducing to 17 matrices.
 Large coefficients: NSaved= 17 BigCof=    0.00 CofMax=   10.00 Det=-7.47D-15
 Inversion failed.  Reducing to 16 matrices.
 Large coefficients: NSaved= 16 BigCof=    0.00 CofMax=   10.00 Det=-7.64D-15
 Inversion failed.  Reducing to 15 matrices.
 Coeff-Com:  0.572D-07 0.213D-05-0.195D-05 0.719D-05-0.117D-04-0.759D-04
 Coeff-Com: -0.184D-03 0.713D-04 0.301D-02 0.486D-02-0.110D-01-0.500D-01
 Coeff-Com: -0.687D-01 0.312D+00 0.810D+00
 Coeff:      0.572D-07 0.213D-05-0.195D-05 0.719D-05-0.117D-04-0.759D-04
 Coeff:     -0.184D-03 0.713D-04 0.301D-02 0.486D-02-0.110D-01-0.500D-01
 Coeff:     -0.687D-01 0.312D+00 0.810D+00
 Gap=     0.152 Goal=   None    Shift=    0.000
 RMSDP=5.15D-09 MaxDP=2.83D-07 DE=-5.50D-11 OVMax= 1.15D-07

 SCF Done:  E(RM062X) =  -1914.05012819     A.U. after   18 cycles
            NFock= 18  Conv=0.52D-08     -V/T= 2.0025
 KE= 1.909307752129D+03 PE=-7.022942624150D+03 EE= 1.958514170437D+03
 Leave Link  502 at Tue Apr  5 19:43:54 2022, MaxMem=  1879048192 cpu:            1884.5 elap:             310.6
 (Enter /gpfs/software/gaussian16/sse4/tar/g16/l701.exe)
 ... and contract with generalized density number  0.
 Compute integral first derivatives.
 Leave Link  701 at Tue Apr  5 19:43:54 2022, MaxMem=  1879048192 cpu:               1.4 elap:               0.2
 (Enter /gpfs/software/gaussian16/sse4/tar/g16/l702.exe)
 L702 exits ... SP integral derivatives will be done elsewhere.
 Leave Link  702 at Tue Apr  5 19:43:54 2022, MaxMem=  1879048192 cpu:               0.1 elap:               0.0
 (Enter /gpfs/software/gaussian16/sse4/tar/g16/l703.exe)
 Integral derivatives from FoFJK, PRISM(SPDF).
 Compute integral first derivatives, UseDBF=F ICtDFT=           0.
 Calling FoFJK, ICntrl=      2127 FMM=F ISym2X=0 I1Cent= 0 IOpClX= 0 NMat=1 NMatS=1 NMatT=0.
 FoFJK:  IHMeth= 1 ICntrl=    2127 DoSepK=F KAlg= 0 I1Cent=           0 FoldK=F
 IRaf=         0 NMat=       1 IRICut=       1 DoRegI=T DoRafI=F ISym2E= 0 IDoP0=0 IntGTp=1.
 FoFCou: FMM=F IPFlag=           0 FMFlag=      100000 FMFlg1=         800
         NFxFlg=           0 DoJE=F BraDBF=F KetDBF=F FulRan=T
         wScrn=  0.000000 ICntrl=      2127 IOpCl=  0 I1Cent=           0 NGrid=           0
         NMat0=    1 NMatS0=      1 NMatT0=    0 NMatD0=    1 NMtDS0=    0 NMtDT0=    0
 Symmetry not used in FoFCou.
 Leave Link  703 at Tue Apr  5 19:44:27 2022, MaxMem=  1879048192 cpu:             226.1 elap:              32.4
 (Enter /gpfs/software/gaussian16/sse4/tar/g16/l716.exe)
 Dipole        = 2.84623401D+00-8.60979872D-01 8.43836198D-02
 ***** Axes restored to original set *****
 -------------------------------------------------------------------
 Center     Atomic                   Forces (Hartrees/Bohr)
 Number     Number              X              Y              Z
 -------------------------------------------------------------------
      1        6          -0.007463024   -0.002166665   -0.001554454
      2        6           0.000305320   -0.006416495   -0.002438340
      3        6           0.003107484   -0.000643446   -0.000682896
      4        6           0.004968747    0.003335561    0.001849123
      5        6          -0.001806595   -0.002619007   -0.000462543
      6        6           0.000008016    0.002488248    0.001617143
      7       17           0.008648525    0.000139928    0.001448942
      8        8          -0.000344452    0.002367043    0.000892094
      9       17          -0.003604088    0.001510801    0.000365049
     10        6           0.002385231    0.002041444    0.001168993
     11        6          -0.000794076    0.000503856    0.000020859
     12        6          -0.000717081    0.003351331    0.000695134
     13        6           0.004552602   -0.012096644   -0.006125137
     14        6          -0.030407036   -0.018821366   -0.011886489
     15        6           0.028643503    0.021964025    0.013804397
     16        1          -0.001390197    0.002231848    0.000693553
     17        1          -0.005190601    0.002486362    0.000289102
     18       17          -0.000902279    0.000343174    0.000305472
 -------------------------------------------------------------------
 Cartesian Forces:  Max     0.030407036 RMS     0.008006777
 Leave Link  716 at Tue Apr  5 19:44:27 2022, MaxMem=  1879048192 cpu:               0.1 elap:               0.0
 (Enter /gpfs/software/gaussian16/sse4/tar/g16/l103.exe)

 GradGradGradGradGradGradGradGradGradGradGradGradGradGradGradGradGradGrad
 Berny optimization.
 Using GEDIIS/GDIIS optimizer.
 FormGI is forming the generalized inverse of G from B-inverse, IUseBI=4.
 GSVD:  received Info=                   1 from GESDD.
 Internal  Forces:  Max     0.038450642 RMS     0.006269439
 Search for a local minimum.
 Step number   3 out of a maximum of   95
 All quantities printed in internal units (Hartrees-Bohrs-Radians)
 RMS Force = .62694D-02 SwitMx=.10000D-02 MixMth= 1
 Mixed Optimization -- RFO/linear search
 Update second derivatives using D2CorX and points    2    3
 DE= -1.27D-02 DEPred=-1.72D-02 R= 7.37D-01
 TightC=F SS=  1.41D+00  RLast= 3.25D-01 DXNew= 8.4853D-01 9.7381D-01
 Trust test= 7.37D-01 RLast= 3.25D-01 DXMaxT set to 8.49D-01
 ITU=  1  1  0
 Use linear search instead of GDIIS.
     Eigenvalues ---    0.00788   0.00797   0.00833   0.00888   0.01452
     Eigenvalues ---    0.01530   0.01611   0.01847   0.01962   0.01999
     Eigenvalues ---    0.02059   0.02091   0.02132   0.02234   0.03055
     Eigenvalues ---    0.14801   0.16047   0.18312   0.23487   0.24706
     Eigenvalues ---    0.24991   0.24997   0.25000   0.25000   0.25000
     Eigenvalues ---    0.25000   0.25000   0.25964   0.29172   0.29915
     Eigenvalues ---    0.30370   0.31650   0.32332   0.33440   0.34021
     Eigenvalues ---    0.34969   0.36027   0.39485   0.39615   0.41412
     Eigenvalues ---    0.42429   0.44935   0.45613   0.47454   0.49017
     Eigenvalues ---    0.68552   0.95586   1.06365
 RFO step:  Lambda=-7.38441151D-03 EMin= 7.87871499D-03
 Quartic linear search produced a step of -0.12921.
 Iteration  1 RMS(Cart)=  0.09325340 RMS(Int)=  0.00223753
 Iteration  2 RMS(Cart)=  0.00406167 RMS(Int)=  0.00012334
 Iteration  3 RMS(Cart)=  0.00000423 RMS(Int)=  0.00012333
 Iteration  4 RMS(Cart)=  0.00000000 RMS(Int)=  0.00012333
 ITry= 1 IFail=0 DXMaxC= 3.95D-01 DCOld= 1.00D+10 DXMaxT= 8.49D-01 DXLimC= 3.00D+00 Rises=F
 Variable       Old X    -DE/DX   Delta X   Delta X   Delta X     New X
                                 (Linear)    (Quad)   (Total)
    R1        2.80160  -0.00001   0.00451  -0.01142  -0.00689   2.79472
    R2        2.72480   0.00471   0.00016   0.00963   0.00979   2.73460
    R3        2.30855  -0.00025   0.00043  -0.00151  -0.00107   2.30748
    R4        2.63964   0.00575  -0.00409   0.01994   0.01586   2.65551
    R5        3.28651   0.00361  -0.00247   0.01593   0.01346   3.29997
    R6        2.71175  -0.00848   0.00811  -0.04474  -0.03664   2.67512
    R7        3.31343   0.00236  -0.00294   0.01398   0.01104   3.32447
    R8        2.32476   0.00040  -0.00320   0.00735   0.00414   2.32889
    R9        2.63759   0.00104   0.00438  -0.00907  -0.00471   2.63288
   R10        2.77352  -0.00386   0.00132  -0.01323  -0.01191   2.76161
   R11        2.68900   0.00025  -0.00384   0.00851   0.00468   2.69368
   R12        2.68762   0.00337  -0.00143   0.00970   0.00823   2.69585
   R13        2.63792   0.00110   0.00089  -0.00142  -0.00047   2.63745
   R14        2.03061   0.00433   0.00115   0.00722   0.00837   2.03898
   R15        2.59285   0.00385   0.00108   0.00489   0.00601   2.59887
   R16        3.31306  -0.00010  -0.00337   0.00837   0.00500   3.31805
   R17        2.59877  -0.00383   0.00231  -0.01138  -0.00912   2.58965
   R18        2.04633  -0.00130   0.00104  -0.00586  -0.00482   2.04152
   R19        2.30596   0.03845   0.01878   0.02303   0.04178   2.34774
    A1        1.81725  -0.00339   0.00969  -0.03619  -0.02652   1.79074
    A2        2.19374  -0.00123  -0.00186   0.00021  -0.00172   2.19202
    A3        2.27218   0.00462  -0.00783   0.03605   0.02814   2.30032
    A4        2.19627  -0.00010  -0.00625   0.01684   0.01059   2.20686
    A5        1.98169  -0.00245   0.00101  -0.01119  -0.01023   1.97147
    A6        2.10522   0.00256   0.00525  -0.00560  -0.00040   2.10482
    A7        2.17227   0.00143  -0.00151   0.00861   0.00707   2.17934
    A8        2.00992   0.01323   0.00542   0.03048   0.03587   2.04579
    A9        2.10060  -0.01465  -0.00387  -0.03871  -0.04262   2.05798
   A10        2.20930   0.00375  -0.00400   0.02378   0.01979   2.22909
   A11        2.35201  -0.00405  -0.00309  -0.00601  -0.00913   2.34288
   A12        1.81913   0.00237   0.00516  -0.00680  -0.00168   1.81745
   A13        2.35024  -0.01660  -0.00511  -0.04180  -0.04690   2.30334
   A14        2.11381   0.01424  -0.00005   0.04862   0.04857   2.16238
   A15        2.22811  -0.01732  -0.00459  -0.04368  -0.04826   2.17985
   A16        2.00228   0.00873   0.00663   0.01411   0.02075   2.02302
   A17        2.05265   0.00860  -0.00203   0.02971   0.02763   2.08029
   A18        2.13707   0.00375  -0.00215   0.01335   0.01126   2.14832
   A19        2.11921  -0.00571   0.00193  -0.02887  -0.02696   2.09224
   A20        2.02685   0.00197   0.00022   0.01551   0.01569   2.04255
   A21        2.01204  -0.00135   0.00743  -0.02577  -0.01826   1.99377
   A22        2.10443  -0.00096  -0.00084  -0.00027  -0.00117   2.10326
   A23        2.16672   0.00231  -0.00659   0.02605   0.01939   2.18611
   A24        1.96694  -0.00788   0.01297  -0.06350  -0.05064   1.91630
   A25        2.12399   0.00151   0.00021   0.00046   0.00073   2.12472
   A26        2.19224   0.00637  -0.01318   0.06305   0.04992   2.24216
   A27        2.27965   0.00408  -0.01454   0.05984   0.04519   2.32484
   A28        2.11794  -0.00719  -0.00168  -0.01345  -0.01511   2.10284
    D1       -0.00844   0.00010   0.00103   0.00707   0.00815  -0.00029
    D2        3.12929   0.00037   0.00087   0.02069   0.02154  -3.13235
    D3        3.13694  -0.00018   0.00093  -0.01098  -0.00984   3.12710
    D4       -0.00851   0.00009   0.00078   0.00264   0.00355  -0.00496
    D5        0.00949  -0.00019  -0.00042  -0.01139  -0.01184  -0.00235
    D6       -3.13613   0.00009  -0.00030   0.00767   0.00768  -3.12846
    D7       -0.00378   0.00011  -0.00090   0.00526   0.00427   0.00049
    D8        3.10765   0.00037   0.00114   0.01916   0.02046   3.12811
    D9       -3.14126  -0.00017  -0.00072  -0.00924  -0.01004   3.13188
   D10       -0.02983   0.00009   0.00132   0.00465   0.00615  -0.02368
   D11        0.01397  -0.00017   0.00007  -0.01253  -0.01256   0.00141
   D12       -3.13104   0.00008   0.00044  -0.00457  -0.00445  -3.13549
   D13       -3.09599  -0.00091  -0.00214  -0.02828  -0.03014  -3.12613
   D14        0.04219  -0.00066  -0.00177  -0.02032  -0.02203   0.02016
   D15        0.00299   0.00005  -0.00046   0.00313   0.00271   0.00570
   D16       -0.01501   0.00014   0.00068   0.00960   0.01039  -0.00462
   D17        3.12942   0.00000   0.00037   0.00319   0.00334   3.13276
   D18        0.12954  -0.00030  -0.00605   0.01443   0.00841   0.13795
   D19       -3.03105   0.00013  -0.00487   0.02392   0.01897  -3.01208
   D20       -3.01592  -0.00005  -0.00563   0.02332   0.01777  -2.99815
   D21        0.10668   0.00038  -0.00445   0.03280   0.02832   0.13500
   D22        3.13511   0.00014   0.00114  -0.00268  -0.00177   3.13335
   D23        0.00601   0.00003   0.00043  -0.00125  -0.00105   0.00497
   D24        0.01300  -0.00029  -0.00011  -0.01222  -0.01254   0.00045
   D25       -3.11611  -0.00040  -0.00083  -0.01080  -0.01182  -3.12793
   D26       -3.13662   0.00037  -0.00023   0.00607   0.00543  -3.13120
   D27        0.00979   0.00016  -0.00101   0.00372   0.00251   0.01230
   D28       -0.01200   0.00045   0.00081   0.01371   0.01447   0.00247
   D29        3.13441   0.00024   0.00003   0.01136   0.01156  -3.13722
   D30       -0.00456  -0.00002  -0.00085   0.00078  -0.00031  -0.00487
   D31        3.13508   0.00031  -0.00032   0.01118   0.01071  -3.13740
   D32        3.12517   0.00003  -0.00016  -0.00088  -0.00130   3.12387
   D33       -0.01839   0.00036   0.00037   0.00952   0.00972  -0.00866
   D34       -0.00443   0.00039   0.00100   0.00985   0.01080   0.00637
   D35        3.13921   0.00005   0.00046  -0.00094  -0.00080   3.13841
   D36        0.00386  -0.00019  -0.00072  -0.00413  -0.00481  -0.00095
   D37        3.14041   0.00001   0.00008  -0.00190  -0.00184   3.13857
   D38        0.00489  -0.00030  -0.00024  -0.00849  -0.00871  -0.00382
         Item               Value     Threshold  Converged?
 Maximum Force            0.038451     0.000450     NO 
 RMS     Force            0.006269     0.000300     NO 
 Maximum Displacement     0.394559     0.001800     NO 
 RMS     Displacement     0.095550     0.001200     NO 
 Predicted change in Energy=-4.048871D-03
 Lowest energy point so far.  Saving SCF results.
 GradGradGradGradGradGradGradGradGradGradGradGradGradGradGradGradGradGrad

 Leave Link  103 at Tue Apr  5 19:44:27 2022, MaxMem=  1879048192 cpu:               0.2 elap:               0.0
 (Enter /gpfs/software/gaussian16/sse4/tar/g16/l202.exe)
                          Input orientation:                          
 ---------------------------------------------------------------------
 Center     Atomic      Atomic             Coordinates (Angstroms)
 Number     Number       Type             X           Y           Z
 ---------------------------------------------------------------------
      1          6           0       -4.092817   -0.921106   -0.284818
      2          6           0       -3.448136    0.328360    0.173839
      3          6           0       -2.071183    0.537191    0.361113
      4          6           0       -2.964797   -1.807882   -0.472588
      5          6           0       -1.771564   -1.558793   -0.291067
      6          6           0       -1.067132   -0.434756    0.134945
      7         17           0       -1.565299    2.134471    0.897478
      8          8           0       -5.293566   -1.089951   -0.428687
      9         17           0       -4.593458    1.605210    0.501473
     10          6           0        0.386132   -0.391269    0.282511
     11          6           0        1.114232    0.683574    0.871103
     12          6           0        2.503797    0.681358    1.001559
     13          6           0        1.096120   -1.530481   -0.200456
     14          6           0        2.439774   -1.364022    0.011274
     15          6           0        3.114371   -0.452145    0.518116
     16          1           0        0.586249   -2.366229   -0.657246
     17          1           0        0.587402    1.544946    1.251478
     18         17           0        3.331546    2.040253    1.743992
 ---------------------------------------------------------------------
                    Distance matrix (angstroms):
                    1          2          3          4          5
     1  C    0.000000
     2  C    1.478901   0.000000
     3  C    2.575046   1.405234   0.000000
     4  C    1.447086   2.283641   2.644423   0.000000
     5  C    2.407259   2.566784   2.215460   1.232396   0.000000
     6  C    3.093139   2.500608   1.415610   2.419857   1.393259
     7  Cl   4.137961   2.707538   1.759235   4.402025   3.885278
     8  O    1.221067   2.404216   3.695285   2.437318   3.555735
     9  Cl   2.692800   1.746268   2.742670   3.905193   4.313018
    10  C    4.545720   3.902728   2.628043   3.715601   2.519475
    11  C    5.569965   4.628991   3.229301   4.965012   3.834928
    12  C    6.909267   6.019571   4.621839   6.186675   4.996786
    13  C    5.225277   4.923987   3.823929   4.079468   2.869255
    14  C    6.554280   6.128464   4.907721   5.444312   4.226667
    15  C    7.266925   6.617720   5.281421   6.306807   5.074625
    16  H    4.911287   4.922171   4.065568   3.599414   2.518992
    17  H    5.508727   4.350512   2.979328   5.179960   4.192537
    18  Cl   8.246629   7.166593   5.775901   7.704889   6.567826
                    6          7          8          9         10
     6  C    0.000000
     7  Cl   2.725905   0.000000
     8  O    4.313897   5.104467   0.000000
     9  Cl   4.090328   3.099465   2.935855   0.000000
    10  C    1.461384   3.250482   5.766535   5.369375   0.000000
    11  C    2.559481   3.047242   6.774565   5.793424   1.425433
    12  C    3.840347   4.322027   8.122931   7.174582   2.480336
    13  C    2.448012   4.660524   6.408919   6.534260   1.426584
    14  C    3.630044   5.391235   7.750693   7.650032   2.288507
    15  C    4.199059   5.360393   8.485084   7.977695   2.739071
    16  H    2.663047   5.225191   6.021076   6.629051   2.196282
    17  H    2.811290   2.259862   6.659686   5.235213   2.174474
    18  Cl   5.297459   4.970368   9.429278   8.033605   4.089461
                   11         12         13         14         15
    11  C    0.000000
    12  C    1.395677   0.000000
    13  C    2.459798   2.884203   0.000000
    14  C    2.586313   2.273398   1.370381   0.000000
    15  C    2.327019   1.375262   2.398436   1.242373   0.000000
    16  H    3.451944   3.964393   1.080324   2.210632   3.381804
    17  H    1.078979   2.116794   3.438772   3.664898   3.303296
    18  Cl   2.742078   1.755839   4.639843   3.922582   2.786033
                   16         17         18
    16  H    0.000000
    17  H    4.352070   0.000000
    18  Cl   5.720112   2.831648   0.000000
 Stoichiometry    C12H2Cl3O(1-)
 Framework group  C1[X(C12H2Cl3O)]
 Deg. of freedom    48
 Full point group                 C1      NOp   1
 RotChk:  IX=0 Diff= 2.04D-02
 Largest Abelian subgroup         C1      NOp   1
 Largest concise Abelian subgroup C1      NOp   1
                         Standard orientation:                         
 ---------------------------------------------------------------------
 Center     Atomic      Atomic             Coordinates (Angstroms)
 Number     Number       Type             X           Y           Z
 ---------------------------------------------------------------------
      1          6           0       -3.381057    1.063918   -0.090943
      2          6           0       -2.574893   -0.173091   -0.006950
      3          6           0       -1.172679   -0.254303    0.036415
      4          6           0       -2.369867    2.098830   -0.113510
      5          6           0       -1.146277    1.958459   -0.069647
      6          6           0       -0.296379    0.857070    0.006421
      7         17           0       -0.463096   -1.859556    0.157092
      8          8           0       -4.599950    1.115758   -0.142120
      9         17           0       -3.550433   -1.621168    0.022179
     10          6           0        1.161541    0.953186    0.035994
     11          6           0        2.053822   -0.154783   -0.053990
     12          6           0        3.442642   -0.018466   -0.031355
     13          6           0        1.697171    2.270059    0.154695
     14          6           0        3.066472    2.215682    0.156844
     15          6           0        3.880641    1.280465    0.079465
     16          1           0        1.058989    3.138504    0.229708
     17          1           0        1.660854   -1.154382   -0.156822
     18         17           0        4.478996   -1.430590   -0.153188
 ---------------------------------------------------------------------
 Rotational constants (GHZ):           0.8528241           0.2150624           0.1721193
 Leave Link  202 at Tue Apr  5 19:44:27 2022, MaxMem=  1879048192 cpu:               0.1 elap:               0.0
 (Enter /gpfs/software/gaussian16/sse4/tar/g16/l301.exe)
 Standard basis: 6-311+G(d,p) (5D, 7F)
 Ernie: Thresh=  0.10000D-02 Tol=  0.10000D-05 Strict=F.
 There are   404 symmetry adapted cartesian basis functions of A   symmetry.
 There are   388 symmetry adapted basis functions of A   symmetry.
   388 basis functions,   643 primitive gaussians,   404 cartesian basis functions
    67 alpha electrons       67 beta electrons
       nuclear repulsion energy      1247.5968526630 Hartrees.
 IExCor= 4336 DFT=T Ex+Corr=M062X ExCW=0 ScaHFX=  0.540000
 ScaDFX=  1.000000  1.000000  1.000000  1.000000 ScalE2=  1.000000  1.000000
 IRadAn=      5 IRanWt=     -1 IRanGd=            0 ICorTp=0 IEmpDi=  4
 NAtoms=   18 NActive=   18 NUniq=   18 SFac= 1.00D+00 NAtFMM=   60 NAOKFM=F Big=F
 Integral buffers will be    131072 words long.
 Raffenetti 2 integral format.
 Two-electron integral symmetry is turned on.
 Leave Link  301 at Tue Apr  5 19:44:27 2022, MaxMem=  1879048192 cpu:               0.4 elap:               0.1
 (Enter /gpfs/software/gaussian16/sse4/tar/g16/l302.exe)
 NPDir=0 NMtPBC=     1 NCelOv=     1 NCel=       1 NClECP=     1 NCelD=      1
         NCelK=      1 NCelE2=     1 NClLst=     1 CellRange=     0.0.
 One-electron integrals computed using PRISM.
 One-electron integral symmetry used in STVInt
 NBasis=   388 RedAO= T EigKep=  1.14D-06  NBF=   388
 NBsUse=   384 1.00D-06 EigRej=  5.15D-07 NBFU=   384
 Precomputing XC quadrature grid using
 IXCGrd= 4 IRadAn=           5 IRanWt=          -1 IRanGd=           0 AccXCQ= 0.00D+00.
 Generated NRdTot=       0 NPtTot=           0 NUsed=           0 NTot=          32
 NSgBfM=   395   395   395   395   395 MxSgAt=    18 MxSgA2=    18.
 Leave Link  302 at Tue Apr  5 19:44:27 2022, MaxMem=  1879048192 cpu:               3.2 elap:               0.5
 (Enter /gpfs/software/gaussian16/sse4/tar/g16/l303.exe)
 DipDrv:  MaxL=1.
 Leave Link  303 at Tue Apr  5 19:44:27 2022, MaxMem=  1879048192 cpu:               0.3 elap:               0.1
 (Enter /gpfs/software/gaussian16/sse4/tar/g16/l401.exe)
 Initial guess from the checkpoint file:  "checkpoint.chk"
 B after Tr=     0.000000    0.000000    0.000000
         Rot=    0.999970    0.002701   -0.000959   -0.007226 Ang=   0.89 deg.
 Guess basis will be translated and rotated to current coordinates.
 JPrj=2 DoOrth=T DoCkMO=T.
 Generating alternative initial guess.
 ExpMin= 4.38D-02 ExpMax= 1.06D+05 ExpMxC= 3.62D+03 IAcc=2 IRadAn=         4 AccDes= 0.00D+00
 Harris functional with IExCor= 1009 and IRadAn=       4 diagonalized for initial guess.
 HarFok:  IExCor= 1009 AccDes= 0.00D+00 IRadAn=         4 IDoV= 1 UseB2=F ITyADJ=14
 ICtDFT=  3500011 ScaDFX=  1.000000  1.000000  1.000000  1.000000
 FoFCou: FMM=F IPFlag=           0 FMFlag=      100000 FMFlg1=           0
         NFxFlg=           0 DoJE=T BraDBF=F KetDBF=T FulRan=T
         wScrn=  0.000000 ICntrl=       500 IOpCl=  0 I1Cent=   200000004 NGrid=           0
         NMat0=    1 NMatS0=      1 NMatT0=    0 NMatD0=    1 NMtDS0=    0 NMtDT0=    0
 Petite list used in FoFCou.
 Harris En= -1913.20100404588    
 Leave Link  401 at Tue Apr  5 19:44:29 2022, MaxMem=  1879048192 cpu:              11.8 elap:               1.7
 (Enter /gpfs/software/gaussian16/sse4/tar/g16/l502.exe)
 Integral symmetry usage will be decided dynamically.
 Closed shell SCF:
 Using DIIS extrapolation, IDIIS=  1040.
 NGot=  1879048192 LenX=  1878715301 LenY=  1878551644
 Requested convergence on RMS density matrix=1.00D-08 within 128 cycles.
 Requested convergence on MAX density matrix=1.00D-06.
 Requested convergence on             energy=1.00D-06.
 No special actions if energy rises.
 Fock matrices will be formed incrementally for  20 cycles.

 Cycle   1  Pass 1  IDiag  1:
 FoFJK:  IHMeth= 1 ICntrl=       0 DoSepK=F KAlg= 0 I1Cent=           0 FoldK=F
 IRaf= 830000000 NMat=       1 IRICut=       1 DoRegI=T DoRafI=F ISym2E= 0 IDoP0=0 IntGTp=1.
 FoFCou: FMM=F IPFlag=           0 FMFlag=      100000 FMFlg1=           0
         NFxFlg=           0 DoJE=F BraDBF=F KetDBF=F FulRan=T
         wScrn=  0.000000 ICntrl=         0 IOpCl=  0 I1Cent=           0 NGrid=           0
         NMat0=    1 NMatS0=      1 NMatT0=    0 NMatD0=    1 NMtDS0=    0 NMtDT0=    0
 Symmetry not used in FoFCou.
 E= -1913.96312399614    
 DIIS: error= 7.96D-03 at cycle   1 NSaved=   1.
 NSaved= 1 IEnMin= 1 EnMin= -1913.96312399614     IErMin= 1 ErrMin= 7.96D-03
 ErrMax= 7.96D-03  0.00D+00 EMaxC= 1.00D-01 BMatC= 6.09D-02 BMatP= 6.09D-02
 IDIUse=3 WtCom= 9.20D-01 WtEn= 7.96D-02
 Coeff-Com:  0.100D+01
 Coeff-En:   0.100D+01
 Coeff:      0.100D+01
 Gap=     0.389 Goal=   None    Shift=    0.000
 GapD=    0.389 DampG=1.000 DampE=1.000 DampFc=1.0000 IDamp=-1.
 RMSDP=5.18D-02 MaxDP=3.40D+00              OVMax= 1.06D-01

 Cycle   2  Pass 1  IDiag  1:
 RMSU=  5.14D-02    CP:  1.06D+00
 E= -1914.04854317179     Delta-E=       -0.085419175656 Rises=F Damp=F
 DIIS: error= 1.63D-03 at cycle   2 NSaved=   2.
 NSaved= 2 IEnMin= 2 EnMin= -1914.04854317179     IErMin= 2 ErrMin= 1.63D-03
 ErrMax= 1.63D-03  0.00D+00 EMaxC= 1.00D-01 BMatC= 1.63D-03 BMatP= 6.09D-02
 IDIUse=3 WtCom= 9.84D-01 WtEn= 1.63D-02
 Coeff-Com: -0.292D-01 0.103D+01
 Coeff-En:   0.000D+00 0.100D+01
 Coeff:     -0.287D-01 0.103D+01
 Gap=     0.145 Goal=   None    Shift=    0.000
 RMSDP=8.95D-03 MaxDP=1.07D+00 DE=-8.54D-02 OVMax= 2.26D-02

 Cycle   3  Pass 1  IDiag  1:
 RMSU=  6.47D-03    CP:  1.05D+00  1.12D+00
 E= -1914.04887754977     Delta-E=       -0.000334377977 Rises=F Damp=F
 DIIS: error= 2.37D-03 at cycle   3 NSaved=   3.
 NSaved= 3 IEnMin= 3 EnMin= -1914.04887754977     IErMin= 2 ErrMin= 1.63D-03
 ErrMax= 2.37D-03  0.00D+00 EMaxC= 1.00D-01 BMatC= 2.51D-03 BMatP= 1.63D-03
 IDIUse=3 WtCom= 1.70D-01 WtEn= 8.30D-01
 Coeff-Com: -0.362D-01 0.594D+00 0.442D+00
 Coeff-En:   0.000D+00 0.457D+00 0.543D+00
 Coeff:     -0.616D-02 0.480D+00 0.526D+00
 Gap=     0.155 Goal=   None    Shift=    0.000
 RMSDP=2.22D-03 MaxDP=1.44D-01 DE=-3.34D-04 OVMax= 1.73D-02

 Cycle   4  Pass 1  IDiag  1:
 RMSU=  1.82D-03    CP:  1.05D+00  1.11D+00  8.09D-01
 E= -1914.05098963615     Delta-E=       -0.002112086378 Rises=F Damp=F
 DIIS: error= 1.23D-03 at cycle   4 NSaved=   4.
 NSaved= 4 IEnMin= 4 EnMin= -1914.05098963615     IErMin= 4 ErrMin= 1.23D-03
 ErrMax= 1.23D-03  0.00D+00 EMaxC= 1.00D-01 BMatC= 5.58D-04 BMatP= 1.63D-03
 IDIUse=3 WtCom= 9.88D-01 WtEn= 1.23D-02
 Coeff-Com: -0.150D-01 0.162D+00 0.330D+00 0.523D+00
 Coeff-En:   0.000D+00 0.000D+00 0.186D+00 0.814D+00
 Coeff:     -0.148D-01 0.160D+00 0.328D+00 0.527D+00
 Gap=     0.155 Goal=   None    Shift=    0.000
 RMSDP=8.58D-04 MaxDP=4.08D-02 DE=-2.11D-03 OVMax= 7.29D-03

 Cycle   5  Pass 1  IDiag  1:
 RMSU=  7.26D-04    CP:  1.05D+00  1.11D+00  8.45D-01  8.34D-01
 E= -1914.05153658160     Delta-E=       -0.000546945451 Rises=F Damp=F
 DIIS: error= 3.42D-04 at cycle   5 NSaved=   5.
 NSaved= 5 IEnMin= 5 EnMin= -1914.05153658160     IErMin= 5 ErrMin= 3.42D-04
 ErrMax= 3.42D-04  0.00D+00 EMaxC= 1.00D-01 BMatC= 3.20D-05 BMatP= 5.58D-04
 IDIUse=3 WtCom= 9.97D-01 WtEn= 3.42D-03
 Coeff-Com: -0.104D-02-0.316D-01 0.871D-01 0.283D+00 0.662D+00
 Coeff-En:   0.000D+00 0.000D+00 0.000D+00 0.000D+00 0.100D+01
 Coeff:     -0.103D-02-0.315D-01 0.868D-01 0.282D+00 0.663D+00
 Gap=     0.154 Goal=   None    Shift=    0.000
 RMSDP=3.30D-04 MaxDP=2.35D-02 DE=-5.47D-04 OVMax= 2.08D-03

 Cycle   6  Pass 1  IDiag  1:
 RMSU=  2.72D-04    CP:  1.05D+00  1.11D+00  8.68D-01  8.86D-01  9.74D-01
 E= -1914.05156939076     Delta-E=       -0.000032809157 Rises=F Damp=F
 DIIS: error= 1.20D-04 at cycle   6 NSaved=   6.
 NSaved= 6 IEnMin= 6 EnMin= -1914.05156939076     IErMin= 6 ErrMin= 1.20D-04
 ErrMax= 1.20D-04  0.00D+00 EMaxC= 1.00D-01 BMatC= 5.19D-06 BMatP= 3.20D-05
 IDIUse=3 WtCom= 9.99D-01 WtEn= 1.20D-03
 Coeff-Com:  0.827D-03-0.341D-01 0.152D-01 0.969D-01 0.370D+00 0.551D+00
 Coeff-En:   0.000D+00 0.000D+00 0.000D+00 0.000D+00 0.797D-02 0.992D+00
 Coeff:      0.826D-03-0.340D-01 0.151D-01 0.968D-01 0.370D+00 0.551D+00
 Gap=     0.154 Goal=   None    Shift=    0.000
 RMSDP=1.13D-04 MaxDP=8.64D-03 DE=-3.28D-05 OVMax= 6.03D-04

 Cycle   7  Pass 1  IDiag  1:
 RMSU=  7.35D-05    CP:  1.05D+00  1.11D+00  8.72D-01  9.00D-01  1.04D+00
                    CP:  8.42D-01
 E= -1914.05157469771     Delta-E=       -0.000005306951 Rises=F Damp=F
 DIIS: error= 5.01D-05 at cycle   7 NSaved=   7.
 NSaved= 7 IEnMin= 7 EnMin= -1914.05157469771     IErMin= 7 ErrMin= 5.01D-05
 ErrMax= 5.01D-05  0.00D+00 EMaxC= 1.00D-01 BMatC= 4.98D-07 BMatP= 5.19D-06
 IDIUse=1 WtCom= 1.00D+00 WtEn= 0.00D+00
 Coeff-Com:  0.568D-03-0.140D-01-0.116D-02 0.159D-01 0.112D+00 0.267D+00
 Coeff-Com:  0.619D+00
 Coeff:      0.568D-03-0.140D-01-0.116D-02 0.159D-01 0.112D+00 0.267D+00
 Coeff:      0.619D+00
 Gap=     0.154 Goal=   None    Shift=    0.000
 RMSDP=4.81D-05 MaxDP=2.01D-03 DE=-5.31D-06 OVMax= 3.81D-04

 Cycle   8  Pass 1  IDiag  1:
 RMSU=  3.22D-05    CP:  1.05D+00  1.11D+00  8.73D-01  8.98D-01  1.08D+00
                    CP:  8.54D-01  1.05D+00
 E= -1914.05157518695     Delta-E=       -0.000000489246 Rises=F Damp=F
 DIIS: error= 2.32D-05 at cycle   8 NSaved=   8.
 NSaved= 8 IEnMin= 8 EnMin= -1914.05157518695     IErMin= 8 ErrMin= 2.32D-05
 ErrMax= 2.32D-05  0.00D+00 EMaxC= 1.00D-01 BMatC= 1.55D-07 BMatP= 4.98D-07
 IDIUse=1 WtCom= 1.00D+00 WtEn= 0.00D+00
 Coeff-Com:  0.165D-03-0.968D-03-0.377D-02-0.125D-01-0.160D-01 0.297D-01
 Coeff-Com:  0.380D+00 0.624D+00
 Coeff:      0.165D-03-0.968D-03-0.377D-02-0.125D-01-0.160D-01 0.297D-01
 Coeff:      0.380D+00 0.624D+00
 Gap=     0.154 Goal=   None    Shift=    0.000
 RMSDP=2.02D-05 MaxDP=7.21D-04 DE=-4.89D-07 OVMax= 2.36D-04

 Cycle   9  Pass 1  IDiag  1:
 RMSU=  1.10D-05    CP:  1.05D+00  1.11D+00  8.74D-01  8.98D-01  1.09D+00
                    CP:  8.77D-01  1.20D+00  8.67D-01
 E= -1914.05157536510     Delta-E=       -0.000000178146 Rises=F Damp=F
 DIIS: error= 1.04D-05 at cycle   9 NSaved=   9.
 NSaved= 9 IEnMin= 9 EnMin= -1914.05157536510     IErMin= 9 ErrMin= 1.04D-05
 ErrMax= 1.04D-05  0.00D+00 EMaxC= 1.00D-01 BMatC= 3.52D-08 BMatP= 1.55D-07
 IDIUse=1 WtCom= 1.00D+00 WtEn= 0.00D+00
 Coeff-Com:  0.129D-04 0.186D-02-0.219D-02-0.109D-01-0.300D-01-0.309D-01
 Coeff-Com:  0.117D+00 0.393D+00 0.563D+00
 Coeff:      0.129D-04 0.186D-02-0.219D-02-0.109D-01-0.300D-01-0.309D-01
 Coeff:      0.117D+00 0.393D+00 0.563D+00
 Gap=     0.154 Goal=   None    Shift=    0.000
 RMSDP=8.83D-06 MaxDP=6.32D-04 DE=-1.78D-07 OVMax= 1.02D-04

 Cycle  10  Pass 1  IDiag  1:
 RMSU=  6.88D-06    CP:  1.05D+00  1.11D+00  8.74D-01  8.99D-01  1.09D+00
                    CP:  8.73D-01  1.23D+00  9.34D-01  9.37D-01
 E= -1914.05157540831     Delta-E=       -0.000000043206 Rises=F Damp=F
 DIIS: error= 2.44D-06 at cycle  10 NSaved=  10.
 NSaved=10 IEnMin=10 EnMin= -1914.05157540831     IErMin=10 ErrMin= 2.44D-06
 ErrMax= 2.44D-06  0.00D+00 EMaxC= 1.00D-01 BMatC= 2.74D-09 BMatP= 3.52D-08
 IDIUse=1 WtCom= 1.00D+00 WtEn= 0.00D+00
 Coeff-Com: -0.269D-04 0.112D-02-0.455D-03-0.326D-02-0.106D-01-0.177D-01
 Coeff-Com: -0.150D-01 0.759D-01 0.239D+00 0.732D+00
 Coeff:     -0.269D-04 0.112D-02-0.455D-03-0.326D-02-0.106D-01-0.177D-01
 Coeff:     -0.150D-01 0.759D-01 0.239D+00 0.732D+00
 Gap=     0.154 Goal=   None    Shift=    0.000
 RMSDP=3.22D-06 MaxDP=2.21D-04 DE=-4.32D-08 OVMax= 4.50D-05

 Cycle  11  Pass 1  IDiag  1:
 RMSU=  1.53D-06    CP:  1.05D+00  1.11D+00  8.74D-01  8.99D-01  1.09D+00
                    CP:  8.70D-01  1.24D+00  9.91D-01  1.05D+00  1.02D+00
 E= -1914.05157541311     Delta-E=       -0.000000004803 Rises=F Damp=F
 DIIS: error= 1.26D-06 at cycle  11 NSaved=  11.
 NSaved=11 IEnMin=11 EnMin= -1914.05157541311     IErMin=11 ErrMin= 1.26D-06
 ErrMax= 1.26D-06  0.00D+00 EMaxC= 1.00D-01 BMatC= 8.01D-10 BMatP= 2.74D-09
 IDIUse=1 WtCom= 1.00D+00 WtEn= 0.00D+00
 Coeff-Com: -0.151D-04 0.293D-03 0.816D-04-0.920D-04-0.814D-03-0.454D-02
 Coeff-Com: -0.286D-01-0.216D-01 0.304D-01 0.394D+00 0.631D+00
 Coeff:     -0.151D-04 0.293D-03 0.816D-04-0.920D-04-0.814D-03-0.454D-02
 Coeff:     -0.286D-01-0.216D-01 0.304D-01 0.394D+00 0.631D+00
 Gap=     0.154 Goal=   None    Shift=    0.000
 RMSDP=1.13D-06 MaxDP=6.42D-05 DE=-4.80D-09 OVMax= 2.27D-05

 Cycle  12  Pass 1  IDiag  1:
 RMSU=  6.37D-07    CP:  1.05D+00  1.11D+00  8.74D-01  8.98D-01  1.09D+00
                    CP:  8.69D-01  1.24D+00  1.00D+00  1.09D+00  1.03D+00
                    CP:  1.20D+00
 E= -1914.05157541446     Delta-E=       -0.000000001348 Rises=F Damp=F
 DIIS: error= 3.84D-07 at cycle  12 NSaved=  12.
 NSaved=12 IEnMin=12 EnMin= -1914.05157541446     IErMin=12 ErrMin= 3.84D-07
 ErrMax= 3.84D-07  0.00D+00 EMaxC= 1.00D-01 BMatC= 8.17D-11 BMatP= 8.01D-10
 IDIUse=1 WtCom= 1.00D+00 WtEn= 0.00D+00
 Coeff-Com:  0.183D-05-0.186D-03 0.158D-03 0.759D-03 0.243D-02 0.290D-02
 Coeff-Com: -0.477D-02-0.241D-01-0.498D-01-0.401D-01 0.218D+00 0.895D+00
 Coeff:      0.183D-05-0.186D-03 0.158D-03 0.759D-03 0.243D-02 0.290D-02
 Coeff:     -0.477D-02-0.241D-01-0.498D-01-0.401D-01 0.218D+00 0.895D+00
 Gap=     0.154 Goal=   None    Shift=    0.000
 RMSDP=9.18D-07 MaxDP=6.81D-05 DE=-1.35D-09 OVMax= 1.68D-05

 Cycle  13  Pass 1  IDiag  1:
 RMSU=  3.48D-07    CP:  1.05D+00  1.11D+00  8.75D-01  8.99D-01  1.09D+00
                    CP:  8.68D-01  1.23D+00  1.01D+00  1.10D+00  1.06D+00
                    CP:  1.32D+00  1.29D+00
 E= -1914.05157541472     Delta-E=       -0.000000000265 Rises=F Damp=F
 DIIS: error= 2.28D-07 at cycle  13 NSaved=  13.
 NSaved=13 IEnMin=13 EnMin= -1914.05157541472     IErMin=13 ErrMin= 2.28D-07
 ErrMax= 2.28D-07  0.00D+00 EMaxC= 1.00D-01 BMatC= 1.79D-11 BMatP= 8.17D-11
 IDIUse=1 WtCom= 1.00D+00 WtEn= 0.00D+00
 Coeff-Com:  0.226D-05-0.110D-03 0.660D-04 0.325D-03 0.103D-02 0.163D-02
 Coeff-Com:  0.209D-02-0.763D-02-0.251D-01-0.753D-01 0.102D-02 0.391D+00
 Coeff-Com:  0.711D+00
 Coeff:      0.226D-05-0.110D-03 0.660D-04 0.325D-03 0.103D-02 0.163D-02
 Coeff:      0.209D-02-0.763D-02-0.251D-01-0.753D-01 0.102D-02 0.391D+00
 Coeff:      0.711D+00
 Gap=     0.154 Goal=   None    Shift=    0.000
 RMSDP=4.52D-07 MaxDP=5.46D-05 DE=-2.65D-10 OVMax= 6.11D-06

 Cycle  14  Pass 1  IDiag  1:
 RMSU=  1.89D-07    CP:  1.05D+00  1.11D+00  8.75D-01  8.99D-01  1.09D+00
                    CP:  8.67D-01  1.23D+00  1.01D+00  1.10D+00  1.06D+00
                    CP:  1.37D+00  1.37D+00  1.07D+00
 E= -1914.05157541485     Delta-E=       -0.000000000125 Rises=F Damp=F
 DIIS: error= 7.53D-08 at cycle  14 NSaved=  14.
 NSaved=14 IEnMin=14 EnMin= -1914.05157541485     IErMin=14 ErrMin= 7.53D-08
 ErrMax= 7.53D-08  0.00D+00 EMaxC= 1.00D-01 BMatC= 2.24D-12 BMatP= 1.79D-11
 IDIUse=1 WtCom= 1.00D+00 WtEn= 0.00D+00
 Coeff-Com:  0.512D-06-0.133D-05-0.872D-05-0.329D-04-0.137D-03-0.430D-04
 Coeff-Com:  0.155D-02 0.219D-02 0.305D-02-0.129D-01-0.406D-01-0.760D-01
 Coeff-Com:  0.228D+00 0.895D+00
 Coeff:      0.512D-06-0.133D-05-0.872D-05-0.329D-04-0.137D-03-0.430D-04
 Coeff:      0.155D-02 0.219D-02 0.305D-02-0.129D-01-0.406D-01-0.760D-01
 Coeff:      0.228D+00 0.895D+00
 Gap=     0.154 Goal=   None    Shift=    0.000
 RMSDP=1.95D-07 MaxDP=1.22D-05 DE=-1.25D-10 OVMax= 3.23D-06

 Cycle  15  Pass 1  IDiag  1:
 RMSU=  9.78D-08    CP:  1.05D+00  1.11D+00  8.75D-01  8.98D-01  1.09D+00
                    CP:  8.67D-01  1.23D+00  1.00D+00  1.10D+00  1.06D+00
                    CP:  1.36D+00  1.45D+00  1.12D+00  1.21D+00
 E= -1914.05157541477     Delta-E=        0.000000000075 Rises=F Damp=F
 DIIS: error= 2.61D-08 at cycle  15 NSaved=  15.
 NSaved=15 IEnMin=14 EnMin= -1914.05157541485     IErMin=15 ErrMin= 2.61D-08
 ErrMax= 2.61D-08  0.00D+00 EMaxC= 1.00D-01 BMatC= 3.09D-13 BMatP= 2.24D-12
 IDIUse=1 WtCom= 1.00D+00 WtEn= 0.00D+00
 Coeff-Com: -0.599D-07 0.120D-04-0.128D-04-0.486D-04-0.159D-03-0.192D-03
 Coeff-Com:  0.275D-03 0.147D-02 0.395D-02 0.393D-02-0.138D-01-0.748D-01
 Coeff-Com:  0.137D-02 0.290D+00 0.788D+00
 Coeff:     -0.599D-07 0.120D-04-0.128D-04-0.486D-04-0.159D-03-0.192D-03
 Coeff:      0.275D-03 0.147D-02 0.395D-02 0.393D-02-0.138D-01-0.748D-01
 Coeff:      0.137D-02 0.290D+00 0.788D+00
 Gap=     0.154 Goal=   None    Shift=    0.000
 RMSDP=4.95D-08 MaxDP=3.91D-06 DE= 7.50D-11 OVMax= 1.09D-06

 Cycle  16  Pass 1  IDiag  1:
 RMSU=  2.80D-08    CP:  1.05D+00  1.11D+00  8.75D-01  8.98D-01  1.09D+00
                    CP:  8.67D-01  1.23D+00  1.00D+00  1.10D+00  1.06D+00
                    CP:  1.35D+00  1.47D+00  1.16D+00  1.25D+00  1.18D+00
 E= -1914.05157541483     Delta-E=       -0.000000000053 Rises=F Damp=F
 DIIS: error= 1.33D-08 at cycle  16 NSaved=  16.
 NSaved=16 IEnMin=14 EnMin= -1914.05157541485     IErMin=16 ErrMin= 1.33D-08
 ErrMax= 1.33D-08  0.00D+00 EMaxC= 1.00D-01 BMatC= 8.63D-14 BMatP= 3.09D-13
 IDIUse=1 WtCom= 1.00D+00 WtEn= 0.00D+00
 Coeff-Com: -0.131D-06 0.622D-05-0.521D-05-0.176D-04-0.502D-04-0.822D-04
 Coeff-Com: -0.151D-03 0.274D-03 0.131D-02 0.422D-02 0.197D-02-0.195D-01
 Coeff-Com: -0.388D-01-0.487D-01 0.358D+00 0.742D+00
 Coeff:     -0.131D-06 0.622D-05-0.521D-05-0.176D-04-0.502D-04-0.822D-04
 Coeff:     -0.151D-03 0.274D-03 0.131D-02 0.422D-02 0.197D-02-0.195D-01
 Coeff:     -0.388D-01-0.487D-01 0.358D+00 0.742D+00
 Gap=     0.154 Goal=   None    Shift=    0.000
 RMSDP=2.17D-08 MaxDP=1.09D-06 DE=-5.28D-11 OVMax= 4.22D-07

 Cycle  17  Pass 1  IDiag  1:
 RMSU=  8.98D-09    CP:  1.05D+00  1.11D+00  8.75D-01  8.98D-01  1.09D+00
                    CP:  8.67D-01  1.23D+00  1.00D+00  1.10D+00  1.06D+00
                    CP:  1.35D+00  1.46D+00  1.15D+00  1.29D+00  1.25D+00
                    CP:  9.83D-01
 E= -1914.05157541482     Delta-E=        0.000000000008 Rises=F Damp=F
 DIIS: error= 4.17D-09 at cycle  17 NSaved=  17.
 NSaved=17 IEnMin=14 EnMin= -1914.05157541485     IErMin=17 ErrMin= 4.17D-09
 ErrMax= 4.17D-09  0.00D+00 EMaxC= 1.00D-01 BMatC= 6.25D-15 BMatP= 8.63D-14
 IDIUse=1 WtCom= 1.00D+00 WtEn= 0.00D+00
 Coeff-Com: -0.235D-07-0.359D-06 0.773D-06 0.368D-05 0.112D-04 0.127D-04
 Coeff-Com: -0.537D-04-0.143D-03-0.297D-03 0.408D-04 0.256D-02 0.680D-02
 Coeff-Com: -0.560D-02-0.570D-01-0.511D-01 0.117D+00 0.987D+00
 Coeff:     -0.235D-07-0.359D-06 0.773D-06 0.368D-05 0.112D-04 0.127D-04
 Coeff:     -0.537D-04-0.143D-03-0.297D-03 0.408D-04 0.256D-02 0.680D-02
 Coeff:     -0.560D-02-0.570D-01-0.511D-01 0.117D+00 0.987D+00
 Gap=     0.154 Goal=   None    Shift=    0.000
 RMSDP=8.98D-09 MaxDP=4.61D-07 DE= 7.73D-12 OVMax= 2.13D-07

 SCF Done:  E(RM062X) =  -1914.05157541     A.U. after   17 cycles
            NFock= 17  Conv=0.90D-08     -V/T= 2.0025
 KE= 1.909239596559D+03 PE=-7.035937137328D+03 EE= 1.965049112691D+03
 Leave Link  502 at Tue Apr  5 19:48:24 2022, MaxMem=  1879048192 cpu:            1641.1 elap:             235.0
 (Enter /gpfs/software/gaussian16/sse4/tar/g16/l701.exe)
 ... and contract with generalized density number  0.
 Compute integral first derivatives.
 Leave Link  701 at Tue Apr  5 19:48:24 2022, MaxMem=  1879048192 cpu:               1.2 elap:               0.2
 (Enter /gpfs/software/gaussian16/sse4/tar/g16/l702.exe)
 L702 exits ... SP integral derivatives will be done elsewhere.
 Leave Link  702 at Tue Apr  5 19:48:24 2022, MaxMem=  1879048192 cpu:               0.1 elap:               0.0
 (Enter /gpfs/software/gaussian16/sse4/tar/g16/l703.exe)
 Integral derivatives from FoFJK, PRISM(SPDF).
 Compute integral first derivatives, UseDBF=F ICtDFT=           0.
 Calling FoFJK, ICntrl=      2127 FMM=F ISym2X=0 I1Cent= 0 IOpClX= 0 NMat=1 NMatS=1 NMatT=0.
 FoFJK:  IHMeth= 1 ICntrl=    2127 DoSepK=F KAlg= 0 I1Cent=           0 FoldK=F
 IRaf=         0 NMat=       1 IRICut=       1 DoRegI=T DoRafI=F ISym2E= 0 IDoP0=0 IntGTp=1.
 FoFCou: FMM=F IPFlag=           0 FMFlag=      100000 FMFlg1=         800
         NFxFlg=           0 DoJE=F BraDBF=F KetDBF=F FulRan=T
         wScrn=  0.000000 ICntrl=      2127 IOpCl=  0 I1Cent=           0 NGrid=           0
         NMat0=    1 NMatS0=      1 NMatT0=    0 NMatD0=    1 NMtDS0=    0 NMtDT0=    0
 Symmetry not used in FoFCou.
 Leave Link  703 at Tue Apr  5 19:48:57 2022, MaxMem=  1879048192 cpu:             227.3 elap:              32.6
 (Enter /gpfs/software/gaussian16/sse4/tar/g16/l716.exe)
 Dipole        = 2.83994294D+00-6.94111224D-01 1.02229757D-01
 ***** Axes restored to original set *****
 -------------------------------------------------------------------
 Center     Atomic                   Forces (Hartrees/Bohr)
 Number     Number              X              Y              Z
 -------------------------------------------------------------------
      1        6          -0.001399305   -0.001105255    0.001449214
      2        6           0.002162685    0.001673330    0.000584252
      3        6          -0.006381793    0.006887832    0.001490620
      4        6           0.003913325    0.003006697    0.000874377
      5        6          -0.002098872   -0.008903846   -0.003669694
      6        6           0.002574681   -0.002561900    0.000691488
      7       17          -0.010164658    0.003780420   -0.001069113
      8        8           0.001467453   -0.000574533   -0.000916165
      9       17           0.000566130    0.001728678    0.000405340
     10        6           0.002405263    0.004177633    0.001415275
     11        6          -0.001462236    0.001337520    0.001750745
     12        6          -0.002592488   -0.002653138   -0.001553116
     13        6           0.005631945   -0.000291985    0.000590143
     14        6          -0.004940855    0.001644490   -0.000123178
     15        6           0.008580722   -0.002724306   -0.000207708
     16        1          -0.000484822    0.000191053   -0.000010107
     17        1           0.003227322   -0.003502986   -0.000473258
     18       17          -0.001004495   -0.002109705   -0.001229117
 -------------------------------------------------------------------
 Cartesian Forces:  Max     0.010164658 RMS     0.003288353
 Leave Link  716 at Tue Apr  5 19:48:57 2022, MaxMem=  1879048192 cpu:               0.1 elap:               0.0
 (Enter /gpfs/software/gaussian16/sse4/tar/g16/l103.exe)

 GradGradGradGradGradGradGradGradGradGradGradGradGradGradGradGradGradGrad
 Berny optimization.
 Using GEDIIS/GDIIS optimizer.
 FormGI is forming the generalized inverse of G from B-inverse, IUseBI=4.
 GSVD:  received Info=                   1 from GESDD.
 Internal  Forces:  Max     0.022125002 RMS     0.005782089
 Search for a local minimum.
 Step number   4 out of a maximum of   95
 All quantities printed in internal units (Hartrees-Bohrs-Radians)
 RMS Force = .57821D-02 SwitMx=.10000D-02 MixMth= 1
 Mixed Optimization -- RFO/linear search
 Update second derivatives using D2CorX and points    2    3    4
 DE= -1.45D-03 DEPred=-4.05D-03 R= 3.57D-01
 Trust test= 3.57D-01 RLast= 1.81D-01 DXMaxT set to 8.49D-01
 ITU=  0  1  1  0
 Use linear search instead of GDIIS.
     Eigenvalues ---    0.00768   0.00809   0.00841   0.00910   0.01469
     Eigenvalues ---    0.01550   0.01622   0.01859   0.01964   0.02003
     Eigenvalues ---    0.02062   0.02092   0.02133   0.02232   0.03071
     Eigenvalues ---    0.11711   0.16048   0.17387   0.23507   0.24652
     Eigenvalues ---    0.24998   0.24999   0.24999   0.24999   0.25000
     Eigenvalues ---    0.25000   0.25282   0.25907   0.29591   0.29894
     Eigenvalues ---    0.31548   0.32317   0.32583   0.33603   0.34945
     Eigenvalues ---    0.35861   0.39289   0.39580   0.41492   0.41779
     Eigenvalues ---    0.44940   0.45481   0.47339   0.48927   0.60748
     Eigenvalues ---    0.79441   0.95596   1.07372
 RFO step:  Lambda=-2.41021468D-03 EMin= 7.68178233D-03
 Quartic linear search produced a step of -0.37952.
 Iteration  1 RMS(Cart)=  0.09293532 RMS(Int)=  0.00245520
 Iteration  2 RMS(Cart)=  0.00399251 RMS(Int)=  0.00006226
 Iteration  3 RMS(Cart)=  0.00000671 RMS(Int)=  0.00006219
 Iteration  4 RMS(Cart)=  0.00000000 RMS(Int)=  0.00006219
 ITry= 1 IFail=0 DXMaxC= 3.09D-01 DCOld= 1.00D+10 DXMaxT= 8.49D-01 DXLimC= 3.00D+00 Rises=F
 Variable       Old X    -DE/DX   Delta X   Delta X   Delta X     New X
                                 (Linear)    (Quad)   (Total)
    R1        2.79472   0.00062   0.00261  -0.00549  -0.00289   2.79183
    R2        2.73460  -0.00115  -0.00372   0.00638   0.00266   2.73726
    R3        2.30748  -0.00126   0.00041  -0.00084  -0.00043   2.30705
    R4        2.65551  -0.00272  -0.00602   0.00847   0.00244   2.65795
    R5        3.29997   0.00097  -0.00511   0.01062   0.00551   3.30548
    R6        2.67512   0.01976   0.01390   0.00656   0.02047   2.69558
    R7        3.32447   0.00018  -0.00419   0.00786   0.00367   3.32814
    R8        2.32889  -0.00494  -0.00157   0.00249   0.00093   2.32982
    R9        2.63288   0.00521   0.00179   0.00310   0.00490   2.63778
   R10        2.76161   0.00921   0.00452   0.00438   0.00890   2.77051
   R11        2.69368  -0.00202  -0.00178   0.00004  -0.00174   2.69194
   R12        2.69585   0.00329  -0.00312   0.01019   0.00705   2.70290
   R13        2.63745   0.00286   0.00018   0.00351   0.00370   2.64115
   R14        2.03898  -0.00454  -0.00318  -0.00080  -0.00397   2.03500
   R15        2.59887   0.00154  -0.00228   0.00554   0.00327   2.60214
   R16        3.31805  -0.00263  -0.00190   0.00057  -0.00133   3.31673
   R17        2.58965  -0.00343   0.00346  -0.01262  -0.00917   2.58047
   R18        2.04152   0.00009   0.00183  -0.00329  -0.00146   2.04006
   R19        2.34774  -0.00238  -0.01586   0.02311   0.00726   2.35500
    A1        1.79074   0.00057   0.01006  -0.02217  -0.01214   1.77859
    A2        2.19202   0.00093   0.00065  -0.00104  -0.00040   2.19162
    A3        2.30032  -0.00149  -0.01068   0.02335   0.01265   2.31297
    A4        2.20686   0.00204  -0.00402   0.01468   0.01062   2.21748
    A5        1.97147   0.00159   0.00388  -0.00572  -0.00186   1.96961
    A6        2.10482  -0.00363   0.00015  -0.00912  -0.00898   2.09585
    A7        2.17934  -0.00349  -0.00268  -0.00010  -0.00276   2.17657
    A8        2.04579  -0.01623  -0.01361  -0.00877  -0.02238   2.02341
    A9        2.05798   0.01971   0.01618   0.00895   0.02514   2.08312
   A10        2.22909   0.00306  -0.00751   0.02111   0.01362   2.24271
   A11        2.34288   0.00076   0.00346  -0.00569  -0.00218   2.34070
   A12        1.81745  -0.00294   0.00064  -0.00784  -0.00721   1.81025
   A13        2.30334   0.02213   0.01780   0.01159   0.02934   2.33268
   A14        2.16238  -0.01918  -0.01843  -0.00369  -0.02217   2.14021
   A15        2.17985   0.01740   0.01832   0.00157   0.01990   2.19975
   A16        2.02302  -0.01220  -0.00787  -0.01100  -0.01886   2.00417
   A17        2.08029  -0.00521  -0.01049   0.00948  -0.00103   2.07926
   A18        2.14832  -0.00172  -0.00427   0.00406  -0.00021   2.14811
   A19        2.09224   0.00212   0.01023  -0.01545  -0.00523   2.08702
   A20        2.04255  -0.00041  -0.00596   0.01129   0.00532   2.04786
   A21        1.99377   0.00650   0.00693   0.00110   0.00801   2.00178
   A22        2.10326  -0.00282   0.00044  -0.00804  -0.00765   2.09561
   A23        2.18611  -0.00368  -0.00736   0.00675  -0.00067   2.18545
   A24        1.91630   0.00543   0.01922  -0.02677  -0.00759   1.90871
   A25        2.12472  -0.00324  -0.00028  -0.00879  -0.00905   2.11568
   A26        2.24216  -0.00219  -0.01895   0.03556   0.01663   2.25879
   A27        2.32484   0.00210  -0.01715   0.03882   0.02165   2.34648
   A28        2.10284  -0.00711   0.00573  -0.02679  -0.02104   2.08179
    D1       -0.00029  -0.00066  -0.00309  -0.00593  -0.00902  -0.00932
    D2       -3.13235  -0.00093  -0.00817   0.01375   0.00562  -3.12674
    D3        3.12710   0.00052   0.00373   0.00321   0.00680   3.13391
    D4       -0.00496   0.00025  -0.00135   0.02288   0.02144   0.01649
    D5       -0.00235   0.00063   0.00449  -0.00111   0.00342   0.00107
    D6       -3.12846  -0.00069  -0.00291  -0.01075  -0.01387   3.14086
    D7        0.00049   0.00008  -0.00162   0.01129   0.00967   0.01016
    D8        3.12811  -0.00078  -0.00776   0.01783   0.00993   3.13804
    D9        3.13188   0.00040   0.00381  -0.00973  -0.00587   3.12601
   D10       -0.02368  -0.00046  -0.00233  -0.00319  -0.00562  -0.02930
   D11        0.00141   0.00055   0.00477  -0.00735  -0.00251  -0.00110
   D12       -3.13549  -0.00012   0.00169  -0.01983  -0.01818   3.12952
   D13       -3.12613   0.00169   0.01144  -0.01380  -0.00242  -3.12855
   D14        0.02016   0.00101   0.00836  -0.02629  -0.01809   0.00208
   D15        0.00570   0.00005  -0.00103   0.00411   0.00294   0.00864
   D16       -0.00462  -0.00067  -0.00394   0.00034  -0.00354  -0.00816
   D17        3.13276   0.00007  -0.00127   0.01157   0.01009  -3.14033
   D18        0.13795   0.00223  -0.00319   0.14406   0.14083   0.27878
   D19       -3.01208   0.00170  -0.00720   0.15143   0.14427  -2.86781
   D20       -2.99815   0.00138  -0.00674   0.12947   0.12269  -2.87546
   D21        0.13500   0.00084  -0.01075   0.13684   0.12613   0.26113
   D22        3.13335  -0.00020   0.00067  -0.00693  -0.00613   3.12722
   D23        0.00497   0.00012   0.00040   0.00193   0.00239   0.00735
   D24        0.00045   0.00037   0.00476  -0.01443  -0.00963  -0.00918
   D25       -3.12793   0.00069   0.00449  -0.00557  -0.00111  -3.12904
   D26       -3.13120  -0.00004  -0.00206   0.01021   0.00833  -3.12286
   D27        0.01230   0.00023  -0.00095   0.01100   0.01016   0.02246
   D28        0.00247  -0.00042  -0.00549   0.01710   0.01163   0.01410
   D29       -3.13722  -0.00016  -0.00439   0.01789   0.01346  -3.12376
   D30       -0.00487  -0.00011   0.00012  -0.00402  -0.00388  -0.00875
   D31       -3.13740  -0.00007  -0.00406   0.01786   0.01376  -3.12364
   D32        3.12387  -0.00040   0.00049  -0.01283  -0.01230   3.11157
   D33       -0.00866  -0.00036  -0.00369   0.00905   0.00535  -0.00331
   D34        0.00637  -0.00010  -0.00410   0.01844   0.01428   0.02065
   D35        3.13841  -0.00013   0.00030  -0.00473  -0.00446   3.13395
   D36       -0.00095   0.00028   0.00183  -0.00269  -0.00079  -0.00175
   D37        3.13857  -0.00001   0.00070  -0.00362  -0.00286   3.13571
   D38       -0.00382   0.00000   0.00331  -0.01644  -0.01314  -0.01696
         Item               Value     Threshold  Converged?
 Maximum Force            0.022125     0.000450     NO 
 RMS     Force            0.005782     0.000300     NO 
 Maximum Displacement     0.308556     0.001800     NO 
 RMS     Displacement     0.094494     0.001200     NO 
 Predicted change in Energy=-2.095902D-03
 Lowest energy point so far.  Saving SCF results.
 GradGradGradGradGradGradGradGradGradGradGradGradGradGradGradGradGradGrad

 Leave Link  103 at Tue Apr  5 19:48:57 2022, MaxMem=  1879048192 cpu:               0.5 elap:               0.1
 (Enter /gpfs/software/gaussian16/sse4/tar/g16/l202.exe)
                          Input orientation:                          
 ---------------------------------------------------------------------
 Center     Atomic      Atomic             Coordinates (Angstroms)
 Number     Number       Type             X           Y           Z
 ---------------------------------------------------------------------
      1          6           0       -4.096463   -0.965453   -0.231488
      2          6           0       -3.467146    0.321980    0.127820
      3          6           0       -2.095532    0.572349    0.313040
      4          6           0       -2.946609   -1.839215   -0.343357
      5          6           0       -1.755919   -1.565786   -0.177512
      6          6           0       -1.064956   -0.403112    0.167698
      7         17           0       -1.664683    2.227262    0.734197
      8          8           0       -5.293651   -1.154208   -0.378317
      9         17           0       -4.632067    1.605853    0.360804
     10          6           0        0.394792   -0.360056    0.296965
     11          6           0        1.150252    0.669922    0.927568
     12          6           0        2.543770    0.639810    1.030457
     13          6           0        1.081391   -1.478503   -0.271769
     14          6           0        2.424219   -1.336410   -0.068569
     15          6           0        3.137185   -0.474888    0.481438
     16          1           0        0.543709   -2.269854   -0.771861
     17          1           0        0.639912    1.509513    1.368371
     18         17           0        3.393466    1.939527    1.848536
 ---------------------------------------------------------------------
                    Distance matrix (angstroms):
                    1          2          3          4          5
     1  C    0.000000
     2  C    1.477371   0.000000
     3  C    2.581680   1.406526   0.000000
     4  C    1.448495   2.272385   2.640233   0.000000
     5  C    2.416911   2.566162   2.219819   1.232888   0.000000
     6  C    3.108956   2.509555   1.426441   2.421608   1.395854
     7  Cl   4.127897   2.691963   1.761176   4.397806   3.902147
     8  O    1.220838   2.402379   3.699586   2.445212   3.567249
     9  Cl   2.692452   1.749186   2.739420   3.899373   4.315241
    10  C    4.562580   3.925347   2.659202   3.709837   2.510870
    11  C    5.616572   4.699045   3.304887   4.969436   3.829545
    12  C    6.947090   6.086614   4.694929   6.178769   4.981080
    13  C    5.203366   4.908217   3.826334   4.044753   2.840217
    14  C    6.533257   6.123480   4.921091   5.401307   4.187843
    15  C    7.285230   6.661623   5.339137   6.289215   5.056356
    16  H    4.850223   4.859423   4.027496   3.542794   2.477348
    17  H    5.578374   4.451643   3.078093   5.196838   4.193712
    18  Cl   8.298460   7.255709   5.861401   7.699340   6.550439
                    6          7          8          9         10
     6  C    0.000000
     7  Cl   2.756713   0.000000
     8  O    4.329450   5.083447   0.000000
     9  Cl   4.098477   3.054659   2.932904   0.000000
    10  C    1.466093   3.335690   5.783171   5.397980   0.000000
    11  C    2.576034   3.222819   6.823245   5.884930   1.424512
    12  C    3.854211   4.507644   8.162616   7.271472   2.481098
    13  C    2.440574   4.720761   6.384174   6.523573   1.430314
    14  C    3.619559   5.483003   7.726232   7.657183   2.281547
    15  C    4.214448   5.515745   8.501743   8.043961   2.750988
    16  H    2.637291   5.231564   5.956032   6.564503   2.193603
    17  H    2.829545   2.495697   6.734501   5.368262   2.168705
    18  Cl   5.309492   5.187429   9.486626   8.169080   4.085034
                   11         12         13         14         15
    11  C    0.000000
    12  C    1.397635   0.000000
    13  C    2.461479   2.884717   0.000000
    14  C    2.576945   2.264420   1.365528   0.000000
    15  C    2.336134   1.376995   2.408495   1.246214   0.000000
    16  H    3.449382   3.964182   1.079551   2.214104   3.393932
    17  H    1.076878   2.120198   3.437033   3.653467   3.310719
    18  Cl   2.737168   1.755135   4.639430   3.917460   2.786402
                   16         17         18
    16  H    0.000000
    17  H    4.344360   0.000000
    18  Cl   5.718958   2.827990   0.000000
 Stoichiometry    C12H2Cl3O(1-)
 Framework group  C1[X(C12H2Cl3O)]
 Deg. of freedom    48
 Full point group                 C1      NOp   1
 RotChk:  IX=0 Diff= 4.13D-02
 Largest Abelian subgroup         C1      NOp   1
 Largest concise Abelian subgroup C1      NOp   1
                         Standard orientation:                         
 ---------------------------------------------------------------------
 Center     Atomic      Atomic             Coordinates (Angstroms)
 Number     Number       Type             X           Y           Z
 ---------------------------------------------------------------------
      1          6           0       -3.362115    1.106408   -0.177577
      2          6           0       -2.592677   -0.144057   -0.013483
      3          6           0       -1.194123   -0.275393    0.058019
      4          6           0       -2.309798    2.100593   -0.226221
      5          6           0       -1.090823    1.932212   -0.150320
      6          6           0       -0.271935    0.810918   -0.007040
      7         17           0       -0.583937   -1.914797    0.262400
      8          8           0       -4.578388    1.188320   -0.244021
      9         17           0       -3.611376   -1.564308    0.055738
     10          6           0        1.189798    0.902857    0.058638
     11          6           0        2.105430   -0.176581   -0.101572
     12          6           0        3.492503   -0.015304   -0.043242
     13          6           0        1.698618    2.217268    0.301998
     14          6           0        3.063513    2.178661    0.317426
     15          6           0        3.912699    1.278244    0.171893
     16          1           0        1.034923    3.056653    0.444733
     17          1           0        1.730559   -1.167079   -0.296640
     18         17           0        4.549143   -1.396840   -0.278552
 ---------------------------------------------------------------------
 Rotational constants (GHZ):           0.8521602           0.2104213           0.1699568
 Leave Link  202 at Tue Apr  5 19:48:57 2022, MaxMem=  1879048192 cpu:               0.2 elap:               0.0
 (Enter /gpfs/software/gaussian16/sse4/tar/g16/l301.exe)
 Standard basis: 6-311+G(d,p) (5D, 7F)
 Ernie: Thresh=  0.10000D-02 Tol=  0.10000D-05 Strict=F.
 There are   404 symmetry adapted cartesian basis functions of A   symmetry.
 There are   388 symmetry adapted basis functions of A   symmetry.
   388 basis functions,   643 primitive gaussians,   404 cartesian basis functions
    67 alpha electrons       67 beta electrons
       nuclear repulsion energy      1242.3828219884 Hartrees.
 IExCor= 4336 DFT=T Ex+Corr=M062X ExCW=0 ScaHFX=  0.540000
 ScaDFX=  1.000000  1.000000  1.000000  1.000000 ScalE2=  1.000000  1.000000
 IRadAn=      5 IRanWt=     -1 IRanGd=            0 ICorTp=0 IEmpDi=  4
 NAtoms=   18 NActive=   18 NUniq=   18 SFac= 1.00D+00 NAtFMM=   60 NAOKFM=F Big=F
 Integral buffers will be    131072 words long.
 Raffenetti 2 integral format.
 Two-electron integral symmetry is turned on.
 Leave Link  301 at Tue Apr  5 19:48:57 2022, MaxMem=  1879048192 cpu:               0.4 elap:               0.1
 (Enter /gpfs/software/gaussian16/sse4/tar/g16/l302.exe)
 NPDir=0 NMtPBC=     1 NCelOv=     1 NCel=       1 NClECP=     1 NCelD=      1
         NCelK=      1 NCelE2=     1 NClLst=     1 CellRange=     0.0.
 One-electron integrals computed using PRISM.
 One-electron integral symmetry used in STVInt
 NBasis=   388 RedAO= T EigKep=  1.32D-06  NBF=   388
 NBsUse=   384 1.00D-06 EigRej=  6.65D-07 NBFU=   384
 Precomputing XC quadrature grid using
 IXCGrd= 4 IRadAn=           5 IRanWt=          -1 IRanGd=           0 AccXCQ= 0.00D+00.
 Generated NRdTot=       0 NPtTot=           0 NUsed=           0 NTot=          32
 NSgBfM=   395   395   395   395   395 MxSgAt=    18 MxSgA2=    18.
 Leave Link  302 at Tue Apr  5 19:48:58 2022, MaxMem=  1879048192 cpu:               2.6 elap:               0.4
 (Enter /gpfs/software/gaussian16/sse4/tar/g16/l303.exe)
 DipDrv:  MaxL=1.
 Leave Link  303 at Tue Apr  5 19:48:58 2022, MaxMem=  1879048192 cpu:               0.4 elap:               0.1
 (Enter /gpfs/software/gaussian16/sse4/tar/g16/l401.exe)
 Initial guess from the checkpoint file:  "checkpoint.chk"
 B after Tr=    -0.000000   -0.000000    0.000000
         Rot=    0.999990   -0.001940    0.000776    0.004037 Ang=  -0.52 deg.
 Guess basis will be translated and rotated to current coordinates.
 JPrj=2 DoOrth=T DoCkMO=T.
 Generating alternative initial guess.
 ExpMin= 4.38D-02 ExpMax= 1.06D+05 ExpMxC= 3.62D+03 IAcc=2 IRadAn=         4 AccDes= 0.00D+00
 Harris functional with IExCor= 1009 and IRadAn=       4 diagonalized for initial guess.
 HarFok:  IExCor= 1009 AccDes= 0.00D+00 IRadAn=         4 IDoV= 1 UseB2=F ITyADJ=14
 ICtDFT=  3500011 ScaDFX=  1.000000  1.000000  1.000000  1.000000
 FoFCou: FMM=F IPFlag=           0 FMFlag=      100000 FMFlg1=           0
         NFxFlg=           0 DoJE=T BraDBF=F KetDBF=T FulRan=T
         wScrn=  0.000000 ICntrl=       500 IOpCl=  0 I1Cent=   200000004 NGrid=           0
         NMat0=    1 NMatS0=      1 NMatT0=    0 NMatD0=    1 NMtDS0=    0 NMtDT0=    0
 Petite list used in FoFCou.
 Harris En= -1913.19777568226    
 Leave Link  401 at Tue Apr  5 19:48:59 2022, MaxMem=  1879048192 cpu:              11.4 elap:               1.7
 (Enter /gpfs/software/gaussian16/sse4/tar/g16/l502.exe)
 Integral symmetry usage will be decided dynamically.
 Closed shell SCF:
 Using DIIS extrapolation, IDIIS=  1040.
 NGot=  1879048192 LenX=  1878715301 LenY=  1878551644
 Requested convergence on RMS density matrix=1.00D-08 within 128 cycles.
 Requested convergence on MAX density matrix=1.00D-06.
 Requested convergence on             energy=1.00D-06.
 No special actions if energy rises.
 Fock matrices will be formed incrementally for  20 cycles.

 Cycle   1  Pass 1  IDiag  1:
 FoFJK:  IHMeth= 1 ICntrl=       0 DoSepK=F KAlg= 0 I1Cent=           0 FoldK=F
 IRaf= 820000000 NMat=       1 IRICut=       1 DoRegI=T DoRafI=F ISym2E= 0 IDoP0=0 IntGTp=1.
 FoFCou: FMM=F IPFlag=           0 FMFlag=      100000 FMFlg1=           0
         NFxFlg=           0 DoJE=F BraDBF=F KetDBF=F FulRan=T
         wScrn=  0.000000 ICntrl=         0 IOpCl=  0 I1Cent=           0 NGrid=           0
         NMat0=    1 NMatS0=      1 NMatT0=    0 NMatD0=    1 NMtDS0=    0 NMtDT0=    0
 Symmetry not used in FoFCou.
 E= -1913.95884480606    
 DIIS: error= 7.79D-03 at cycle   1 NSaved=   1.
 NSaved= 1 IEnMin= 1 EnMin= -1913.95884480606     IErMin= 1 ErrMin= 7.79D-03
 ErrMax= 7.79D-03  0.00D+00 EMaxC= 1.00D-01 BMatC= 4.55D-02 BMatP= 4.55D-02
 IDIUse=3 WtCom= 9.22D-01 WtEn= 7.79D-02
 Coeff-Com:  0.100D+01
 Coeff-En:   0.100D+01
 Coeff:      0.100D+01
 Gap=     0.397 Goal=   None    Shift=    0.000
 GapD=    0.397 DampG=1.000 DampE=1.000 DampFc=1.0000 IDamp=-1.
 RMSDP=2.99D-02 MaxDP=2.89D+00              OVMax= 1.31D-01

 Cycle   2  Pass 1  IDiag  1:
 RMSU=  2.65D-02    CP:  8.91D-01
 E= -1914.04903670508     Delta-E=       -0.090191899020 Rises=F Damp=F
 DIIS: error= 2.05D-03 at cycle   2 NSaved=   2.
 NSaved= 2 IEnMin= 2 EnMin= -1914.04903670508     IErMin= 2 ErrMin= 2.05D-03
 ErrMax= 2.05D-03  0.00D+00 EMaxC= 1.00D-01 BMatC= 2.06D-03 BMatP= 4.55D-02
 IDIUse=3 WtCom= 9.80D-01 WtEn= 2.05D-02
 Coeff-Com: -0.276D-01 0.103D+01
 Coeff-En:   0.000D+00 0.100D+01
 Coeff:     -0.271D-01 0.103D+01
 Gap=     0.142 Goal=   None    Shift=    0.000
 RMSDP=6.01D-03 MaxDP=3.64D-01 DE=-9.02D-02 OVMax= 3.12D-02

 Cycle   3  Pass 1  IDiag  1:
 RMSU=  5.76D-03    CP:  8.78D-01  1.02D+00
 E= -1914.05001198222     Delta-E=       -0.000975277140 Rises=F Damp=F
 DIIS: error= 3.83D-03 at cycle   3 NSaved=   3.
 NSaved= 3 IEnMin= 3 EnMin= -1914.05001198222     IErMin= 2 ErrMin= 2.05D-03
 ErrMax= 3.83D-03  0.00D+00 EMaxC= 1.00D-01 BMatC= 3.10D-03 BMatP= 2.06D-03
 IDIUse=3 WtCom= 1.39D-01 WtEn= 8.61D-01
 Coeff-Com: -0.509D-01 0.599D+00 0.452D+00
 Coeff-En:   0.000D+00 0.395D+00 0.605D+00
 Coeff:     -0.708D-02 0.423D+00 0.584D+00
 Gap=     0.158 Goal=   None    Shift=    0.000
 RMSDP=4.26D-03 MaxDP=3.32D-01 DE=-9.75D-04 OVMax= 2.46D-02

 Cycle   4  Pass 1  IDiag  1:
 RMSU=  2.44D-03    CP:  8.69D-01  1.04D+00  4.27D-01
 E= -1914.05208246814     Delta-E=       -0.002070485925 Rises=F Damp=F
 DIIS: error= 2.66D-03 at cycle   4 NSaved=   4.
 NSaved= 4 IEnMin= 4 EnMin= -1914.05208246814     IErMin= 2 ErrMin= 2.05D-03
 ErrMax= 2.66D-03  0.00D+00 EMaxC= 1.00D-01 BMatC= 1.21D-03 BMatP= 2.06D-03
 IDIUse=3 WtCom= 9.73D-01 WtEn= 2.66D-02
 Coeff-Com: -0.247D-01 0.194D+00 0.387D+00 0.444D+00
 Coeff-En:   0.000D+00 0.000D+00 0.297D+00 0.703D+00
 Coeff:     -0.240D-01 0.189D+00 0.384D+00 0.451D+00
 Gap=     0.155 Goal=   None    Shift=    0.000
 RMSDP=1.01D-03 MaxDP=6.01D-02 DE=-2.07D-03 OVMax= 9.64D-03

 Cycle   5  Pass 1  IDiag  1:
 RMSU=  7.39D-04    CP:  8.67D-01  1.03D+00  5.21D-01  8.68D-01
 E= -1914.05329920033     Delta-E=       -0.001216732187 Rises=F Damp=F
 DIIS: error= 3.35D-04 at cycle   5 NSaved=   5.
 NSaved= 5 IEnMin= 5 EnMin= -1914.05329920033     IErMin= 5 ErrMin= 3.35D-04
 ErrMax= 3.35D-04  0.00D+00 EMaxC= 1.00D-01 BMatC= 5.45D-05 BMatP= 1.21D-03
 IDIUse=3 WtCom= 9.97D-01 WtEn= 3.35D-03
 Coeff-Com: -0.277D-02-0.302D-01 0.113D+00 0.263D+00 0.657D+00
 Coeff-En:   0.000D+00 0.000D+00 0.000D+00 0.000D+00 0.100D+01
 Coeff:     -0.276D-02-0.301D-01 0.113D+00 0.263D+00 0.658D+00
 Gap=     0.154 Goal=   None    Shift=    0.000
 RMSDP=4.81D-04 MaxDP=2.51D-02 DE=-1.22D-03 OVMax= 3.00D-03

 Cycle   6  Pass 1  IDiag  1:
 RMSU=  2.80D-04    CP:  8.65D-01  1.03D+00  5.26D-01  9.67D-01  1.03D+00
 E= -1914.05335458944     Delta-E=       -0.000055389106 Rises=F Damp=F
 DIIS: error= 1.53D-04 at cycle   6 NSaved=   6.
 NSaved= 6 IEnMin= 6 EnMin= -1914.05335458944     IErMin= 6 ErrMin= 1.53D-04
 ErrMax= 1.53D-04  0.00D+00 EMaxC= 1.00D-01 BMatC= 1.14D-05 BMatP= 5.45D-05
 IDIUse=3 WtCom= 9.98D-01 WtEn= 1.53D-03
 Coeff-Com:  0.146D-02-0.432D-01 0.136D-01 0.899D-01 0.399D+00 0.539D+00
 Coeff-En:   0.000D+00 0.000D+00 0.000D+00 0.000D+00 0.536D-01 0.946D+00
 Coeff:      0.146D-02-0.431D-01 0.136D-01 0.898D-01 0.399D+00 0.540D+00
 Gap=     0.154 Goal=   None    Shift=    0.000
 RMSDP=1.36D-04 MaxDP=5.38D-03 DE=-5.54D-05 OVMax= 1.06D-03

 Cycle   7  Pass 1  IDiag  1:
 RMSU=  7.56D-05    CP:  8.65D-01  1.03D+00  5.27D-01  1.00D+00  1.02D+00
                    CP:  8.17D-01
 E= -1914.05336666146     Delta-E=       -0.000012072022 Rises=F Damp=F
 DIIS: error= 5.10D-05 at cycle   7 NSaved=   7.
 NSaved= 7 IEnMin= 7 EnMin= -1914.05336666146     IErMin= 7 ErrMin= 5.10D-05
 ErrMax= 5.10D-05  0.00D+00 EMaxC= 1.00D-01 BMatC= 9.23D-07 BMatP= 1.14D-05
 IDIUse=1 WtCom= 1.00D+00 WtEn= 0.00D+00
 Coeff-Com:  0.112D-02-0.208D-01-0.334D-02 0.202D-01 0.140D+00 0.266D+00
 Coeff-Com:  0.597D+00
 Coeff:      0.112D-02-0.208D-01-0.334D-02 0.202D-01 0.140D+00 0.266D+00
 Coeff:      0.597D+00
 Gap=     0.154 Goal=   None    Shift=    0.000
 RMSDP=6.92D-05 MaxDP=2.82D-03 DE=-1.21D-05 OVMax= 5.03D-04

 Cycle   8  Pass 1  IDiag  1:
 RMSU=  4.13D-05    CP:  8.65D-01  1.03D+00  5.24D-01  1.01D+00  1.08D+00
                    CP:  9.06D-01  9.08D-01
 E= -1914.05336777253     Delta-E=       -0.000001111068 Rises=F Damp=F
 DIIS: error= 2.52D-05 at cycle   8 NSaved=   8.
 NSaved= 8 IEnMin= 8 EnMin= -1914.05336777253     IErMin= 8 ErrMin= 2.52D-05
 ErrMax= 2.52D-05  0.00D+00 EMaxC= 1.00D-01 BMatC= 2.63D-07 BMatP= 9.23D-07
 IDIUse=1 WtCom= 1.00D+00 WtEn= 0.00D+00
 Coeff-Com:  0.278D-03-0.107D-02-0.419D-02-0.106D-01-0.204D-01 0.677D-02
 Coeff-Com:  0.356D+00 0.674D+00
 Coeff:      0.278D-03-0.107D-02-0.419D-02-0.106D-01-0.204D-01 0.677D-02
 Coeff:      0.356D+00 0.674D+00
 Gap=     0.154 Goal=   None    Shift=    0.000
 RMSDP=2.38D-05 MaxDP=1.44D-03 DE=-1.11D-06 OVMax= 3.66D-04

 Cycle   9  Pass 1  IDiag  1:
 RMSU=  1.50D-05    CP:  8.65D-01  1.03D+00  5.25D-01  1.01D+00  1.08D+00
                    CP:  9.26D-01  1.06D+00  9.28D-01
 E= -1914.05336822176     Delta-E=       -0.000000449230 Rises=F Damp=F
 DIIS: error= 8.10D-06 at cycle   9 NSaved=   9.
 NSaved= 9 IEnMin= 9 EnMin= -1914.05336822176     IErMin= 9 ErrMin= 8.10D-06
 ErrMax= 8.10D-06  0.00D+00 EMaxC= 1.00D-01 BMatC= 4.45D-08 BMatP= 2.63D-07
 IDIUse=1 WtCom= 1.00D+00 WtEn= 0.00D+00
 Coeff-Com: -0.471D-04 0.326D-02-0.191D-02-0.991D-02-0.361D-01-0.471D-01
 Coeff-Com:  0.649D-01 0.350D+00 0.677D+00
 Coeff:     -0.471D-04 0.326D-02-0.191D-02-0.991D-02-0.361D-01-0.471D-01
 Coeff:      0.649D-01 0.350D+00 0.677D+00
 Gap=     0.154 Goal=   None    Shift=    0.000
 RMSDP=1.03D-05 MaxDP=1.11D-03 DE=-4.49D-07 OVMax= 1.87D-04

 Cycle  10  Pass 1  IDiag  1:
 RMSU=  8.65D-06    CP:  8.65D-01  1.03D+00  5.26D-01  1.01D+00  1.08D+00
                    CP:  9.24D-01  1.06D+00  1.02D+00  1.23D+00
 E= -1914.05336831767     Delta-E=       -0.000000095911 Rises=F Damp=F
 DIIS: error= 2.39D-06 at cycle  10 NSaved=  10.
 NSaved=10 IEnMin=10 EnMin= -1914.05336831767     IErMin=10 ErrMin= 2.39D-06
 ErrMax= 2.39D-06  0.00D+00 EMaxC= 1.00D-01 BMatC= 4.54D-09 BMatP= 4.45D-08
 IDIUse=1 WtCom= 1.00D+00 WtEn= 0.00D+00
 Coeff-Com: -0.689D-04 0.127D-02-0.812D-04-0.117D-02-0.580D-02-0.138D-01
 Coeff-Com: -0.586D-01-0.338D-01 0.193D+00 0.919D+00
 Coeff:     -0.689D-04 0.127D-02-0.812D-04-0.117D-02-0.580D-02-0.138D-01
 Coeff:     -0.586D-01-0.338D-01 0.193D+00 0.919D+00
 Gap=     0.154 Goal=   None    Shift=    0.000
 RMSDP=6.27D-06 MaxDP=3.56D-04 DE=-9.59D-08 OVMax= 1.32D-04

 Cycle  11  Pass 1  IDiag  1:
 RMSU=  2.83D-06    CP:  8.65D-01  1.03D+00  5.26D-01  1.00D+00  1.08D+00
                    CP:  9.22D-01  1.06D+00  1.09D+00  1.42D+00  1.15D+00
 E= -1914.05336833821     Delta-E=       -0.000000020540 Rises=F Damp=F
 DIIS: error= 1.18D-06 at cycle  11 NSaved=  11.
 NSaved=11 IEnMin=11 EnMin= -1914.05336833821     IErMin=11 ErrMin= 1.18D-06
 ErrMax= 1.18D-06  0.00D+00 EMaxC= 1.00D-01 BMatC= 1.02D-09 BMatP= 4.54D-09
 IDIUse=1 WtCom= 1.00D+00 WtEn= 0.00D+00
 Coeff-Com: -0.241D-04 0.126D-03 0.188D-03 0.748D-03 0.229D-02 0.585D-03
 Coeff-Com: -0.314D-01-0.605D-01-0.162D-01 0.379D+00 0.726D+00
 Coeff:     -0.241D-04 0.126D-03 0.188D-03 0.748D-03 0.229D-02 0.585D-03
 Coeff:     -0.314D-01-0.605D-01-0.162D-01 0.379D+00 0.726D+00
 Gap=     0.154 Goal=   None    Shift=    0.000
 RMSDP=2.05D-06 MaxDP=8.15D-05 DE=-2.05D-08 OVMax= 4.92D-05

 Cycle  12  Pass 1  IDiag  1:
 RMSU=  1.18D-06    CP:  8.65D-01  1.03D+00  5.26D-01  1.00D+00  1.08D+00
                    CP:  9.23D-01  1.06D+00  1.10D+00  1.48D+00  1.16D+00
                    CP:  1.07D+00
 E= -1914.05336834107     Delta-E=       -0.000000002866 Rises=F Damp=F
 DIIS: error= 6.78D-07 at cycle  12 NSaved=  12.
 NSaved=12 IEnMin=12 EnMin= -1914.05336834107     IErMin=12 ErrMin= 6.78D-07
 ErrMax= 6.78D-07  0.00D+00 EMaxC= 1.00D-01 BMatC= 3.36D-10 BMatP= 1.02D-09
 IDIUse=1 WtCom= 1.00D+00 WtEn= 0.00D+00
 Coeff-Com:  0.281D-05-0.238D-03 0.163D-03 0.709D-03 0.249D-02 0.347D-02
 Coeff-Com: -0.142D-02-0.244D-01-0.569D-01-0.353D-01 0.406D+00 0.705D+00
 Coeff:      0.281D-05-0.238D-03 0.163D-03 0.709D-03 0.249D-02 0.347D-02
 Coeff:     -0.142D-02-0.244D-01-0.569D-01-0.353D-01 0.406D+00 0.705D+00
 Gap=     0.154 Goal=   None    Shift=    0.000
 RMSDP=1.53D-06 MaxDP=1.55D-04 DE=-2.87D-09 OVMax= 2.72D-05

 Cycle  13  Pass 1  IDiag  1:
 RMSU=  6.05D-07    CP:  8.65D-01  1.03D+00  5.26D-01  1.00D+00  1.08D+00
                    CP:  9.21D-01  1.05D+00  1.10D+00  1.51D+00  1.25D+00
                    CP:  1.23D+00  9.61D-01
 E= -1914.05336834180     Delta-E=       -0.000000000724 Rises=F Damp=F
 DIIS: error= 2.35D-07 at cycle  13 NSaved=  13.
 NSaved=13 IEnMin=13 EnMin= -1914.05336834180     IErMin=13 ErrMin= 2.35D-07
 ErrMax= 2.35D-07  0.00D+00 EMaxC= 1.00D-01 BMatC= 3.65D-11 BMatP= 3.36D-10
 IDIUse=1 WtCom= 1.00D+00 WtEn= 0.00D+00
 Coeff-Com:  0.394D-05-0.120D-03 0.598D-04 0.227D-03 0.721D-03 0.141D-02
 Coeff-Com:  0.370D-02-0.324D-02-0.226D-01-0.672D-01 0.887D-01 0.305D+00
 Coeff-Com:  0.693D+00
 Coeff:      0.394D-05-0.120D-03 0.598D-04 0.227D-03 0.721D-03 0.141D-02
 Coeff:      0.370D-02-0.324D-02-0.226D-01-0.672D-01 0.887D-01 0.305D+00
 Coeff:      0.693D+00
 Gap=     0.154 Goal=   None    Shift=    0.000
 RMSDP=4.63D-07 MaxDP=1.97D-05 DE=-7.24D-10 OVMax= 9.62D-06

 Cycle  14  Pass 1  IDiag  1:
 RMSU=  2.10D-07    CP:  8.65D-01  1.03D+00  5.26D-01  1.00D+00  1.08D+00
                    CP:  9.21D-01  1.05D+00  1.10D+00  1.50D+00  1.26D+00
                    CP:  1.28D+00  9.55D-01  1.18D+00
 E= -1914.05336834187     Delta-E=       -0.000000000067 Rises=F Damp=F
 DIIS: error= 1.02D-07 at cycle  14 NSaved=  14.
 NSaved=14 IEnMin=14 EnMin= -1914.05336834187     IErMin=14 ErrMin= 1.02D-07
 ErrMax= 1.02D-07  0.00D+00 EMaxC= 1.00D-01 BMatC= 6.17D-12 BMatP= 3.65D-11
 IDIUse=1 WtCom= 1.00D+00 WtEn= 0.00D+00
 Coeff-Com:  0.917D-06 0.522D-05-0.114D-04-0.506D-04-0.261D-03-0.187D-03
 Coeff-Com:  0.148D-02 0.356D-02 0.463D-02-0.153D-01-0.560D-01-0.452D-01
 Coeff-Com:  0.255D+00 0.852D+00
 Coeff:      0.917D-06 0.522D-05-0.114D-04-0.506D-04-0.261D-03-0.187D-03
 Coeff:      0.148D-02 0.356D-02 0.463D-02-0.153D-01-0.560D-01-0.452D-01
 Coeff:      0.255D+00 0.852D+00
 Gap=     0.154 Goal=   None    Shift=    0.000
 RMSDP=2.33D-07 MaxDP=1.10D-05 DE=-6.73D-11 OVMax= 5.44D-06

 Cycle  15  Pass 1  IDiag  1:
 RMSU=  9.34D-08    CP:  8.65D-01  1.03D+00  5.26D-01  1.00D+00  1.08D+00
                    CP:  9.21D-01  1.05D+00  1.10D+00  1.51D+00  1.26D+00
                    CP:  1.30D+00  9.97D-01  1.33D+00  9.90D-01
 E= -1914.05336834193     Delta-E=       -0.000000000062 Rises=F Damp=F
 DIIS: error= 4.54D-08 at cycle  15 NSaved=  15.
 NSaved=15 IEnMin=15 EnMin= -1914.05336834193     IErMin=15 ErrMin= 4.54D-08
 ErrMax= 4.54D-08  0.00D+00 EMaxC= 1.00D-01 BMatC= 9.90D-13 BMatP= 6.17D-12
 IDIUse=1 WtCom= 1.00D+00 WtEn= 0.00D+00
 Coeff-Com: -0.223D-06 0.202D-04-0.164D-04-0.525D-04-0.208D-03-0.269D-03
 Coeff-Com: -0.178D-04 0.185D-02 0.528D-02 0.426D-02-0.350D-01-0.629D-01
 Coeff-Com: -0.126D-01 0.313D+00 0.787D+00
 Coeff:     -0.223D-06 0.202D-04-0.164D-04-0.525D-04-0.208D-03-0.269D-03
 Coeff:     -0.178D-04 0.185D-02 0.528D-02 0.426D-02-0.350D-01-0.629D-01
 Coeff:     -0.126D-01 0.313D+00 0.787D+00
 Gap=     0.154 Goal=   None    Shift=    0.000
 RMSDP=9.54D-08 MaxDP=4.24D-06 DE=-6.18D-11 OVMax= 2.08D-06

 Cycle  16  Pass 1  IDiag  1:
 RMSU=  4.01D-08    CP:  8.65D-01  1.03D+00  5.26D-01  1.00D+00  1.08D+00
                    CP:  9.21D-01  1.05D+00  1.11D+00  1.51D+00  1.26D+00
                    CP:  1.30D+00  1.01D+00  1.38D+00  1.06D+00  1.13D+00
 E= -1914.05336834189     Delta-E=        0.000000000039 Rises=F Damp=F
 DIIS: error= 1.92D-08 at cycle  16 NSaved=  16.
 NSaved=16 IEnMin=15 EnMin= -1914.05336834193     IErMin=16 ErrMin= 1.92D-08
 ErrMax= 1.92D-08  0.00D+00 EMaxC= 1.00D-01 BMatC= 1.81D-13 BMatP= 9.90D-13
 IDIUse=1 WtCom= 1.00D+00 WtEn= 0.00D+00
 Coeff-Com: -0.241D-06 0.737D-05-0.547D-05-0.129D-04-0.383D-04-0.754D-04
 Coeff-Com: -0.248D-03 0.138D-03 0.122D-02 0.397D-02-0.318D-02-0.157D-01
 Coeff-Com: -0.513D-01-0.363D-01 0.314D+00 0.788D+00
 Coeff:     -0.241D-06 0.737D-05-0.547D-05-0.129D-04-0.383D-04-0.754D-04
 Coeff:     -0.248D-03 0.138D-03 0.122D-02 0.397D-02-0.318D-02-0.157D-01
 Coeff:     -0.513D-01-0.363D-01 0.314D+00 0.788D+00
 Gap=     0.154 Goal=   None    Shift=    0.000
 RMSDP=3.33D-08 MaxDP=1.81D-06 DE= 3.91D-11 OVMax= 8.66D-07

 Cycle  17  Pass 1  IDiag  1:
 RMSU=  1.64D-08    CP:  8.65D-01  1.03D+00  5.26D-01  1.00D+00  1.08D+00
                    CP:  9.21D-01  1.05D+00  1.11D+00  1.51D+00  1.26D+00
                    CP:  1.30D+00  1.01D+00  1.39D+00  1.11D+00  1.28D+00
                    CP:  1.05D+00
 E= -1914.05336834192     Delta-E=       -0.000000000034 Rises=F Damp=F
 DIIS: error= 7.83D-09 at cycle  17 NSaved=  17.
 NSaved=17 IEnMin=15 EnMin= -1914.05336834193     IErMin=17 ErrMin= 7.83D-09
 ErrMax= 7.83D-09  0.00D+00 EMaxC= 1.00D-01 BMatC= 1.98D-14 BMatP= 1.81D-13
 IDIUse=1 WtCom= 1.00D+00 WtEn= 0.00D+00
 Coeff-Com: -0.445D-07-0.795D-06 0.947D-06 0.401D-05 0.195D-04 0.134D-04
 Coeff-Com: -0.560D-04-0.233D-03-0.485D-03 0.423D-03 0.470D-02 0.537D-02
 Coeff-Com: -0.136D-01-0.592D-01-0.348D-01 0.219D+00 0.878D+00
 Coeff:     -0.445D-07-0.795D-06 0.947D-06 0.401D-05 0.195D-04 0.134D-04
 Coeff:     -0.560D-04-0.233D-03-0.485D-03 0.423D-03 0.470D-02 0.537D-02
 Coeff:     -0.136D-01-0.592D-01-0.348D-01 0.219D+00 0.878D+00
 Gap=     0.154 Goal=   None    Shift=    0.000
 RMSDP=1.46D-08 MaxDP=6.57D-07 DE=-3.37D-11 OVMax= 3.39D-07

 Cycle  18  Pass 1  IDiag  1:
 RMSU=  6.20D-09    CP:  8.65D-01  1.03D+00  5.26D-01  1.00D+00  1.08D+00
                    CP:  9.21D-01  1.05D+00  1.11D+00  1.51D+00  1.26D+00
                    CP:  1.30D+00  1.01D+00  1.39D+00  1.10D+00  1.33D+00
                    CP:  1.14D+00  1.07D+00
 E= -1914.05336834191     Delta-E=        0.000000000015 Rises=F Damp=F
 DIIS: error= 2.54D-09 at cycle  18 NSaved=  18.
 NSaved=18 IEnMin=15 EnMin= -1914.05336834193     IErMin=18 ErrMin= 2.54D-09
 ErrMax= 2.54D-09  0.00D+00 EMaxC= 1.00D-01 BMatC= 2.77D-15 BMatP= 1.98D-14
 IDIUse=1 WtCom= 1.00D+00 WtEn= 0.00D+00
 Coeff-Com:  0.902D-08-0.102D-05 0.107D-05 0.257D-05 0.912D-05 0.101D-04
 Coeff-Com:  0.187D-04-0.721D-04-0.281D-03-0.409D-03 0.164D-02 0.350D-02
 Coeff-Com:  0.284D-02-0.112D-01-0.534D-01-0.428D-01 0.265D+00 0.835D+00
 Coeff:      0.902D-08-0.102D-05 0.107D-05 0.257D-05 0.912D-05 0.101D-04
 Coeff:      0.187D-04-0.721D-04-0.281D-03-0.409D-03 0.164D-02 0.350D-02
 Coeff:      0.284D-02-0.112D-01-0.534D-01-0.428D-01 0.265D+00 0.835D+00
 Gap=     0.154 Goal=   None    Shift=    0.000
 RMSDP=5.72D-09 MaxDP=2.95D-07 DE= 1.46D-11 OVMax= 1.07D-07

 SCF Done:  E(RM062X) =  -1914.05336834     A.U. after   18 cycles
            NFock= 18  Conv=0.57D-08     -V/T= 2.0026
 KE= 1.909152638499D+03 PE=-7.025415188092D+03 EE= 1.959826359262D+03
 Leave Link  502 at Tue Apr  5 19:53:08 2022, MaxMem=  1879048192 cpu:            1736.4 elap:             248.7
 (Enter /gpfs/software/gaussian16/sse4/tar/g16/l701.exe)
 ... and contract with generalized density number  0.
 Compute integral first derivatives.
 Leave Link  701 at Tue Apr  5 19:53:08 2022, MaxMem=  1879048192 cpu:               1.2 elap:               0.2
 (Enter /gpfs/software/gaussian16/sse4/tar/g16/l702.exe)
 L702 exits ... SP integral derivatives will be done elsewhere.
 Leave Link  702 at Tue Apr  5 19:53:08 2022, MaxMem=  1879048192 cpu:               0.1 elap:               0.0
 (Enter /gpfs/software/gaussian16/sse4/tar/g16/l703.exe)
 Integral derivatives from FoFJK, PRISM(SPDF).
 Compute integral first derivatives, UseDBF=F ICtDFT=           0.
 Calling FoFJK, ICntrl=      2127 FMM=F ISym2X=0 I1Cent= 0 IOpClX= 0 NMat=1 NMatS=1 NMatT=0.
 FoFJK:  IHMeth= 1 ICntrl=    2127 DoSepK=F KAlg= 0 I1Cent=           0 FoldK=F
 IRaf=         0 NMat=       1 IRICut=       1 DoRegI=T DoRafI=F ISym2E= 0 IDoP0=0 IntGTp=1.
 FoFCou: FMM=F IPFlag=           0 FMFlag=      100000 FMFlg1=         800
         NFxFlg=           0 DoJE=F BraDBF=F KetDBF=F FulRan=T
         wScrn=  0.000000 ICntrl=      2127 IOpCl=  0 I1Cent=           0 NGrid=           0
         NMat0=    1 NMatS0=      1 NMatT0=    0 NMatD0=    1 NMtDS0=    0 NMtDT0=    0
 Symmetry not used in FoFCou.
 Leave Link  703 at Tue Apr  5 19:53:41 2022, MaxMem=  1879048192 cpu:             227.7 elap:              32.6
 (Enter /gpfs/software/gaussian16/sse4/tar/g16/l716.exe)
 Dipole        = 2.80373327D+00-7.04321763D-01 1.83391585D-01
 ***** Axes restored to original set *****
 -------------------------------------------------------------------
 Center     Atomic                   Forces (Hartrees/Bohr)
 Number     Number              X              Y              Z
 -------------------------------------------------------------------
      1        6           0.001180335   -0.000692650   -0.000494326
      2        6           0.002375072    0.003259813    0.002161542
      3        6          -0.003363279    0.003732234    0.001011830
      4        6           0.001735409    0.002347260    0.000661216
      5        6          -0.002785112   -0.006568428   -0.002491388
      6        6          -0.002700214    0.000150921    0.001944975
      7       17           0.002579118   -0.001208968   -0.001045512
      8        8           0.002164784   -0.002114290   -0.000166484
      9       17          -0.000461985    0.000661385   -0.000278143
     10        6           0.001685034    0.003988865   -0.001018422
     11        6          -0.005222981   -0.000699360    0.000169635
     12        6          -0.003626496   -0.002875970   -0.001370572
     13        6           0.003611768    0.001714926    0.001984289
     14        6          -0.000132728    0.004102892    0.001856374
     15        6           0.004420207   -0.004409093   -0.001964634
     16        1           0.000491761   -0.000519072   -0.000363839
     17        1          -0.001601622    0.000701235    0.000744371
     18       17          -0.000349073   -0.001571700   -0.001340911
 -------------------------------------------------------------------
 Cartesian Forces:  Max     0.006568428 RMS     0.002388995
 Leave Link  716 at Tue Apr  5 19:53:41 2022, MaxMem=  1879048192 cpu:               0.1 elap:               0.0
 (Enter /gpfs/software/gaussian16/sse4/tar/g16/l103.exe)

 GradGradGradGradGradGradGradGradGradGradGradGradGradGradGradGradGradGrad
 Berny optimization.
 Using GEDIIS/GDIIS optimizer.
 FormGI is forming the generalized inverse of G from B-inverse, IUseBI=4.
 GSVD:  received Info=                   1 from GESDD.
 Internal  Forces:  Max     0.007088183 RMS     0.002343966
 Search for a local minimum.
 Step number   5 out of a maximum of   95
 All quantities printed in internal units (Hartrees-Bohrs-Radians)
 RMS Force = .23440D-02 SwitMx=.10000D-02 MixMth= 1
 Mixed Optimization -- RFO/linear search
 Update second derivatives using D2CorX and points    2    3    4    5
 DE= -1.79D-03 DEPred=-2.10D-03 R= 8.55D-01
 TightC=F SS=  1.41D+00  RLast= 2.85D-01 DXNew= 1.4270D+00 8.5496D-01
 Trust test= 8.55D-01 RLast= 2.85D-01 DXMaxT set to 8.55D-01
 ITU=  1  0  1  1  0
 Use linear search instead of GDIIS.
     Eigenvalues ---    0.00490   0.00798   0.00856   0.00914   0.01461
     Eigenvalues ---    0.01549   0.01627   0.01858   0.01956   0.02007
     Eigenvalues ---    0.02063   0.02093   0.02144   0.02225   0.03076
     Eigenvalues ---    0.12048   0.16062   0.17789   0.23561   0.24411
     Eigenvalues ---    0.24993   0.24996   0.24998   0.24999   0.25000
     Eigenvalues ---    0.25044   0.25073   0.28168   0.29633   0.31434
     Eigenvalues ---    0.31745   0.32310   0.33099   0.34945   0.35104
     Eigenvalues ---    0.35900   0.39460   0.40215   0.41505   0.41878
     Eigenvalues ---    0.44671   0.45443   0.47445   0.49075   0.70977
     Eigenvalues ---    0.94705   0.95699   1.07287
 RFO step:  Lambda=-1.24708613D-03 EMin= 4.90301421D-03
 Quartic linear search produced a step of -0.10530.
 Iteration  1 RMS(Cart)=  0.07102103 RMS(Int)=  0.00196062
 Iteration  2 RMS(Cart)=  0.00252025 RMS(Int)=  0.00008889
 Iteration  3 RMS(Cart)=  0.00000226 RMS(Int)=  0.00008888
 Iteration  4 RMS(Cart)=  0.00000000 RMS(Int)=  0.00008888
 ITry= 1 IFail=0 DXMaxC= 3.53D-01 DCOld= 1.00D+10 DXMaxT= 8.55D-01 DXLimC= 3.00D+00 Rises=F
 Variable       Old X    -DE/DX   Delta X   Delta X   Delta X     New X
                                 (Linear)    (Quad)   (Total)
    R1        2.79183   0.00330   0.00030   0.00525   0.00559   2.79741
    R2        2.73726  -0.00115  -0.00028   0.00003  -0.00027   2.73699
    R3        2.30705  -0.00178   0.00005  -0.00171  -0.00166   2.30539
    R4        2.65795  -0.00291  -0.00026  -0.00102  -0.00124   2.65671
    R5        3.30548   0.00076  -0.00058   0.00575   0.00517   3.31066
    R6        2.69558   0.00025  -0.00216   0.00680   0.00466   2.70024
    R7        3.32814  -0.00076  -0.00039   0.00127   0.00089   3.32903
    R8        2.32982  -0.00489  -0.00010  -0.00226  -0.00239   2.32743
    R9        2.63778   0.00224  -0.00052   0.00549   0.00494   2.64272
   R10        2.77051  -0.00082  -0.00094   0.00115   0.00022   2.77073
   R11        2.69194  -0.00619   0.00018  -0.01004  -0.00987   2.68207
   R12        2.70290   0.00097  -0.00074   0.00605   0.00531   2.70821
   R13        2.64115   0.00121  -0.00039   0.00406   0.00366   2.64481
   R14        2.03500   0.00161   0.00042   0.00178   0.00220   2.03721
   R15        2.60214   0.00148  -0.00034   0.00435   0.00401   2.60616
   R16        3.31673  -0.00196   0.00014  -0.00391  -0.00377   3.31296
   R17        2.58047  -0.00117   0.00097  -0.00814  -0.00717   2.57331
   R18        2.04006   0.00030   0.00015  -0.00061  -0.00046   2.03960
   R19        2.35500  -0.00514  -0.00076  -0.00317  -0.00392   2.35108
    A1        1.77859   0.00331   0.00128  -0.00076   0.00030   1.77889
    A2        2.19162   0.00117   0.00004   0.00291   0.00277   2.19439
    A3        2.31297  -0.00448  -0.00133  -0.00222  -0.00373   2.30925
    A4        2.21748  -0.00343  -0.00112  -0.00167  -0.00288   2.21461
    A5        1.96961   0.00175   0.00020   0.00293   0.00300   1.97261
    A6        2.09585   0.00169   0.00095  -0.00071   0.00012   2.09596
    A7        2.17657  -0.00115   0.00029  -0.00325  -0.00322   2.17335
    A8        2.02341   0.00520   0.00236   0.00514   0.00722   2.03064
    A9        2.08312  -0.00405  -0.00265  -0.00240  -0.00532   2.07780
   A10        2.24271   0.00119  -0.00143   0.01189   0.01033   2.25304
   A11        2.34070  -0.00471   0.00023  -0.01572  -0.01562   2.32508
   A12        1.81025   0.00479   0.00076   0.00924   0.00982   1.82007
   A13        2.33268  -0.00709  -0.00309  -0.00888  -0.01206   2.32062
   A14        2.14021   0.00229   0.00233  -0.00064   0.00159   2.14180
   A15        2.19975  -0.00444  -0.00210  -0.00579  -0.00792   2.19183
   A16        2.00417   0.00516   0.00199   0.00583   0.00778   2.01194
   A17        2.07926  -0.00073   0.00011  -0.00011  -0.00006   2.07919
   A18        2.14811  -0.00278   0.00002  -0.00745  -0.00745   2.14066
   A19        2.08702   0.00045   0.00055  -0.00478  -0.00422   2.08280
   A20        2.04786   0.00233  -0.00056   0.01217   0.01162   2.05948
   A21        2.00178   0.00496  -0.00084   0.01688   0.01604   2.01782
   A22        2.09561  -0.00139   0.00081  -0.00832  -0.00752   2.08809
   A23        2.18545  -0.00356   0.00007  -0.00843  -0.00836   2.17708
   A24        1.90871   0.00212   0.00080  -0.00349  -0.00271   1.90600
   A25        2.11568  -0.00031   0.00095  -0.00447  -0.00354   2.11214
   A26        2.25879  -0.00181  -0.00175   0.00792   0.00615   2.26494
   A27        2.34648   0.00127  -0.00228   0.01984   0.01758   2.36406
   A28        2.08179  -0.00484   0.00222  -0.02556  -0.02332   2.05847
    D1       -0.00932  -0.00014   0.00095  -0.03061  -0.02963  -0.03894
    D2       -3.12674  -0.00065  -0.00059  -0.05730  -0.05786   3.09859
    D3        3.13391   0.00007  -0.00072   0.00436   0.00372   3.13763
    D4        0.01649  -0.00044  -0.00226  -0.02232  -0.02451  -0.00803
    D5        0.00107   0.00015  -0.00036   0.03141   0.03101   0.03208
    D6        3.14086  -0.00007   0.00146  -0.00718  -0.00559   3.13527
    D7        0.01016  -0.00014  -0.00102  -0.00048  -0.00135   0.00881
    D8        3.13804  -0.00085  -0.00105  -0.04419  -0.04522   3.09282
    D9        3.12601   0.00040   0.00062   0.02798   0.02871  -3.12847
   D10       -0.02930  -0.00031   0.00059  -0.01573  -0.01516  -0.04445
   D11       -0.00110   0.00033   0.00026   0.03184   0.03223   0.03113
   D12        3.12952   0.00002   0.00191   0.00059   0.00265   3.13218
   D13       -3.12855   0.00099   0.00026   0.07688   0.07711  -3.05144
   D14        0.00208   0.00069   0.00190   0.04563   0.04753   0.04961
   D15        0.00864   0.00010  -0.00031   0.00243   0.00220   0.01084
   D16       -0.00816  -0.00035   0.00037  -0.03598  -0.03571  -0.04387
   D17       -3.14033  -0.00001  -0.00106  -0.00905  -0.00987   3.13298
   D18        0.27878   0.00094  -0.01483   0.12354   0.10869   0.38747
   D19       -2.86781   0.00055  -0.01519   0.10639   0.09117  -2.77664
   D20       -2.87546   0.00058  -0.01292   0.08753   0.07464  -2.80083
   D21        0.26113   0.00019  -0.01328   0.07038   0.05712   0.31825
   D22        3.12722  -0.00003   0.00065  -0.00670  -0.00600   3.12122
   D23        0.00735  -0.00006  -0.00025  -0.00332  -0.00353   0.00382
   D24       -0.00918   0.00036   0.00101   0.01111   0.01211   0.00294
   D25       -3.12904   0.00033   0.00012   0.01449   0.01458  -3.11446
   D26       -3.12286  -0.00001  -0.00088   0.00404   0.00324  -3.11962
   D27        0.02246   0.00025  -0.00107   0.01488   0.01384   0.03630
   D28        0.01410  -0.00039  -0.00123  -0.01186  -0.01309   0.00101
   D29       -3.12376  -0.00013  -0.00142  -0.00102  -0.00249  -3.12625
   D30       -0.00875  -0.00006   0.00041  -0.00459  -0.00417  -0.01292
   D31       -3.12364  -0.00043  -0.00145  -0.00965  -0.01109  -3.13473
   D32        3.11157  -0.00005   0.00129  -0.00809  -0.00678   3.10479
   D33       -0.00331  -0.00042  -0.00056  -0.01315  -0.01371  -0.01702
   D34        0.02065  -0.00017  -0.00150  -0.00001  -0.00152   0.01913
   D35        3.13395   0.00026   0.00047   0.00538   0.00585   3.13980
   D36       -0.00175   0.00025   0.00008   0.00935   0.00945   0.00770
   D37        3.13571  -0.00003   0.00030  -0.00268  -0.00240   3.13331
   D38       -0.01696   0.00011   0.00138  -0.00316  -0.00180  -0.01876
         Item               Value     Threshold  Converged?
 Maximum Force            0.007088     0.000450     NO 
 RMS     Force            0.002344     0.000300     NO 
 Maximum Displacement     0.353059     0.001800     NO 
 RMS     Displacement     0.071226     0.001200     NO 
 Predicted change in Energy=-7.183554D-04
 Lowest energy point so far.  Saving SCF results.
 GradGradGradGradGradGradGradGradGradGradGradGradGradGradGradGradGradGrad

 Leave Link  103 at Tue Apr  5 19:53:41 2022, MaxMem=  1879048192 cpu:               0.3 elap:               0.1
 (Enter /gpfs/software/gaussian16/sse4/tar/g16/l202.exe)
                          Input orientation:                          
 ---------------------------------------------------------------------
 Center     Atomic      Atomic             Coordinates (Angstroms)
 Number     Number       Type             X           Y           Z
 ---------------------------------------------------------------------
      1          6           0       -4.101696   -0.976351   -0.156739
      2          6           0       -3.463545    0.328233    0.129958
      3          6           0       -2.089039    0.579246    0.285488
      4          6           0       -2.953512   -1.850712   -0.278770
      5          6           0       -1.758319   -1.586692   -0.142030
      6          6           0       -1.067189   -0.413705    0.177590
      7         17           0       -1.625686    2.258567    0.547366
      8          8           0       -5.299302   -1.170955   -0.283899
      9         17           0       -4.616991    1.639669    0.267559
     10          6           0        0.393587   -0.360806    0.292040
     11          6           0        1.132904    0.641607    0.972454
     12          6           0        2.529321    0.618931    1.063631
     13          6           0        1.095574   -1.446097   -0.326987
     14          6           0        2.432768   -1.288955   -0.123162
     15          6           0        3.148813   -0.455208    0.459956
     16          1           0        0.564952   -2.217292   -0.864210
     17          1           0        0.606827    1.445914    1.460831
     18         17           0        3.362204    1.893335    1.932945
 ---------------------------------------------------------------------
                    Distance matrix (angstroms):
                    1          2          3          4          5
     1  C    0.000000
     2  C    1.480327   0.000000
     3  C    2.581905   1.405868   0.000000
     4  C    1.448352   2.274861   2.640152   0.000000
     5  C    2.421600   2.578509   2.232361   1.231621   0.000000
     6  C    3.104283   2.509036   1.428905   2.414844   1.398469
     7  Cl   4.134136   2.697804   1.761645   4.396794   3.908820
     8  O    1.219960   2.406001   3.700432   2.442299   3.568126
     9  Cl   2.699837   1.751923   2.741416   3.904920   4.330031
    10  C    4.559371   3.921545   2.654651   3.707927   2.514342
    11  C    5.594095   4.683519   3.294955   4.947324   3.816617
    12  C    6.928536   6.072125   4.683624   6.161383   4.970136
    13  C    5.221232   4.913514   3.823467   4.069538   2.863335
    14  C    6.542023   6.119304   4.909573   5.417731   4.201692
    15  C    7.295326   6.666780   5.341875   6.303295   5.071744
    16  H    4.880374   4.867941   4.023195   3.585626   2.513322
    17  H    5.536613   4.425874   3.065980   5.154607   4.166507
    18  Cl   8.265087   7.231263   5.844398   7.667975   6.529615
                    6          7          8          9         10
     6  C    0.000000
     7  Cl   2.754939   0.000000
     8  O    4.324023   5.093925   0.000000
     9  Cl   4.101893   3.067447   2.944360   0.000000
    10  C    1.466208   3.317193   5.779016   5.395219   0.000000
    11  C    2.566302   3.225691   6.799785   5.878290   1.419290
    12  C    3.845295   4.496557   8.142903   7.262604   2.473176
    13  C    2.449077   4.679134   6.400938   6.519880   1.433122
    14  C    3.620251   5.431903   7.734641   7.643861   2.278621
    15  C    4.225651   5.492546   8.510949   8.045697   2.761952
    16  H    2.646159   5.179262   5.985069   6.558169   2.193814
    17  H    2.811978   2.545376   6.691370   5.361876   2.162355
    18  Cl   5.293697   5.189631   9.451241   8.155084   4.072641
                   11         12         13         14         15
    11  C    0.000000
    12  C    1.399574   0.000000
    13  C    2.459360   2.872941   0.000000
    14  C    2.572371   2.248961   1.361736   0.000000
    15  C    2.351499   1.379118   2.411831   1.244138   0.000000
    16  H    3.445172   3.952148   1.079310   2.213527   3.396276
    17  H    1.078044   2.130177   3.434952   3.650014   3.328319
    18  Cl   2.731143   1.753142   4.625658   3.901076   2.780447
                   16         17         18
    16  H    0.000000
    17  H    4.338968   0.000000
    18  Cl   5.704906   2.831109   0.000000
 Stoichiometry    C12H2Cl3O(1-)
 Framework group  C1[X(C12H2Cl3O)]
 Deg. of freedom    48
 Full point group                 C1      NOp   1
 RotChk:  IX=0 Diff= 3.57D-02
 Largest Abelian subgroup         C1      NOp   1
 Largest concise Abelian subgroup C1      NOp   1
                         Standard orientation:                         
 ---------------------------------------------------------------------
 Center     Atomic      Atomic             Coordinates (Angstroms)
 Number     Number       Type             X           Y           Z
 ---------------------------------------------------------------------
      1          6           0       -3.352921    1.101854   -0.264190
      2          6           0       -2.588477   -0.147580   -0.049926
      3          6           0       -1.192477   -0.274943    0.056976
      4          6           0       -2.301725    2.098172   -0.272106
      5          6           0       -1.084422    1.943580   -0.166439
      6          6           0       -0.271788    0.815296   -0.017048
      7         17           0       -0.578041   -1.892448    0.387944
      8          8           0       -4.566268    1.187493   -0.357765
      9         17           0       -3.611987   -1.563703    0.077580
     10          6           0        1.188977    0.897827    0.078453
     11          6           0        2.093727   -0.169682   -0.158694
     12          6           0        3.482177   -0.015925   -0.072831
     13          6           0        1.708042    2.190111    0.416700
     14          6           0        3.068312    2.133282    0.444325
     15          6           0        3.923150    1.251844    0.243828
     16          1           0        1.047427    3.019796    0.616996
     17          1           0        1.707938   -1.136800   -0.438030
     18         17           0        4.527635   -1.386551   -0.392062
 ---------------------------------------------------------------------
 Rotational constants (GHZ):           0.8494741           0.2103842           0.1710416
 Leave Link  202 at Tue Apr  5 19:53:41 2022, MaxMem=  1879048192 cpu:               0.1 elap:               0.0
 (Enter /gpfs/software/gaussian16/sse4/tar/g16/l301.exe)
 Standard basis: 6-311+G(d,p) (5D, 7F)
 Ernie: Thresh=  0.10000D-02 Tol=  0.10000D-05 Strict=F.
 There are   404 symmetry adapted cartesian basis functions of A   symmetry.
 There are   388 symmetry adapted basis functions of A   symmetry.
   388 basis functions,   643 primitive gaussians,   404 cartesian basis functions
    67 alpha electrons       67 beta electrons
       nuclear repulsion energy      1242.5432010845 Hartrees.
 IExCor= 4336 DFT=T Ex+Corr=M062X ExCW=0 ScaHFX=  0.540000
 ScaDFX=  1.000000  1.000000  1.000000  1.000000 ScalE2=  1.000000  1.000000
 IRadAn=      5 IRanWt=     -1 IRanGd=            0 ICorTp=0 IEmpDi=  4
 NAtoms=   18 NActive=   18 NUniq=   18 SFac= 1.00D+00 NAtFMM=   60 NAOKFM=F Big=F
 Integral buffers will be    131072 words long.
 Raffenetti 2 integral format.
 Two-electron integral symmetry is turned on.
 Leave Link  301 at Tue Apr  5 19:53:41 2022, MaxMem=  1879048192 cpu:               0.4 elap:               0.1
 (Enter /gpfs/software/gaussian16/sse4/tar/g16/l302.exe)
 NPDir=0 NMtPBC=     1 NCelOv=     1 NCel=       1 NClECP=     1 NCelD=      1
         NCelK=      1 NCelE2=     1 NClLst=     1 CellRange=     0.0.
 One-electron integrals computed using PRISM.
 One-electron integral symmetry used in STVInt
 NBasis=   388 RedAO= T EigKep=  1.30D-06  NBF=   388
 NBsUse=   384 1.00D-06 EigRej=  7.75D-07 NBFU=   384
 Precomputing XC quadrature grid using
 IXCGrd= 4 IRadAn=           5 IRanWt=          -1 IRanGd=           0 AccXCQ= 0.00D+00.
 Generated NRdTot=       0 NPtTot=           0 NUsed=           0 NTot=          32
 NSgBfM=   395   395   395   395   395 MxSgAt=    18 MxSgA2=    18.
 Leave Link  302 at Tue Apr  5 19:53:42 2022, MaxMem=  1879048192 cpu:               2.6 elap:               0.4
 (Enter /gpfs/software/gaussian16/sse4/tar/g16/l303.exe)
 DipDrv:  MaxL=1.
 Leave Link  303 at Tue Apr  5 19:53:42 2022, MaxMem=  1879048192 cpu:               0.3 elap:               0.1
 (Enter /gpfs/software/gaussian16/sse4/tar/g16/l401.exe)
 Initial guess from the checkpoint file:  "checkpoint.chk"
 B after Tr=     0.000000    0.000000   -0.000000
         Rot=    1.000000   -0.000558   -0.000140    0.000694 Ang=  -0.10 deg.
 Guess basis will be translated and rotated to current coordinates.
 JPrj=2 DoOrth=T DoCkMO=T.
 Generating alternative initial guess.
 ExpMin= 4.38D-02 ExpMax= 1.06D+05 ExpMxC= 3.62D+03 IAcc=2 IRadAn=         4 AccDes= 0.00D+00
 Harris functional with IExCor= 1009 and IRadAn=       4 diagonalized for initial guess.
 HarFok:  IExCor= 1009 AccDes= 0.00D+00 IRadAn=         4 IDoV= 1 UseB2=F ITyADJ=14
 ICtDFT=  3500011 ScaDFX=  1.000000  1.000000  1.000000  1.000000
 FoFCou: FMM=F IPFlag=           0 FMFlag=      100000 FMFlg1=           0
         NFxFlg=           0 DoJE=T BraDBF=F KetDBF=T FulRan=T
         wScrn=  0.000000 ICntrl=       500 IOpCl=  0 I1Cent=   200000004 NGrid=           0
         NMat0=    1 NMatS0=      1 NMatT0=    0 NMatD0=    1 NMtDS0=    0 NMtDT0=    0
 Petite list used in FoFCou.
 Harris En= -1913.19830275021    
 Leave Link  401 at Tue Apr  5 19:53:43 2022, MaxMem=  1879048192 cpu:              11.5 elap:               1.7
 (Enter /gpfs/software/gaussian16/sse4/tar/g16/l502.exe)
 Integral symmetry usage will be decided dynamically.
 Closed shell SCF:
 Using DIIS extrapolation, IDIIS=  1040.
 NGot=  1879048192 LenX=  1878715301 LenY=  1878551644
 Requested convergence on RMS density matrix=1.00D-08 within 128 cycles.
 Requested convergence on MAX density matrix=1.00D-06.
 Requested convergence on             energy=1.00D-06.
 No special actions if energy rises.
 Fock matrices will be formed incrementally for  20 cycles.

 Cycle   1  Pass 1  IDiag  1:
 FoFJK:  IHMeth= 1 ICntrl=       0 DoSepK=F KAlg= 0 I1Cent=           0 FoldK=F
 IRaf= 820000000 NMat=       1 IRICut=       1 DoRegI=T DoRafI=F ISym2E= 0 IDoP0=0 IntGTp=1.
 FoFCou: FMM=F IPFlag=           0 FMFlag=      100000 FMFlg1=           0
         NFxFlg=           0 DoJE=F BraDBF=F KetDBF=F FulRan=T
         wScrn=  0.000000 ICntrl=         0 IOpCl=  0 I1Cent=           0 NGrid=           0
         NMat0=    1 NMatS0=      1 NMatT0=    0 NMatD0=    1 NMtDS0=    0 NMtDT0=    0
 Symmetry not used in FoFCou.
 E= -1914.00313054494    
 DIIS: error= 7.08D-03 at cycle   1 NSaved=   1.
 NSaved= 1 IEnMin= 1 EnMin= -1914.00313054494     IErMin= 1 ErrMin= 7.08D-03
 ErrMax= 7.08D-03  0.00D+00 EMaxC= 1.00D-01 BMatC= 2.17D-02 BMatP= 2.17D-02
 IDIUse=3 WtCom= 9.29D-01 WtEn= 7.08D-02
 Coeff-Com:  0.100D+01
 Coeff-En:   0.100D+01
 Coeff:      0.100D+01
 Gap=     0.397 Goal=   None    Shift=    0.000
 GapD=    0.397 DampG=1.000 DampE=1.000 DampFc=1.0000 IDamp=-1.
 RMSDP=1.22D-02 MaxDP=6.50D-01              OVMax= 1.03D-01

 Cycle   2  Pass 1  IDiag  1:
 RMSU=  1.22D-02    CP:  1.01D+00
 E= -1914.05163654405     Delta-E=       -0.048505999109 Rises=F Damp=F
 DIIS: error= 1.28D-03 at cycle   2 NSaved=   2.
 NSaved= 2 IEnMin= 2 EnMin= -1914.05163654405     IErMin= 2 ErrMin= 1.28D-03
 ErrMax= 1.28D-03  0.00D+00 EMaxC= 1.00D-01 BMatC= 1.18D-03 BMatP= 2.17D-02
 IDIUse=3 WtCom= 9.87D-01 WtEn= 1.28D-02
 Coeff-Com: -0.341D-01 0.103D+01
 Coeff-En:   0.000D+00 0.100D+01
 Coeff:     -0.337D-01 0.103D+01
 Gap=     0.147 Goal=   None    Shift=    0.000
 RMSDP=4.65D-03 MaxDP=1.93D-01 DE=-4.85D-02 OVMax= 2.09D-02

 Cycle   3  Pass 1  IDiag  1:
 RMSU=  3.75D-03    CP:  9.85D-01  9.62D-01
 E= -1914.05232367784     Delta-E=       -0.000687133789 Rises=F Damp=F
 DIIS: error= 2.21D-03 at cycle   3 NSaved=   3.
 NSaved= 3 IEnMin= 3 EnMin= -1914.05232367784     IErMin= 2 ErrMin= 1.28D-03
 ErrMax= 2.21D-03  0.00D+00 EMaxC= 1.00D-01 BMatC= 1.74D-03 BMatP= 1.18D-03
 IDIUse=3 WtCom= 1.75D-01 WtEn= 8.25D-01
 Coeff-Com: -0.635D-01 0.604D+00 0.459D+00
 Coeff-En:   0.000D+00 0.364D+00 0.636D+00
 Coeff:     -0.111D-01 0.406D+00 0.605D+00
 Gap=     0.158 Goal=   None    Shift=    0.000
 RMSDP=2.76D-03 MaxDP=1.33D-01 DE=-6.87D-04 OVMax= 1.62D-02

 Cycle   4  Pass 1  IDiag  1:
 RMSU=  2.15D-03    CP:  9.93D-01  1.00D+00  6.24D-01
 E= -1914.05340718174     Delta-E=       -0.001083503902 Rises=F Damp=F
 DIIS: error= 1.41D-03 at cycle   4 NSaved=   4.
 NSaved= 4 IEnMin= 4 EnMin= -1914.05340718174     IErMin= 2 ErrMin= 1.28D-03
 ErrMax= 1.41D-03  0.00D+00 EMaxC= 1.00D-01 BMatC= 7.70D-04 BMatP= 1.18D-03
 IDIUse=3 WtCom= 9.86D-01 WtEn= 1.41D-02
 Coeff-Com: -0.283D-01 0.167D+00 0.404D+00 0.457D+00
 Coeff-En:   0.000D+00 0.000D+00 0.323D+00 0.677D+00
 Coeff:     -0.279D-01 0.165D+00 0.403D+00 0.460D+00
 Gap=     0.155 Goal=   None    Shift=    0.000
 RMSDP=1.56D-03 MaxDP=6.82D-02 DE=-1.08D-03 OVMax= 6.71D-03

 Cycle   5  Pass 1  IDiag  1:
 RMSU=  7.97D-04    CP:  9.84D-01  9.85D-01  7.80D-01  7.11D-01
 E= -1914.05420453893     Delta-E=       -0.000797357196 Rises=F Damp=F
 DIIS: error= 1.68D-04 at cycle   5 NSaved=   5.
 NSaved= 5 IEnMin= 5 EnMin= -1914.05420453893     IErMin= 5 ErrMin= 1.68D-04
 ErrMax= 1.68D-04  0.00D+00 EMaxC= 1.00D-01 BMatC= 2.16D-05 BMatP= 7.70D-04
 IDIUse=3 WtCom= 9.98D-01 WtEn= 1.68D-03
 Coeff-Com: -0.157D-02-0.469D-01 0.110D+00 0.242D+00 0.696D+00
 Coeff-En:   0.000D+00 0.000D+00 0.000D+00 0.000D+00 0.100D+01
 Coeff:     -0.157D-02-0.468D-01 0.110D+00 0.242D+00 0.697D+00
 Gap=     0.154 Goal=   None    Shift=    0.000
 RMSDP=2.41D-04 MaxDP=1.31D-02 DE=-7.97D-04 OVMax= 2.13D-03

 Cycle   6  Pass 1  IDiag  1:
 RMSU=  1.18D-04    CP:  9.83D-01  9.81D-01  8.19D-01  7.65D-01  9.93D-01
 E= -1914.05422794896     Delta-E=       -0.000023410030 Rises=F Damp=F
 DIIS: error= 8.36D-05 at cycle   6 NSaved=   6.
 NSaved= 6 IEnMin= 6 EnMin= -1914.05422794896     IErMin= 6 ErrMin= 8.36D-05
 ErrMax= 8.36D-05  0.00D+00 EMaxC= 1.00D-01 BMatC= 4.48D-06 BMatP= 2.16D-05
 IDIUse=1 WtCom= 1.00D+00 WtEn= 0.00D+00
 Coeff-Com:  0.205D-02-0.453D-01 0.193D-01 0.856D-01 0.400D+00 0.538D+00
 Coeff:      0.205D-02-0.453D-01 0.193D-01 0.856D-01 0.400D+00 0.538D+00
 Gap=     0.155 Goal=   None    Shift=    0.000
 RMSDP=1.04D-04 MaxDP=4.25D-03 DE=-2.34D-05 OVMax= 7.52D-04

 Cycle   7  Pass 1  IDiag  1:
 RMSU=  6.26D-05    CP:  9.83D-01  9.81D-01  8.19D-01  7.86D-01  1.07D+00
                    CP:  7.20D-01
 E= -1914.05423264568     Delta-E=       -0.000004696715 Rises=F Damp=F
 DIIS: error= 3.58D-05 at cycle   7 NSaved=   7.
 NSaved= 7 IEnMin= 7 EnMin= -1914.05423264568     IErMin= 7 ErrMin= 3.58D-05
 ErrMax= 3.58D-05  0.00D+00 EMaxC= 1.00D-01 BMatC= 4.63D-07 BMatP= 4.48D-06
 IDIUse=1 WtCom= 1.00D+00 WtEn= 0.00D+00
 Coeff-Com:  0.126D-02-0.194D-01-0.402D-03 0.200D-01 0.137D+00 0.281D+00
 Coeff-Com:  0.581D+00
 Coeff:      0.126D-02-0.194D-01-0.402D-03 0.200D-01 0.137D+00 0.281D+00
 Coeff:      0.581D+00
 Gap=     0.155 Goal=   None    Shift=    0.000
 RMSDP=3.28D-05 MaxDP=1.79D-03 DE=-4.70D-06 OVMax= 2.74D-04

 Cycle   8  Pass 1  IDiag  1:
 RMSU=  2.67D-05    CP:  9.83D-01  9.80D-01  8.22D-01  7.85D-01  1.09D+00
                    CP:  7.08D-01  1.01D+00
 E= -1914.05423316687     Delta-E=       -0.000000521194 Rises=F Damp=F
 DIIS: error= 1.42D-05 at cycle   8 NSaved=   8.
 NSaved= 8 IEnMin= 8 EnMin= -1914.05423316687     IErMin= 8 ErrMin= 1.42D-05
 ErrMax= 1.42D-05  0.00D+00 EMaxC= 1.00D-01 BMatC= 1.33D-07 BMatP= 4.63D-07
 IDIUse=1 WtCom= 1.00D+00 WtEn= 0.00D+00
 Coeff-Com:  0.293D-03-0.544D-03-0.478D-02-0.969D-02-0.215D-01 0.243D-01
 Coeff-Com:  0.364D+00 0.648D+00
 Coeff:      0.293D-03-0.544D-03-0.478D-02-0.969D-02-0.215D-01 0.243D-01
 Coeff:      0.364D+00 0.648D+00
 Gap=     0.155 Goal=   None    Shift=    0.000
 RMSDP=1.81D-05 MaxDP=6.80D-04 DE=-5.21D-07 OVMax= 1.97D-04

 Cycle   9  Pass 1  IDiag  1:
 RMSU=  9.50D-06    CP:  9.83D-01  9.80D-01  8.23D-01  7.83D-01  1.10D+00
                    CP:  7.52D-01  1.11D+00  9.97D-01
 E= -1914.05423337066     Delta-E=       -0.000000203783 Rises=F Damp=F
 DIIS: error= 6.60D-06 at cycle   9 NSaved=   9.
 NSaved= 9 IEnMin= 9 EnMin= -1914.05423337066     IErMin= 9 ErrMin= 6.60D-06
 ErrMax= 6.60D-06  0.00D+00 EMaxC= 1.00D-01 BMatC= 2.34D-08 BMatP= 1.33D-07
 IDIUse=1 WtCom= 1.00D+00 WtEn= 0.00D+00
 Coeff-Com: -0.511D-04 0.316D-02-0.292D-02-0.953D-02-0.355D-01-0.365D-01
 Coeff-Com:  0.943D-01 0.362D+00 0.625D+00
 Coeff:     -0.511D-04 0.316D-02-0.292D-02-0.953D-02-0.355D-01-0.365D-01
 Coeff:      0.943D-01 0.362D+00 0.625D+00
 Gap=     0.155 Goal=   None    Shift=    0.000
 RMSDP=7.59D-06 MaxDP=5.56D-04 DE=-2.04D-07 OVMax= 1.04D-04

 Cycle  10  Pass 1  IDiag  1:
 RMSU=  4.63D-06    CP:  9.83D-01  9.80D-01  8.22D-01  7.83D-01  1.10D+00
                    CP:  7.43D-01  1.16D+00  1.10D+00  8.95D-01
 E= -1914.05423341518     Delta-E=       -0.000000044528 Rises=F Damp=F
 DIIS: error= 1.96D-06 at cycle  10 NSaved=  10.
 NSaved=10 IEnMin=10 EnMin= -1914.05423341518     IErMin=10 ErrMin= 1.96D-06
 ErrMax= 1.96D-06  0.00D+00 EMaxC= 1.00D-01 BMatC= 2.09D-09 BMatP= 2.34D-08
 IDIUse=1 WtCom= 1.00D+00 WtEn= 0.00D+00
 Coeff-Com: -0.757D-04 0.116D-02-0.216D-03-0.139D-02-0.484D-02-0.154D-01
 Coeff-Com: -0.502D-01-0.329D-01 0.175D+00 0.928D+00
 Coeff:     -0.757D-04 0.116D-02-0.216D-03-0.139D-02-0.484D-02-0.154D-01
 Coeff:     -0.502D-01-0.329D-01 0.175D+00 0.928D+00
 Gap=     0.155 Goal=   None    Shift=    0.000
 RMSDP=4.66D-06 MaxDP=1.85D-04 DE=-4.45D-08 OVMax= 8.33D-05

 Cycle  11  Pass 1  IDiag  1:
 RMSU=  1.46D-06    CP:  9.83D-01  9.80D-01  8.22D-01  7.83D-01  1.10D+00
                    CP:  7.41D-01  1.16D+00  1.16D+00  1.06D+00  1.08D+00
 E= -1914.05423342482     Delta-E=       -0.000000009634 Rises=F Damp=F
 DIIS: error= 7.46D-07 at cycle  11 NSaved=  11.
 NSaved=11 IEnMin=11 EnMin= -1914.05423342482     IErMin=11 ErrMin= 7.46D-07
 ErrMax= 7.46D-07  0.00D+00 EMaxC= 1.00D-01 BMatC= 4.70D-10 BMatP= 2.09D-09
 IDIUse=1 WtCom= 1.00D+00 WtEn= 0.00D+00
 Coeff-Com: -0.278D-04 0.966D-04 0.302D-03 0.654D-03 0.252D-02-0.175D-02
 Coeff-Com: -0.336D-01-0.617D-01-0.124D-01 0.384D+00 0.722D+00
 Coeff:     -0.278D-04 0.966D-04 0.302D-03 0.654D-03 0.252D-02-0.175D-02
 Coeff:     -0.336D-01-0.617D-01-0.124D-01 0.384D+00 0.722D+00
 Gap=     0.155 Goal=   None    Shift=    0.000
 RMSDP=1.26D-06 MaxDP=6.33D-05 DE=-9.63D-09 OVMax= 3.21D-05

 Cycle  12  Pass 1  IDiag  1:
 RMSU=  7.08D-07    CP:  9.83D-01  9.80D-01  8.22D-01  7.83D-01  1.10D+00
                    CP:  7.40D-01  1.16D+00  1.18D+00  1.08D+00  1.21D+00
                    CP:  1.21D+00
 E= -1914.05423342611     Delta-E=       -0.000000001288 Rises=F Damp=F
 DIIS: error= 4.64D-07 at cycle  12 NSaved=  12.
 NSaved=12 IEnMin=12 EnMin= -1914.05423342611     IErMin=12 ErrMin= 4.64D-07
 ErrMax= 4.64D-07  0.00D+00 EMaxC= 1.00D-01 BMatC= 1.61D-10 BMatP= 4.70D-10
 IDIUse=1 WtCom= 1.00D+00 WtEn= 0.00D+00
 Coeff-Com:  0.532D-05-0.275D-03 0.258D-03 0.803D-03 0.266D-02 0.332D-02
 Coeff-Com: -0.451D-02-0.245D-01-0.577D-01-0.452D-01 0.410D+00 0.715D+00
 Coeff:      0.532D-05-0.275D-03 0.258D-03 0.803D-03 0.266D-02 0.332D-02
 Coeff:     -0.451D-02-0.245D-01-0.577D-01-0.452D-01 0.410D+00 0.715D+00
 Gap=     0.155 Goal=   None    Shift=    0.000
 RMSDP=5.72D-07 MaxDP=2.53D-05 DE=-1.29D-09 OVMax= 1.88D-05

 Cycle  13  Pass 1  IDiag  1:
 RMSU=  2.94D-07    CP:  9.83D-01  9.80D-01  8.22D-01  7.83D-01  1.10D+00
                    CP:  7.40D-01  1.17D+00  1.17D+00  1.10D+00  1.24D+00
                    CP:  1.39D+00  1.19D+00
 E= -1914.05423342636     Delta-E=       -0.000000000250 Rises=F Damp=F
 DIIS: error= 1.28D-07 at cycle  13 NSaved=  13.
 NSaved=13 IEnMin=13 EnMin= -1914.05423342636     IErMin=13 ErrMin= 1.28D-07
 ErrMax= 1.28D-07  0.00D+00 EMaxC= 1.00D-01 BMatC= 1.46D-11 BMatP= 1.61D-10
 IDIUse=1 WtCom= 1.00D+00 WtEn= 0.00D+00
 Coeff-Com:  0.484D-05-0.111D-03 0.765D-04 0.241D-03 0.548D-03 0.131D-02
 Coeff-Com:  0.231D-02-0.129D-02-0.191D-01-0.628D-01 0.536D-01 0.277D+00
 Coeff-Com:  0.748D+00
 Coeff:      0.484D-05-0.111D-03 0.765D-04 0.241D-03 0.548D-03 0.131D-02
 Coeff:      0.231D-02-0.129D-02-0.191D-01-0.628D-01 0.536D-01 0.277D+00
 Coeff:      0.748D+00
 Gap=     0.155 Goal=   None    Shift=    0.000
 RMSDP=3.06D-07 MaxDP=2.58D-05 DE=-2.50D-10 OVMax= 6.57D-06

 Cycle  14  Pass 1  IDiag  1:
 RMSU=  2.14D-07    CP:  9.83D-01  9.80D-01  8.22D-01  7.83D-01  1.10D+00
                    CP:  7.39D-01  1.17D+00  1.18D+00  1.09D+00  1.26D+00
                    CP:  1.43D+00  1.32D+00  9.31D-01
 E= -1914.05423342652     Delta-E=       -0.000000000166 Rises=F Damp=F
 DIIS: error= 6.10D-08 at cycle  14 NSaved=  14.
 NSaved=14 IEnMin=14 EnMin= -1914.05423342652     IErMin=14 ErrMin= 6.10D-08
 ErrMax= 6.10D-08  0.00D+00 EMaxC= 1.00D-01 BMatC= 2.30D-12 BMatP= 1.46D-11
 IDIUse=1 WtCom= 1.00D+00 WtEn= 0.00D+00
 Coeff-Com:  0.853D-06 0.101D-04-0.202D-04-0.533D-04-0.280D-03-0.154D-03
 Coeff-Com:  0.157D-02 0.356D-02 0.470D-02-0.108D-01-0.598D-01-0.500D-01
 Coeff-Com:  0.255D+00 0.856D+00
 Coeff:      0.853D-06 0.101D-04-0.202D-04-0.533D-04-0.280D-03-0.154D-03
 Coeff:      0.157D-02 0.356D-02 0.470D-02-0.108D-01-0.598D-01-0.500D-01
 Coeff:      0.255D+00 0.856D+00
 Gap=     0.155 Goal=   None    Shift=    0.000
 RMSDP=1.63D-07 MaxDP=6.75D-06 DE=-1.66D-10 OVMax= 3.45D-06

 Cycle  15  Pass 1  IDiag  1:
 RMSU=  6.76D-08    CP:  9.83D-01  9.80D-01  8.22D-01  7.83D-01  1.10D+00
                    CP:  7.39D-01  1.17D+00  1.18D+00  1.09D+00  1.27D+00
                    CP:  1.46D+00  1.40D+00  1.05D+00  8.67D-01
 E= -1914.05423342654     Delta-E=       -0.000000000019 Rises=F Damp=F
 DIIS: error= 2.74D-08 at cycle  15 NSaved=  15.
 NSaved=15 IEnMin=15 EnMin= -1914.05423342654     IErMin=15 ErrMin= 2.74D-08
 ErrMax= 2.74D-08  0.00D+00 EMaxC= 1.00D-01 BMatC= 2.68D-13 BMatP= 2.30D-12
 IDIUse=1 WtCom= 1.00D+00 WtEn= 0.00D+00
 Coeff-Com: -0.547D-06 0.210D-04-0.203D-04-0.541D-04-0.160D-03-0.247D-03
 Coeff-Com:  0.876D-04 0.105D-02 0.455D-02 0.709D-02-0.238D-01-0.582D-01
 Coeff-Com: -0.524D-01 0.194D+00 0.928D+00
 Coeff:     -0.547D-06 0.210D-04-0.203D-04-0.541D-04-0.160D-03-0.247D-03
 Coeff:      0.876D-04 0.105D-02 0.455D-02 0.709D-02-0.238D-01-0.582D-01
 Coeff:     -0.524D-01 0.194D+00 0.928D+00
 Gap=     0.155 Goal=   None    Shift=    0.000
 RMSDP=5.21D-08 MaxDP=3.55D-06 DE=-1.91D-11 OVMax= 1.51D-06

 Cycle  16  Pass 1  IDiag  1:
 RMSU=  1.99D-08    CP:  9.83D-01  9.80D-01  8.22D-01  7.83D-01  1.10D+00
                    CP:  7.39D-01  1.17D+00  1.18D+00  1.09D+00  1.27D+00
                    CP:  1.46D+00  1.42D+00  1.09D+00  9.65D-01  1.16D+00
 E= -1914.05423342655     Delta-E=       -0.000000000012 Rises=F Damp=F
 DIIS: error= 1.04D-08 at cycle  16 NSaved=  16.
 NSaved=16 IEnMin=16 EnMin= -1914.05423342655     IErMin=16 ErrMin= 1.04D-08
 ErrMax= 1.04D-08  0.00D+00 EMaxC= 1.00D-01 BMatC= 4.47D-14 BMatP= 2.68D-13
 IDIUse=1 WtCom= 1.00D+00 WtEn= 0.00D+00
 Coeff-Com: -0.255D-06 0.480D-05-0.405D-05-0.905D-05-0.102D-04-0.509D-04
 Coeff-Com: -0.154D-03-0.140D-03 0.640D-03 0.316D-02 0.158D-02-0.935D-02
 Coeff-Com: -0.505D-01-0.584D-01 0.267D+00 0.846D+00
 Coeff:     -0.255D-06 0.480D-05-0.405D-05-0.905D-05-0.102D-04-0.509D-04
 Coeff:     -0.154D-03-0.140D-03 0.640D-03 0.316D-02 0.158D-02-0.935D-02
 Coeff:     -0.505D-01-0.584D-01 0.267D+00 0.846D+00
 Gap=     0.155 Goal=   None    Shift=    0.000
 RMSDP=1.96D-08 MaxDP=1.15D-06 DE=-1.23D-11 OVMax= 4.84D-07

 Cycle  17  Pass 1  IDiag  1:
 RMSU=  7.49D-09    CP:  9.83D-01  9.80D-01  8.22D-01  7.83D-01  1.10D+00
                    CP:  7.39D-01  1.17D+00  1.18D+00  1.09D+00  1.27D+00
                    CP:  1.46D+00  1.42D+00  1.09D+00  9.75D-01  1.26D+00
                    CP:  1.11D+00
 E= -1914.05423342657     Delta-E=       -0.000000000012 Rises=F Damp=F
 DIIS: error= 3.95D-09 at cycle  17 NSaved=  17.
 NSaved=17 IEnMin=17 EnMin= -1914.05423342657     IErMin=17 ErrMin= 3.95D-09
 ErrMax= 3.95D-09  0.00D+00 EMaxC= 1.00D-01 BMatC= 1.05D-14 BMatP= 4.47D-14
 IDIUse=1 WtCom= 1.00D+00 WtEn= 0.00D+00
 Coeff-Com: -0.202D-07-0.152D-05 0.191D-05 0.550D-05 0.211D-04 0.200D-04
 Coeff-Com: -0.686D-04-0.207D-03-0.548D-03-0.927D-04 0.479D-02 0.657D-02
 Coeff-Com: -0.119D-01-0.571D-01-0.608D-01 0.352D+00 0.767D+00
 Coeff:     -0.202D-07-0.152D-05 0.191D-05 0.550D-05 0.211D-04 0.200D-04
 Coeff:     -0.686D-04-0.207D-03-0.548D-03-0.927D-04 0.479D-02 0.657D-02
 Coeff:     -0.119D-01-0.571D-01-0.608D-01 0.352D+00 0.767D+00
 Gap=     0.155 Goal=   None    Shift=    0.000
 RMSDP=7.82D-09 MaxDP=5.32D-07 DE=-1.23D-11 OVMax= 1.92D-07

 SCF Done:  E(RM062X) =  -1914.05423343     A.U. after   17 cycles
            NFock= 17  Conv=0.78D-08     -V/T= 2.0026
 KE= 1.909151114277D+03 PE=-7.025749508283D+03 EE= 1.960000959495D+03
 Leave Link  502 at Tue Apr  5 19:57:42 2022, MaxMem=  1879048192 cpu:            1663.7 elap:             238.4
 (Enter /gpfs/software/gaussian16/sse4/tar/g16/l701.exe)
 ... and contract with generalized density number  0.
 Compute integral first derivatives.
 Leave Link  701 at Tue Apr  5 19:57:42 2022, MaxMem=  1879048192 cpu:               1.4 elap:               0.2
 (Enter /gpfs/software/gaussian16/sse4/tar/g16/l702.exe)
 L702 exits ... SP integral derivatives will be done elsewhere.
 Leave Link  702 at Tue Apr  5 19:57:42 2022, MaxMem=  1879048192 cpu:               0.1 elap:               0.0
 (Enter /gpfs/software/gaussian16/sse4/tar/g16/l703.exe)
 Integral derivatives from FoFJK, PRISM(SPDF).
 Compute integral first derivatives, UseDBF=F ICtDFT=           0.
 Calling FoFJK, ICntrl=      2127 FMM=F ISym2X=0 I1Cent= 0 IOpClX= 0 NMat=1 NMatS=1 NMatT=0.
 FoFJK:  IHMeth= 1 ICntrl=    2127 DoSepK=F KAlg= 0 I1Cent=           0 FoldK=F
 IRaf=         0 NMat=       1 IRICut=       1 DoRegI=T DoRafI=F ISym2E= 0 IDoP0=0 IntGTp=1.
 FoFCou: FMM=F IPFlag=           0 FMFlag=      100000 FMFlg1=         800
         NFxFlg=           0 DoJE=F BraDBF=F KetDBF=F FulRan=T
         wScrn=  0.000000 ICntrl=      2127 IOpCl=  0 I1Cent=           0 NGrid=           0
         NMat0=    1 NMatS0=      1 NMatT0=    0 NMatD0=    1 NMtDS0=    0 NMtDT0=    0
 Symmetry not used in FoFCou.
 Leave Link  703 at Tue Apr  5 19:58:15 2022, MaxMem=  1879048192 cpu:             229.1 elap:              32.8
 (Enter /gpfs/software/gaussian16/sse4/tar/g16/l716.exe)
 Dipole        = 2.75332890D+00-6.76339063D-01 2.59181443D-01
 ***** Axes restored to original set *****
 -------------------------------------------------------------------
 Center     Atomic                   Forces (Hartrees/Bohr)
 Number     Number              X              Y              Z
 -------------------------------------------------------------------
      1        6           0.003029149    0.000423210   -0.004235783
      2        6           0.001707382    0.002907733    0.001315678
      3        6          -0.001600759    0.001877366   -0.000855249
      4        6          -0.001265640    0.001720961    0.001904945
      5        6          -0.000053448   -0.003621435    0.000939086
      6        6          -0.003312807   -0.000066598   -0.000407326
      7       17           0.002211398   -0.002117540    0.000335590
      8        8           0.000679952   -0.001676406    0.001394328
      9       17           0.000471806   -0.000794412    0.000536422
     10        6           0.001024222    0.000763345   -0.001634540
     11        6          -0.002298747   -0.000726412    0.000172400
     12        6          -0.003783764   -0.001348925   -0.001608290
     13        6          -0.000552199    0.002792149    0.001276165
     14        6          -0.001197318    0.000176224   -0.000079127
     15        6           0.004438437    0.000026606    0.000858098
     16        1           0.000569541   -0.000748549   -0.000425491
     17        1          -0.000645897    0.000695876    0.000739603
     18       17           0.000578694   -0.000283194   -0.000226508
 -------------------------------------------------------------------
 Cartesian Forces:  Max     0.004438437 RMS     0.001720703
 Leave Link  716 at Tue Apr  5 19:58:15 2022, MaxMem=  1879048192 cpu:               0.2 elap:               0.0
 (Enter /gpfs/software/gaussian16/sse4/tar/g16/l103.exe)

 GradGradGradGradGradGradGradGradGradGradGradGradGradGradGradGradGradGrad
 Berny optimization.
 Using GEDIIS/GDIIS optimizer.
 FormGI is forming the generalized inverse of G from B-inverse, IUseBI=4.
 GSVD:  received Info=                   1 from GESDD.
 Internal  Forces:  Max     0.007733920 RMS     0.001851297
 Search for a local minimum.
 Step number   6 out of a maximum of   95
 All quantities printed in internal units (Hartrees-Bohrs-Radians)
 RMS Force = .18513D-02 SwitMx=.10000D-02 MixMth= 1
 Mixed Optimization -- RFO/linear search
 Update second derivatives using D2CorX and points    3    4    5    6
 DE= -8.65D-04 DEPred=-7.18D-04 R= 1.20D+00
 TightC=F SS=  1.41D+00  RLast= 2.29D-01 DXNew= 1.4379D+00 6.8755D-01
 Trust test= 1.20D+00 RLast= 2.29D-01 DXMaxT set to 8.55D-01
 ITU=  1  1  0  1  1  0
 Use linear search instead of GDIIS.
     Eigenvalues ---    0.00229   0.00802   0.00846   0.01424   0.01495
     Eigenvalues ---    0.01603   0.01790   0.01954   0.01991   0.02049
     Eigenvalues ---    0.02085   0.02129   0.02221   0.02776   0.03080
     Eigenvalues ---    0.12112   0.16053   0.17223   0.20512   0.23631
     Eigenvalues ---    0.24836   0.24982   0.24994   0.24995   0.24998
     Eigenvalues ---    0.25011   0.25328   0.26453   0.29544   0.29977
     Eigenvalues ---    0.31662   0.32440   0.32817   0.33963   0.34968
     Eigenvalues ---    0.35911   0.39249   0.39818   0.41507   0.41797
     Eigenvalues ---    0.44374   0.45380   0.47396   0.49572   0.72143
     Eigenvalues ---    0.95306   0.99267   1.09215
 RFO step:  Lambda=-1.82805609D-03 EMin= 2.29119207D-03
 Quartic linear search produced a step of  0.28958.
 Iteration  1 RMS(Cart)=  0.12662033 RMS(Int)=  0.00904052
 Iteration  2 RMS(Cart)=  0.02119881 RMS(Int)=  0.00062496
 Iteration  3 RMS(Cart)=  0.00020212 RMS(Int)=  0.00061134
 Iteration  4 RMS(Cart)=  0.00000007 RMS(Int)=  0.00061134
 ITry= 1 IFail=0 DXMaxC= 6.13D-01 DCOld= 1.00D+10 DXMaxT= 8.55D-01 DXLimC= 3.00D+00 Rises=F
 Variable       Old X    -DE/DX   Delta X   Delta X   Delta X     New X
                                 (Linear)    (Quad)   (Total)
    R1        2.79741   0.00140   0.00162   0.00676   0.00866   2.80607
    R2        2.73699  -0.00176  -0.00008  -0.00144  -0.00124   2.73575
    R3        2.30539  -0.00055  -0.00048  -0.00287  -0.00335   2.30204
    R4        2.65671  -0.00338  -0.00036  -0.00427  -0.00464   2.65206
    R5        3.31066  -0.00087   0.00150   0.00881   0.01030   3.32096
    R6        2.70024  -0.00285   0.00135   0.01148   0.01252   2.71276
    R7        3.32903  -0.00139   0.00026   0.00088   0.00113   3.33016
    R8        2.32743  -0.00177  -0.00069  -0.00332  -0.00400   2.32343
    R9        2.64272   0.00017   0.00143   0.00966   0.01082   2.65354
   R10        2.77073  -0.00188   0.00006   0.00187   0.00194   2.77267
   R11        2.68207  -0.00254  -0.00286  -0.01684  -0.01982   2.66225
   R12        2.70821  -0.00144   0.00154   0.00921   0.01067   2.71888
   R13        2.64481  -0.00041   0.00106   0.00627   0.00728   2.65209
   R14        2.03721   0.00117   0.00064   0.00235   0.00298   2.04019
   R15        2.60616   0.00049   0.00116   0.00886   0.01010   2.61625
   R16        3.31296  -0.00004  -0.00109  -0.00467  -0.00576   3.30720
   R17        2.57331   0.00034  -0.00207  -0.01582  -0.01783   2.55548
   R18        2.03960   0.00046  -0.00013  -0.00091  -0.00104   2.03856
   R19        2.35108   0.00058  -0.00114   0.00789   0.00687   2.35795
    A1        1.77889   0.00236   0.00009  -0.00234  -0.00432   1.77457
    A2        2.19439   0.00058   0.00080   0.00629   0.00365   2.19804
    A3        2.30925  -0.00286  -0.00108   0.00119  -0.00321   2.30604
    A4        2.21461  -0.00247  -0.00083  -0.00147  -0.00188   2.21273
    A5        1.97261   0.00112   0.00087   0.00492   0.00553   1.97814
    A6        2.09596   0.00134   0.00003  -0.00343  -0.00366   2.09230
    A7        2.17335  -0.00016  -0.00093  -0.00534  -0.00657   2.16678
    A8        2.03064   0.00457   0.00209   0.00677   0.00882   2.03945
    A9        2.07780  -0.00438  -0.00154  -0.00163  -0.00318   2.07462
   A10        2.25304   0.00051   0.00299   0.02720   0.03086   2.28390
   A11        2.32508  -0.00416  -0.00452  -0.03396  -0.03862   2.28646
   A12        1.82007   0.00397   0.00284   0.01932   0.02151   1.84158
   A13        2.32062  -0.00773  -0.00349  -0.01775  -0.02111   2.29951
   A14        2.14180   0.00378   0.00046  -0.00039   0.00021   2.14201
   A15        2.19183  -0.00456  -0.00229  -0.01000  -0.01229   2.17954
   A16        2.01194   0.00415   0.00225   0.00774   0.00998   2.02192
   A17        2.07919   0.00041  -0.00002   0.00184   0.00147   2.08067
   A18        2.14066  -0.00082  -0.00216  -0.01098  -0.01335   2.12732
   A19        2.08280   0.00034  -0.00122  -0.00878  -0.00991   2.07289
   A20        2.05948   0.00048   0.00337   0.01956   0.02301   2.08249
   A21        2.01782   0.00239   0.00464   0.03157   0.03621   2.05403
   A22        2.08809  -0.00008  -0.00218  -0.01520  -0.01739   2.07071
   A23        2.17708  -0.00231  -0.00242  -0.01658  -0.01903   2.15806
   A24        1.90600   0.00044  -0.00078  -0.01239  -0.01326   1.89273
   A25        2.11214   0.00072  -0.00103  -0.00686  -0.00789   2.10424
   A26        2.26494  -0.00116   0.00178   0.01910   0.02087   2.28582
   A27        2.36406   0.00062   0.00509   0.04482   0.05009   2.41415
   A28        2.05847  -0.00305  -0.00675  -0.05511  -0.06159   1.99689
    D1       -0.03894   0.00112  -0.00858   0.06124   0.05215   0.01321
    D2        3.09859   0.00147  -0.01676   0.06738   0.05021  -3.13439
    D3        3.13763  -0.00105   0.00108  -0.07555  -0.07486   3.06277
    D4       -0.00803  -0.00069  -0.00710  -0.06942  -0.07681  -0.08483
    D5        0.03208  -0.00122   0.00898  -0.06644  -0.05755  -0.02548
    D6        3.13527   0.00127  -0.00162   0.08388   0.08134  -3.06657
    D7        0.00881  -0.00035  -0.00039  -0.01615  -0.01680  -0.00799
    D8        3.09282   0.00007  -0.01310  -0.02037  -0.03362   3.05919
    D9       -3.12847  -0.00073   0.00831  -0.02269  -0.01475   3.13997
   D10       -0.04445  -0.00030  -0.00439  -0.02691  -0.03158  -0.07604
   D11        0.03113  -0.00049   0.00933  -0.03301  -0.02365   0.00747
   D12        3.13218   0.00030   0.00077   0.00180   0.00268   3.13486
   D13       -3.05144  -0.00120   0.02233  -0.02893  -0.00687  -3.05831
   D14        0.04961  -0.00041   0.01376   0.00587   0.01946   0.06907
   D15        0.01084   0.00043   0.00064   0.02255   0.02297   0.03381
   D16       -0.04387   0.00055  -0.01034   0.03412   0.02410  -0.01977
   D17        3.13298   0.00020  -0.00286   0.00443   0.00144   3.13442
   D18        0.38747   0.00013   0.03147   0.19596   0.22740   0.61487
   D19       -2.77664   0.00004   0.02640   0.17341   0.19990  -2.57674
   D20       -2.80083   0.00098   0.02161   0.23630   0.25782  -2.54300
   D21        0.31825   0.00089   0.01654   0.21375   0.23032   0.54858
   D22        3.12122   0.00008  -0.00174  -0.00971  -0.01130   3.10992
   D23        0.00382   0.00006  -0.00102  -0.00040  -0.00147   0.00236
   D24        0.00294   0.00013   0.00351   0.01358   0.01697   0.01990
   D25       -3.11446   0.00011   0.00422   0.02288   0.02680  -3.08767
   D26       -3.11962   0.00015   0.00094   0.01398   0.01508  -3.10454
   D27        0.03630   0.00010   0.00401   0.02361   0.02771   0.06401
   D28        0.00101  -0.00000  -0.00379  -0.00718  -0.01097  -0.00996
   D29       -3.12625  -0.00006  -0.00072   0.00245   0.00166  -3.12459
   D30       -0.01292  -0.00024  -0.00121  -0.01734  -0.01872  -0.03164
   D31       -3.13473  -0.00012  -0.00321  -0.00633  -0.00968   3.13878
   D32        3.10479  -0.00022  -0.00196  -0.02689  -0.02904   3.07575
   D33       -0.01702  -0.00010  -0.00397  -0.01588  -0.02000  -0.03702
   D34        0.01913   0.00016  -0.00044   0.01485   0.01416   0.03330
   D35        3.13980   0.00006   0.00169   0.00327   0.00469  -3.13869
   D36        0.00770  -0.00004   0.00274   0.00794   0.01097   0.01868
   D37        3.13331   0.00005  -0.00069  -0.00312  -0.00379   3.12952
   D38       -0.01876  -0.00001  -0.00052  -0.01203  -0.01251  -0.03128
         Item               Value     Threshold  Converged?
 Maximum Force            0.007734     0.000450     NO 
 RMS     Force            0.001851     0.000300     NO 
 Maximum Displacement     0.612502     0.001800     NO 
 RMS     Displacement     0.144954     0.001200     NO 
 Predicted change in Energy=-1.245194D-03
 Lowest energy point so far.  Saving SCF results.
 GradGradGradGradGradGradGradGradGradGradGradGradGradGradGradGradGradGrad

 Leave Link  103 at Tue Apr  5 19:58:15 2022, MaxMem=  1879048192 cpu:               0.3 elap:               0.1
 (Enter /gpfs/software/gaussian16/sse4/tar/g16/l202.exe)
                          Input orientation:                          
 ---------------------------------------------------------------------
 Center     Atomic      Atomic             Coordinates (Angstroms)
 Number     Number       Type             X           Y           Z
 ---------------------------------------------------------------------
      1          6           0       -4.105377   -0.981825   -0.078226
      2          6           0       -3.454216    0.344148    0.072563
      3          6           0       -2.078151    0.596859    0.182762
      4          6           0       -2.964324   -1.872559   -0.057984
      5          6           0       -1.760876   -1.636196    0.028791
      6          6           0       -1.068320   -0.423400    0.174589
      7         17           0       -1.579930    2.286723    0.223244
      8          8           0       -5.305298   -1.191286   -0.095340
      9         17           0       -4.594655    1.680982    0.097917
     10          6           0        0.394054   -0.351468    0.269771
     11          6           0        1.105741    0.582865    1.047745
     12          6           0        2.507150    0.571286    1.122107
     13          6           0        1.120094   -1.362841   -0.451370
     14          6           0        2.441248   -1.185333   -0.223852
     15          6           0        3.179882   -0.421342    0.430115
     16          1           0        0.598299   -2.079464   -1.066107
     17          1           0        0.551645    1.306992    1.625847
     18         17           0        3.304705    1.774589    2.111449
 ---------------------------------------------------------------------
                    Distance matrix (angstroms):
                    1          2          3          4          5
     1  C    0.000000
     2  C    1.484908   0.000000
     3  C    2.582634   1.403411   0.000000
     4  C    1.447694   2.273945   2.634632   0.000000
     5  C    2.436460   2.605970   2.260731   1.229505   0.000000
     6  C    3.098300   2.508394   1.435533   2.397703   1.404195
     7  Cl   4.141518   2.703563   1.762244   4.392637   3.931902
     8  O    1.218187   2.410862   3.699903   2.438378   3.574392
     9  Cl   2.713109   1.757376   2.741408   3.912792   4.363342
    10  C    4.556679   3.915604   2.649281   3.701330   2.520381
    11  C    5.556241   4.669173   3.299328   4.880284   3.765633
    12  C    6.897714   6.057311   4.680599   6.107538   4.927917
    13  C    5.252614   4.910461   3.804118   4.134856   2.933474
    14  C    6.551405   6.097841   4.875090   5.451605   4.233787
    15  C    7.324449   6.687681   5.361421   6.332104   5.103727
    16  H    4.930040   4.857299   3.985695   3.708289   2.638371
    17  H    5.461721   4.403031   3.082630   5.030593   4.069484
    18  Cl   8.203767   7.203210   5.837981   7.570261   6.452211
                    6          7          8          9         10
     6  C    0.000000
     7  Cl   2.758420   0.000000
     8  O    4.314452   5.106508   0.000000
     9  Cl   4.107231   3.077531   2.965180   0.000000
    10  C    1.467233   3.295274   5.772453   5.389583   0.000000
    11  C    2.549807   3.285691   6.749495   5.882394   1.408801
    12  C    3.830297   4.522709   8.100814   7.260580   2.458277
    13  C    2.462423   4.589613   6.437535   6.498071   1.438768
    14  C    3.613359   5.331504   7.747614   7.604158   2.264949
    15  C    4.255881   5.480166   8.536229   8.060618   2.791314
    16  H    2.656971   5.046851   6.048447   6.516340   2.193686
    17  H    2.779333   2.733272   6.596034   5.381342   2.148085
    18  Cl   5.263642   5.261868   9.370085   8.152482   4.047689
                   11         12         13         14         15
    11  C    0.000000
    12  C    1.403428   0.000000
    13  C    2.456282   2.853174   0.000000
    14  C    2.554810   2.213969   1.352302   0.000000
    15  C    2.385783   1.384462   2.430260   1.247772   0.000000
    16  H    3.437130   3.931726   1.078759   2.214797   3.413594
    17  H    1.079623   2.149190   3.430157   3.633685   3.365197
    18  Cl   2.717924   1.750094   4.602611   3.867858   2.768497
                   16         17         18
    16  H    0.000000
    17  H    4.326301   0.000000
    18  Cl   5.681129   2.834395   0.000000
 Stoichiometry    C12H2Cl3O(1-)
 Framework group  C1[X(C12H2Cl3O)]
 Deg. of freedom    48
 Full point group                 C1      NOp   1
 RotChk:  IX=0 Diff= 7.17D-02
 Largest Abelian subgroup         C1      NOp   1
 Largest concise Abelian subgroup C1      NOp   1
                         Standard orientation:                         
 ---------------------------------------------------------------------
 Center     Atomic      Atomic             Coordinates (Angstroms)
 Number     Number       Type             X           Y           Z
 ---------------------------------------------------------------------
      1          6           0       -3.329478    1.113386   -0.356790
      2          6           0       -2.585580   -0.135680   -0.054466
      3          6           0       -1.198237   -0.268440    0.110507
      4          6           0       -2.255610    2.080487   -0.442476
      5          6           0       -1.043019    1.952008   -0.284998
      6          6           0       -0.265871    0.817316   -0.001659
      7         17           0       -0.602091   -1.855537    0.591380
      8          8           0       -4.525266    1.198841   -0.573050
      9         17           0       -3.624987   -1.543657    0.105546
     10          6           0        1.193255    0.871042    0.142686
     11          6           0        2.079584   -0.152254   -0.247195
     12          6           0        3.470314   -0.019024   -0.114047
     13          6           0        1.726594    2.098640    0.670518
     14          6           0        3.075298    2.003331    0.695708
     15          6           0        3.957222    1.177860    0.383070
     16          1           0        1.067419    2.890440    0.990303
     17          1           0        1.674436   -1.050137   -0.689062
     18         17           0        4.492575   -1.345692   -0.621749
 ---------------------------------------------------------------------
 Rotational constants (GHZ):           0.8421770           0.2090473           0.1734482
 Leave Link  202 at Tue Apr  5 19:58:15 2022, MaxMem=  1879048192 cpu:               0.1 elap:               0.0
 (Enter /gpfs/software/gaussian16/sse4/tar/g16/l301.exe)
 Standard basis: 6-311+G(d,p) (5D, 7F)
 Ernie: Thresh=  0.10000D-02 Tol=  0.10000D-05 Strict=F.
 There are   404 symmetry adapted cartesian basis functions of A   symmetry.
 There are   388 symmetry adapted basis functions of A   symmetry.
   388 basis functions,   643 primitive gaussians,   404 cartesian basis functions
    67 alpha electrons       67 beta electrons
       nuclear repulsion energy      1241.9657289695 Hartrees.
 IExCor= 4336 DFT=T Ex+Corr=M062X ExCW=0 ScaHFX=  0.540000
 ScaDFX=  1.000000  1.000000  1.000000  1.000000 ScalE2=  1.000000  1.000000
 IRadAn=      5 IRanWt=     -1 IRanGd=            0 ICorTp=0 IEmpDi=  4
 NAtoms=   18 NActive=   18 NUniq=   18 SFac= 1.00D+00 NAtFMM=   60 NAOKFM=F Big=F
 Integral buffers will be    131072 words long.
 Raffenetti 2 integral format.
 Two-electron integral symmetry is turned on.
 Leave Link  301 at Tue Apr  5 19:58:15 2022, MaxMem=  1879048192 cpu:               0.4 elap:               0.1
 (Enter /gpfs/software/gaussian16/sse4/tar/g16/l302.exe)
 NPDir=0 NMtPBC=     1 NCelOv=     1 NCel=       1 NClECP=     1 NCelD=      1
         NCelK=      1 NCelE2=     1 NClLst=     1 CellRange=     0.0.
 One-electron integrals computed using PRISM.
 One-electron integral symmetry used in STVInt
 NBasis=   388 RedAO= T EigKep=  1.11D-06  NBF=   388
 NBsUse=   385 1.00D-06 EigRej=  8.77D-07 NBFU=   385
 Precomputing XC quadrature grid using
 IXCGrd= 4 IRadAn=           5 IRanWt=          -1 IRanGd=           0 AccXCQ= 0.00D+00.
 Generated NRdTot=       0 NPtTot=           0 NUsed=           0 NTot=          32
 NSgBfM=   395   395   395   395   395 MxSgAt=    18 MxSgA2=    18.
 Leave Link  302 at Tue Apr  5 19:58:15 2022, MaxMem=  1879048192 cpu:               2.7 elap:               0.4
 (Enter /gpfs/software/gaussian16/sse4/tar/g16/l303.exe)
 DipDrv:  MaxL=1.
 Leave Link  303 at Tue Apr  5 19:58:16 2022, MaxMem=  1879048192 cpu:               0.3 elap:               0.1
 (Enter /gpfs/software/gaussian16/sse4/tar/g16/l401.exe)
 Initial guess from the checkpoint file:  "checkpoint.chk"
 B after Tr=     0.000000   -0.000000    0.000000
         Rot=    0.999989   -0.003765    0.000054    0.002941 Ang=  -0.55 deg.
 Guess basis will be translated and rotated to current coordinates.
 JPrj=2 DoOrth=T DoCkMO=T.
 Generating alternative initial guess.
 ExpMin= 4.38D-02 ExpMax= 1.06D+05 ExpMxC= 3.62D+03 IAcc=2 IRadAn=         4 AccDes= 0.00D+00
 Harris functional with IExCor= 1009 and IRadAn=       4 diagonalized for initial guess.
 HarFok:  IExCor= 1009 AccDes= 0.00D+00 IRadAn=         4 IDoV= 1 UseB2=F ITyADJ=14
 ICtDFT=  3500011 ScaDFX=  1.000000  1.000000  1.000000  1.000000
 FoFCou: FMM=F IPFlag=           0 FMFlag=      100000 FMFlg1=           0
         NFxFlg=           0 DoJE=T BraDBF=F KetDBF=T FulRan=T
         wScrn=  0.000000 ICntrl=       500 IOpCl=  0 I1Cent=   200000004 NGrid=           0
         NMat0=    1 NMatS0=      1 NMatT0=    0 NMatD0=    1 NMtDS0=    0 NMtDT0=    0
 Petite list used in FoFCou.
 Harris En= -1913.19554384811    
 Leave Link  401 at Tue Apr  5 19:58:17 2022, MaxMem=  1879048192 cpu:              12.2 elap:               1.8
 (Enter /gpfs/software/gaussian16/sse4/tar/g16/l502.exe)
 Integral symmetry usage will be decided dynamically.
 Closed shell SCF:
 Using DIIS extrapolation, IDIIS=  1040.
 NGot=  1879048192 LenX=  1878715301 LenY=  1878551644
 Requested convergence on RMS density matrix=1.00D-08 within 128 cycles.
 Requested convergence on MAX density matrix=1.00D-06.
 Requested convergence on             energy=1.00D-06.
 No special actions if energy rises.
 Fock matrices will be formed incrementally for  20 cycles.

 Cycle   1  Pass 1  IDiag  1:
 FoFJK:  IHMeth= 1 ICntrl=       0 DoSepK=F KAlg= 0 I1Cent=           0 FoldK=F
 IRaf= 820000000 NMat=       1 IRICut=       1 DoRegI=T DoRafI=F ISym2E= 0 IDoP0=0 IntGTp=1.
 FoFCou: FMM=F IPFlag=           0 FMFlag=      100000 FMFlg1=           0
         NFxFlg=           0 DoJE=F BraDBF=F KetDBF=F FulRan=T
         wScrn=  0.000000 ICntrl=         0 IOpCl=  0 I1Cent=           0 NGrid=           0
         NMat0=    1 NMatS0=      1 NMatT0=    0 NMatD0=    1 NMtDS0=    0 NMtDT0=    0
 Symmetry not used in FoFCou.
 E= -1913.87350975367    
 DIIS: error= 9.90D-03 at cycle   1 NSaved=   1.
 NSaved= 1 IEnMin= 1 EnMin= -1913.87350975367     IErMin= 1 ErrMin= 9.90D-03
 ErrMax= 9.90D-03  0.00D+00 EMaxC= 1.00D-01 BMatC= 7.65D-02 BMatP= 7.65D-02
 IDIUse=3 WtCom= 9.01D-01 WtEn= 9.90D-02
 Coeff-Com:  0.100D+01
 Coeff-En:   0.100D+01
 Coeff:      0.100D+01
 Gap=     0.399 Goal=   None    Shift=    0.000
 GapD=    0.399 DampG=1.000 DampE=1.000 DampFc=1.0000 IDamp=-1.
 RMSDP=1.08D-01 MaxDP=1.65D+01              OVMax= 1.84D-01

 Cycle   2  Pass 1  IDiag  1:
 RMSU=  1.08D-01    CP:  1.10D+00
 E= -1914.04223911742     Delta-E=       -0.168729363742 Rises=F Damp=F
 DIIS: error= 3.69D-03 at cycle   2 NSaved=   2.
 NSaved= 2 IEnMin= 2 EnMin= -1914.04223911742     IErMin= 2 ErrMin= 3.69D-03
 ErrMax= 3.69D-03  0.00D+00 EMaxC= 1.00D-01 BMatC= 6.30D-03 BMatP= 7.65D-02
 IDIUse=3 WtCom= 9.63D-01 WtEn= 3.69D-02
 Coeff-Com:  0.840D-02 0.992D+00
 Coeff-En:   0.000D+00 0.100D+01
 Coeff:      0.809D-02 0.992D+00
 Gap=     0.134 Goal=   None    Shift=    0.000
 RMSDP=1.63D-02 MaxDP=1.29D+00 DE=-1.69D-01 OVMax= 4.86D-02

 Cycle   3  Pass 1  IDiag  1:
 RMSU=  1.46D-02    CP:  1.05D+00  1.05D+00
 E= -1914.04461443799     Delta-E=       -0.002375320572 Rises=F Damp=F
 DIIS: error= 4.94D-03 at cycle   3 NSaved=   3.
 NSaved= 3 IEnMin= 3 EnMin= -1914.04461443799     IErMin= 2 ErrMin= 3.69D-03
 ErrMax= 4.94D-03  0.00D+00 EMaxC= 1.00D-01 BMatC= 8.51D-03 BMatP= 6.30D-03
 IDIUse=3 WtCom= 1.25D-01 WtEn= 8.75D-01
 Coeff-Com: -0.613D-01 0.580D+00 0.482D+00
 Coeff-En:   0.000D+00 0.416D+00 0.584D+00
 Coeff:     -0.764D-02 0.437D+00 0.571D+00
 Gap=     0.162 Goal=   None    Shift=    0.000
 RMSDP=1.42D-02 MaxDP=2.41D+00 DE=-2.38D-03 OVMax= 3.50D-02

 Cycle   4  Pass 1  IDiag  1:
 RMSU=  6.20D-03    CP:  1.06D+00  1.16D+00  8.30D-01
 E= -1914.05158048653     Delta-E=       -0.006966048541 Rises=F Damp=F
 DIIS: error= 2.57D-03 at cycle   4 NSaved=   4.
 NSaved= 4 IEnMin= 4 EnMin= -1914.05158048653     IErMin= 4 ErrMin= 2.57D-03
 ErrMax= 2.57D-03  0.00D+00 EMaxC= 1.00D-01 BMatC= 2.25D-03 BMatP= 6.30D-03
 IDIUse=3 WtCom= 9.74D-01 WtEn= 2.57D-02
 Coeff-Com: -0.340D-01 0.203D+00 0.367D+00 0.464D+00
 Coeff-En:   0.000D+00 0.000D+00 0.207D+00 0.793D+00
 Coeff:     -0.331D-01 0.198D+00 0.363D+00 0.472D+00
 Gap=     0.156 Goal=   None    Shift=    0.000
 RMSDP=4.04D-03 MaxDP=4.00D-01 DE=-6.97D-03 OVMax= 1.33D-02

 Cycle   5  Pass 1  IDiag  1:
 RMSU=  1.94D-03    CP:  1.05D+00  1.14D+00  9.12D-01  1.01D+00
 E= -1914.05387523336     Delta-E=       -0.002294746831 Rises=F Damp=F
 DIIS: error= 4.08D-04 at cycle   5 NSaved=   5.
 NSaved= 5 IEnMin= 5 EnMin= -1914.05387523336     IErMin= 5 ErrMin= 4.08D-04
 ErrMax= 4.08D-04  0.00D+00 EMaxC= 1.00D-01 BMatC= 1.11D-04 BMatP= 2.25D-03
 IDIUse=3 WtCom= 9.96D-01 WtEn= 4.08D-03
 Coeff-Com: -0.608D-02-0.118D-01 0.867D-01 0.250D+00 0.681D+00
 Coeff-En:   0.000D+00 0.000D+00 0.000D+00 0.000D+00 0.100D+01
 Coeff:     -0.606D-02-0.118D-01 0.864D-01 0.249D+00 0.682D+00
 Gap=     0.154 Goal=   None    Shift=    0.000
 RMSDP=1.10D-03 MaxDP=1.52D-01 DE=-2.29D-03 OVMax= 5.32D-03

 Cycle   6  Pass 1  IDiag  1:
 RMSU=  7.67D-04    CP:  1.05D+00  1.13D+00  9.42D-01  9.88D-01  7.73D-01
 E= -1914.05398396845     Delta-E=       -0.000108735086 Rises=F Damp=F
 DIIS: error= 3.05D-04 at cycle   6 NSaved=   6.
 NSaved= 6 IEnMin= 6 EnMin= -1914.05398396845     IErMin= 6 ErrMin= 3.05D-04
 ErrMax= 3.05D-04  0.00D+00 EMaxC= 1.00D-01 BMatC= 3.38D-05 BMatP= 1.11D-04
 IDIUse=3 WtCom= 9.97D-01 WtEn= 3.05D-03
 Coeff-Com:  0.125D-02-0.381D-01-0.636D-02 0.704D-01 0.430D+00 0.542D+00
 Coeff-En:   0.000D+00 0.000D+00 0.000D+00 0.000D+00 0.132D+00 0.868D+00
 Coeff:      0.124D-02-0.380D-01-0.634D-02 0.702D-01 0.429D+00 0.543D+00
 Gap=     0.155 Goal=   None    Shift=    0.000
 RMSDP=6.51D-04 MaxDP=1.16D-01 DE=-1.09D-04 OVMax= 1.76D-03

 Cycle   7  Pass 1  IDiag  1:
 RMSU=  2.11D-04    CP:  1.05D+00  1.14D+00  9.43D-01  1.04D+00  9.08D-01
                    CP:  6.36D-01
 E= -1914.05402132973     Delta-E=       -0.000037361282 Rises=F Damp=F
 DIIS: error= 7.45D-05 at cycle   7 NSaved=   7.
 NSaved= 7 IEnMin= 7 EnMin= -1914.05402132973     IErMin= 7 ErrMin= 7.45D-05
 ErrMax= 7.45D-05  0.00D+00 EMaxC= 1.00D-01 BMatC= 2.72D-06 BMatP= 3.38D-05
 IDIUse=1 WtCom= 1.00D+00 WtEn= 0.00D+00
 Coeff-Com:  0.138D-02-0.200D-01-0.112D-01 0.101D-01 0.149D+00 0.271D+00
 Coeff-Com:  0.600D+00
 Coeff:      0.138D-02-0.200D-01-0.112D-01 0.101D-01 0.149D+00 0.271D+00
 Coeff:      0.600D+00
 Gap=     0.155 Goal=   None    Shift=    0.000
 RMSDP=2.54D-04 MaxDP=2.10D-02 DE=-3.74D-05 OVMax= 8.91D-04

 Cycle   8  Pass 1  IDiag  1:
 RMSU=  9.61D-05    CP:  1.05D+00  1.13D+00  9.42D-01  1.05D+00  9.71D-01
                    CP:  7.14D-01  9.64D-01
 E= -1914.05402455245     Delta-E=       -0.000003222718 Rises=F Damp=F
 DIIS: error= 3.30D-05 at cycle   8 NSaved=   8.
 NSaved= 8 IEnMin= 8 EnMin= -1914.05402455245     IErMin= 8 ErrMin= 3.30D-05
 ErrMax= 3.30D-05  0.00D+00 EMaxC= 1.00D-01 BMatC= 7.66D-07 BMatP= 2.72D-06
 IDIUse=1 WtCom= 1.00D+00 WtEn= 0.00D+00
 Coeff-Com:  0.505D-03-0.301D-02-0.365D-02-0.957D-02-0.130D-01 0.266D-01
 Coeff-Com:  0.362D+00 0.641D+00
 Coeff:      0.505D-03-0.301D-02-0.365D-02-0.957D-02-0.130D-01 0.266D-01
 Coeff:      0.362D+00 0.641D+00
 Gap=     0.155 Goal=   None    Shift=    0.000
 RMSDP=6.81D-05 MaxDP=1.06D-02 DE=-3.22D-06 OVMax= 5.30D-04

 Cycle   9  Pass 1  IDiag  1:
 RMSU=  3.68D-05    CP:  1.05D+00  1.13D+00  9.43D-01  1.05D+00  9.64D-01
                    CP:  7.25D-01  9.91D-01  1.01D+00
 E= -1914.05402576298     Delta-E=       -0.000001210539 Rises=F Damp=F
 DIIS: error= 1.15D-05 at cycle   9 NSaved=   9.
 NSaved= 9 IEnMin= 9 EnMin= -1914.05402576298     IErMin= 9 ErrMin= 1.15D-05
 ErrMax= 1.15D-05  0.00D+00 EMaxC= 1.00D-01 BMatC= 1.26D-07 BMatP= 7.66D-07
 IDIUse=1 WtCom= 1.00D+00 WtEn= 0.00D+00
 Coeff-Com:  0.261D-04 0.227D-02 0.119D-04-0.780D-02-0.363D-01-0.414D-01
 Coeff-Com:  0.589D-01 0.335D+00 0.689D+00
 Coeff:      0.261D-04 0.227D-02 0.119D-04-0.780D-02-0.363D-01-0.414D-01
 Coeff:      0.589D-01 0.335D+00 0.689D+00
 Gap=     0.155 Goal=   None    Shift=    0.000
 RMSDP=3.24D-05 MaxDP=2.27D-03 DE=-1.21D-06 OVMax= 2.92D-04

 Cycle  10  Pass 1  IDiag  1:
 RMSU=  1.58D-05    CP:  1.05D+00  1.13D+00  9.43D-01  1.05D+00  9.72D-01
                    CP:  7.19D-01  1.01D+00  1.16D+00  1.35D+00
 E= -1914.05402602574     Delta-E=       -0.000000262754 Rises=F Damp=F
 DIIS: error= 3.54D-06 at cycle  10 NSaved=  10.
 NSaved=10 IEnMin=10 EnMin= -1914.05402602574     IErMin=10 ErrMin= 3.54D-06
 ErrMax= 3.54D-06  0.00D+00 EMaxC= 1.00D-01 BMatC= 1.09D-08 BMatP= 1.26D-07
 IDIUse=1 WtCom= 1.00D+00 WtEn= 0.00D+00
 Coeff-Com: -0.877D-04 0.136D-02 0.377D-03-0.822D-03-0.634D-02-0.148D-01
 Coeff-Com: -0.616D-01-0.327D-01 0.170D+00 0.944D+00
 Coeff:     -0.877D-04 0.136D-02 0.377D-03-0.822D-03-0.634D-02-0.148D-01
 Coeff:     -0.616D-01-0.327D-01 0.170D+00 0.944D+00
 Gap=     0.155 Goal=   None    Shift=    0.000
 RMSDP=2.90D-05 MaxDP=2.18D-03 DE=-2.63D-07 OVMax= 2.08D-04

 Cycle  11  Pass 1  IDiag  1:
 RMSU=  6.66D-06    CP:  1.05D+00  1.13D+00  9.43D-01  1.05D+00  9.77D-01
                    CP:  7.20D-01  9.92D-01  1.24D+00  1.56D+00  1.03D+00
 E= -1914.05402607777     Delta-E=       -0.000000052034 Rises=F Damp=F
 DIIS: error= 1.44D-06 at cycle  11 NSaved=  11.
 NSaved=11 IEnMin=11 EnMin= -1914.05402607777     IErMin=11 ErrMin= 1.44D-06
 ErrMax= 1.44D-06  0.00D+00 EMaxC= 1.00D-01 BMatC= 1.53D-09 BMatP= 1.09D-08
 IDIUse=1 WtCom= 1.00D+00 WtEn= 0.00D+00
 Coeff-Com: -0.327D-04 0.209D-03 0.946D-04 0.508D-03 0.183D-02 0.667D-04
 Coeff-Com: -0.234D-01-0.463D-01-0.337D-01 0.262D+00 0.838D+00
 Coeff:     -0.327D-04 0.209D-03 0.946D-04 0.508D-03 0.183D-02 0.667D-04
 Coeff:     -0.234D-01-0.463D-01-0.337D-01 0.262D+00 0.838D+00
 Gap=     0.155 Goal=   None    Shift=    0.000
 RMSDP=5.25D-06 MaxDP=6.67D-04 DE=-5.20D-08 OVMax= 7.94D-05

 Cycle  12  Pass 1  IDiag  1:
 RMSU=  2.50D-06    CP:  1.05D+00  1.13D+00  9.43D-01  1.05D+00  9.78D-01
                    CP:  7.17D-01  9.89D-01  1.25D+00  1.62D+00  1.10D+00
                    CP:  1.13D+00
 E= -1914.05402608406     Delta-E=       -0.000000006286 Rises=F Damp=F
 DIIS: error= 6.77D-07 at cycle  12 NSaved=  12.
 NSaved=12 IEnMin=12 EnMin= -1914.05402608406     IErMin=12 ErrMin= 6.77D-07
 ErrMax= 6.77D-07  0.00D+00 EMaxC= 1.00D-01 BMatC= 4.53D-10 BMatP= 1.53D-09
 IDIUse=1 WtCom= 1.00D+00 WtEn= 0.00D+00
 Coeff-Com:  0.230D-05-0.172D-03-0.970D-05 0.388D-03 0.189D-02 0.275D-02
 Coeff-Com:  0.298D-02-0.135D-01-0.476D-01-0.771D-01 0.376D+00 0.755D+00
 Coeff:      0.230D-05-0.172D-03-0.970D-05 0.388D-03 0.189D-02 0.275D-02
 Coeff:      0.298D-02-0.135D-01-0.476D-01-0.771D-01 0.376D+00 0.755D+00
 Gap=     0.155 Goal=   None    Shift=    0.000
 RMSDP=1.83D-06 MaxDP=8.65D-05 DE=-6.29D-09 OVMax= 3.80D-05

 Cycle  13  Pass 1  IDiag  1:
 RMSU=  9.55D-07    CP:  1.05D+00  1.13D+00  9.43D-01  1.05D+00  9.78D-01
                    CP:  7.17D-01  9.88D-01  1.25D+00  1.63D+00  1.14D+00
                    CP:  1.28D+00  1.06D+00
 E= -1914.05402608534     Delta-E=       -0.000000001286 Rises=F Damp=F
 DIIS: error= 3.29D-07 at cycle  13 NSaved=  13.
 NSaved=13 IEnMin=13 EnMin= -1914.05402608534     IErMin=13 ErrMin= 3.29D-07
 ErrMax= 3.29D-07  0.00D+00 EMaxC= 1.00D-01 BMatC= 6.12D-11 BMatP= 4.53D-10
 IDIUse=1 WtCom= 1.00D+00 WtEn= 0.00D+00
 Coeff-Com:  0.400D-05-0.856D-04 0.585D-06 0.109D-03 0.409D-03 0.873D-03
 Coeff-Com:  0.383D-02 0.431D-04-0.119D-01-0.609D-01 0.301D-01 0.286D+00
 Coeff-Com:  0.751D+00
 Coeff:      0.400D-05-0.856D-04 0.585D-06 0.109D-03 0.409D-03 0.873D-03
 Coeff:      0.383D-02 0.431D-04-0.119D-01-0.609D-01 0.301D-01 0.286D+00
 Coeff:      0.751D+00
 Gap=     0.155 Goal=   None    Shift=    0.000
 RMSDP=1.57D-06 MaxDP=2.75D-04 DE=-1.29D-09 OVMax= 1.49D-05

 Cycle  14  Pass 1  IDiag  1:
 RMSU=  3.95D-07    CP:  1.05D+00  1.13D+00  9.43D-01  1.05D+00  9.78D-01
                    CP:  7.17D-01  9.89D-01  1.25D+00  1.62D+00  1.13D+00
                    CP:  1.32D+00  1.11D+00  1.18D+00
 E= -1914.05402608561     Delta-E=       -0.000000000266 Rises=F Damp=F
 DIIS: error= 1.74D-07 at cycle  14 NSaved=  14.
 NSaved=14 IEnMin=14 EnMin= -1914.05402608561     IErMin=14 ErrMin= 1.74D-07
 ErrMax= 1.74D-07  0.00D+00 EMaxC= 1.00D-01 BMatC= 2.14D-11 BMatP= 6.12D-11
 IDIUse=1 WtCom= 1.00D+00 WtEn= 0.00D+00
 Coeff-Com:  0.175D-05-0.836D-05 0.530D-06-0.172D-04-0.198D-03-0.140D-03
 Coeff-Com:  0.127D-02 0.286D-02 0.497D-02-0.137D-01-0.718D-01-0.339D-01
 Coeff-Com:  0.410D+00 0.701D+00
 Coeff:      0.175D-05-0.836D-05 0.530D-06-0.172D-04-0.198D-03-0.140D-03
 Coeff:      0.127D-02 0.286D-02 0.497D-02-0.137D-01-0.718D-01-0.339D-01
 Coeff:      0.410D+00 0.701D+00
 Gap=     0.155 Goal=   None    Shift=    0.000
 RMSDP=5.83D-07 MaxDP=8.13D-05 DE=-2.66D-10 OVMax= 8.16D-06

 Cycle  15  Pass 1  IDiag  1:
 RMSU=  1.89D-07    CP:  1.05D+00  1.13D+00  9.43D-01  1.05D+00  9.78D-01
                    CP:  7.17D-01  9.90D-01  1.25D+00  1.62D+00  1.13D+00
                    CP:  1.33D+00  1.21D+00  1.24D+00  8.82D-01
 E= -1914.05402608567     Delta-E=       -0.000000000058 Rises=F Damp=F
 DIIS: error= 7.09D-08 at cycle  15 NSaved=  15.
 NSaved=15 IEnMin=15 EnMin= -1914.05402608567     IErMin=15 ErrMin= 7.09D-08
 ErrMax= 7.09D-08  0.00D+00 EMaxC= 1.00D-01 BMatC= 2.90D-12 BMatP= 2.14D-11
 IDIUse=1 WtCom= 1.00D+00 WtEn= 0.00D+00
 Coeff-Com: -0.194D-07 0.147D-04-0.227D-05-0.290D-04-0.175D-03-0.245D-03
 Coeff-Com: -0.299D-03 0.125D-02 0.508D-02 0.688D-02-0.377D-01-0.770D-01
 Coeff-Com:  0.189D-01 0.278D+00 0.805D+00
 Coeff:     -0.194D-07 0.147D-04-0.227D-05-0.290D-04-0.175D-03-0.245D-03
 Coeff:     -0.299D-03 0.125D-02 0.508D-02 0.688D-02-0.377D-01-0.770D-01
 Coeff:      0.189D-01 0.278D+00 0.805D+00
 Gap=     0.155 Goal=   None    Shift=    0.000
 RMSDP=2.32D-07 MaxDP=3.79D-05 DE=-5.82D-11 OVMax= 3.92D-06

 Cycle  16  Pass 1  IDiag  1:
 RMSU=  6.19D-08    CP:  1.05D+00  1.13D+00  9.43D-01  1.05D+00  9.78D-01
                    CP:  7.17D-01  9.90D-01  1.25D+00  1.62D+00  1.13D+00
                    CP:  1.33D+00  1.21D+00  1.31D+00  9.97D-01  1.21D+00
 E= -1914.05402608568     Delta-E=       -0.000000000011 Rises=F Damp=F
 DIIS: error= 2.90D-08 at cycle  16 NSaved=  16.
 NSaved=16 IEnMin=16 EnMin= -1914.05402608568     IErMin=16 ErrMin= 2.90D-08
 ErrMax= 2.90D-08  0.00D+00 EMaxC= 1.00D-01 BMatC= 6.02D-13 BMatP= 2.90D-12
 IDIUse=1 WtCom= 1.00D+00 WtEn= 0.00D+00
 Coeff-Com: -0.276D-06 0.801D-05-0.220D-05-0.105D-04-0.449D-04-0.847D-04
 Coeff-Com: -0.326D-03 0.756D-04 0.131D-02 0.494D-02-0.303D-02-0.275D-01
 Coeff-Com: -0.629D-01 0.975D-03 0.363D+00 0.724D+00
 Coeff:     -0.276D-06 0.801D-05-0.220D-05-0.105D-04-0.449D-04-0.847D-04
 Coeff:     -0.326D-03 0.756D-04 0.131D-02 0.494D-02-0.303D-02-0.275D-01
 Coeff:     -0.629D-01 0.975D-03 0.363D+00 0.724D+00
 Gap=     0.155 Goal=   None    Shift=    0.000
 RMSDP=1.06D-07 MaxDP=9.04D-06 DE=-1.09D-11 OVMax= 1.39D-06

 Cycle  17  Pass 1  IDiag  1:
 RMSU=  3.54D-08    CP:  1.05D+00  1.13D+00  9.43D-01  1.05D+00  9.78D-01
                    CP:  7.17D-01  9.89D-01  1.25D+00  1.62D+00  1.13D+00
                    CP:  1.33D+00  1.21D+00  1.32D+00  1.05D+00  1.27D+00
                    CP:  1.29D+00
 E= -1914.05402608579     Delta-E=       -0.000000000112 Rises=F Damp=F
 DIIS: error= 9.83D-09 at cycle  17 NSaved=  17.
 NSaved=17 IEnMin=17 EnMin= -1914.05402608579     IErMin=17 ErrMin= 9.83D-09
 ErrMax= 9.83D-09  0.00D+00 EMaxC= 1.00D-01 BMatC= 7.38D-14 BMatP= 6.02D-13
 IDIUse=1 WtCom= 1.00D+00 WtEn= 0.00D+00
 Coeff-Com: -0.101D-06 0.607D-06-0.374D-06 0.710D-06 0.108D-04 0.663D-05
 Coeff-Com: -0.511D-04-0.158D-03-0.404D-03 0.506D-03 0.557D-02 0.323D-02
 Coeff-Com: -0.270D-01-0.503D-01-0.151D-01 0.254D+00 0.829D+00
 Coeff:     -0.101D-06 0.607D-06-0.374D-06 0.710D-06 0.108D-04 0.663D-05
 Coeff:     -0.511D-04-0.158D-03-0.404D-03 0.506D-03 0.557D-02 0.323D-02
 Coeff:     -0.270D-01-0.503D-01-0.151D-01 0.254D+00 0.829D+00
 Gap=     0.155 Goal=   None    Shift=    0.000
 RMSDP=4.05D-08 MaxDP=3.18D-06 DE=-1.12D-10 OVMax= 5.89D-07

 Cycle  18  Pass 1  IDiag  1:
 RMSU=  1.20D-08    CP:  1.05D+00  1.13D+00  9.43D-01  1.05D+00  9.78D-01
                    CP:  7.17D-01  9.89D-01  1.25D+00  1.62D+00  1.13D+00
                    CP:  1.33D+00  1.21D+00  1.32D+00  1.06D+00  1.32D+00
                    CP:  1.43D+00  1.09D+00
 E= -1914.05402608567     Delta-E=        0.000000000117 Rises=F Damp=F
 DIIS: error= 3.46D-09 at cycle  18 NSaved=  18.
 NSaved=18 IEnMin=17 EnMin= -1914.05402608579     IErMin=18 ErrMin= 3.46D-09
 ErrMax= 3.46D-09  0.00D+00 EMaxC= 1.00D-01 BMatC= 9.40D-15 BMatP= 7.38D-14
 IDIUse=1 WtCom= 1.00D+00 WtEn= 0.00D+00
 Coeff-Com: -0.878D-08-0.731D-06 0.370D-06 0.150D-05 0.771D-05 0.112D-04
 Coeff-Com:  0.299D-04-0.499D-04-0.299D-03-0.548D-03 0.205D-02 0.484D-02
 Coeff-Com:  0.819D-03-0.157D-01-0.544D-01-0.229D-01 0.274D+00 0.812D+00
 Coeff:     -0.878D-08-0.731D-06 0.370D-06 0.150D-05 0.771D-05 0.112D-04
 Coeff:      0.299D-04-0.499D-04-0.299D-03-0.548D-03 0.205D-02 0.484D-02
 Coeff:      0.819D-03-0.157D-01-0.544D-01-0.229D-01 0.274D+00 0.812D+00
 Gap=     0.155 Goal=   None    Shift=    0.000
 RMSDP=2.62D-08 MaxDP=3.12D-06 DE= 1.17D-10 OVMax= 1.71D-07

 Cycle  19  Pass 1  IDiag  1:
 RMSU=  5.03D-09    CP:  1.05D+00  1.13D+00  9.43D-01  1.05D+00  9.78D-01
                    CP:  7.17D-01  9.89D-01  1.26D+00  1.62D+00  1.13D+00
                    CP:  1.33D+00  1.21D+00  1.32D+00  1.06D+00  1.33D+00
                    CP:  1.48D+00  1.22D+00  9.17D-01
 E= -1914.05402608561     Delta-E=        0.000000000063 Rises=F Damp=F
 DIIS: error= 1.62D-09 at cycle  19 NSaved=  19.
 NSaved=19 IEnMin=17 EnMin= -1914.05402608579     IErMin=19 ErrMin= 1.62D-09
 ErrMax= 1.62D-09  0.00D+00 EMaxC= 1.00D-01 BMatC= 1.19D-15 BMatP= 9.40D-15
 IDIUse=1 WtCom= 1.00D+00 WtEn= 0.00D+00
 Large coefficients: NSaved= 19 BigCof=    0.00 CofMax=   10.00 Det=-5.64D-15
 Inversion failed.  Reducing to 18 matrices.
 Large coefficients: NSaved= 18 BigCof=    0.00 CofMax=   10.00 Det=-5.64D-15
 Inversion failed.  Reducing to 17 matrices.
 Large coefficients: NSaved= 17 BigCof=    0.00 CofMax=   10.00 Det=-6.11D-15
 Inversion failed.  Reducing to 16 matrices.
 Large coefficients: NSaved= 16 BigCof=    0.00 CofMax=   10.00 Det=-6.54D-15
 Inversion failed.  Reducing to 15 matrices.
 Coeff-Com:  0.374D-06 0.492D-06-0.316D-05-0.391D-05-0.713D-05 0.139D-04
 Coeff-Com: -0.804D-04 0.222D-03 0.139D-02 0.776D-03-0.429D-02-0.233D-01
 Coeff-Com: -0.212D-01 0.158D+00 0.889D+00
 Coeff:      0.374D-06 0.492D-06-0.316D-05-0.391D-05-0.713D-05 0.139D-04
 Coeff:     -0.804D-04 0.222D-03 0.139D-02 0.776D-03-0.429D-02-0.233D-01
 Coeff:     -0.212D-01 0.158D+00 0.889D+00
 Gap=     0.155 Goal=   None    Shift=    0.000
 RMSDP=4.80D-09 MaxDP=4.74D-07 DE= 6.28D-11 OVMax= 5.15D-08

 SCF Done:  E(RM062X) =  -1914.05402609     A.U. after   19 cycles
            NFock= 19  Conv=0.48D-08     -V/T= 2.0026
 KE= 1.909127636436D+03 PE=-7.024601015547D+03 EE= 1.959453624056D+03
 Leave Link  502 at Tue Apr  5 20:02:41 2022, MaxMem=  1879048192 cpu:            1838.5 elap:             263.3
 (Enter /gpfs/software/gaussian16/sse4/tar/g16/l701.exe)
 ... and contract with generalized density number  0.
 Compute integral first derivatives.
 Leave Link  701 at Tue Apr  5 20:02:41 2022, MaxMem=  1879048192 cpu:               1.4 elap:               0.2
 (Enter /gpfs/software/gaussian16/sse4/tar/g16/l702.exe)
 L702 exits ... SP integral derivatives will be done elsewhere.
 Leave Link  702 at Tue Apr  5 20:02:41 2022, MaxMem=  1879048192 cpu:               0.1 elap:               0.0
 (Enter /gpfs/software/gaussian16/sse4/tar/g16/l703.exe)
 Integral derivatives from FoFJK, PRISM(SPDF).
 Compute integral first derivatives, UseDBF=F ICtDFT=           0.
 Calling FoFJK, ICntrl=      2127 FMM=F ISym2X=0 I1Cent= 0 IOpClX= 0 NMat=1 NMatS=1 NMatT=0.
 FoFJK:  IHMeth= 1 ICntrl=    2127 DoSepK=F KAlg= 0 I1Cent=           0 FoldK=F
 IRaf=         0 NMat=       1 IRICut=       1 DoRegI=T DoRafI=F ISym2E= 0 IDoP0=0 IntGTp=1.
 FoFCou: FMM=F IPFlag=           0 FMFlag=      100000 FMFlg1=         800
         NFxFlg=           0 DoJE=F BraDBF=F KetDBF=F FulRan=T
         wScrn=  0.000000 ICntrl=      2127 IOpCl=  0 I1Cent=           0 NGrid=           0
         NMat0=    1 NMatS0=      1 NMatT0=    0 NMatD0=    1 NMtDS0=    0 NMtDT0=    0
 Symmetry not used in FoFCou.
 Leave Link  703 at Tue Apr  5 20:03:13 2022, MaxMem=  1879048192 cpu:             225.9 elap:              32.4
 (Enter /gpfs/software/gaussian16/sse4/tar/g16/l716.exe)
 Dipole        = 2.64652022D+00-6.07886654D-01 4.66036298D-01
 ***** Axes restored to original set *****
 -------------------------------------------------------------------
 Center     Atomic                   Forces (Hartrees/Bohr)
 Number     Number              X              Y              Z
 -------------------------------------------------------------------
      1        6           0.006597340   -0.000499956    0.012495669
      2        6          -0.000457186    0.002514069   -0.002361617
      3        6           0.003754817   -0.003378379   -0.003071875
      4        6          -0.007960785    0.001126912   -0.002177342
      5        6           0.006385080    0.004577409   -0.001987868
      6        6          -0.007579844   -0.000596337    0.002604983
      7       17           0.003646295   -0.003724376    0.001281630
      8        8          -0.002378627   -0.000376642   -0.005690871
      9       17           0.001572765   -0.003228315    0.000121908
     10        6           0.000487989   -0.004257192   -0.003922274
     11        6           0.002261514   -0.000450382   -0.001122126
     12        6          -0.003448377    0.000319718   -0.000634776
     13        6          -0.008864922    0.004642569    0.001552559
     14        6           0.004318333   -0.001313615   -0.000418928
     15        6          -0.002324657    0.001838936    0.001473197
     16        1           0.001145871   -0.001146460   -0.000677215
     17        1           0.000433464    0.001708605    0.000399933
     18       17           0.002410929    0.002243437    0.002135014
 -------------------------------------------------------------------
 Cartesian Forces:  Max     0.012495669 RMS     0.003689482
 Leave Link  716 at Tue Apr  5 20:03:13 2022, MaxMem=  1879048192 cpu:               0.1 elap:               0.0
 (Enter /gpfs/software/gaussian16/sse4/tar/g16/l103.exe)

 GradGradGradGradGradGradGradGradGradGradGradGradGradGradGradGradGradGrad
 Berny optimization.
 Using GEDIIS/GDIIS optimizer.
 FormGI is forming the generalized inverse of G from B-inverse, IUseBI=4.
 GSVD:  received Info=                   1 from GESDD.
 Internal  Forces:  Max     0.011829557 RMS     0.003090428
 Search for a local minimum.
 Step number   7 out of a maximum of   95
 All quantities printed in internal units (Hartrees-Bohrs-Radians)
 RMS Force = .30904D-02 SwitMx=.10000D-02 MixMth= 1
 Mixed Optimization -- RFO/linear search
 Update second derivatives using D2CorX and points    3    4    5    7    6
 DE=  2.07D-04 DEPred=-1.25D-03 R=-1.67D-01
 Trust test=-1.67D-01 RLast= 5.12D-01 DXMaxT set to 4.27D-01
 ITU= -1  1  1  0  1  1  0
 Use linear search instead of GDIIS.
     Eigenvalues ---    0.00413   0.00804   0.01006   0.01453   0.01575
     Eigenvalues ---    0.01691   0.01829   0.01954   0.02024   0.02047
     Eigenvalues ---    0.02102   0.02156   0.02216   0.03051   0.04819
     Eigenvalues ---    0.12072   0.14970   0.16107   0.18752   0.23621
     Eigenvalues ---    0.24761   0.24983   0.24992   0.24996   0.24997
     Eigenvalues ---    0.25076   0.25376   0.25758   0.29600   0.30030
     Eigenvalues ---    0.31704   0.32524   0.32817   0.34283   0.34980
     Eigenvalues ---    0.35970   0.39106   0.39977   0.41475   0.41725
     Eigenvalues ---    0.45098   0.45387   0.47390   0.49542   0.71018
     Eigenvalues ---    0.93486   0.96503   1.11768
 RFO step:  Lambda=-1.13562544D-03 EMin= 4.12639231D-03
 Quartic linear search produced a step of -0.53216.
 Iteration  1 RMS(Cart)=  0.03535463 RMS(Int)=  0.00100288
 Iteration  2 RMS(Cart)=  0.00091793 RMS(Int)=  0.00039033
 Iteration  3 RMS(Cart)=  0.00000124 RMS(Int)=  0.00039032
 Iteration  4 RMS(Cart)=  0.00000000 RMS(Int)=  0.00039032
 ITry= 1 IFail=0 DXMaxC= 1.32D-01 DCOld= 1.00D+10 DXMaxT= 4.27D-01 DXLimC= 3.00D+00 Rises=F
 Variable       Old X    -DE/DX   Delta X   Delta X   Delta X     New X
                                 (Linear)    (Quad)   (Total)
    R1        2.80607  -0.00131  -0.00461   0.00360  -0.00073   2.80534
    R2        2.73575  -0.00350   0.00066  -0.00808  -0.00729   2.72846
    R3        2.30204   0.00249   0.00178  -0.00049   0.00129   2.30333
    R4        2.65206  -0.00212   0.00247  -0.00986  -0.00728   2.64478
    R5        3.32096  -0.00348  -0.00548  -0.00342  -0.00891   3.31205
    R6        2.71276  -0.01183  -0.00667  -0.00408  -0.01091   2.70186
    R7        3.33016  -0.00251  -0.00060  -0.00650  -0.00711   3.32305
    R8        2.32343   0.00460   0.00213  -0.00165   0.00037   2.32380
    R9        2.65354  -0.00439  -0.00576   0.00212  -0.00391   2.64964
   R10        2.77267  -0.00347  -0.00103  -0.00132  -0.00235   2.77032
   R11        2.66225   0.00287   0.01055  -0.00816   0.00245   2.66470
   R12        2.71888  -0.00546  -0.00568  -0.00344  -0.00907   2.70980
   R13        2.65209  -0.00312  -0.00388  -0.00012  -0.00397   2.64812
   R14        2.04019   0.00114  -0.00159   0.00124  -0.00035   2.03985
   R15        2.61625  -0.00119  -0.00537   0.00344  -0.00198   2.61428
   R16        3.30720   0.00385   0.00307   0.00166   0.00473   3.31192
   R17        2.55548   0.00426   0.00949  -0.00221   0.00724   2.56273
   R18        2.03856   0.00059   0.00055   0.00155   0.00210   2.04066
   R19        2.35795   0.00166  -0.00365   0.00396   0.00025   2.35819
    A1        1.77457   0.00091   0.00230   0.00816   0.00975   1.78432
    A2        2.19804   0.00024  -0.00194   0.00604   0.00210   2.20013
    A3        2.30604  -0.00062   0.00171  -0.00790  -0.00812   2.29792
    A4        2.21273  -0.00160   0.00100  -0.00945  -0.00786   2.20487
    A5        1.97814  -0.00066  -0.00294   0.00592   0.00251   1.98065
    A6        2.09230   0.00226   0.00195   0.00367   0.00516   2.09747
    A7        2.16678   0.00171   0.00350  -0.00283   0.00060   2.16738
    A8        2.03945   0.00687  -0.00469   0.01198   0.00687   2.04633
    A9        2.07462  -0.00851   0.00169  -0.00668  -0.00543   2.06919
   A10        2.28390  -0.00137  -0.01642   0.01067  -0.00520   2.27870
   A11        2.28646  -0.00291   0.02055  -0.02653  -0.00603   2.28043
   A12        1.84158   0.00328  -0.01145   0.01997   0.00838   1.84996
   A13        2.29951  -0.01125   0.01124  -0.02507  -0.01369   2.28583
   A14        2.14201   0.00796  -0.00011   0.00521   0.00525   2.14725
   A15        2.17954  -0.00551   0.00654  -0.00726  -0.00075   2.17879
   A16        2.02192   0.00369  -0.00531   0.00864   0.00331   2.02523
   A17        2.08067   0.00185  -0.00078  -0.00143  -0.00207   2.07859
   A18        2.12732   0.00157   0.00710  -0.00597   0.00123   2.12855
   A19        2.07289   0.00040   0.00527   0.00393   0.00916   2.08204
   A20        2.08249  -0.00196  -0.01224   0.00203  -0.01025   2.07224
   A21        2.05403  -0.00248  -0.01927   0.01922  -0.00006   2.05398
   A22        2.07071   0.00247   0.00925  -0.00369   0.00557   2.07628
   A23        2.15806   0.00001   0.01013  -0.01581  -0.00567   2.15238
   A24        1.89273  -0.00194   0.00706  -0.00038   0.00672   1.89945
   A25        2.10424   0.00266   0.00420   0.00418   0.00837   2.11261
   A26        2.28582  -0.00071  -0.01111  -0.00373  -0.01486   2.27096
   A27        2.41415  -0.00119  -0.02665   0.01643  -0.01031   2.40384
   A28        1.99689   0.00219   0.03278  -0.02828   0.00436   2.00124
    D1        0.01321  -0.00211  -0.02775   0.00229  -0.02520  -0.01199
    D2       -3.13439  -0.00168  -0.02672   0.02889   0.00231  -3.13208
    D3        3.06277   0.00316   0.03984   0.06545   0.10593  -3.11448
    D4       -0.08483   0.00359   0.04087   0.09205   0.13345   0.04861
    D5       -0.02548   0.00235   0.03063   0.00505   0.03557   0.01009
    D6       -3.06657  -0.00349  -0.04329  -0.06511  -0.10724   3.10937
    D7       -0.00799   0.00056   0.00894  -0.01298  -0.00381  -0.01180
    D8        3.05919   0.00141   0.01789   0.02607   0.04422   3.10342
    D9        3.13997   0.00011   0.00785  -0.04115  -0.03299   3.10698
   D10       -0.07604   0.00096   0.01681  -0.00209   0.01505  -0.06099
   D11        0.00747   0.00125   0.01259   0.01403   0.02659   0.03407
   D12        3.13486   0.00066  -0.00143   0.02376   0.02224  -3.12609
   D13       -3.05831  -0.00024   0.00366  -0.02650  -0.02252  -3.08083
   D14        0.06907  -0.00082  -0.01036  -0.01677  -0.02687   0.04220
   D15        0.03381  -0.00085  -0.01222  -0.00290  -0.01479   0.01902
   D16       -0.01977  -0.00122  -0.01282  -0.00700  -0.02000  -0.03978
   D17        3.13442  -0.00051  -0.00076  -0.01531  -0.01589   3.11853
   D18        0.61487  -0.00097  -0.12101   0.08563  -0.03536   0.57950
   D19       -2.57674  -0.00016  -0.10638   0.08427  -0.02214  -2.59888
   D20       -2.54300  -0.00170  -0.13720   0.09681  -0.04037  -2.58337
   D21        0.54858  -0.00090  -0.12257   0.09545  -0.02714   0.52143
   D22        3.10992   0.00044   0.00601   0.00379   0.00972   3.11964
   D23        0.00236   0.00013   0.00078   0.00412   0.00489   0.00725
   D24        0.01990  -0.00043  -0.00903   0.00494  -0.00402   0.01588
   D25       -3.08767  -0.00074  -0.01426   0.00527  -0.00885  -3.09651
   D26       -3.10454   0.00008  -0.00802   0.00495  -0.00313  -3.10768
   D27        0.06401  -0.00029  -0.01475   0.00236  -0.01248   0.05154
   D28       -0.00996   0.00060   0.00584   0.00347   0.00931  -0.00064
   D29       -3.12459   0.00023  -0.00088   0.00088  -0.00003  -3.12462
   D30       -0.03164  -0.00002   0.00996  -0.01492  -0.00485  -0.03649
   D31        3.13878   0.00017   0.00515  -0.00447   0.00077   3.13955
   D32        3.07575   0.00033   0.01546  -0.01521   0.00032   3.07607
   D33       -0.03702   0.00052   0.01064  -0.00477   0.00594  -0.03108
   D34        0.03330   0.00033  -0.00754   0.01442   0.00700   0.04030
   D35       -3.13869   0.00017  -0.00250   0.00367   0.00132  -3.13737
   D36        0.01868  -0.00038  -0.00584  -0.00269  -0.00865   0.01002
   D37        3.12952   0.00011   0.00202   0.00044   0.00235   3.13188
   D38       -0.03128  -0.00014   0.00666  -0.00629   0.00031  -0.03097
         Item               Value     Threshold  Converged?
 Maximum Force            0.011830     0.000450     NO 
 RMS     Force            0.003090     0.000300     NO 
 Maximum Displacement     0.131869     0.001800     NO 
 RMS     Displacement     0.035359     0.001200     NO 
 Predicted change in Energy=-1.093837D-03
 GradGradGradGradGradGradGradGradGradGradGradGradGradGradGradGradGradGrad

 Leave Link  103 at Tue Apr  5 20:03:13 2022, MaxMem=  1879048192 cpu:               0.2 elap:               0.0
 (Enter /gpfs/software/gaussian16/sse4/tar/g16/l202.exe)
                          Input orientation:                          
 ---------------------------------------------------------------------
 Center     Atomic      Atomic             Coordinates (Angstroms)
 Number     Number       Type             X           Y           Z
 ---------------------------------------------------------------------
      1          6           0       -4.102029   -0.972795   -0.056547
      2          6           0       -3.445029    0.350769    0.086058
      3          6           0       -2.068820    0.587530    0.179632
      4          6           0       -2.973561   -1.873014   -0.085354
      5          6           0       -1.767650   -1.646412   -0.004140
      6          6           0       -1.074208   -0.439469    0.164357
      7         17           0       -1.545440    2.263103    0.283539
      8          8           0       -5.299794   -1.171325   -0.164213
      9         17           0       -4.576379    1.686885    0.167699
     10          6           0        0.386160   -0.364809    0.268667
     11          6           0        1.091565    0.589829    1.029877
     12          6           0        2.490746    0.589702    1.107373
     13          6           0        1.119886   -1.378113   -0.432135
     14          6           0        2.444196   -1.197207   -0.202831
     15          6           0        3.171233   -0.414209    0.441835
     16          1           0        0.612745   -2.115221   -1.036787
     17          1           0        0.540804    1.328330    1.592434
     18         17           0        3.287245    1.815156    2.074555
 ---------------------------------------------------------------------
                    Distance matrix (angstroms):
                    1          2          3          4          5
     1  C    0.000000
     2  C    1.484522   0.000000
     3  C    2.573778   1.399558   0.000000
     4  C    1.443837   2.279665   2.634967   0.000000
     5  C    2.430191   2.609687   2.261631   1.229701   0.000000
     6  C    3.082359   2.500280   1.429760   2.392686   1.402129
     7  Cl   4.137975   2.702676   1.758484   4.391250   3.926378
     8  O    1.218872   2.412376   3.694725   2.431039   3.567544
     9  Cl   2.710940   1.752662   2.737987   3.912281   4.362265
    10  C    4.540842   3.901718   2.634730   3.699694   2.521077
    11  C    5.531323   4.639895   3.272760   4.882068   3.774265
    12  C    6.874649   6.027736   4.652994   6.111155   4.936558
    13  C    5.251070   4.908768   3.795505   4.137812   2.931387
    14  C    6.551703   6.096118   4.868149   5.461007   4.240390
    15  C    7.311685   6.669834   5.341384   6.337549   5.109773
    16  H    4.949253   4.879284   3.996915   3.718263   2.636745
    17  H    5.437850   4.371689   3.058584   5.041263   4.089878
    18  Cl   8.180197   7.170918   5.812506   7.580599   6.469574
                    6          7          8          9         10
     6  C    0.000000
     7  Cl   2.745935   0.000000
     8  O    4.301064   5.107930   0.000000
     9  Cl   4.097145   3.087399   2.966962   0.000000
    10  C    1.465991   3.261476   5.759160   5.370888   0.000000
    11  C    2.549344   3.211022   6.736245   5.837163   1.410096
    12  C    3.828494   4.446322   8.087686   7.213255   2.458415
    13  C    2.459858   4.568873   6.428595   6.496263   1.433967
    14  C    3.617756   5.303536   7.744130   7.598931   2.269517
    15  C    4.254573   5.425870   8.526360   8.032137   2.790888
    16  H    2.663963   5.056752   6.050657   6.544754   2.195334
    17  H    2.787971   2.634279   6.591409   5.323908   2.154761
    18  Cl   5.268250   5.173320   9.363140   8.092535   4.053365
                   11         12         13         14         15
    11  C    0.000000
    12  C    1.401326   0.000000
    13  C    2.451750   2.849849   0.000000
    14  C    2.557866   2.216268   1.356136   0.000000
    15  C    2.383045   1.383416   2.429189   1.247903   0.000000
    16  H    3.437683   3.929493   1.079872   2.211887   3.409636
    17  H    1.079440   2.140825   3.429147   3.636511   3.358493
    18  Cl   2.722827   1.752595   4.601946   3.869309   2.765737
                   16         17         18
    16  H    0.000000
    17  H    4.333131   0.000000
    18  Cl   5.681660   2.830614   0.000000
 Stoichiometry    C12H2Cl3O(1-)
 Framework group  C1[X(C12H2Cl3O)]
 Deg. of freedom    48
 Full point group                 C1      NOp   1
 RotChk:  IX=0 Diff= 2.09D-02
 Largest Abelian subgroup         C1      NOp   1
 Largest concise Abelian subgroup C1      NOp   1
                         Standard orientation:                         
 ---------------------------------------------------------------------
 Center     Atomic      Atomic             Coordinates (Angstroms)
 Number     Number       Type             X           Y           Z
 ---------------------------------------------------------------------
      1          6           0       -3.331958    1.086428   -0.367719
      2          6           0       -2.577723   -0.150654   -0.044357
      3          6           0       -1.192729   -0.256435    0.127006
      4          6           0       -2.283205    2.076869   -0.429415
      5          6           0       -1.068510    1.966032   -0.273226
      6          6           0       -0.281539    0.837832   -0.001553
      7         17           0       -0.554042   -1.835051    0.565543
      8          8           0       -4.541221    1.178169   -0.489852
      9         17           0       -3.592909   -1.573297    0.087211
     10          6           0        1.177765    0.893592    0.126708
     11          6           0        2.058332   -0.147336   -0.233073
     12          6           0        3.448238   -0.019292   -0.108661
     13          6           0        1.719886    2.127428    0.616619
     14          6           0        3.072659    2.033999    0.636176
     15          6           0        3.944377    1.190617    0.342788
     16          1           0        1.074117    2.939587    0.915792
     17          1           0        1.656018   -1.061891   -0.641637
     18         17           0        4.469661   -1.364447   -0.576465
 ---------------------------------------------------------------------
 Rotational constants (GHZ):           0.8439301           0.2112508           0.1741873
 Leave Link  202 at Tue Apr  5 20:03:13 2022, MaxMem=  1879048192 cpu:               0.1 elap:               0.0
 (Enter /gpfs/software/gaussian16/sse4/tar/g16/l301.exe)
 Standard basis: 6-311+G(d,p) (5D, 7F)
 Ernie: Thresh=  0.10000D-02 Tol=  0.10000D-05 Strict=F.
 There are   404 symmetry adapted cartesian basis functions of A   symmetry.
 There are   388 symmetry adapted basis functions of A   symmetry.
   388 basis functions,   643 primitive gaussians,   404 cartesian basis functions
    67 alpha electrons       67 beta electrons
       nuclear repulsion energy      1244.6081440688 Hartrees.
 IExCor= 4336 DFT=T Ex+Corr=M062X ExCW=0 ScaHFX=  0.540000
 ScaDFX=  1.000000  1.000000  1.000000  1.000000 ScalE2=  1.000000  1.000000
 IRadAn=      5 IRanWt=     -1 IRanGd=            0 ICorTp=0 IEmpDi=  4
 NAtoms=   18 NActive=   18 NUniq=   18 SFac= 1.00D+00 NAtFMM=   60 NAOKFM=F Big=F
 Integral buffers will be    131072 words long.
 Raffenetti 2 integral format.
 Two-electron integral symmetry is turned on.
 Leave Link  301 at Tue Apr  5 20:03:13 2022, MaxMem=  1879048192 cpu:               0.4 elap:               0.1
 (Enter /gpfs/software/gaussian16/sse4/tar/g16/l302.exe)
 NPDir=0 NMtPBC=     1 NCelOv=     1 NCel=       1 NClECP=     1 NCelD=      1
         NCelK=      1 NCelE2=     1 NClLst=     1 CellRange=     0.0.
 One-electron integrals computed using PRISM.
 One-electron integral symmetry used in STVInt
 NBasis=   388 RedAO= T EigKep=  1.07D-06  NBF=   388
 NBsUse=   385 1.00D-06 EigRej=  9.23D-07 NBFU=   385
 Precomputing XC quadrature grid using
 IXCGrd= 4 IRadAn=           5 IRanWt=          -1 IRanGd=           0 AccXCQ= 0.00D+00.
 Generated NRdTot=       0 NPtTot=           0 NUsed=           0 NTot=          32
 NSgBfM=   395   395   395   395   395 MxSgAt=    18 MxSgA2=    18.
 Leave Link  302 at Tue Apr  5 20:03:14 2022, MaxMem=  1879048192 cpu:               2.6 elap:               0.4
 (Enter /gpfs/software/gaussian16/sse4/tar/g16/l303.exe)
 DipDrv:  MaxL=1.
 Leave Link  303 at Tue Apr  5 20:03:14 2022, MaxMem=  1879048192 cpu:               0.3 elap:               0.1
 (Enter /gpfs/software/gaussian16/sse4/tar/g16/l401.exe)
 Lowest energy guess from the checkpoint file:  "checkpoint.chk"
 B after Tr=    -0.000000    0.000000    0.000000
         Rot=    0.999999   -0.001330   -0.000592    0.000895 Ang=  -0.20 deg.
 Guess basis will be translated and rotated to current coordinates.
 B after Tr=    -0.000000    0.000000   -0.000000
         Rot=    0.999994    0.002712   -0.000787   -0.002057 Ang=   0.40 deg.
 Guess basis will be translated and rotated to current coordinates.
 CkInt1:  FT= 4.68D-01
 Max alpha theta= 17.083 degrees.
 JPrj=2 DoOrth=T DoCkMO=T.
 Leave Link  401 at Tue Apr  5 20:03:14 2022, MaxMem=  1879048192 cpu:               3.7 elap:               0.6
 (Enter /gpfs/software/gaussian16/sse4/tar/g16/l502.exe)
 Integral symmetry usage will be decided dynamically.
 Closed shell SCF:
 Using DIIS extrapolation, IDIIS=  1040.
 NGot=  1879048192 LenX=  1878715301 LenY=  1878551644
 Requested convergence on RMS density matrix=1.00D-08 within 128 cycles.
 Requested convergence on MAX density matrix=1.00D-06.
 Requested convergence on             energy=1.00D-06.
 No special actions if energy rises.
 Fock matrices will be formed incrementally for  20 cycles.

 Cycle   1  Pass 1  IDiag  1:
 FoFJK:  IHMeth= 1 ICntrl=       0 DoSepK=F KAlg= 0 I1Cent=           0 FoldK=F
 IRaf= 820000000 NMat=       1 IRICut=       1 DoRegI=T DoRafI=F ISym2E= 0 IDoP0=0 IntGTp=1.
 FoFCou: FMM=F IPFlag=           0 FMFlag=      100000 FMFlg1=           0
         NFxFlg=           0 DoJE=F BraDBF=F KetDBF=F FulRan=T
         wScrn=  0.000000 ICntrl=         0 IOpCl=  0 I1Cent=           0 NGrid=           0
         NMat0=    1 NMatS0=      1 NMatT0=    0 NMatD0=    1 NMtDS0=    0 NMtDT0=    0
 Symmetry not used in FoFCou.
 E= -1914.02401974215    
 DIIS: error= 4.02D-03 at cycle   1 NSaved=   1.
 NSaved= 1 IEnMin= 1 EnMin= -1914.02401974215     IErMin= 1 ErrMin= 4.02D-03
 ErrMax= 4.02D-03  0.00D+00 EMaxC= 1.00D-01 BMatC= 1.40D-02 BMatP= 1.40D-02
 IDIUse=3 WtCom= 9.60D-01 WtEn= 4.02D-02
 Coeff-Com:  0.100D+01
 Coeff-En:   0.100D+01
 Coeff:      0.100D+01
 Gap=   102.152 Goal=   None    Shift=    0.000
 GapD=  102.152 DampG=2.000 DampE=1.000 DampFc=2.0000 IDamp=-1.
 RMSDP=9.66D-02 MaxDP=1.52D+01              OVMax= 6.92D-02

 Cycle   2  Pass 1  IDiag  1:
 RMSU=  9.21D-02    CP:  1.26D+00
 E= -1914.05363983911     Delta-E=       -0.029620096958 Rises=F Damp=F
 DIIS: error= 1.09D-03 at cycle   2 NSaved=   2.
 NSaved= 2 IEnMin= 2 EnMin= -1914.05363983911     IErMin= 2 ErrMin= 1.09D-03
 ErrMax= 1.09D-03  0.00D+00 EMaxC= 1.00D-01 BMatC= 6.56D-04 BMatP= 1.40D-02
 IDIUse=3 WtCom= 9.89D-01 WtEn= 1.09D-02
 Coeff-Com: -0.373D-01 0.104D+01
 Coeff-En:   0.000D+00 0.100D+01
 Coeff:     -0.369D-01 0.104D+01
 Gap=     0.150 Goal=   None    Shift=    0.000
 RMSDP=8.83D-03 MaxDP=1.02D+00 DE=-2.96D-02 OVMax= 1.66D-02

 Cycle   3  Pass 1  IDiag  1:
 RMSU=  4.90D-03    CP:  1.25D+00  1.08D+00
 E= -1914.05390371752     Delta-E=       -0.000263878414 Rises=F Damp=F
 DIIS: error= 1.65D-03 at cycle   3 NSaved=   3.
 NSaved= 3 IEnMin= 3 EnMin= -1914.05390371752     IErMin= 2 ErrMin= 1.09D-03
 ErrMax= 1.65D-03  0.00D+00 EMaxC= 1.00D-01 BMatC= 1.07D-03 BMatP= 6.56D-04
 IDIUse=3 WtCom= 1.97D-01 WtEn= 8.03D-01
 Coeff-Com: -0.599D-01 0.618D+00 0.442D+00
 Coeff-En:   0.000D+00 0.417D+00 0.583D+00
 Coeff:     -0.118D-01 0.456D+00 0.555D+00
 Gap=     0.156 Goal=   None    Shift=    0.000
 RMSDP=8.01D-03 MaxDP=1.14D+00 DE=-2.64D-04 OVMax= 1.30D-02

 Cycle   4  Pass 1  IDiag  1:
 RMSU=  2.31D-03    CP:  1.28D+00  1.15D+00  6.74D-01
 E= -1914.05475513882     Delta-E=       -0.000851421303 Rises=F Damp=F
 DIIS: error= 9.41D-04 at cycle   4 NSaved=   4.
 NSaved= 4 IEnMin= 4 EnMin= -1914.05475513882     IErMin= 4 ErrMin= 9.41D-04
 ErrMax= 9.41D-04  0.00D+00 EMaxC= 1.00D-01 BMatC= 3.24D-04 BMatP= 6.56D-04
 IDIUse=3 WtCom= 9.91D-01 WtEn= 9.41D-03
 Coeff-Com: -0.232D-01 0.136D+00 0.364D+00 0.523D+00
 Coeff-En:   0.000D+00 0.000D+00 0.246D+00 0.754D+00
 Coeff:     -0.230D-01 0.135D+00 0.363D+00 0.525D+00
 Gap=     0.155 Goal=   None    Shift=    0.000
 RMSDP=1.85D-03 MaxDP=1.82D-01 DE=-8.51D-04 OVMax= 5.69D-03

 Cycle   5  Pass 1  IDiag  1:
 RMSU=  6.57D-04    CP:  1.27D+00  1.14D+00  8.50D-01  8.89D-01
 E= -1914.05509433943     Delta-E=       -0.000339200607 Rises=F Damp=F
 DIIS: error= 1.58D-04 at cycle   5 NSaved=   5.
 NSaved= 5 IEnMin= 5 EnMin= -1914.05509433943     IErMin= 5 ErrMin= 1.58D-04
 ErrMax= 1.58D-04  0.00D+00 EMaxC= 1.00D-01 BMatC= 1.39D-05 BMatP= 3.24D-04
 IDIUse=3 WtCom= 9.98D-01 WtEn= 1.58D-03
 Coeff-Com:  0.385D-03-0.656D-01 0.107D+00 0.295D+00 0.664D+00
 Coeff-En:   0.000D+00 0.000D+00 0.000D+00 0.000D+00 0.100D+01
 Coeff:      0.385D-03-0.655D-01 0.107D+00 0.294D+00 0.664D+00
 Gap=     0.154 Goal=   None    Shift=    0.000
 RMSDP=5.44D-04 MaxDP=9.59D-02 DE=-3.39D-04 OVMax= 1.66D-03

 Cycle   6  Pass 1  IDiag  1:
 RMSU=  2.73D-04    CP:  1.27D+00  1.14D+00  8.91D-01  8.56D-01  6.25D-01
 E= -1914.05511064782     Delta-E=       -0.000016308389 Rises=F Damp=F
 DIIS: error= 8.04D-05 at cycle   6 NSaved=   6.
 NSaved= 6 IEnMin= 6 EnMin= -1914.05511064782     IErMin= 6 ErrMin= 8.04D-05
 ErrMax= 8.04D-05  0.00D+00 EMaxC= 1.00D-01 BMatC= 2.57D-06 BMatP= 1.39D-05
 IDIUse=1 WtCom= 1.00D+00 WtEn= 0.00D+00
 Coeff-Com:  0.246D-02-0.507D-01 0.218D-01 0.105D+00 0.384D+00 0.537D+00
 Coeff:      0.246D-02-0.507D-01 0.218D-01 0.105D+00 0.384D+00 0.537D+00
 Gap=     0.154 Goal=   None    Shift=    0.000
 RMSDP=2.08D-04 MaxDP=3.74D-02 DE=-1.63D-05 OVMax= 6.73D-04

 Cycle   7  Pass 1  IDiag  1:
 RMSU=  7.05D-05    CP:  1.27D+00  1.14D+00  8.95D-01  8.92D-01  8.20D-01
                    CP:  6.84D-01
 E= -1914.05511380099     Delta-E=       -0.000003153175 Rises=F Damp=F
 DIIS: error= 2.17D-05 at cycle   7 NSaved=   7.
 NSaved= 7 IEnMin= 7 EnMin= -1914.05511380099     IErMin= 7 ErrMin= 2.17D-05
 ErrMax= 2.17D-05  0.00D+00 EMaxC= 1.00D-01 BMatC= 2.75D-07 BMatP= 2.57D-06
 IDIUse=1 WtCom= 1.00D+00 WtEn= 0.00D+00
 Coeff-Com:  0.127D-02-0.170D-01-0.380D-02 0.104D-01 0.984D-01 0.252D+00
 Coeff-Com:  0.658D+00
 Coeff:      0.127D-02-0.170D-01-0.380D-02 0.104D-01 0.984D-01 0.252D+00
 Coeff:      0.658D+00
 Gap=     0.154 Goal=   None    Shift=    0.000
 RMSDP=8.58D-05 MaxDP=7.77D-03 DE=-3.15D-06 OVMax= 5.01D-04

 Cycle   8  Pass 1  IDiag  1:
 RMSU=  3.41D-05    CP:  1.27D+00  1.14D+00  8.99D-01  8.84D-01  8.59D-01
                    CP:  7.44D-01  1.11D+00
 E= -1914.05511427577     Delta-E=       -0.000000474774 Rises=F Damp=F
 DIIS: error= 1.69D-05 at cycle   8 NSaved=   8.
 NSaved= 8 IEnMin= 8 EnMin= -1914.05511427577     IErMin= 8 ErrMin= 1.69D-05
 ErrMax= 1.69D-05  0.00D+00 EMaxC= 1.00D-01 BMatC= 1.32D-07 BMatP= 2.75D-07
 IDIUse=1 WtCom= 1.00D+00 WtEn= 0.00D+00
 Coeff-Com:  0.453D-04 0.548D-02-0.953D-02-0.284D-01-0.595D-01-0.130D-01
 Coeff-Com:  0.457D+00 0.648D+00
 Coeff:      0.453D-04 0.548D-02-0.953D-02-0.284D-01-0.595D-01-0.130D-01
 Coeff:      0.457D+00 0.648D+00
 Gap=     0.154 Goal=   None    Shift=    0.000
 RMSDP=4.35D-05 MaxDP=3.94D-03 DE=-4.75D-07 OVMax= 3.88D-04

 Cycle   9  Pass 1  IDiag  1:
 RMSU=  1.83D-05    CP:  1.27D+00  1.14D+00  9.00D-01  8.79D-01  8.73D-01
                    CP:  7.40D-01  1.26D+00  1.12D+00
 E= -1914.05511454109     Delta-E=       -0.000000265318 Rises=F Damp=F
 DIIS: error= 4.86D-06 at cycle   9 NSaved=   9.
 NSaved= 9 IEnMin= 9 EnMin= -1914.05511454109     IErMin= 9 ErrMin= 4.86D-06
 ErrMax= 4.86D-06  0.00D+00 EMaxC= 1.00D-01 BMatC= 1.75D-08 BMatP= 1.32D-07
 IDIUse=1 WtCom= 1.00D+00 WtEn= 0.00D+00
 Coeff-Com: -0.209D-03 0.618D-02-0.469D-02-0.176D-01-0.495D-01-0.567D-01
 Coeff-Com:  0.957D-01 0.323D+00 0.704D+00
 Coeff:     -0.209D-03 0.618D-02-0.469D-02-0.176D-01-0.495D-01-0.567D-01
 Coeff:      0.957D-01 0.323D+00 0.704D+00
 Gap=     0.154 Goal=   None    Shift=    0.000
 RMSDP=1.79D-05 MaxDP=1.91D-03 DE=-2.65D-07 OVMax= 2.06D-04

 Cycle  10  Pass 1  IDiag  1:
 RMSU=  6.55D-06    CP:  1.27D+00  1.14D+00  8.99D-01  8.78D-01  8.91D-01
                    CP:  7.34D-01  1.34D+00  1.28D+00  1.26D+00
 E= -1914.05511459169     Delta-E=       -0.000000050606 Rises=F Damp=F
 DIIS: error= 1.81D-06 at cycle  10 NSaved=  10.
 NSaved=10 IEnMin=10 EnMin= -1914.05511459169     IErMin=10 ErrMin= 1.81D-06
 ErrMax= 1.81D-06  0.00D+00 EMaxC= 1.00D-01 BMatC= 2.20D-09 BMatP= 1.75D-08
 IDIUse=1 WtCom= 1.00D+00 WtEn= 0.00D+00
 Coeff-Com: -0.933D-04 0.119D-02 0.144D-03-0.620D-03-0.400D-02-0.145D-01
 Coeff-Com: -0.649D-01-0.297D-01 0.222D+00 0.890D+00
 Coeff:     -0.933D-04 0.119D-02 0.144D-03-0.620D-03-0.400D-02-0.145D-01
 Coeff:     -0.649D-01-0.297D-01 0.222D+00 0.890D+00
 Gap=     0.154 Goal=   None    Shift=    0.000
 RMSDP=8.56D-06 MaxDP=7.15D-04 DE=-5.06D-08 OVMax= 1.23D-04

 Cycle  11  Pass 1  IDiag  1:
 RMSU=  2.62D-06    CP:  1.27D+00  1.14D+00  8.99D-01  8.77D-01  8.95D-01
                    CP:  7.33D-01  1.35D+00  1.36D+00  1.47D+00  1.13D+00
 E= -1914.05511460202     Delta-E=       -0.000000010331 Rises=F Damp=F
 DIIS: error= 1.05D-06 at cycle  11 NSaved=  11.
 NSaved=11 IEnMin=11 EnMin= -1914.05511460202     IErMin=11 ErrMin= 1.05D-06
 ErrMax= 1.05D-06  0.00D+00 EMaxC= 1.00D-01 BMatC= 7.97D-10 BMatP= 2.20D-09
 IDIUse=1 WtCom= 1.00D+00 WtEn= 0.00D+00
 Coeff-Com: -0.219D-04-0.298D-03 0.831D-03 0.249D-02 0.540D-02 0.599D-03
 Coeff-Com: -0.506D-01-0.690D-01 0.108D-01 0.472D+00 0.627D+00
 Coeff:     -0.219D-04-0.298D-03 0.831D-03 0.249D-02 0.540D-02 0.599D-03
 Coeff:     -0.506D-01-0.690D-01 0.108D-01 0.472D+00 0.627D+00
 Gap=     0.154 Goal=   None    Shift=    0.000
 RMSDP=3.74D-06 MaxDP=6.75D-04 DE=-1.03D-08 OVMax= 4.34D-05

 Cycle  12  Pass 1  IDiag  1:
 RMSU=  9.88D-07    CP:  1.27D+00  1.14D+00  8.99D-01  8.77D-01  8.98D-01
                    CP:  7.30D-01  1.36D+00  1.37D+00  1.53D+00  1.20D+00
                    CP:  1.18D+00
 E= -1914.05511460362     Delta-E=       -0.000000001600 Rises=F Damp=F
 DIIS: error= 5.36D-07 at cycle  12 NSaved=  12.
 NSaved=12 IEnMin=12 EnMin= -1914.05511460362     IErMin=12 ErrMin= 5.36D-07
 ErrMax= 5.36D-07  0.00D+00 EMaxC= 1.00D-01 BMatC= 1.40D-10 BMatP= 7.97D-10
 IDIUse=1 WtCom= 1.00D+00 WtEn= 0.00D+00
 Coeff-Com:  0.152D-04-0.481D-03 0.406D-03 0.151D-02 0.357D-02 0.372D-02
 Coeff-Com: -0.604D-02-0.266D-01-0.508D-01-0.731D-02 0.300D+00 0.782D+00
 Coeff:      0.152D-04-0.481D-03 0.406D-03 0.151D-02 0.357D-02 0.372D-02
 Coeff:     -0.604D-02-0.266D-01-0.508D-01-0.731D-02 0.300D+00 0.782D+00
 Gap=     0.154 Goal=   None    Shift=    0.000
 RMSDP=1.06D-06 MaxDP=1.07D-04 DE=-1.60D-09 OVMax= 2.34D-05

 Cycle  13  Pass 1  IDiag  1:
 RMSU=  4.34D-07    CP:  1.27D+00  1.14D+00  8.99D-01  8.77D-01  8.99D-01
                    CP:  7.30D-01  1.36D+00  1.38D+00  1.55D+00  1.23D+00
                    CP:  1.32D+00  1.27D+00
 E= -1914.05511460398     Delta-E=       -0.000000000354 Rises=F Damp=F
 DIIS: error= 1.87D-07 at cycle  13 NSaved=  13.
 NSaved=13 IEnMin=13 EnMin= -1914.05511460398     IErMin=13 ErrMin= 1.87D-07
 ErrMax= 1.87D-07  0.00D+00 EMaxC= 1.00D-01 BMatC= 1.34D-11 BMatP= 1.40D-10
 IDIUse=1 WtCom= 1.00D+00 WtEn= 0.00D+00
 Coeff-Com:  0.594D-05-0.872D-04 0.167D-04 0.136D-03 0.152D-03 0.656D-03
 Coeff-Com:  0.493D-02 0.892D-03-0.130D-01-0.648D-01 0.646D-02 0.243D+00
 Coeff-Com:  0.822D+00
 Coeff:      0.594D-05-0.872D-04 0.167D-04 0.136D-03 0.152D-03 0.656D-03
 Coeff:      0.493D-02 0.892D-03-0.130D-01-0.648D-01 0.646D-02 0.243D+00
 Coeff:      0.822D+00
 Gap=     0.154 Goal=   None    Shift=    0.000
 RMSDP=7.99D-07 MaxDP=1.13D-04 DE=-3.54D-10 OVMax= 8.04D-06

 Cycle  14  Pass 1  IDiag  1:
 RMSU=  2.42D-07    CP:  1.27D+00  1.14D+00  9.00D-01  8.78D-01  8.99D-01
                    CP:  7.29D-01  1.36D+00  1.38D+00  1.55D+00  1.23D+00
                    CP:  1.37D+00  1.45D+00  1.04D+00
 E= -1914.05511460403     Delta-E=       -0.000000000053 Rises=F Damp=F
 DIIS: error= 8.12D-08 at cycle  14 NSaved=  14.
 NSaved=14 IEnMin=14 EnMin= -1914.05511460403     IErMin=14 ErrMin= 8.12D-08
 ErrMax= 8.12D-08  0.00D+00 EMaxC= 1.00D-01 BMatC= 2.96D-12 BMatP= 1.34D-11
 IDIUse=1 WtCom= 1.00D+00 WtEn= 0.00D+00
 Coeff-Com: -0.508D-06 0.605D-04-0.802D-04-0.239D-03-0.626D-03-0.392D-03
 Coeff-Com:  0.285D-02 0.542D-02 0.595D-02-0.217D-01-0.590D-01-0.850D-01
 Coeff-Com:  0.315D+00 0.838D+00
 Coeff:     -0.508D-06 0.605D-04-0.802D-04-0.239D-03-0.626D-03-0.392D-03
 Coeff:      0.285D-02 0.542D-02 0.595D-02-0.217D-01-0.590D-01-0.850D-01
 Coeff:      0.315D+00 0.838D+00
 Gap=     0.154 Goal=   None    Shift=    0.000
 RMSDP=2.55D-07 MaxDP=1.81D-05 DE=-5.28D-11 OVMax= 3.90D-06

 Cycle  15  Pass 1  IDiag  1:
 RMSU=  1.08D-07    CP:  1.27D+00  1.14D+00  9.00D-01  8.78D-01  8.99D-01
                    CP:  7.29D-01  1.36D+00  1.38D+00  1.55D+00  1.22D+00
                    CP:  1.39D+00  1.51D+00  1.16D+00  1.03D+00
 E= -1914.05511460411     Delta-E=       -0.000000000078 Rises=F Damp=F
 DIIS: error= 2.60D-08 at cycle  15 NSaved=  15.
 NSaved=15 IEnMin=15 EnMin= -1914.05511460411     IErMin=15 ErrMin= 2.60D-08
 ErrMax= 2.60D-08  0.00D+00 EMaxC= 1.00D-01 BMatC= 2.57D-13 BMatP= 2.96D-12
 IDIUse=1 WtCom= 1.00D+00 WtEn= 0.00D+00
 Coeff-Com: -0.897D-06 0.298D-04-0.297D-04-0.909D-04-0.204D-03-0.161D-03
 Coeff-Com:  0.164D-03 0.145D-02 0.337D-02 0.148D-02-0.169D-01-0.564D-01
 Coeff-Com: -0.918D-02 0.215D+00 0.862D+00
 Coeff:     -0.897D-06 0.298D-04-0.297D-04-0.909D-04-0.204D-03-0.161D-03
 Coeff:      0.164D-03 0.145D-02 0.337D-02 0.148D-02-0.169D-01-0.564D-01
 Coeff:     -0.918D-02 0.215D+00 0.862D+00
 Gap=     0.154 Goal=   None    Shift=    0.000
 RMSDP=8.62D-08 MaxDP=1.12D-05 DE=-7.82D-11 OVMax= 1.27D-06

 Cycle  16  Pass 1  IDiag  1:
 RMSU=  3.56D-08    CP:  1.27D+00  1.14D+00  9.00D-01  8.78D-01  8.99D-01
                    CP:  7.29D-01  1.36D+00  1.38D+00  1.55D+00  1.22D+00
                    CP:  1.39D+00  1.53D+00  1.19D+00  1.08D+00  1.08D+00
 E= -1914.05511460399     Delta-E=        0.000000000114 Rises=F Damp=F
 DIIS: error= 9.96D-09 at cycle  16 NSaved=  16.
 NSaved=16 IEnMin=15 EnMin= -1914.05511460411     IErMin=16 ErrMin= 9.96D-09
 ErrMax= 9.96D-09  0.00D+00 EMaxC= 1.00D-01 BMatC= 5.12D-14 BMatP= 2.57D-13
 IDIUse=1 WtCom= 1.00D+00 WtEn= 0.00D+00
 Coeff-Com: -0.299D-06 0.402D-05-0.160D-05-0.515D-05-0.803D-06-0.126D-04
 Coeff-Com: -0.272D-03-0.115D-03 0.458D-03 0.305D-02 0.167D-02-0.898D-02
 Coeff-Com: -0.443D-01-0.309D-01 0.311D+00 0.768D+00
 Coeff:     -0.299D-06 0.402D-05-0.160D-05-0.515D-05-0.803D-06-0.126D-04
 Coeff:     -0.272D-03-0.115D-03 0.458D-03 0.305D-02 0.167D-02-0.898D-02
 Coeff:     -0.443D-01-0.309D-01 0.311D+00 0.768D+00
 Gap=     0.154 Goal=   None    Shift=    0.000
 RMSDP=3.08D-08 MaxDP=2.71D-06 DE= 1.14D-10 OVMax= 3.87D-07

 Cycle  17  Pass 1  IDiag  1:
 RMSU=  1.11D-08    CP:  1.27D+00  1.14D+00  9.00D-01  8.78D-01  8.99D-01
                    CP:  7.29D-01  1.36D+00  1.38D+00  1.55D+00  1.22D+00
                    CP:  1.39D+00  1.53D+00  1.19D+00  1.07D+00  1.17D+00
                    CP:  1.22D+00
 E= -1914.05511460409     Delta-E=       -0.000000000093 Rises=F Damp=F
 DIIS: error= 4.47D-09 at cycle  17 NSaved=  17.
 NSaved=17 IEnMin=15 EnMin= -1914.05511460411     IErMin=17 ErrMin= 4.47D-09
 ErrMax= 4.47D-09  0.00D+00 EMaxC= 1.00D-01 BMatC= 1.48D-14 BMatP= 5.12D-14
 IDIUse=1 WtCom= 1.00D+00 WtEn= 0.00D+00
 Coeff-Com:  0.374D-07-0.414D-05 0.551D-05 0.161D-04 0.399D-04 0.229D-04
 Coeff-Com: -0.153D-03-0.335D-03-0.483D-03 0.105D-02 0.426D-02 0.763D-02
 Coeff-Com: -0.201D-01-0.586D-01-0.359D-01 0.379D+00 0.724D+00
 Coeff:      0.374D-07-0.414D-05 0.551D-05 0.161D-04 0.399D-04 0.229D-04
 Coeff:     -0.153D-03-0.335D-03-0.483D-03 0.105D-02 0.426D-02 0.763D-02
 Coeff:     -0.201D-01-0.586D-01-0.359D-01 0.379D+00 0.724D+00
 Gap=     0.154 Goal=   None    Shift=    0.000
 RMSDP=1.50D-08 MaxDP=2.05D-06 DE=-9.28D-11 OVMax= 1.78D-07

 Cycle  18  Pass 1  IDiag  1:
 RMSU=  5.14D-09    CP:  1.27D+00  1.14D+00  9.00D-01  8.78D-01  8.99D-01
                    CP:  7.29D-01  1.36D+00  1.38D+00  1.55D+00  1.22D+00
                    CP:  1.39D+00  1.53D+00  1.19D+00  1.07D+00  1.20D+00
                    CP:  1.35D+00  9.37D-01
 E= -1914.05511460406     Delta-E=        0.000000000031 Rises=F Damp=F
 DIIS: error= 1.55D-09 at cycle  18 NSaved=  18.
 NSaved=18 IEnMin=15 EnMin= -1914.05511460411     IErMin=18 ErrMin= 1.55D-09
 ErrMax= 1.55D-09  0.00D+00 EMaxC= 1.00D-01 BMatC= 1.74D-15 BMatP= 1.48D-14
 IDIUse=1 WtCom= 1.00D+00 WtEn= 0.00D+00
 Coeff-Com:  0.489D-07-0.188D-05 0.218D-05 0.591D-05 0.119D-04 0.662D-05
 Coeff-Com: -0.584D-05-0.838D-04-0.230D-03-0.193D-03 0.115D-02 0.432D-02
 Coeff-Com:  0.581D-03-0.145D-01-0.677D-01 0.108D-01 0.264D+00 0.802D+00
 Coeff:      0.489D-07-0.188D-05 0.218D-05 0.591D-05 0.119D-04 0.662D-05
 Coeff:     -0.584D-05-0.838D-04-0.230D-03-0.193D-03 0.115D-02 0.432D-02
 Coeff:      0.581D-03-0.145D-01-0.677D-01 0.108D-01 0.264D+00 0.802D+00
 Gap=     0.154 Goal=   None    Shift=    0.000
 RMSDP=9.60D-09 MaxDP=1.35D-06 DE= 3.09D-11 OVMax= 6.67D-08

 Cycle  19  Pass 1  IDiag  1:
 RMSU=  2.59D-09    CP:  1.27D+00  1.14D+00  9.00D-01  8.78D-01  8.99D-01
                    CP:  7.29D-01  1.36D+00  1.38D+00  1.55D+00  1.22D+00
                    CP:  1.39D+00  1.53D+00  1.19D+00  1.06D+00  1.21D+00
                    CP:  1.38D+00  1.05D+00  9.89D-01
 E= -1914.05511460409     Delta-E=       -0.000000000034 Rises=F Damp=F
 DIIS: error= 7.07D-10 at cycle  19 NSaved=  19.
 NSaved=19 IEnMin=15 EnMin= -1914.05511460411     IErMin=19 ErrMin= 7.07D-10
 ErrMax= 7.07D-10  0.00D+00 EMaxC= 1.00D-01 BMatC= 2.03D-16 BMatP= 1.74D-15
 IDIUse=1 WtCom= 1.00D+00 WtEn= 0.00D+00
 Large coefficients: NSaved= 19 BigCof=    0.00 CofMax=   10.00 Det=-1.06D-15
 Inversion failed.  Reducing to 18 matrices.
 Large coefficients: NSaved= 18 BigCof=    0.00 CofMax=   10.00 Det=-1.08D-15
 Inversion failed.  Reducing to 17 matrices.
 Large coefficients: NSaved= 17 BigCof=    0.00 CofMax=   10.00 Det=-1.14D-15
 Inversion failed.  Reducing to 16 matrices.
 Large coefficients: NSaved= 16 BigCof=    0.00 CofMax=   10.00 Det=-1.16D-15
 Inversion failed.  Reducing to 15 matrices.
 Coeff-Com: -0.506D-07 0.559D-06 0.400D-05 0.102D-04 0.501D-05-0.921D-04
 Coeff-Com: -0.234D-03-0.163D-03 0.244D-02 0.433D-02-0.719D-02-0.492D-01
 Coeff-Com: -0.593D-01 0.151D+00 0.958D+00
 Coeff:     -0.506D-07 0.559D-06 0.400D-05 0.102D-04 0.501D-05-0.921D-04
 Coeff:     -0.234D-03-0.163D-03 0.244D-02 0.433D-02-0.719D-02-0.492D-01
 Coeff:     -0.593D-01 0.151D+00 0.958D+00
 Gap=     0.154 Goal=   None    Shift=    0.000
 RMSDP=3.25D-09 MaxDP=4.77D-07 DE=-3.37D-11 OVMax= 3.28D-08

 SCF Done:  E(RM062X) =  -1914.05511460     A.U. after   19 cycles
            NFock= 19  Conv=0.32D-08     -V/T= 2.0026
 KE= 1.909179084249D+03 PE=-7.029939743330D+03 EE= 1.962097400408D+03
 Leave Link  502 at Tue Apr  5 20:07:35 2022, MaxMem=  1879048192 cpu:            1817.4 elap:             260.3
 (Enter /gpfs/software/gaussian16/sse4/tar/g16/l701.exe)
 ... and contract with generalized density number  0.
 Compute integral first derivatives.
 Leave Link  701 at Tue Apr  5 20:07:35 2022, MaxMem=  1879048192 cpu:               1.2 elap:               0.2
 (Enter /gpfs/software/gaussian16/sse4/tar/g16/l702.exe)
 L702 exits ... SP integral derivatives will be done elsewhere.
 Leave Link  702 at Tue Apr  5 20:07:35 2022, MaxMem=  1879048192 cpu:               0.1 elap:               0.0
 (Enter /gpfs/software/gaussian16/sse4/tar/g16/l703.exe)
 Integral derivatives from FoFJK, PRISM(SPDF).
 Compute integral first derivatives, UseDBF=F ICtDFT=           0.
 Calling FoFJK, ICntrl=      2127 FMM=F ISym2X=0 I1Cent= 0 IOpClX= 0 NMat=1 NMatS=1 NMatT=0.
 FoFJK:  IHMeth= 1 ICntrl=    2127 DoSepK=F KAlg= 0 I1Cent=           0 FoldK=F
 IRaf=         0 NMat=       1 IRICut=       1 DoRegI=T DoRafI=F ISym2E= 0 IDoP0=0 IntGTp=1.
 FoFCou: FMM=F IPFlag=           0 FMFlag=      100000 FMFlg1=         800
         NFxFlg=           0 DoJE=F BraDBF=F KetDBF=F FulRan=T
         wScrn=  0.000000 ICntrl=      2127 IOpCl=  0 I1Cent=           0 NGrid=           0
         NMat0=    1 NMatS0=      1 NMatT0=    0 NMatD0=    1 NMtDS0=    0 NMtDT0=    0
 Symmetry not used in FoFCou.
 Leave Link  703 at Tue Apr  5 20:08:07 2022, MaxMem=  1879048192 cpu:             226.5 elap:              32.4
 (Enter /gpfs/software/gaussian16/sse4/tar/g16/l716.exe)
 Dipole        = 2.64916034D+00-6.15226347D-01 3.89072768D-01
 ***** Axes restored to original set *****
 -------------------------------------------------------------------
 Center     Atomic                   Forces (Hartrees/Bohr)
 Number     Number              X              Y              Z
 -------------------------------------------------------------------
      1        6           0.003629233    0.000161820   -0.005191710
      2        6          -0.002022758    0.000088152    0.001428937
      3        6           0.002930281   -0.002235102    0.002102073
      4        6          -0.004950184    0.000784006    0.000996305
      5        6           0.004901578    0.003043031    0.000214780
      6        6          -0.002802517   -0.000827579    0.000572110
      7       17           0.001537028   -0.001261785   -0.000514635
      8        8          -0.002801722    0.000302539    0.002339426
      9       17           0.000927595   -0.001933910   -0.000756989
     10        6           0.000505377   -0.002611425   -0.003761942
     11        6           0.002685522    0.000331785    0.000099302
     12        6          -0.001829742    0.000401929    0.000533195
     13        6          -0.005052583    0.001073475    0.000469066
     14        6           0.002513544    0.000071467    0.000079121
     15        6          -0.002433710    0.000003734   -0.000238769
     16        1           0.000674378   -0.000181077   -0.000233791
     17        1           0.000184039    0.000768428    0.000282332
     18       17           0.001404641    0.002020512    0.001581189
 -------------------------------------------------------------------
 Cartesian Forces:  Max     0.005191710 RMS     0.002093973
 Leave Link  716 at Tue Apr  5 20:08:08 2022, MaxMem=  1879048192 cpu:               0.9 elap:               0.2
 (Enter /gpfs/software/gaussian16/sse4/tar/g16/l103.exe)

 GradGradGradGradGradGradGradGradGradGradGradGradGradGradGradGradGradGrad
 Berny optimization.
 Using GEDIIS/GDIIS optimizer.
 FormGI is forming the generalized inverse of G from B-inverse, IUseBI=4.
 Internal  Forces:  Max     0.005262040 RMS     0.001605989
 Search for a local minimum.
 Step number   8 out of a maximum of   95
 All quantities printed in internal units (Hartrees-Bohrs-Radians)
 RMS Force = .16060D-02 SwitMx=.10000D-02 MixMth= 1
 Mixed Optimization -- RFO/linear search
 Update second derivatives using D2CorX and points    7    6    8
 DE= -8.81D-04 DEPred=-1.09D-03 R= 8.06D-01
 TightC=F SS=  1.41D+00  RLast= 4.34D-01 DXNew= 7.1894D-01 1.3010D+00
 Trust test= 8.06D-01 RLast= 4.34D-01 DXMaxT set to 7.19D-01
 ITU=  1 -1  1  1  0  1  1  0
 Use linear search instead of GDIIS.
     Eigenvalues ---    0.00446   0.00824   0.01162   0.01455   0.01628
     Eigenvalues ---    0.01742   0.01950   0.01975   0.02039   0.02069
     Eigenvalues ---    0.02125   0.02212   0.02468   0.03040   0.05551
     Eigenvalues ---    0.12240   0.13547   0.16078   0.19276   0.23591
     Eigenvalues ---    0.24620   0.24988   0.24997   0.24999   0.25045
     Eigenvalues ---    0.25098   0.25171   0.26123   0.29620   0.30082
     Eigenvalues ---    0.31663   0.32396   0.32815   0.34715   0.34964
     Eigenvalues ---    0.35938   0.38832   0.39757   0.41393   0.41692
     Eigenvalues ---    0.45142   0.45646   0.47335   0.48707   0.64819
     Eigenvalues ---    0.79408   0.95712   1.08256
 RFO step:  Lambda=-6.26053986D-04 EMin= 4.46193857D-03
 Quartic linear search produced a step of -0.13735.
 Iteration  1 RMS(Cart)=  0.01990537 RMS(Int)=  0.00022124
 Iteration  2 RMS(Cart)=  0.00036025 RMS(Int)=  0.00007847
 Iteration  3 RMS(Cart)=  0.00000005 RMS(Int)=  0.00007847
 ITry= 1 IFail=0 DXMaxC= 6.97D-02 DCOld= 1.00D+10 DXMaxT= 7.19D-01 DXLimC= 3.00D+00 Rises=F
 Variable       Old X    -DE/DX   Delta X   Delta X   Delta X     New X
                                 (Linear)    (Quad)   (Total)
    R1        2.80534  -0.00148  -0.00109  -0.00210  -0.00316   2.80218
    R2        2.72846  -0.00112   0.00117  -0.00746  -0.00631   2.72215
    R3        2.30333   0.00250   0.00028   0.00188   0.00216   2.30550
    R4        2.64478   0.00080   0.00164  -0.00479  -0.00311   2.64167
    R5        3.31205  -0.00211  -0.00019  -0.00778  -0.00797   3.30408
    R6        2.70186  -0.00526  -0.00022  -0.01098  -0.01118   2.69067
    R7        3.32305  -0.00078   0.00082  -0.00588  -0.00506   3.31799
    R8        2.32380   0.00450   0.00050   0.00198   0.00243   2.32623
    R9        2.64964  -0.00246  -0.00095  -0.00337  -0.00435   2.64529
   R10        2.77032  -0.00133   0.00006  -0.00070  -0.00065   2.76967
   R11        2.66470   0.00311   0.00239   0.00230   0.00471   2.66940
   R12        2.70980  -0.00289  -0.00022  -0.00774  -0.00795   2.70186
   R13        2.64812  -0.00220  -0.00045  -0.00417  -0.00462   2.64350
   R14        2.03985   0.00058  -0.00036   0.00041   0.00004   2.03989
   R15        2.61428   0.00000  -0.00112   0.00144   0.00031   2.61459
   R16        3.31192   0.00293   0.00014   0.00753   0.00768   3.31960
   R17        2.56273   0.00210   0.00145   0.00394   0.00538   2.56811
   R18        2.04066  -0.00006  -0.00015   0.00091   0.00077   2.04143
   R19        2.35819   0.00041  -0.00098   0.00273   0.00174   2.35994
    A1        1.78432  -0.00073  -0.00075   0.00351   0.00267   1.78699
    A2        2.20013  -0.00066  -0.00079   0.00087  -0.00014   2.19999
    A3        2.29792   0.00147   0.00156  -0.00308  -0.00175   2.29617
    A4        2.20487   0.00009   0.00134  -0.00506  -0.00364   2.20123
    A5        1.98065  -0.00104  -0.00110   0.00075  -0.00048   1.98017
    A6        2.09747   0.00095  -0.00021   0.00466   0.00432   2.10179
    A7        2.16738   0.00121   0.00082  -0.00005   0.00077   2.16815
    A8        2.04633   0.00241  -0.00216   0.00700   0.00466   2.05098
    A9        2.06919  -0.00364   0.00118  -0.00756  -0.00656   2.06264
   A10        2.27870  -0.00007  -0.00352   0.00511   0.00161   2.28032
   A11        2.28043  -0.00106   0.00613  -0.01443  -0.00827   2.27215
   A12        1.84996   0.00057  -0.00411   0.01068   0.00649   1.85645
   A13        2.28583  -0.00476   0.00478  -0.01895  -0.01433   2.27150
   A14        2.14725   0.00418  -0.00075   0.00780   0.00686   2.15412
   A15        2.17879  -0.00278   0.00179  -0.00446  -0.00269   2.17610
   A16        2.02523   0.00151  -0.00182   0.00393   0.00208   2.02731
   A17        2.07859   0.00127   0.00008   0.00072   0.00083   2.07942
   A18        2.12855   0.00105   0.00166   0.00068   0.00237   2.13092
   A19        2.08204   0.00003   0.00010   0.00585   0.00594   2.08798
   A20        2.07224  -0.00108  -0.00175  -0.00649  -0.00825   2.06398
   A21        2.05398  -0.00241  -0.00497   0.00283  -0.00214   2.05184
   A22        2.07628   0.00134   0.00162   0.00303   0.00465   2.08093
   A23        2.15238   0.00108   0.00339  -0.00583  -0.00243   2.14995
   A24        1.89945  -0.00173   0.00090  -0.00195  -0.00104   1.89841
   A25        2.11261   0.00160  -0.00007   0.00869   0.00862   2.12124
   A26        2.27096   0.00012  -0.00083  -0.00676  -0.00760   2.26336
   A27        2.40384  -0.00029  -0.00546   0.00464  -0.00084   2.40300
   A28        2.00124   0.00210   0.00786  -0.00705   0.00078   2.00203
    D1       -0.01199   0.00071  -0.00370   0.00133  -0.00243  -0.01442
    D2       -3.13208   0.00023  -0.00721  -0.01799  -0.02520   3.12591
    D3       -3.11448  -0.00145  -0.00427  -0.02993  -0.03426   3.13444
    D4        0.04861  -0.00193  -0.00778  -0.04924  -0.05702  -0.00841
    D5        0.01009  -0.00109   0.00302  -0.00850  -0.00549   0.00460
    D6        3.10937   0.00117   0.00356   0.02547   0.02896   3.13834
    D7       -0.01180  -0.00000   0.00283  -0.00044   0.00244  -0.00936
    D8        3.10342  -0.00083  -0.00146  -0.02810  -0.02958   3.07384
    D9        3.10698   0.00049   0.00656   0.02000   0.02660   3.13357
   D10       -0.06099  -0.00034   0.00227  -0.00766  -0.00542  -0.06641
   D11        0.03407  -0.00049  -0.00040   0.00449   0.00416   0.03822
   D12       -3.12609  -0.00061  -0.00342  -0.02468  -0.02790   3.12920
   D13       -3.08083   0.00026   0.00404   0.03228   0.03621  -3.04462
   D14        0.04220   0.00014   0.00102   0.00311   0.00416   0.04636
   D15        0.01902   0.00067  -0.00112   0.01567   0.01464   0.03366
   D16       -0.03978   0.00026  -0.00056  -0.01166  -0.01234  -0.05212
   D17        3.11853   0.00048   0.00199   0.01497   0.01730   3.13583
   D18        0.57950  -0.00013  -0.02638   0.04329   0.01688   0.59639
   D19       -2.59888   0.00004  -0.02441   0.04936   0.02491  -2.57397
   D20       -2.58337  -0.00032  -0.02987   0.00979  -0.02003  -2.60340
   D21        0.52143  -0.00014  -0.02791   0.01587  -0.01201   0.50943
   D22        3.11964   0.00004   0.00022   0.00386   0.00407   3.12371
   D23        0.00725  -0.00000  -0.00047   0.00227   0.00179   0.00904
   D24        0.01588  -0.00014  -0.00178  -0.00244  -0.00420   0.01168
   D25       -3.09651  -0.00018  -0.00247  -0.00403  -0.00647  -3.10299
   D26       -3.10768   0.00001  -0.00164  -0.00229  -0.00395  -3.11163
   D27        0.05154   0.00006  -0.00209  -0.00123  -0.00334   0.04820
   D28       -0.00064   0.00008   0.00023   0.00329   0.00353   0.00288
   D29       -3.12462   0.00013  -0.00022   0.00436   0.00414  -3.12048
   D30       -0.03649   0.00016   0.00324  -0.00184   0.00143  -0.03506
   D31        3.13955   0.00002   0.00122  -0.00249  -0.00125   3.13830
   D32        3.07607   0.00023   0.00395  -0.00006   0.00390   3.07997
   D33       -0.03108   0.00008   0.00193  -0.00071   0.00122  -0.02986
   D34        0.04030  -0.00003  -0.00291   0.00450   0.00162   0.04192
   D35       -3.13737   0.00012  -0.00083   0.00538   0.00457  -3.13280
   D36        0.01002   0.00003  -0.00032   0.00007  -0.00029   0.00974
   D37        3.13188  -0.00001   0.00020  -0.00091  -0.00074   3.13114
   D38       -0.03097  -0.00009   0.00168  -0.00407  -0.00242  -0.03339
         Item               Value     Threshold  Converged?
 Maximum Force            0.005262     0.000450     NO 
 RMS     Force            0.001606     0.000300     NO 
 Maximum Displacement     0.069683     0.001800     NO 
 RMS     Displacement     0.020062     0.001200     NO 
 Predicted change in Energy=-3.427435D-04
 Lowest energy point so far.  Saving SCF results.
 GradGradGradGradGradGradGradGradGradGradGradGradGradGradGradGradGradGrad

 Leave Link  103 at Tue Apr  5 20:08:08 2022, MaxMem=  1879048192 cpu:               1.4 elap:               0.3
 (Enter /gpfs/software/gaussian16/sse4/tar/g16/l202.exe)
                          Input orientation:                          
 ---------------------------------------------------------------------
 Center     Atomic      Atomic             Coordinates (Angstroms)
 Number     Number       Type             X           Y           Z
 ---------------------------------------------------------------------
      1          6           0       -4.101188   -0.965026   -0.064496
      2          6           0       -3.437338    0.351678    0.091836
      3          6           0       -2.061420    0.572998    0.201503
      4          6           0       -2.983618   -1.873584   -0.088857
      5          6           0       -1.774480   -1.660124   -0.000808
      6          6           0       -1.080745   -0.459208    0.189038
      7         17           0       -1.511099    2.238747    0.274143
      8          8           0       -5.302696   -1.157307   -0.153083
      9         17           0       -4.556038    1.694828    0.130825
     10          6           0        0.379729   -0.376264    0.279914
     11          6           0        1.084545    0.582690    1.040862
     12          6           0        2.481831    0.599129    1.105587
     13          6           0        1.113412   -1.372080   -0.437218
     14          6           0        2.440854   -1.178470   -0.219846
     15          6           0        3.165925   -0.392702    0.425450
     16          1           0        0.614916   -2.111917   -1.046434
     17          1           0        0.537728    1.315961    1.614050
     18         17           0        3.281352    1.829381    2.071553
 ---------------------------------------------------------------------
                    Distance matrix (angstroms):
                    1          2          3          4          5
     1  C    0.000000
     2  C    1.482851   0.000000
     3  C    2.568448   1.397913   0.000000
     4  C    1.440498   2.278224   2.630688   0.000000
     5  C    2.429154   2.611710   2.260552   1.230989   0.000000
     6  C    3.072980   2.494096   1.423842   2.387176   1.399825
     7  Cl   4.133690   2.702713   1.755805   4.383075   3.917418
     8  O    1.220017   2.411760   3.691281   2.428024   3.567117
     9  Cl   2.705524   1.748445   2.736168   3.905678   4.360056
    10  C    4.532535   3.890408   2.620392   3.700008   2.523433
    11  C    5.523502   4.626170   3.256028   4.884618   3.780121
    12  C    6.866718   6.010448   4.632405   6.116546   4.944140
    13  C    5.243726   4.894953   3.777677   4.142283   2.934849
    14  C    6.547366   6.082075   4.849293   5.470396   4.248412
    15  C    7.306061   6.653456   5.320513   6.346211   5.118168
    16  H    4.951889   4.877061   3.991101   3.731381   2.647011
    17  H    5.435067   4.364415   3.050057   5.047074   4.100140
    18  Cl   8.177610   7.158469   5.798344   7.591387   6.483267
                    6          7          8          9         10
     6  C    0.000000
     7  Cl   2.733387   0.000000
     8  O    4.292932   5.108024   0.000000
     9  Cl   4.089122   3.096456   2.961887   0.000000
    10  C    1.465647   3.227003   5.752171   5.354759   0.000000
    11  C    2.549439   3.172973   6.726808   5.820756   1.412586
    12  C    3.827805   4.395809   8.078873   7.189041   2.460074
    13  C    2.457612   4.520195   6.425986   6.470800   1.429762
    14  C    3.617483   5.247793   7.743867   7.572008   2.267494
    15  C    4.253765   5.368610   8.522726   8.004579   2.790042
    16  H    2.670788   5.019178   6.060321   6.528094   2.197045
    17  H    2.793087   2.616214   6.584099   5.318829   2.160673
    18  Cl   5.273461   5.134769   9.357093   8.075222   4.061312
                   11         12         13         14         15
    11  C    0.000000
    12  C    1.398880   0.000000
    13  C    2.450853   2.852803   0.000000
    14  C    2.555512   2.217727   1.358985   0.000000
    15  C    2.379551   1.383583   2.432321   1.248825   0.000000
    16  H    3.440678   3.932727   1.080278   2.211022   3.410247
    17  H    1.079463   2.133523   3.429967   3.634178   3.352569
    18  Cl   2.728098   1.756656   4.609040   3.873514   2.767785
                   16         17         18
    16  H    0.000000
    17  H    4.339871   0.000000
    18  Cl   5.689073   2.828495   0.000000
 Stoichiometry    C12H2Cl3O(1-)
 Framework group  C1[X(C12H2Cl3O)]
 Deg. of freedom    48
 Full point group                 C1      NOp   1
 RotChk:  IX=0 Diff= 7.11D-03
 Largest Abelian subgroup         C1      NOp   1
 Largest concise Abelian subgroup C1      NOp   1
                         Standard orientation:                         
 ---------------------------------------------------------------------
 Center     Atomic      Atomic             Coordinates (Angstroms)
 Number     Number       Type             X           Y           Z
 ---------------------------------------------------------------------
      1          6           0       -3.339245    1.067914   -0.361245
      2          6           0       -2.571755   -0.163409   -0.055223
      3          6           0       -1.185089   -0.253654    0.097009
      4          6           0       -2.304907    2.068316   -0.427379
      5          6           0       -1.086438    1.972970   -0.280492
      6          6           0       -0.291737    0.847321   -0.033765
      7         17           0       -0.519796   -1.810597    0.561944
      8          8           0       -4.548876    1.143913   -0.500739
      9         17           0       -3.575593   -1.584729    0.115710
     10          6           0        1.165688    0.903979    0.110538
     11          6           0        2.050209   -0.136501   -0.250604
     12          6           0        3.436652   -0.016159   -0.108618
     13          6           0        1.701091    2.125882    0.624849
     14          6           0        3.056156    2.028969    0.660140
     15          6           0        3.929704    1.186894    0.364526
     16          1           0        1.059527    2.939318    0.930983
     17          1           0        1.657021   -1.048682   -0.673180
     18         17           0        4.466711   -1.359796   -0.577084
 ---------------------------------------------------------------------
 Rotational constants (GHZ):           0.8484894           0.2119444           0.1749715
 Leave Link  202 at Tue Apr  5 20:08:08 2022, MaxMem=  1879048192 cpu:               0.4 elap:               0.1
 (Enter /gpfs/software/gaussian16/sse4/tar/g16/l301.exe)
 Standard basis: 6-311+G(d,p) (5D, 7F)
 Ernie: Thresh=  0.10000D-02 Tol=  0.10000D-05 Strict=F.
 There are   404 symmetry adapted cartesian basis functions of A   symmetry.
 There are   388 symmetry adapted basis functions of A   symmetry.
   388 basis functions,   643 primitive gaussians,   404 cartesian basis functions
    67 alpha electrons       67 beta electrons
       nuclear repulsion energy      1246.4484540125 Hartrees.
 IExCor= 4336 DFT=T Ex+Corr=M062X ExCW=0 ScaHFX=  0.540000
 ScaDFX=  1.000000  1.000000  1.000000  1.000000 ScalE2=  1.000000  1.000000
 IRadAn=      5 IRanWt=     -1 IRanGd=            0 ICorTp=0 IEmpDi=  4
 NAtoms=   18 NActive=   18 NUniq=   18 SFac= 1.00D+00 NAtFMM=   60 NAOKFM=F Big=F
 Integral buffers will be    131072 words long.
 Raffenetti 2 integral format.
 Two-electron integral symmetry is turned on.
 Leave Link  301 at Tue Apr  5 20:08:08 2022, MaxMem=  1879048192 cpu:               0.5 elap:               0.1
 (Enter /gpfs/software/gaussian16/sse4/tar/g16/l302.exe)
 NPDir=0 NMtPBC=     1 NCelOv=     1 NCel=       1 NClECP=     1 NCelD=      1
         NCelK=      1 NCelE2=     1 NClLst=     1 CellRange=     0.0.
 One-electron integrals computed using PRISM.
 One-electron integral symmetry used in STVInt
 NBasis=   388 RedAO= T EigKep=  1.06D-06  NBF=   388
 NBsUse=   385 1.00D-06 EigRej=  9.15D-07 NBFU=   385
 Precomputing XC quadrature grid using
 IXCGrd= 4 IRadAn=           5 IRanWt=          -1 IRanGd=           0 AccXCQ= 0.00D+00.
 Generated NRdTot=       0 NPtTot=           0 NUsed=           0 NTot=          32
 NSgBfM=   395   395   395   395   395 MxSgAt=    18 MxSgA2=    18.
 Leave Link  302 at Tue Apr  5 20:08:08 2022, MaxMem=  1879048192 cpu:               2.6 elap:               0.4
 (Enter /gpfs/software/gaussian16/sse4/tar/g16/l303.exe)
 DipDrv:  MaxL=1.
 Leave Link  303 at Tue Apr  5 20:08:09 2022, MaxMem=  1879048192 cpu:               0.3 elap:               0.1
 (Enter /gpfs/software/gaussian16/sse4/tar/g16/l401.exe)
 Initial guess from the checkpoint file:  "checkpoint.chk"
 B after Tr=     0.000000   -0.000000    0.000000
         Rot=    0.999998    0.001026   -0.000300   -0.001933 Ang=   0.25 deg.
 Guess basis will be translated and rotated to current coordinates.
 JPrj=2 DoOrth=T DoCkMO=T.
 Generating alternative initial guess.
 ExpMin= 4.38D-02 ExpMax= 1.06D+05 ExpMxC= 3.62D+03 IAcc=2 IRadAn=         4 AccDes= 0.00D+00
 Harris functional with IExCor= 1009 and IRadAn=       4 diagonalized for initial guess.
 HarFok:  IExCor= 1009 AccDes= 0.00D+00 IRadAn=         4 IDoV= 1 UseB2=F ITyADJ=14
 ICtDFT=  3500011 ScaDFX=  1.000000  1.000000  1.000000  1.000000
 FoFCou: FMM=F IPFlag=           0 FMFlag=      100000 FMFlg1=           0
         NFxFlg=           0 DoJE=T BraDBF=F KetDBF=T FulRan=T
         wScrn=  0.000000 ICntrl=       500 IOpCl=  0 I1Cent=   200000004 NGrid=           0
         NMat0=    1 NMatS0=      1 NMatT0=    0 NMatD0=    1 NMtDS0=    0 NMtDT0=    0
 Petite list used in FoFCou.
 Harris En= -1913.19917280235    
 Leave Link  401 at Tue Apr  5 20:08:10 2022, MaxMem=  1879048192 cpu:              11.9 elap:               1.7
 (Enter /gpfs/software/gaussian16/sse4/tar/g16/l502.exe)
 Integral symmetry usage will be decided dynamically.
 Closed shell SCF:
 Using DIIS extrapolation, IDIIS=  1040.
 NGot=  1879048192 LenX=  1878715301 LenY=  1878551644
 Requested convergence on RMS density matrix=1.00D-08 within 128 cycles.
 Requested convergence on MAX density matrix=1.00D-06.
 Requested convergence on             energy=1.00D-06.
 No special actions if energy rises.
 Fock matrices will be formed incrementally for  20 cycles.

 Cycle   1  Pass 1  IDiag  1:
 FoFJK:  IHMeth= 1 ICntrl=       0 DoSepK=F KAlg= 0 I1Cent=           0 FoldK=F
 IRaf= 820000000 NMat=       1 IRICut=       1 DoRegI=T DoRafI=F ISym2E= 0 IDoP0=0 IntGTp=1.
 FoFCou: FMM=F IPFlag=           0 FMFlag=      100000 FMFlg1=           0
         NFxFlg=           0 DoJE=F BraDBF=F KetDBF=F FulRan=T
         wScrn=  0.000000 ICntrl=         0 IOpCl=  0 I1Cent=           0 NGrid=           0
         NMat0=    1 NMatS0=      1 NMatT0=    0 NMatD0=    1 NMtDS0=    0 NMtDT0=    0
 Symmetry not used in FoFCou.
 E= -1914.04995181603    
 DIIS: error= 2.19D-03 at cycle   1 NSaved=   1.
 NSaved= 1 IEnMin= 1 EnMin= -1914.04995181603     IErMin= 1 ErrMin= 2.19D-03
 ErrMax= 2.19D-03  0.00D+00 EMaxC= 1.00D-01 BMatC= 2.88D-03 BMatP= 2.88D-03
 IDIUse=3 WtCom= 9.78D-01 WtEn= 2.19D-02
 Coeff-Com:  0.100D+01
 Coeff-En:   0.100D+01
 Coeff:      0.100D+01
 Gap=     0.398 Goal=   None    Shift=    0.000
 GapD=    0.398 DampG=1.000 DampE=1.000 DampFc=1.0000 IDamp=-1.
 RMSDP=9.70D-03 MaxDP=8.39D-01              OVMax= 2.61D-02

 Cycle   2  Pass 1  IDiag  1:
 RMSU=  9.67D-03    CP:  1.00D+00
 E= -1914.05520217408     Delta-E=       -0.005250358043 Rises=F Damp=F
 DIIS: error= 4.66D-04 at cycle   2 NSaved=   2.
 NSaved= 2 IEnMin= 2 EnMin= -1914.05520217408     IErMin= 2 ErrMin= 4.66D-04
 ErrMax= 4.66D-04  0.00D+00 EMaxC= 1.00D-01 BMatC= 1.30D-04 BMatP= 2.88D-03
 IDIUse=3 WtCom= 9.95D-01 WtEn= 4.66D-03
 Coeff-Com: -0.299D-01 0.103D+01
 Coeff-En:   0.000D+00 0.100D+01
 Coeff:     -0.298D-01 0.103D+01
 Gap=     0.152 Goal=   None    Shift=    0.000
 RMSDP=3.23D-03 MaxDP=4.84D-01 DE=-5.25D-03 OVMax= 8.17D-03

 Cycle   3  Pass 1  IDiag  1:
 RMSU=  2.33D-03    CP:  9.93D-01  1.12D+00
 E= -1914.05520973935     Delta-E=       -0.000007565275 Rises=F Damp=F
 DIIS: error= 6.71D-04 at cycle   3 NSaved=   3.
 NSaved= 3 IEnMin= 3 EnMin= -1914.05520973935     IErMin= 2 ErrMin= 4.66D-04
 ErrMax= 6.71D-04  0.00D+00 EMaxC= 1.00D-01 BMatC= 2.48D-04 BMatP= 1.30D-04
 IDIUse=3 WtCom= 2.78D-01 WtEn= 7.22D-01
 Coeff-Com: -0.585D-01 0.635D+00 0.424D+00
 Coeff-En:   0.000D+00 0.489D+00 0.511D+00
 Coeff:     -0.163D-01 0.530D+00 0.487D+00
 Gap=     0.154 Goal=   None    Shift=    0.000
 RMSDP=3.54D-03 MaxDP=6.23D-01 DE=-7.57D-06 OVMax= 6.04D-03

 Cycle   4  Pass 1  IDiag  1:
 RMSU=  1.34D-03    CP:  1.01D+00  1.06D+00  2.85D-01
 E= -1914.05542920532     Delta-E=       -0.000219465968 Rises=F Damp=F
 DIIS: error= 2.74D-04 at cycle   4 NSaved=   4.
 NSaved= 4 IEnMin= 4 EnMin= -1914.05542920532     IErMin= 4 ErrMin= 2.74D-04
 ErrMax= 2.74D-04  0.00D+00 EMaxC= 1.00D-01 BMatC= 3.74D-05 BMatP= 1.30D-04
 IDIUse=3 WtCom= 9.97D-01 WtEn= 2.74D-03
 Coeff-Com: -0.190D-01 0.100D+00 0.292D+00 0.627D+00
 Coeff-En:   0.000D+00 0.000D+00 0.133D+00 0.867D+00
 Coeff:     -0.189D-01 0.997D-01 0.292D+00 0.627D+00
 Gap=     0.154 Goal=   None    Shift=    0.000
 RMSDP=6.51D-04 MaxDP=6.86D-02 DE=-2.19D-04 OVMax= 2.26D-03

 Cycle   5  Pass 1  IDiag  1:
 RMSU=  3.05D-04    CP:  1.01D+00  1.08D+00  3.40D-01  9.11D-01
 E= -1914.05546584291     Delta-E=       -0.000036637594 Rises=F Damp=F
 DIIS: error= 8.10D-05 at cycle   5 NSaved=   5.
 NSaved= 5 IEnMin= 5 EnMin= -1914.05546584291     IErMin= 5 ErrMin= 8.10D-05
 ErrMax= 8.10D-05  0.00D+00 EMaxC= 1.00D-01 BMatC= 4.46D-06 BMatP= 3.74D-05
 IDIUse=1 WtCom= 1.00D+00 WtEn= 0.00D+00
 Coeff-Com:  0.725D-03-0.807D-01 0.100D+00 0.423D+00 0.557D+00
 Coeff:      0.725D-03-0.807D-01 0.100D+00 0.423D+00 0.557D+00
 Gap=     0.154 Goal=   None    Shift=    0.000
 RMSDP=1.97D-04 MaxDP=3.12D-02 DE=-3.66D-05 OVMax= 8.23D-04

 Cycle   6  Pass 1  IDiag  1:
 RMSU=  7.40D-05    CP:  1.01D+00  1.08D+00  4.00D-01  9.29D-01  8.89D-01
 E= -1914.05547078863     Delta-E=       -0.000004945720 Rises=F Damp=F
 DIIS: error= 2.58D-05 at cycle   6 NSaved=   6.
 NSaved= 6 IEnMin= 6 EnMin= -1914.05547078863     IErMin= 6 ErrMin= 2.58D-05
 ErrMax= 2.58D-05  0.00D+00 EMaxC= 1.00D-01 BMatC= 3.94D-07 BMatP= 4.46D-06
 IDIUse=1 WtCom= 1.00D+00 WtEn= 0.00D+00
 Coeff-Com:  0.226D-02-0.559D-01 0.276D-01 0.177D+00 0.312D+00 0.537D+00
 Coeff:      0.226D-02-0.559D-01 0.276D-01 0.177D+00 0.312D+00 0.537D+00
 Gap=     0.154 Goal=   None    Shift=    0.000
 RMSDP=6.93D-05 MaxDP=7.54D-03 DE=-4.95D-06 OVMax= 2.60D-04

 Cycle   7  Pass 1  IDiag  1:
 RMSU=  3.34D-05    CP:  1.01D+00  1.08D+00  4.07D-01  9.45D-01  8.47D-01
                    CP:  8.99D-01
 E= -1914.05547123670     Delta-E=       -0.000000448067 Rises=F Damp=F
 DIIS: error= 8.68D-06 at cycle   7 NSaved=   7.
 NSaved= 7 IEnMin= 7 EnMin= -1914.05547123670     IErMin= 7 ErrMin= 8.68D-06
 ErrMax= 8.68D-06  0.00D+00 EMaxC= 1.00D-01 BMatC= 5.34D-08 BMatP= 3.94D-07
 IDIUse=1 WtCom= 1.00D+00 WtEn= 0.00D+00
 Coeff-Com:  0.103D-02-0.133D-01-0.499D-02 0.103D-01 0.556D-01 0.270D+00
 Coeff-Com:  0.681D+00
 Coeff:      0.103D-02-0.133D-01-0.499D-02 0.103D-01 0.556D-01 0.270D+00
 Coeff:      0.681D+00
 Gap=     0.154 Goal=   None    Shift=    0.000
 RMSDP=2.25D-05 MaxDP=3.18D-03 DE=-4.48D-07 OVMax= 1.91D-04

 Cycle   8  Pass 1  IDiag  1:
 RMSU=  1.10D-05    CP:  1.01D+00  1.08D+00  4.00D-01  9.47D-01  8.68D-01
                    CP:  9.63D-01  9.39D-01
 E= -1914.05547133574     Delta-E=       -0.000000099041 Rises=F Damp=F
 DIIS: error= 4.94D-06 at cycle   8 NSaved=   8.
 NSaved= 8 IEnMin= 8 EnMin= -1914.05547133574     IErMin= 8 ErrMin= 4.94D-06
 ErrMax= 4.94D-06  0.00D+00 EMaxC= 1.00D-01 BMatC= 1.58D-08 BMatP= 5.34D-08
 IDIUse=1 WtCom= 1.00D+00 WtEn= 0.00D+00
 Coeff-Com:  0.306D-04 0.658D-02-0.101D-01-0.398D-01-0.464D-01 0.127D-01
 Coeff-Com:  0.390D+00 0.687D+00
 Coeff:      0.306D-04 0.658D-02-0.101D-01-0.398D-01-0.464D-01 0.127D-01
 Coeff:      0.390D+00 0.687D+00
 Gap=     0.154 Goal=   None    Shift=    0.000
 RMSDP=1.86D-05 MaxDP=2.88D-03 DE=-9.90D-08 OVMax= 1.40D-04

 Cycle   9  Pass 1  IDiag  1:
 RMSU=  4.64D-06    CP:  1.01D+00  1.08D+00  4.04D-01  9.42D-01  8.68D-01
                    CP:  1.00D+00  1.23D+00  9.73D-01
 E= -1914.05547137158     Delta-E=       -0.000000035840 Rises=F Damp=F
 DIIS: error= 2.30D-06 at cycle   9 NSaved=   9.
 NSaved= 9 IEnMin= 9 EnMin= -1914.05547137158     IErMin= 9 ErrMin= 2.30D-06
 ErrMax= 2.30D-06  0.00D+00 EMaxC= 1.00D-01 BMatC= 3.00D-09 BMatP= 1.58D-08
 IDIUse=1 WtCom= 1.00D+00 WtEn= 0.00D+00
 Coeff-Com: -0.207D-03 0.637D-02-0.428D-02-0.236D-01-0.363D-01-0.524D-01
 Coeff-Com:  0.568D-01 0.359D+00 0.695D+00
 Coeff:     -0.207D-03 0.637D-02-0.428D-02-0.236D-01-0.363D-01-0.524D-01
 Coeff:      0.568D-01 0.359D+00 0.695D+00
 Gap=     0.154 Goal=   None    Shift=    0.000
 RMSDP=4.17D-06 MaxDP=2.13D-04 DE=-3.58D-08 OVMax= 8.17D-05

 Cycle  10  Pass 1  IDiag  1:
 RMSU=  2.94D-06    CP:  1.01D+00  1.08D+00  4.03D-01  9.41D-01  8.70D-01
                    CP:  1.00D+00  1.25D+00  1.04D+00  1.09D+00
 E= -1914.05547137995     Delta-E=       -0.000000008370 Rises=F Damp=F
 DIIS: error= 1.20D-06 at cycle  10 NSaved=  10.
 NSaved=10 IEnMin=10 EnMin= -1914.05547137995     IErMin=10 ErrMin= 1.20D-06
 ErrMax= 1.20D-06  0.00D+00 EMaxC= 1.00D-01 BMatC= 5.20D-10 BMatP= 3.00D-09
 IDIUse=1 WtCom= 1.00D+00 WtEn= 0.00D+00
 Coeff-Com: -0.909D-04 0.133D-02 0.267D-03-0.188D-02-0.558D-02-0.226D-01
 Coeff-Com: -0.554D-01 0.112D-01 0.304D+00 0.769D+00
 Coeff:     -0.909D-04 0.133D-02 0.267D-03-0.188D-02-0.558D-02-0.226D-01
 Coeff:     -0.554D-01 0.112D-01 0.304D+00 0.769D+00
 Gap=     0.154 Goal=   None    Shift=    0.000
 RMSDP=2.94D-06 MaxDP=3.74D-04 DE=-8.37D-09 OVMax= 4.53D-05

 Cycle  11  Pass 1  IDiag  1:
 RMSU=  8.49D-07    CP:  1.01D+00  1.08D+00  4.04D-01  9.41D-01  8.67D-01
                    CP:  1.00D+00  1.28D+00  1.07D+00  1.24D+00  1.21D+00
 E= -1914.05547138171     Delta-E=       -0.000000001759 Rises=F Damp=F
 DIIS: error= 4.99D-07 at cycle  11 NSaved=  11.
 NSaved=11 IEnMin=11 EnMin= -1914.05547138171     IErMin=11 ErrMin= 4.99D-07
 ErrMax= 4.99D-07  0.00D+00 EMaxC= 1.00D-01 BMatC= 1.47D-10 BMatP= 5.20D-10
 IDIUse=1 WtCom= 1.00D+00 WtEn= 0.00D+00
 Coeff-Com:  0.239D-05-0.902D-03 0.126D-02 0.503D-02 0.601D-02 0.146D-02
 Coeff-Com: -0.464D-01-0.882D-01-0.212D-01 0.403D+00 0.740D+00
 Coeff:      0.239D-05-0.902D-03 0.126D-02 0.503D-02 0.601D-02 0.146D-02
 Coeff:     -0.464D-01-0.882D-01-0.212D-01 0.403D+00 0.740D+00
 Gap=     0.154 Goal=   None    Shift=    0.000
 RMSDP=1.39D-06 MaxDP=9.83D-05 DE=-1.76D-09 OVMax= 2.62D-05

 Cycle  12  Pass 1  IDiag  1:
 RMSU=  6.01D-07    CP:  1.01D+00  1.08D+00  4.04D-01  9.41D-01  8.66D-01
                    CP:  1.00D+00  1.28D+00  1.11D+00  1.34D+00  1.22D+00
                    CP:  1.38D+00
 E= -1914.05547138229     Delta-E=       -0.000000000586 Rises=F Damp=F
 DIIS: error= 2.15D-07 at cycle  12 NSaved=  12.
 NSaved=12 IEnMin=12 EnMin= -1914.05547138229     IErMin=12 ErrMin= 2.15D-07
 ErrMax= 2.15D-07  0.00D+00 EMaxC= 1.00D-01 BMatC= 1.59D-11 BMatP= 1.47D-10
 IDIUse=1 WtCom= 1.00D+00 WtEn= 0.00D+00
 Coeff-Com:  0.170D-04-0.581D-03 0.432D-03 0.230D-02 0.317D-02 0.456D-02
 Coeff-Com: -0.833D-02-0.332D-01-0.590D-01 0.186D-01 0.272D+00 0.800D+00
 Coeff:      0.170D-04-0.581D-03 0.432D-03 0.230D-02 0.317D-02 0.456D-02
 Coeff:     -0.833D-02-0.332D-01-0.590D-01 0.186D-01 0.272D+00 0.800D+00
 Gap=     0.154 Goal=   None    Shift=    0.000
 RMSDP=9.97D-07 MaxDP=1.20D-04 DE=-5.86D-10 OVMax= 9.88D-06

 Cycle  13  Pass 1  IDiag  1:
 RMSU=  2.09D-07    CP:  1.01D+00  1.08D+00  4.04D-01  9.41D-01  8.65D-01
                    CP:  9.98D-01  1.28D+00  1.11D+00  1.35D+00  1.31D+00
                    CP:  1.58D+00  1.18D+00
 E= -1914.05547138221     Delta-E=        0.000000000084 Rises=F Damp=F
 DIIS: error= 7.66D-08 at cycle  13 NSaved=  13.
 NSaved=13 IEnMin=12 EnMin= -1914.05547138229     IErMin=13 ErrMin= 7.66D-08
 ErrMax= 7.66D-08  0.00D+00 EMaxC= 1.00D-01 BMatC= 2.30D-12 BMatP= 1.59D-11
 IDIUse=1 WtCom= 1.00D+00 WtEn= 0.00D+00
 Coeff-Com:  0.503D-05-0.560D-04-0.414D-04 0.192D-04 0.907D-04 0.124D-02
 Coeff-Com:  0.370D-02 0.260D-02-0.151D-01-0.523D-01-0.201D-01 0.256D+00
 Coeff-Com:  0.824D+00
 Coeff:      0.503D-05-0.560D-04-0.414D-04 0.192D-04 0.907D-04 0.124D-02
 Coeff:      0.370D-02 0.260D-02-0.151D-01-0.523D-01-0.201D-01 0.256D+00
 Coeff:      0.824D+00
 Gap=     0.154 Goal=   None    Shift=    0.000
 RMSDP=2.00D-07 MaxDP=1.29D-05 DE= 8.37D-11 OVMax= 3.60D-06

 Cycle  14  Pass 1  IDiag  1:
 RMSU=  9.93D-08    CP:  1.01D+00  1.08D+00  4.04D-01  9.41D-01  8.65D-01
                    CP:  9.98D-01  1.28D+00  1.12D+00  1.36D+00  1.32D+00
                    CP:  1.67D+00  1.32D+00  1.07D+00
 E= -1914.05547138225     Delta-E=       -0.000000000042 Rises=F Damp=F
 DIIS: error= 3.51D-08 at cycle  14 NSaved=  14.
 NSaved=14 IEnMin=12 EnMin= -1914.05547138229     IErMin=14 ErrMin= 3.51D-08
 ErrMax= 3.51D-08  0.00D+00 EMaxC= 1.00D-01 BMatC= 5.70D-13 BMatP= 2.30D-12
 IDIUse=1 WtCom= 1.00D+00 WtEn= 0.00D+00
 Coeff-Com: -0.160D-05 0.106D-03-0.113D-03-0.508D-03-0.671D-03-0.433D-03
 Coeff-Com:  0.347D-02 0.861D-02 0.688D-02-0.278D-01-0.689D-01-0.697D-01
 Coeff-Com:  0.356D+00 0.793D+00
 Coeff:     -0.160D-05 0.106D-03-0.113D-03-0.508D-03-0.671D-03-0.433D-03
 Coeff:      0.347D-02 0.861D-02 0.688D-02-0.278D-01-0.689D-01-0.697D-01
 Coeff:      0.356D+00 0.793D+00
 Gap=     0.154 Goal=   None    Shift=    0.000
 RMSDP=8.81D-08 MaxDP=5.00D-06 DE=-4.18D-11 OVMax= 1.67D-06

 Cycle  15  Pass 1  IDiag  1:
 RMSU=  4.08D-08    CP:  1.01D+00  1.08D+00  4.04D-01  9.41D-01  8.65D-01
                    CP:  9.99D-01  1.28D+00  1.12D+00  1.36D+00  1.32D+00
                    CP:  1.70D+00  1.40D+00  1.24D+00  1.06D+00
 E= -1914.05547138227     Delta-E=       -0.000000000017 Rises=F Damp=F
 DIIS: error= 9.84D-09 at cycle  15 NSaved=  15.
 NSaved=15 IEnMin=12 EnMin= -1914.05547138229     IErMin=15 ErrMin= 9.84D-09
 ErrMax= 9.84D-09  0.00D+00 EMaxC= 1.00D-01 BMatC= 6.01D-14 BMatP= 5.70D-13
 IDIUse=1 WtCom= 1.00D+00 WtEn= 0.00D+00
 Coeff-Com: -0.115D-05 0.430D-04-0.334D-04-0.180D-03-0.239D-03-0.290D-03
 Coeff-Com:  0.702D-03 0.250D-02 0.421D-02-0.300D-02-0.209D-01-0.566D-01
 Coeff-Com:  0.197D-01 0.271D+00 0.783D+00
 Coeff:     -0.115D-05 0.430D-04-0.334D-04-0.180D-03-0.239D-03-0.290D-03
 Coeff:      0.702D-03 0.250D-02 0.421D-02-0.300D-02-0.209D-01-0.566D-01
 Coeff:      0.197D-01 0.271D+00 0.783D+00
 Gap=     0.154 Goal=   None    Shift=    0.000
 RMSDP=3.94D-08 MaxDP=6.28D-06 DE=-1.73D-11 OVMax= 5.08D-07

 Cycle  16  Pass 1  IDiag  1:
 RMSU=  1.28D-08    CP:  1.01D+00  1.08D+00  4.04D-01  9.41D-01  8.65D-01
                    CP:  9.99D-01  1.28D+00  1.12D+00  1.36D+00  1.32D+00
                    CP:  1.71D+00  1.41D+00  1.25D+00  1.11D+00  9.47D-01
 E= -1914.05547138243     Delta-E=       -0.000000000157 Rises=F Damp=F
 DIIS: error= 4.42D-09 at cycle  16 NSaved=  16.
 NSaved=16 IEnMin=16 EnMin= -1914.05547138243     IErMin=16 ErrMin= 4.42D-09
 ErrMax= 4.42D-09  0.00D+00 EMaxC= 1.00D-01 BMatC= 9.65D-15 BMatP= 6.01D-14
 IDIUse=1 WtCom= 1.00D+00 WtEn= 0.00D+00
 Coeff-Com: -0.113D-06-0.362D-05 0.836D-05 0.267D-04 0.358D-04-0.254D-04
 Coeff-Com: -0.356D-03-0.667D-03 0.288D-03 0.390D-02 0.448D-02-0.747D-02
 Coeff-Com: -0.582D-01-0.441D-01 0.271D+00 0.831D+00
 Coeff:     -0.113D-06-0.362D-05 0.836D-05 0.267D-04 0.358D-04-0.254D-04
 Coeff:     -0.356D-03-0.667D-03 0.288D-03 0.390D-02 0.448D-02-0.747D-02
 Coeff:     -0.582D-01-0.441D-01 0.271D+00 0.831D+00
 Gap=     0.154 Goal=   None    Shift=    0.000
 RMSDP=1.93D-08 MaxDP=2.25D-06 DE=-1.57D-10 OVMax= 1.98D-07

 Cycle  17  Pass 1  IDiag  1:
 RMSU=  3.94D-09    CP:  1.01D+00  1.08D+00  4.04D-01  9.41D-01  8.65D-01
                    CP:  9.99D-01  1.28D+00  1.12D+00  1.36D+00  1.32D+00
                    CP:  1.71D+00  1.41D+00  1.26D+00  1.15D+00  1.02D+00
                    CP:  1.21D+00
 E= -1914.05547138239     Delta-E=        0.000000000038 Rises=F Damp=F
 DIIS: error= 1.25D-09 at cycle  17 NSaved=  17.
 NSaved=17 IEnMin=16 EnMin= -1914.05547138243     IErMin=17 ErrMin= 1.25D-09
 ErrMax= 1.25D-09  0.00D+00 EMaxC= 1.00D-01 BMatC= 1.58D-15 BMatP= 9.65D-15
 IDIUse=1 WtCom= 1.00D+00 WtEn= 0.00D+00
 Large coefficients: NSaved= 17 BigCof=    0.00 CofMax=   10.00 Det=-8.65D-15
 Inversion failed.  Reducing to 16 matrices.
 Large coefficients: NSaved= 16 BigCof=    0.00 CofMax=   10.00 Det=-8.66D-15
 Inversion failed.  Reducing to 15 matrices.
 Coeff-Com:  0.149D-05 0.427D-05 0.407D-05-0.123D-04-0.735D-04-0.158D-03
 Coeff-Com:  0.402D-04 0.102D-02 0.152D-02 0.863D-03-0.176D-01-0.311D-01
 Coeff-Com:  0.113D-01 0.309D+00 0.726D+00
 Coeff:      0.149D-05 0.427D-05 0.407D-05-0.123D-04-0.735D-04-0.158D-03
 Coeff:      0.402D-04 0.102D-02 0.152D-02 0.863D-03-0.176D-01-0.311D-01
 Coeff:      0.113D-01 0.309D+00 0.726D+00
 Gap=     0.154 Goal=   None    Shift=    0.000
 RMSDP=5.97D-09 MaxDP=9.57D-07 DE= 3.82D-11 OVMax= 3.67D-08

 SCF Done:  E(RM062X) =  -1914.05547138     A.U. after   17 cycles
            NFock= 17  Conv=0.60D-08     -V/T= 2.0025
 KE= 1.909208415573D+03 PE=-7.033656448114D+03 EE= 1.963944107146D+03
 Leave Link  502 at Tue Apr  5 20:12:03 2022, MaxMem=  1879048192 cpu:            1622.8 elap:             232.4
 (Enter /gpfs/software/gaussian16/sse4/tar/g16/l701.exe)
 ... and contract with generalized density number  0.
 Compute integral first derivatives.
 Leave Link  701 at Tue Apr  5 20:12:03 2022, MaxMem=  1879048192 cpu:               1.4 elap:               0.2
 (Enter /gpfs/software/gaussian16/sse4/tar/g16/l702.exe)
 L702 exits ... SP integral derivatives will be done elsewhere.
 Leave Link  702 at Tue Apr  5 20:12:03 2022, MaxMem=  1879048192 cpu:               0.1 elap:               0.0
 (Enter /gpfs/software/gaussian16/sse4/tar/g16/l703.exe)
 Integral derivatives from FoFJK, PRISM(SPDF).
 Compute integral first derivatives, UseDBF=F ICtDFT=           0.
 Calling FoFJK, ICntrl=      2127 FMM=F ISym2X=0 I1Cent= 0 IOpClX= 0 NMat=1 NMatS=1 NMatT=0.
 FoFJK:  IHMeth= 1 ICntrl=    2127 DoSepK=F KAlg= 0 I1Cent=           0 FoldK=F
 IRaf=         0 NMat=       1 IRICut=       1 DoRegI=T DoRafI=F ISym2E= 0 IDoP0=0 IntGTp=1.
 FoFCou: FMM=F IPFlag=           0 FMFlag=      100000 FMFlg1=         800
         NFxFlg=           0 DoJE=F BraDBF=F KetDBF=F FulRan=T
         wScrn=  0.000000 ICntrl=      2127 IOpCl=  0 I1Cent=           0 NGrid=           0
         NMat0=    1 NMatS0=      1 NMatT0=    0 NMatD0=    1 NMtDS0=    0 NMtDT0=    0
 Symmetry not used in FoFCou.
 Leave Link  703 at Tue Apr  5 20:12:35 2022, MaxMem=  1879048192 cpu:             226.9 elap:              32.5
 (Enter /gpfs/software/gaussian16/sse4/tar/g16/l716.exe)
 Dipole        = 2.65809779D+00-5.96269366D-01 4.05353352D-01
 ***** Axes restored to original set *****
 -------------------------------------------------------------------
 Center     Atomic                   Forces (Hartrees/Bohr)
 Number     Number              X              Y              Z
 -------------------------------------------------------------------
      1        6           0.000429876   -0.000630826   -0.001116868
      2        6          -0.002170755   -0.000635494   -0.000131140
      3        6           0.001381444   -0.000093936   -0.000070842
      4        6          -0.001404522    0.000251529    0.000681062
      5        6           0.002219431    0.000968985    0.000525676
      6        6           0.001121801   -0.001240659    0.000153188
      7       17           0.000212060    0.000632761    0.000144114
      8        8          -0.002035914    0.000880125    0.000262995
      9       17           0.000320522   -0.000479238    0.000118000
     10        6           0.000384070   -0.001013144   -0.002323436
     11        6           0.001693789    0.000468136    0.000795476
     12        6           0.000027268    0.000675586    0.000640035
     13        6          -0.001500748   -0.000348120    0.000079030
     14        6           0.002652014    0.001110951    0.000963626
     15        6          -0.003349247   -0.001850828   -0.001761451
     16        1           0.000218220    0.000295755    0.000114980
     17        1          -0.000454141    0.000139334    0.000195283
     18       17           0.000254831    0.000869082    0.000730272
 -------------------------------------------------------------------
 Cartesian Forces:  Max     0.003349247 RMS     0.001125429
 Leave Link  716 at Tue Apr  5 20:12:35 2022, MaxMem=  1879048192 cpu:               0.2 elap:               0.0
 (Enter /gpfs/software/gaussian16/sse4/tar/g16/l103.exe)

 GradGradGradGradGradGradGradGradGradGradGradGradGradGradGradGradGradGrad
 Berny optimization.
 Using GEDIIS/GDIIS optimizer.
 FormGI is forming the generalized inverse of G from B-inverse, IUseBI=4.
 GSVD:  received Info=                   1 from GESDD.
 Internal  Forces:  Max     0.002841085 RMS     0.000797897
 Search for a local minimum.
 Step number   9 out of a maximum of   95
 All quantities printed in internal units (Hartrees-Bohrs-Radians)
 RMS Force = .79790D-03 SwitMx=.10000D-02 MixMth= 2
 Mixed Optimization -- En-DIIS/RFO-DIIS
 Update second derivatives using D2CorX and points    7    6    8    9
 DE= -3.57D-04 DEPred=-3.43D-04 R= 1.04D+00
 TightC=F SS=  1.41D+00  RLast= 1.15D-01 DXNew= 1.2091D+00 3.4523D-01
 Trust test= 1.04D+00 RLast= 1.15D-01 DXMaxT set to 7.19D-01
 ITU=  1  1 -1  1  1  0  1  1  0
 Use linear search instead of GDIIS.
     Eigenvalues ---    0.00378   0.00840   0.01194   0.01457   0.01649
     Eigenvalues ---    0.01748   0.01953   0.02002   0.02047   0.02091
     Eigenvalues ---    0.02124   0.02223   0.02633   0.03039   0.05367
     Eigenvalues ---    0.12055   0.15372   0.16231   0.20265   0.23387
     Eigenvalues ---    0.23964   0.24899   0.24986   0.24995   0.24997
     Eigenvalues ---    0.25118   0.25480   0.27722   0.29843   0.30045
     Eigenvalues ---    0.31604   0.32437   0.32904   0.33860   0.35024
     Eigenvalues ---    0.36030   0.39377   0.39638   0.41080   0.41713
     Eigenvalues ---    0.42381   0.45451   0.47036   0.51129   0.59241
     Eigenvalues ---    0.78940   0.95882   1.06175
 RFO step:  Lambda=-2.13608675D-04 EMin= 3.78082804D-03
 Quartic linear search produced a step of  0.04515.
 Iteration  1 RMS(Cart)=  0.04053012 RMS(Int)=  0.00048525
 Iteration  2 RMS(Cart)=  0.00080373 RMS(Int)=  0.00001304
 Iteration  3 RMS(Cart)=  0.00000025 RMS(Int)=  0.00001304
 ITry= 1 IFail=0 DXMaxC= 1.62D-01 DCOld= 1.00D+10 DXMaxT= 7.19D-01 DXLimC= 3.00D+00 Rises=F
 Variable       Old X    -DE/DX   Delta X   Delta X   Delta X     New X
                                 (Linear)    (Quad)   (Total)
    R1        2.80218  -0.00055  -0.00014  -0.00257  -0.00271   2.79947
    R2        2.72215   0.00081  -0.00028  -0.00084  -0.00113   2.72102
    R3        2.30550   0.00185   0.00010   0.00220   0.00230   2.30780
    R4        2.64167   0.00205  -0.00014   0.00289   0.00275   2.64443
    R5        3.30408  -0.00057  -0.00036  -0.00290  -0.00326   3.30082
    R6        2.69067   0.00039  -0.00050  -0.00218  -0.00268   2.68799
    R7        3.31799   0.00067  -0.00023   0.00088   0.00066   3.31865
    R8        2.32623   0.00284   0.00011   0.00326   0.00337   2.32960
    R9        2.64529  -0.00039  -0.00020  -0.00183  -0.00202   2.64326
   R10        2.76967  -0.00009  -0.00003   0.00062   0.00059   2.77027
   R11        2.66940   0.00159   0.00021   0.00410   0.00431   2.67371
   R12        2.70186  -0.00073  -0.00036  -0.00322  -0.00357   2.69828
   R13        2.64350  -0.00101  -0.00021  -0.00327  -0.00348   2.64002
   R14        2.03989   0.00043   0.00000   0.00119   0.00119   2.04108
   R15        2.61459   0.00060   0.00001   0.00244   0.00245   2.61704
   R16        3.31960   0.00113   0.00035   0.00582   0.00617   3.32577
   R17        2.56811   0.00069   0.00024   0.00165   0.00189   2.57000
   R18        2.04143  -0.00037   0.00003  -0.00107  -0.00103   2.04040
   R19        2.35994  -0.00207   0.00008  -0.00325  -0.00318   2.35676
    A1        1.78699  -0.00108   0.00012  -0.00450  -0.00440   1.78259
    A2        2.19999  -0.00086  -0.00001  -0.00202  -0.00203   2.19797
    A3        2.29617   0.00194  -0.00008   0.00649   0.00641   2.30258
    A4        2.20123   0.00067  -0.00016   0.00106   0.00089   2.20212
    A5        1.98017  -0.00042  -0.00002  -0.00102  -0.00105   1.97912
    A6        2.10179  -0.00025   0.00020  -0.00004   0.00015   2.10194
    A7        2.16815   0.00048   0.00003   0.00085   0.00088   2.16903
    A8        2.05098  -0.00023   0.00021   0.00123   0.00143   2.05241
    A9        2.06264  -0.00024  -0.00030  -0.00216  -0.00246   2.06018
   A10        2.28032   0.00067   0.00007   0.00777   0.00784   2.28815
   A11        2.27215   0.00001  -0.00037  -0.00650  -0.00687   2.26528
   A12        1.85645  -0.00074   0.00029   0.00139   0.00168   1.85813
   A13        2.27150  -0.00091  -0.00065  -0.00950  -0.01015   2.26134
   A14        2.15412   0.00166   0.00031   0.00820   0.00850   2.16261
   A15        2.17610  -0.00155  -0.00012  -0.00748  -0.00761   2.16849
   A16        2.02731   0.00090   0.00009   0.00359   0.00367   2.03098
   A17        2.07942   0.00064   0.00004   0.00364   0.00367   2.08310
   A18        2.13092   0.00008   0.00011   0.00095   0.00106   2.13198
   A19        2.08798  -0.00032   0.00027  -0.00148  -0.00121   2.08677
   A20        2.06398   0.00024  -0.00037   0.00047   0.00009   2.06408
   A21        2.05184  -0.00159  -0.00010  -0.00405  -0.00415   2.04768
   A22        2.08093   0.00031   0.00021   0.00133   0.00154   2.08247
   A23        2.14995   0.00128  -0.00011   0.00271   0.00260   2.15255
   A24        1.89841  -0.00072  -0.00005  -0.00672  -0.00677   1.89164
   A25        2.12124   0.00041   0.00039   0.00417   0.00455   2.12579
   A26        2.26336   0.00031  -0.00034   0.00240   0.00204   2.26541
   A27        2.40300  -0.00041  -0.00004   0.00558   0.00554   2.40854
   A28        2.00203   0.00201   0.00004   0.00066   0.00069   2.00272
    D1       -0.01442   0.00029  -0.00011   0.00498   0.00484  -0.00958
    D2        3.12591   0.00039  -0.00114   0.00629   0.00513   3.13104
    D3        3.13444  -0.00024  -0.00155   0.00836   0.00679   3.14123
    D4       -0.00841  -0.00014  -0.00257   0.00966   0.00707  -0.00134
    D5        0.00460  -0.00040  -0.00025  -0.00915  -0.00941  -0.00481
    D6        3.13834   0.00016   0.00131  -0.01285  -0.01158   3.12676
    D7       -0.00936  -0.00002   0.00011   0.00039   0.00049  -0.00887
    D8        3.07384   0.00007  -0.00134  -0.00118  -0.00252   3.07132
    D9        3.13357  -0.00012   0.00120  -0.00100   0.00018   3.13376
   D10       -0.06641  -0.00003  -0.00024  -0.00257  -0.00282  -0.06923
   D11        0.03822  -0.00020   0.00019  -0.00305  -0.00285   0.03537
   D12        3.12920   0.00007  -0.00126  -0.00073  -0.00197   3.12723
   D13       -3.04462  -0.00029   0.00163  -0.00158   0.00005  -3.04457
   D14        0.04636  -0.00002   0.00019   0.00074   0.00093   0.04729
   D15        0.03366   0.00022   0.00066   0.00774   0.00840   0.04206
   D16       -0.05212   0.00016  -0.00056  -0.00024  -0.00078  -0.05290
   D17        3.13583  -0.00001   0.00078  -0.00174  -0.00094   3.13489
   D18        0.59639   0.00026   0.00076   0.06425   0.06499   0.66138
   D19       -2.57397   0.00005   0.00112   0.05437   0.05550  -2.51847
   D20       -2.60340   0.00049  -0.00090   0.06662   0.06570  -2.53769
   D21        0.50943   0.00029  -0.00054   0.05674   0.05621   0.56564
   D22        3.12371  -0.00010   0.00018  -0.00606  -0.00584   3.11787
   D23        0.00904  -0.00004   0.00008  -0.00352  -0.00341   0.00563
   D24        0.01168   0.00011  -0.00019   0.00410   0.00393   0.01561
   D25       -3.10299   0.00017  -0.00029   0.00665   0.00635  -3.09663
   D26       -3.11163   0.00007  -0.00018   0.00281   0.00268  -3.10895
   D27        0.04820   0.00019  -0.00015   0.01051   0.01039   0.05859
   D28        0.00288  -0.00016   0.00016  -0.00669  -0.00652  -0.00364
   D29       -3.12048  -0.00004   0.00019   0.00101   0.00119  -3.11929
   D30       -0.03506   0.00009   0.00006   0.00107   0.00114  -0.03392
   D31        3.13830   0.00006  -0.00006   0.00170   0.00164   3.13994
   D32        3.07997   0.00002   0.00018  -0.00147  -0.00128   3.07869
   D33       -0.02986  -0.00001   0.00006  -0.00084  -0.00078  -0.03064
   D34        0.04192  -0.00010   0.00007  -0.00254  -0.00248   0.03943
   D35       -3.13280  -0.00010   0.00021  -0.00324  -0.00303  -3.13583
   D36        0.00974   0.00011  -0.00001   0.00644   0.00643   0.01617
   D37        3.13114  -0.00003  -0.00003  -0.00207  -0.00208   3.12906
   D38       -0.03339   0.00000  -0.00011  -0.00179  -0.00190  -0.03529
         Item               Value     Threshold  Converged?
 Maximum Force            0.002841     0.000450     NO 
 RMS     Force            0.000798     0.000300     NO 
 Maximum Displacement     0.162393     0.001800     NO 
 RMS     Displacement     0.040455     0.001200     NO 
 Predicted change in Energy=-1.092072D-04
 Lowest energy point so far.  Saving SCF results.
 GradGradGradGradGradGradGradGradGradGradGradGradGradGradGradGradGradGrad

 Leave Link  103 at Tue Apr  5 20:12:36 2022, MaxMem=  1879048192 cpu:               0.2 elap:               0.0
 (Enter /gpfs/software/gaussian16/sse4/tar/g16/l202.exe)
                          Input orientation:                          
 ---------------------------------------------------------------------
 Center     Atomic      Atomic             Coordinates (Angstroms)
 Number     Number       Type             X           Y           Z
 ---------------------------------------------------------------------
      1          6           0       -4.106880   -0.962506   -0.031611
      2          6           0       -3.432124    0.351654    0.079191
      3          6           0       -2.052666    0.566307    0.175393
      4          6           0       -2.993737   -1.875839   -0.024789
      5          6           0       -1.779791   -1.673439    0.046610
      6          6           0       -1.079670   -0.471155    0.191035
      7         17           0       -1.487046    2.228829    0.188209
      8          8           0       -5.311544   -1.144842   -0.114992
      9         17           0       -4.539895    1.702163    0.080654
     10          6           0        0.381288   -0.380017    0.270660
     11          6           0        1.078243    0.565723    1.059127
     12          6           0        2.473447    0.595628    1.124137
     13          6           0        1.118664   -1.351511   -0.471828
     14          6           0        2.444503   -1.144489   -0.250795
     15          6           0        3.163843   -0.371357    0.412670
     16          1           0        0.628284   -2.078367   -1.101930
     17          1           0        0.523159    1.275384    1.654836
     18         17           0        3.263592    1.806565    2.127443
 ---------------------------------------------------------------------
                    Distance matrix (angstroms):
                    1          2          3          4          5
     1  C    0.000000
     2  C    1.481415   0.000000
     3  C    2.569031   1.399370   0.000000
     4  C    1.439900   2.272603   2.624837   0.000000
     5  C    2.434520   2.613861   2.259980   1.232772   0.000000
     6  C    3.074899   2.494707   1.422425   2.383982   1.398755
     7  Cl   4.134788   2.705365   1.756152   4.377646   3.915794
     8  O    1.221235   2.410275   3.692241   2.432021   3.574746
     9  Cl   2.701957   1.746721   2.735956   3.899209   4.360508
    10  C    4.535892   3.887687   2.613185   3.703453   2.528518
    11  C    5.514589   4.620553   3.253241   4.870022   3.769270
    12  C    6.860338   6.002266   4.624572   6.108869   4.939611
    13  C    5.258463   4.890201   3.762215   4.169725   2.962003
    14  C    6.557575   6.073062   4.830423   5.491849   4.267658
    15  C    7.308233   6.643850   5.305420   6.353789   5.125323
    16  H    4.981216   4.877188   3.976600   3.784215   2.698507
    17  H    5.411979   4.356627   3.053918   5.011976   4.072533
    18  Cl   8.164137   7.151553   5.797529   7.572738   6.471167
                    6          7          8          9         10
     6  C    0.000000
     7  Cl   2.730545   0.000000
     8  O    4.296076   5.108852   0.000000
     9  Cl   4.087622   3.099812   2.956207   0.000000
    10  C    1.465962   3.209914   5.756911   5.346926   0.000000
    11  C    2.546622   3.178856   6.718182   5.814842   1.414868
    12  C    3.825355   4.385066   8.072841   7.176367   2.461186
    13  C    2.459083   4.477076   6.443417   6.453639   1.427870
    14  C    3.615023   5.198949   7.757237   7.549511   2.261236
    15  C    4.250469   5.333115   8.526951   7.984817   2.786190
    16  H    2.678059   4.969005   6.093199   6.511605   2.197590
    17  H    2.786067   2.664765   6.559995   5.319277   2.162504
    18  Cl   5.272723   5.148543   9.341963   8.068126   4.066505
                   11         12         13         14         15
    11  C    0.000000
    12  C    1.397038   0.000000
    13  C    2.453822   2.859002   0.000000
    14  C    2.550958   2.217946   1.359986   0.000000
    15  C    2.376080   1.384880   2.434296   1.247144   0.000000
    16  H    3.444393   3.938306   1.079732   2.212513   3.411299
    17  H    1.080095   2.132447   3.431895   3.630258   3.350813
    18  Cl   2.730703   1.759921   4.618481   3.877582   2.773759
                   16         17         18
    16  H    0.000000
    17  H    4.342632   0.000000
    18  Cl   5.697929   2.831163   0.000000
 Stoichiometry    C12H2Cl3O(1-)
 Framework group  C1[X(C12H2Cl3O)]
 Deg. of freedom    48
 Full point group                 C1      NOp   1
 RotChk:  IX=0 Diff= 1.72D-02
 Largest Abelian subgroup         C1      NOp   1
 Largest concise Abelian subgroup C1      NOp   1
                         Standard orientation:                         
 ---------------------------------------------------------------------
 Center     Atomic      Atomic             Coordinates (Angstroms)
 Number     Number       Type             X           Y           Z
 ---------------------------------------------------------------------
      1          6           0       -3.338515    1.056740   -0.399801
      2          6           0       -2.569171   -0.162847   -0.060231
      3          6           0       -1.182395   -0.244318    0.108443
      4          6           0       -2.303555    2.054462   -0.481790
      5          6           0       -1.084539    1.973066   -0.317163
      6          6           0       -0.291932    0.855547   -0.035307
      7         17           0       -0.513986   -1.786655    0.616869
      8          8           0       -4.549122    1.122805   -0.546358
      9         17           0       -3.568465   -1.582854    0.129569
     10          6           0        1.163950    0.905894    0.128756
     11          6           0        2.046403   -0.125147   -0.271345
     12          6           0        3.431090   -0.019332   -0.119167
     13          6           0        1.697713    2.105285    0.690335
     14          6           0        3.052583    1.994330    0.730057
     15          6           0        3.924263    1.162930    0.407075
     16          1           0        1.059883    2.908589    1.027527
     17          1           0        1.649439   -1.016319   -0.734851
     18         17           0        4.459410   -1.348983   -0.640614
 ---------------------------------------------------------------------
 Rotational constants (GHZ):           0.8475198           0.2115990           0.1759322
 Leave Link  202 at Tue Apr  5 20:12:36 2022, MaxMem=  1879048192 cpu:               0.2 elap:               0.0
 (Enter /gpfs/software/gaussian16/sse4/tar/g16/l301.exe)
 Standard basis: 6-311+G(d,p) (5D, 7F)
 Ernie: Thresh=  0.10000D-02 Tol=  0.10000D-05 Strict=F.
 There are   404 symmetry adapted cartesian basis functions of A   symmetry.
 There are   388 symmetry adapted basis functions of A   symmetry.
   388 basis functions,   643 primitive gaussians,   404 cartesian basis functions
    67 alpha electrons       67 beta electrons
       nuclear repulsion energy      1246.7317117103 Hartrees.
 IExCor= 4336 DFT=T Ex+Corr=M062X ExCW=0 ScaHFX=  0.540000
 ScaDFX=  1.000000  1.000000  1.000000  1.000000 ScalE2=  1.000000  1.000000
 IRadAn=      5 IRanWt=     -1 IRanGd=            0 ICorTp=0 IEmpDi=  4
 NAtoms=   18 NActive=   18 NUniq=   18 SFac= 1.00D+00 NAtFMM=   60 NAOKFM=F Big=F
 Integral buffers will be    131072 words long.
 Raffenetti 2 integral format.
 Two-electron integral symmetry is turned on.
 Leave Link  301 at Tue Apr  5 20:12:36 2022, MaxMem=  1879048192 cpu:               0.4 elap:               0.1
 (Enter /gpfs/software/gaussian16/sse4/tar/g16/l302.exe)
 NPDir=0 NMtPBC=     1 NCelOv=     1 NCel=       1 NClECP=     1 NCelD=      1
         NCelK=      1 NCelE2=     1 NClLst=     1 CellRange=     0.0.
 One-electron integrals computed using PRISM.
 One-electron integral symmetry used in STVInt
 NBasis=   388 RedAO= T EigKep=  1.16D-06  NBF=   388
 NBsUse=   385 1.00D-06 EigRej=  9.36D-07 NBFU=   385
 Precomputing XC quadrature grid using
 IXCGrd= 4 IRadAn=           5 IRanWt=          -1 IRanGd=           0 AccXCQ= 0.00D+00.
 Generated NRdTot=       0 NPtTot=           0 NUsed=           0 NTot=          32
 NSgBfM=   395   395   395   395   395 MxSgAt=    18 MxSgA2=    18.
 Leave Link  302 at Tue Apr  5 20:12:36 2022, MaxMem=  1879048192 cpu:               2.7 elap:               0.4
 (Enter /gpfs/software/gaussian16/sse4/tar/g16/l303.exe)
 DipDrv:  MaxL=1.
 Leave Link  303 at Tue Apr  5 20:12:36 2022, MaxMem=  1879048192 cpu:               0.3 elap:               0.1
 (Enter /gpfs/software/gaussian16/sse4/tar/g16/l401.exe)
 Initial guess from the checkpoint file:  "checkpoint.chk"
 B after Tr=     0.000000    0.000000    0.000000
         Rot=    1.000000   -0.000204   -0.000098   -0.000202 Ang=  -0.03 deg.
 Guess basis will be translated and rotated to current coordinates.
 JPrj=2 DoOrth=T DoCkMO=T.
 Generating alternative initial guess.
 ExpMin= 4.38D-02 ExpMax= 1.06D+05 ExpMxC= 3.62D+03 IAcc=2 IRadAn=         4 AccDes= 0.00D+00
 Harris functional with IExCor= 1009 and IRadAn=       4 diagonalized for initial guess.
 HarFok:  IExCor= 1009 AccDes= 0.00D+00 IRadAn=         4 IDoV= 1 UseB2=F ITyADJ=14
 ICtDFT=  3500011 ScaDFX=  1.000000  1.000000  1.000000  1.000000
 FoFCou: FMM=F IPFlag=           0 FMFlag=      100000 FMFlg1=           0
         NFxFlg=           0 DoJE=T BraDBF=F KetDBF=T FulRan=T
         wScrn=  0.000000 ICntrl=       500 IOpCl=  0 I1Cent=   200000004 NGrid=           0
         NMat0=    1 NMatS0=      1 NMatT0=    0 NMatD0=    1 NMtDS0=    0 NMtDT0=    0
 Petite list used in FoFCou.
 Harris En= -1913.19886360196    
 Leave Link  401 at Tue Apr  5 20:12:38 2022, MaxMem=  1879048192 cpu:              11.6 elap:               1.7
 (Enter /gpfs/software/gaussian16/sse4/tar/g16/l502.exe)
 Integral symmetry usage will be decided dynamically.
 Closed shell SCF:
 Using DIIS extrapolation, IDIIS=  1040.
 NGot=  1879048192 LenX=  1878715301 LenY=  1878551644
 Requested convergence on RMS density matrix=1.00D-08 within 128 cycles.
 Requested convergence on MAX density matrix=1.00D-06.
 Requested convergence on             energy=1.00D-06.
 No special actions if energy rises.
 Fock matrices will be formed incrementally for  20 cycles.

 Cycle   1  Pass 1  IDiag  1:
 FoFJK:  IHMeth= 1 ICntrl=       0 DoSepK=F KAlg= 0 I1Cent=           0 FoldK=F
 IRaf= 820000000 NMat=       1 IRICut=       1 DoRegI=T DoRafI=F ISym2E= 0 IDoP0=0 IntGTp=1.
 FoFCou: FMM=F IPFlag=           0 FMFlag=      100000 FMFlg1=           0
         NFxFlg=           0 DoJE=F BraDBF=F KetDBF=F FulRan=T
         wScrn=  0.000000 ICntrl=         0 IOpCl=  0 I1Cent=           0 NGrid=           0
         NMat0=    1 NMatS0=      1 NMatT0=    0 NMatD0=    1 NMtDS0=    0 NMtDT0=    0
 Symmetry not used in FoFCou.
 E= -1914.03635767048    
 DIIS: error= 4.17D-03 at cycle   1 NSaved=   1.
 NSaved= 1 IEnMin= 1 EnMin= -1914.03635767048     IErMin= 1 ErrMin= 4.17D-03
 ErrMax= 4.17D-03  0.00D+00 EMaxC= 1.00D-01 BMatC= 8.86D-03 BMatP= 8.86D-03
 IDIUse=3 WtCom= 9.58D-01 WtEn= 4.17D-02
 Coeff-Com:  0.100D+01
 Coeff-En:   0.100D+01
 Coeff:      0.100D+01
 Gap=     0.400 Goal=   None    Shift=    0.000
 GapD=    0.400 DampG=2.000 DampE=1.000 DampFc=2.0000 IDamp=-1.
 RMSDP=2.20D-02 MaxDP=2.59D+00              OVMax= 5.81D-02

 Cycle   2  Pass 1  IDiag  1:
 RMSU=  1.78D-02    CP:  9.27D-01
 E= -1914.05493390159     Delta-E=       -0.018576231104 Rises=F Damp=F
 DIIS: error= 4.78D-04 at cycle   2 NSaved=   2.
 NSaved= 2 IEnMin= 2 EnMin= -1914.05493390159     IErMin= 2 ErrMin= 4.78D-04
 ErrMax= 4.78D-04  0.00D+00 EMaxC= 1.00D-01 BMatC= 1.97D-04 BMatP= 8.86D-03
 IDIUse=3 WtCom= 9.95D-01 WtEn= 4.78D-03
 Coeff-Com: -0.761D-01 0.108D+01
 Coeff-En:   0.000D+00 0.100D+01
 Coeff:     -0.758D-01 0.108D+01
 Gap=     0.152 Goal=   None    Shift=    0.000
 RMSDP=3.68D-03 MaxDP=3.49D-01 DE=-1.86D-02 OVMax= 1.09D-02

 Cycle   3  Pass 1  IDiag  1:
 RMSU=  2.94D-03    CP:  9.30D-01  8.82D-01
 E= -1914.05545211338     Delta-E=       -0.000518211791 Rises=F Damp=F
 DIIS: error= 4.94D-04 at cycle   3 NSaved=   3.
 NSaved= 3 IEnMin= 3 EnMin= -1914.05545211338     IErMin= 2 ErrMin= 4.78D-04
 ErrMax= 4.94D-04  0.00D+00 EMaxC= 1.00D-01 BMatC= 1.09D-04 BMatP= 1.97D-04
 IDIUse=3 WtCom= 9.95D-01 WtEn= 4.94D-03
 Coeff-Com: -0.467D-01 0.482D+00 0.565D+00
 Coeff-En:   0.000D+00 0.000D+00 0.100D+01
 Coeff:     -0.465D-01 0.479D+00 0.567D+00
 Gap=     0.156 Goal=   None    Shift=    0.000
 RMSDP=1.85D-03 MaxDP=3.10D-01 DE=-5.18D-04 OVMax= 3.60D-03

 Cycle   4  Pass 1  IDiag  1:
 RMSU=  1.04D-03    CP:  9.38D-01  8.41D-01  9.36D-01
 E= -1914.05556150316     Delta-E=       -0.000109389786 Rises=F Damp=F
 DIIS: error= 2.12D-04 at cycle   4 NSaved=   4.
 NSaved= 4 IEnMin= 4 EnMin= -1914.05556150316     IErMin= 4 ErrMin= 2.12D-04
 ErrMax= 2.12D-04  0.00D+00 EMaxC= 1.00D-01 BMatC= 1.77D-05 BMatP= 1.09D-04
 IDIUse=3 WtCom= 9.98D-01 WtEn= 2.12D-03
 Coeff-Com: -0.571D-02-0.950D-02 0.267D+00 0.748D+00
 Coeff-En:   0.000D+00 0.000D+00 0.421D-01 0.958D+00
 Coeff:     -0.570D-02-0.948D-02 0.266D+00 0.749D+00
 Gap=     0.155 Goal=   None    Shift=    0.000
 RMSDP=4.22D-04 MaxDP=3.70D-02 DE=-1.09D-04 OVMax= 1.47D-03

 Cycle   5  Pass 1  IDiag  1:
 RMSU=  2.28D-04    CP:  9.37D-01  8.27D-01  1.01D+00  9.86D-01
 E= -1914.05558144455     Delta-E=       -0.000019941381 Rises=F Damp=F
 DIIS: error= 7.56D-05 at cycle   5 NSaved=   5.
 NSaved= 5 IEnMin= 5 EnMin= -1914.05558144455     IErMin= 5 ErrMin= 7.56D-05
 ErrMax= 7.56D-05  0.00D+00 EMaxC= 1.00D-01 BMatC= 4.16D-06 BMatP= 1.77D-05
 IDIUse=1 WtCom= 1.00D+00 WtEn= 0.00D+00
 Coeff-Com:  0.193D-02-0.609D-01 0.882D-01 0.425D+00 0.546D+00
 Coeff:      0.193D-02-0.609D-01 0.882D-01 0.425D+00 0.546D+00
 Gap=     0.155 Goal=   None    Shift=    0.000
 RMSDP=1.96D-04 MaxDP=2.02D-02 DE=-1.99D-05 OVMax= 6.96D-04

 Cycle   6  Pass 1  IDiag  1:
 RMSU=  8.89D-05    CP:  9.38D-01  8.23D-01  1.04D+00  9.80D-01  7.97D-01
 E= -1914.05558535502     Delta-E=       -0.000003910479 Rises=F Damp=F
 DIIS: error= 4.12D-05 at cycle   6 NSaved=   6.
 NSaved= 6 IEnMin= 6 EnMin= -1914.05558535502     IErMin= 6 ErrMin= 4.12D-05
 ErrMax= 4.12D-05  0.00D+00 EMaxC= 1.00D-01 BMatC= 7.96D-07 BMatP= 4.16D-06
 IDIUse=1 WtCom= 1.00D+00 WtEn= 0.00D+00
 Coeff-Com:  0.188D-02-0.363D-01 0.209D-01 0.163D+00 0.341D+00 0.510D+00
 Coeff:      0.188D-02-0.363D-01 0.209D-01 0.163D+00 0.341D+00 0.510D+00
 Gap=     0.155 Goal=   None    Shift=    0.000
 RMSDP=6.61D-05 MaxDP=1.02D-02 DE=-3.91D-06 OVMax= 2.80D-04

 Cycle   7  Pass 1  IDiag  1:
 RMSU=  4.14D-05    CP:  9.38D-01  8.22D-01  1.04D+00  1.01D+00  7.69D-01
                    CP:  6.06D-01
 E= -1914.05558627279     Delta-E=       -0.000000917767 Rises=F Damp=F
 DIIS: error= 1.25D-05 at cycle   7 NSaved=   7.
 NSaved= 7 IEnMin= 7 EnMin= -1914.05558627279     IErMin= 7 ErrMin= 1.25D-05
 ErrMax= 1.25D-05  0.00D+00 EMaxC= 1.00D-01 BMatC= 6.61D-08 BMatP= 7.96D-07
 IDIUse=1 WtCom= 1.00D+00 WtEn= 0.00D+00
 Coeff-Com:  0.483D-03-0.413D-02-0.737D-02-0.136D-01 0.299D-01 0.220D+00
 Coeff-Com:  0.775D+00
 Coeff:      0.483D-03-0.413D-02-0.737D-02-0.136D-01 0.299D-01 0.220D+00
 Coeff:      0.775D+00
 Gap=     0.155 Goal=   None    Shift=    0.000
 RMSDP=4.07D-05 MaxDP=5.22D-03 DE=-9.18D-07 OVMax= 2.05D-04

 Cycle   8  Pass 1  IDiag  1:
 RMSU=  2.17D-05    CP:  9.38D-01  8.23D-01  1.04D+00  9.88D-01  7.93D-01
                    CP:  7.33D-01  7.46D-01
 E= -1914.05558639146     Delta-E=       -0.000000118668 Rises=F Damp=F
 DIIS: error= 6.27D-06 at cycle   8 NSaved=   8.
 NSaved= 8 IEnMin= 8 EnMin= -1914.05558639146     IErMin= 8 ErrMin= 6.27D-06
 ErrMax= 6.27D-06  0.00D+00 EMaxC= 1.00D-01 BMatC= 2.27D-08 BMatP= 6.61D-08
 IDIUse=1 WtCom= 1.00D+00 WtEn= 0.00D+00
 Coeff-Com: -0.657D-04 0.442D-02-0.850D-02-0.391D-01-0.484D-01 0.348D-01
 Coeff-Com:  0.455D+00 0.602D+00
 Coeff:     -0.657D-04 0.442D-02-0.850D-02-0.391D-01-0.484D-01 0.348D-01
 Coeff:      0.455D+00 0.602D+00
 Gap=     0.155 Goal=   None    Shift=    0.000
 RMSDP=1.65D-05 MaxDP=1.93D-03 DE=-1.19D-07 OVMax= 8.04D-05

 Cycle   9  Pass 1  IDiag  1:
 RMSU=  7.34D-06    CP:  9.38D-01  8.23D-01  1.04D+00  9.92D-01  7.86D-01
                    CP:  7.52D-01  9.10D-01  9.74D-01
 E= -1914.05558642661     Delta-E=       -0.000000035155 Rises=F Damp=F
 DIIS: error= 2.09D-06 at cycle   9 NSaved=   9.
 NSaved= 9 IEnMin= 9 EnMin= -1914.05558642661     IErMin= 9 ErrMin= 2.09D-06
 ErrMax= 2.09D-06  0.00D+00 EMaxC= 1.00D-01 BMatC= 3.48D-09 BMatP= 2.27D-08
 IDIUse=1 WtCom= 1.00D+00 WtEn= 0.00D+00
 Coeff-Com: -0.112D-03 0.303D-02-0.355D-02-0.183D-01-0.305D-01-0.191D-01
 Coeff-Com:  0.984D-01 0.313D+00 0.657D+00
 Coeff:     -0.112D-03 0.303D-02-0.355D-02-0.183D-01-0.305D-01-0.191D-01
 Coeff:      0.984D-01 0.313D+00 0.657D+00
 Gap=     0.155 Goal=   None    Shift=    0.000
 RMSDP=7.21D-06 MaxDP=7.29D-04 DE=-3.52D-08 OVMax= 5.01D-05

 Cycle  10  Pass 1  IDiag  1:
 RMSU=  2.36D-06    CP:  9.38D-01  8.23D-01  1.04D+00  9.91D-01  7.90D-01
[truncated: 391,292 more chars]
