# Supplementary material for: Gas Phase Reactivity of Isomeric Hydroxylated Polychlorinated Biphenyls
Source: J Am Soc Mass Spectrom. 2024 Apr 19;35(5):1021–9. doi: 10.1021/jasms.4c00035 (PMC11066962; doi:10.1021/jasms.4c00035)
Supplement: Supplementary file 3 — js4c00035_si_003.zip [file js4c00035_si_003.zip › Claculated geometries/2-OH-CB77_a1.out]

 Entering Gaussian System, Link 0=/gpfs/software/gaussian16/sse4/tar/g16/g16
 Initial command:
 /gpfs/software/gaussian16/sse4/tar/g16/l1.exe "/tmp/Gau-582.inp" -scrdir="/tmp/"
 Entering Link 1 = /gpfs/software/gaussian16/sse4/tar/g16/l1.exe PID=       583.
  
 Copyright (c) 1988,1990,1992,1993,1995,1998,2003,2009,2016,
            Gaussian, Inc.  All Rights Reserved.
  
 This is part of the Gaussian(R) 16 program.  It is based on
 the Gaussian(R) 09 system (copyright 2009, Gaussian, Inc.),
 the Gaussian(R) 03 system (copyright 2003, Gaussian, Inc.),
 the Gaussian(R) 98 system (copyright 1998, Gaussian, Inc.),
 the Gaussian(R) 94 system (copyright 1995, Gaussian, Inc.),
 the Gaussian 92(TM) system (copyright 1992, Gaussian, Inc.),
 the Gaussian 90(TM) system (copyright 1990, Gaussian, Inc.),
 the Gaussian 88(TM) system (copyright 1988, Gaussian, Inc.),
 the Gaussian 86(TM) system (copyright 1986, Carnegie Mellon
 University), and the Gaussian 82(TM) system (copyright 1983,
 Carnegie Mellon University). Gaussian is a federally registered
 trademark of Gaussian, Inc.
  
 This software contains proprietary and confidential information,
 including trade secrets, belonging to Gaussian, Inc.
  
 This software is provided under written license and may be
 used, copied, transmitted, or stored only in accord with that
 written license.
  
 The following legend is applicable only to US Government
 contracts under FAR:
  
                    RESTRICTED RIGHTS LEGEND
  
 Use, reproduction and disclosure by the US Government is
 subject to restrictions as set forth in subparagraphs (a)
 and (c) of the Commercial Computer Software - Restricted
 Rights clause in FAR 52.227-19.
  
 Gaussian, Inc.
 340 Quinnipiac St., Bldg. 40, Wallingford CT 06492
  
  
 ---------------------------------------------------------------
 Warning -- This program may not be used in any manner that
 competes with the business of Gaussian, Inc. or will provide
 assistance to any competitor of Gaussian, Inc.  The licensee
 of this program is prohibited from giving any competitor of
 Gaussian, Inc. access to this program.  By using this program,
 the user acknowledges that Gaussian, Inc. is engaged in the
 business of creating and licensing software in the field of
 computational chemistry and represents and warrants to the
 licensee that it is not a competitor of Gaussian, Inc. and that
 it will not use this program in any manner prohibited above.
 ---------------------------------------------------------------
  

 Cite this work as:
 Gaussian 16, Revision A.03,
 M. J. Frisch, G. W. Trucks, H. B. Schlegel, G. E. Scuseria, 
 M. A. Robb, J. R. Cheeseman, G. Scalmani, V. Barone, 
 G. A. Petersson, H. Nakatsuji, X. Li, M. Caricato, A. V. Marenich, 
 J. Bloino, B. G. Janesko, R. Gomperts, B. Mennucci, H. P. Hratchian, 
 J. V. Ortiz, A. F. Izmaylov, J. L. Sonnenberg, D. Williams-Young, 
 F. Ding, F. Lipparini, F. Egidi, J. Goings, B. Peng, A. Petrone, 
 T. Henderson, D. Ranasinghe, V. G. Zakrzewski, J. Gao, N. Rega, 
 G. Zheng, W. Liang, M. Hada, M. Ehara, K. Toyota, R. Fukuda, 
 J. Hasegawa, M. Ishida, T. Nakajima, Y. Honda, O. Kitao, H. Nakai, 
 T. Vreven, K. Throssell, J. A. Montgomery, Jr., J. E. Peralta, 
 F. Ogliaro, M. J. Bearpark, J. J. Heyd, E. N. Brothers, K. N. Kudin, 
 V. N. Staroverov, T. A. Keith, R. Kobayashi, J. Normand, 
 K. Raghavachari, A. P. Rendell, J. C. Burant, S. S. Iyengar, 
 J. Tomasi, M. Cossi, J. M. Millam, M. Klene, C. Adamo, R. Cammi, 
 J. W. Ochterski, R. L. Martin, K. Morokuma, O. Farkas, 
 J. B. Foresman, and D. J. Fox, Gaussian, Inc., Wallingford CT, 2016.
 
 ******************************************
 Gaussian 16:  ES64L-G16RevA.03 25-Dec-2016
                 6-Jul-2022 
 ******************************************
 %Chk=checkpoint
 %Mem=14gb
 %NProc=7
 Will use up to    7 processors via shared memory.
 -------------------------------------------------
 #p M062X/6-311+G** opt int=ultrafine freq pop=nbo
 -------------------------------------------------
 1/18=20,19=15,26=4,38=1/1,3;
 2/9=110,12=2,17=6,18=5,40=1/2;
 3/5=4,6=6,7=111,11=2,25=1,30=1,71=1,74=-55,75=-5/1,2,3;
 4//1;
 5/5=2,38=5/2;
 6/7=2,8=2,9=2,10=2,28=1,40=1/1,7;
 7//1,2,3,16;
 1/18=20,19=15,26=4/3(2);
 2/9=110/2;
 99//99;
 2/9=110/2;
 3/5=4,6=6,7=111,11=2,25=1,30=1,71=1,74=-55,75=-5/1,2,3;
 4/5=5,16=3,69=1/1;
 5/5=2,38=5/2;
 7//1,2,3,16;
 1/18=20,19=15,26=4/3(-5);
 2/9=110/2;
 6/7=2,8=2,9=2,10=2,19=2,28=1,40=1/1,7;
 99/9=1/99;
 Leave Link    1 at Wed Jul  6 03:57:12 2022, MaxMem=  1879048192 cpu:             175.3 elap:              29.3
 (Enter /gpfs/software/gaussian16/sse4/tar/g16/l101.exe)
 ---
 ...
 ---
 Symbolic Z-matrix:
 Charge = -1 Multiplicity = 1
 C                    -7.83019  -1.45396   6.8724 
 C                    -6.93213  -2.26828   7.52433 
 C                    -5.72471  -2.57017   6.90876 
 C                    -7.52818  -0.96407   5.60095 
 C                    -6.32307  -1.27399   4.88807 
 C                    -5.38191  -2.10244   5.60874 
 O                    -6.12362  -0.85069   3.69497 
 Cl                   -8.75767   0.08758   4.94118 
 C                    -4.02674  -2.5011    5.06535 
 C                    -3.26687  -1.66122   4.22565 
 C                    -2.00913  -2.03376   3.73209 
 C                    -3.43598  -3.73704   5.40523 
 C                    -2.16166  -4.10275   4.95392 
 C                    -1.44962  -3.25439   4.10995 
 Cl                    0.1125   -3.77371   3.57925 
 Cl                   -1.19179  -0.94348   2.66482 
 H                    -1.74147  -5.05585   5.26169 
 H                    -3.97278  -4.44781   6.02851 
 H                    -3.6735   -0.69448   3.9321 
 H                    -5.02976  -3.17727   7.48011 
 
 ITRead=  0  0  0  0  0  0  0  0  0  0  0  0  0  0  0  0  0  0  0  0
 MicOpt= -1 -1 -1 -1 -1 -1 -1 -1 -1 -1 -1 -1 -1 -1 -1 -1 -1 -1 -1 -1
 NAtoms=     20 NQM=       20 NQMF=       0 NMMI=      0 NMMIF=      0
                NMic=       0 NMicF=      0.
                    Isotopes and Nuclear Properties:
 (Nuclear quadrupole moments (NQMom) in fm**2, nuclear magnetic moments (NMagM)
  in nuclear magnetons)

  Atom         1           2           3           4           5           6           7           8           9          10
 IAtWgt=          12          12          12          12          12          12          16          35          12          12
 AtmWgt=  12.0000000  12.0000000  12.0000000  12.0000000  12.0000000  12.0000000  15.9949146  34.9688527  12.0000000  12.0000000
 NucSpn=           0           0           0           0           0           0           0           3           0           0
 AtZEff=  -0.0000000  -0.0000000  -0.0000000  -0.0000000  -0.0000000  -0.0000000  -0.0000000  -0.0000000  -0.0000000  -0.0000000
 NQMom=    0.0000000   0.0000000   0.0000000   0.0000000   0.0000000   0.0000000   0.0000000  -8.1650000   0.0000000   0.0000000
 NMagM=    0.0000000   0.0000000   0.0000000   0.0000000   0.0000000   0.0000000   0.0000000   0.8218740   0.0000000   0.0000000
 AtZNuc=   6.0000000   6.0000000   6.0000000   6.0000000   6.0000000   6.0000000   8.0000000  17.0000000   6.0000000   6.0000000

  Atom        11          12          13          14          15          16          17          18          19          20
 IAtWgt=          12          12          12          12          35          35           1           1           1           1
 AtmWgt=  12.0000000  12.0000000  12.0000000  12.0000000  34.9688527  34.9688527   1.0078250   1.0078250   1.0078250   1.0078250
 NucSpn=           0           0           0           0           3           3           1           1           1           1
 AtZEff=  -0.0000000  -0.0000000  -0.0000000  -0.0000000  -0.0000000  -0.0000000  -0.0000000  -0.0000000  -0.0000000  -0.0000000
 NQMom=    0.0000000   0.0000000   0.0000000   0.0000000  -8.1650000  -8.1650000   0.0000000   0.0000000   0.0000000   0.0000000
 NMagM=    0.0000000   0.0000000   0.0000000   0.0000000   0.8218740   0.8218740   2.7928460   2.7928460   2.7928460   2.7928460
 AtZNuc=   6.0000000   6.0000000   6.0000000   6.0000000  17.0000000  17.0000000   1.0000000   1.0000000   1.0000000   1.0000000
 Leave Link  101 at Wed Jul  6 03:58:26 2022, MaxMem=  1879048192 cpu:               2.0 elap:               0.3
 (Enter /gpfs/software/gaussian16/sse4/tar/g16/l103.exe)

 GradGradGradGradGradGradGradGradGradGradGradGradGradGradGradGradGradGrad
 Berny optimization.
 Initialization pass.
                           ----------------------------
                           !    Initial Parameters    !
                           ! (Angstroms and Degrees)  !
 --------------------------                            --------------------------
 ! Name  Definition              Value          Derivative Info.                !
 --------------------------------------------------------------------------------
 ! R1    R(1,2)                  1.3765         estimate D2E/DX2                !
 ! R2    R(1,4)                  1.3956         estimate D2E/DX2                !
 ! R3    R(2,3)                  1.3885         estimate D2E/DX2                !
 ! R4    R(3,6)                  1.4235         estimate D2E/DX2                !
 ! R5    R(3,20)                 1.0853         estimate D2E/DX2                !
 ! R6    R(4,5)                  1.4341         estimate D2E/DX2                !
 ! R7    R(4,8)                  1.7473         estimate D2E/DX2                !
 ! R8    R(5,6)                  1.4462         estimate D2E/DX2                !
 ! R9    R(5,7)                  1.2816         estimate D2E/DX2                !
 ! R10   R(6,9)                  1.5135         estimate D2E/DX2                !
 ! R11   R(9,10)                 1.4099         estimate D2E/DX2                !
 ! R12   R(9,12)                 1.4114         estimate D2E/DX2                !
 ! R13   R(10,11)                1.4015         estimate D2E/DX2                !
 ! R14   R(10,19)                1.0891         estimate D2E/DX2                !
 ! R15   R(11,14)                1.3949         estimate D2E/DX2                !
 ! R16   R(11,16)                1.7308         estimate D2E/DX2                !
 ! R17   R(12,13)                1.4005         estimate D2E/DX2                !
 ! R18   R(12,18)                1.0871         estimate D2E/DX2                !
 ! R19   R(13,14)                1.3925         estimate D2E/DX2                !
 ! R20   R(13,17)                1.0861         estimate D2E/DX2                !
 ! R21   R(14,15)                1.7296         estimate D2E/DX2                !
 ! A1    A(2,1,4)              119.8653         estimate D2E/DX2                !
 ! A2    A(1,2,3)              119.0785         estimate D2E/DX2                !
 ! A3    A(2,3,6)              122.8779         estimate D2E/DX2                !
 ! A4    A(2,3,20)             116.4257         estimate D2E/DX2                !
 ! A5    A(6,3,20)             120.6879         estimate D2E/DX2                !
 ! A6    A(1,4,5)              123.9771         estimate D2E/DX2                !
 ! A7    A(1,4,8)              113.7662         estimate D2E/DX2                !
 ! A8    A(5,4,8)              122.2553         estimate D2E/DX2                !
 ! A9    A(4,5,6)              115.022          estimate D2E/DX2                !
 ! A10   A(4,5,7)              121.4789         estimate D2E/DX2                !
 ! A11   A(6,5,7)              123.4938         estimate D2E/DX2                !
 ! A12   A(3,6,5)              119.1176         estimate D2E/DX2                !
 ! A13   A(3,6,9)              117.1912         estimate D2E/DX2                !
 ! A14   A(5,6,9)              123.6888         estimate D2E/DX2                !
 ! A15   A(6,9,10)             122.6482         estimate D2E/DX2                !
 ! A16   A(6,9,12)             121.2634         estimate D2E/DX2                !
 ! A17   A(10,9,12)            116.0701         estimate D2E/DX2                !
 ! A18   A(9,10,11)            122.3466         estimate D2E/DX2                !
 ! A19   A(9,10,19)            119.2141         estimate D2E/DX2                !
 ! A20   A(11,10,19)           118.4304         estimate D2E/DX2                !
 ! A21   A(10,11,14)           119.8124         estimate D2E/DX2                !
 ! A22   A(10,11,16)           118.2606         estimate D2E/DX2                !
 ! A23   A(14,11,16)           121.9266         estimate D2E/DX2                !
 ! A24   A(9,12,13)            122.1357         estimate D2E/DX2                !
 ! A25   A(9,12,18)            120.2594         estimate D2E/DX2                !
 ! A26   A(13,12,18)           117.6023         estimate D2E/DX2                !
 ! A27   A(12,13,14)           120.0999         estimate D2E/DX2                !
 ! A28   A(12,13,17)           119.331          estimate D2E/DX2                !
 ! A29   A(14,13,17)           120.5668         estimate D2E/DX2                !
 ! A30   A(11,14,13)           119.4854         estimate D2E/DX2                !
 ! A31   A(11,14,15)           122.8124         estimate D2E/DX2                !
 ! A32   A(13,14,15)           117.7018         estimate D2E/DX2                !
 ! D1    D(4,1,2,3)              1.0812         estimate D2E/DX2                !
 ! D2    D(2,1,4,5)              1.1859         estimate D2E/DX2                !
 ! D3    D(2,1,4,8)           -178.3858         estimate D2E/DX2                !
 ! D4    D(1,2,3,6)             -1.7135         estimate D2E/DX2                !
 ! D5    D(1,2,3,20)           177.2284         estimate D2E/DX2                !
 ! D6    D(2,3,6,5)              0.0997         estimate D2E/DX2                !
 ! D7    D(2,3,6,9)            179.5569         estimate D2E/DX2                !
 ! D8    D(20,3,6,5)          -178.7985         estimate D2E/DX2                !
 ! D9    D(20,3,6,9)             0.6586         estimate D2E/DX2                !
 ! D10   D(1,4,5,6)             -2.6733         estimate D2E/DX2                !
 ! D11   D(1,4,5,7)            176.5128         estimate D2E/DX2                !
 ! D12   D(8,4,5,6)            176.8631         estimate D2E/DX2                !
 ! D13   D(8,4,5,7)             -3.9507         estimate D2E/DX2                !
 ! D14   D(4,5,6,3)              1.97           estimate D2E/DX2                !
 ! D15   D(4,5,6,9)           -177.4497         estimate D2E/DX2                !
 ! D16   D(7,5,6,3)           -177.1977         estimate D2E/DX2                !
 ! D17   D(7,5,6,9)              3.3826         estimate D2E/DX2                !
 ! D18   D(3,6,9,10)          -146.2738         estimate D2E/DX2                !
 ! D19   D(3,6,9,12)            32.1115         estimate D2E/DX2                !
 ! D20   D(5,6,9,10)            33.1563         estimate D2E/DX2                !
 ! D21   D(5,6,9,12)          -148.4584         estimate D2E/DX2                !
 ! D22   D(6,9,10,11)          179.6319         estimate D2E/DX2                !
 ! D23   D(6,9,10,19)           -1.4703         estimate D2E/DX2                !
 ! D24   D(12,9,10,11)           1.1685         estimate D2E/DX2                !
 ! D25   D(12,9,10,19)        -179.9337         estimate D2E/DX2                !
 ! D26   D(6,9,12,13)         -177.5375         estimate D2E/DX2                !
 ! D27   D(6,9,12,18)            3.0639         estimate D2E/DX2                !
 ! D28   D(10,9,12,13)           0.949          estimate D2E/DX2                !
 ! D29   D(10,9,12,18)        -178.4496         estimate D2E/DX2                !
 ! D30   D(9,10,11,14)          -2.3182         estimate D2E/DX2                !
 ! D31   D(9,10,11,16)         177.9178         estimate D2E/DX2                !
 ! D32   D(19,10,11,14)        178.7757         estimate D2E/DX2                !
 ! D33   D(19,10,11,16)         -0.9883         estimate D2E/DX2                !
 ! D34   D(10,11,14,13)          1.3067         estimate D2E/DX2                !
 ! D35   D(10,11,14,15)       -178.451          estimate D2E/DX2                !
 ! D36   D(16,11,14,13)       -178.9383         estimate D2E/DX2                !
 ! D37   D(16,11,14,15)          1.304          estimate D2E/DX2                !
 ! D38   D(9,12,13,14)          -1.9212         estimate D2E/DX2                !
 ! D39   D(9,12,13,17)         178.6286         estimate D2E/DX2                !
 ! D40   D(18,12,13,14)        177.4926         estimate D2E/DX2                !
 ! D41   D(18,12,13,17)         -1.9576         estimate D2E/DX2                !
 ! D42   D(12,13,14,11)          0.7472         estimate D2E/DX2                !
 ! D43   D(12,13,14,15)       -179.4828         estimate D2E/DX2                !
 ! D44   D(17,13,14,11)       -179.8094         estimate D2E/DX2                !
 ! D45   D(17,13,14,15)         -0.0394         estimate D2E/DX2                !
 --------------------------------------------------------------------------------
 Trust Radius=3.00D-01 FncErr=1.00D-07 GrdErr=1.00D-06 EigMax=2.50D+02 EigMin=1.00D-04
 Number of steps in this run=    108 maximum allowed number of steps=    120.
 GradGradGradGradGradGradGradGradGradGradGradGradGradGradGradGradGradGrad

 Leave Link  103 at Wed Jul  6 03:59:11 2022, MaxMem=  1879048192 cpu:               0.1 elap:               0.0
 (Enter /gpfs/software/gaussian16/sse4/tar/g16/l202.exe)
                          Input orientation:                          
 ---------------------------------------------------------------------
 Center     Atomic      Atomic             Coordinates (Angstroms)
 Number     Number       Type             X           Y           Z
 ---------------------------------------------------------------------
      1          6           0       -7.830190   -1.453960    6.872400
      2          6           0       -6.932130   -2.268280    7.524330
      3          6           0       -5.724710   -2.570170    6.908760
      4          6           0       -7.528180   -0.964070    5.600950
      5          6           0       -6.323070   -1.273990    4.888070
      6          6           0       -5.381910   -2.102440    5.608740
      7          8           0       -6.123620   -0.850690    3.694970
      8         17           0       -8.757670    0.087580    4.941180
      9          6           0       -4.026740   -2.501100    5.065350
     10          6           0       -3.266870   -1.661220    4.225650
     11          6           0       -2.009130   -2.033760    3.732090
     12          6           0       -3.435980   -3.737040    5.405230
     13          6           0       -2.161660   -4.102750    4.953920
     14          6           0       -1.449620   -3.254390    4.109950
     15         17           0        0.112500   -3.773710    3.579250
     16         17           0       -1.191790   -0.943480    2.664820
     17          1           0       -1.741470   -5.055850    5.261690
     18          1           0       -3.972780   -4.447810    6.028510
     19          1           0       -3.673500   -0.694480    3.932100
     20          1           0       -5.029760   -3.177270    7.480110
 ---------------------------------------------------------------------
                    Distance matrix (angstroms):
                    1          2          3          4          5
     1  C    0.000000
     2  C    1.376460   0.000000
     3  C    2.383336   1.388498   0.000000
     4  C    1.395632   2.399089   2.746348   0.000000
     5  C    2.498272   2.882609   2.474127   1.434064   0.000000
     6  C    2.830448   2.469852   1.423494   2.429490   1.446194
     7  O    3.656826   4.162601   3.666632   2.370317   1.281581
     8  Cl   2.639351   3.944025   4.487076   1.747258   2.789977
     9  C    4.339143   3.813408   2.507196   3.861271   2.609666
    10  C    5.279406   4.968294   3.750500   4.531692   3.151048
    11  C    6.639462   6.218683   4.917774   5.924254   4.530300
    12  C    5.164700   4.344066   2.976655   4.947097   3.830060
    13  C    6.544378   5.720985   4.343446   6.250560   5.032251
    14  C    7.182225   6.533630   5.155375   6.664648   5.317703
    15  Cl   8.905751   8.213208   6.826944   8.388167   7.026960
    16  Cl   7.876082   7.636847   6.419074   6.983632   5.601974
    17  H    7.255378   6.311342   4.975706   7.095335   5.952572
    18  H    4.955290   3.968070   2.714706   4.996011   4.110669
    19  H    5.147839   5.098983   4.072613   4.209073   2.875749
    20  H    3.343878   2.108846   1.085342   3.830352   3.466092
                    6          7          8          9         10
     6  C    0.000000
     7  O    2.404065   0.000000
     8  Cl   4.078919   3.061308   0.000000
     9  C    1.513502   2.999783   5.394292   0.000000
    10  C    2.565347   3.016554   5.806821   1.409928   0.000000
    11  C    3.860334   4.281362   7.176683   2.463075   1.401534
    12  C    2.549505   4.298769   6.569889   1.411405   2.393540
    13  C    3.847082   5.278066   7.814498   2.460939   2.777217
    14  C    4.363057   5.272216   8.078818   2.849874   2.419499
    15  Cl   6.091019   6.888151   9.769561   4.578355   4.037399
    16  Cl   5.250425   5.039124   7.967901   4.028109   2.693937
    17  H    4.700625   6.272258   8.705439   3.433330   3.863125
    18  H    2.768143   4.796957   6.681858   2.172618   3.393184
    19  H    2.777074   2.466520   5.242008   2.161691   1.089085
    20  H    2.186617   4.575674   5.568009   2.700800   3.999712
                   11         12         13         14         15
    11  C    0.000000
    12  C    2.781449   0.000000
    13  C    2.407666   1.400470   0.000000
    14  C    1.394908   2.419985   1.392480   0.000000
    15  Cl   2.748108   3.990897   2.677646   1.729611   0.000000
    16  Cl   1.730844   4.511121   4.020151   2.737733   3.247700
    17  H    3.397697   2.152029   1.086131   2.157994   2.812773
    18  H    3.867441   1.087118   2.134002   3.386954   4.810696
    19  H    2.145647   3.388761   3.866016   3.395646   4.892847
    20  H    4.947674   2.675557   3.932448   4.917451   6.481920
                   16         17         18         19         20
    16  Cl   0.000000
    17  H    4.894637   0.000000
    18  H    5.597200   2.436487   0.000000
    19  H    2.797657   4.951979   4.309523   0.000000
    20  H    6.550332   4.388998   2.199687   4.537848   0.000000
 Stoichiometry    C12H4Cl3O(1-)
 Framework group  C1[X(C12H4Cl3O)]
 Deg. of freedom    54
 Full point group                 C1      NOp   1
 Largest Abelian subgroup         C1      NOp   1
 Largest concise Abelian subgroup C1      NOp   1
                         Standard orientation:                         
 ---------------------------------------------------------------------
 Center     Atomic      Atomic             Coordinates (Angstroms)
 Number     Number       Type             X           Y           Z
 ---------------------------------------------------------------------
      1          6           0        4.088125    1.174997    0.398685
      2          6           0        3.215154    2.208967    0.650614
      3          6           0        1.851232    1.989938    0.510362
      4          6           0        3.596804   -0.064580   -0.013431
      5          6           0        2.206468   -0.345755   -0.224246
      6          6           0        1.308495    0.746103    0.080658
      7          8           0        1.813145   -1.482481   -0.666516
      8         17           0        4.837968   -1.272446   -0.244691
      9          6           0       -0.198507    0.646060   -0.017462
     10          6           0       -0.901219   -0.545039    0.257081
     11          6           0       -2.297643   -0.628558    0.171516
     12          6           0       -0.986087    1.765682   -0.361305
     13          6           0       -2.384530    1.706678   -0.408121
     14          6           0       -3.041921    0.506750   -0.149257
     15         17           0       -4.769275    0.501010   -0.237400
     16         17           0       -3.047485   -2.158081    0.478303
     17          1           0       -2.946812    2.602116   -0.656538
     18          1           0       -0.513243    2.712232   -0.610879
     19          1           0       -0.343924   -1.440387    0.528892
     20          1           0        1.200050    2.820213    0.764472
 ---------------------------------------------------------------------
 Rotational constants (GHZ):           0.9296804           0.1740952           0.1498195
 Leave Link  202 at Wed Jul  6 04:00:25 2022, MaxMem=  1879048192 cpu:               0.1 elap:              14.1
 (Enter /gpfs/software/gaussian16/sse4/tar/g16/l301.exe)
 Standard basis: 6-311+G(d,p) (5D, 7F)
 Ernie: Thresh=  0.10000D-02 Tol=  0.10000D-05 Strict=F.
 There are   416 symmetry adapted cartesian basis functions of A   symmetry.
 There are   400 symmetry adapted basis functions of A   symmetry.
   400 basis functions,   659 primitive gaussians,   416 cartesian basis functions
    68 alpha electrons       68 beta electrons
       nuclear repulsion energy      1245.4559930336 Hartrees.
 IExCor= 4336 DFT=T Ex+Corr=M062X ExCW=0 ScaHFX=  0.540000
 ScaDFX=  1.000000  1.000000  1.000000  1.000000 ScalE2=  1.000000  1.000000
 IRadAn=      5 IRanWt=     -1 IRanGd=            0 ICorTp=0 IEmpDi=  4
 NAtoms=   20 NActive=   20 NUniq=   20 SFac= 1.00D+00 NAtFMM=   60 NAOKFM=F Big=F
 Integral buffers will be    131072 words long.
 Raffenetti 2 integral format.
 Two-electron integral symmetry is turned on.
 Leave Link  301 at Wed Jul  6 04:00:25 2022, MaxMem=  1879048192 cpu:               0.4 elap:               0.1
 (Enter /gpfs/software/gaussian16/sse4/tar/g16/l302.exe)
 NPDir=0 NMtPBC=     1 NCelOv=     1 NCel=       1 NClECP=     1 NCelD=      1
         NCelK=      1 NCelE2=     1 NClLst=     1 CellRange=     0.0.
 One-electron integrals computed using PRISM.
 One-electron integral symmetry used in STVInt
 NBasis=   400 RedAO= T EigKep=  1.09D-06  NBF=   400
 NBsUse=   398 1.00D-06 EigRej=  6.75D-07 NBFU=   398
 Precomputing XC quadrature grid using
 IXCGrd= 4 IRadAn=           5 IRanWt=          -1 IRanGd=           0 AccXCQ= 0.00D+00.
 Generated NRdTot=       0 NPtTot=           0 NUsed=           0 NTot=          32
 NSgBfM=   409   409   409   409   409 MxSgAt=    20 MxSgA2=    20.
 Leave Link  302 at Wed Jul  6 04:01:29 2022, MaxMem=  1879048192 cpu:              12.9 elap:               2.7
 (Enter /gpfs/software/gaussian16/sse4/tar/g16/l303.exe)
 DipDrv:  MaxL=1.
 Leave Link  303 at Wed Jul  6 04:02:55 2022, MaxMem=  1879048192 cpu:               0.9 elap:              29.5
 (Enter /gpfs/software/gaussian16/sse4/tar/g16/l401.exe)
 ExpMin= 4.38D-02 ExpMax= 1.06D+05 ExpMxC= 3.62D+03 IAcc=3 IRadAn=         5 AccDes= 0.00D+00
 Harris functional with IExCor= 1009 and IRadAn=       5 diagonalized for initial guess.
 HarFok:  IExCor= 1009 AccDes= 0.00D+00 IRadAn=         5 IDoV= 1 UseB2=F ITyADJ=14
 ICtDFT=  3500011 ScaDFX=  1.000000  1.000000  1.000000  1.000000
 FoFCou: FMM=F IPFlag=           0 FMFlag=      100000 FMFlg1=           0
         NFxFlg=           0 DoJE=T BraDBF=F KetDBF=T FulRan=T
         wScrn=  0.000000 ICntrl=       500 IOpCl=  0 I1Cent=   200000004 NGrid=           0
         NMat0=    1 NMatS0=      1 NMatT0=    0 NMatD0=    1 NMtDS0=    0 NMtDT0=    0
 Petite list used in FoFCou.
 Harris En= -1914.46365613335    
 JPrj=0 DoOrth=F DoCkMO=F.
 Leave Link  401 at Wed Jul  6 04:04:00 2022, MaxMem=  1879048192 cpu:              23.3 elap:              18.6
 (Enter /gpfs/software/gaussian16/sse4/tar/g16/l502.exe)
 Integral symmetry usage will be decided dynamically.
 Closed shell SCF:
 Using DIIS extrapolation, IDIIS=  1040.
 NGot=  1879048192 LenX=  1878695387 LenY=  1878521890
 Requested convergence on RMS density matrix=1.00D-08 within 128 cycles.
 Requested convergence on MAX density matrix=1.00D-06.
 Requested convergence on             energy=1.00D-06.
 No special actions if energy rises.
 Fock matrices will be formed incrementally for  20 cycles.

 Cycle   1  Pass 1  IDiag  1:
 FoFJK:  IHMeth= 1 ICntrl=       0 DoSepK=F KAlg= 0 I1Cent=           0 FoldK=F
 IRaf= 810000000 NMat=       1 IRICut=       1 DoRegI=T DoRafI=F ISym2E= 0 IDoP0=0 IntGTp=1.
 FoFCou: FMM=F IPFlag=           0 FMFlag=      100000 FMFlg1=           0
         NFxFlg=           0 DoJE=F BraDBF=F KetDBF=F FulRan=T
         wScrn=  0.000000 ICntrl=         0 IOpCl=  0 I1Cent=           0 NGrid=           0
         NMat0=    1 NMatS0=      1 NMatT0=    0 NMatD0=    1 NMtDS0=    0 NMtDT0=    0
 Symmetry not used in FoFCou.
 E= -1914.82383418074    
 DIIS: error= 2.51D-02 at cycle   1 NSaved=   1.
 NSaved= 1 IEnMin= 1 EnMin= -1914.82383418074     IErMin= 1 ErrMin= 2.51D-02
 ErrMax= 2.51D-02  0.00D+00 EMaxC= 1.00D-01 BMatC= 6.48D-01 BMatP= 6.48D-01
 IDIUse=3 WtCom= 7.49D-01 WtEn= 2.51D-01
 Coeff-Com:  0.100D+01
 Coeff-En:   0.100D+01
 Coeff:      0.100D+01
 Gap=     0.214 Goal=   None    Shift=    0.000
 GapD=    0.214 DampG=1.000 DampE=0.500 DampFc=0.5000 IDamp=-1.
 Damping current iteration by 5.00D-01
 RMSDP=1.69D+00 MaxDP=1.73D+02              OVMax= 9.93D-01

 Cycle   2  Pass 1  IDiag  1:
 RMSU=  7.90D-01    CP:  2.46D+00
 E= -1914.51820350387     Delta-E=        0.305630676868 Rises=F Damp=T
 DIIS: error= 1.52D-02 at cycle   2 NSaved=   2.
 NSaved= 2 IEnMin= 1 EnMin= -1914.82383418074     IErMin= 2 ErrMin= 1.52D-02
 ErrMax= 1.52D-02  0.00D+00 EMaxC= 1.00D-01 BMatC= 2.26D-01 BMatP= 6.48D-01
 IDIUse=3 WtCom= 8.48D-01 WtEn= 1.52D-01
 Coeff-Com:  0.281D+00 0.719D+00
 Coeff-En:   0.680D+00 0.320D+00
 Coeff:      0.341D+00 0.659D+00
 Gap=     0.033 Goal=   None    Shift=    0.000
 RMSDP=8.61D-01 MaxDP=8.50D+01 DE= 3.06D-01 OVMax= 5.16D-01

 Cycle   3  Pass 1  IDiag  1:
 RMSU=  2.72D-02    CP:  7.62D-01  7.42D-03
 E= -1915.03793097468     Delta-E=       -0.519727470809 Rises=F Damp=F
 DIIS: error= 2.24D-02 at cycle   3 NSaved=   3.
 NSaved= 3 IEnMin= 3 EnMin= -1915.03793097468     IErMin= 2 ErrMin= 1.52D-02
 ErrMax= 2.24D-02  0.00D+00 EMaxC= 1.00D-01 BMatC= 2.84D-01 BMatP= 2.26D-01
 IDIUse=2 WtCom= 0.00D+00 WtEn= 1.00D+00
 EnCoef did     1 forward-backward iterations
 Coeff-En:   0.381D-01 0.187D+00 0.775D+00
 Coeff:      0.381D-01 0.187D+00 0.775D+00
 Gap=     0.115 Goal=   None    Shift=    0.000
 RMSDP=8.05D-02 MaxDP=1.12D+01 DE=-5.20D-01 OVMax= 9.18D-01

 Cycle   4  Pass 1  IDiag  1:
 RMSU=  6.68D-02    CP:  9.76D-01  2.50D-03  1.10D+00
 E= -1913.09390261799     Delta-E=        1.944028356693 Rises=F Damp=F
 DIIS: error= 7.97D-02 at cycle   4 NSaved=   4.
 NSaved= 4 IEnMin= 3 EnMin= -1915.03793097468     IErMin= 2 ErrMin= 1.52D-02
 ErrMax= 7.97D-02  0.00D+00 EMaxC= 1.00D-01 BMatC= 1.77D+00 BMatP= 2.26D-01
 IDIUse=2 WtCom= 0.00D+00 WtEn= 1.00D+00
 Coeff-En:   0.000D+00 0.000D+00 0.811D+00 0.189D+00
 Coeff:      0.000D+00 0.000D+00 0.811D+00 0.189D+00
 Gap=     0.028 Goal=   None    Shift=    0.000
 RMSDP=5.65D-02 MaxDP=6.13D+00 DE= 1.94D+00 OVMax= 6.95D-01

 Cycle   5  Pass 1  IDiag  1:
 RMSU=  4.65D-02    CP:  8.63D-01 -9.22D-04  1.71D+00  7.95D-01
 E= -1915.26672391372     Delta-E=       -2.172821295731 Rises=F Damp=F
 DIIS: error= 8.83D-03 at cycle   5 NSaved=   5.
 NSaved= 5 IEnMin= 5 EnMin= -1915.26672391372     IErMin= 5 ErrMin= 8.83D-03
 ErrMax= 8.83D-03  0.00D+00 EMaxC= 1.00D-01 BMatC= 6.44D-02 BMatP= 2.26D-01
 IDIUse=3 WtCom= 9.12D-01 WtEn= 8.83D-02
 Coeff-Com:  0.393D-02 0.666D-01 0.331D+00 0.151D-01 0.583D+00
 Coeff-En:   0.000D+00 0.000D+00 0.182D+00 0.000D+00 0.818D+00
 Coeff:      0.359D-02 0.608D-01 0.318D+00 0.138D-01 0.604D+00
 Gap=     0.147 Goal=   None    Shift=    0.000
 RMSDP=3.71D-02 MaxDP=4.47D+00 DE=-2.17D+00 OVMax= 1.23D-01

 Cycle   6  Pass 1  IDiag  1:
 RMSU=  1.44D-02    CP:  8.59D-01  6.35D-03  1.26D+00  4.94D-01  4.84D-01
 E= -1915.32154340168     Delta-E=       -0.054819487969 Rises=F Damp=F
 DIIS: error= 3.73D-03 at cycle   6 NSaved=   6.
 NSaved= 6 IEnMin= 6 EnMin= -1915.32154340168     IErMin= 6 ErrMin= 3.73D-03
 ErrMax= 3.73D-03  0.00D+00 EMaxC= 1.00D-01 BMatC= 7.66D-03 BMatP= 6.44D-02
 IDIUse=3 WtCom= 9.63D-01 WtEn= 3.73D-02
 Coeff-Com: -0.625D-02 0.628D-02 0.852D-01-0.793D-02 0.332D+00 0.590D+00
 Coeff-En:   0.000D+00 0.000D+00 0.000D+00 0.000D+00 0.642D-01 0.936D+00
 Coeff:     -0.602D-02 0.605D-02 0.820D-01-0.764D-02 0.322D+00 0.603D+00
 Gap=     0.131 Goal=   None    Shift=    0.000
 RMSDP=1.17D-02 MaxDP=1.73D+00 DE=-5.48D-02 OVMax= 3.37D-02

 Cycle   7  Pass 1  IDiag  1:
 RMSU=  3.42D-03    CP:  8.63D-01  4.81D-03  1.34D+00  6.00D-01  6.29D-01
                    CP:  6.70D-01
 E= -1915.32958514213     Delta-E=       -0.008041740444 Rises=F Damp=F
 DIIS: error= 1.07D-03 at cycle   7 NSaved=   7.
 NSaved= 7 IEnMin= 7 EnMin= -1915.32958514213     IErMin= 7 ErrMin= 1.07D-03
 ErrMax= 1.07D-03  0.00D+00 EMaxC= 1.00D-01 BMatC= 1.04D-03 BMatP= 7.66D-03
 IDIUse=3 WtCom= 9.89D-01 WtEn= 1.07D-02
 Coeff-Com: -0.186D-02-0.938D-03 0.290D-02-0.573D-02 0.704D-01 0.309D+00
 Coeff-Com:  0.626D+00
 Coeff-En:   0.000D+00 0.000D+00 0.000D+00 0.000D+00 0.000D+00 0.275D-01
 Coeff-En:   0.972D+00
 Coeff:     -0.184D-02-0.928D-03 0.287D-02-0.567D-02 0.696D-01 0.306D+00
 Coeff:      0.630D+00
 Gap=     0.135 Goal=   None    Shift=    0.000
 RMSDP=1.95D-03 MaxDP=1.45D-01 DE=-8.04D-03 OVMax= 2.67D-02

 Cycle   8  Pass 1  IDiag  1:
 RMSU=  1.68D-03    CP:  8.64D-01  4.88D-03  1.34D+00  5.90D-01  6.38D-01
                    CP:  7.05D-01  9.44D-01
 E= -1915.33062221663     Delta-E=       -0.001037074501 Rises=F Damp=F
 DIIS: error= 6.68D-04 at cycle   8 NSaved=   8.
 NSaved= 8 IEnMin= 8 EnMin= -1915.33062221663     IErMin= 8 ErrMin= 6.68D-04
 ErrMax= 6.68D-04  0.00D+00 EMaxC= 1.00D-01 BMatC= 3.40D-04 BMatP= 1.04D-03
 IDIUse=3 WtCom= 9.93D-01 WtEn= 6.68D-03
 Coeff-Com:  0.124D-02-0.676D-02-0.103D-01 0.361D-03-0.147D-01 0.930D-01
 Coeff-Com:  0.418D+00 0.519D+00
 Coeff-En:   0.000D+00 0.000D+00 0.000D+00 0.000D+00 0.000D+00 0.000D+00
 Coeff-En:   0.116D+00 0.884D+00
 Coeff:      0.123D-02-0.671D-02-0.103D-01 0.359D-03-0.146D-01 0.924D-01
 Coeff:      0.416D+00 0.521D+00
 Gap=     0.136 Goal=   None    Shift=    0.000
 RMSDP=1.28D-03 MaxDP=1.31D-01 DE=-1.04D-03 OVMax= 1.06D-02

 Cycle   9  Pass 1  IDiag  1:
 RMSU=  7.37D-04    CP:  8.68D-01  5.08D-03  1.34D+00  5.95D-01  6.32D-01
                    CP:  7.25D-01  1.02D+00  7.51D-01
 E= -1915.33101520768     Delta-E=       -0.000392991049 Rises=F Damp=F
 DIIS: error= 1.80D-04 at cycle   9 NSaved=   9.
 NSaved= 9 IEnMin= 9 EnMin= -1915.33101520768     IErMin= 9 ErrMin= 1.80D-04
 ErrMax= 1.80D-04  0.00D+00 EMaxC= 1.00D-01 BMatC= 3.72D-05 BMatP= 3.40D-04
 IDIUse=3 WtCom= 9.98D-01 WtEn= 1.80D-03
 Coeff-Com:  0.149D-02-0.393D-02-0.731D-02 0.185D-02-0.247D-01 0.664D-02
 Coeff-Com:  0.154D+00 0.285D+00 0.587D+00
 Coeff-En:   0.000D+00 0.000D+00 0.000D+00 0.000D+00 0.000D+00 0.000D+00
 Coeff-En:   0.000D+00 0.000D+00 0.100D+01
 Coeff:      0.149D-02-0.393D-02-0.730D-02 0.185D-02-0.247D-01 0.663D-02
 Coeff:      0.154D+00 0.285D+00 0.588D+00
 Gap=     0.135 Goal=   None    Shift=    0.000
 RMSDP=9.09D-04 MaxDP=9.53D-02 DE=-3.93D-04 OVMax= 7.55D-03

 Cycle  10  Pass 1  IDiag  1:
 RMSU=  2.56D-04    CP:  8.67D-01  5.13D-03  1.32D+00  5.89D-01  6.18D-01
                    CP:  7.24D-01  1.02D+00  7.70D-01  8.88D-01
 E= -1915.33108297510     Delta-E=       -0.000067767417 Rises=F Damp=F
 DIIS: error= 2.14D-04 at cycle  10 NSaved=  10.
 NSaved=10 IEnMin=10 EnMin= -1915.33108297510     IErMin= 9 ErrMin= 1.80D-04
 ErrMax= 2.14D-04  0.00D+00 EMaxC= 1.00D-01 BMatC= 1.26D-05 BMatP= 3.72D-05
 IDIUse=3 WtCom= 9.98D-01 WtEn= 1.80D-03
 Coeff-Com:  0.814D-03-0.234D-02-0.406D-02 0.148D-02-0.113D-01-0.139D-01
 Coeff-Com: -0.270D-02 0.247D-02 0.328D+00 0.701D+00
 Coeff-En:   0.000D+00 0.000D+00 0.000D+00 0.000D+00 0.000D+00 0.000D+00
 Coeff-En:   0.000D+00 0.000D+00 0.000D+00 0.100D+01
 Coeff:      0.813D-03-0.234D-02-0.405D-02 0.147D-02-0.113D-01-0.139D-01
 Coeff:     -0.270D-02 0.247D-02 0.328D+00 0.702D+00
 Gap=     0.135 Goal=   None    Shift=    0.000
 RMSDP=3.35D-04 MaxDP=3.10D-02 DE=-6.78D-05 OVMax= 3.60D-03

 Cycle  11  Pass 1  IDiag  1:
 RMSU=  1.58D-04    CP:  8.67D-01  5.17D-03  1.32D+00  5.88D-01  6.13D-01
                    CP:  7.22D-01  1.05D+00  7.42D-01  1.03D+00  1.25D+00
 E= -1915.33111039685     Delta-E=       -0.000027421751 Rises=F Damp=F
 DIIS: error= 8.72D-05 at cycle  11 NSaved=  11.
 NSaved=11 IEnMin=11 EnMin= -1915.33111039685     IErMin=11 ErrMin= 8.72D-05
 ErrMax= 8.72D-05  0.00D+00 EMaxC= 1.00D-01 BMatC= 2.07D-06 BMatP= 1.26D-05
 IDIUse=1 WtCom= 1.00D+00 WtEn= 0.00D+00
 Coeff-Com:  0.113D-03-0.376D-03-0.518D-03 0.534D-03-0.391D-04-0.856D-02
 Coeff-Com: -0.308D-01-0.826D-01 0.143D-01 0.232D+00 0.876D+00
 Coeff:      0.113D-03-0.376D-03-0.518D-03 0.534D-03-0.391D-04-0.856D-02
 Coeff:     -0.308D-01-0.826D-01 0.143D-01 0.232D+00 0.876D+00
 Gap=     0.134 Goal=   None    Shift=    0.000
 RMSDP=2.46D-04 MaxDP=2.57D-02 DE=-2.74D-05 OVMax= 2.71D-03

 Cycle  12  Pass 1  IDiag  1:
 RMSU=  8.42D-05    CP:  8.67D-01  5.15D-03  1.32D+00  5.87D-01  6.10D-01
                    CP:  7.21D-01  1.06D+00  6.99D-01  1.11D+00  1.56D+00
                    CP:  1.30D+00
 E= -1915.33111709073     Delta-E=       -0.000006693884 Rises=F Damp=F
 DIIS: error= 3.44D-05 at cycle  12 NSaved=  12.
 NSaved=12 IEnMin=12 EnMin= -1915.33111709073     IErMin=12 ErrMin= 3.44D-05
 ErrMax= 3.44D-05  0.00D+00 EMaxC= 1.00D-01 BMatC= 6.03D-07 BMatP= 2.07D-06
 IDIUse=1 WtCom= 1.00D+00 WtEn= 0.00D+00
 Coeff-Com: -0.911D-04 0.139D-03 0.461D-03 0.252D-04 0.205D-02-0.159D-02
 Coeff-Com: -0.902D-02-0.418D-01-0.460D-01-0.753D-01 0.425D+00 0.746D+00
 Coeff:     -0.911D-04 0.139D-03 0.461D-03 0.252D-04 0.205D-02-0.159D-02
 Coeff:     -0.902D-02-0.418D-01-0.460D-01-0.753D-01 0.425D+00 0.746D+00
 Gap=     0.134 Goal=   None    Shift=    0.000
 RMSDP=1.03D-04 MaxDP=1.38D-02 DE=-6.69D-06 OVMax= 9.67D-04

 Cycle  13  Pass 1  IDiag  1:
 RMSU=  3.19D-05    CP:  8.68D-01  5.15D-03  1.32D+00  5.87D-01  6.09D-01
                    CP:  7.20D-01  1.07D+00  6.82D-01  1.15D+00  1.65D+00
                    CP:  1.42D+00  1.03D+00
 E= -1915.33111825943     Delta-E=       -0.000001168701 Rises=F Damp=F
 DIIS: error= 1.02D-05 at cycle  13 NSaved=  13.
 NSaved=13 IEnMin=13 EnMin= -1915.33111825943     IErMin=13 ErrMin= 1.02D-05
 ErrMax= 1.02D-05  0.00D+00 EMaxC= 1.00D-01 BMatC= 8.47D-08 BMatP= 6.03D-07
 IDIUse=1 WtCom= 1.00D+00 WtEn= 0.00D+00
 Coeff-Com: -0.171D-04 0.358D-04 0.336D-03-0.252D-04 0.686D-03-0.247D-03
 Coeff-Com:  0.121D-02-0.721D-02-0.714D-02-0.578D-01 0.269D-01 0.297D+00
 Coeff-Com:  0.746D+00
 Coeff:     -0.171D-04 0.358D-04 0.336D-03-0.252D-04 0.686D-03-0.247D-03
 Coeff:      0.121D-02-0.721D-02-0.714D-02-0.578D-01 0.269D-01 0.297D+00
 Coeff:      0.746D+00
 Gap=     0.134 Goal=   None    Shift=    0.000
 RMSDP=3.41D-05 MaxDP=2.77D-03 DE=-1.17D-06 OVMax= 3.37D-04

 Cycle  14  Pass 1  IDiag  1:
 RMSU=  1.79D-05    CP:  8.67D-01  5.14D-03  1.32D+00  5.87D-01  6.09D-01
                    CP:  7.21D-01  1.06D+00  6.80D-01  1.17D+00  1.63D+00
                    CP:  1.43D+00  1.17D+00  1.01D+00
 E= -1915.33111841247     Delta-E=       -0.000000153038 Rises=F Damp=F
 DIIS: error= 4.68D-06 at cycle  14 NSaved=  14.
 NSaved=14 IEnMin=14 EnMin= -1915.33111841247     IErMin=14 ErrMin= 4.68D-06
 ErrMax= 4.68D-06  0.00D+00 EMaxC= 1.00D-01 BMatC= 1.49D-08 BMatP= 8.47D-08
 IDIUse=1 WtCom= 1.00D+00 WtEn= 0.00D+00
 Coeff-Com:  0.182D-04-0.219D-04 0.987D-04-0.162D-04-0.128D-04 0.124D-03
 Coeff-Com:  0.215D-02 0.120D-02 0.649D-02-0.727D-02-0.485D-01-0.218D-02
 Coeff-Com:  0.215D+00 0.833D+00
 Coeff:      0.182D-04-0.219D-04 0.987D-04-0.162D-04-0.128D-04 0.124D-03
 Coeff:      0.215D-02 0.120D-02 0.649D-02-0.727D-02-0.485D-01-0.218D-02
 Coeff:      0.215D+00 0.833D+00
 Gap=     0.134 Goal=   None    Shift=    0.000
 RMSDP=1.56D-05 MaxDP=1.51D-03 DE=-1.53D-07 OVMax= 2.45D-04

 Cycle  15  Pass 1  IDiag  1:
 RMSU=  5.54D-06    CP:  8.67D-01  5.14D-03  1.32D+00  5.87D-01  6.09D-01
                    CP:  7.21D-01  1.06D+00  6.78D-01  1.17D+00  1.63D+00
                    CP:  1.44D+00  1.14D+00  1.12D+00  1.26D+00
 E= -1915.33111846048     Delta-E=       -0.000000048008 Rises=F Damp=F
 DIIS: error= 3.51D-06 at cycle  15 NSaved=  15.
 NSaved=15 IEnMin=15 EnMin= -1915.33111846048     IErMin=15 ErrMin= 3.51D-06
 ErrMax= 3.51D-06  0.00D+00 EMaxC= 1.00D-01 BMatC= 4.70D-09 BMatP= 1.49D-08
 IDIUse=1 WtCom= 1.00D+00 WtEn= 0.00D+00
 Coeff-Com:  0.141D-04-0.146D-04 0.290D-04-0.418D-05-0.872D-04 0.475D-04
 Coeff-Com:  0.547D-03 0.341D-03 0.356D-02 0.711D-02-0.237D-01-0.503D-01
 Coeff-Com: -0.579D-01 0.362D+00 0.758D+00
 Coeff:      0.141D-04-0.146D-04 0.290D-04-0.418D-05-0.872D-04 0.475D-04
 Coeff:      0.547D-03 0.341D-03 0.356D-02 0.711D-02-0.237D-01-0.503D-01
 Coeff:     -0.579D-01 0.362D+00 0.758D+00
 Gap=     0.134 Goal=   None    Shift=    0.000
 RMSDP=7.60D-06 MaxDP=5.24D-04 DE=-4.80D-08 OVMax= 1.95D-04

 Cycle  16  Pass 1  IDiag  1:
 RMSU=  3.45D-06    CP:  8.68D-01  5.14D-03  1.32D+00  5.87D-01  6.09D-01
                    CP:  7.21D-01  1.07D+00  6.77D-01  1.18D+00  1.62D+00
                    CP:  1.45D+00  1.17D+00  1.20D+00  1.36D+00  1.31D+00
 E= -1915.33111848448     Delta-E=       -0.000000024002 Rises=F Damp=F
 DIIS: error= 2.77D-06 at cycle  16 NSaved=  16.
 NSaved=16 IEnMin=16 EnMin= -1915.33111848448     IErMin=16 ErrMin= 2.77D-06
 ErrMax= 2.77D-06  0.00D+00 EMaxC= 1.00D-01 BMatC= 1.33D-09 BMatP= 4.70D-09
 IDIUse=1 WtCom= 1.00D+00 WtEn= 0.00D+00
 Coeff-Com: -0.446D-05 0.121D-04-0.118D-04-0.230D-05-0.128D-04 0.158D-04
 Coeff-Com: -0.425D-03-0.659D-03-0.126D-02 0.381D-02 0.976D-02-0.802D-02
 Coeff-Com: -0.862D-01-0.211D+00 0.255D+00 0.104D+01
 Coeff:     -0.446D-05 0.121D-04-0.118D-04-0.230D-05-0.128D-04 0.158D-04
 Coeff:     -0.425D-03-0.659D-03-0.126D-02 0.381D-02 0.976D-02-0.802D-02
 Coeff:     -0.862D-01-0.211D+00 0.255D+00 0.104D+01
 Gap=     0.134 Goal=   None    Shift=    0.000
 RMSDP=8.65D-06 MaxDP=6.97D-04 DE=-2.40D-08 OVMax= 2.18D-04

 Cycle  17  Pass 1  IDiag  1:
 RMSU=  1.89D-06    CP:  8.68D-01  5.14D-03  1.32D+00  5.87D-01  6.09D-01
                    CP:  7.21D-01  1.07D+00  6.77D-01  1.18D+00  1.62D+00
                    CP:  1.45D+00  1.16D+00  1.27D+00  1.48D+00  1.93D+00
                    CP:  1.67D+00
 E= -1915.33111850148     Delta-E=       -0.000000016998 Rises=F Damp=F
 DIIS: error= 1.76D-06 at cycle  17 NSaved=  17.
 NSaved=17 IEnMin=17 EnMin= -1915.33111850148     IErMin=17 ErrMin= 1.76D-06
 ErrMax= 1.76D-06  0.00D+00 EMaxC= 1.00D-01 BMatC= 4.01D-10 BMatP= 1.33D-09
 IDIUse=1 WtCom= 1.00D+00 WtEn= 0.00D+00
 Coeff-Com: -0.775D-05 0.137D-04-0.145D-04 0.506D-06 0.221D-04-0.368D-04
 Coeff-Com: -0.350D-03-0.909D-04-0.102D-02-0.110D-02 0.907D-02 0.119D-01
 Coeff-Com:  0.331D-02-0.162D+00-0.208D+00 0.209D+00 0.114D+01
 Coeff:     -0.775D-05 0.137D-04-0.145D-04 0.506D-06 0.221D-04-0.368D-04
 Coeff:     -0.350D-03-0.909D-04-0.102D-02-0.110D-02 0.907D-02 0.119D-01
 Coeff:      0.331D-02-0.162D+00-0.208D+00 0.209D+00 0.114D+01
 Gap=     0.134 Goal=   None    Shift=    0.000
 RMSDP=4.96D-06 MaxDP=3.68D-04 DE=-1.70D-08 OVMax= 1.83D-04

 Cycle  18  Pass 1  IDiag  1:
 RMSU=  1.34D-06    CP:  8.68D-01  5.14D-03  1.32D+00  5.87D-01  6.09D-01
                    CP:  7.21D-01  1.07D+00  6.77D-01  1.18D+00  1.61D+00
                    CP:  1.45D+00  1.16D+00  1.32D+00  1.54D+00  2.36D+00
                    CP:  2.42D+00  1.54D+00
 E= -1915.33111850989     Delta-E=       -0.000000008417 Rises=F Damp=F
 DIIS: error= 9.93D-07 at cycle  18 NSaved=  18.
 NSaved=18 IEnMin=18 EnMin= -1915.33111850989     IErMin=18 ErrMin= 9.93D-07
 ErrMax= 9.93D-07  0.00D+00 EMaxC= 1.00D-01 BMatC= 2.04D-10 BMatP= 4.01D-10
 IDIUse=1 WtCom= 1.00D+00 WtEn= 0.00D+00
 Coeff-Com: -0.230D-05 0.461D-05-0.106D-04 0.220D-05 0.107D-05-0.386D-04
 Coeff-Com: -0.639D-04 0.399D-03 0.206D-03-0.151D-02-0.353D-03 0.457D-02
 Coeff-Com:  0.348D-01 0.449D-01-0.200D+00-0.367D+00 0.373D+00 0.111D+01
 Coeff:     -0.230D-05 0.461D-05-0.106D-04 0.220D-05 0.107D-05-0.386D-04
 Coeff:     -0.639D-04 0.399D-03 0.206D-03-0.151D-02-0.353D-03 0.457D-02
 Coeff:      0.348D-01 0.449D-01-0.200D+00-0.367D+00 0.373D+00 0.111D+01
 Gap=     0.134 Goal=   None    Shift=    0.000
 RMSDP=4.80D-06 MaxDP=5.85D-04 DE=-8.42D-09 OVMax= 1.42D-04

 Cycle  19  Pass 1  IDiag  1:
 RMSU=  5.89D-07    CP:  8.68D-01  5.14D-03  1.32D+00  5.87D-01  6.09D-01
                    CP:  7.21D-01  1.07D+00  6.77D-01  1.18D+00  1.61D+00
                    CP:  1.45D+00  1.16D+00  1.37D+00  1.59D+00  2.71D+00
                    CP:  2.97D+00  2.10D+00  1.62D+00
 E= -1915.33111851325     Delta-E=       -0.000000003355 Rises=F Damp=F
 DIIS: error= 3.82D-07 at cycle  19 NSaved=  19.
 NSaved=19 IEnMin=19 EnMin= -1915.33111851325     IErMin=19 ErrMin= 3.82D-07
 ErrMax= 3.82D-07  0.00D+00 EMaxC= 1.00D-01 BMatC= 5.50D-11 BMatP= 2.04D-10
 IDIUse=1 WtCom= 1.00D+00 WtEn= 0.00D+00
 Coeff-Com:  0.870D-06-0.154D-05-0.169D-05 0.132D-05-0.672D-05 0.120D-04
 Coeff-Com:  0.641D-04 0.240D-03 0.140D-03-0.117D-03-0.226D-02-0.318D-02
 Coeff-Com:  0.641D-02 0.677D-01 0.226D-02-0.148D+00-0.305D+00 0.348D+00
 Coeff-Com:  0.103D+01
 Coeff:      0.870D-06-0.154D-05-0.169D-05 0.132D-05-0.672D-05 0.120D-04
 Coeff:      0.641D-04 0.240D-03 0.140D-03-0.117D-03-0.226D-02-0.318D-02
 Coeff:      0.641D-02 0.677D-01 0.226D-02-0.148D+00-0.305D+00 0.348D+00
 Coeff:      0.103D+01
 Gap=     0.134 Goal=   None    Shift=    0.000
 RMSDP=2.12D-06 MaxDP=1.52D-04 DE=-3.35D-09 OVMax= 6.85D-05

 Cycle  20  Pass 1  IDiag  1:
 RMSU=  8.57D-07    CP:  8.68D-01  5.14D-03  1.32D+00  5.87D-01  6.09D-01
                    CP:  7.21D-01  1.07D+00  6.77D-01  1.18D+00  1.61D+00
                    CP:  1.44D+00  1.16D+00  1.39D+00  1.63D+00  2.83D+00
                    CP:  3.00D+00  2.43D+00  1.99D+00  1.33D+00
 E= -1915.33111851390     Delta-E=       -0.000000000650 Rises=F Damp=F
 DIIS: error= 8.00D-08 at cycle  20 NSaved=  20.
 NSaved=20 IEnMin=20 EnMin= -1915.33111851390     IErMin=20 ErrMin= 8.00D-08
 ErrMax= 8.00D-08  0.00D+00 EMaxC= 1.00D-01 BMatC= 6.50D-12 BMatP= 5.50D-11
 IDIUse=1 WtCom= 1.00D+00 WtEn= 0.00D+00
 Coeff-Com:  0.641D-06-0.124D-05 0.200D-05 0.173D-06-0.165D-05 0.115D-04
 Coeff-Com:  0.398D-04 0.544D-04-0.687D-04 0.620D-04-0.701D-03-0.157D-02
 Coeff-Com: -0.193D-02 0.178D-01 0.267D-01 0.111D-01-0.173D+00-0.353D-01
 Coeff-Com:  0.348D+00 0.809D+00
 Coeff:      0.641D-06-0.124D-05 0.200D-05 0.173D-06-0.165D-05 0.115D-04
 Coeff:      0.398D-04 0.544D-04-0.687D-04 0.620D-04-0.701D-03-0.157D-02
 Coeff:     -0.193D-02 0.178D-01 0.267D-01 0.111D-01-0.173D+00-0.353D-01
 Coeff:      0.348D+00 0.809D+00
 Gap=     0.134 Goal=   None    Shift=    0.000
 RMSDP=5.77D-07 MaxDP=6.02D-05 DE=-6.50D-10 OVMax= 1.29D-05

 Cycle  21  Pass 1  IDiag  1:
 Restarting incremental Fock formation.
 E= -1915.33111851393     Delta-E=       -0.000000000032 Rises=F Damp=F
 DIIS: error= 4.53D-08 at cycle  21 NSaved=  20.
 NSaved=20 IEnMin=20 EnMin= -1915.33111851393     IErMin=20 ErrMin= 4.53D-08
 ErrMax= 4.53D-08  0.00D+00 EMaxC= 1.00D-01 BMatC= 1.78D-12 BMatP= 6.50D-12
 IDIUse=1 WtCom= 1.00D+00 WtEn= 0.00D+00
 Coeff-Com:  0.252D-06-0.518D-06 0.173D-05-0.200D-06-0.560D-06 0.340D-05
 Coeff-Com: -0.311D-05-0.613D-04 0.642D-04 0.324D-04-0.182D-03-0.125D-02
 Coeff-Com: -0.229D-02 0.781D-02 0.252D-01-0.314D-01-0.565D-01-0.101D-02
 Coeff-Com:  0.358D+00 0.702D+00
 Coeff:      0.252D-06-0.518D-06 0.173D-05-0.200D-06-0.560D-06 0.340D-05
 Coeff:     -0.311D-05-0.613D-04 0.642D-04 0.324D-04-0.182D-03-0.125D-02
 Coeff:     -0.229D-02 0.781D-02 0.252D-01-0.314D-01-0.565D-01-0.101D-02
 Coeff:      0.358D+00 0.702D+00
 Gap=     0.134 Goal=   None    Shift=    0.000
 RMSDP=1.61D-07 MaxDP=2.33D-05 DE=-3.23D-11 OVMax= 3.41D-06

 Cycle  22  Pass 1  IDiag  1:
 RMSU=  1.15D-07    CP:  1.00D+00
 E= -1915.33111851379     Delta-E=        0.000000000146 Rises=F Damp=F
 DIIS: error= 1.78D-08 at cycle  22 NSaved=  20.
 NSaved=20 IEnMin=19 EnMin= -1915.33111851393     IErMin=20 ErrMin= 1.78D-08
 ErrMax= 1.78D-08  0.00D+00 EMaxC= 1.00D-01 BMatC= 3.11D-13 BMatP= 1.78D-12
 IDIUse=1 WtCom= 1.00D+00 WtEn= 0.00D+00
 Coeff-Com:  0.689D-07 0.722D-06-0.126D-07-0.378D-05-0.719D-05-0.653D-05
 Coeff-Com: -0.306D-05 0.356D-04 0.930D-04 0.116D-03 0.966D-04-0.283D-02
 Coeff-Com: -0.212D-02 0.445D-02 0.166D-01-0.667D-02-0.529D-01-0.494D-01
 Coeff-Com:  0.230D+00 0.863D+00
 Coeff:      0.689D-07 0.722D-06-0.126D-07-0.378D-05-0.719D-05-0.653D-05
 Coeff:     -0.306D-05 0.356D-04 0.930D-04 0.116D-03 0.966D-04-0.283D-02
 Coeff:     -0.212D-02 0.445D-02 0.166D-01-0.667D-02-0.529D-01-0.494D-01
 Coeff:      0.230D+00 0.863D+00
 Gap=     0.134 Goal=   None    Shift=    0.000
 RMSDP=1.06D-07 MaxDP=1.35D-05 DE= 1.46D-10 OVMax= 6.75D-07

 Cycle  23  Pass 1  IDiag  1:
 RMSU=  7.66D-08    CP:  1.00D+00  1.16D+00
 E= -1915.33111851396     Delta-E=       -0.000000000170 Rises=F Damp=F
 DIIS: error= 5.66D-09 at cycle  23 NSaved=  20.
 NSaved=20 IEnMin=20 EnMin= -1915.33111851396     IErMin=20 ErrMin= 5.66D-09
 ErrMax= 5.66D-09  0.00D+00 EMaxC= 1.00D-01 BMatC= 3.40D-14 BMatP= 3.11D-13
 IDIUse=1 WtCom= 1.00D+00 WtEn= 0.00D+00
 Coeff-Com:  0.379D-07-0.131D-06-0.107D-05-0.217D-05 0.111D-05 0.112D-04
 Coeff-Com:  0.207D-04 0.109D-04-0.219D-04 0.752D-04-0.662D-03-0.125D-02
 Coeff-Com: -0.118D-02 0.991D-02 0.337D-02-0.213D-01-0.689D-01 0.148D-02
 Coeff-Com:  0.360D+00 0.719D+00
 Coeff:      0.379D-07-0.131D-06-0.107D-05-0.217D-05 0.111D-05 0.112D-04
 Coeff:      0.207D-04 0.109D-04-0.219D-04 0.752D-04-0.662D-03-0.125D-02
 Coeff:     -0.118D-02 0.991D-02 0.337D-02-0.213D-01-0.689D-01 0.148D-02
 Coeff:      0.360D+00 0.719D+00
 Gap=     0.134 Goal=   None    Shift=    0.000
 RMSDP=2.22D-08 MaxDP=2.99D-06 DE=-1.70D-10 OVMax= 2.39D-07

 Cycle  24  Pass 1  IDiag  1:
 RMSU=  1.20D-08    CP:  1.00D+00  1.25D+00  1.08D+00
 E= -1915.33111851390     Delta-E=        0.000000000056 Rises=F Damp=F
 DIIS: error= 1.88D-09 at cycle  24 NSaved=  20.
 NSaved=20 IEnMin=19 EnMin= -1915.33111851396     IErMin=20 ErrMin= 1.88D-09
 ErrMax= 1.88D-09  0.00D+00 EMaxC= 1.00D-01 BMatC= 3.96D-15 BMatP= 3.40D-14
 IDIUse=1 WtCom= 1.00D+00 WtEn= 0.00D+00
 Coeff-Com:  0.338D-07 0.154D-06 0.206D-06-0.220D-06 0.183D-05-0.120D-05
 Coeff-Com: -0.693D-05-0.182D-04 0.973D-05 0.292D-03 0.268D-03-0.652D-03
 Coeff-Com: -0.103D-03 0.323D-03 0.267D-03-0.907D-02-0.205D-01 0.506D-02
 Coeff-Com:  0.216D+00 0.808D+00
 Coeff:      0.338D-07 0.154D-06 0.206D-06-0.220D-06 0.183D-05-0.120D-05
 Coeff:     -0.693D-05-0.182D-04 0.973D-05 0.292D-03 0.268D-03-0.652D-03
 Coeff:     -0.103D-03 0.323D-03 0.267D-03-0.907D-02-0.205D-01 0.506D-02
 Coeff:      0.216D+00 0.808D+00
 Gap=     0.134 Goal=   None    Shift=    0.000
 RMSDP=6.73D-09 MaxDP=4.24D-07 DE= 5.64D-11 OVMax= 1.29D-07

 SCF Done:  E(RM062X) =  -1915.33111851     A.U. after   24 cycles
            NFock= 24  Conv=0.67D-08     -V/T= 2.0029
 KE= 1.909770263343D+03 PE=-7.034437233134D+03 EE= 1.963879858244D+03
 Leave Link  502 at Wed Jul  6 04:12:36 2022, MaxMem=  1879048192 cpu:            2961.7 elap:             440.0
 (Enter /gpfs/software/gaussian16/sse4/tar/g16/l601.exe)
 Copying SCF densities to generalized density rwf, IOpCl= 0 IROHF=0.

 **********************************************************************

            Population analysis using the SCF density.

 **********************************************************************

 Orbital symmetries:
       Occupied  (A) (A) (A) (A) (A) (A) (A) (A) (A) (A) (A) (A)
                 (A) (A) (A) (A) (A) (A) (A) (A) (A) (A) (A) (A)
                 (A) (A) (A) (A) (A) (A) (A) (A) (A) (A) (A) (A)
                 (A) (A) (A) (A) (A) (A) (A) (A) (A) (A) (A) (A)
                 (A) (A) (A) (A) (A) (A) (A) (A) (A) (A) (A) (A)
                 (A) (A) (A) (A) (A) (A) (A) (A)
       Virtual   (A) (A) (A) (A) (A) (A) (A) (A) (A) (A) (A) (A)
                 (A) (A) (A) (A) (A) (A) (A) (A) (A) (A) (A) (A)
                 (A) (A) (A) (A) (A) (A) (A) (A) (A) (A) (A) (A)
                 (A) (A) (A) (A) (A) (A) (A) (A) (A) (A) (A) (A)
                 (A) (A) (A) (A) (A) (A) (A) (A) (A) (A) (A) (A)
                 (A) (A) (A) (A) (A) (A) (A) (A) (A) (A) (A) (A)
                 (A) (A) (A) (A) (A) (A) (A) (A) (A) (A) (A) (A)
                 (A) (A) (A) (A) (A) (A) (A) (A) (A) (A) (A) (A)
                 (A) (A) (A) (A) (A) (A) (A) (A) (A) (A) (A) (A)
                 (A) (A) (A) (A) (A) (A) (A) (A) (A) (A) (A) (A)
                 (A) (A) (A) (A) (A) (A) (A) (A) (A) (A) (A) (A)
                 (A) (A) (A) (A) (A) (A) (A) (A) (A) (A) (A) (A)
                 (A) (A) (A) (A) (A) (A) (A) (A) (A) (A) (A) (A)
                 (A) (A) (A) (A) (A) (A) (A) (A) (A) (A) (A) (A)
                 (A) (A) (A) (A) (A) (A) (A) (A) (A) (A) (A) (A)
                 (A) (A) (A) (A) (A) (A) (A) (A) (A) (A) (A) (A)
                 (A) (A) (A) (A) (A) (A) (A) (A) (A) (A) (A) (A)
                 (A) (A) (A) (A) (A) (A) (A) (A) (A) (A) (A) (A)
                 (A) (A) (A) (A) (A) (A) (A) (A) (A) (A) (A) (A)
                 (A) (A) (A) (A) (A) (A) (A) (A) (A) (A) (A) (A)
                 (A) (A) (A) (A) (A) (A) (A) (A) (A) (A) (A) (A)
                 (A) (A) (A) (A) (A) (A) (A) (A) (A) (A) (A) (A)
                 (A) (A) (A) (A) (A) (A) (A) (A) (A) (A) (A) (A)
                 (A) (A) (A) (A) (A) (A) (A) (A) (A) (A) (A) (A)
                 (A) (A) (A) (A) (A) (A) (A) (A) (A) (A) (A) (A)
                 (A) (A) (A) (A) (A) (A) (A) (A) (A) (A) (A) (A)
                 (A) (A) (A) (A) (A) (A) (A) (A) (A) (A) (A) (A)
                 (A) (A) (A) (A) (A) (A)
 The electronic state is 1-A.
 Alpha  occ. eigenvalues -- -102.59431-102.58842-102.53452 -19.42264 -10.52063
 Alpha  occ. eigenvalues --  -10.51975 -10.48037 -10.47574 -10.46912 -10.46777
 Alpha  occ. eigenvalues --  -10.45762 -10.45720 -10.45486 -10.45217 -10.44569
 Alpha  occ. eigenvalues --  -10.43238  -9.73727  -9.73127  -9.67742  -7.46234
 Alpha  occ. eigenvalues --   -7.45641  -7.45573  -7.45562  -7.44972  -7.44952
 Alpha  occ. eigenvalues --   -7.40239  -7.39606  -7.39577  -0.96104  -0.92761
 Alpha  occ. eigenvalues --   -0.87075  -0.84857  -0.84091  -0.80054  -0.75035
 Alpha  occ. eigenvalues --   -0.73533  -0.68481  -0.66999  -0.60782  -0.58992
 Alpha  occ. eigenvalues --   -0.53753  -0.52352  -0.48083  -0.46113  -0.44109
 Alpha  occ. eigenvalues --   -0.41523  -0.41136  -0.40144  -0.39543  -0.37769
 Alpha  occ. eigenvalues --   -0.36690  -0.35002  -0.33216  -0.32654  -0.32406
 Alpha  occ. eigenvalues --   -0.31648  -0.30552  -0.29913  -0.28314  -0.27033
 Alpha  occ. eigenvalues --   -0.25768  -0.24472  -0.21820  -0.20874  -0.19689
 Alpha  occ. eigenvalues --   -0.16444  -0.15764  -0.10652
 Alpha virt. eigenvalues --    0.02785   0.09080   0.09209   0.09934   0.10242
 Alpha virt. eigenvalues --    0.11499   0.12919   0.13143   0.13802   0.14126
 Alpha virt. eigenvalues --    0.14798   0.15066   0.15608   0.15756   0.16253
 Alpha virt. eigenvalues --    0.16663   0.16919   0.17592   0.17977   0.18109
 Alpha virt. eigenvalues --    0.18667   0.19324   0.19657   0.19707   0.20328
 Alpha virt. eigenvalues --    0.21043   0.21335   0.21953   0.22200   0.22697
 Alpha virt. eigenvalues --    0.23297   0.23889   0.24310   0.24778   0.25048
 Alpha virt. eigenvalues --    0.25749   0.26325   0.26441   0.27128   0.27356
 Alpha virt. eigenvalues --    0.27888   0.28192   0.28690   0.29017   0.29815
 Alpha virt. eigenvalues --    0.30140   0.30571   0.30946   0.31461   0.31663
 Alpha virt. eigenvalues --    0.32427   0.32812   0.33196   0.33587   0.33795
 Alpha virt. eigenvalues --    0.34179   0.34685   0.34988   0.35260   0.35298
 Alpha virt. eigenvalues --    0.36483   0.36627   0.37298   0.37906   0.38318
 Alpha virt. eigenvalues --    0.38994   0.39445   0.40485   0.40953   0.41450
 Alpha virt. eigenvalues --    0.42004   0.42869   0.43284   0.43525   0.44503
 Alpha virt. eigenvalues --    0.45844   0.46324   0.47082   0.48768   0.49020
 Alpha virt. eigenvalues --    0.50498   0.51457   0.52538   0.53961   0.54369
 Alpha virt. eigenvalues --    0.55686   0.56453   0.57200   0.58877   0.59407
 Alpha virt. eigenvalues --    0.59698   0.60837   0.61577   0.62295   0.62716
 Alpha virt. eigenvalues --    0.64852   0.65592   0.67272   0.68377   0.68983
 Alpha virt. eigenvalues --    0.69488   0.71039   0.71795   0.72346   0.73132
 Alpha virt. eigenvalues --    0.74069   0.75002   0.75464   0.76288   0.76548
 Alpha virt. eigenvalues --    0.77543   0.78331   0.79729   0.79874   0.80672
 Alpha virt. eigenvalues --    0.81805   0.82085   0.82338   0.82938   0.83730
 Alpha virt. eigenvalues --    0.84784   0.85376   0.86307   0.87199   0.88008
 Alpha virt. eigenvalues --    0.89438   0.89881   0.91985   0.93861   0.94449
 Alpha virt. eigenvalues --    0.95820   0.96730   0.97578   0.98200   1.00094
 Alpha virt. eigenvalues --    1.01352   1.01721   1.02469   1.03210   1.03599
 Alpha virt. eigenvalues --    1.03706   1.04397   1.05500   1.05722   1.06761
 Alpha virt. eigenvalues --    1.07532   1.07975   1.08464   1.08659   1.09323
 Alpha virt. eigenvalues --    1.09529   1.10626   1.11177   1.12041   1.13376
 Alpha virt. eigenvalues --    1.14486   1.15175   1.16737   1.17892   1.19838
 Alpha virt. eigenvalues --    1.20095   1.22744   1.23623   1.24701   1.28226
 Alpha virt. eigenvalues --    1.30276   1.31168   1.31606   1.34900   1.36426
 Alpha virt. eigenvalues --    1.38328   1.39789   1.40340   1.41152   1.42079
 Alpha virt. eigenvalues --    1.43678   1.44676   1.45041   1.45522   1.47033
 Alpha virt. eigenvalues --    1.48752   1.50104   1.56310   1.56876   1.61553
 Alpha virt. eigenvalues --    1.61795   1.64537   1.64840   1.66544   1.68790
 Alpha virt. eigenvalues --    1.70692   1.72078   1.75159   1.75542   1.77336
 Alpha virt. eigenvalues --    1.78805   1.83751   1.83890   1.85705   1.86549
 Alpha virt. eigenvalues --    1.90490   1.90748   1.93939   1.94884   1.97431
 Alpha virt. eigenvalues --    1.98696   1.99674   2.01192   2.01865   2.04270
 Alpha virt. eigenvalues --    2.04827   2.05113   2.06113   2.07344   2.07629
 Alpha virt. eigenvalues --    2.09725   2.12039   2.13292   2.14802   2.18862
 Alpha virt. eigenvalues --    2.20724   2.21107   2.24286   2.25768   2.29812
 Alpha virt. eigenvalues --    2.32167   2.35641   2.37478   2.38020   2.40552
 Alpha virt. eigenvalues --    2.41586   2.42902   2.44683   2.45275   2.46506
 Alpha virt. eigenvalues --    2.47213   2.49722   2.53509   2.55764   2.57273
 Alpha virt. eigenvalues --    2.59575   2.61680   2.64703   2.69404   2.70873
 Alpha virt. eigenvalues --    2.71598   2.73269   2.74607   2.79248   2.81362
 Alpha virt. eigenvalues --    2.82928   2.83707   2.85302   2.87658   2.89198
 Alpha virt. eigenvalues --    2.91650   2.93526   2.95235   2.95582   2.96531
 Alpha virt. eigenvalues --    3.00335   3.01732   3.06105   3.06846   3.08247
 Alpha virt. eigenvalues --    3.09042   3.11071   3.12541   3.19553   3.20833
 Alpha virt. eigenvalues --    3.24340   3.25743   3.28938   3.32545   3.33505
 Alpha virt. eigenvalues --    3.35568   3.36740   3.38498   3.42728   3.50343
 Alpha virt. eigenvalues --    3.53688   3.54352   3.57531   3.63236   3.66792
 Alpha virt. eigenvalues --    3.71041   3.77065   3.81499   3.85466   3.92157
 Alpha virt. eigenvalues --    4.01145   4.02604   4.19679   4.24345   4.26242
 Alpha virt. eigenvalues --    4.39054   4.59098   4.91362   4.93673   5.38314
 Alpha virt. eigenvalues --    5.54208   6.00201  10.05174  10.09073  10.11575
 Alpha virt. eigenvalues --   23.59785  23.73202  24.05028  24.05883  24.07135
 Alpha virt. eigenvalues --   24.08451  24.14423  24.17390  24.19768  24.22087
 Alpha virt. eigenvalues --   24.29432  24.30145  25.98935  26.07652  26.09152
 Alpha virt. eigenvalues --   26.27517  26.38077  26.41558  26.70439  26.80194
 Alpha virt. eigenvalues --   26.98360  50.31424 216.15192 216.19654 216.21771
          Condensed to atoms (all electrons):
               1          2          3          4          5          6
     1  C   17.686580   0.285596   2.453933   0.100289 -13.655152  -1.163896
     2  C    0.285596   9.984782  -3.384397   0.113966  -1.772099   0.776719
     3  C    2.453933  -3.384397  21.196226  -0.815488 -11.219332  -5.859932
     4  C    0.100289   0.113966  -0.815488  29.867252 -22.503128  -6.118433
     5  C  -13.655152  -1.772099 -11.219332 -22.503128  66.677732   3.613960
     6  C   -1.163896   0.776719  -5.859932  -6.118433   3.613960  26.608335
     7  O    0.081560   0.027834   0.042433   0.249075  -0.521074  -0.374816
     8  Cl  -0.415616   0.065256  -0.107235  -2.803632   2.768463  -0.374196
     9  C    1.249706   0.517876   3.740506   6.356013 -14.950476 -11.911149
    10  C   -0.672574   0.571233   1.213434   1.856309  -4.865863  -3.796337
    11  C   -0.184161  -0.016823  -0.119802  -0.624472   1.395257   0.054773
    12  C    0.809083  -0.905740  -0.885130  -0.301869   2.390712   2.037162
    13  C   -0.007927   0.110198   0.428550  -0.198163  -0.183615   1.254744
    14  C   -0.021486  -0.012290   0.047223  -0.166420  -0.142663   0.192664
    15  Cl  -0.000657   0.002287  -0.005097   0.011655  -0.016501  -0.095397
    16  Cl  -0.000142  -0.001447   0.003887   0.041112  -0.035701  -0.113444
    17  H    0.000183  -0.000313  -0.001665  -0.000752   0.001557   0.014282
    18  H    0.002876  -0.005228   0.043914  -0.005321  -0.001605  -0.003869
    19  H   -0.000300  -0.003978  -0.036651  -0.046182   0.220949   0.007585
    20  H    0.011247   0.047516   0.064665  -0.026724   0.071949   0.144908
               7          8          9         10         11         12
     1  C    0.081560  -0.415616   1.249706  -0.672574  -0.184161   0.809083
     2  C    0.027834   0.065256   0.517876   0.571233  -0.016823  -0.905740
     3  C    0.042433  -0.107235   3.740506   1.213434  -0.119802  -0.885130
     4  C    0.249075  -2.803632   6.356013   1.856309  -0.624472  -0.301869
     5  C   -0.521074   2.768463 -14.950476  -4.865863   1.395257   2.390712
     6  C   -0.374816  -0.374196 -11.911149  -3.796337   0.054773   2.037162
     7  O    8.375290  -0.003534   0.545491   0.244352  -0.116685  -0.129632
     8  Cl  -0.003534  17.858216  -0.285282  -0.009607   0.034495  -0.011503
     9  C    0.545491  -0.285282  36.014435   0.894228  -1.535812  -6.403133
    10  C    0.244352  -0.009607   0.894228  33.507293   0.746474 -18.978594
    11  C   -0.116685   0.034495  -1.535812   0.746474  30.732083  -1.569526
    12  C   -0.129632  -0.011503  -6.403133 -18.978594  -1.569526  33.003251
    13  C    0.014105   0.002722  -2.414185   2.038329 -10.873938  -3.643140
    14  C   -0.019334   0.001042  -6.034916  -6.231994 -11.201333   0.181371
    15  Cl   0.000325  -0.000011   0.116055   0.050494   0.472510   0.134334
    16  Cl  -0.002030   0.000340  -0.654026   0.352286  -1.412647   0.317321
    17  H   -0.000013  -0.000001  -0.019970  -0.068851   0.050475  -0.006292
    18  H    0.000088  -0.000142   0.125546   0.063669  -0.031761   0.193152
    19  H   -0.010499   0.000938   0.114070  -0.009111  -0.026684   0.148994
    20  H   -0.000554   0.001519  -0.137272  -0.062434  -0.007391   0.148865
              13         14         15         16         17         18
     1  C   -0.007927  -0.021486  -0.000657  -0.000142   0.000183   0.002876
     2  C    0.110198  -0.012290   0.002287  -0.001447  -0.000313  -0.005228
     3  C    0.428550   0.047223  -0.005097   0.003887  -0.001665   0.043914
     4  C   -0.198163  -0.166420   0.011655   0.041112  -0.000752  -0.005321
     5  C   -0.183615  -0.142663  -0.016501  -0.035701   0.001557  -0.001605
     6  C    1.254744   0.192664  -0.095397  -0.113444   0.014282  -0.003869
     7  O    0.014105  -0.019334   0.000325  -0.002030  -0.000013   0.000088
     8  Cl   0.002722   0.001042  -0.000011   0.000340  -0.000001  -0.000142
     9  C   -2.414185  -6.034916   0.116055  -0.654026  -0.019970   0.125546
    10  C    2.038329  -6.231994   0.050494   0.352286  -0.068851   0.063669
    11  C  -10.873938 -11.201333   0.472510  -1.412647   0.050475  -0.031761
    12  C   -3.643140   0.181371   0.134334   0.317321  -0.006292   0.193152
    13  C   18.801157   1.063907  -0.006987   0.368534   0.279123  -0.029484
    14  C    1.063907  29.407226  -1.463330   0.267828   0.102935  -0.009722
    15  Cl  -0.006987  -1.463330  17.610331  -0.186450  -0.012789  -0.000254
    16  Cl   0.368534   0.267828  -0.186450  17.636828   0.000071   0.000335
    17  H    0.279123   0.102935  -0.012789   0.000071   0.505963  -0.007206
    18  H   -0.029484  -0.009722  -0.000254   0.000335  -0.007206   0.511720
    19  H   -0.047093   0.034879  -0.000965  -0.007607   0.000062  -0.000200
    20  H    0.020109   0.010563   0.000063  -0.000192   0.000081  -0.001930
              19         20
     1  C   -0.000300   0.011247
     2  C   -0.003978   0.047516
     3  C   -0.036651   0.064665
     4  C   -0.046182  -0.026724
     5  C    0.220949   0.071949
     6  C    0.007585   0.144908
     7  O   -0.010499  -0.000554
     8  Cl   0.000938   0.001519
     9  C    0.114070  -0.137272
    10  C   -0.009111  -0.062434
    11  C   -0.026684  -0.007391
    12  C    0.148994   0.148865
    13  C   -0.047093   0.020109
    14  C    0.034879   0.010563
    15  Cl  -0.000965   0.000063
    16  Cl  -0.007607  -0.000192
    17  H    0.000062   0.000081
    18  H   -0.000200  -0.001930
    19  H    0.448387   0.000033
    20  H    0.000033   0.577294
 Mulliken charges:
               1
     1  C   -0.559141
     2  C   -0.400950
     3  C   -0.800042
     4  C    1.014915
     5  C   -1.273371
     6  C    1.106337
     7  O   -0.402383
     8  Cl   0.277767
     9  C    0.672293
    10  C   -0.842737
    11  C    0.234966
    12  C   -0.529686
    13  C   -0.976947
    14  C   -0.006151
    15  Cl   0.390383
    16  Cl   0.425145
    17  H    0.163120
    18  H    0.155422
    19  H    0.213372
    20  H    0.137687
 Sum of Mulliken charges =  -1.00000
 Mulliken charges with hydrogens summed into heavy atoms:
               1
     1  C   -0.559141
     2  C   -0.400950
     3  C   -0.662355
     4  C    1.014915
     5  C   -1.273371
     6  C    1.106337
     7  O   -0.402383
     8  Cl   0.277767
     9  C    0.672293
    10  C   -0.629365
    11  C    0.234966
    12  C   -0.374264
    13  C   -0.813827
    14  C   -0.006151
    15  Cl   0.390383
    16  Cl   0.425145
 Electronic spatial extent (au):  <R**2>=           6361.0748
 Charge=             -1.0000 electrons
 Dipole moment (field-independent basis, Debye):
    X=             -7.7098    Y=              3.1850    Z=              0.9045  Tot=              8.3906
 Quadrupole moment (field-independent basis, Debye-Ang):
   XX=           -176.5394   YY=           -126.4510   ZZ=           -121.2591
   XY=             -0.0865   XZ=              1.8408   YZ=             -5.3199
 Traceless Quadrupole moment (field-independent basis, Debye-Ang):
   XX=            -35.1229   YY=             14.9655   ZZ=             20.1574
   XY=             -0.0865   XZ=              1.8408   YZ=             -5.3199
 Octapole moment (field-independent basis, Debye-Ang**2):
  XXX=           -142.7601  YYY=            -18.3231  ZZZ=             -5.5520  XYY=            -51.0987
  XXY=             -2.6322  XXZ=             -3.7823  XZZ=            -17.8159  YZZ=            -12.0106
  YYZ=             -0.9528  XYZ=             -9.6174
 Hexadecapole moment (field-independent basis, Debye-Ang**3):
 XXXX=          -8185.1921 YYYY=          -1460.4768 ZZZZ=           -247.7916 XXXY=            -61.8290
 XXXZ=            -30.6772 YYYX=            -87.9637 YYYZ=            -32.8160 ZZZX=            -29.0953
 ZZZY=            -14.8943 XXYY=          -1559.9201 XXZZ=          -1278.8817 YYZZ=           -297.3043
 XXYZ=            -36.6054 YYXZ=              0.1488 ZZXY=            -20.1722
 N-N= 1.245455993034D+03 E-N=-7.034437233019D+03  KE= 1.909770263343D+03
 No NMR shielding tensors so no spin-rotation constants.
 Leave Link  601 at Wed Jul  6 04:13:52 2022, MaxMem=  1879048192 cpu:               1.3 elap:              15.4
 (Enter /gpfs/software/gaussian16/sse4/tar/g16/l607.exe)
 ******************************Gaussian NBO Version 3.1******************************
             N A T U R A L   A T O M I C   O R B I T A L   A N D
          N A T U R A L   B O N D   O R B I T A L   A N A L Y S I S
 ******************************Gaussian NBO Version 3.1******************************
       /RESON  / : Allow strongly delocalized NBO set

 Analyzing the SCF density

 Job title: ...                                                             

 Storage needed:    481810 in NPA,    641630 in NBO (1879046032 available)
 GSVD:  LWork=       52360 too small for GESVD, short by      160850 words or      160850 for optimal perf.


 NATURAL POPULATIONS:  Natural atomic orbital occupancies 
                                                          
   NAO  Atom  No  lang   Type(AO)    Occupancy      Energy
 ----------------------------------------------------------
     1    C    1  S      Cor( 1S)     1.99810     -10.32519
     2    C    1  S      Val( 2S)     1.00757      -0.08763
     3    C    1  S      Ryd( 3S)     0.00457       0.98709
     4    C    1  S      Ryd( 4S)     0.00023       1.32155
     5    C    1  S      Ryd( 5S)     0.00001      22.93765
     6    C    1  px     Val( 2p)     0.97963       0.01282
     7    C    1  px     Ryd( 4p)     0.00450       0.71115
     8    C    1  px     Ryd( 3p)     0.00035       0.51509
     9    C    1  px     Ryd( 5p)     0.00007       3.01682
    10    C    1  py     Val( 2p)     1.00208       0.08188
    11    C    1  py     Ryd( 4p)     0.00651       0.85886
    12    C    1  py     Ryd( 3p)     0.00104       0.62243
    13    C    1  py     Ryd( 5p)     0.00008       3.22375
    14    C    1  pz     Val( 2p)     0.95566       0.02561
    15    C    1  pz     Ryd( 4p)     0.00131       0.69657
    16    C    1  pz     Ryd( 3p)     0.00044       0.55534
    17    C    1  pz     Ryd( 5p)     0.00003       2.78308
    18    C    1  dxy    Ryd( 3d)     0.00067       2.54535
    19    C    1  dxz    Ryd( 3d)     0.00077       1.75360
    20    C    1  dyz    Ryd( 3d)     0.00075       1.98300
    21    C    1  dx2y2  Ryd( 3d)     0.00104       2.16910
    22    C    1  dz2    Ryd( 3d)     0.00054       2.01393

    23    C    2  S      Cor( 1S)     1.99822     -10.31749
    24    C    2  S      Val( 2S)     0.99467      -0.07690
    25    C    2  S      Ryd( 3S)     0.00532       0.90657
    26    C    2  S      Ryd( 4S)     0.00010       0.91681
    27    C    2  S      Ryd( 5S)     0.00001      23.28458
    28    C    2  px     Val( 2p)     0.95801       0.09611
    29    C    2  px     Ryd( 4p)     0.00996       0.81717
    30    C    2  px     Ryd( 3p)     0.00044       0.52925
    31    C    2  px     Ryd( 5p)     0.00009       3.36756
    32    C    2  py     Val( 2p)     1.01018       0.01906
    33    C    2  py     Ryd( 4p)     0.00382       0.68172
    34    C    2  py     Ryd( 3p)     0.00031       0.45371
    35    C    2  py     Ryd( 5p)     0.00008       3.08040
    36    C    2  pz     Val( 2p)     1.07065       0.01325
    37    C    2  pz     Ryd( 4p)     0.00243       0.64222
    38    C    2  pz     Ryd( 3p)     0.00012       0.46650
    39    C    2  pz     Ryd( 5p)     0.00003       2.88366
    40    C    2  dxy    Ryd( 3d)     0.00061       2.41872
    41    C    2  dxz    Ryd( 3d)     0.00057       1.88765
    42    C    2  dyz    Ryd( 3d)     0.00076       1.80140
    43    C    2  dx2y2  Ryd( 3d)     0.00095       2.37906
    44    C    2  dz2    Ryd( 3d)     0.00046       2.04493

    45    C    3  S      Cor( 1S)     1.99899     -10.30325
    46    C    3  S      Val( 2S)     0.95633      -0.07360
    47    C    3  S      Ryd( 4S)     0.00207       0.96613
    48    C    3  S      Ryd( 3S)     0.00008       0.61322
    49    C    3  S      Ryd( 5S)     0.00001      23.54836
    50    C    3  px     Val( 2p)     1.10351       0.02698
    51    C    3  px     Ryd( 4p)     0.00519       1.04646
    52    C    3  px     Ryd( 3p)     0.00047       0.71450
    53    C    3  px     Ryd( 5p)     0.00010       3.44722
    54    C    3  py     Val( 2p)     1.12456       0.03899
    55    C    3  py     Ryd( 4p)     0.00480       0.88183
    56    C    3  py     Ryd( 3p)     0.00041       0.49594
    57    C    3  py     Ryd( 5p)     0.00014       3.43469
    58    C    3  pz     Val( 2p)     1.05942      -0.00438
    59    C    3  pz     Ryd( 4p)     0.00121       0.71689
    60    C    3  pz     Ryd( 3p)     0.00064       0.47876
    61    C    3  pz     Ryd( 5p)     0.00004       2.94008
    62    C    3  dxy    Ryd( 3d)     0.00114       2.52686
    63    C    3  dxz    Ryd( 3d)     0.00089       1.89783
    64    C    3  dyz    Ryd( 3d)     0.00055       1.97385
    65    C    3  dx2y2  Ryd( 3d)     0.00058       2.60825
    66    C    3  dz2    Ryd( 3d)     0.00049       2.07867

    67    C    4  S      Cor( 1S)     1.99854     -10.35476
    68    C    4  S      Val( 2S)     0.97893      -0.12612
    69    C    4  S      Ryd( 3S)     0.00683       0.47245
    70    C    4  S      Ryd( 4S)     0.00146       1.06629
    71    C    4  S      Ryd( 5S)     0.00001      23.53576
    72    C    4  px     Val( 2p)     1.03178      -0.00403
    73    C    4  px     Ryd( 4p)     0.00644       0.96943
    74    C    4  px     Ryd( 3p)     0.00021       0.71383
    75    C    4  px     Ryd( 5p)     0.00038       3.38888
    76    C    4  py     Val( 2p)     0.99423      -0.01950
    77    C    4  py     Ryd( 4p)     0.00638       0.98417
    78    C    4  py     Ryd( 3p)     0.00042       0.68050
    79    C    4  py     Ryd( 5p)     0.00027       3.30996
    80    C    4  pz     Val( 2p)     1.19291      -0.03331
    81    C    4  pz     Ryd( 4p)     0.00228       0.75785
    82    C    4  pz     Ryd( 3p)     0.00048       0.44383
    83    C    4  pz     Ryd( 5p)     0.00007       2.97159
    84    C    4  dxy    Ryd( 3d)     0.00205       2.29891
    85    C    4  dxz    Ryd( 3d)     0.00095       1.81210
    86    C    4  dyz    Ryd( 3d)     0.00109       1.87025
    87    C    4  dx2y2  Ryd( 3d)     0.00123       2.44509
    88    C    4  dz2    Ryd( 3d)     0.00099       2.02537

    89    C    5  S      Cor( 1S)     1.99880     -10.33411
    90    C    5  S      Val( 2S)     0.80474       0.02651
    91    C    5  S      Ryd( 3S)     0.00457       0.85104
    92    C    5  S      Ryd( 4S)     0.00123       1.12811
    93    C    5  S      Ryd( 5S)     0.00009      22.34708
    94    C    5  px     Val( 2p)     1.02167       0.07010
    95    C    5  px     Ryd( 4p)     0.00648       1.42464
    96    C    5  px     Ryd( 3p)     0.00020       0.64974
    97    C    5  px     Ryd( 5p)     0.00010       2.97671
    98    C    5  py     Val( 2p)     0.88153       0.10308
    99    C    5  py     Ryd( 4p)     0.01332       1.24340
   100    C    5  py     Ryd( 3p)     0.00030       0.73174
   101    C    5  py     Ryd( 5p)     0.00011       3.04867
   102    C    5  pz     Val( 2p)     0.88122       0.04690
   103    C    5  pz     Ryd( 4p)     0.00299       0.90612
   104    C    5  pz     Ryd( 3p)     0.00063       0.50487
   105    C    5  pz     Ryd( 5p)     0.00006       2.88382
   106    C    5  dxy    Ryd( 3d)     0.00223       2.61804
   107    C    5  dxz    Ryd( 3d)     0.00100       1.91026
   108    C    5  dyz    Ryd( 3d)     0.00274       2.05575
   109    C    5  dx2y2  Ryd( 3d)     0.00199       2.60282
   110    C    5  dz2    Ryd( 3d)     0.00172       2.09880

   111    C    6  S      Cor( 1S)     1.99896     -10.28881
   112    C    6  S      Val( 2S)     0.88724      -0.02745
   113    C    6  S      Ryd( 3S)     0.00307       0.77429
   114    C    6  S      Ryd( 4S)     0.00128       1.08781
   115    C    6  S      Ryd( 5S)     0.00002      23.38468
   116    C    6  px     Val( 2p)     1.04180       0.06108
   117    C    6  px     Ryd( 4p)     0.00505       1.26863
   118    C    6  px     Ryd( 3p)     0.00326       0.61219
   119    C    6  px     Ryd( 5p)     0.00011       3.07081
   120    C    6  py     Val( 2p)     1.08249       0.04282
   121    C    6  py     Ryd( 4p)     0.00639       1.17441
   122    C    6  py     Ryd( 3p)     0.00145       0.68171
   123    C    6  py     Ryd( 5p)     0.00024       2.83780
   124    C    6  pz     Val( 2p)     1.13469       0.00703
   125    C    6  pz     Ryd( 4p)     0.00382       0.76758
   126    C    6  pz     Ryd( 3p)     0.00099       0.38098
   127    C    6  pz     Ryd( 5p)     0.00005       2.91698
   128    C    6  dxy    Ryd( 3d)     0.00059       2.63017
   129    C    6  dxz    Ryd( 3d)     0.00044       1.93854
   130    C    6  dyz    Ryd( 3d)     0.00043       2.00584
   131    C    6  dx2y2  Ryd( 3d)     0.00046       2.54139
   132    C    6  dz2    Ryd( 3d)     0.00048       2.11403

   133    O    7  S      Cor( 1S)     1.99982     -19.17919
   134    O    7  S      Val( 2S)     1.71527      -0.79285
   135    O    7  S      Ryd( 4S)     0.00073       1.88706
   136    O    7  S      Ryd( 3S)     0.00013       1.44832
   137    O    7  S      Ryd( 5S)     0.00000      49.92534
   138    O    7  px     Val( 2p)     1.83700      -0.15517
   139    O    7  px     Ryd( 3p)     0.00221       0.86408
   140    O    7  px     Ryd( 4p)     0.00024       1.34175
   141    O    7  px     Ryd( 5p)     0.00002       5.37661
   142    O    7  py     Val( 2p)     1.57100      -0.14393
   143    O    7  py     Ryd( 3p)     0.00126       0.81232
   144    O    7  py     Ryd( 4p)     0.00020       1.13374
   145    O    7  py     Ryd( 5p)     0.00008       5.49908
   146    O    7  pz     Val( 2p)     1.61127      -0.12660
   147    O    7  pz     Ryd( 3p)     0.00255       0.74030
   148    O    7  pz     Ryd( 4p)     0.00015       1.14629
   149    O    7  pz     Ryd( 5p)     0.00003       5.31796
   150    O    7  dxy    Ryd( 3d)     0.00105       3.49069
   151    O    7  dxz    Ryd( 3d)     0.00027       3.19344
   152    O    7  dyz    Ryd( 3d)     0.00118       3.45769
   153    O    7  dx2y2  Ryd( 3d)     0.00109       3.56000
   154    O    7  dz2    Ryd( 3d)     0.00060       3.27721

   155   Cl    8  S      Cor( 1S)     2.00000    -101.09034
   156   Cl    8  S      Cor( 2S)     1.99971     -10.79687
   157   Cl    8  S      Val( 3S)     1.82697      -0.93918
   158   Cl    8  S      Ryd( 5S)     0.00198       1.08425
   159   Cl    8  S      Ryd( 4S)     0.00004       0.84795
   160   Cl    8  S      Ryd( 6S)     0.00000      18.26683
   161   Cl    8  S      Ryd( 7S)     0.00000     207.69617
   162   Cl    8  px     Cor( 2p)     1.99995      -7.39299
   163   Cl    8  px     Val( 3p)     1.58965      -0.19747
   164   Cl    8  px     Ryd( 5p)     0.00309       0.55981
   165   Cl    8  px     Ryd( 4p)     0.00011       0.52847
   166   Cl    8  px     Ryd( 6p)     0.00004       3.70771
   167   Cl    8  px     Ryd( 7p)     0.00000      25.13888
   168   Cl    8  py     Cor( 2p)     1.99996      -7.39230
   169   Cl    8  py     Val( 3p)     1.66436      -0.20471
   170   Cl    8  py     Ryd( 5p)     0.00325       0.56488
   171   Cl    8  py     Ryd( 4p)     0.00009       0.51195
   172   Cl    8  py     Ryd( 6p)     0.00002       3.64146
   173   Cl    8  py     Ryd( 7p)     0.00000      25.13121
   174   Cl    8  pz     Cor( 2p)     1.99999      -7.39074
   175   Cl    8  pz     Val( 3p)     1.93798      -0.24333
   176   Cl    8  pz     Ryd( 5p)     0.00381       0.56388
   177   Cl    8  pz     Ryd( 4p)     0.00013       0.48993
   178   Cl    8  pz     Ryd( 6p)     0.00001       3.25580
   179   Cl    8  pz     Ryd( 7p)     0.00000      25.06966
   180   Cl    8  dxy    Ryd( 3d)     0.00422       1.40184
   181   Cl    8  dxz    Ryd( 3d)     0.00123       1.13083
   182   Cl    8  dyz    Ryd( 3d)     0.00137       1.14182
   183   Cl    8  dx2y2  Ryd( 3d)     0.00106       1.31985
   184   Cl    8  dz2    Ryd( 3d)     0.00138       1.18859

   185    C    9  S      Cor( 1S)     1.99905     -10.31800
   186    C    9  S      Val( 2S)     0.88006      -0.04479
   187    C    9  S      Ryd( 3S)     0.00089       0.99103
   188    C    9  S      Ryd( 4S)     0.00007       1.19652
   189    C    9  S      Ryd( 5S)     0.00001      23.00054
   190    C    9  px     Val( 2p)     1.06933       0.04094
   191    C    9  px     Ryd( 4p)     0.00644       1.33233
   192    C    9  px     Ryd( 3p)     0.00016       0.70746
   193    C    9  px     Ryd( 5p)     0.00007       3.55649
   194    C    9  py     Val( 2p)     1.06476       0.02971
   195    C    9  py     Ryd( 4p)     0.00615       1.09897
   196    C    9  py     Ryd( 3p)     0.00013       0.70454
   197    C    9  py     Ryd( 5p)     0.00018       3.51543
   198    C    9  pz     Val( 2p)     0.97152      -0.00117
   199    C    9  pz     Ryd( 4p)     0.00148       0.74042
   200    C    9  pz     Ryd( 3p)     0.00035       0.55807
   201    C    9  pz     Ryd( 5p)     0.00006       2.97751
   202    C    9  dxy    Ryd( 3d)     0.00072       2.67594
   203    C    9  dxz    Ryd( 3d)     0.00101       1.91422
   204    C    9  dyz    Ryd( 3d)     0.00042       1.94627
   205    C    9  dx2y2  Ryd( 3d)     0.00054       2.52486
   206    C    9  dz2    Ryd( 3d)     0.00037       2.13004

   207    C   10  S      Cor( 1S)     1.99898     -10.29988
   208    C   10  S      Val( 2S)     0.94245      -0.07272
   209    C   10  S      Ryd( 3S)     0.00200       1.02713
   210    C   10  S      Ryd( 4S)     0.00012       1.35182
   211    C   10  S      Ryd( 5S)     0.00001      22.78947
   212    C   10  px     Val( 2p)     1.07593       0.02733
   213    C   10  px     Ryd( 4p)     0.00369       0.99830
   214    C   10  px     Ryd( 3p)     0.00028       0.60600
   215    C   10  px     Ryd( 5p)     0.00014       3.42738
   216    C   10  py     Val( 2p)     1.16655       0.01839
   217    C   10  py     Ryd( 4p)     0.00654       1.05586
   218    C   10  py     Ryd( 3p)     0.00035       0.52506
   219    C   10  py     Ryd( 5p)     0.00009       3.37734
   220    C   10  pz     Val( 2p)     0.98499      -0.01079
   221    C   10  pz     Ryd( 4p)     0.00176       0.71948
   222    C   10  pz     Ryd( 3p)     0.00062       0.44326
   223    C   10  pz     Ryd( 5p)     0.00002       2.95283
   224    C   10  dxy    Ryd( 3d)     0.00052       2.56525
   225    C   10  dxz    Ryd( 3d)     0.00057       1.86304
   226    C   10  dyz    Ryd( 3d)     0.00053       1.90253
   227    C   10  dx2y2  Ryd( 3d)     0.00067       2.60812
   228    C   10  dz2    Ryd( 3d)     0.00039       2.08111

   229    C   11  S      Cor( 1S)     1.99843     -10.38234
   230    C   11  S      Val( 2S)     0.91912      -0.13387
   231    C   11  S      Ryd( 4S)     0.00107       1.03920
   232    C   11  S      Ryd( 3S)     0.00017       0.65214
   233    C   11  S      Ryd( 5S)     0.00001      23.32893
   234    C   11  px     Val( 2p)     1.08209      -0.03159
   235    C   11  px     Ryd( 4p)     0.00735       0.94727
   236    C   11  px     Ryd( 3p)     0.00016       0.51845
   237    C   11  px     Ryd( 5p)     0.00024       3.40277
   238    C   11  py     Val( 2p)     0.97564      -0.07243
   239    C   11  py     Ryd( 4p)     0.00626       1.05990
   240    C   11  py     Ryd( 3p)     0.00031       0.52007
   241    C   11  py     Ryd( 5p)     0.00037       3.19497
   242    C   11  pz     Val( 2p)     1.08571      -0.06607
   243    C   11  pz     Ryd( 4p)     0.00175       0.74969
   244    C   11  pz     Ryd( 3p)     0.00046       0.37956
   245    C   11  pz     Ryd( 5p)     0.00005       2.88773
   246    C   11  dxy    Ryd( 3d)     0.00150       2.33175
   247    C   11  dxz    Ryd( 3d)     0.00094       1.77632
   248    C   11  dyz    Ryd( 3d)     0.00131       1.75359
   249    C   11  dx2y2  Ryd( 3d)     0.00117       2.42618
   250    C   11  dz2    Ryd( 3d)     0.00089       2.03531

   251    C   12  S      Cor( 1S)     1.99915     -10.30631
   252    C   12  S      Val( 2S)     0.94188      -0.08230
   253    C   12  S      Ryd( 4S)     0.00117       1.04605
   254    C   12  S      Ryd( 3S)     0.00010       0.66984
   255    C   12  S      Ryd( 5S)     0.00001      23.37454
   256    C   12  px     Val( 2p)     1.07236       0.03266
   257    C   12  px     Ryd( 4p)     0.00359       1.05689
   258    C   12  px     Ryd( 3p)     0.00040       0.60687
   259    C   12  px     Ryd( 5p)     0.00013       3.32373
   260    C   12  py     Val( 2p)     1.14958       0.01966
   261    C   12  py     Ryd( 4p)     0.00568       1.06571
   262    C   12  py     Ryd( 3p)     0.00028       0.47558
   263    C   12  py     Ryd( 5p)     0.00007       3.34842
   264    C   12  pz     Val( 2p)     1.01707      -0.01993
   265    C   12  pz     Ryd( 4p)     0.00107       0.72142
   266    C   12  pz     Ryd( 3p)     0.00044       0.48149
   267    C   12  pz     Ryd( 5p)     0.00002       2.88320
   268    C   12  dxy    Ryd( 3d)     0.00058       2.55363
   269    C   12  dxz    Ryd( 3d)     0.00052       1.86926
   270    C   12  dyz    Ryd( 3d)     0.00042       1.90414
   271    C   12  dx2y2  Ryd( 3d)     0.00061       2.61260
   272    C   12  dz2    Ryd( 3d)     0.00039       2.08677

   273    C   13  S      Cor( 1S)     1.99905     -10.31324
   274    C   13  S      Val( 2S)     0.94043      -0.08855
   275    C   13  S      Ryd( 3S)     0.00194       0.94290
   276    C   13  S      Ryd( 4S)     0.00024       1.61509
   277    C   13  S      Ryd( 5S)     0.00001      22.37602
   278    C   13  px     Val( 2p)     1.10559       0.01240
   279    C   13  px     Ryd( 4p)     0.00651       0.97534
   280    C   13  px     Ryd( 3p)     0.00037       0.51856
   281    C   13  px     Ryd( 5p)     0.00014       3.25899
   282    C   13  py     Val( 2p)     1.13268       0.00005
   283    C   13  py     Ryd( 4p)     0.00458       1.06847
   284    C   13  py     Ryd( 3p)     0.00037       0.39198
   285    C   13  py     Ryd( 5p)     0.00009       3.27885
   286    C   13  pz     Val( 2p)     1.02991      -0.03289
   287    C   13  pz     Ryd( 4p)     0.00145       0.68610
   288    C   13  pz     Ryd( 3p)     0.00049       0.37771
   289    C   13  pz     Ryd( 5p)     0.00001       2.86361
   290    C   13  dxy    Ryd( 3d)     0.00061       2.55329
   291    C   13  dxz    Ryd( 3d)     0.00057       1.82700
   292    C   13  dyz    Ryd( 3d)     0.00045       1.85804
   293    C   13  dx2y2  Ryd( 3d)     0.00052       2.62213
   294    C   13  dz2    Ryd( 3d)     0.00039       2.08497

   295    C   14  S      Cor( 1S)     1.99842     -10.38078
   296    C   14  S      Val( 2S)     0.91518      -0.13296
   297    C   14  S      Ryd( 4S)     0.00104       1.00414
   298    C   14  S      Ryd( 3S)     0.00025       0.68351
   299    C   14  S      Ryd( 5S)     0.00001      23.30352
   300    C   14  px     Val( 2p)     0.93741      -0.08534
   301    C   14  px     Ryd( 4p)     0.00692       1.10224
   302    C   14  px     Ryd( 3p)     0.00032       0.49044
   303    C   14  px     Ryd( 5p)     0.00042       3.21539
   304    C   14  py     Val( 2p)     1.11520      -0.03059
   305    C   14  py     Ryd( 4p)     0.00665       0.90297
   306    C   14  py     Ryd( 3p)     0.00015       0.45734
   307    C   14  py     Ryd( 5p)     0.00022       3.43989
   308    C   14  pz     Val( 2p)     1.11408      -0.06949
   309    C   14  pz     Ryd( 4p)     0.00182       0.73407
   310    C   14  pz     Ryd( 3p)     0.00045       0.37485
   311    C   14  pz     Ryd( 5p)     0.00004       2.87768
   312    C   14  dxy    Ryd( 3d)     0.00107       2.49313
   313    C   14  dxz    Ryd( 3d)     0.00143       1.67211
   314    C   14  dyz    Ryd( 3d)     0.00058       1.87130
   315    C   14  dx2y2  Ryd( 3d)     0.00165       2.26486
   316    C   14  dz2    Ryd( 3d)     0.00092       2.02991

   317   Cl   15  S      Cor( 1S)     2.00000    -101.15516
   318   Cl   15  S      Cor( 2S)     1.99972     -10.84670
   319   Cl   15  S      Val( 3S)     1.82043      -0.99580
   320   Cl   15  S      Ryd( 4S)     0.00258       0.80818
   321   Cl   15  S      Ryd( 5S)     0.00005       1.23751
   322   Cl   15  S      Ryd( 6S)     0.00000      18.12496
   323   Cl   15  S      Ryd( 7S)     0.00000     207.63683
   324   Cl   15  px     Cor( 2p)     1.99992      -7.45461
   325   Cl   15  px     Val( 3p)     1.25496      -0.20878
   326   Cl   15  px     Ryd( 5p)     0.00368       0.48792
   327   Cl   15  px     Ryd( 4p)     0.00017       0.41292
   328   Cl   15  px     Ryd( 6p)     0.00002       4.57775
   329   Cl   15  px     Ryd( 7p)     0.00000      24.50678
   330   Cl   15  py     Cor( 2p)     1.99999      -7.45017
   331   Cl   15  py     Val( 3p)     1.96797      -0.30341
   332   Cl   15  py     Ryd( 5p)     0.00193       0.51754
   333   Cl   15  py     Ryd( 4p)     0.00015       0.49353
   334   Cl   15  py     Ryd( 6p)     0.00001       3.89169
   335   Cl   15  py     Ryd( 7p)     0.00000      24.54787
   336   Cl   15  pz     Cor( 2p)     1.99999      -7.45028
   337   Cl   15  pz     Val( 3p)     1.93643      -0.30045
   338   Cl   15  pz     Ryd( 5p)     0.00250       0.51078
   339   Cl   15  pz     Ryd( 4p)     0.00016       0.43490
   340   Cl   15  pz     Ryd( 6p)     0.00001       3.67877
   341   Cl   15  pz     Ryd( 7p)     0.00000      24.53737
   342   Cl   15  dxy    Ryd( 3d)     0.00130       1.28194
   343   Cl   15  dxz    Ryd( 3d)     0.00265       1.10985
   344   Cl   15  dyz    Ryd( 3d)     0.00004       1.03053
   345   Cl   15  dx2y2  Ryd( 3d)     0.00440       1.37965
   346   Cl   15  dz2    Ryd( 3d)     0.00143       1.13974

   347   Cl   16  S      Cor( 1S)     2.00000    -101.14782
   348   Cl   16  S      Cor( 2S)     1.99971     -10.84231
   349   Cl   16  S      Val( 3S)     1.82113      -0.98932
   350   Cl   16  S      Ryd( 4S)     0.00229       0.85079
   351   Cl   16  S      Ryd( 5S)     0.00006       1.23804
   352   Cl   16  S      Ryd( 6S)     0.00000      18.11246
   353   Cl   16  S      Ryd( 7S)     0.00000     207.66727
   354   Cl   16  px     Cor( 2p)     1.99998      -7.44495
   355   Cl   16  px     Val( 3p)     1.83908      -0.27832
   356   Cl   16  px     Ryd( 5p)     0.00209       0.53200
   357   Cl   16  px     Ryd( 4p)     0.00017       0.47268
   358   Cl   16  px     Ryd( 6p)     0.00001       4.01604
   359   Cl   16  px     Ryd( 7p)     0.00000      24.63471
   360   Cl   16  py     Cor( 2p)     1.99993      -7.44791
   361   Cl   16  py     Val( 3p)     1.39418      -0.22114
   362   Cl   16  py     Ryd( 5p)     0.00317       0.50815
   363   Cl   16  py     Ryd( 4p)     0.00015       0.41319
   364   Cl   16  py     Ryd( 6p)     0.00002       4.35578
   365   Cl   16  py     Ryd( 7p)     0.00000      24.60182
   366   Cl   16  pz     Cor( 2p)     1.99999      -7.44452
   367   Cl   16  pz     Val( 3p)     1.91154      -0.29034
   368   Cl   16  pz     Ryd( 5p)     0.00246       0.52672
   369   Cl   16  pz     Ryd( 4p)     0.00017       0.41398
   370   Cl   16  pz     Ryd( 6p)     0.00001       3.64568
   371   Cl   16  pz     Ryd( 7p)     0.00000      24.62525
   372   Cl   16  dxy    Ryd( 3d)     0.00299       1.34149
   373   Cl   16  dxz    Ryd( 3d)     0.00063       1.05585
   374   Cl   16  dyz    Ryd( 3d)     0.00217       1.12543
   375   Cl   16  dx2y2  Ryd( 3d)     0.00247       1.31992
   376   Cl   16  dz2    Ryd( 3d)     0.00141       1.13833

   377    H   17  S      Val( 1S)     0.77897       0.13792
   378    H   17  S      Ryd( 2S)     0.00079       0.99955
   379    H   17  S      Ryd( 3S)     0.00019       1.95601
   380    H   17  px     Ryd( 2p)     0.00020       2.28210
   381    H   17  py     Ryd( 2p)     0.00027       2.54351
   382    H   17  pz     Ryd( 2p)     0.00015       1.78304

   383    H   18  S      Val( 1S)     0.78379       0.15502
   384    H   18  S      Ryd( 2S)     0.00080       1.15903
   385    H   18  S      Ryd( 3S)     0.00017       1.85023
   386    H   18  px     Ryd( 2p)     0.00014       2.26096
   387    H   18  py     Ryd( 2p)     0.00032       2.62364
   388    H   18  pz     Ryd( 2p)     0.00015       1.81334

   389    H   19  S      Val( 1S)     0.73460       0.19388
   390    H   19  S      Ryd( 2S)     0.00130       1.42794
   391    H   19  S      Ryd( 3S)     0.00021       1.59279
   392    H   19  px     Ryd( 2p)     0.00022       2.32202
   393    H   19  py     Ryd( 2p)     0.00032       2.60351
   394    H   19  pz     Ryd( 2p)     0.00009       1.85087

   395    H   20  S      Val( 1S)     0.80616       0.17030
   396    H   20  S      Ryd( 2S)     0.00098       1.03921
   397    H   20  S      Ryd( 3S)     0.00027       1.99768
   398    H   20  px     Ryd( 2p)     0.00017       2.37361
   399    H   20  py     Ryd( 2p)     0.00029       2.50872
   400    H   20  pz     Ryd( 2p)     0.00016       1.84514

 WARNING:  1 low occupancy (<1.9990e) core orbital  found on  C    1
           1 low occupancy (<1.9990e) core orbital  found on  C    2
           1 low occupancy (<1.9990e) core orbital  found on  C    3
           1 low occupancy (<1.9990e) core orbital  found on  C    4
           1 low occupancy (<1.9990e) core orbital  found on  C    5
           1 low occupancy (<1.9990e) core orbital  found on  C    6
           1 low occupancy (<1.9990e) core orbital  found on  C   10
           1 low occupancy (<1.9990e) core orbital  found on  C   11
           1 low occupancy (<1.9990e) core orbital  found on  C   14

 WARNING:  Population inversion found on atom  C    1
           Population inversion found on atom  C    2
           Population inversion found on atom  C    3
           Population inversion found on atom  C    4
           Population inversion found on atom  C    5
           Population inversion found on atom  C    6
           Population inversion found on atom  O    7
           Population inversion found on atom Cl    8
           Population inversion found on atom  C    9
           Population inversion found on atom  C   10
           Population inversion found on atom  C   11
           Population inversion found on atom  C   12
           Population inversion found on atom  C   13
           Population inversion found on atom  C   14
           Population inversion found on atom Cl   15
           Population inversion found on atom Cl   16


 Summary of Natural Population Analysis:                  
                                                          
                                       Natural Population 
                Natural  -----------------------------------------------
    Atom  No    Charge         Core      Valence    Rydberg      Total
 -----------------------------------------------------------------------
      C    1    0.03406      1.99810     3.94495    0.02289     5.96594
      C    2   -0.05779      1.99822     4.03351    0.02606     6.05779
      C    3   -0.26161      1.99899     4.24382    0.01881     6.26161
      C    4   -0.22792      1.99854     4.19784    0.03154     6.22792
      C    5    0.37226      1.99880     3.58916    0.03978     5.62774
      C    6   -0.17331      1.99896     4.14622    0.02812     6.17331
      O    7   -0.74616      1.99982     6.73454    0.01180     8.74616
     Cl    8   -0.04042      9.99962     7.01895    0.02185    17.04042
      C    9   -0.00377      1.99905     3.98568    0.01904     6.00377
      C   10   -0.18722      1.99898     4.16992    0.01832     6.18722
      C   11   -0.08501      1.99843     4.06256    0.02401     6.08501
      C   12   -0.19552      1.99915     4.18089    0.01548     6.19552
      C   13   -0.22638      1.99905     4.20862    0.01871     6.22638
      C   14   -0.10424      1.99842     4.08187    0.02395     6.10424
     Cl   15   -0.00047      9.99962     6.97978    0.02107    17.00047
     Cl   16    0.01419      9.99962     6.96594    0.02026    16.98581
      H   17    0.21942      0.00000     0.77897    0.00160     0.78058
      H   18    0.21464      0.00000     0.78379    0.00157     0.78536
      H   19    0.26326      0.00000     0.73460    0.00215     0.73674
      H   20    0.19198      0.00000     0.80616    0.00185     0.80802
 =======================================================================
   * Total *   -1.00000     55.98337    79.64778    0.36885   136.00000

                                 Natural Population      
 --------------------------------------------------------
   Core                      55.98337 ( 99.9703% of  56)
   Valence                   79.64778 ( 99.5597% of  80)
   Natural Minimal Basis    135.63115 ( 99.7288% of 136)
   Natural Rydberg Basis      0.36885 (  0.2712% of 136)
 --------------------------------------------------------

    Atom  No          Natural Electron Configuration
 ----------------------------------------------------------------------------
      C    1      [core]2S( 1.01)2p( 2.94)4p( 0.01)
      C    2      [core]2S( 0.99)2p( 3.04)3S( 0.01)4p( 0.02)
      C    3      [core]2S( 0.96)2p( 3.29)4p( 0.01)
      C    4      [core]2S( 0.98)2p( 3.22)3S( 0.01)3d( 0.01)4p( 0.02)
      C    5      [core]2S( 0.80)2p( 2.78)3d( 0.01)4p( 0.02)
      C    6      [core]2S( 0.89)2p( 3.26)3p( 0.01)4p( 0.02)
      O    7      [core]2S( 1.72)2p( 5.02)3p( 0.01)
     Cl    8      [core]3S( 1.83)3p( 5.19)3d( 0.01)5p( 0.01)
      C    9      [core]2S( 0.88)2p( 3.11)4p( 0.01)
      C   10      [core]2S( 0.94)2p( 3.23)4p( 0.01)
      C   11      [core]2S( 0.92)2p( 3.14)3d( 0.01)4p( 0.02)
      C   12      [core]2S( 0.94)2p( 3.24)4p( 0.01)
      C   13      [core]2S( 0.94)2p( 3.27)4p( 0.01)
      C   14      [core]2S( 0.92)2p( 3.17)3d( 0.01)4p( 0.02)
     Cl   15      [core]3S( 1.82)3p( 5.16)3d( 0.01)5p( 0.01)
     Cl   16      [core]3S( 1.82)3p( 5.14)3d( 0.01)5p( 0.01)
      H   17            1S( 0.78)
      H   18            1S( 0.78)
      H   19            1S( 0.73)
      H   20            1S( 0.81)


 NATURAL BOND ORBITAL ANALYSIS:

                       Occupancies       Lewis Structure    Low   High
           Occ.    -------------------  -----------------   occ   occ
  Cycle   Thresh.   Lewis   Non-Lewis     CR  BD  3C  LP    (L)   (NL)   Dev
 =============================================================================
   1(1)    1.90   129.51575   6.48425     28  23   0  17     8      7    0.49
   2(2)    1.90   129.51575   6.48425     28  23   0  17     8      7    0.49
   3(1)    1.80   129.62181   6.37819     28  23   0  17     6      6    0.49
   4(2)    1.80   129.62181   6.37819     28  23   0  17     6      6    0.49
   5(1)    1.70   131.33259   4.66741     28  26   0  14     3      6    0.45
   6(2)    1.70   131.38740   4.61260     28  26   0  14     3      6    0.45
   7(3)    1.70   131.33259   4.66741     28  26   0  14     3      6    0.45
   8(4)    1.70   131.38740   4.61260     28  26   0  14     3      6    0.45
   9(1)    1.60   131.68273   4.31727     28  26   0  14     2      6    0.49
  10(2)    1.60   131.72955   4.27045     28  26   0  14     2      6    0.43
  11(3)    1.60   131.72955   4.27045     28  26   0  14     2      6    0.43
  12(1)    1.50   132.64084   3.35916     28  28   0  12     0      6    0.43
  13(2)    1.50   132.12197   3.87803     28  27   0  13     1      6    0.43
  14(3)    1.50   132.12197   3.87803     28  27   0  13     1      6    0.43
  15(4)    1.50   131.68546   4.31454     28  26   0  14     2      6    0.45
  16(5)    1.50   132.12197   3.87803     28  27   0  13     1      6    0.43
  17(6)    1.50   132.12197   3.87803     28  27   0  13     1      6    0.43
  18(7)    1.50   132.04973   3.95027     28  27   0  13     1      6    0.49
  19(8)    1.50   131.68546   4.31454     28  26   0  14     2      6    0.45
  20(9)    1.50   132.12197   3.87803     28  27   0  13     1      6    0.43
  21(1)    1.50   132.64084   3.35916     28  28   0  12     0      6    0.43
 -----------------------------------------------------------------------------

 Structure accepted: RESONANCE keyword permits strongly delocalized structure

 WARNING:  1 low occupancy (<1.9990e) core orbital  found on  C    1
           1 low occupancy (<1.9990e) core orbital  found on  C    2
           1 low occupancy (<1.9990e) core orbital  found on  C    3
           1 low occupancy (<1.9990e) core orbital  found on  C    4
           1 low occupancy (<1.9990e) core orbital  found on  C    5
           1 low occupancy (<1.9990e) core orbital  found on  C    6
           1 low occupancy (<1.9990e) core orbital  found on  C   10
           1 low occupancy (<1.9990e) core orbital  found on  C   11
           1 low occupancy (<1.9990e) core orbital  found on  C   14

 --------------------------------------------------------
   Core                     55.98338 ( 99.970% of  56)
   Valence Lewis            76.65746 ( 95.822% of  80)
  ==================       ============================
   Total Lewis             132.64084 ( 97.530% of 136)
  -----------------------------------------------------
   Valence non-Lewis         3.10503 (  2.283% of 136)
   Rydberg non-Lewis         0.25413 (  0.187% of 136)
  ==================       ============================
   Total non-Lewis           3.35916 (  2.470% of 136)
 --------------------------------------------------------


       (Occupancy)   Bond orbital/ Coefficients/ Hybrids
 ---------------------------------------------------------------------------------
     1. (1.99139) BD ( 1) C   1 - C   2  
                ( 50.44%)   0.7102* C   1 s( 49.12%)p 1.03( 50.84%)d 0.00(  0.04%)
                                           -0.0003  0.7008 -0.0038 -0.0026 -0.0007
                                            0.0207 -0.0042 -0.0089 -0.0035  0.6786
                                           -0.0258  0.0011 -0.0017  0.2160 -0.0077
                                           -0.0005 -0.0007 -0.0139 -0.0045  0.0062
                                           -0.0120 -0.0056
                ( 49.56%)   0.7040* C   2 s( 47.81%)p 1.09( 52.15%)d 0.00(  0.04%)
                                           -0.0002  0.6914 -0.0013 -0.0023 -0.0008
                                            0.7095 -0.0305  0.0035 -0.0023 -0.1286
                                            0.0061 -0.0099 -0.0039  0.0204  0.0003
                                           -0.0028 -0.0015 -0.0180 -0.0037  0.0007
                                            0.0062 -0.0077
     2. (1.88700) BD ( 2) C   1 - C   2  
                ( 50.58%)   0.7112* C   1 s(  0.40%)p99.99( 99.50%)d 0.23(  0.09%)
                                            0.0002 -0.0013  0.0633  0.0048  0.0000
                                            0.9891  0.0391  0.0040  0.0026 -0.0574
                                            0.0413 -0.0224 -0.0021  0.0969  0.0166
                                           -0.0072 -0.0004  0.0071 -0.0029  0.0014
                                           -0.0252  0.0154
                ( 49.42%)   0.7030* C   2 s(  0.55%)p99.99( 99.36%)d 0.17(  0.09%)
                                           -0.0005 -0.0056  0.0737 -0.0000 -0.0001
                                            0.1649  0.0687 -0.0052 -0.0033  0.9188
                                            0.0253 -0.0005  0.0031  0.3414  0.0136
                                           -0.0010  0.0006 -0.0052 -0.0007 -0.0155
                                            0.0227  0.0109
     3. (1.97959) BD ( 1) C   1 - C   4  
                ( 49.30%)   0.7021* C   1 s( 50.83%)p 0.97( 49.13%)d 0.00(  0.04%)
                                           -0.0001  0.7129 -0.0093  0.0035  0.0006
                                           -0.0185 -0.0022 -0.0048 -0.0003 -0.6686
                                            0.0295 -0.0066 -0.0013 -0.2073  0.0088
                                           -0.0023 -0.0003  0.0134  0.0048  0.0081
                                           -0.0075 -0.0077
                ( 50.70%)   0.7120* C   4 s( 35.82%)p 1.79( 64.13%)d 0.00(  0.05%)
                                           -0.0001  0.5982  0.0042  0.0174 -0.0007
                                            0.3579 -0.0292  0.0007 -0.0024  0.6784
                                            0.0022 -0.0079  0.0072  0.2281 -0.0013
                                           -0.0022  0.0020  0.0161  0.0061  0.0094
                                           -0.0057 -0.0106
     4. (1.77734) BD ( 2) C   1 - C   4  
                ( 40.92%)   0.6397* C   1 s(  0.00%)p 1.00( 99.89%)d 0.00(  0.11%)
                                           -0.0001 -0.0036 -0.0025 -0.0003 -0.0001
                                           -0.1098 -0.0022  0.0008  0.0001 -0.2949
                                           -0.0023  0.0044 -0.0006  0.9485  0.0064
                                           -0.0135  0.0003  0.0088 -0.0232 -0.0161
                                           -0.0031 -0.0132
                ( 59.08%)   0.7686* C   4 s(  0.01%)p 1.00( 99.96%)d 0.00(  0.03%)
                                           -0.0000  0.0086 -0.0019 -0.0010  0.0001
                                           -0.0932 -0.0013 -0.0015 -0.0001 -0.2796
                                           -0.0011 -0.0054 -0.0000  0.9552  0.0024
                                            0.0143  0.0009 -0.0030  0.0044  0.0147
                                            0.0043  0.0091
     5. (1.97813) BD ( 1) C   2 - C   3  
                ( 49.44%)   0.7032* C   2 s( 52.12%)p 0.92( 47.83%)d 0.00(  0.04%)
                                           -0.0001  0.7219 -0.0106  0.0022  0.0007
                                           -0.6784  0.0381 -0.0060 -0.0029  0.1278
                                           -0.0128 -0.0047 -0.0012 -0.0093 -0.0024
                                           -0.0018 -0.0005  0.0092  0.0047  0.0025
                                            0.0141 -0.0106
                ( 50.56%)   0.7110* C   3 s( 33.65%)p 1.97( 66.30%)d 0.00(  0.05%)
                                           -0.0001  0.5798  0.0195  0.0010 -0.0004
                                            0.7843 -0.0025 -0.0063 -0.0003  0.1959
                                           -0.0437  0.0068 -0.0026  0.0850 -0.0131
                                            0.0014 -0.0010  0.0103  0.0045  0.0023
                                            0.0152 -0.0121
     6. (1.73605) BD ( 2) C   2 - C   3  
                ( 51.49%)   0.7176* C   2 s(  0.00%)p 1.00( 99.92%)d 0.00(  0.08%)
                                           -0.0001 -0.0058 -0.0030  0.0007  0.0001
                                           -0.0818 -0.0010 -0.0007 -0.0000 -0.3337
                                           -0.0059  0.0019  0.0005  0.9386  0.0077
                                           -0.0036 -0.0021  0.0072 -0.0166 -0.0168
                                           -0.0052 -0.0120
                ( 48.51%)   0.6965* C   3 s(  0.04%)p99.99( 99.89%)d 1.79(  0.07%)
                                            0.0001  0.0194  0.0044 -0.0013 -0.0001
                                           -0.0352  0.0002 -0.0033 -0.0001 -0.3268
                                           -0.0039 -0.0053  0.0005  0.9437  0.0049
                                            0.0157 -0.0018 -0.0084  0.0251 -0.0019
                                           -0.0023  0.0006
     7. (1.95874) BD ( 1) C   3 - C   6  
                ( 49.76%)   0.7054* C   3 s( 39.79%)p 1.51( 60.18%)d 0.00(  0.03%)
                                           -0.0006  0.6308  0.0007  0.0009  0.0016
                                           -0.2687  0.0210  0.0057  0.0003 -0.6799
                                           -0.0032  0.0068 -0.0024 -0.2585 -0.0017
                                            0.0042 -0.0005  0.0070  0.0034  0.0108
                                           -0.0085 -0.0088
                ( 50.24%)   0.7088* C   6 s( 33.55%)p 1.98( 66.42%)d 0.00(  0.03%)
                                            0.0000  0.5790 -0.0091  0.0116 -0.0004
                                            0.3152 -0.0046  0.0055  0.0020  0.7157
                                           -0.0163  0.0006  0.0026  0.2285 -0.0092
                                           -0.0007  0.0015  0.0095  0.0022  0.0087
                                           -0.0074 -0.0102
     8. (1.98273) BD ( 1) C   3 - H  20  
                ( 60.09%)   0.7752* C   3 s( 26.48%)p 2.77( 73.48%)d 0.00(  0.04%)
                                           -0.0004  0.5142 -0.0214 -0.0010 -0.0011
                                           -0.5556 -0.0150 -0.0005 -0.0005  0.6257
                                            0.0048  0.0029  0.0024  0.1854 -0.0016
                                            0.0022  0.0010 -0.0157 -0.0045  0.0061
                                           -0.0052 -0.0072
                ( 39.91%)   0.6317* H  20 s( 99.96%)p 0.00(  0.04%)
                                            0.9998  0.0032  0.0007  0.0101 -0.0150
                                           -0.0058
     9. (1.96108) BD ( 1) C   4 - C   5  
                ( 51.78%)   0.7196* C   4 s( 43.24%)p 1.31( 56.73%)d 0.00(  0.04%)
                                           -0.0007  0.6573  0.0188 -0.0017  0.0012
                                           -0.7262 -0.0105  0.0090 -0.0086 -0.1561
                                            0.0168  0.0007 -0.0003 -0.1224  0.0050
                                            0.0011 -0.0009  0.0035  0.0046  0.0029
                                            0.0126 -0.0124
                ( 48.22%)   0.6944* C   5 s( 33.52%)p 1.98( 66.44%)d 0.00(  0.03%)
                                            0.0001  0.5788  0.0125 -0.0080 -0.0011
                                            0.7997 -0.0021 -0.0052 -0.0032  0.1188
                                            0.0287 -0.0045  0.0031  0.0992  0.0083
                                           -0.0022  0.0010  0.0072  0.0046  0.0000
                                            0.0143 -0.0084
    10. (1.98958) BD ( 1) C   4 -Cl   8  
                ( 45.06%)   0.6713* C   4 s( 20.88%)p 3.78( 78.94%)d 0.01(  0.18%)
                                            0.0002 -0.4562  0.0220  0.0129  0.0014
                                           -0.5784 -0.0022  0.0007  0.0103  0.6593
                                           -0.0110 -0.0057 -0.0099  0.1406 -0.0027
                                           -0.0005 -0.0020  0.0355  0.0067 -0.0072
                                           -0.0014  0.0212
                ( 54.94%)   0.7412*Cl   8 s( 19.07%)p 4.22( 80.46%)d 0.02(  0.47%)
                                           -0.0000 -0.0001 -0.4353 -0.0346 -0.0011
                                           -0.0005  0.0000  0.0001  0.6617 -0.0377
                                           -0.0065 -0.0000 -0.0002 -0.0001 -0.5939
                                            0.0348  0.0059 -0.0004  0.0003 -0.0000
                                           -0.1057  0.0064  0.0011 -0.0001  0.0001
                                            0.0589  0.0110 -0.0095 -0.0039  0.0320
    11. (1.96572) BD ( 1) C   5 - C   6  
                ( 48.43%)   0.6959* C   5 s( 35.86%)p 1.79( 64.11%)d 0.00(  0.03%)
                                            0.0002 -0.5986 -0.0154 -0.0062 -0.0009
                                            0.5392 -0.0073 -0.0024 -0.0017 -0.5671
                                           -0.0197  0.0081 -0.0023 -0.1680 -0.0081
                                            0.0038 -0.0013  0.0139  0.0046 -0.0059
                                            0.0044  0.0069
                ( 51.57%)   0.7181* C   6 s( 34.31%)p 1.91( 65.65%)d 0.00(  0.03%)
                                            0.0000 -0.5856 -0.0089  0.0078 -0.0001
                                           -0.4793 -0.0108  0.0049 -0.0015  0.6331
                                           -0.0045 -0.0051  0.0037  0.1607 -0.0075
                                           -0.0028  0.0014  0.0135  0.0027 -0.0055
                                            0.0008  0.0111
    12. (1.53235) BD ( 2) C   5 - C   6  
                ( 37.69%)   0.6139* C   5 s(  0.01%)p 1.00( 99.93%)d 0.00(  0.06%)
                                           -0.0002 -0.0087  0.0026  0.0009 -0.0001
                                           -0.0617 -0.0036  0.0004  0.0004 -0.3285
                                           -0.0031 -0.0003 -0.0011  0.9421  0.0034
                                            0.0031  0.0021 -0.0004 -0.0028  0.0196
                                            0.0066  0.0136
                ( 62.31%)   0.7894* C   6 s(  0.00%)p 1.00( 99.99%)d 0.00(  0.01%)
                                           -0.0000 -0.0001  0.0029 -0.0003 -0.0002
                                           -0.0522 -0.0012 -0.0031  0.0007 -0.2825
                                           -0.0121 -0.0077  0.0014  0.9575  0.0121
                                            0.0124 -0.0036 -0.0035  0.0099  0.0003
                                           -0.0009  0.0019
    13. (1.98856) BD ( 1) C   5 - O   7  
                ( 37.39%)   0.6115* C   5 s( 30.39%)p 2.29( 69.48%)d 0.00(  0.13%)
                                           -0.0001  0.5498 -0.0404  0.0005 -0.0014
                                           -0.2550  0.0174  0.0023  0.0005 -0.7438
                                            0.0489  0.0053  0.0012 -0.2708  0.0218
                                            0.0035  0.0004  0.0150  0.0057  0.0190
                                           -0.0217 -0.0146
                ( 62.61%)   0.7913* O   7 s( 36.30%)p 1.75( 63.59%)d 0.00(  0.11%)
                                            0.0000  0.6022  0.0177 -0.0014 -0.0000
                                            0.2552 -0.0070  0.0026  0.0004  0.6953
                                           -0.0163  0.0040  0.0016  0.2949 -0.0057
                                            0.0019  0.0004  0.0161  0.0064  0.0179
                                           -0.0201 -0.0090
    14. (1.96469) BD ( 1) C   6 - C   9  
                ( 48.90%)   0.6993* C   6 s( 32.13%)p 2.11( 67.84%)d 0.00(  0.03%)
                                           -0.0002  0.5668  0.0013  0.0032  0.0003
                                           -0.8172 -0.0042  0.0021 -0.0007 -0.0772
                                            0.0043 -0.0036 -0.0023 -0.0672  0.0014
                                           -0.0010 -0.0008  0.0003  0.0013  0.0019
                                            0.0124 -0.0102
                ( 51.10%)   0.7149* C   9 s( 33.11%)p 2.02( 66.87%)d 0.00(  0.02%)
                                            0.0001  0.5754 -0.0070 -0.0011  0.0002
                                            0.8151  0.0197 -0.0043 -0.0003  0.0412
                                            0.0027 -0.0018  0.0002  0.0460  0.0024
                                           -0.0008  0.0002  0.0017  0.0017 -0.0009
                                            0.0117 -0.0080
    15. (1.96663) BD ( 1) C   9 - C  10  
                ( 50.31%)   0.7093* C   9 s( 33.53%)p 1.98( 66.44%)d 0.00(  0.03%)
                                            0.0000  0.5790  0.0041 -0.0001 -0.0000
                                           -0.3819 -0.0144  0.0042 -0.0017 -0.7020
                                            0.0147  0.0019 -0.0050  0.1587 -0.0082
                                           -0.0011  0.0016  0.0141 -0.0021 -0.0056
                                           -0.0040 -0.0092
                ( 49.69%)   0.7049* C  10 s( 36.35%)p 1.75( 63.61%)d 0.00(  0.04%)
                                           -0.0001  0.6029  0.0091 -0.0013  0.0013
                                            0.4034 -0.0236 -0.0027  0.0013  0.6702
                                            0.0126 -0.0092  0.0028 -0.1529 -0.0040
                                            0.0027 -0.0007  0.0100 -0.0016 -0.0076
                                           -0.0097 -0.0101
    16. (1.59870) BD ( 2) C   9 - C  10  
                ( 49.78%)   0.7056* C   9 s(  0.00%)p 1.00( 99.95%)d 0.00(  0.05%)
                                           -0.0002 -0.0036 -0.0043  0.0012  0.0001
                                           -0.0647  0.0011 -0.0015  0.0005  0.2504
                                            0.0047  0.0017 -0.0010  0.9656  0.0025
                                            0.0126 -0.0058 -0.0046 -0.0193 -0.0079
                                            0.0038  0.0026
                ( 50.22%)   0.7086* C  10 s(  0.01%)p 1.00( 99.93%)d 0.00(  0.06%)
                                           -0.0000  0.0047 -0.0063  0.0010  0.0004
                                           -0.0727  0.0005 -0.0004  0.0005  0.2592
                                            0.0002  0.0005 -0.0002  0.9627  0.0003
                                            0.0103 -0.0022 -0.0032 -0.0067  0.0200
                                           -0.0053 -0.0108
    17. (1.97454) BD ( 1) C   9 - C  12  
                ( 50.43%)   0.7102* C   9 s( 33.33%)p 2.00( 66.63%)d 0.00(  0.04%)
                                            0.0000  0.5773  0.0053  0.0012 -0.0001
                                           -0.4297 -0.0095  0.0015 -0.0012  0.6647
                                           -0.0124  0.0003  0.0043 -0.1989  0.0089
                                            0.0003 -0.0016 -0.0146  0.0040 -0.0056
                                           -0.0033 -0.0096
                ( 49.57%)   0.7040* C  12 s( 36.35%)p 1.75( 63.62%)d 0.00(  0.03%)
                                            0.0001  0.6029  0.0033  0.0036  0.0013
                                            0.4602 -0.0234 -0.0057 -0.0003 -0.6202
                                           -0.0085  0.0093 -0.0017  0.1974  0.0031
                                           -0.0044  0.0001 -0.0108  0.0042 -0.0081
                                           -0.0058 -0.0093
    18. (1.97209) BD ( 1) C  10 - C  11  
                ( 48.21%)   0.6943* C  10 s( 34.61%)p 1.89( 65.36%)d 0.00(  0.04%)
                                            0.0000  0.5879  0.0210  0.0016  0.0001
                                           -0.8038  0.0138  0.0092 -0.0016 -0.0566
                                            0.0392 -0.0057 -0.0003 -0.0483 -0.0086
                                            0.0019 -0.0005 -0.0013  0.0027 -0.0005
                                            0.0159 -0.0106
                ( 51.79%)   0.7197* C  11 s( 38.78%)p 1.58( 61.19%)d 0.00(  0.03%)
                                           -0.0002  0.6227  0.0019  0.0016  0.0007
                                            0.7799 -0.0033 -0.0075  0.0098  0.0069
                                            0.0247 -0.0050  0.0034  0.0532 -0.0066
                                            0.0004  0.0002  0.0036  0.0020 -0.0023
                                            0.0108 -0.0123
    19. (1.97465) BD ( 1) C  10 - H  19  
                ( 63.21%)   0.7950* C  10 s( 29.02%)p 2.44( 70.94%)d 0.00(  0.03%)
                                            0.0003 -0.5383  0.0211 -0.0003  0.0012
                                           -0.4280  0.0051  0.0028  0.0022  0.6923
                                            0.0149  0.0016  0.0003 -0.2159 -0.0092
                                           -0.0024 -0.0009  0.0121 -0.0049  0.0075
                                            0.0066  0.0068
                ( 36.79%)   0.6065* H  19 s( 99.95%)p 0.00(  0.05%)
                                           -0.9998 -0.0029 -0.0007  0.0120 -0.0179
                                            0.0007
    20. (1.97912) BD ( 1) C  11 - C  14  
                ( 49.77%)   0.7055* C  11 s( 37.89%)p 1.64( 62.08%)d 0.00(  0.03%)
                                           -0.0000  0.6154  0.0130  0.0032 -0.0000
                                           -0.4847  0.0221 -0.0007 -0.0029  0.5941
                                            0.0076 -0.0077  0.0103 -0.1794 -0.0005
                                            0.0018 -0.0027 -0.0111  0.0036 -0.0063
                                           -0.0043 -0.0100
                ( 50.23%)   0.7087* C  14 s( 38.49%)p 1.60( 61.48%)d 0.00(  0.03%)
                                           -0.0000  0.6203  0.0098  0.0062  0.0004
                                            0.3477  0.0167  0.0089  0.0070 -0.6782
                                            0.0144 -0.0052 -0.0064  0.1824 -0.0022
                                            0.0020  0.0019 -0.0107  0.0034 -0.0063
                                           -0.0041 -0.0102
    21. (1.71966) BD ( 2) C  11 - C  14  
                ( 49.05%)   0.7003* C  11 s(  0.00%)p 1.00( 99.98%)d 0.00(  0.02%)
                                           -0.0000  0.0008 -0.0006  0.0013 -0.0000
                                           -0.0688  0.0003 -0.0009  0.0001  0.2357
                                           -0.0012  0.0045 -0.0007  0.9691 -0.0047
                                            0.0187 -0.0027 -0.0023 -0.0067  0.0105
                                           -0.0025 -0.0049
                ( 50.95%)   0.7138* C  14 s(  0.00%)p 1.00( 99.98%)d 0.00(  0.01%)
                                            0.0001 -0.0016 -0.0004 -0.0001  0.0000
                                           -0.0559  0.0006  0.0010  0.0002  0.2310
                                            0.0000 -0.0042  0.0003  0.9710  0.0005
                                           -0.0204  0.0009  0.0022  0.0065 -0.0087
                                            0.0017  0.0049
    22. (1.98885) BD ( 1) C  11 -Cl  16  
                ( 46.22%)   0.6799* C  11 s( 23.20%)p 3.30( 76.61%)d 0.01(  0.18%)
                                           -0.0001  0.4814 -0.0155 -0.0064 -0.0012
                                           -0.3888 -0.0045  0.0053  0.0064 -0.7677
                                            0.0047  0.0112  0.0133  0.1587 -0.0002
                                           -0.0018 -0.0027  0.0286 -0.0055 -0.0123
                                           -0.0199 -0.0210
                ( 53.78%)   0.7333*Cl  16 s( 19.00%)p 4.24( 80.49%)d 0.03(  0.51%)
                                            0.0000  0.0001  0.4340  0.0410  0.0012
                                            0.0001 -0.0000  0.0000  0.3789 -0.0208
                                           -0.0039  0.0001 -0.0002  0.0001  0.7962
                                           -0.0438 -0.0081  0.0001 -0.0002 -0.0000
                                           -0.1576  0.0084  0.0014 -0.0002  0.0000
                                            0.0463 -0.0091 -0.0190 -0.0380 -0.0321
    23. (1.97141) BD ( 1) C  12 - C  13  
                ( 49.29%)   0.7021* C  12 s( 35.32%)p 1.83( 64.64%)d 0.00(  0.04%)
                                            0.0001  0.5940  0.0187 -0.0026 -0.0002
                                           -0.8018  0.0201  0.0105 -0.0012 -0.0255
                                           -0.0398  0.0053  0.0003 -0.0247  0.0103
                                           -0.0005  0.0001  0.0037  0.0002 -0.0013
                                            0.0142 -0.0117
                ( 50.71%)   0.7121* C  13 s( 36.10%)p 1.77( 63.87%)d 0.00(  0.04%)
                                           -0.0002  0.6006 -0.0152 -0.0043 -0.0001
                                            0.7959 -0.0110 -0.0122  0.0014  0.0509
                                           -0.0390  0.0041 -0.0001  0.0270  0.0102
                                           -0.0014 -0.0001 -0.0028  0.0023 -0.0019
                                            0.0140 -0.0121
    24. (1.69639) BD ( 2) C  12 - C  13  
                ( 49.48%)   0.7034* C  12 s(  0.01%)p 1.00( 99.95%)d 0.00(  0.05%)
                                            0.0000 -0.0065 -0.0031  0.0005  0.0001
                                           -0.0431  0.0022 -0.0026 -0.0003  0.2676
                                            0.0048  0.0025 -0.0005  0.9621  0.0087
                                            0.0180 -0.0015 -0.0038 -0.0186 -0.0093
                                            0.0038  0.0037
                ( 50.52%)   0.7108* C  13 s(  0.00%)p 1.00( 99.96%)d 0.00(  0.04%)
                                            0.0000 -0.0007  0.0009 -0.0003 -0.0001
                                           -0.0482 -0.0002  0.0004  0.0001  0.2474
                                            0.0036  0.0038 -0.0003  0.9672  0.0183
                                            0.0144  0.0005  0.0053  0.0174 -0.0089
                                            0.0014  0.0057
    25. (1.97898) BD ( 1) C  12 - H  18  
                ( 60.78%)   0.7796* C  12 s( 28.28%)p 2.53( 71.68%)d 0.00(  0.04%)
                                           -0.0004  0.5315 -0.0177 -0.0009 -0.0009
                                            0.3752  0.0048 -0.0026 -0.0015  0.7361
                                            0.0106  0.0040  0.0013 -0.1844 -0.0003
                                           -0.0036 -0.0007  0.0129 -0.0031 -0.0062
                                           -0.0100 -0.0068
                ( 39.22%)   0.6262* H  18 s( 99.96%)p 0.00(  0.04%)
                                            0.9998  0.0017  0.0008 -0.0084 -0.0170
                                            0.0055
    26. (1.97281) BD ( 1) C  13 - C  14  
                ( 48.62%)   0.6973* C  13 s( 35.01%)p 1.85( 64.95%)d 0.00(  0.03%)
                                            0.0001  0.5915 -0.0161  0.0017  0.0003
                                           -0.4081  0.0421  0.0011  0.0003 -0.6764
                                           -0.0005  0.0143 -0.0007  0.1531  0.0026
                                           -0.0037  0.0002  0.0107 -0.0023 -0.0066
                                           -0.0092 -0.0100
                ( 51.38%)   0.7168* C  14 s( 38.56%)p 1.59( 61.41%)d 0.00(  0.03%)
                                           -0.0002  0.6209  0.0050 -0.0009  0.0002
                                            0.3268  0.0185  0.0087  0.0064  0.6966
                                           -0.0169  0.0037  0.0068 -0.1459  0.0054
                                           -0.0005 -0.0012  0.0101 -0.0013 -0.0059
                                           -0.0051 -0.0124
    27. (1.97858) BD ( 1) C  13 - H  17  
                ( 61.00%)   0.7810* C  13 s( 28.87%)p 2.46( 71.09%)d 0.00(  0.03%)
                                           -0.0003  0.5368  0.0233  0.0032 -0.0002
                                           -0.4421 -0.0150 -0.0012 -0.0003  0.6899
                                            0.0047  0.0029 -0.0007 -0.1981 -0.0023
                                           -0.0008  0.0002 -0.0138  0.0038 -0.0059
                                           -0.0065 -0.0077
                ( 39.00%)   0.6245* H  17 s( 99.96%)p 0.00(  0.04%)
                                            0.9998  0.0012  0.0011  0.0122 -0.0156
                                            0.0045
    28. (1.98933) BD ( 1) C  14 -Cl  15  
                ( 45.84%)   0.6771* C  14 s( 22.83%)p 3.37( 76.98%)d 0.01(  0.18%)
                                           -0.0001  0.4775 -0.0154 -0.0073 -0.0012
                                           -0.8757  0.0022 -0.0101  0.0167 -0.0242
                                           -0.0029 -0.0008 -0.0002 -0.0439  0.0007
                                           -0.0003  0.0009  0.0015  0.0036 -0.0011
                                            0.0360 -0.0229
                ( 54.16%)   0.7359*Cl  15 s( 19.28%)p 4.16( 80.22%)d 0.03(  0.50%)
                                            0.0000  0.0001  0.4371  0.0422  0.0010
                                            0.0002 -0.0000  0.0001  0.8929 -0.0500
                                            0.0086  0.0004 -0.0002 -0.0000 -0.0114
                                           -0.0006  0.0009 -0.0001 -0.0000  0.0000
                                            0.0473 -0.0024  0.0003  0.0001  0.0000
                                           -0.0009  0.0064  0.0000  0.0609 -0.0348
    29. (1.99809) CR ( 1) C   1           s(100.00%)p 0.00(  0.00%)
                                            1.0000  0.0003 -0.0000 -0.0000 -0.0000
                                           -0.0002 -0.0000 -0.0000 -0.0000  0.0001
                                           -0.0000  0.0000 -0.0000  0.0001 -0.0000
                                           -0.0000 -0.0000 -0.0000 -0.0000  0.0000
                                           -0.0000 -0.0000
    30. (1.99825) CR ( 1) C   2           s(100.00%)p 0.00(  0.00%)
                                            1.0000  0.0002  0.0000 -0.0000 -0.0000
                                            0.0002  0.0000 -0.0000 -0.0000  0.0004
                                            0.0000 -0.0000  0.0000  0.0003  0.0000
                                           -0.0000 -0.0000 -0.0000 -0.0000 -0.0000
                                            0.0000  0.0000
    31. (1.99899) CR ( 1) C   3           s(100.00%)p 0.00(  0.00%)
                                            1.0000  0.0007 -0.0000  0.0000  0.0000
                                           -0.0003  0.0000  0.0000 -0.0000 -0.0001
                                           -0.0000  0.0000 -0.0000 -0.0001 -0.0000
                                            0.0000  0.0000 -0.0000 -0.0000  0.0000
                                           -0.0000 -0.0000
    32. (1.99853) CR ( 1) C   4           s(100.00%)p 0.00(  0.00%)
                                            1.0000  0.0006  0.0000 -0.0000  0.0000
                                           -0.0004 -0.0000  0.0000 -0.0000 -0.0001
                                            0.0000  0.0000  0.0000 -0.0001  0.0000
                                            0.0000 -0.0000 -0.0000  0.0000  0.0000
                                            0.0000 -0.0000
    33. (1.99880) CR ( 1) C   5           s(100.00%)p 0.00(  0.00%)
                                            1.0000  0.0002 -0.0000  0.0000  0.0000
                                           -0.0003  0.0000  0.0000  0.0000 -0.0000
                                            0.0000 -0.0000  0.0000  0.0001  0.0000
                                            0.0000  0.0000 -0.0000 -0.0000  0.0000
                                           -0.0000 -0.0000
    34. (1.99896) CR ( 1) C   6           s(100.00%)p 0.00(  0.00%)
                                            1.0000  0.0001  0.0000  0.0000  0.0000
                                           -0.0002 -0.0000  0.0000 -0.0000 -0.0001
                                            0.0000 -0.0000 -0.0000  0.0000  0.0000
                                            0.0000 -0.0000 -0.0000  0.0000  0.0000
                                            0.0000 -0.0000
    35. (1.99982) CR ( 1) O   7           s(100.00%)p 0.00(  0.00%)
                                            1.0000  0.0003 -0.0000  0.0000  0.0000
                                           -0.0001  0.0000 -0.0000 -0.0000 -0.0002
                                            0.0000 -0.0000 -0.0000 -0.0000  0.0000
                                            0.0000 -0.0000 -0.0000 -0.0000 -0.0000
                                            0.0000  0.0000
    36. (2.00000) CR ( 1)Cl   8           s(100.00%)
                                            1.0000 -0.0000  0.0000 -0.0000 -0.0000
                                           -0.0000  0.0000  0.0000  0.0000 -0.0000
                                           -0.0000  0.0000  0.0000 -0.0000 -0.0000
                                            0.0000  0.0000 -0.0000  0.0000 -0.0000
                                            0.0000  0.0000  0.0000 -0.0000  0.0000
                                            0.0000  0.0000 -0.0000 -0.0000  0.0000
    37. (1.99971) CR ( 2)Cl   8           s(100.00%)p 0.00(  0.00%)
                                           -0.0000  1.0000  0.0002 -0.0000 -0.0000
                                           -0.0000  0.0000  0.0000  0.0002 -0.0000
                                           -0.0000  0.0000  0.0000 -0.0000 -0.0001
                                            0.0000  0.0000 -0.0000 -0.0000 -0.0000
                                           -0.0000  0.0000  0.0000 -0.0000 -0.0000
                                            0.0000  0.0000 -0.0000 -0.0000  0.0000
    38. (1.99995) CR ( 3)Cl   8           s(  0.00%)p 1.00(100.00%)
                                            0.0000  0.0000 -0.0001  0.0000  0.0000
                                            0.0000 -0.0000  1.0000 -0.0001  0.0000
                                            0.0000 -0.0000 -0.0000  0.0000  0.0001
                                           -0.0000 -0.0000  0.0000  0.0000  0.0000
                                            0.0000 -0.0000 -0.0000  0.0000  0.0000
                                           -0.0000 -0.0000  0.0000  0.0000 -0.0000
    39. (1.99996) CR ( 4)Cl   8           s(  0.00%)p 1.00(100.00%)
                                           -0.0000 -0.0000  0.0001 -0.0000 -0.0000
                                           -0.0000  0.0000  0.0000  0.0001 -0.0000
                                           -0.0000  0.0000  0.0000  1.0000 -0.0000
                                            0.0000  0.0000 -0.0000 -0.0000 -0.0000
                                            0.0000  0.0000  0.0000 -0.0000 -0.0000
                                            0.0000  0.0000 -0.0000 -0.0000  0.0000
    40. (1.99999) CR ( 5)Cl   8           s(  0.00%)p 1.00(100.00%)
                                           -0.0000 -0.0000  0.0000 -0.0000 -0.0000
                                           -0.0000  0.0000  0.0000  0.0000 -0.0000
                                           -0.0000  0.0000  0.0000 -0.0000  0.0000
                                            0.0000  0.0000 -0.0000 -0.0000  1.0000
                                           -0.0000 -0.0000 -0.0000 -0.0000  0.0000
                                            0.0000  0.0000 -0.0000 -0.0000  0.0000
    41. (1.99905) CR ( 1) C   9           s(100.00%)p 0.00(  0.00%)
                                            1.0000 -0.0001 -0.0000  0.0000  0.0000
                                           -0.0001 -0.0000 -0.0000  0.0000  0.0001
                                            0.0000  0.0000 -0.0000  0.0002  0.0000
                                            0.0000 -0.0000 -0.0000 -0.0000 -0.0000
                                           -0.0000  0.0000
    42. (1.99898) CR ( 1) C  10           s(100.00%)p 0.00(  0.00%)
                                            1.0000  0.0002 -0.0000 -0.0000 -0.0000
                                            0.0002 -0.0000 -0.0000 -0.0000 -0.0001
                                           -0.0000 -0.0000  0.0000  0.0000  0.0000
                                            0.0000  0.0000 -0.0000  0.0000 -0.0000
                                           -0.0000 -0.0000
    43. (1.99843) CR ( 1) C  11           s(100.00%)p 0.00(  0.00%)
                                            1.0000  0.0002 -0.0000  0.0000  0.0000
                                            0.0001 -0.0000 -0.0000  0.0000 -0.0000
                                            0.0000 -0.0000  0.0000  0.0000 -0.0000
                                            0.0000 -0.0000  0.0000  0.0000 -0.0000
                                            0.0000 -0.0000
    44. (1.99915) CR ( 1) C  12           s(100.00%)p 0.00(  0.00%)
                                            1.0000  0.0001 -0.0000 -0.0000 -0.0000
                                            0.0002  0.0000 -0.0000 -0.0000  0.0003
                                            0.0000  0.0000  0.0000 -0.0001 -0.0000
                                           -0.0000 -0.0000  0.0000 -0.0000 -0.0000
                                           -0.0000 -0.0000
    45. (1.99906) CR ( 1) C  13           s(100.00%)p 0.00(  0.00%)
                                            1.0000  0.0003  0.0000  0.0000 -0.0000
                                            0.0000 -0.0000 -0.0000  0.0000  0.0003
                                           -0.0000  0.0000 -0.0000 -0.0001  0.0000
                                           -0.0000  0.0000 -0.0000  0.0000 -0.0000
                                            0.0000 -0.0000
    46. (1.99842) CR ( 1) C  14           s(100.00%)p 0.00(  0.00%)
                                            1.0000  0.0002  0.0000 -0.0000 -0.0000
                                            0.0000  0.0000  0.0000  0.0000  0.0001
                                           -0.0000  0.0000  0.0000 -0.0001  0.0000
                                            0.0000 -0.0000  0.0000 -0.0000 -0.0000
                                            0.0000 -0.0000
    47. (2.00000) CR ( 1)Cl  15           s(100.00%)
                                            1.0000 -0.0000  0.0000 -0.0000 -0.0000
                                           -0.0000  0.0000 -0.0000 -0.0000  0.0000
                                           -0.0000 -0.0000 -0.0000  0.0000  0.0000
                                            0.0000 -0.0000 -0.0000  0.0000 -0.0000
                                           -0.0000  0.0000 -0.0000 -0.0000 -0.0000
                                            0.0000 -0.0000 -0.0000 -0.0000  0.0000
    48. (1.99972) CR ( 2)Cl  15           s(100.00%)p 0.00(  0.00%)
                                           -0.0000  1.0000  0.0002 -0.0000 -0.0000
                                           -0.0000  0.0000 -0.0000 -0.0002  0.0000
                                           -0.0000 -0.0000 -0.0000  0.0000  0.0000
                                            0.0000 -0.0000 -0.0000  0.0000 -0.0000
                                           -0.0000  0.0000  0.0000 -0.0000 -0.0000
                                            0.0000 -0.0000 -0.0000 -0.0000  0.0000
    49. (1.99992) CR ( 3)Cl  15           s(  0.00%)p 1.00(100.00%)
                                           -0.0000 -0.0000  0.0001 -0.0000 -0.0000
                                           -0.0000  0.0000  1.0000 -0.0002  0.0000
                                           -0.0000 -0.0000 -0.0000  0.0000  0.0000
                                            0.0000 -0.0000 -0.0000  0.0000 -0.0000
                                           -0.0000  0.0000  0.0000 -0.0000 -0.0000
                                            0.0000 -0.0000 -0.0000 -0.0000  0.0000
    50. (1.99999) CR ( 4)Cl  15           s(  0.00%)p 1.00(100.00%)
                                            0.0000  0.0000 -0.0000  0.0000  0.0000
                                            0.0000 -0.0000  0.0000  0.0000 -0.0000
                                            0.0000 -0.0000 -0.0000  1.0000  0.0001
                                            0.0000 -0.0000  0.0000  0.0000  0.0000
                                           -0.0000 -0.0000  0.0000 -0.0000 -0.0000
                                            0.0000 -0.0000  0.0000  0.0000 -0.0000
    51. (1.99999) CR ( 5)Cl  15           s(  0.00%)p 1.00(100.00%)
                                           -0.0000 -0.0000  0.0000 -0.0000 -0.0000
                                           -0.0000  0.0000 -0.0000 -0.0000  0.0000
                                           -0.0000 -0.0000 -0.0000  0.0000 -0.0000
                                           -0.0000  0.0000 -0.0000 -0.0000  1.0000
                                           -0.0000 -0.0000  0.0000  0.0000  0.0000
                                           -0.0000 -0.0000 -0.0000 -0.0000  0.0000
    52. (2.00000) CR ( 1)Cl  16           s(100.00%)
                                            1.0000 -0.0000  0.0000 -0.0000 -0.0000
                                           -0.0000  0.0000 -0.0000 -0.0000  0.0000
                                            0.0000 -0.0000 -0.0000 -0.0000 -0.0000
                                            0.0000  0.0000 -0.0000 -0.0000  0.0000
                                            0.0000 -0.0000 -0.0000  0.0000  0.0000
                                           -0.0000  0.0000  0.0000  0.0000  0.0000
    53. (1.99971) CR ( 2)Cl  16           s(100.00%)p 0.00(  0.00%)
                                           -0.0000  1.0000  0.0002 -0.0000 -0.0000
                                           -0.0000  0.0000 -0.0000 -0.0001  0.0000
                                            0.0000 -0.0000 -0.0000 -0.0000 -0.0002
                                            0.0000  0.0000 -0.0000 -0.0000  0.0000
                                            0.0000 -0.0000 -0.0000  0.0000  0.0000
                                           -0.0000  0.0000  0.0000  0.0000  0.0000
    54. (1.99998) CR ( 3)Cl  16           s(  0.00%)p 1.00(100.00%)
                                           -0.0000 -0.0000  0.0000 -0.0000 -0.0000
                                            0.0000  0.0000  1.0000  0.0000  0.0000
                                            0.0000  0.0000  0.0000 -0.0000 -0.0001
                                            0.0000  0.0000  0.0000 -0.0000  0.0000
                                            0.0000 -0.0000  0.0000  0.0000  0.0000
                                           -0.0000  0.0000  0.0000  0.0000  0.0000
    55. (1.99993) CR ( 4)Cl  16           s(  0.00%)p 1.00(100.00%)
                                           -0.0000 -0.0000  0.0001 -0.0000 -0.0000
                                           -0.0000  0.0000 -0.0000 -0.0001  0.0000
                                            0.0000 -0.0000 -0.0000  1.0000 -0.0001
                                            0.0000  0.0000 -0.0000 -0.0000  0.0000
                                            0.0000 -0.0000 -0.0000  0.0000  0.0000
                                           -0.0000  0.0000  0.0000  0.0000  0.0000
    56. (1.99999) CR ( 5)Cl  16           s(  0.00%)p 1.00(100.00%)
                                            0.0000  0.0000 -0.0000  0.0000  0.0000
                                            0.0000 -0.0000  0.0000  0.0000 -0.0000
                                           -0.0000  0.0000  0.0000  0.0000  0.0000
                                           -0.0000 -0.0000  0.0000  0.0000  1.0000
                                           -0.0000 -0.0000 -0.0000  0.0000  0.0000
                                            0.0000 -0.0000 -0.0000 -0.0000 -0.0000
    57. (1.97993) LP ( 1) O   7           s( 63.28%)p 0.58( 36.71%)d 0.00(  0.01%)
                                           -0.0004  0.7954 -0.0081  0.0006  0.0000
                                           -0.1195  0.0023 -0.0011 -0.0017 -0.5582
                                            0.0063  0.0003 -0.0052 -0.2029  0.0025
                                           -0.0004 -0.0021 -0.0030 -0.0013 -0.0057
                                            0.0069  0.0034
    58. (1.87981) LP ( 2) O   7           s(  0.39%)p99.99( 99.55%)d 0.14(  0.06%)
                                           -0.0000  0.0625 -0.0020  0.0014 -0.0000
                                           -0.9578 -0.0054  0.0080  0.0011  0.2735
                                            0.0010 -0.0034 -0.0012  0.0565 -0.0012
                                           -0.0026 -0.0004 -0.0182 -0.0078  0.0036
                                           -0.0127  0.0011
    59. (1.63147) LP ( 3) O   7           s(  0.05%)p99.99( 99.87%)d 1.85(  0.09%)
                                            0.0000  0.0214 -0.0008 -0.0009 -0.0000
                                            0.0489 -0.0016 -0.0010 -0.0004  0.3586
                                            0.0038  0.0005 -0.0014 -0.9314 -0.0100
                                           -0.0076  0.0032  0.0045 -0.0074 -0.0202
                                           -0.0092 -0.0169
    60. (1.99394) LP ( 1)Cl   8           s( 80.43%)p 0.24( 19.56%)d 0.00(  0.01%)
                                           -0.0000 -0.0003  0.8968 -0.0081 -0.0003
                                           -0.0002  0.0000  0.0001  0.2660 -0.0091
                                            0.0013  0.0000  0.0003 -0.0001 -0.3438
                                            0.0105 -0.0017 -0.0005 -0.0004 -0.0000
                                           -0.0805  0.0021 -0.0004 -0.0002 -0.0001
                                            0.0087  0.0017 -0.0022  0.0008  0.0050
    61. (1.97388) LP ( 2)Cl   8           s(  0.57%)p99.99( 99.42%)d 0.03(  0.01%)
                                           -0.0000 -0.0001  0.0750 -0.0076  0.0002
                                            0.0002 -0.0000  0.0000  0.6909  0.0051
                                            0.0007  0.0004  0.0004 -0.0001  0.6688
                                            0.0088  0.0011 -0.0008  0.0001 -0.0000
                                            0.2635  0.0030  0.0004 -0.0002  0.0001
                                            0.0024 -0.0000  0.0042 -0.0110 -0.0005
    62. (1.94637) LP ( 3)Cl   8           s(  0.00%)p 1.00( 99.98%)d 0.00(  0.02%)
                                           -0.0000 -0.0000  0.0065 -0.0006 -0.0002
                                           -0.0000 -0.0000  0.0000 -0.0942 -0.0023
                                           -0.0001  0.0001  0.0000 -0.0000 -0.2797
                                           -0.0055 -0.0005 -0.0002  0.0001  0.0000
                                            0.9551  0.0195  0.0020  0.0003 -0.0003
                                            0.0016 -0.0090  0.0097  0.0040  0.0038
    63. (1.99302) LP ( 1)Cl  15           s( 80.82%)p 0.24( 19.16%)d 0.00(  0.01%)
                                           -0.0000 -0.0003  0.8990 -0.0112 -0.0001
                                           -0.0001  0.0000 -0.0002 -0.4367  0.0160
                                            0.0019 -0.0001 -0.0006  0.0000 -0.0119
                                            0.0011 -0.0004 -0.0002 -0.0000 -0.0000
                                           -0.0238  0.0006  0.0002  0.0000 -0.0000
                                           -0.0004 -0.0010 -0.0002 -0.0100  0.0052
    64. (1.97085) LP ( 2)Cl  15           s(  0.02%)p99.99( 99.96%)d 0.78(  0.02%)
                                           -0.0000 -0.0000  0.0151 -0.0041  0.0008
                                            0.0003 -0.0000 -0.0000  0.0180  0.0001
                                            0.0003 -0.0002 -0.0001 -0.0001  0.9696
                                            0.0130 -0.0022  0.0002  0.0003  0.0000
                                           -0.2426 -0.0033  0.0006 -0.0001 -0.0001
                                            0.0134 -0.0033  0.0003 -0.0008 -0.0009
    65. (1.93752) LP ( 3)Cl  15           s(  0.00%)p 1.00( 99.97%)d 0.00(  0.03%)
                                           -0.0000 -0.0000  0.0044 -0.0005  0.0001
                                            0.0000 -0.0000 -0.0000 -0.0503 -0.0007
                                           -0.0000  0.0000  0.0000  0.0000  0.2432
                                            0.0042 -0.0003 -0.0001 -0.0001  0.0000
                                            0.9684  0.0174 -0.0011 -0.0003 -0.0005
                                            0.0040  0.0161  0.0006 -0.0009  0.0014
    66. (1.99281) LP ( 1)Cl  16           s( 81.11%)p 0.23( 18.87%)d 0.00(  0.01%)
                                           -0.0000 -0.0003  0.9006 -0.0108 -0.0002
                                           -0.0000  0.0000 -0.0001 -0.1884  0.0065
                                           -0.0008 -0.0002 -0.0003 -0.0002 -0.3825
                                            0.0140 -0.0017  0.0000 -0.0005  0.0000
                                            0.0819 -0.0024  0.0005  0.0000  0.0001
                                           -0.0074  0.0016  0.0028  0.0060  0.0048
    67. (1.96996) LP ( 2)Cl  16           s(  0.00%)p 1.00( 99.98%)d 0.00(  0.02%)
                                           -0.0000 -0.0000  0.0044  0.0016  0.0001
                                            0.0001  0.0000 -0.0001  0.9028  0.0112
                                            0.0015  0.0004  0.0003  0.0000 -0.4024
                                           -0.0051 -0.0010  0.0002 -0.0002 -0.0000
                                            0.1503  0.0022  0.0006 -0.0000  0.0001
                                            0.0090 -0.0010  0.0027  0.0100 -0.0004
    68. (1.93324) LP ( 3)Cl  16           s(  0.00%)p 1.00( 99.97%)d 0.00(  0.03%)
                                           -0.0000 -0.0000  0.0058  0.0014 -0.0003
                                           -0.0000  0.0000 -0.0000  0.0616  0.0010
                                           -0.0000 -0.0001 -0.0001 -0.0000 -0.2249
                                           -0.0039 -0.0004  0.0001  0.0001 -0.0000
                                           -0.9721 -0.0177 -0.0018  0.0003  0.0005
                                           -0.0004 -0.0068 -0.0149  0.0040  0.0050
    69. (0.00468) RY*( 1) C   1           s(  7.75%)p11.78( 91.26%)d 0.13(  0.99%)
                                            0.0000  0.0081  0.2732 -0.0513 -0.0100
                                           -0.0180  0.6032  0.1237 -0.0163 -0.0227
                                           -0.6667 -0.2536  0.0268 -0.0072 -0.1348
                                           -0.0676  0.0043  0.0849  0.0288  0.0075
                                            0.0391  0.0167
    70. (0.00331) RY*( 2) C   1           s(  2.72%)p35.40( 96.27%)d 0.37(  1.01%)
                                            0.0000  0.0045  0.1612  0.0290 -0.0184
                                           -0.0662  0.6567  0.1522  0.0831  0.0334
                                            0.6557 -0.0281 -0.0715  0.0045  0.2444
                                           -0.0006 -0.0147  0.0600  0.0234  0.0065
                                            0.0716 -0.0275
    71. (0.00122) RY*( 3) C   1           s( 16.14%)p 0.71( 11.49%)d 4.49( 72.38%)
                                            0.0000  0.0026  0.3784 -0.1349 -0.0045
                                           -0.0231 -0.1939  0.1059 -0.0118  0.0098
                                            0.0267 -0.1080 -0.0304 -0.0158  0.1480
                                           -0.1376  0.1044  0.1372  0.1771 -0.6890
                                           -0.2966 -0.3329
    72. (0.00110) RY*( 4) C   1           s( 50.28%)p 0.40( 19.90%)d 0.59( 29.82%)
                                            0.0000  0.0054  0.6633 -0.2506 -0.0050
                                           -0.0434 -0.3298  0.1617 -0.0164  0.0053
                                            0.1445 -0.1771  0.0468  0.0075 -0.0661
                                            0.0205 -0.0513  0.2048 -0.0449  0.3868
                                            0.0627  0.3173
    73. (0.00067) RY*( 5) C   1           s(  0.08%)p99.99( 90.02%)d99.99(  9.90%)
                                            0.0000 -0.0009  0.0023  0.0281 -0.0006
                                           -0.0021 -0.0788 -0.0150 -0.0040 -0.0000
                                           -0.2545  0.0383 -0.0390  0.0018  0.8976
                                           -0.1096  0.0912 -0.0731  0.1982  0.1887
                                            0.0306  0.1335
    74. (0.00028) RY*( 6) C   1           s(  0.32%)p99.99( 87.70%)d37.15( 11.98%)
                                            0.0000 -0.0004  0.0136  0.0551 -0.0001
                                           -0.0017  0.0133  0.0565  0.0025  0.0004
                                            0.0642  0.2534 -0.0067 -0.0005 -0.2220
                                           -0.8615  0.1177 -0.0935  0.2944  0.1210
                                           -0.0104  0.0981
    75. (0.00023) RY*( 7) C   1           s( 31.27%)p 1.45( 45.39%)d 0.75( 23.33%)
                                            0.0000 -0.0133  0.0156  0.5557 -0.0595
                                           -0.0252 -0.0450 -0.2801  0.1686  0.0106
                                            0.0804 -0.5181  0.2278  0.0016  0.0018
                                           -0.1118  0.0707  0.1377  0.0066  0.2302
                                           -0.3811 -0.1270
    76. (0.00012) RY*( 8) C   1           s( 34.85%)p 1.67( 58.07%)d 0.20(  7.08%)
                                            0.0000  0.0017  0.5194  0.2789 -0.0299
                                           -0.0186  0.0694 -0.4871  0.1900 -0.0121
                                           -0.0805  0.4980 -0.1593 -0.0047 -0.0349
                                            0.1368 -0.0464 -0.2456 -0.0668  0.0008
                                           -0.0377 -0.0680
    77. (0.00008) RY*( 9) C   1           s(  0.26%)p99.99( 66.53%)d99.99( 33.21%)
    78. (0.00005) RY*(10) C   1           s(  1.13%)p49.70( 56.25%)d37.65( 42.61%)
    79. (0.00001) RY*(11) C   1           s( 48.46%)p 0.70( 33.83%)d 0.37( 17.71%)
    80. (0.00002) RY*(12) C   1           s(  5.89%)p 4.23( 24.93%)d11.75( 69.18%)
    81. (0.00000) RY*(13) C   1           s(  2.47%)p36.94( 91.28%)d 2.53(  6.24%)
    82. (0.00000) RY*(14) C   1           s(  0.03%)p99.99( 17.19%)d99.99( 82.78%)
    83. (0.00000) RY*(15) C   1           s( 96.96%)p 0.00(  0.46%)d 0.03(  2.58%)
    84. (0.00000) RY*(16) C   1           s(  0.03%)p99.99( 98.58%)d44.03(  1.39%)
    85. (0.00000) RY*(17) C   1           s(  1.00%)p11.45( 11.47%)d87.35( 87.52%)
    86. (0.00504) RY*( 1) C   2           s(  2.87%)p33.34( 95.72%)d 0.49(  1.41%)
                                           -0.0000  0.0030  0.1439  0.0888 -0.0110
                                            0.0130  0.6846  0.0414 -0.0413 -0.0757
                                            0.6341  0.0858  0.0964 -0.0228  0.2409
                                            0.0336  0.0281  0.1033  0.0366  0.0208
                                           -0.0386 -0.0140
    87. (0.00271) RY*( 2) C   2           s(  1.72%)p56.16( 96.81%)d 0.85(  1.46%)
                                            0.0000  0.0103  0.1305 -0.0090 -0.0034
                                           -0.0326 -0.6528 -0.3208  0.0809  0.0215
                                            0.6275  0.1592 -0.0072  0.0068  0.0985
                                            0.0460 -0.0029  0.1124  0.0345 -0.0197
                                            0.0206 -0.0027
    88. (0.00212) RY*( 3) C   2           s(  0.10%)p99.99( 93.71%)d59.36(  6.19%)
                                            0.0000 -0.0009 -0.0115  0.0291  0.0079
                                            0.0020  0.0820  0.0319 -0.0065  0.0004
                                            0.2541 -0.0774  0.0426  0.0026 -0.9108
                                            0.1415 -0.0859  0.0584 -0.1774 -0.1263
                                           -0.0436 -0.0955
    89. (0.00067) RY*( 4) C   2           s(  2.32%)p 0.92(  2.14%)d41.19( 95.54%)
                                           -0.0000  0.0006  0.1490  0.0311  0.0061
                                            0.0011  0.0135 -0.0829  0.0020 -0.0083
                                           -0.0674  0.0435  0.0084 -0.0108  0.0687
                                           -0.0424  0.0336  0.2310 -0.8343  0.3839
                                            0.2205  0.0997
    90. (0.00034) RY*( 5) C   2           s( 80.39%)p 0.17( 13.53%)d 0.08(  6.08%)
                                           -0.0000  0.0016  0.8943  0.0018 -0.0645
                                           -0.0154  0.0178 -0.1106  0.1335 -0.0625
                                           -0.1528 -0.2392  0.1146 -0.0198 -0.0585
                                           -0.0495  0.0294 -0.1415  0.1141 -0.0821
                                            0.1139 -0.0894
    91. (0.00012) RY*( 6) C   2           s( 17.32%)p 3.19( 55.26%)d 1.58( 27.42%)
                                            0.0000 -0.0072 -0.1670  0.3762 -0.0611
                                           -0.0166 -0.1491  0.2885  0.2455  0.0242
                                            0.2181 -0.5253  0.1624  0.0077  0.0993
                                           -0.1514  0.0574 -0.4035 -0.1530  0.1782
                                           -0.0948 -0.2174
    92. (0.00007) RY*( 7) C   2           s( 16.26%)p 1.73( 28.06%)d 3.42( 55.68%)
    93. (0.00004) RY*( 8) C   2           s( 51.53%)p 0.84( 43.52%)d 0.10(  4.95%)
    94. (0.00003) RY*( 9) C   2           s(  1.07%)p89.33( 95.27%)d 3.43(  3.66%)
    95. (0.00003) RY*(10) C   2           s(  4.72%)p12.09( 57.13%)d 8.08( 38.15%)
    96. (0.00002) RY*(11) C   2           s( 22.87%)p 2.24( 51.18%)d 1.13( 25.95%)
    97. (0.00002) RY*(12) C   2           s(  1.37%)p42.57( 58.15%)d29.64( 40.49%)
    98. (0.00000) RY*(13) C   2           s( 93.32%)p 0.04(  3.35%)d 0.04(  3.33%)
    99. (0.00001) RY*(14) C   2           s(  1.96%)p46.65( 91.21%)d 3.49(  6.83%)
   100. (0.00001) RY*(15) C   2           s(  0.41%)p24.96( 10.13%)d99.99( 89.47%)
   101. (0.00000) RY*(16) C   2           s(  0.29%)p99.99( 99.03%)d 2.29(  0.67%)
   102. (0.00001) RY*(17) C   2           s(  0.99%)p 6.62(  6.54%)d93.60( 92.47%)
   103. (0.00615) RY*( 1) C   3           s(  1.07%)p82.45( 88.59%)d 9.62( 10.33%)
                                            0.0000  0.0173  0.0927 -0.0419 -0.0098
                                            0.0207 -0.7955 -0.1118 -0.0029 -0.0217
                                            0.4568 -0.1031  0.0873 -0.0069  0.1041
                                           -0.0319  0.0302 -0.3076 -0.0876  0.0161
                                           -0.0186 -0.0219
   104. (0.00306) RY*( 2) C   3           s(  0.72%)p99.99( 98.36%)d 1.28(  0.92%)
                                           -0.0000  0.0204  0.0780  0.0148 -0.0219
                                            0.0254  0.5120 -0.1023 -0.1464  0.0147
                                            0.7668 -0.1395 -0.0679  0.0067  0.2703
                                           -0.0519 -0.0300 -0.0060  0.0047 -0.0129
                                            0.0876 -0.0366
   105. (0.00184) RY*( 3) C   3           s(  1.81%)p16.88( 30.62%)d37.26( 67.57%)
                                           -0.0000 -0.0031  0.1343 -0.0053 -0.0084
                                           -0.0039  0.0421 -0.1480  0.0436  0.0098
                                           -0.0419 -0.1989  0.0041 -0.0233 -0.0431
                                            0.4847  0.0425 -0.2434  0.5736  0.4077
                                            0.1640  0.3072
   106. (0.00139) RY*( 4) C   3           s( 54.55%)p 0.50( 27.52%)d 0.33( 17.93%)
                                            0.0000 -0.0038  0.7380 -0.0303 -0.0057
                                           -0.0311  0.1304 -0.3022  0.0976  0.0021
                                           -0.2728 -0.2098  0.1038 -0.0007  0.0570
                                           -0.1493  0.0412 -0.2197 -0.2223 -0.1476
                                            0.2154 -0.1157
   107. (0.00092) RY*( 5) C   3           s(  0.70%)p99.99( 90.44%)d12.64(  8.86%)
                                           -0.0000 -0.0015  0.0793  0.0249  0.0101
                                           -0.0029  0.0573 -0.0274  0.0651 -0.0011
                                            0.2449  0.0458  0.0624  0.0019 -0.8605
                                           -0.2843 -0.0940 -0.0978  0.2444 -0.1181
                                            0.0415 -0.0601
   108. (0.00022) RY*( 6) C   3           s( 36.76%)p 0.95( 34.77%)d 0.77( 28.47%)
                                           -0.0000 -0.0038  0.5117  0.3243 -0.0239
                                           -0.0170 -0.1787  0.4022  0.0419  0.0103
                                            0.1553  0.2111 -0.1544  0.0038 -0.0301
                                            0.2400 -0.0272  0.4895  0.0605  0.0730
                                            0.1436 -0.1248
   109. (0.00012) RY*( 7) C   3           s( 12.11%)p 5.89( 71.30%)d 1.37( 16.60%)
                                           -0.0000 -0.0105 -0.0702  0.2994 -0.1624
                                            0.0002  0.0345 -0.5432 -0.0164 -0.0006
                                            0.0385  0.3671  0.4693 -0.0002 -0.0261
                                            0.2079  0.1268  0.1450 -0.0199  0.1510
                                           -0.1328 -0.3227
   110. (0.00012) RY*( 8) C   3           s(  6.16%)p 7.51( 46.23%)d 7.73( 47.61%)
                                           -0.0000 -0.0040  0.2008  0.1407  0.0381
                                            0.0093  0.1289  0.2824 -0.0507  0.0053
                                           -0.0260  0.5492  0.0022 -0.0041  0.1867
                                           -0.1206 -0.1075 -0.5773  0.1703  0.0343
                                           -0.3353 -0.0174
   111. (0.00007) RY*( 9) C   3           s(  6.98%)p12.44( 86.78%)d 0.90(  6.24%)
   112. (0.00006) RY*(10) C   3           s( 28.91%)p 0.29(  8.37%)d 2.17( 62.71%)
   113. (0.00004) RY*(11) C   3           s(  1.64%)p31.48( 51.67%)d28.44( 46.68%)
   114. (0.00002) RY*(12) C   3           s( 52.45%)p 0.53( 27.92%)d 0.37( 19.63%)
   115. (0.00001) RY*(13) C   3           s(  1.42%)p68.95( 97.63%)d 0.67(  0.95%)
   116. (0.00000) RY*(14) C   3           s( 74.65%)p 0.03(  2.21%)d 0.31( 23.14%)
   117. (0.00001) RY*(15) C   3           s(  0.32%)p35.81( 11.55%)d99.99( 88.13%)
   118. (0.00000) RY*(16) C   3           s(  0.34%)p99.99( 98.96%)d 2.05(  0.70%)
   119. (0.00001) RY*(17) C   3           s( 19.44%)p 1.40( 27.24%)d 2.74( 53.32%)
   120. (0.01009) RY*( 1) C   4           s( 53.28%)p 0.63( 33.42%)d 0.25( 13.30%)
                                           -0.0000 -0.0163  0.7293  0.0256  0.0034
                                            0.0289 -0.2683 -0.0258 -0.0815 -0.0210
                                            0.4735  0.0777 -0.0535 -0.0018  0.1383
                                            0.0309 -0.0226  0.2901  0.0896 -0.0741
                                            0.1726  0.0744
   121. (0.00623) RY*( 2) C   4           s(  1.71%)p56.13( 96.10%)d 1.27(  2.18%)
                                           -0.0000 -0.0081  0.1303 -0.0034  0.0082
                                           -0.0025 -0.7727  0.0787  0.0232 -0.0225
                                           -0.5277  0.1209  0.0644 -0.0072 -0.2402
                                            0.0360  0.0226  0.0151 -0.0229  0.0314
                                           -0.1398  0.0234
   122. (0.00456) RY*( 3) C   4           s( 29.30%)p 2.31( 67.68%)d 0.10(  3.02%)
                                            0.0000  0.0193  0.5395  0.0313 -0.0257
                                            0.0136  0.5142 -0.0066 -0.0938 -0.0034
                                           -0.6084  0.0186 -0.0843  0.0017 -0.1565
                                            0.0073 -0.0345  0.0253  0.0139 -0.0352
                                            0.1666 -0.0186
   123. (0.00229) RY*( 4) C   4           s(  0.01%)p99.99( 60.64%)d99.99( 39.34%)
                                           -0.0000 -0.0004 -0.0022  0.0114  0.0023
                                            0.0003  0.0557  0.0097 -0.0062  0.0022
                                            0.2497 -0.0046 -0.0106 -0.0065 -0.7347
                                           -0.0036  0.0291  0.0242 -0.2457  0.4908
                                            0.1997  0.2274
   124. (0.00118) RY*( 5) C   4           s( 87.36%)p 0.09(  7.80%)d 0.06(  4.84%)
                                           -0.0000 -0.0062 -0.1128  0.9278  0.0051
                                            0.0005 -0.0512  0.0534 -0.1824 -0.0219
                                           -0.0064 -0.1286 -0.0359 -0.0041 -0.0737
                                           -0.1056 -0.0659  0.0555  0.1677 -0.0798
                                            0.1031 -0.0137
   125. (0.00105) RY*( 6) C   4           s(  2.78%)p11.69( 32.52%)d23.26( 64.70%)
                                           -0.0000 -0.0002 -0.0296  0.1641 -0.0007
                                            0.0012 -0.0411 -0.0026 -0.0561 -0.0033
                                           -0.1487 -0.0818 -0.0644 -0.0082  0.4625
                                            0.2146  0.1653  0.2148 -0.6912  0.3106
                                            0.1507  0.0630
   126. (0.00069) RY*( 7) C   4           s(  0.55%)p16.08(  8.78%)d99.99( 90.67%)
                                            0.0000  0.0109 -0.0029  0.0583 -0.0440
                                            0.0039  0.1966  0.1633 -0.0415 -0.0227
                                           -0.0001  0.1379  0.0012 -0.0044 -0.0296
                                            0.0140 -0.0104  0.5742  0.0826  0.1736
                                           -0.7219  0.1377
   127. (0.00045) RY*( 8) C   4           s(  0.02%)p99.99( 13.63%)d99.99( 86.35%)
                                           -0.0000 -0.0013 -0.0084  0.0104  0.0030
                                           -0.0019  0.0281  0.0742  0.0023 -0.0025
                                            0.1195  0.0637 -0.0236  0.0184 -0.3222
                                           -0.0823  0.0119  0.1831 -0.5349 -0.5851
                                           -0.0915 -0.4394
   128. (0.00013) RY*( 9) C   4           s(  0.88%)p94.70( 83.29%)d17.99( 15.83%)
                                            0.0000 -0.0075  0.0026 -0.0381  0.0853
                                           -0.0005  0.0009  0.4585 -0.5508  0.0211
                                            0.0917  0.2878 -0.3490  0.0038  0.0241
                                            0.2799 -0.1639 -0.3762 -0.0601  0.0093
                                           -0.1136  0.0130
   129. (0.00012) RY*(10) C   4           s(  0.08%)p99.99( 93.85%)d73.37(  6.06%)
                                           -0.0000 -0.0016 -0.0095  0.0202 -0.0180
                                            0.0024  0.0101 -0.0416  0.0978 -0.0020
                                            0.0274 -0.3641  0.0580 -0.0127 -0.1581
                                            0.8743  0.0284  0.0765  0.1636 -0.0973
                                           -0.0252 -0.1338
   130. (0.00006) RY*(11) C   4           s(  5.97%)p10.22( 60.95%)d 5.54( 33.08%)
   131. (0.00005) RY*(12) C   4           s( 10.41%)p 4.10( 42.68%)d 4.51( 46.91%)
   132. (0.00002) RY*(13) C   4           s(  3.85%)p24.05( 92.64%)d 0.91(  3.51%)
   133. (0.00002) RY*(14) C   4           s(  8.58%)p 9.01( 77.36%)d 1.64( 14.06%)
   134. (0.00002) RY*(15) C   4           s(  4.61%)p 5.23( 24.10%)d15.47( 71.29%)
   135. (0.00000) RY*(16) C   4           s(  0.14%)p99.99( 96.85%)d21.76(  3.02%)
   136. (0.00000) RY*(17) C   4           s( 90.52%)p 0.09(  7.94%)d 0.02(  1.54%)
   137. (0.01363) RY*( 1) C   5           s( 11.81%)p 7.44( 87.84%)d 0.03(  0.35%)
                                            0.0000  0.0585  0.3247  0.0936 -0.0225
                                           -0.0059 -0.2713  0.0078  0.0099 -0.0352
                                           -0.8416  0.0263  0.0313 -0.0152 -0.3042
                                            0.0173  0.0150  0.0221 -0.0074 -0.0126
                                           -0.0530 -0.0045
   138. (0.00738) RY*( 2) C   5           s(  7.40%)p 8.90( 65.84%)d 3.62( 26.76%)
                                           -0.0000  0.0011  0.2066 -0.1768 -0.0071
                                            0.0140  0.7866  0.0379 -0.0029 -0.0093
                                           -0.1806 -0.0542  0.0427 -0.0017 -0.0188
                                           -0.0084 -0.0012 -0.4051 -0.1544  0.0938
                                           -0.2609  0.0534
   139. (0.00663) RY*( 3) C   5           s(  0.02%)p99.99( 20.78%)d99.99( 79.19%)
                                           -0.0000 -0.0036  0.0085  0.0125  0.0006
                                            0.0004  0.0261 -0.0082 -0.0263 -0.0034
                                           -0.1006 -0.0582 -0.0197  0.0184  0.3650
                                            0.2367  0.0536  0.0958 -0.1898 -0.6535
                                           -0.2540 -0.5051
   140. (0.00258) RY*( 4) C   5           s( 23.67%)p 1.69( 40.03%)d 1.53( 36.30%)
                                           -0.0000 -0.0083  0.4324 -0.2229  0.0030
                                           -0.0001 -0.5088  0.1452 -0.0194 -0.0208
                                            0.2951 -0.1440  0.0874 -0.0096  0.0505
                                           -0.0323  0.0195 -0.4712 -0.2234  0.0317
                                           -0.2952  0.0539
   141. (0.00145) RY*( 5) C   5           s( 52.04%)p 0.21( 10.85%)d 0.71( 37.10%)
                                            0.0000 -0.0041  0.7184  0.0121  0.0645
                                           -0.0218  0.1732 -0.1652  0.0185 -0.0309
                                            0.1874 -0.0579  0.0761 -0.0120  0.0238
                                           -0.0573  0.0347  0.2033  0.0528 -0.2126
                                            0.5306  0.0103
   142. (0.00072) RY*( 6) C   5           s( 68.74%)p 0.17( 11.49%)d 0.29( 19.77%)
                                           -0.0000 -0.0074  0.0984  0.8231  0.0115
                                            0.0133  0.0304  0.0454  0.0232 -0.0024
                                            0.0427  0.0860 -0.1001 -0.0052  0.2010
                                           -0.2250  0.0304 -0.0832 -0.3945  0.1812
                                           -0.0320 -0.0358
   143. (0.00067) RY*( 7) C   5           s( 20.80%)p 1.48( 30.86%)d 2.32( 48.34%)
                                           -0.0000 -0.0031  0.0808  0.4488 -0.0023
                                            0.0046  0.0401 -0.0531  0.0370 -0.0055
                                            0.1788 -0.1736 -0.0487  0.0055 -0.3094
                                            0.3565 -0.1240 -0.2881  0.5838 -0.1624
                                           -0.1768 -0.0448
   144. (0.00032) RY*( 8) C   5           s(  0.07%)p99.99( 63.50%)d99.99( 36.44%)
                                           -0.0000  0.0000  0.0225 -0.0097  0.0069
                                            0.0001 -0.0687 -0.0315 -0.0032 -0.0017
                                           -0.2538 -0.0212 -0.0679 -0.0066  0.7161
                                           -0.1761  0.1262 -0.2714  0.5134  0.0808
                                            0.1023  0.1007
   145. (0.00018) RY*( 9) C   5           s( 10.25%)p 4.73( 48.54%)d 4.02( 41.21%)
                                           -0.0000 -0.0056  0.2220 -0.0419  0.2268
                                            0.0050  0.0050 -0.2334  0.4995  0.0125
                                            0.0744  0.3599 -0.1166  0.0017  0.1299
                                            0.1247  0.0097  0.3393  0.0871  0.1084
                                           -0.4807  0.2158
   146. (0.00010) RY*(10) C   5           s( 44.51%)p 1.00( 44.52%)d 0.25( 10.97%)
   147. (0.00009) RY*(11) C   5           s(  7.45%)p 7.22( 53.76%)d 5.21( 38.80%)
   148. (0.00007) RY*(12) C   5           s( 15.37%)p 3.54( 54.44%)d 1.96( 30.19%)
   149. (0.00003) RY*(13) C   5           s(  5.09%)p13.21( 67.20%)d 5.45( 27.71%)
   150. (0.00002) RY*(14) C   5           s(  2.06%)p36.69( 75.50%)d10.90( 22.44%)
   151. (0.00001) RY*(15) C   5           s( 17.74%)p 4.52( 80.14%)d 0.12(  2.11%)
   152. (0.00000) RY*(16) C   5           s(  0.04%)p99.99( 98.67%)d36.41(  1.30%)
   153. (0.00001) RY*(17) C   5           s( 13.17%)p 3.50( 46.08%)d 3.09( 40.75%)
   154. (0.00688) RY*( 1) C   6           s(  3.18%)p29.97( 95.27%)d 0.49(  1.55%)
                                            0.0000 -0.0028 -0.0139  0.1777  0.0046
                                            0.0024 -0.5116 -0.1377  0.0030 -0.0115
                                           -0.7516 -0.2098 -0.0059 -0.0171  0.2081
                                           -0.1389 -0.0073 -0.0323  0.0729 -0.0455
                                            0.0834 -0.0100
   155. (0.00624) RY*( 2) C   6           s( 13.04%)p 6.48( 84.50%)d 0.19(  2.45%)
                                           -0.0000 -0.0029  0.3359 -0.1326  0.0044
                                           -0.0102  0.6391  0.1873  0.0037  0.0114
                                           -0.4967  0.2360  0.0031 -0.0064  0.3117
                                            0.0393  0.0028 -0.1198  0.0171 -0.0190
                                           -0.0967  0.0126
   156. (0.00433) RY*( 3) C   6           s( 35.79%)p 1.77( 63.48%)d 0.02(  0.73%)
                                            0.0000 -0.0008  0.5864  0.1182 -0.0037
                                            0.0040 -0.2614  0.6558 -0.0133 -0.0082
                                           -0.0061 -0.0819  0.0699  0.0018 -0.3524
                                            0.0108  0.0141  0.0769 -0.0212  0.0048
                                            0.0206  0.0231
   157. (0.00326) RY*( 4) C   6           s(  1.02%)p92.94( 95.02%)d 3.88(  3.96%)
                                            0.0000 -0.0023 -0.0380  0.0908  0.0230
                                           -0.0055  0.1888 -0.3107  0.0442 -0.0091
                                           -0.3440  0.0965 -0.0780  0.0005 -0.7857
                                            0.2544 -0.0112 -0.1091 -0.1419  0.0393
                                            0.0689  0.0360
   158. (0.00167) RY*( 5) C   6           s( 46.85%)p 1.06( 49.47%)d 0.08(  3.68%)
                                           -0.0000  0.0013  0.6247  0.2798  0.0010
                                           -0.0011 -0.0124 -0.5727 -0.0469  0.0082
                                            0.1828  0.1299  0.0077  0.0060  0.0550
                                           -0.3319 -0.0266  0.0613 -0.0518  0.1195
                                           -0.0819  0.0968
   159. (0.00089) RY*( 6) C   6           s( 18.24%)p 3.75( 68.40%)d 0.73( 13.35%)
                                           -0.0000  0.0016  0.3243 -0.2780  0.0003
                                            0.0003 -0.0455 -0.2410 -0.1186  0.0158
                                            0.0695 -0.5070 -0.1499 -0.0090  0.0989
                                            0.5615  0.0020 -0.0616  0.0317 -0.2501
                                           -0.2041 -0.1565
   160. (0.00078) RY*( 7) C   6           s( 38.45%)p 1.48( 56.88%)d 0.12(  4.67%)
                                            0.0000  0.0002 -0.1226  0.6078  0.0045
                                            0.0030  0.4314  0.0678  0.0398 -0.0097
                                            0.0180 -0.5970  0.1210 -0.0059  0.0028
                                           -0.0536  0.0463  0.1737  0.0968 -0.0387
                                           -0.0144  0.0735
   161. (0.00060) RY*( 8) C   6           s( 29.41%)p 1.67( 49.01%)d 0.73( 21.59%)
                                            0.0000 -0.0037 -0.0313  0.5413 -0.0106
                                           -0.0007 -0.1240  0.0074 -0.0198 -0.0032
                                            0.0582  0.4531  0.2070 -0.0031  0.1529
                                            0.4334  0.1068 -0.0440 -0.0382 -0.3563
                                           -0.0895 -0.2784
   162. (0.00032) RY*( 9) C   6           s(  0.13%)p99.99( 20.13%)d99.99( 79.74%)
                                            0.0000  0.0013  0.0088  0.0336 -0.0088
                                           -0.0015 -0.0698 -0.0429 -0.1230 -0.0012
                                            0.0007  0.1035  0.1712 -0.0117  0.0082
                                            0.3342  0.1661 -0.0151  0.6905  0.4690
                                           -0.0536  0.3123
   163. (0.00024) RY*(10) C   6           s(  0.45%)p68.99( 31.12%)d99.99( 68.43%)
                                           -0.0000  0.0017 -0.0354  0.0465 -0.0331
                                           -0.0020 -0.0489  0.0303 -0.3062  0.0053
                                            0.0128 -0.1278  0.3719  0.0006  0.1553
                                            0.1840  0.0363 -0.3455 -0.6032  0.3723
                                            0.0280  0.2485
   164. (0.00014) RY*(11) C   6           s(  8.17%)p 7.78( 63.53%)d 3.46( 28.30%)
                                           -0.0000 -0.0091  0.0428  0.2804 -0.0340
                                            0.0017 -0.0251  0.0981  0.3212  0.0087
                                            0.0929 -0.0017 -0.6459 -0.0008  0.1763
                                            0.1968 -0.1619 -0.2915 -0.0606  0.3797
                                            0.2061 -0.0878
   165. (0.00010) RY*(12) C   6           s(  3.64%)p 4.20( 15.27%)d22.28( 81.09%)
   166. (0.00007) RY*(13) C   6           s(  2.51%)p16.89( 42.47%)d21.88( 55.01%)
   167. (0.00004) RY*(14) C   6           s(  0.32%)p99.99( 59.96%)d99.99( 39.71%)
   168. (0.00004) RY*(15) C   6           s( 24.42%)p 0.21(  5.16%)d 2.88( 70.42%)
   169. (0.00000) RY*(16) C   6           s(  0.14%)p99.99( 97.82%)d14.46(  2.04%)
   170. (0.00001) RY*(17) C   6           s( 74.23%)p 0.03(  2.59%)d 0.31( 23.17%)
   171. (0.00267) RY*( 1) O   7           s(  0.17%)p99.99( 98.54%)d 7.79(  1.29%)
                                            0.0000  0.0002  0.0185  0.0363 -0.0002
                                           -0.0011  0.2380  0.0164  0.0099  0.0030
                                           -0.4032  0.0295 -0.0102 -0.0071  0.8739
                                           -0.0039  0.0320 -0.0245 -0.0418 -0.0649
                                           -0.0553 -0.0577
   172. (0.00229) RY*( 2) O   7           s(  0.01%)p99.99( 97.04%)d99.99(  2.95%)
                                           -0.0000  0.0013  0.0072  0.0093 -0.0005
                                           -0.0003  0.9093 -0.0232  0.0359  0.0010
                                           -0.1725 -0.0383 -0.0023  0.0008 -0.3323
                                            0.0041 -0.0089 -0.1285 -0.0496  0.0540
                                           -0.0849  0.0184
   173. (0.00055) RY*( 3) O   7           s( 23.79%)p 3.18( 75.76%)d 0.02(  0.45%)
                                            0.0000  0.0014  0.3814  0.3041  0.0023
                                            0.0004  0.2234  0.1931  0.0366  0.0053
                                            0.6886  0.3535  0.0428 -0.0001  0.2225
                                            0.1349  0.0166  0.0287  0.0061  0.0029
                                           -0.0397  0.0452
   174. (0.00019) RY*( 4) O   7           s( 73.45%)p 0.32( 23.74%)d 0.04(  2.81%)
                                            0.0000 -0.0035  0.8464 -0.1342  0.0086
                                           -0.0083 -0.1232 -0.2499 -0.0163 -0.0170
                                           -0.3161  0.0969  0.1628 -0.0077 -0.1269
                                            0.0573  0.0625 -0.1337 -0.0237 -0.0118
                                            0.0844 -0.0493
   175. (0.00013) RY*( 5) O   7           s(  0.88%)p99.99( 95.47%)d 4.13(  3.64%)
                                           -0.0000  0.0071  0.0752  0.0559 -0.0027
                                            0.0033  0.0905 -0.5279  0.0328  0.0143
                                            0.3759 -0.6803  0.0915  0.0066  0.1752
                                           -0.1513  0.0209 -0.0954 -0.0626 -0.0855
                                            0.1205  0.0399
   176. (0.00008) RY*( 6) O   7           s( 58.01%)p 0.67( 39.13%)d 0.05(  2.87%)
   177. (0.00006) RY*( 7) O   7           s( 21.58%)p 3.47( 74.91%)d 0.16(  3.51%)
   178. (0.00002) RY*( 8) O   7           s(  5.96%)p15.57( 92.78%)d 0.21(  1.26%)
   179. (0.00002) RY*( 9) O   7           s(  7.79%)p11.32( 88.19%)d 0.52(  4.02%)
   180. (0.00001) RY*(10) O   7           s(  1.80%)p 2.58(  4.63%)d52.08( 93.57%)
   181. (0.00001) RY*(11) O   7           s(  3.37%)p 1.44(  4.85%)d27.20( 91.78%)
   182. (0.00000) RY*(12) O   7           s(  0.08%)p99.99( 99.58%)d 4.31(  0.34%)
   183. (0.00000) RY*(13) O   7           s(  1.52%)p64.87( 98.44%)d 0.03(  0.05%)
   184. (0.00001) RY*(14) O   7           s(  1.17%)p 1.61(  1.88%)d82.79( 96.95%)
   185. (0.00000) RY*(15) O   7           s(  0.20%)p15.59(  3.17%)d99.99( 96.63%)
   186. (0.00000) RY*(16) O   7           s( 99.57%)p 0.00(  0.38%)d 0.00(  0.05%)
   187. (0.00000) RY*(17) O   7           s(  0.63%)p 2.86(  1.79%)d99.99( 97.58%)
   188. (0.00525) RY*( 1)Cl   8           s(  0.03%)p99.99( 59.65%)d99.99( 40.31%)
                                           -0.0000  0.0000 -0.0002  0.0153  0.0103
                                           -0.0003  0.0001  0.0000  0.0006  0.0783
                                           -0.0140 -0.0022  0.0010  0.0000 -0.0027
                                            0.1966 -0.0356  0.0104  0.0020 -0.0000
                                            0.0059 -0.7349  0.0937 -0.0343 -0.0054
                                            0.0658 -0.4094  0.4243  0.1599  0.1601
   189. (0.00261) RY*( 2)Cl   8           s(  2.23%)p31.67( 70.63%)d12.17( 27.14%)
                                           -0.0000  0.0000 -0.0031  0.1492  0.0016
                                           -0.0042  0.0008 -0.0000  0.0199 -0.3528
                                            0.1030 -0.0015 -0.0092  0.0000 -0.0138
                                           -0.7162  0.0512  0.0069  0.0075 -0.0000
                                           -0.0019 -0.2332  0.0233  0.0005  0.0014
                                           -0.0242 -0.0216  0.1858 -0.4777 -0.0872
   190. (0.00195) RY*( 3)Cl   8           s( 20.94%)p 3.18( 66.54%)d 0.60( 12.52%)
                                           -0.0000  0.0000 -0.0187  0.4531 -0.0597
                                           -0.0121  0.0014 -0.0000  0.0589  0.7508
                                            0.0311 -0.1118 -0.0063  0.0000 -0.0503
                                           -0.2845 -0.0074 -0.0052  0.0231 -0.0000
                                           -0.0085  0.0109  0.0125 -0.0117  0.0065
                                           -0.3057 -0.0600  0.0133  0.0706 -0.1517
   191. (0.00023) RY*( 4)Cl   8           s( 44.83%)p 0.68( 30.66%)d 0.55( 24.51%)
                                            0.0000 -0.0000  0.0012  0.6661 -0.0578
                                           -0.0350  0.0011  0.0000 -0.0026 -0.2451
                                            0.0493 -0.1182  0.0116  0.0000  0.0031
                                            0.3747  0.1852  0.2213 -0.0261  0.0000
                                            0.0034  0.0223 -0.0575  0.0411 -0.0065
                                           -0.1440 -0.0735 -0.1631 -0.2690  0.3464
   192. (0.00016) RY*( 5)Cl   8           s( 17.81%)p 1.09( 19.35%)d 3.53( 62.83%)
                                            0.0000 -0.0000  0.0095  0.2869  0.3043
                                           -0.0560  0.0039  0.0000 -0.0161  0.0900
                                           -0.1467 -0.2335 -0.0085 -0.0000  0.0158
                                           -0.0564 -0.0294  0.1427  0.0295  0.0000
                                            0.0083 -0.1374 -0.2540 -0.0020  0.0063
                                            0.6826  0.3774  0.0432  0.1106 -0.0768
   193. (0.00013) RY*( 6)Cl   8           s(  5.59%)p12.41( 69.41%)d 4.47( 25.00%)
                                            0.0000 -0.0000  0.0029  0.1799  0.1522
                                           -0.0197  0.0015 -0.0000 -0.0041 -0.0587
                                           -0.0493 -0.0595 -0.0029 -0.0000  0.0102
                                           -0.0785 -0.2096  0.0891 -0.0023  0.0000
                                           -0.0133  0.4002  0.6773  0.0863  0.0043
                                            0.3098 -0.3596  0.1375  0.0750  0.0146
   194. (0.00003) RY*( 7)Cl   8           s(  2.80%)p30.84( 86.48%)d 3.82( 10.71%)
   195. (0.00003) RY*( 8)Cl   8           s(  0.13%)p99.99( 22.90%)d99.99( 76.98%)
   196. (0.00002) RY*( 9)Cl   8           s(  2.48%)p37.17( 91.99%)d 2.24(  5.53%)
   197. (0.00001) RY*(10)Cl   8           s(  1.03%)p45.93( 47.33%)d50.12( 51.64%)
   198. (0.00001) RY*(11)Cl   8           s( 82.17%)p 0.03(  2.53%)d 0.19( 15.30%)
   199. (0.00000) RY*(12)Cl   8           s(  0.38%)p99.99( 99.31%)d 0.82(  0.31%)
   200. (0.00000) RY*(13)Cl   8           s(  0.51%)p99.99( 99.46%)d 0.08(  0.04%)
   201. (0.00001) RY*(14)Cl   8           s(  6.20%)p14.85( 92.06%)d 0.28(  1.75%)
   202. (0.00000) RY*(15)Cl   8           s(  0.27%)p99.99( 97.54%)d 8.21(  2.19%)
   203. (0.00000) RY*(16)Cl   8           s(  0.06%)p99.99( 99.83%)d 2.04(  0.11%)
   204. (0.00000) RY*(17)Cl   8           s( 99.53%)p 0.00(  0.12%)d 0.00(  0.35%)
   205. (0.00000) RY*(18)Cl   8           s(100.00%)p 0.00(  0.00%)d 0.00(  0.00%)
   206. (0.00000) RY*(19)Cl   8           s(  4.36%)p21.40( 93.41%)d 0.51(  2.23%)
   207. (0.00000) RY*(20)Cl   8           s(  4.49%)p 6.61( 29.68%)d14.66( 65.83%)
   208. (0.00001) RY*(21)Cl   8           s(  4.10%)p 5.30( 21.71%)d18.12( 74.20%)
   209. (0.00656) RY*( 1) C   9           s(  1.30%)p73.76( 96.06%)d 2.02(  2.64%)
                                            0.0000  0.0033  0.1130  0.0157 -0.0015
                                           -0.0196  0.7658 -0.0211  0.0258 -0.0117
                                           -0.6043 -0.0043  0.0168  0.0053 -0.0834
                                            0.0018  0.0044  0.0867  0.0282  0.0441
                                            0.1255 -0.0187
   210. (0.00585) RY*( 2) C   9           s(  0.44%)p99.99( 95.74%)d 8.59(  3.82%)
                                            0.0000 -0.0015  0.0601 -0.0285 -0.0036
                                           -0.0177  0.5939  0.0160  0.0177  0.0055
                                            0.7553 -0.0127 -0.0061 -0.0092  0.1806
                                            0.0213  0.0068 -0.1048 -0.0408  0.0002
                                            0.1591 -0.0132
   211. (0.00169) RY*( 3) C   9           s(  0.57%)p99.99( 62.42%)d64.75( 37.00%)
                                            0.0000 -0.0009  0.0755  0.0042 -0.0004
                                            0.0023 -0.0572 -0.0455 -0.0112 -0.0104
                                           -0.1624 -0.0397 -0.0127 -0.0138  0.7096
                                            0.2931  0.0309  0.1374 -0.5540 -0.1997
                                            0.0627  0.0214
   212. (0.00078) RY*( 4) C   9           s( 52.60%)p 0.57( 29.87%)d 0.33( 17.53%)
                                           -0.0000 -0.0009  0.7252 -0.0061  0.0054
                                            0.0087 -0.1028  0.1029 -0.0399  0.0120
                                            0.0934 -0.0878 -0.2185 -0.0060 -0.4216
                                            0.1806  0.0339  0.1649 -0.3453  0.1082
                                            0.1108 -0.0702
   213. (0.00058) RY*( 5) C   9           s( 34.61%)p 0.79( 27.47%)d 1.10( 37.92%)
                                           -0.0000 -0.0016  0.5844 -0.0668  0.0103
                                            0.0063 -0.1125  0.1239 -0.0390 -0.0055
                                           -0.0518  0.1814  0.1565  0.0140  0.3703
                                           -0.2118 -0.0530 -0.0368  0.5217 -0.1753
                                            0.1843  0.2025
   214. (0.00049) RY*( 6) C   9           s(  1.80%)p10.72( 19.35%)d43.70( 78.84%)
                                            0.0000 -0.0017  0.1232  0.0532  0.0060
                                            0.0006 -0.0262 -0.0369 -0.0382 -0.0007
                                           -0.0167  0.1226  0.0393  0.0105  0.3061
                                           -0.2763 -0.0547  0.0327 -0.0412  0.7636
                                           -0.1723 -0.4158
   215. (0.00017) RY*( 7) C   9           s(  4.44%)p11.54( 51.26%)d 9.97( 44.30%)
                                            0.0000 -0.0034 -0.1005  0.1814 -0.0378
                                           -0.0050 -0.0007 -0.1737 -0.1187  0.0167
                                            0.0685 -0.1265 -0.5869  0.0037  0.1082
                                           -0.2741  0.1268  0.6120  0.2082 -0.1087
                                            0.1053 -0.0469
   216. (0.00017) RY*( 8) C   9           s( 22.85%)p 1.98( 45.31%)d 1.39( 31.83%)
                                           -0.0000  0.0003  0.2790  0.3880 -0.0126
                                            0.0047  0.0616 -0.5510  0.1664 -0.0050
                                            0.0296 -0.3179  0.1022  0.0036  0.0212
                                           -0.0615  0.0369 -0.1670  0.0509 -0.1801
                                           -0.5053 -0.0113
   217. (0.00013) RY*( 9) C   9           s(  0.30%)p99.99( 65.16%)d99.99( 34.53%)
                                            0.0000 -0.0007 -0.0227  0.0481 -0.0139
                                           -0.0023 -0.0674  0.0457  0.0078 -0.0078
                                           -0.0574 -0.4852 -0.2041  0.0045  0.1436
                                            0.5767  0.1063 -0.2210  0.4197  0.2644
                                            0.1970 -0.1078
   218. (0.00009) RY*(10) C   9           s(  6.93%)p 9.31( 64.55%)d 4.11( 28.51%)
   219. (0.00008) RY*(11) C   9           s(  7.71%)p 5.14( 39.62%)d 6.83( 52.67%)
   220. (0.00005) RY*(12) C   9           s(  4.54%)p15.30( 69.40%)d 5.75( 26.06%)
   221. (0.00005) RY*(13) C   9           s(  1.65%)p25.09( 41.48%)d34.40( 56.87%)
   222. (0.00004) RY*(14) C   9           s(  3.53%)p18.62( 65.82%)d 8.67( 30.65%)
   223. (0.00002) RY*(15) C   9           s( 70.79%)p 0.41( 28.69%)d 0.01(  0.53%)
   224. (0.00001) RY*(16) C   9           s(  0.17%)p99.99( 97.69%)d12.95(  2.14%)
   225. (0.00000) RY*(17) C   9           s( 85.77%)p 0.00(  0.22%)d 0.16( 14.01%)
   226. (0.00571) RY*( 1) C  10           s(  2.14%)p44.45( 95.19%)d 1.24(  2.66%)
                                           -0.0000 -0.0231  0.1383 -0.0417 -0.0022
                                            0.0361 -0.0927  0.0849 -0.0233 -0.0237
                                            0.9280 -0.0407 -0.0016  0.0099 -0.2660
                                            0.0047 -0.0078  0.1391 -0.0388  0.0448
                                            0.0590  0.0174
   227. (0.00300) RY*( 2) C  10           s(  0.02%)p99.99( 97.76%)d99.99(  2.23%)
                                            0.0000  0.0054  0.0115  0.0001  0.0003
                                            0.0236  0.9768 -0.0100 -0.0388  0.0108
                                            0.0954 -0.0603 -0.0523 -0.0016 -0.0562
                                           -0.0507  0.0063 -0.0614 -0.0116 -0.0269
                                           -0.1322 -0.0130
   228. (0.00167) RY*( 3) C  10           s( 27.96%)p 2.41( 67.35%)d 0.17(  4.69%)
                                           -0.0000 -0.0062  0.5248 -0.0568 -0.0309
                                            0.0066  0.0215  0.1376  0.0751 -0.0060
                                            0.1308 -0.0256  0.0304  0.0056  0.7411
                                            0.2777  0.0581  0.0354  0.0131 -0.1434
                                           -0.1467  0.0582
   229. (0.00089) RY*( 4) C  10           s( 45.00%)p 1.11( 49.78%)d 0.12(  5.22%)
                                           -0.0000 -0.0030  0.6531  0.1504 -0.0291
                                            0.0106 -0.0119  0.1714 -0.0110 -0.0151
                                           -0.2848 -0.2040  0.0416  0.0067 -0.5368
                                            0.2268 -0.0608  0.0548 -0.2076 -0.0715
                                           -0.0215 -0.0222
   230. (0.00069) RY*( 5) C  10           s(  7.92%)p 2.73( 21.60%)d 8.90( 70.49%)
                                           -0.0000 -0.0009  0.2688  0.0830  0.0060
                                            0.0048 -0.0223  0.0985  0.0150 -0.0059
                                           -0.0530 -0.1323  0.0410  0.0007  0.0073
                                           -0.4281 -0.0134  0.1550  0.6340  0.4643
                                           -0.1928 -0.1618
   231. (0.00030) RY*( 6) C  10           s( 18.87%)p 3.68( 69.48%)d 0.62( 11.66%)
                                           -0.0000 -0.0037 -0.1902  0.3900  0.0199
                                           -0.0011 -0.0285  0.2213 -0.0294  0.0004
                                            0.0352 -0.7118  0.1386 -0.0008  0.2188
                                           -0.2590 -0.0441 -0.0157 -0.3227  0.0395
                                            0.0858  0.0568
   232. (0.00017) RY*( 7) C  10           s( 15.27%)p 3.67( 56.12%)d 1.87( 28.61%)
                                            0.0000  0.0036  0.3739 -0.0968  0.0592
                                            0.0096 -0.0169 -0.1900 -0.2027 -0.0003
                                            0.0124  0.2737  0.0632  0.0065  0.1015
                                           -0.6253 -0.0564 -0.3238 -0.3666  0.0329
                                            0.2137 -0.0129
   233. (0.00017) RY*( 8) C  10           s(  0.10%)p99.99( 78.18%)d99.99( 21.72%)
                                           -0.0000 -0.0010  0.0001  0.0299  0.0092
                                           -0.0129 -0.1107 -0.2868 -0.7426 -0.0026
                                            0.0089 -0.1478 -0.3261 -0.0018  0.0156
                                            0.0563  0.0631  0.0794 -0.0438 -0.0016
                                           -0.4460  0.1005
   234. (0.00012) RY*( 9) C  10           s(  3.76%)p 6.36( 23.90%)d19.26( 72.34%)
                                            0.0000 -0.0023  0.1020  0.1360 -0.0931
                                            0.0112  0.1036 -0.3965 -0.1284 -0.0031
                                           -0.0443 -0.0942 -0.1501  0.0063  0.1102
                                            0.0536  0.0776  0.5009  0.0896 -0.0569
                                            0.6428 -0.2194
   235. (0.00010) RY*(10) C  10           s(  5.39%)p11.31( 60.92%)d 6.26( 33.69%)
   236. (0.00006) RY*(11) C  10           s(  9.90%)p 1.27( 12.54%)d 7.84( 77.56%)
   237. (0.00007) RY*(12) C  10           s(  0.35%)p99.99( 37.01%)d99.99( 62.64%)
   238. (0.00004) RY*(13) C  10           s( 13.62%)p 4.29( 58.41%)d 2.05( 27.97%)
   239. (0.00002) RY*(14) C  10           s( 54.82%)p 0.50( 27.28%)d 0.33( 17.90%)
   240. (0.00000) RY*(15) C  10           s( 93.79%)p 0.04(  3.92%)d 0.02(  2.29%)
   241. (0.00000) RY*(16) C  10           s(  0.51%)p99.99( 97.81%)d 3.32(  1.68%)
   242. (0.00001) RY*(17) C  10           s(  0.60%)p71.39( 42.91%)d93.97( 56.49%)
   243. (0.00763) RY*( 1) C  11           s(  0.35%)p99.99( 95.33%)d12.27(  4.32%)
                                            0.0000 -0.0107  0.0578 -0.0082  0.0009
                                            0.0097  0.9614  0.0054 -0.0340 -0.0229
                                            0.1580 -0.0095  0.0393  0.0061  0.0185
                                            0.0078 -0.0145 -0.1959  0.0371 -0.0098
                                           -0.0466  0.0344
   244. (0.00618) RY*( 2) C  11           s(  0.09%)p99.99( 95.90%)d42.36(  4.00%)
                                           -0.0000 -0.0179 -0.0106 -0.0136  0.0181
                                           -0.0198 -0.1466  0.0275  0.0566 -0.0024
                                            0.9287 -0.0085  0.0019 -0.0010 -0.2658
                                            0.0072  0.0031 -0.0402  0.0230  0.0750
                                            0.1752  0.0392
   245. (0.00272) RY*( 3) C  11           s(  0.06%)p99.99( 50.84%)d99.99( 49.10%)
                                            0.0000  0.0011  0.0167 -0.0158 -0.0050
                                            0.0010  0.0406 -0.0051  0.0002 -0.0035
                                           -0.1977  0.0428  0.0026 -0.0115 -0.6805
                                            0.0475  0.0165 -0.0322  0.1074  0.6184
                                           -0.1790 -0.2531
   246. (0.00108) RY*( 4) C  11           s(  0.70%)p11.06(  7.75%)d99.99( 91.55%)
                                            0.0000  0.0018  0.0777  0.0307 -0.0050
                                           -0.0008 -0.0097 -0.0586 -0.0004 -0.0067
                                           -0.0641 -0.0334 -0.0280 -0.0048 -0.2298
                                           -0.0368 -0.1170 -0.2967 -0.8937 -0.1154
                                            0.1126 -0.0525
   247. (0.00078) RY*( 5) C  11           s( 89.95%)p 0.05(  4.70%)d 0.06(  5.36%)
                                            0.0000 -0.0035  0.9379 -0.1392 -0.0206
                                            0.0012 -0.1041 -0.0028 -0.0504 -0.0180
                                            0.0289 -0.1392  0.1092  0.0062  0.0114
                                            0.0270 -0.0159 -0.0967  0.0929 -0.0609
                                           -0.1781  0.0115
   248. (0.00060) RY*( 6) C  11           s(  7.67%)p 0.90(  6.90%)d11.15( 85.44%)
                                           -0.0000 -0.0027  0.1970 -0.1939 -0.0162
                                           -0.0067  0.1699  0.1431  0.0504  0.0054
                                           -0.0700 -0.0956 -0.0422 -0.0015  0.0297
                                            0.0076  0.0144  0.6305 -0.1492  0.1880
                                            0.6216 -0.1133
   249. (0.00046) RY*( 7) C  11           s( 11.35%)p 1.40( 15.92%)d 6.41( 72.73%)
                                            0.0000  0.0171  0.0288  0.3294 -0.0618
                                           -0.0140 -0.0646 -0.0502 -0.0787 -0.0316
                                           -0.1736 -0.2869  0.1287  0.0069 -0.0334
                                            0.1099 -0.0537 -0.4634  0.2455  0.1434
                                            0.6062  0.2535
   250. (0.00023) RY*( 8) C  11           s(  0.66%)p75.74( 49.75%)d75.49( 49.59%)
                                            0.0000  0.0029  0.0029  0.0809 -0.0024
                                            0.0002 -0.0546  0.0884 -0.0877 -0.0034
                                            0.1331 -0.0697  0.1352  0.0008  0.5721
                                           -0.3021  0.1400 -0.1625 -0.1930  0.6219
                                           -0.0921 -0.1924
   251. (0.00015) RY*( 9) C  11           s(  4.83%)p14.50( 70.02%)d 5.21( 25.15%)
                                            0.0000  0.0019  0.0439  0.1456  0.1587
                                            0.0050  0.0098 -0.2639 -0.2887  0.0059
                                            0.0060  0.4358  0.5660 -0.0023 -0.0452
                                           -0.0484 -0.1796  0.2518 -0.0966  0.1216
                                           -0.0113  0.4049
   252. (0.00007) RY*(10) C  11           s(  5.19%)p15.07( 78.16%)d 3.21( 16.66%)
   253. (0.00008) RY*(11) C  11           s(  3.97%)p21.15( 84.05%)d 3.01( 11.97%)
   254. (0.00005) RY*(12) C  11           s(  1.04%)p79.11( 82.57%)d15.70( 16.39%)
   255. (0.00004) RY*(13) C  11           s( 29.50%)p 1.60( 47.20%)d 0.79( 23.30%)
   256. (0.00002) RY*(14) C  11           s( 45.83%)p 0.97( 44.46%)d 0.21(  9.71%)
   257. (0.00002) RY*(15) C  11           s(  7.43%)p 8.26( 61.36%)d 4.20( 31.21%)
   258. (0.00000) RY*(16) C  11           s(  0.42%)p99.99( 97.00%)d 6.10(  2.58%)
   259. (0.00000) RY*(17) C  11           s( 91.09%)p 0.09(  8.23%)d 0.01(  0.68%)
   260. (0.00528) RY*( 1) C  12           s(  0.12%)p99.99( 95.10%)d39.50(  4.78%)
                                           -0.0000  0.0205 -0.0052  0.0262 -0.0087
                                           -0.0193  0.4382 -0.0086  0.0318 -0.0248
                                            0.8514 -0.0436  0.0306  0.0021 -0.1693
                                            0.0200 -0.0059  0.1659 -0.0537 -0.0322
                                           -0.1258 -0.0237
   261. (0.00224) RY*( 2) C  12           s(  0.18%)p99.99( 98.32%)d 8.59(  1.50%)
                                           -0.0000  0.0117  0.0075  0.0348 -0.0186
                                           -0.0333 -0.8595  0.0440  0.1309  0.0097
                                            0.3948 -0.1117 -0.0412 -0.0006 -0.2289
                                           -0.0413  0.0078  0.0426  0.0126  0.0052
                                            0.1080 -0.0370
   262. (0.00084) RY*( 3) C  12           s(  8.29%)p 6.53( 54.13%)d 4.53( 37.58%)
                                            0.0000 -0.0017  0.2733 -0.0893 -0.0159
                                            0.0085  0.1016  0.1788 -0.0553  0.0059
                                           -0.1769 -0.1194  0.0274  0.0163 -0.5688
                                           -0.3502 -0.0564  0.1888  0.3784 -0.3676
                                           -0.0051  0.2485
   263. (0.00068) RY*( 4) C  12           s(  2.25%)p21.75( 48.83%)d21.79( 48.93%)
                                            0.0000  0.0019  0.1487 -0.0181 -0.0046
                                            0.0040  0.0442 -0.1009 -0.0207 -0.0004
                                           -0.1739 -0.0130  0.0123 -0.0080 -0.6282
                                            0.2061 -0.0891 -0.1768 -0.6453  0.1239
                                           -0.1078 -0.1209
   264. (0.00049) RY*( 5) C  12           s( 69.44%)p 0.36( 25.00%)d 0.08(  5.56%)
                                            0.0000 -0.0041  0.8328  0.0127 -0.0251
                                            0.0219 -0.0249  0.3670 -0.0851  0.0109
                                            0.0605 -0.0920  0.0500 -0.0017  0.3021
                                           -0.0016  0.0301  0.0530 -0.1415  0.1464
                                           -0.0120 -0.1058
   265. (0.00024) RY*( 6) C  12           s( 27.47%)p 2.17( 59.69%)d 0.47( 12.84%)
                                            0.0000 -0.0060  0.3602  0.3721 -0.0807
                                           -0.0072 -0.0105 -0.6912  0.1610  0.0132
                                            0.0352  0.1746  0.0559 -0.0002  0.0300
                                           -0.2382 -0.0205 -0.2400  0.1393 -0.1494
                                           -0.0779 -0.1518
   266. (0.00017) RY*( 7) C  12           s(  2.30%)p38.72( 89.21%)d 3.68(  8.49%)
                                            0.0000 -0.0047  0.0209  0.1492 -0.0181
                                            0.0090  0.0960  0.3341  0.5631  0.0022
                                           -0.0013  0.6092 -0.2356 -0.0018 -0.0868
                                           -0.0787  0.1174 -0.0458 -0.0819 -0.0068
                                            0.2681  0.0645
   267. (0.00014) RY*( 8) C  12           s(  4.09%)p11.38( 46.53%)d12.08( 49.38%)
                                            0.0000  0.0070  0.1082  0.1247  0.1165
                                            0.0162  0.1384 -0.2673  0.0755 -0.0023
                                           -0.0318 -0.4227 -0.3858 -0.0047 -0.0032
                                            0.1678  0.1098  0.1987 -0.0668  0.0163
                                            0.6547  0.1448
   268. (0.00010) RY*( 9) C  12           s(  6.19%)p 5.42( 33.55%)d 9.74( 60.26%)
                                           -0.0000  0.0021  0.1040  0.1532  0.1661
                                           -0.0070 -0.0897 -0.1269  0.1726 -0.0023
                                           -0.1154  0.0566 -0.3008  0.0009 -0.0257
                                            0.3669  0.1981  0.4378  0.1192  0.1061
                                           -0.5766  0.2302
   269. (0.00007) RY*(10) C  12           s(  3.02%)p24.42( 73.68%)d 7.72( 23.30%)
   270. (0.00005) RY*(11) C  12           s( 45.75%)p 0.49( 22.26%)d 0.70( 31.99%)
   271. (0.00003) RY*(12) C  12           s(  4.86%)p 9.22( 44.82%)d10.36( 50.32%)
   272. (0.00003) RY*(13) C  12           s( 23.88%)p 1.40( 33.39%)d 1.79( 42.73%)
   273. (0.00001) RY*(14) C  12           s(  5.23%)p 8.56( 44.82%)d 9.54( 49.94%)
   274. (0.00000) RY*(15) C  12           s(  0.70%)p99.99( 97.83%)d 2.11(  1.47%)
   275. (0.00000) RY*(16) C  12           s( 80.44%)p 0.03(  2.60%)d 0.21( 16.95%)
   276. (0.00001) RY*(17) C  12           s( 15.84%)p 1.92( 30.35%)d 3.40( 53.81%)
   277. (0.00595) RY*( 1) C  13           s(  2.95%)p31.99( 94.42%)d 0.89(  2.62%)
                                            0.0000  0.0209  0.1519  0.0769  0.0095
                                            0.0062 -0.8052 -0.0051 -0.0030 -0.0397
                                            0.5034 -0.0602  0.0352  0.0119 -0.1871
                                            0.0270 -0.0106 -0.1421  0.0240 -0.0348
                                           -0.0634 -0.0159
   278. (0.00276) RY*( 2) C  13           s(  0.05%)p99.99( 98.12%)d35.71(  1.83%)
                                           -0.0000 -0.0121  0.0100 -0.0054  0.0154
                                           -0.0361 -0.5564  0.0319  0.1399 -0.0176
                                           -0.7681  0.0911  0.0089  0.0014  0.2225
                                           -0.0387  0.0048  0.1149 -0.0271  0.0153
                                           -0.0579  0.0283
   279. (0.00101) RY*( 3) C  13           s( 83.78%)p 0.16( 13.16%)d 0.04(  3.06%)
                                            0.0000  0.0078  0.8695 -0.2860  0.0001
                                            0.0164  0.1091  0.2384 -0.0846 -0.0183
                                           -0.0794 -0.2126  0.0063  0.0045 -0.0038
                                            0.0587 -0.0078  0.0571 -0.0044 -0.0206
                                           -0.1610  0.0307
   280. (0.00098) RY*( 4) C  13           s(  0.01%)p 1.00( 57.14%)d 0.75( 42.85%)
                                           -0.0000 -0.0010  0.0008  0.0070 -0.0050
                                           -0.0033  0.0220 -0.0583 -0.0126  0.0033
                                           -0.2361  0.0269 -0.0175  0.0157 -0.6950
                                            0.1563 -0.0527 -0.0894 -0.4962 -0.3728
                                            0.1372  0.1283
   281. (0.00055) RY*( 5) C  13           s(  0.17%)p99.99( 41.37%)d99.99( 58.46%)
                                           -0.0000 -0.0001 -0.0177  0.0377 -0.0035
                                           -0.0006  0.0164  0.0108  0.0050  0.0003
                                           -0.1699 -0.0064 -0.0231  0.0014 -0.5992
                                           -0.1482 -0.0536  0.1799  0.7271  0.1422
                                           -0.0563  0.0099
   282. (0.00032) RY*( 6) C  13           s( 31.87%)p 1.72( 54.80%)d 0.42( 13.32%)
                                           -0.0000 -0.0061  0.3959  0.4025  0.0012
                                           -0.0011  0.0052 -0.5612 -0.2793 -0.0064
                                           -0.0097  0.3538 -0.1380  0.0009  0.0423
                                           -0.0842  0.0435  0.1916 -0.0290  0.1059
                                            0.2869 -0.0466
   283. (0.00023) RY*( 7) C  13           s(  0.20%)p99.99( 76.04%)d99.99( 23.76%)
                                            0.0000  0.0003  0.0105  0.0419  0.0111
                                            0.0007 -0.0054  0.0231 -0.0279  0.0017
                                            0.0376 -0.2249 -0.0391  0.0059  0.0867
                                           -0.8353 -0.0168  0.0472 -0.0172 -0.4349
                                            0.1068  0.1860
   284. (0.00016) RY*( 8) C  13           s( 15.09%)p 2.27( 34.18%)d 3.36( 50.74%)
                                            0.0000 -0.0035  0.0130  0.3785 -0.0861
                                            0.0150  0.0399  0.3361  0.0422  0.0136
                                            0.0939  0.2009  0.4070 -0.0025 -0.0354
                                           -0.0219 -0.0923  0.5346 -0.1407 -0.1821
                                           -0.2444 -0.3300
   285. (0.00011) RY*( 9) C  13           s(  3.15%)p28.14( 88.76%)d 2.56(  8.08%)
                                           -0.0000 -0.0043  0.1459 -0.0969 -0.0293
                                           -0.0064  0.0627 -0.4242  0.5756 -0.0059
                                            0.0001 -0.1210  0.5874  0.0001  0.0193
                                            0.0024 -0.1108 -0.1158  0.0943 -0.0673
                                            0.2040 -0.1112
   286. (0.00005) RY*(10) C  13           s(  2.27%)p24.58( 55.69%)d18.56( 42.05%)
   287. (0.00004) RY*(11) C  13           s(  0.68%)p30.74( 20.81%)d99.99( 78.52%)
   288. (0.00002) RY*(12) C  13           s( 54.88%)p 0.59( 32.56%)d 0.23( 12.56%)
   289. (0.00001) RY*(13) C  13           s(  1.56%)p39.00( 60.79%)d24.15( 37.65%)
   290. (0.00002) RY*(14) C  13           s(  5.38%)p 8.59( 46.15%)d 9.02( 48.47%)
   291. (0.00001) RY*(15) C  13           s(  0.76%)p34.38( 25.99%)d96.92( 73.26%)
   292. (0.00000) RY*(16) C  13           s(  1.14%)p85.32( 97.53%)d 1.16(  1.33%)
   293. (0.00000) RY*(17) C  13           s( 96.08%)p 0.03(  2.63%)d 0.01(  1.29%)
   294. (0.00734) RY*( 1) C  14           s(  0.30%)p99.99( 95.47%)d14.00(  4.23%)
                                            0.0000 -0.0079  0.0541 -0.0050  0.0012
                                           -0.0129  0.5351  0.0204  0.0150  0.0201
                                            0.7991 -0.0312 -0.0500 -0.0057 -0.1575
                                            0.0114  0.0125 -0.1571  0.0254 -0.0232
                                           -0.1217  0.0402
   295. (0.00641) RY*( 2) C  14           s(  0.27%)p99.99( 95.70%)d14.99(  4.03%)
                                           -0.0000 -0.0178 -0.0296  0.0328  0.0204
                                           -0.0128  0.8114  0.0020  0.0303 -0.0151
                                           -0.5157 -0.0432  0.0441  0.0022  0.1655
                                            0.0117 -0.0085  0.0974 -0.0334 -0.0135
                                           -0.1625  0.0555
   296. (0.00268) RY*( 3) C  14           s(  0.01%)p99.99( 50.53%)d99.99( 49.45%)
                                           -0.0000 -0.0002 -0.0066  0.0099  0.0019
                                           -0.0008 -0.0375  0.0033  0.0000  0.0016
                                            0.1585  0.0274 -0.0080  0.0074  0.6851
                                            0.0865 -0.0317 -0.1627 -0.6703  0.0875
                                            0.0059 -0.1055
   297. (0.00081) RY*( 4) C  14           s( 59.42%)p 0.05(  2.78%)d 0.64( 37.80%)
                                           -0.0000 -0.0048  0.7473 -0.1883 -0.0172
                                           -0.0099  0.0208  0.1222  0.0275 -0.0020
                                           -0.0476 -0.0252  0.0002 -0.0064 -0.0454
                                           -0.0800 -0.0137  0.0706 -0.1879 -0.5063
                                            0.2251  0.1752
   298. (0.00075) RY*( 5) C  14           s( 36.59%)p 0.10(  3.56%)d 1.64( 59.86%)
                                           -0.0000 -0.0036  0.5985 -0.0868 -0.0103
                                           -0.0111 -0.0030  0.0957  0.0199  0.0029
                                           -0.0265 -0.0296 -0.0115  0.0074  0.0909
                                            0.1236  0.0237 -0.0073  0.2278  0.6550
                                           -0.1572 -0.3048
   299. (0.00068) RY*( 6) C  14           s(  8.96%)p 1.24( 11.13%)d 8.92( 79.91%)
                                            0.0000  0.0063  0.0970  0.2829 -0.0135
                                           -0.0188 -0.0976  0.1553  0.0731  0.0114
                                           -0.1789 -0.0898 -0.1714 -0.0045  0.0121
                                            0.0161  0.0440 -0.7983  0.1220 -0.1364
                                           -0.3068  0.1851
   300. (0.00051) RY*( 7) C  14           s(  9.79%)p 1.77( 17.36%)d 7.44( 72.85%)
                                           -0.0000  0.0133  0.0472  0.3057 -0.0456
                                           -0.0303 -0.1728  0.3115  0.0562 -0.0032
                                            0.0902 -0.1576 -0.0711 -0.0017  0.0163
                                            0.0558  0.0348  0.5076 -0.1193 -0.0769
                                           -0.6365  0.2133
   301. (0.00038) RY*( 8) C  14           s(  0.28%)p99.99( 52.52%)d99.99( 47.20%)
                                            0.0000  0.0010  0.0131  0.0502 -0.0088
                                           -0.0018  0.0276 -0.0164  0.0051  0.0019
                                           -0.1478 -0.0339 -0.0699  0.0079 -0.6651
                                            0.0413 -0.2283 -0.1005 -0.6245  0.2107
                                           -0.0603 -0.1544
   302. (0.00014) RY*( 9) C  14           s(  4.21%)p16.03( 67.52%)d 6.71( 28.27%)
                                            0.0000  0.0037 -0.0258 -0.1279  0.1584
                                            0.0063  0.0101  0.0035  0.5090  0.0014
                                           -0.0154  0.3452 -0.5125 -0.0004 -0.0070
                                           -0.0992  0.1547  0.0742 -0.0627  0.2666
                                            0.1220  0.4327
   303. (0.00011) RY*(10) C  14           s(  8.89%)p 7.60( 67.54%)d 2.65( 23.57%)
                                           -0.0000 -0.0125 -0.0217  0.2714 -0.1208
                                            0.0080  0.0760  0.1119 -0.2249  0.0074
                                           -0.0194 -0.2246 -0.7226 -0.0011  0.0266
                                            0.0695  0.1671  0.1175  0.0389 -0.1138
                                            0.2802 -0.3591
   304. (0.00008) RY*(11) C  14           s(  0.68%)p99.99( 96.03%)d 4.84(  3.29%)
   305. (0.00004) RY*(12) C  14           s(  8.65%)p 8.71( 75.32%)d 1.85( 16.03%)
   306. (0.00003) RY*(13) C  14           s( 10.77%)p 8.23( 88.70%)d 0.05(  0.53%)
   307. (0.00001) RY*(14) C  14           s( 43.31%)p 0.37( 15.82%)d 0.94( 40.88%)
   308. (0.00002) RY*(15) C  14           s( 17.43%)p 3.14( 54.71%)d 1.60( 27.86%)
   309. (0.00000) RY*(16) C  14           s(  0.04%)p99.99( 96.74%)d82.85(  3.22%)
   310. (0.00000) RY*(17) C  14           s( 90.52%)p 0.10(  8.70%)d 0.01(  0.78%)
   311. (0.00408) RY*( 1)Cl  15           s(  0.01%)p99.99( 47.24%)d99.99( 52.74%)
                                            0.0000 -0.0000 -0.0001  0.0097 -0.0055
                                           -0.0006  0.0001  0.0000  0.0001 -0.0272
                                           -0.0043 -0.0006 -0.0002  0.0000  0.0002
                                            0.1485  0.0330  0.0092  0.0010  0.0000
                                            0.0002  0.6568  0.1269  0.0303  0.0052
                                           -0.1653 -0.7036 -0.0333  0.0394 -0.0495
   312. (0.00242) RY*( 2)Cl  15           s(  1.37%)p47.11( 64.51%)d24.91( 34.12%)
                                            0.0000  0.0000 -0.0008  0.1169  0.0031
                                           -0.0030  0.0006  0.0000 -0.0088 -0.0471
                                            0.0392  0.0151  0.0027 -0.0000  0.0027
                                           -0.7719 -0.1090  0.0331 -0.0100  0.0000
                                           -0.0012  0.1773  0.0235 -0.0089  0.0026
                                            0.5685 -0.1265  0.0239  0.0149 -0.0344
   313. (0.00083) RY*( 3)Cl  15           s(  5.65%)p12.98( 73.31%)d 3.73( 21.04%)
                                            0.0000  0.0000 -0.0169  0.1538  0.1804
                                            0.0016  0.0009 -0.0000 -0.0810 -0.8337
                                           -0.0732  0.0308  0.0269 -0.0000  0.0001
                                            0.0845 -0.1151  0.0144  0.0002  0.0000
                                           -0.0039 -0.0579  0.0228  0.0018  0.0012
                                           -0.0061  0.0374 -0.0163  0.3808 -0.2524
   314. (0.00039) RY*( 4)Cl  15           s( 76.31%)p 0.14( 11.01%)d 0.17( 12.67%)
                                            0.0000  0.0000 -0.0076  0.8631 -0.1328
                                           -0.0223  0.0023 -0.0000 -0.0330  0.2345
                                           -0.1165  0.1218 -0.0225 -0.0000  0.0028
                                            0.1122 -0.0969  0.0433 -0.0132  0.0000
                                           -0.0018 -0.0278  0.0179 -0.0071  0.0019
                                           -0.0163 -0.0009  0.1503  0.2606  0.1896
   315. (0.00016) RY*( 5)Cl  15           s(  9.01%)p 8.88( 80.02%)d 1.22( 10.97%)
                                            0.0000  0.0000 -0.0016  0.2912  0.0716
                                           -0.0156  0.0012  0.0000 -0.0106 -0.2153
                                            0.5042  0.0466 -0.0016 -0.0000  0.0060
                                           -0.1218  0.6116  0.0837 -0.0154  0.0000
                                           -0.0053  0.1271 -0.2916 -0.0032  0.0013
                                           -0.1608  0.0996 -0.0434 -0.2619  0.0583
   316. (0.00014) RY*( 6)Cl  15           s(  0.43%)p99.99( 84.95%)d34.27( 14.63%)
                                            0.0000  0.0000 -0.0001  0.0626  0.0180
                                           -0.0046  0.0001  0.0000 -0.0025 -0.0271
                                            0.0813  0.0130 -0.0012  0.0000  0.0049
                                           -0.1453  0.2977 -0.0019  0.0007  0.0000
                                            0.0159 -0.5189  0.6764 -0.0712  0.0086
                                           -0.1098 -0.3572  0.0231 -0.0674 -0.0394
   317. (0.00007) RY*( 7)Cl  15           s(  5.10%)p 9.96( 50.77%)d 8.66( 44.14%)
   318. (0.00004) RY*( 8)Cl  15           s(  0.06%)p99.99( 20.13%)d99.99( 79.82%)
   319. (0.00004) RY*( 9)Cl  15           s( 23.77%)p 2.22( 52.73%)d 0.99( 23.49%)
   320. (0.00001) RY*(10)Cl  15           s( 62.48%)p 0.40( 24.72%)d 0.20( 12.79%)
   321. (0.00001) RY*(11)Cl  15           s(  0.67%)p99.99( 98.87%)d 0.69(  0.46%)
   322. (0.00000) RY*(12)Cl  15           s(  0.03%)p99.99( 99.97%)d 0.14(  0.00%)
   323. (0.00000) RY*(13)Cl  15           s(  0.02%)p99.99( 99.81%)d 7.46(  0.17%)
   324. (0.00001) RY*(14)Cl  15           s(  8.72%)p 9.50( 82.80%)d 0.97(  8.49%)
   325. (0.00000) RY*(15)Cl  15           s(  2.27%)p42.51( 96.71%)d 0.45(  1.01%)
   326. (0.00000) RY*(16)Cl  15           s(  0.00%)p 1.00( 99.99%)d 0.00(  0.01%)
   327. (0.00001) RY*(17)Cl  15           s(  0.41%)p99.99( 47.13%)d99.99( 52.46%)
   328. (0.00001) RY*(18)Cl  15           s(  0.24%)p99.99( 47.54%)d99.99( 52.23%)
   329. (0.00000) RY*(19)Cl  15           s( 99.39%)p 0.00(  0.31%)d 0.00(  0.29%)
   330. (0.00000) RY*(20)Cl  15           s(100.00%)p 0.00(  0.00%)d 0.00(  0.00%)
   331. (0.00000) RY*(21)Cl  15           s(  3.92%)p 4.63( 18.16%)d19.87( 77.92%)
   332. (0.00374) RY*( 1)Cl  16           s(  0.01%)p99.99( 48.99%)d99.99( 51.00%)
                                           -0.0000  0.0000 -0.0004 -0.0070  0.0072
                                            0.0000 -0.0000  0.0000 -0.0006 -0.0583
                                            0.0013  0.0014 -0.0002  0.0000 -0.0006
                                            0.1358 -0.0423 -0.0004  0.0013  0.0000
                                            0.0005  0.6684 -0.1360  0.0308  0.0047
                                           -0.0269 -0.3315 -0.5776  0.1635  0.1977
   333. (0.00227) RY*( 2)Cl  16           s(  0.44%)p99.99( 65.03%)d78.27( 34.53%)
                                            0.0000  0.0000 -0.0010  0.0654 -0.0113
                                           -0.0011  0.0004  0.0000 -0.0004 -0.7221
                                            0.0984  0.0367 -0.0086 -0.0000 -0.0041
                                            0.3042 -0.0840 -0.0113  0.0047 -0.0000
                                            0.0015 -0.1329  0.0176  0.0045 -0.0018
                                            0.3737 -0.0584  0.1166  0.4323 -0.0416
   334. (0.00077) RY*( 3)Cl  16           s(  3.69%)p20.70( 76.43%)d 5.39( 19.88%)
                                           -0.0000  0.0000 -0.0158  0.0198  0.1904
                                            0.0024  0.0008 -0.0000 -0.0328 -0.3384
                                            0.0526  0.0352  0.0153  0.0000 -0.0671
                                           -0.7857 -0.0023 -0.0005  0.0255 -0.0000
                                            0.0132  0.1473 -0.0060  0.0036 -0.0044
                                            0.2623 -0.0420 -0.1146 -0.2083 -0.2679
   335. (0.00029) RY*( 4)Cl  16           s( 64.07%)p 0.22( 14.19%)d 0.34( 21.73%)
                                           -0.0000  0.0000 -0.0099  0.7886 -0.1361
                                           -0.0142  0.0022 -0.0000 -0.0206  0.1026
                                            0.2582  0.0111 -0.0211  0.0000 -0.0380
                                            0.0716  0.1470  0.1228 -0.0141  0.0000
                                            0.0109 -0.0735 -0.1196 -0.0223  0.0004
                                            0.2846 -0.1400 -0.0257 -0.2886  0.1811
   336. (0.00015) RY*( 5)Cl  16           s( 17.47%)p 4.23( 73.83%)d 0.50(  8.70%)
                                            0.0000  0.0000 -0.0024  0.4120 -0.0640
                                           -0.0295  0.0015 -0.0000 -0.0020 -0.1898
                                           -0.8001  0.1009 -0.0182 -0.0000 -0.0132
                                           -0.0869 -0.1723 -0.0121  0.0004 -0.0000
                                            0.0031  0.0069 -0.1176  0.0082  0.0010
                                           -0.2797 -0.0200  0.0796  0.0444  0.0069
   337. (0.00012) RY*( 6)Cl  16           s(  1.90%)p46.35( 88.00%)d 5.32( 10.10%)
                                           -0.0000 -0.0000 -0.0019  0.1357 -0.0162
                                           -0.0179  0.0001 -0.0000 -0.0030 -0.0173
                                           -0.0684  0.0704 -0.0013  0.0000 -0.0095
                                            0.1132  0.1637  0.0213 -0.0006 -0.0000
                                           -0.0140  0.4726  0.7779  0.0353 -0.0023
                                            0.0446  0.0778  0.2773 -0.0861 -0.0930
   338. (0.00008) RY*( 7)Cl  16           s(  9.73%)p 6.04( 58.76%)d 3.24( 31.52%)
   339. (0.00006) RY*( 8)Cl  16           s(  0.73%)p45.37( 32.93%)d91.40( 66.34%)
   340. (0.00004) RY*( 9)Cl  16           s( 33.27%)p 1.22( 40.55%)d 0.79( 26.18%)
   341. (0.00001) RY*(10)Cl  16           s( 45.64%)p 0.76( 34.73%)d 0.43( 19.63%)
   342. (0.00002) RY*(11)Cl  16           s(  5.33%)p 7.35( 39.20%)d10.41( 55.47%)
   343. (0.00000) RY*(12)Cl  16           s(  0.00%)p 1.00( 99.85%)d 0.00(  0.15%)
   344. (0.00000) RY*(13)Cl  16           s(  0.04%)p99.99( 99.92%)d 1.00(  0.04%)
   345. (0.00001) RY*(14)Cl  16           s(  1.24%)p78.35( 96.99%)d 1.44(  1.78%)
   346. (0.00000) RY*(15)Cl  16           s(  1.96%)p49.97( 97.76%)d 0.15(  0.29%)
   347. (0.00000) RY*(16)Cl  16           s(  0.00%)p 1.00( 99.99%)d 0.00(  0.01%)
   348. (0.00000) RY*(17)Cl  16           s( 99.54%)p 0.00(  0.35%)d 0.00(  0.11%)
   349. (0.00001) RY*(18)Cl  16           s(  0.33%)p90.44( 29.82%)d99.99( 69.85%)
   350. (0.00000) RY*(19)Cl  16           s(100.00%)p 0.00(  0.00%)d 0.00(  0.00%)
   351. (0.00001) RY*(20)Cl  16           s(  8.33%)p10.60( 88.33%)d 0.40(  3.34%)
   352. (0.00000) RY*(21)Cl  16           s(  6.16%)p 2.44( 15.05%)d12.79( 78.79%)
   353. (0.00080) RY*( 1) H  17           s( 98.84%)p 0.01(  1.16%)
                                           -0.0034  0.9941 -0.0070  0.0768 -0.0740
                                            0.0161
   354. (0.00021) RY*( 2) H  17           s( 89.20%)p 0.12( 10.80%)
                                            0.0048  0.0351  0.9438 -0.0598  0.2896
                                           -0.1432
   355. (0.00014) RY*( 3) H  17           s(  0.23%)p99.99( 99.77%)
                                            0.0003  0.0060  0.0475  0.0364  0.3197
                                            0.9456
   356. (0.00008) RY*( 4) H  17           s(  1.44%)p68.62( 98.56%)
   357. (0.00003) RY*( 5) H  17           s( 10.34%)p 8.68( 89.66%)
   358. (0.00081) RY*( 1) H  18           s( 98.05%)p 0.02(  1.95%)
                                           -0.0026  0.9902  0.0019 -0.1164 -0.0221
                                           -0.0740
   359. (0.00018) RY*( 2) H  18           s( 85.50%)p 0.17( 14.50%)
                                            0.0050 -0.0175  0.9245  0.0100  0.2374
                                           -0.2976
   360. (0.00012) RY*( 3) H  18           s(  3.26%)p29.66( 96.74%)
                                            0.0031  0.0796  0.1621  0.0401  0.4610
                                            0.8679
   361. (0.00009) RY*( 4) H  18           s(  4.75%)p20.06( 95.25%)
   362. (0.00004) RY*( 5) H  18           s(  8.48%)p10.79( 91.52%)
   363. (0.00132) RY*( 1) H  19           s( 98.79%)p 0.01(  1.21%)
                                           -0.0044  0.9939 -0.0020 -0.1063  0.0143
                                            0.0235
   364. (0.00022) RY*( 2) H  19           s( 89.92%)p 0.11( 10.08%)
                                            0.0047  0.0264  0.9479  0.2452 -0.1328
                                            0.1517
   365. (0.00012) RY*( 3) H  19           s(  1.41%)p69.71( 98.59%)
                                            0.0045  0.0925 -0.0745  0.7655  0.2240
                                           -0.5913
   366. (0.00008) RY*( 4) H  19           s(  0.31%)p99.99( 99.69%)
   367. (0.00005) RY*( 5) H  19           s(  9.61%)p 9.41( 90.39%)
   368. (0.00099) RY*( 1) H  20           s( 99.48%)p 0.01(  0.52%)
                                           -0.0032  0.9974  0.0064  0.0600  0.0292
                                            0.0275
   369. (0.00029) RY*( 2) H  20           s( 90.21%)p 0.11(  9.79%)
                                            0.0040 -0.0196  0.9496  0.0179  0.2475
                                            0.1906
   370. (0.00013) RY*( 3) H  20           s(  0.83%)p99.99( 99.17%)
                                            0.0017  0.0224  0.0882 -0.1472  0.3753
                                           -0.9106
   371. (0.00006) RY*( 4) H  20           s(  9.19%)p 9.89( 90.81%)
   372. (0.00007) RY*( 5) H  20           s(  0.33%)p99.99( 99.67%)
   373. (0.02168) BD*( 1) C   1 - C   2  
                ( 49.56%)   0.7040* C   1 s( 49.12%)p 1.03( 50.84%)d 0.00(  0.04%)
                                            0.0003 -0.7008  0.0038  0.0026  0.0007
                                           -0.0207  0.0042  0.0089  0.0035 -0.6786
                                            0.0258 -0.0011  0.0017 -0.2160  0.0077
                                            0.0005  0.0007  0.0139  0.0045 -0.0062
                                            0.0120  0.0056
                ( 50.44%)  -0.7102* C   2 s( 47.81%)p 1.09( 52.15%)d 0.00(  0.04%)
                                            0.0002 -0.6914  0.0013  0.0023  0.0008
                                           -0.7095  0.0305 -0.0035  0.0023  0.1286
                                           -0.0061  0.0099  0.0039 -0.0204 -0.0003
                                            0.0028  0.0015  0.0180  0.0037 -0.0007
                                           -0.0062  0.0077
   374. (0.07735) BD*( 2) C   1 - C   2  
                ( 49.42%)   0.7030* C   1 s(  0.40%)p99.99( 99.50%)d 0.23(  0.09%)
                                           -0.0002  0.0013 -0.0633 -0.0048 -0.0000
                                           -0.9891 -0.0391 -0.0040 -0.0026  0.0574
                                           -0.0413  0.0224  0.0021 -0.0969 -0.0166
                                            0.0072  0.0004 -0.0071  0.0029 -0.0014
                                            0.0252 -0.0154
                ( 50.58%)  -0.7112* C   2 s(  0.55%)p99.99( 99.36%)d 0.17(  0.09%)
                                            0.0005  0.0056 -0.0737  0.0000  0.0001
                                           -0.1649 -0.0687  0.0052  0.0033 -0.9188
                                           -0.0253  0.0005 -0.0031 -0.3414 -0.0136
                                            0.0010 -0.0006  0.0052  0.0007  0.0155
                                           -0.0227 -0.0109
   375. (0.03461) BD*( 1) C   1 - C   4  
                ( 50.70%)   0.7120* C   1 s( 50.83%)p 0.97( 49.13%)d 0.00(  0.04%)
                                           -0.0001  0.7129 -0.0093  0.0035  0.0006
                                           -0.0185 -0.0022 -0.0048 -0.0003 -0.6686
                                            0.0295 -0.0066 -0.0013 -0.2073  0.0088
                                           -0.0023 -0.0003  0.0134  0.0048  0.0081
                                           -0.0075 -0.0077
                ( 49.30%)  -0.7021* C   4 s( 35.82%)p 1.79( 64.13%)d 0.00(  0.05%)
                                           -0.0001  0.5982  0.0042  0.0174 -0.0007
                                            0.3579 -0.0292  0.0007 -0.0024  0.6784
                                            0.0022 -0.0079  0.0072  0.2281 -0.0013
                                           -0.0022  0.0020  0.0161  0.0061  0.0094
                                           -0.0057 -0.0106
   376. (0.38494) BD*( 2) C   1 - C   4  
                ( 59.08%)   0.7686* C   1 s(  0.00%)p 1.00( 99.89%)d 0.00(  0.11%)
                                           -0.0001 -0.0036 -0.0025 -0.0003 -0.0001
                                           -0.1098 -0.0022  0.0008  0.0001 -0.2949
                                           -0.0023  0.0044 -0.0006  0.9485  0.0064
                                           -0.0135  0.0003  0.0088 -0.0232 -0.0161
                                           -0.0031 -0.0132
                ( 40.92%)  -0.6397* C   4 s(  0.01%)p 1.00( 99.96%)d 0.00(  0.03%)
                                           -0.0000  0.0086 -0.0019 -0.0010  0.0001
                                           -0.0932 -0.0013 -0.0015 -0.0001 -0.2796
                                           -0.0011 -0.0054 -0.0000  0.9552  0.0024
                                            0.0143  0.0009 -0.0030  0.0044  0.0147
                                            0.0043  0.0091
   377. (0.02295) BD*( 1) C   2 - C   3  
                ( 50.56%)   0.7110* C   2 s( 52.12%)p 0.92( 47.83%)d 0.00(  0.04%)
                                           -0.0001  0.7219 -0.0106  0.0022  0.0007
                                           -0.6784  0.0381 -0.0060 -0.0029  0.1278
                                           -0.0128 -0.0047 -0.0012 -0.0093 -0.0024
                                           -0.0018 -0.0005  0.0092  0.0047  0.0025
                                            0.0141 -0.0106
                ( 49.44%)  -0.7032* C   3 s( 33.65%)p 1.97( 66.30%)d 0.00(  0.05%)
                                           -0.0001  0.5798  0.0195  0.0010 -0.0004
                                            0.7843 -0.0025 -0.0063 -0.0003  0.1959
                                           -0.0437  0.0068 -0.0026  0.0850 -0.0131
                                            0.0014 -0.0010  0.0103  0.0045  0.0023
                                            0.0152 -0.0121
   378. (0.40259) BD*( 2) C   2 - C   3  
                ( 48.51%)   0.6965* C   2 s(  0.00%)p 1.00( 99.92%)d 0.00(  0.08%)
                                            0.0001  0.0058  0.0030 -0.0007 -0.0001
                                            0.0818  0.0010  0.0007  0.0000  0.3337
                                            0.0059 -0.0019 -0.0005 -0.9386 -0.0077
                                            0.0036  0.0021 -0.0072  0.0166  0.0168
                                            0.0052  0.0120
                ( 51.49%)  -0.7176* C   3 s(  0.04%)p99.99( 99.89%)d 1.79(  0.07%)
                                           -0.0001 -0.0194 -0.0044  0.0013  0.0001
                                            0.0352 -0.0002  0.0033  0.0001  0.3268
                                            0.0039  0.0053 -0.0005 -0.9437 -0.0049
                                           -0.0157  0.0018  0.0084 -0.0251  0.0019
                                            0.0023 -0.0006
   379. (0.02291) BD*( 1) C   3 - C   6  
                ( 50.24%)   0.7088* C   3 s( 39.79%)p 1.51( 60.18%)d 0.00(  0.03%)
                                           -0.0006  0.6308  0.0007  0.0009  0.0016
                                           -0.2687  0.0210  0.0057  0.0003 -0.6799
                                           -0.0032  0.0068 -0.0024 -0.2585 -0.0017
                                            0.0042 -0.0005  0.0070  0.0034  0.0108
                                           -0.0085 -0.0088
                ( 49.76%)  -0.7054* C   6 s( 33.55%)p 1.98( 66.42%)d 0.00(  0.03%)
                                            0.0000  0.5790 -0.0091  0.0116 -0.0004
                                            0.3152 -0.0046  0.0055  0.0020  0.7157
                                           -0.0163  0.0006  0.0026  0.2285 -0.0092
                                           -0.0007  0.0015  0.0095  0.0022  0.0087
                                           -0.0074 -0.0102
   380. (0.02531) BD*( 1) C   3 - H  20  
                ( 39.91%)   0.6317* C   3 s( 26.48%)p 2.77( 73.48%)d 0.00(  0.04%)
                                            0.0004 -0.5142  0.0214  0.0010  0.0011
                                            0.5556  0.0150  0.0005  0.0005 -0.6257
                                           -0.0048 -0.0029 -0.0024 -0.1854  0.0016
                                           -0.0022 -0.0010  0.0157  0.0045 -0.0061
                                            0.0052  0.0072
                ( 60.09%)  -0.7752* H  20 s( 99.96%)p 0.00(  0.04%)
                                           -0.9998 -0.0032 -0.0007 -0.0101  0.0150
                                            0.0058
   381. (0.07002) BD*( 1) C   4 - C   5  
                ( 48.22%)   0.6944* C   4 s( 43.24%)p 1.31( 56.73%)d 0.00(  0.04%)
                                            0.0007 -0.6573 -0.0188  0.0017 -0.0012
                                            0.7262  0.0105 -0.0090  0.0086  0.1561
                                           -0.0168 -0.0007  0.0003  0.1224 -0.0050
                                           -0.0011  0.0009 -0.0035 -0.0046 -0.0029
                                           -0.0126  0.0124
                ( 51.78%)  -0.7196* C   5 s( 33.52%)p 1.98( 66.44%)d 0.00(  0.03%)
                                           -0.0001 -0.5788 -0.0125  0.0080  0.0011
                                           -0.7997  0.0021  0.0052  0.0032 -0.1188
                                           -0.0287  0.0045 -0.0031 -0.0992 -0.0083
                                            0.0022 -0.0010 -0.0072 -0.0046 -0.0000
                                           -0.0143  0.0084
   382. (0.05141) BD*( 1) C   4 -Cl   8  
                ( 54.94%)   0.7412* C   4 s( 20.88%)p 3.78( 78.94%)d 0.01(  0.18%)
                                            0.0002 -0.4562  0.0220  0.0129  0.0014
                                           -0.5784 -0.0022  0.0007  0.0103  0.6593
                                           -0.0110 -0.0057 -0.0099  0.1406 -0.0027
                                           -0.0005 -0.0020  0.0355  0.0067 -0.0072
                                           -0.0014  0.0212
                ( 45.06%)  -0.6713*Cl   8 s( 19.07%)p 4.22( 80.46%)d 0.02(  0.47%)
                                           -0.0000 -0.0001 -0.4353 -0.0346 -0.0011
                                           -0.0005  0.0000  0.0001  0.6617 -0.0377
                                           -0.0065 -0.0000 -0.0002 -0.0001 -0.5939
                                            0.0348  0.0059 -0.0004  0.0003 -0.0000
                                           -0.1057  0.0064  0.0011 -0.0001  0.0001
                                            0.0589  0.0110 -0.0095 -0.0039  0.0320
   383. (0.05315) BD*( 1) C   5 - C   6  
                ( 51.57%)   0.7181* C   5 s( 35.86%)p 1.79( 64.11%)d 0.00(  0.03%)
                                            0.0002 -0.5986 -0.0154 -0.0062 -0.0009
                                            0.5392 -0.0073 -0.0024 -0.0017 -0.5671
                                           -0.0197  0.0081 -0.0023 -0.1680 -0.0081
                                            0.0038 -0.0013  0.0139  0.0046 -0.0059
                                            0.0044  0.0069
                ( 48.43%)  -0.6959* C   6 s( 34.31%)p 1.91( 65.65%)d 0.00(  0.03%)
                                            0.0000 -0.5856 -0.0089  0.0078 -0.0001
                                           -0.4793 -0.0108  0.0049 -0.0015  0.6331
                                           -0.0045 -0.0051  0.0037  0.1607 -0.0075
                                           -0.0028  0.0014  0.0135  0.0027 -0.0055
                                            0.0008  0.0111
   384. (0.49106) BD*( 2) C   5 - C   6  
                ( 62.31%)   0.7894* C   5 s(  0.01%)p 1.00( 99.93%)d 0.00(  0.06%)
                                           -0.0002 -0.0087  0.0026  0.0009 -0.0001
                                           -0.0617 -0.0036  0.0004  0.0004 -0.3285
                                           -0.0031 -0.0003 -0.0011  0.9421  0.0034
                                            0.0031  0.0021 -0.0004 -0.0028  0.0196
                                            0.0066  0.0136
                ( 37.69%)  -0.6139* C   6 s(  0.00%)p 1.00( 99.99%)d 0.00(  0.01%)
                                           -0.0000 -0.0001  0.0029 -0.0003 -0.0002
                                           -0.0522 -0.0012 -0.0031  0.0007 -0.2825
                                           -0.0121 -0.0077  0.0014  0.9575  0.0121
                                            0.0124 -0.0036 -0.0035  0.0099  0.0003
                                           -0.0009  0.0019
   385. (0.01085) BD*( 1) C   5 - O   7  
                ( 62.61%)   0.7913* C   5 s( 30.39%)p 2.29( 69.48%)d 0.00(  0.13%)
                                           -0.0001  0.5498 -0.0404  0.0005 -0.0014
                                           -0.2550  0.0174  0.0023  0.0005 -0.7438
                                            0.0489  0.0053  0.0012 -0.2708  0.0218
                                            0.0035  0.0004  0.0150  0.0057  0.0190
                                           -0.0217 -0.0146
                ( 37.39%)  -0.6115* O   7 s( 36.30%)p 1.75( 63.59%)d 0.00(  0.11%)
                                            0.0000  0.6022  0.0177 -0.0014 -0.0000
                                            0.2552 -0.0070  0.0026  0.0004  0.6953
                                           -0.0163  0.0040  0.0016  0.2949 -0.0057
                                            0.0019  0.0004  0.0161  0.0064  0.0179
                                           -0.0201 -0.0090
   386. (0.02565) BD*( 1) C   6 - C   9  
                ( 51.10%)   0.7149* C   6 s( 32.13%)p 2.11( 67.84%)d 0.00(  0.03%)
                                           -0.0002  0.5668  0.0013  0.0032  0.0003
                                           -0.8172 -0.0042  0.0021 -0.0007 -0.0772
                                            0.0043 -0.0036 -0.0023 -0.0672  0.0014
                                           -0.0010 -0.0008  0.0003  0.0013  0.0019
                                            0.0124 -0.0102
                ( 48.90%)  -0.6993* C   9 s( 33.11%)p 2.02( 66.87%)d 0.00(  0.02%)
                                            0.0001  0.5754 -0.0070 -0.0011  0.0002
                                            0.8151  0.0197 -0.0043 -0.0003  0.0412
                                            0.0027 -0.0018  0.0002  0.0460  0.0024
                                           -0.0008  0.0002  0.0017  0.0017 -0.0009
                                            0.0117 -0.0080
   387. (0.02363) BD*( 1) C   9 - C  10  
                ( 49.69%)   0.7049* C   9 s( 33.53%)p 1.98( 66.44%)d 0.00(  0.03%)
                                           -0.0000 -0.5790 -0.0041  0.0001  0.0000
                                            0.3819  0.0144 -0.0042  0.0017  0.7020
                                           -0.0147 -0.0019  0.0050 -0.1587  0.0082
                                            0.0011 -0.0016 -0.0141  0.0021  0.0056
                                            0.0040  0.0092
                ( 50.31%)  -0.7093* C  10 s( 36.35%)p 1.75( 63.61%)d 0.00(  0.04%)
                                            0.0001 -0.6029 -0.0091  0.0013 -0.0013
                                           -0.4034  0.0236  0.0027 -0.0013 -0.6702
                                           -0.0126  0.0092 -0.0028  0.1529  0.0040
                                           -0.0027  0.0007 -0.0100  0.0016  0.0076
                                            0.0097  0.0101
   388. (0.33368) BD*( 2) C   9 - C  10  
                ( 50.22%)   0.7086* C   9 s(  0.00%)p 1.00( 99.95%)d 0.00(  0.05%)
                                           -0.0002 -0.0036 -0.0043  0.0012  0.0001
                                           -0.0647  0.0011 -0.0015  0.0005  0.2504
                                            0.0047  0.0017 -0.0010  0.9656  0.0025
                                            0.0126 -0.0058 -0.0046 -0.0193 -0.0079
                                            0.0038  0.0026
                ( 49.78%)  -0.7056* C  10 s(  0.01%)p 1.00( 99.93%)d 0.00(  0.06%)
                                           -0.0000  0.0047 -0.0063  0.0010  0.0004
                                           -0.0727  0.0005 -0.0004  0.0005  0.2592
                                            0.0002  0.0005 -0.0002  0.9627  0.0003
                                            0.0103 -0.0022 -0.0032 -0.0067  0.0200
                                           -0.0053 -0.0108
   389. (0.02217) BD*( 1) C   9 - C  12  
                ( 49.57%)   0.7040* C   9 s( 33.33%)p 2.00( 66.63%)d 0.00(  0.04%)
                                           -0.0000 -0.5773 -0.0053 -0.0012  0.0001
                                            0.4297  0.0095 -0.0015  0.0012 -0.6647
                                            0.0124 -0.0003 -0.0043  0.1989 -0.0089
                                           -0.0003  0.0016  0.0146 -0.0040  0.0056
                                            0.0033  0.0096
                ( 50.43%)  -0.7102* C  12 s( 36.35%)p 1.75( 63.62%)d 0.00(  0.03%)
                                           -0.0001 -0.6029 -0.0033 -0.0036 -0.0013
                                           -0.4602  0.0234  0.0057  0.0003  0.6202
                                            0.0085 -0.0093  0.0017 -0.1974 -0.0031
                                            0.0044 -0.0001  0.0108 -0.0042  0.0081
                                            0.0058  0.0093
   390. (0.02590) BD*( 1) C  10 - C  11  
                ( 51.79%)   0.7197* C  10 s( 34.61%)p 1.89( 65.36%)d 0.00(  0.04%)
                                            0.0000  0.5879  0.0210  0.0016  0.0001
                                           -0.8038  0.0138  0.0092 -0.0016 -0.0566
                                            0.0392 -0.0057 -0.0003 -0.0483 -0.0086
                                            0.0019 -0.0005 -0.0013  0.0027 -0.0005
                                            0.0159 -0.0106
                ( 48.21%)  -0.6943* C  11 s( 38.78%)p 1.58( 61.19%)d 0.00(  0.03%)
                                           -0.0002  0.6227  0.0019  0.0016  0.0007
                                            0.7799 -0.0033 -0.0075  0.0098  0.0069
                                            0.0247 -0.0050  0.0034  0.0532 -0.0066
                                            0.0004  0.0002  0.0036  0.0020 -0.0023
                                            0.0108 -0.0123
   391. (0.01340) BD*( 1) C  10 - H  19  
                ( 36.79%)   0.6065* C  10 s( 29.02%)p 2.44( 70.94%)d 0.00(  0.03%)
                                           -0.0003  0.5383 -0.0211  0.0003 -0.0012
                                            0.4280 -0.0051 -0.0028 -0.0022 -0.6923
                                           -0.0149 -0.0016 -0.0003  0.2159  0.0092
                                            0.0024  0.0009 -0.0121  0.0049 -0.0075
                                           -0.0066 -0.0068
                ( 63.21%)  -0.7950* H  19 s( 99.95%)p 0.00(  0.05%)
                                            0.9998  0.0029  0.0007 -0.0120  0.0179
                                           -0.0007
   392. (0.04387) BD*( 1) C  11 - C  14  
                ( 50.23%)   0.7087* C  11 s( 37.89%)p 1.64( 62.08%)d 0.00(  0.03%)
                                           -0.0000  0.6154  0.0130  0.0032 -0.0000
                                           -0.4847  0.0221 -0.0007 -0.0029  0.5941
                                            0.0076 -0.0077  0.0103 -0.1794 -0.0005
                                            0.0018 -0.0027 -0.0111  0.0036 -0.0063
                                           -0.0043 -0.0100
                ( 49.77%)  -0.7055* C  14 s( 38.49%)p 1.60( 61.48%)d 0.00(  0.03%)
                                           -0.0000  0.6203  0.0098  0.0062  0.0004
                                            0.3477  0.0167  0.0089  0.0070 -0.6782
                                            0.0144 -0.0052 -0.0064  0.1824 -0.0022
                                            0.0020  0.0019 -0.0107  0.0034 -0.0063
                                           -0.0041 -0.0102
   393. (0.48604) BD*( 2) C  11 - C  14  
                ( 50.95%)   0.7138* C  11 s(  0.00%)p 1.00( 99.98%)d 0.00(  0.02%)
                                           -0.0000  0.0008 -0.0006  0.0013 -0.0000
                                           -0.0688  0.0003 -0.0009  0.0001  0.2357
                                           -0.0012  0.0045 -0.0007  0.9691 -0.0047
                                            0.0187 -0.0027 -0.0023 -0.0067  0.0105
                                           -0.0025 -0.0049
                ( 49.05%)  -0.7003* C  14 s(  0.00%)p 1.00( 99.98%)d 0.00(  0.01%)
                                            0.0001 -0.0016 -0.0004 -0.0001  0.0000
                                           -0.0559  0.0006  0.0010  0.0002  0.2310
                                            0.0000 -0.0042  0.0003  0.9710  0.0005
                                           -0.0204  0.0009  0.0022  0.0065 -0.0087
                                            0.0017  0.0049
   394. (0.02818) BD*( 1) C  11 -Cl  16  
                ( 53.78%)   0.7333* C  11 s( 23.20%)p 3.30( 76.61%)d 0.01(  0.18%)
                                           -0.0001  0.4814 -0.0155 -0.0064 -0.0012
                                           -0.3888 -0.0045  0.0053  0.0064 -0.7677
                                            0.0047  0.0112  0.0133  0.1587 -0.0002
                                           -0.0018 -0.0027  0.0286 -0.0055 -0.0123
                                           -0.0199 -0.0210
                ( 46.22%)  -0.6799*Cl  16 s( 19.00%)p 4.24( 80.49%)d 0.03(  0.51%)
                                            0.0000  0.0001  0.4340  0.0410  0.0012
                                            0.0001 -0.0000  0.0000  0.3789 -0.0208
                                           -0.0039  0.0001 -0.0002  0.0001  0.7962
                                           -0.0438 -0.0081  0.0001 -0.0002 -0.0000
                                           -0.1576  0.0084  0.0014 -0.0002  0.0000
                                            0.0463 -0.0091 -0.0190 -0.0380 -0.0321
   395. (0.01588) BD*( 1) C  12 - C  13  
                ( 50.71%)   0.7121* C  12 s( 35.32%)p 1.83( 64.64%)d 0.00(  0.04%)
                                            0.0001  0.5940  0.0187 -0.0026 -0.0002
                                           -0.8018  0.0201  0.0105 -0.0012 -0.0255
                                           -0.0398  0.0053  0.0003 -0.0247  0.0103
                                           -0.0005  0.0001  0.0037  0.0002 -0.0013
                                            0.0142 -0.0117
                ( 49.29%)  -0.7021* C  13 s( 36.10%)p 1.77( 63.87%)d 0.00(  0.04%)
                                           -0.0002  0.6006 -0.0152 -0.0043 -0.0001
                                            0.7959 -0.0110 -0.0122  0.0014  0.0509
                                           -0.0390  0.0041 -0.0001  0.0270  0.0102
                                           -0.0014 -0.0001 -0.0028  0.0023 -0.0019
                                            0.0140 -0.0121
   396. (0.33425) BD*( 2) C  12 - C  13  
                ( 50.52%)   0.7108* C  12 s(  0.01%)p 1.00( 99.95%)d 0.00(  0.05%)
                                            0.0000 -0.0065 -0.0031  0.0005  0.0001
                                           -0.0431  0.0022 -0.0026 -0.0003  0.2676
                                            0.0048  0.0025 -0.0005  0.9621  0.0087
                                            0.0180 -0.0015 -0.0038 -0.0186 -0.0093
                                            0.0038  0.0037
                ( 49.48%)  -0.7034* C  13 s(  0.00%)p 1.00( 99.96%)d 0.00(  0.04%)
                                            0.0000 -0.0007  0.0009 -0.0003 -0.0001
                                           -0.0482 -0.0002  0.0004  0.0001  0.2474
                                            0.0036  0.0038 -0.0003  0.9672  0.0183
                                            0.0144  0.0005  0.0053  0.0174 -0.0089
                                            0.0014  0.0057
   397. (0.01325) BD*( 1) C  12 - H  18  
                ( 39.22%)   0.6262* C  12 s( 28.28%)p 2.53( 71.68%)d 0.00(  0.04%)
                                            0.0004 -0.5315  0.0177  0.0009  0.0009
                                           -0.3752 -0.0048  0.0026  0.0015 -0.7361
                                           -0.0106 -0.0040 -0.0013  0.1844  0.0003
                                            0.0036  0.0007 -0.0129  0.0031  0.0062
                                            0.0100  0.0068
                ( 60.78%)  -0.7796* H  18 s( 99.96%)p 0.00(  0.04%)
                                           -0.9998 -0.0017 -0.0008  0.0084  0.0170
                                           -0.0055
   398. (0.02755) BD*( 1) C  13 - C  14  
                ( 51.38%)   0.7168* C  13 s( 35.01%)p 1.85( 64.95%)d 0.00(  0.03%)
                                            0.0001  0.5915 -0.0161  0.0017  0.0003
                                           -0.4081  0.0421  0.0011  0.0003 -0.6764
                                           -0.0005  0.0143 -0.0007  0.1531  0.0026
                                           -0.0037  0.0002  0.0107 -0.0023 -0.0066
                                           -0.0092 -0.0100
                ( 48.62%)  -0.6973* C  14 s( 38.56%)p 1.59( 61.41%)d 0.00(  0.03%)
                                           -0.0002  0.6209  0.0050 -0.0009  0.0002
                                            0.3268  0.0185  0.0087  0.0064  0.6966
                                           -0.0169  0.0037  0.0068 -0.1459  0.0054
                                           -0.0005 -0.0012  0.0101 -0.0013 -0.0059
                                           -0.0051 -0.0124
   399. (0.01252) BD*( 1) C  13 - H  17  
                ( 39.00%)   0.6245* C  13 s( 28.87%)p 2.46( 71.09%)d 0.00(  0.03%)
                                            0.0003 -0.5368 -0.0233 -0.0032  0.0002
                                            0.4421  0.0150  0.0012  0.0003 -0.6899
                                           -0.0047 -0.0029  0.0007  0.1981  0.0023
                                            0.0008 -0.0002  0.0138 -0.0038  0.0059
                                            0.0065  0.0077
                ( 61.00%)  -0.7810* H  17 s( 99.96%)p 0.00(  0.04%)
                                           -0.9998 -0.0012 -0.0011 -0.0122  0.0156
                                           -0.0045
   400. (0.03023) BD*( 1) C  14 -Cl  15  
                ( 54.16%)   0.7359* C  14 s( 22.83%)p 3.37( 76.98%)d 0.01(  0.18%)
                                           -0.0001  0.4775 -0.0154 -0.0073 -0.0012
                                           -0.8757  0.0022 -0.0101  0.0167 -0.0242
                                           -0.0029 -0.0008 -0.0002 -0.0439  0.0007
                                           -0.0003  0.0009  0.0015  0.0036 -0.0011
                                            0.0360 -0.0229
                ( 45.84%)  -0.6771*Cl  15 s( 19.28%)p 4.16( 80.22%)d 0.03(  0.50%)
                                            0.0000  0.0001  0.4371  0.0422  0.0010
                                            0.0002 -0.0000  0.0001  0.8929 -0.0500
                                            0.0086  0.0004 -0.0002 -0.0000 -0.0114
                                           -0.0006  0.0009 -0.0001 -0.0000  0.0000
                                            0.0473 -0.0024  0.0003  0.0001  0.0000
                                           -0.0009  0.0064  0.0000  0.0609 -0.0348


 NHO Directionality and "Bond Bending" (deviations from line of nuclear centers)

         [Thresholds for printing:  angular deviation  >  1.0 degree]
                                    hybrid p-character > 25.0%
                                    orbital occupancy  >  0.10e

                                Line of Centers        Hybrid 1              Hybrid 2
                                ---------------  -------------------   ------------------
                NBO               Theta   Phi    Theta   Phi    Dev    Theta   Phi    Dev
 ========================================================================================
     1. BD (   1) C   1 - C   2    79.5  130.2    72.4   89.6  39.9     88.6  348.7  40.1
     2. BD (   2) C   1 - C   2    79.5  130.2    84.2  357.8 129.9     70.0   76.6 127.7
     3. BD (   1) C   1 - C   4   107.2  248.4   107.3  267.7  18.5     73.3   64.3   3.9
     4. BD (   2) C   1 - C   4   107.2  248.4   161.6   69.3  91.2     17.2  251.4  90.0
     5. BD (   1) C   2 - C   3    95.8  189.1    91.2  170.5  19.2     84.8   11.4   2.3
     6. BD (   2) C   2 - C   3    95.8  189.1   159.7   76.1  92.3     19.3  263.5  89.6
     7. BD (   1) C   3 - C   6   107.6  246.4   109.6  250.4   4.3     74.1   65.6   1.8
     8. BD (   1) C   3 - H  20    76.5  128.1    77.7  132.0   3.9      --     --    --
     9. BD (   1) C   4 - C   5    98.5  191.4     --     --    --      82.5   10.5   1.3
    10. BD (   1) C   4 -Cl   8    97.6  315.8    99.0  312.0   4.0     83.2  138.1   2.5
    11. BD (   1) C   5 - C   6    77.8  129.4    77.5  132.3   2.8    100.8  307.8   2.1
    12. BD (   2) C   5 - C   6    77.8  129.4   160.4   79.0  89.4     17.4  259.5  90.8
    13. BD (   1) C   5 - O   7   110.2  250.9   108.6  251.2   1.6     68.2   69.8   1.9
    14. BD (   1) C   6 - C   9    93.7  183.8    94.7  185.5   2.0      --     --    --
    15. BD (   1) C   9 - C  10    78.8  239.5     --     --    --     101.3   60.8   1.3
    16. BD (   2) C   9 - C  10    78.8  239.5   164.9  284.2  90.3    164.5  285.5  89.7
    17. BD (   1) C   9 - C  12   104.1  125.1   103.6  123.7   1.4      --     --    --
    18. BD (   1) C  10 - C  11    93.5  183.4    94.1  181.7   1.8     86.5    2.2   1.2
    19. BD (   1) C  10 - H  19    75.5  301.9    74.5  300.5   1.7      --     --    --
    20. BD (   1) C  11 - C  14   103.3  123.2   103.3  127.7   4.3     76.6  299.4   3.8
    21. BD (   2) C  11 - C  14   103.3  123.2    14.2  106.2  89.7    166.2  283.4  90.3
    22. BD (   1) C  11 -Cl  16    79.8  243.9    79.5  242.7   1.2      --     --    --
    23. BD (   1) C  12 - C  13    91.9  182.4    91.1  184.4   2.2     87.4    1.2   1.4
    24. BD (   2) C  12 - C  13    91.9  182.4   164.3  279.1  90.0     14.5  100.6  90.2
    26. BD (   1) C  13 - C  14    79.3  241.3     --     --    --     100.3   62.4   1.2
    27. BD (   1) C  13 - H  17   103.2  122.1   103.5  123.3   1.2      --     --    --
    28. BD (   1) C  14 -Cl  15    92.9  180.2    92.8  181.9   1.7      --     --    --
    57. LP (   1) O   7             --     --    109.6  257.8   --       --     --    --
    58. LP (   2) O   7             --     --     87.0  164.2   --       --     --    --
    59. LP (   3) O   7             --     --    158.9   82.8   --       --     --    --
    61. LP (   2)Cl   8             --     --     74.7   44.2   --       --     --    --
    62. LP (   3)Cl   8             --     --     17.2  251.3   --       --     --    --
    64. LP (   2)Cl  15             --     --    104.1   88.9   --       --     --    --
    65. LP (   3)Cl  15             --     --     14.4  101.7   --       --     --    --
    67. LP (   2)Cl  16             --     --     81.3  336.0   --       --     --    --
    68. LP (   3)Cl  16             --     --    166.5  285.2   --       --     --    --
   376. BD*(   2) C   1 - C   4   107.2  248.4   161.6   69.3  91.2     17.2  251.4  90.0
   378. BD*(   2) C   2 - C   3    95.8  189.1   159.7   76.1  92.3     19.3  263.5  89.6
   384. BD*(   2) C   5 - C   6    77.8  129.4   160.4   79.0  89.4     17.4  259.5  90.8
   388. BD*(   2) C   9 - C  10    78.8  239.5   164.9  284.2  90.3    164.5  285.5  89.7
   393. BD*(   2) C  11 - C  14   103.3  123.2    14.2  106.2  89.7    166.2  283.4  90.3
   396. BD*(   2) C  12 - C  13    91.9  182.4   164.3  279.1  90.0     14.5  100.6  90.2


 Second Order Perturbation Theory Analysis of Fock Matrix in NBO Basis

     Threshold for printing:   0.50 kcal/mol
                                                                              E(2)  E(j)-E(i) F(i,j)
         Donor NBO (i)                     Acceptor NBO (j)                 kcal/mol   a.u.    a.u. 
 ===================================================================================================

 within unit  1
   1. BD (   1) C   1 - C   2        /104. RY*(   2) C   3                    2.35    1.75    0.057
   1. BD (   1) C   1 - C   2        /121. RY*(   2) C   4                    2.32    1.58    0.054
   1. BD (   1) C   1 - C   2        /380. BD*(   1) C   3 - H  20            0.65    1.25    0.026
   1. BD (   1) C   1 - C   2        /381. BD*(   1) C   4 - C   5            0.68    1.33    0.027
   1. BD (   1) C   1 - C   2        /382. BD*(   1) C   4 -Cl   8            1.54    0.98    0.035
   2. BD (   2) C   1 - C   2        /103. RY*(   1) C   3                    2.93    1.45    0.060
   2. BD (   2) C   1 - C   2        /106. RY*(   4) C   3                    0.52    1.46    0.025
   2. BD (   2) C   1 - C   2        /120. RY*(   1) C   4                    4.18    1.17    0.064
   2. BD (   2) C   1 - C   2        /375. BD*(   1) C   1 - C   4            6.01    0.95    0.069
   2. BD (   2) C   1 - C   2        /377. BD*(   1) C   2 - C   3            6.00    0.96    0.069
   2. BD (   2) C   1 - C   2        /379. BD*(   1) C   3 - C   6            3.52    0.95    0.053
   2. BD (   2) C   1 - C   2        /380. BD*(   1) C   3 - H  20            9.01    0.85    0.080
   2. BD (   2) C   1 - C   2        /381. BD*(   1) C   4 - C   5            3.68    0.92    0.053
   2. BD (   2) C   1 - C   2        /382. BD*(   1) C   4 -Cl   8           14.04    0.57    0.081
   3. BD (   1) C   1 - C   4        / 86. RY*(   1) C   2                    2.01    1.38    0.047
   3. BD (   1) C   1 - C   4        / 87. RY*(   2) C   2                    1.05    1.75    0.038
   3. BD (   1) C   1 - C   4        /138. RY*(   2) C   5                    0.60    2.20    0.033
   3. BD (   1) C   1 - C   4        /140. RY*(   4) C   5                    1.32    2.47    0.051
   3. BD (   1) C   1 - C   4        /189. RY*(   2)Cl   8                    0.75    1.46    0.030
   3. BD (   1) C   1 - C   4        /373. BD*(   1) C   1 - C   2            1.15    1.31    0.035
   3. BD (   1) C   1 - C   4        /374. BD*(   2) C   1 - C   2            5.53    0.96    0.066
   3. BD (   1) C   1 - C   4        /377. BD*(   1) C   2 - C   3            0.87    1.42    0.031
   3. BD (   1) C   1 - C   4        /381. BD*(   1) C   4 - C   5            1.22    1.38    0.037
   3. BD (   1) C   1 - C   4        /385. BD*(   1) C   5 - O   7            1.76    1.43    0.045
   4. BD (   2) C   1 - C   4        / 88. RY*(   3) C   2                    1.09    0.75    0.027
   4. BD (   2) C   1 - C   4        /143. RY*(   7) C   5                    0.64    1.61    0.030
   4. BD (   2) C   1 - C   4        /188. RY*(   1)Cl   8                    2.77    0.95    0.048
   4. BD (   2) C   1 - C   4        /378. BD*(   2) C   2 - C   3           18.91    0.37    0.079
   4. BD (   2) C   1 - C   4        /384. BD*(   2) C   5 - C   6           23.38    0.37    0.089
   5. BD (   1) C   2 - C   3        / 69. RY*(   1) C   1                    0.69    1.55    0.029
   5. BD (   1) C   2 - C   3        / 70. RY*(   2) C   1                    2.14    1.49    0.051
   5. BD (   1) C   2 - C   3        /155. RY*(   2) C   6                    1.74    1.63    0.048
   5. BD (   1) C   2 - C   3        /157. RY*(   4) C   6                    0.97    1.73    0.037
   5. BD (   1) C   2 - C   3        /373. BD*(   1) C   1 - C   2            1.16    1.30    0.035
   5. BD (   1) C   2 - C   3        /374. BD*(   2) C   1 - C   2            5.41    0.95    0.065
   5. BD (   1) C   2 - C   3        /375. BD*(   1) C   1 - C   4            0.59    1.39    0.026
   5. BD (   1) C   2 - C   3        /379. BD*(   1) C   3 - C   6            1.76    1.39    0.044
   5. BD (   1) C   2 - C   3        /380. BD*(   1) C   3 - H  20            1.48    1.29    0.039
   5. BD (   1) C   2 - C   3        /386. BD*(   1) C   6 - C   9            2.36    1.29    0.049
   6. BD (   2) C   2 - C   3        / 71. RY*(   3) C   1                    0.61    1.76    0.031
   6. BD (   2) C   2 - C   3        / 73. RY*(   5) C   1                    1.12    0.84    0.029
   6. BD (   2) C   2 - C   3        /157. RY*(   4) C   6                    0.60    1.23    0.026
   6. BD (   2) C   2 - C   3        /376. BD*(   2) C   1 - C   4           34.85    0.36    0.102
   6. BD (   2) C   2 - C   3        /378. BD*(   2) C   2 - C   3            0.83    0.36    0.016
   6. BD (   2) C   2 - C   3        /384. BD*(   2) C   5 - C   6           15.50    0.36    0.071
   7. BD (   1) C   3 - C   6        / 87. RY*(   2) C   2                    1.64    1.70    0.048
   7. BD (   1) C   3 - C   6        /138. RY*(   2) C   5                    0.57    2.15    0.031
   7. BD (   1) C   3 - C   6        /140. RY*(   4) C   5                    0.66    2.42    0.036
   7. BD (   1) C   3 - C   6        /209. RY*(   1) C   9                    0.70    1.92    0.033
   7. BD (   1) C   3 - C   6        /210. RY*(   2) C   9                    0.74    1.89    0.034
   7. BD (   1) C   3 - C   6        /373. BD*(   1) C   1 - C   2            1.80    1.26    0.043
   7. BD (   1) C   3 - C   6        /374. BD*(   2) C   1 - C   2            4.32    0.91    0.056
   7. BD (   1) C   3 - C   6        /377. BD*(   1) C   2 - C   3            5.71    1.37    0.079
   7. BD (   1) C   3 - C   6        /380. BD*(   1) C   3 - H  20            1.13    1.25    0.034
   7. BD (   1) C   3 - C   6        /383. BD*(   1) C   5 - C   6            2.43    1.33    0.051
   7. BD (   1) C   3 - C   6        /385. BD*(   1) C   5 - O   7            3.09    1.38    0.059
   7. BD (   1) C   3 - C   6        /386. BD*(   1) C   6 - C   9            2.40    1.25    0.049
   7. BD (   1) C   3 - C   6        /387. BD*(   1) C   9 - C  10            2.30    1.36    0.050
   8. BD (   1) C   3 - H  20        / 86. RY*(   1) C   2                    1.21    1.16    0.034
   8. BD (   1) C   3 - H  20        / 90. RY*(   5) C   2                    0.51    1.78    0.027
   8. BD (   1) C   3 - H  20        /154. RY*(   1) C   6                    1.20    1.47    0.038
   8. BD (   1) C   3 - H  20        /155. RY*(   2) C   6                    0.74    1.42    0.029
   8. BD (   1) C   3 - H  20        /156. RY*(   3) C   6                    0.97    1.50    0.034
   8. BD (   1) C   3 - H  20        /373. BD*(   1) C   1 - C   2            3.76    1.09    0.057
   8. BD (   1) C   3 - H  20        /379. BD*(   1) C   3 - C   6            0.79    1.19    0.027
   8. BD (   1) C   3 - H  20        /383. BD*(   1) C   5 - C   6            4.17    1.17    0.063
   9. BD (   1) C   4 - C   5        / 69. RY*(   1) C   1                    1.67    1.52    0.045
   9. BD (   1) C   4 - C   5        /154. RY*(   1) C   6                    1.21    1.65    0.040
   9. BD (   1) C   4 - C   5        /373. BD*(   1) C   1 - C   2            1.72    1.27    0.042
   9. BD (   1) C   4 - C   5        /374. BD*(   2) C   1 - C   2            3.81    0.92    0.053
   9. BD (   1) C   4 - C   5        /375. BD*(   1) C   1 - C   4            6.06    1.36    0.081
   9. BD (   1) C   4 - C   5        /383. BD*(   1) C   5 - C   6            2.16    1.34    0.048
   9. BD (   1) C   4 - C   5        /385. BD*(   1) C   5 - O   7            1.51    1.39    0.041
   9. BD (   1) C   4 - C   5        /386. BD*(   1) C   6 - C   9            3.47    1.26    0.059
  10. BD (   1) C   4 -Cl   8        / 69. RY*(   1) C   1                    0.59    1.53    0.027
  10. BD (   1) C   4 -Cl   8        /122. RY*(   3) C   4                    0.53    1.55    0.026
  10. BD (   1) C   4 -Cl   8        /137. RY*(   1) C   5                    0.82    1.81    0.034
  10. BD (   1) C   4 -Cl   8        /373. BD*(   1) C   1 - C   2            2.32    1.28    0.049
  10. BD (   1) C   4 -Cl   8        /383. BD*(   1) C   5 - C   6            2.07    1.35    0.048
  11. BD (   1) C   5 - C   6        /103. RY*(   1) C   3                    0.72    1.83    0.033
  11. BD (   1) C   5 - C   6        /120. RY*(   1) C   4                    0.60    1.55    0.027
  11. BD (   1) C   5 - C   6        /121. RY*(   2) C   4                    0.69    1.55    0.029
  11. BD (   1) C   5 - C   6        /122. RY*(   3) C   4                    0.58    1.51    0.027
  11. BD (   1) C   5 - C   6        /172. RY*(   2) O   7                    0.58    1.54    0.027
  11. BD (   1) C   5 - C   6        /210. RY*(   2) C   9                    1.14    1.87    0.042
  11. BD (   1) C   5 - C   6        /375. BD*(   1) C   1 - C   4            0.84    1.33    0.030
  11. BD (   1) C   5 - C   6        /379. BD*(   1) C   3 - C   6            3.33    1.33    0.060
  11. BD (   1) C   5 - C   6        /380. BD*(   1) C   3 - H  20            2.55    1.23    0.050
  11. BD (   1) C   5 - C   6        /381. BD*(   1) C   4 - C   5            2.62    1.30    0.053
  11. BD (   1) C   5 - C   6        /382. BD*(   1) C   4 -Cl   8            5.12    0.95    0.063
  11. BD (   1) C   5 - C   6        /385. BD*(   1) C   5 - O   7            1.64    1.36    0.042
  11. BD (   1) C   5 - C   6        /386. BD*(   1) C   6 - C   9            2.15    1.23    0.046
  11. BD (   1) C   5 - C   6        /389. BD*(   1) C   9 - C  12            1.94    1.32    0.045
  12. BD (   2) C   5 - C   6        /105. RY*(   3) C   3                    0.59    1.57    0.031
  12. BD (   2) C   5 - C   6        /107. RY*(   5) C   3                    1.17    0.79    0.031
  12. BD (   2) C   5 - C   6        /171. RY*(   1) O   7                    1.55    0.87    0.037
  12. BD (   2) C   5 - C   6        /211. RY*(   3) C   9                    0.99    1.30    0.037
  12. BD (   2) C   5 - C   6        /376. BD*(   2) C   1 - C   4           19.46    0.31    0.071
  12. BD (   2) C   5 - C   6        /378. BD*(   2) C   2 - C   3           40.49    0.32    0.104
  12. BD (   2) C   5 - C   6        /384. BD*(   2) C   5 - C   6            1.85    0.32    0.022
  12. BD (   2) C   5 - C   6        /387. BD*(   1) C   9 - C  10            1.06    0.86    0.030
  12. BD (   2) C   5 - C   6        /388. BD*(   2) C   9 - C  10           15.98    0.31    0.065
  12. BD (   2) C   5 - C   6        /389. BD*(   1) C   9 - C  12            1.21    0.85    0.032
  13. BD (   1) C   5 - O   7        /137. RY*(   1) C   5                    1.42    2.06    0.048
  13. BD (   1) C   5 - O   7        /375. BD*(   1) C   1 - C   4            2.28    1.61    0.054
  13. BD (   1) C   5 - O   7        /379. BD*(   1) C   3 - C   6            1.51    1.62    0.044
  13. BD (   1) C   5 - O   7        /381. BD*(   1) C   4 - C   5            2.19    1.59    0.053
  13. BD (   1) C   5 - O   7        /383. BD*(   1) C   5 - C   6            2.10    1.60    0.052
  14. BD (   1) C   6 - C   9        /103. RY*(   1) C   3                    1.16    1.81    0.041
  14. BD (   1) C   6 - C   9        /137. RY*(   1) C   5                    1.29    1.74    0.043
  14. BD (   1) C   6 - C   9        /226. RY*(   1) C  10                    0.77    1.66    0.032
  14. BD (   1) C   6 - C   9        /260. RY*(   1) C  12                    1.25    1.77    0.042
  14. BD (   1) C   6 - C   9        /377. BD*(   1) C   2 - C   3            3.62    1.32    0.062
  14. BD (   1) C   6 - C   9        /379. BD*(   1) C   3 - C   6            2.35    1.30    0.050
  14. BD (   1) C   6 - C   9        /381. BD*(   1) C   4 - C   5            1.81    1.28    0.043
  14. BD (   1) C   6 - C   9        /383. BD*(   1) C   5 - C   6            2.11    1.28    0.047
  14. BD (   1) C   6 - C   9        /387. BD*(   1) C   9 - C  10            2.54    1.31    0.052
  14. BD (   1) C   6 - C   9        /389. BD*(   1) C   9 - C  12            2.36    1.30    0.050
  14. BD (   1) C   6 - C   9        /390. BD*(   1) C  10 - C  11            2.36    1.29    0.049
  14. BD (   1) C   6 - C   9        /395. BD*(   1) C  12 - C  13            2.41    1.30    0.050
  15. BD (   1) C   9 - C  10        /154. RY*(   1) C   6                    0.92    1.67    0.035
  15. BD (   1) C   9 - C  10        /155. RY*(   2) C   6                    0.75    1.62    0.031
  15. BD (   1) C   9 - C  10        /244. RY*(   2) C  11                    1.72    1.75    0.049
  15. BD (   1) C   9 - C  10        /260. RY*(   1) C  12                    0.69    1.85    0.032
  15. BD (   1) C   9 - C  10        /379. BD*(   1) C   3 - C   6            1.54    1.38    0.041
  15. BD (   1) C   9 - C  10        /386. BD*(   1) C   6 - C   9            2.52    1.28    0.051
  15. BD (   1) C   9 - C  10        /389. BD*(   1) C   9 - C  12            3.11    1.37    0.059
  15. BD (   1) C   9 - C  10        /390. BD*(   1) C  10 - C  11            3.73    1.37    0.064
  15. BD (   1) C   9 - C  10        /391. BD*(   1) C  10 - H  19            1.45    1.27    0.039
  15. BD (   1) C   9 - C  10        /394. BD*(   1) C  11 -Cl  16            4.76    0.97    0.061
  15. BD (   1) C   9 - C  10        /397. BD*(   1) C  12 - H  18            3.17    1.26    0.057
  16. BD (   2) C   9 - C  10        /157. RY*(   4) C   6                    0.82    1.23    0.032
  16. BD (   2) C   9 - C  10        /246. RY*(   4) C  11                    0.52    1.83    0.031
  16. BD (   2) C   9 - C  10        /262. RY*(   3) C  12                    1.22    1.26    0.039
  16. BD (   2) C   9 - C  10        /379. BD*(   1) C   3 - C   6            0.87    0.90    0.028
  16. BD (   2) C   9 - C  10        /383. BD*(   1) C   5 - C   6            0.73    0.88    0.025
  16. BD (   2) C   9 - C  10        /384. BD*(   2) C   5 - C   6            7.77    0.36    0.048
  16. BD (   2) C   9 - C  10        /393. BD*(   2) C  11 - C  14           36.35    0.29    0.093
  16. BD (   2) C   9 - C  10        /396. BD*(   2) C  12 - C  13           29.68    0.33    0.090
  17. BD (   1) C   9 - C  12        /154. RY*(   1) C   6                    0.91    1.67    0.035
  17. BD (   1) C   9 - C  12        /155. RY*(   2) C   6                    0.58    1.62    0.027
  17. BD (   1) C   9 - C  12        /227. RY*(   2) C  10                    1.03    1.76    0.038
  17. BD (   1) C   9 - C  12        /278. RY*(   2) C  13                    2.42    1.83    0.060
  17. BD (   1) C   9 - C  12        /383. BD*(   1) C   5 - C   6            1.57    1.36    0.042
  17. BD (   1) C   9 - C  12        /386. BD*(   1) C   6 - C   9            2.51    1.28    0.051
  17. BD (   1) C   9 - C  12        /387. BD*(   1) C   9 - C  10            3.13    1.39    0.059
  17. BD (   1) C   9 - C  12        /391. BD*(   1) C  10 - H  19            2.86    1.28    0.054
  17. BD (   1) C   9 - C  12        /395. BD*(   1) C  12 - C  13            3.25    1.38    0.060
  17. BD (   1) C   9 - C  12        /397. BD*(   1) C  12 - H  18            1.24    1.26    0.035
  17. BD (   1) C   9 - C  12        /399. BD*(   1) C  13 - H  17            2.36    1.24    0.048
  18. BD (   1) C  10 - C  11        /209. RY*(   1) C   9                    2.17    1.98    0.059
  18. BD (   1) C  10 - C  11        /294. RY*(   1) C  14                    1.53    1.72    0.046
  18. BD (   1) C  10 - C  11        /333. RY*(   2)Cl  16                    0.55    1.47    0.026
  18. BD (   1) C  10 - C  11        /386. BD*(   1) C   6 - C   9            2.84    1.32    0.055
  18. BD (   1) C  10 - C  11        /387. BD*(   1) C   9 - C  10            3.45    1.42    0.063
  18. BD (   1) C  10 - C  11        /391. BD*(   1) C  10 - H  19            1.16    1.31    0.035
  18. BD (   1) C  10 - C  11        /392. BD*(   1) C  11 - C  14            5.43    1.39    0.078
  18. BD (   1) C  10 - C  11        /400. BD*(   1) C  14 -Cl  15            6.10    1.00    0.070
  19. BD (   1) C  10 - H  19        /209. RY*(   1) C   9                    0.73    1.76    0.032
  19. BD (   1) C  10 - H  19        /210. RY*(   2) C   9                    1.31    1.73    0.043
  19. BD (   1) C  10 - H  19        /243. RY*(   1) C  11                    0.89    1.50    0.033
  19. BD (   1) C  10 - H  19        /387. BD*(   1) C   9 - C  10            1.33    1.19    0.036
  19. BD (   1) C  10 - H  19        /389. BD*(   1) C   9 - C  12            4.55    1.18    0.066
  19. BD (   1) C  10 - H  19        /390. BD*(   1) C  10 - C  11            0.96    1.18    0.030
  19. BD (   1) C  10 - H  19        /392. BD*(   1) C  11 - C  14            4.88    1.17    0.068
  19. BD (   1) C  10 - H  19        /394. BD*(   1) C  11 -Cl  16            0.63    0.78    0.020
  20. BD (   1) C  11 - C  14        /226. RY*(   1) C  10                    1.95    1.81    0.053
  20. BD (   1) C  11 - C  14        /277. RY*(   1) C  13                    1.66    1.79    0.049
  20. BD (   1) C  11 - C  14        /278. RY*(   2) C  13                    0.52    1.90    0.028
  20. BD (   1) C  11 - C  14        /390. BD*(   1) C  10 - C  11            4.27    1.44    0.070
  20. BD (   1) C  11 - C  14        /391. BD*(   1) C  10 - H  19            1.74    1.35    0.043
  20. BD (   1) C  11 - C  14        /398. BD*(   1) C  13 - C  14            4.73    1.44    0.074
  20. BD (   1) C  11 - C  14        /399. BD*(   1) C  13 - H  17            2.15    1.31    0.048
  21. BD (   2) C  11 - C  14        /228. RY*(   3) C  10                    0.76    0.99    0.026
  21. BD (   2) C  11 - C  14        /229. RY*(   4) C  10                    0.70    1.19    0.028
  21. BD (   2) C  11 - C  14        /280. RY*(   4) C  13                    1.69    1.40    0.047
  21. BD (   2) C  11 - C  14        /311. RY*(   1)Cl  15                    2.19    1.03    0.046
  21. BD (   2) C  11 - C  14        /332. RY*(   1)Cl  16                    2.01    1.03    0.044
  21. BD (   2) C  11 - C  14        /388. BD*(   2) C   9 - C  10           21.83    0.41    0.086
  21. BD (   2) C  11 - C  14        /396. BD*(   2) C  12 - C  13           24.46    0.39    0.089
  22. BD (   1) C  11 -Cl  16        /226. RY*(   1) C  10                    0.97    1.79    0.037
  22. BD (   1) C  11 -Cl  16        /387. BD*(   1) C   9 - C  10            2.48    1.44    0.054
  22. BD (   1) C  11 -Cl  16        /398. BD*(   1) C  13 - C  14            2.56    1.43    0.054
  23. BD (   1) C  12 - C  13        /210. RY*(   2) C   9                    2.15    1.94    0.058
  23. BD (   1) C  12 - C  13        /295. RY*(   2) C  14                    1.67    1.78    0.049
  23. BD (   1) C  12 - C  13        /386. BD*(   1) C   6 - C   9            3.38    1.30    0.059
  23. BD (   1) C  12 - C  13        /389. BD*(   1) C   9 - C  12            3.41    1.39    0.062
  23. BD (   1) C  12 - C  13        /397. BD*(   1) C  12 - H  18            0.95    1.28    0.031
  23. BD (   1) C  12 - C  13        /398. BD*(   1) C  13 - C  14            3.97    1.39    0.066
  23. BD (   1) C  12 - C  13        /399. BD*(   1) C  13 - H  17            1.24    1.26    0.035
  23. BD (   1) C  12 - C  13        /400. BD*(   1) C  14 -Cl  15            5.54    0.98    0.066
  24. BD (   2) C  12 - C  13        /296. RY*(   3) C  14                    0.67    1.39    0.029
  24. BD (   2) C  12 - C  13        /388. BD*(   2) C   9 - C  10           24.39    0.38    0.086
  24. BD (   2) C  12 - C  13        /393. BD*(   2) C  11 - C  14           29.03    0.31    0.089
  25. BD (   1) C  12 - H  18        /209. RY*(   1) C   9                    1.64    1.77    0.048
  25. BD (   1) C  12 - H  18        /210. RY*(   2) C   9                    0.52    1.75    0.027
  25. BD (   1) C  12 - H  18        /277. RY*(   1) C  13                    0.96    1.55    0.035
  25. BD (   1) C  12 - H  18        /387. BD*(   1) C   9 - C  10            4.24    1.21    0.064
  25. BD (   1) C  12 - H  18        /389. BD*(   1) C   9 - C  12            0.95    1.20    0.030
  25. BD (   1) C  12 - H  18        /395. BD*(   1) C  12 - C  13            0.66    1.21    0.025
  25. BD (   1) C  12 - H  18        /398. BD*(   1) C  13 - C  14            4.03    1.20    0.062
  25. BD (   1) C  12 - H  18        /399. BD*(   1) C  13 - H  17            0.63    1.07    0.023
  26. BD (   1) C  13 - C  14        /243. RY*(   1) C  11                    1.60    1.74    0.047
  26. BD (   1) C  13 - C  14        /260. RY*(   1) C  12                    1.19    1.90    0.043
  26. BD (   1) C  13 - C  14        /261. RY*(   2) C  12                    1.56    1.96    0.050
  26. BD (   1) C  13 - C  14        /312. RY*(   2)Cl  15                    0.61    1.47    0.027
  26. BD (   1) C  13 - C  14        /392. BD*(   1) C  11 - C  14            5.72    1.41    0.080
  26. BD (   1) C  13 - C  14        /394. BD*(   1) C  11 -Cl  16            5.61    1.02    0.067
  26. BD (   1) C  13 - C  14        /395. BD*(   1) C  12 - C  13            3.33    1.43    0.062
  26. BD (   1) C  13 - C  14        /397. BD*(   1) C  12 - H  18            2.02    1.31    0.046
  26. BD (   1) C  13 - C  14        /399. BD*(   1) C  13 - H  17            1.29    1.29    0.037
  27. BD (   1) C  13 - H  17        /260. RY*(   1) C  12                    1.10    1.69    0.039
  27. BD (   1) C  13 - H  17        /294. RY*(   1) C  14                    0.93    1.53    0.034
  27. BD (   1) C  13 - H  17        /389. BD*(   1) C   9 - C  12            4.04    1.22    0.063
  27. BD (   1) C  13 - H  17        /392. BD*(   1) C  11 - C  14            4.28    1.20    0.064
  27. BD (   1) C  13 - H  17        /395. BD*(   1) C  12 - C  13            1.03    1.23    0.032
  27. BD (   1) C  13 - H  17        /397. BD*(   1) C  12 - H  18            0.58    1.10    0.023
  27. BD (   1) C  13 - H  17        /398. BD*(   1) C  13 - C  14            1.05    1.21    0.032
  28. BD (   1) C  14 -Cl  15        /243. RY*(   1) C  11                    0.52    1.75    0.027
  28. BD (   1) C  14 -Cl  15        /277. RY*(   1) C  13                    0.87    1.78    0.035
  28. BD (   1) C  14 -Cl  15        /390. BD*(   1) C  10 - C  11            2.39    1.43    0.052
  28. BD (   1) C  14 -Cl  15        /395. BD*(   1) C  12 - C  13            2.47    1.45    0.053
  29. CR (   1) C   1                / 87. RY*(   2) C   2                    1.64   11.39    0.122
  29. CR (   1) C   1                / 90. RY*(   5) C   2                    0.65   11.64    0.078
  29. CR (   1) C   1                /121. RY*(   2) C   4                    1.97   11.26    0.133
  29. CR (   1) C   1                /124. RY*(   5) C   4                    0.58   11.40    0.072
  29. CR (   1) C   1                /374. BD*(   2) C   1 - C   2            9.02   10.60    0.281
  29. CR (   1) C   1                /377. BD*(   1) C   2 - C   3            1.00   11.06    0.095
  29. CR (   1) C   1                /381. BD*(   1) C   4 - C   5            0.59   11.01    0.073
  29. CR (   1) C   1                /382. BD*(   1) C   4 -Cl   8            1.07   10.66    0.096
  30. CR (   1) C   2                / 69. RY*(   1) C   1                    1.22   11.19    0.104
  30. CR (   1) C   2                / 72. RY*(   4) C   1                    0.62   11.56    0.076
  30. CR (   1) C   2                /103. RY*(   1) C   3                    0.57   11.53    0.072
  30. CR (   1) C   2                /104. RY*(   2) C   3                    1.03   11.43    0.097
  30. CR (   1) C   2                /108. RY*(   6) C   3                    0.53   11.73    0.070
  30. CR (   1) C   2                /374. BD*(   2) C   1 - C   2            8.69   10.59    0.276
  30. CR (   1) C   2                /375. BD*(   1) C   1 - C   4            0.93   11.03    0.091
  30. CR (   1) C   2                /380. BD*(   1) C   3 - H  20            0.51   10.93    0.067
  31. CR (   1) C   3                / 86. RY*(   1) C   2                    0.72   10.99    0.079
  31. CR (   1) C   3                / 87. RY*(   2) C   2                    0.93   11.37    0.092
  31. CR (   1) C   3                /154. RY*(   1) C   6                    1.21   11.31    0.105
  31. CR (   1) C   3                /373. BD*(   1) C   1 - C   2            2.26   10.92    0.141
  31. CR (   1) C   3                /374. BD*(   2) C   1 - C   2            0.92   10.57    0.090
  31. CR (   1) C   3                /383. BD*(   1) C   5 - C   6            0.65   11.00    0.077
  31. CR (   1) C   3                /386. BD*(   1) C   6 - C   9            0.67   10.92    0.077
  32. CR (   1) C   4                / 69. RY*(   1) C   1                    0.77   11.23    0.083
  32. CR (   1) C   4                / 70. RY*(   2) C   1                    1.08   11.17    0.098
  32. CR (   1) C   4                /138. RY*(   2) C   5                    1.52   11.87    0.120
  32. CR (   1) C   4                /373. BD*(   1) C   1 - C   2            2.15   10.98    0.138
  32. CR (   1) C   4                /374. BD*(   2) C   1 - C   2            0.80   10.63    0.084
  32. CR (   1) C   4                /382. BD*(   1) C   4 -Cl   8            1.85   10.69    0.127
  32. CR (   1) C   4                /383. BD*(   1) C   5 - C   6            0.56   11.05    0.071
  32. CR (   1) C   4                /385. BD*(   1) C   5 - O   7            0.60   11.10    0.073
  33. CR (   1) C   5                /121. RY*(   2) C   4                    1.84   11.27    0.129
  33. CR (   1) C   5                /155. RY*(   2) C   6                    0.79   11.28    0.084
  33. CR (   1) C   5                /157. RY*(   4) C   6                    0.52   11.38    0.069
  33. CR (   1) C   5                /375. BD*(   1) C   1 - C   4            1.62   11.05    0.121
  33. CR (   1) C   5                /379. BD*(   1) C   3 - C   6            0.69   11.05    0.079
  33. CR (   1) C   5                /381. BD*(   1) C   4 - C   5            0.62   11.02    0.075
  33. CR (   1) C   5                /382. BD*(   1) C   4 -Cl   8            0.91   10.67    0.089
  33. CR (   1) C   5                /386. BD*(   1) C   6 - C   9            0.81   10.95    0.085
  34. CR (   1) C   6                /104. RY*(   2) C   3                    1.52   11.40    0.117
  34. CR (   1) C   6                /138. RY*(   2) C   5                    1.10   11.80    0.102
  34. CR (   1) C   6                /140. RY*(   4) C   5                    0.58   12.07    0.075
  34. CR (   1) C   6                /209. RY*(   1) C   9                    0.57   11.57    0.073
  34. CR (   1) C   6                /377. BD*(   1) C   2 - C   3            1.26   11.02    0.106
  34. CR (   1) C   6                /385. BD*(   1) C   5 - O   7            0.74   11.03    0.081
  34. CR (   1) C   6                /387. BD*(   1) C   9 - C  10            0.65   11.01    0.076
  34. CR (   1) C   6                /389. BD*(   1) C   9 - C  12            0.62   11.00    0.074
  35. CR (   1) O   7                /137. RY*(   1) C   5                    4.90   20.34    0.283
  35. CR (   1) O   7                /381. BD*(   1) C   4 - C   5            0.71   19.87    0.108
  35. CR (   1) O   7                /383. BD*(   1) C   5 - C   6            0.71   19.87    0.107
  37. CR (   2)Cl   8                /122. RY*(   3) C   4                    2.10   11.69    0.140
  37. CR (   2)Cl   8                /381. BD*(   1) C   4 - C   5            0.68   11.48    0.080
  41. CR (   1) C   9                /160. RY*(   7) C   6                    0.57   11.32    0.072
  41. CR (   1) C   9                /226. RY*(   1) C  10                    0.60   11.39    0.074
  41. CR (   1) C   9                /227. RY*(   2) C  10                    0.66   11.41    0.078
  41. CR (   1) C   9                /261. RY*(   2) C  12                    1.20   11.56    0.105
  41. CR (   1) C   9                /383. BD*(   1) C   5 - C   6            0.52   11.01    0.068
  41. CR (   1) C   9                /390. BD*(   1) C  10 - C  11            0.70   11.02    0.079
  41. CR (   1) C   9                /395. BD*(   1) C  12 - C  13            0.70   11.03    0.079
  42. CR (   1) C  10                /210. RY*(   2) C   9                    1.77   11.55    0.128
  42. CR (   1) C  10                /212. RY*(   4) C   9                    0.53   11.57    0.070
  42. CR (   1) C  10                /243. RY*(   1) C  11                    2.30   11.32    0.144
  42. CR (   1) C  10                /247. RY*(   5) C  11                    0.57   11.34    0.072
  42. CR (   1) C  10                /363. RY*(   1) H  19                    0.57   11.72    0.073
  42. CR (   1) C  10                /386. BD*(   1) C   6 - C   9            0.76   10.91    0.082
  42. CR (   1) C  10                /389. BD*(   1) C   9 - C  12            0.71   11.01    0.080
  42. CR (   1) C  10                /392. BD*(   1) C  11 - C  14            1.02   10.99    0.096
  42. CR (   1) C  10                /394. BD*(   1) C  11 -Cl  16            0.91   10.60    0.088
  43. CR (   1) C  11                /227. RY*(   2) C  10                    1.69   11.48    0.124
  43. CR (   1) C  11                /294. RY*(   1) C  14                    0.71   11.40    0.080
  43. CR (   1) C  11                /295. RY*(   2) C  14                    2.10   11.47    0.139
  43. CR (   1) C  11                /387. BD*(   1) C   9 - C  10            0.77   11.10    0.083
  43. CR (   1) C  11                /390. BD*(   1) C  10 - C  11            0.84   11.08    0.087
  43. CR (   1) C  11                /392. BD*(   1) C  11 - C  14            1.06   11.07    0.098
  43. CR (   1) C  11                /394. BD*(   1) C  11 -Cl  16            2.60   10.68    0.150
  43. CR (   1) C  11                /398. BD*(   1) C  13 - C  14            0.82   11.08    0.085
  43. CR (   1) C  11                /400. BD*(   1) C  14 -Cl  15            1.32   10.68    0.107
  44. CR (   1) C  12                /209. RY*(   1) C   9                    1.80   11.59    0.129
  44. CR (   1) C  12                /277. RY*(   1) C  13                    0.59   11.36    0.073
  44. CR (   1) C  12                /278. RY*(   2) C  13                    0.85   11.47    0.088
  44. CR (   1) C  12                /386. BD*(   1) C   6 - C   9            0.80   10.92    0.084
  44. CR (   1) C  12                /387. BD*(   1) C   9 - C  10            0.63   11.02    0.075
  44. CR (   1) C  12                /398. BD*(   1) C  13 - C  14            0.73   11.01    0.081
  45. CR (   1) C  13                /261. RY*(   2) C  12                    1.43   11.56    0.115
  45. CR (   1) C  13                /294. RY*(   1) C  14                    2.42   11.33    0.148
  45. CR (   1) C  13                /389. BD*(   1) C   9 - C  12            0.84   11.02    0.086
  45. CR (   1) C  13                /392. BD*(   1) C  11 - C  14            1.00   11.00    0.095
  45. CR (   1) C  13                /400. BD*(   1) C  14 -Cl  15            0.96   10.61    0.091
  46. CR (   1) C  14                /243. RY*(   1) C  11                    0.71   11.40    0.081
  46. CR (   1) C  14                /244. RY*(   2) C  11                    2.15   11.47    0.140
  46. CR (   1) C  14                /278. RY*(   2) C  13                    1.75   11.54    0.127
  46. CR (   1) C  14                /390. BD*(   1) C  10 - C  11            0.75   11.08    0.082
  46. CR (   1) C  14                /392. BD*(   1) C  11 - C  14            1.04   11.07    0.097
  46. CR (   1) C  14                /394. BD*(   1) C  11 -Cl  16            1.23   10.68    0.103
  46. CR (   1) C  14                /395. BD*(   1) C  12 - C  13            0.67   11.10    0.077
  46. CR (   1) C  14                /398. BD*(   1) C  13 - C  14            0.92   11.08    0.091
  46. CR (   1) C  14                /400. BD*(   1) C  14 -Cl  15            2.62   10.68    0.150
  48. CR (   2)Cl  15                /294. RY*(   1) C  14                    0.68   11.87    0.080
  48. CR (   2)Cl  15                /295. RY*(   2) C  14                    1.60   11.94    0.124
  48. CR (   2)Cl  15                /392. BD*(   1) C  11 - C  14            0.62   11.54    0.076
  48. CR (   2)Cl  15                /398. BD*(   1) C  13 - C  14            0.63   11.55    0.077
  53. CR (   2)Cl  16                /243. RY*(   1) C  11                    0.73   11.86    0.083
  53. CR (   2)Cl  16                /244. RY*(   2) C  11                    1.64   11.93    0.125
  53. CR (   2)Cl  16                /390. BD*(   1) C  10 - C  11            0.68   11.54    0.080
  53. CR (   2)Cl  16                /392. BD*(   1) C  11 - C  14            0.60   11.53    0.075
  57. LP (   1) O   7                /137. RY*(   1) C   5                   12.96    1.79    0.136
  57. LP (   1) O   7                /149. RY*(  13) C   5                    0.68    2.71    0.038
  57. LP (   1) O   7                /381. BD*(   1) C   4 - C   5            1.41    1.32    0.039
  57. LP (   1) O   7                /383. BD*(   1) C   5 - C   6            2.93    1.33    0.056
  58. LP (   2) O   7                /138. RY*(   2) C   5                    1.87    1.67    0.051
  58. LP (   2) O   7                /140. RY*(   4) C   5                    1.42    1.94    0.048
  58. LP (   2) O   7                /141. RY*(   5) C   5                    0.63    1.81    0.031
  58. LP (   2) O   7                /375. BD*(   1) C   1 - C   4            0.77    0.87    0.024
  58. LP (   2) O   7                /381. BD*(   1) C   4 - C   5           19.75    0.85    0.117
  58. LP (   2) O   7                /383. BD*(   1) C   5 - C   6           15.69    0.86    0.105
  59. LP (   3) O   7                /139. RY*(   3) C   5                    3.75    1.70    0.079
  59. LP (   3) O   7                /144. RY*(   8) C   5                    1.45    1.28    0.043
  59. LP (   3) O   7                /171. RY*(   1) O   7                    0.85    0.86    0.027
  59. LP (   3) O   7                /376. BD*(   2) C   1 - C   4            0.67    0.30    0.013
  59. LP (   3) O   7                /384. BD*(   2) C   5 - C   6          106.62    0.30    0.166
  60. LP (   1)Cl   8                /120. RY*(   1) C   4                    0.67    1.80    0.031
  60. LP (   1)Cl   8                /122. RY*(   3) C   4                    2.92    1.76    0.064
  60. LP (   1)Cl   8                /375. BD*(   1) C   1 - C   4            1.33    1.58    0.041
  60. LP (   1)Cl   8                /381. BD*(   1) C   4 - C   5            1.13    1.55    0.038
  61. LP (   2)Cl   8                /121. RY*(   2) C   4                    0.90    1.18    0.029
  61. LP (   2)Cl   8                /374. BD*(   2) C   1 - C   2            1.03    0.52    0.021
  61. LP (   2)Cl   8                /375. BD*(   1) C   1 - C   4            3.72    0.96    0.053
  61. LP (   2)Cl   8                /381. BD*(   1) C   4 - C   5            5.57    0.94    0.065
  62. LP (   3)Cl   8                /123. RY*(   4) C   4                    0.65    1.34    0.027
  62. LP (   3)Cl   8                /125. RY*(   6) C   4                    0.72    1.56    0.030
  62. LP (   3)Cl   8                /376. BD*(   2) C   1 - C   4           11.67    0.42    0.069
  63. LP (   1)Cl  15                /294. RY*(   1) C  14                    1.14    1.95    0.042
  63. LP (   1)Cl  15                /295. RY*(   2) C  14                    2.57    2.02    0.064
  63. LP (   1)Cl  15                /392. BD*(   1) C  11 - C  14            1.40    1.62    0.043
  63. LP (   1)Cl  15                /398. BD*(   1) C  13 - C  14            1.65    1.63    0.047
  64. LP (   2)Cl  15                /294. RY*(   1) C  14                    0.83    1.32    0.030
  64. LP (   2)Cl  15                /295. RY*(   2) C  14                    0.50    1.40    0.024
  64. LP (   2)Cl  15                /392. BD*(   1) C  11 - C  14            5.55    0.99    0.067
  64. LP (   2)Cl  15                /395. BD*(   1) C  12 - C  13            0.70    1.02    0.024
  64. LP (   2)Cl  15                /398. BD*(   1) C  13 - C  14            4.54    1.01    0.060
  65. LP (   3)Cl  15                /296. RY*(   3) C  14                    0.93    1.48    0.034
  65. LP (   3)Cl  15                /301. RY*(   8) C  14                    0.53    1.45    0.025
  65. LP (   3)Cl  15                /393. BD*(   2) C  11 - C  14           15.73    0.41    0.081
  66. LP (   1)Cl  16                /243. RY*(   1) C  11                    1.19    1.94    0.043
  66. LP (   1)Cl  16                /244. RY*(   2) C  11                    2.64    2.01    0.065
  66. LP (   1)Cl  16                /390. BD*(   1) C  10 - C  11            1.67    1.63    0.047
  66. LP (   1)Cl  16                /392. BD*(   1) C  11 - C  14            1.42    1.61    0.043
  67. LP (   2)Cl  16                /243. RY*(   1) C  11                    0.94    1.32    0.032
  67. LP (   2)Cl  16                /387. BD*(   1) C   9 - C  10            0.59    1.01    0.022
  67. LP (   2)Cl  16                /390. BD*(   1) C  10 - C  11            4.67    1.00    0.061
  67. LP (   2)Cl  16                /392. BD*(   1) C  11 - C  14            5.51    0.99    0.066
  68. LP (   3)Cl  16                /245. RY*(   3) C  11                    0.93    1.47    0.034
  68. LP (   3)Cl  16                /393. BD*(   2) C  11 - C  14           16.55    0.40    0.082
 376. BD*(   2) C   1 - C   4        / 73. RY*(   5) C   1                    4.78    0.48    0.098
 376. BD*(   2) C   1 - C   4        /123. RY*(   4) C   4                    1.72    0.92    0.081
 376. BD*(   2) C   1 - C   4        /188. RY*(   1)Cl   8                    0.89    0.58    0.046
 378. BD*(   2) C   2 - C   3        / 88. RY*(   3) C   2                    4.64    0.38    0.083
 378. BD*(   2) C   2 - C   3        /105. RY*(   3) C   3                    0.74    1.25    0.060
 378. BD*(   2) C   2 - C   3        /107. RY*(   5) C   3                    3.68    0.47    0.083
 384. BD*(   2) C   5 - C   6        /139. RY*(   3) C   5                    1.14    1.39    0.071
 384. BD*(   2) C   5 - C   6        /144. RY*(   8) C   5                    1.18    0.98    0.061
 384. BD*(   2) C   5 - C   6        /171. RY*(   1) O   7                    2.09    0.55    0.061
 384. BD*(   2) C   5 - C   6        /387. BD*(   1) C   9 - C  10            0.51    0.54    0.029
 388. BD*(   2) C   9 - C  10        /228. RY*(   3) C  10                    1.65    0.58    0.067
 388. BD*(   2) C   9 - C  10        /229. RY*(   4) C  10                    0.54    0.77    0.045
 388. BD*(   2) C   9 - C  10        /384. BD*(   2) C   5 - C   6          149.50    0.01    0.056
 393. BD*(   2) C  11 - C  14        /245. RY*(   3) C  11                    2.40    1.07    0.092
 393. BD*(   2) C  11 - C  14        /280. RY*(   4) C  13                    0.87    1.05    0.055
 393. BD*(   2) C  11 - C  14        /296. RY*(   3) C  14                    2.18    1.07    0.087
 393. BD*(   2) C  11 - C  14        /311. RY*(   1)Cl  15                    1.33    0.68    0.054
 393. BD*(   2) C  11 - C  14        /332. RY*(   1)Cl  16                    1.34    0.68    0.054
 393. BD*(   2) C  11 - C  14        /388. BD*(   2) C   9 - C  10           79.05    0.06    0.097
 393. BD*(   2) C  11 - C  14        /396. BD*(   2) C  12 - C  13          119.54    0.04    0.097
 396. BD*(   2) C  12 - C  13        /263. RY*(   4) C  12                    1.59    1.12    0.092
 396. BD*(   2) C  12 - C  13        /281. RY*(   5) C  13                    1.73    1.09    0.095
 396. BD*(   2) C  12 - C  13        /388. BD*(   2) C   9 - C  10          180.06    0.02    0.093


 Natural Bond Orbitals (Summary):

                                                            Principal Delocalizations
           NBO                        Occupancy    Energy   (geminal,vicinal,remote)
 ====================================================================================
 Molecular unit  1  (C12H4OCl3)
     1. BD (   1) C   1 - C   2          1.99139    -0.64188  104(v),121(v),382(v),381(v)
                                                    380(v)
     2. BD (   2) C   1 - C   2          1.88700    -0.23420  382(v),380(v),377(g),375(g)
                                                    120(v),381(v),379(v),103(v)
                                                    106(v)
     3. BD (   1) C   1 - C   4          1.97959    -0.69041  374(g),86(v),385(v),140(v)
                                                    381(g),373(g),87(v),377(v)
                                                    189(v),138(v)
     4. BD (   2) C   1 - C   4          1.77734    -0.19082  384(v),378(v),188(v),88(v)
                                                    143(v)
     5. BD (   1) C   2 - C   3          1.97813    -0.67783  374(g),386(v),70(v),379(g)
                                                    155(v),380(g),373(g),157(v)
                                                    69(v),375(v)
     6. BD (   2) C   2 - C   3          1.73605    -0.17955  376(v),384(v),73(v),378(g)
                                                    71(v),157(v)
     7. BD (   1) C   3 - C   6          1.95874    -0.63982  377(g),374(v),385(v),383(g)
                                                    386(g),387(v),373(v),87(v)
                                                    380(g),210(v),209(v),140(v)
                                                    138(v),388(v)
     8. BD (   1) C   3 - H  20          1.98273    -0.47159  383(v),373(v),86(v),154(v)
                                                    156(v),379(g),155(v),90(v)
     9. BD (   1) C   4 - C   5          1.96108    -0.64985  375(g),374(v),386(v),383(g)
                                                    373(v),69(v),385(g),154(v)
    10. BD (   1) C   4 -Cl   8          1.98958    -0.65773  373(v),383(v),137(v),69(v)
                                                    122(g)
    11. BD (   1) C   5 - C   6          1.96572    -0.61429  382(v),379(g),381(g),380(v)
                                                    386(g),389(v),385(g),210(v)
                                                    375(v),103(v),121(v),120(v)
                                                    122(v),172(v)
    12. BD (   2) C   5 - C   6          1.53235    -0.13911  378(v),376(v),388(v),171(v)
                                                    384(g),389(v),107(v),387(v)
                                                    211(v),105(v)
    13. BD (   1) C   5 - O   7          1.98856    -0.90124  375(v),381(g),383(g),379(v)
                                                    137(g)
    14. BD (   1) C   6 - C   9          1.96469    -0.58943  377(v),387(g),395(v),389(g)
                                                    390(v),379(g),383(g),381(v)
                                                    137(v),260(v),103(v),226(v)
    15. BD (   1) C   9 - C  10          1.96663    -0.66654  394(v),390(g),397(v),389(g)
                                                    386(g),244(v),379(v),391(g)
                                                    154(v),155(v),260(v)
    16. BD (   2) C   9 - C  10          1.59870    -0.18177  393(v),396(v),384(v),262(v)
                                                    379(v),157(v),383(v),246(v)
    17. BD (   1) C   9 - C  12          1.97454    -0.66963  395(g),387(g),391(v),386(g)
                                                    278(v),399(v),383(v),397(g)
                                                    227(v),154(v),155(v)
    18. BD (   1) C  10 - C  11          1.97209    -0.70278  400(v),392(g),387(g),386(v)
                                                    209(v),294(v),391(g),333(v)
    19. BD (   1) C  10 - H  19          1.97465    -0.47564  392(v),389(v),387(g),210(v)
                                                    390(g),243(v),209(v),394(v)
    20. BD (   1) C  11 - C  14          1.97912    -0.74118  398(g),390(g),399(v),226(v)
                                                    391(v),277(v),278(v)
    21. BD (   2) C  11 - C  14          1.71966    -0.24375  396(v),388(v),311(v),332(v)
                                                    280(v),228(v),229(v)
    22. BD (   1) C  11 -Cl  16          1.98885    -0.72346  398(v),387(v),226(v)
    23. BD (   1) C  12 - C  13          1.97141    -0.68454  400(v),398(g),389(g),386(v)
                                                    210(v),295(v),399(g),397(g)
    24. BD (   2) C  12 - C  13          1.69639    -0.20767  393(v),388(v),296(v)
    25. BD (   1) C  12 - H  18          1.97898    -0.49339  387(v),398(v),209(v),277(v)
                                                    389(g),395(g),399(v),210(v)
    26. BD (   1) C  13 - C  14          1.97281    -0.71739  392(g),394(v),395(g),397(v)
                                                    243(v),261(v),399(g),260(v)
                                                    312(v)
    27. BD (   1) C  13 - H  17          1.97858    -0.51038  392(v),389(v),260(v),398(g)
                                                    395(g),294(v),397(v)
    28. BD (   1) C  14 -Cl  15          1.98933    -0.73031  395(v),390(v),277(v),243(v)
    29. CR (   1) C   1                  1.99809   -10.32562  374(g),121(v),87(v),382(v)
                                                    377(v),90(v),381(v),124(v)
    30. CR (   1) C   2                  1.99825   -10.31782  374(g),69(v),104(v),375(v)
                                                    72(v),103(v),108(v),380(v)
    31. CR (   1) C   3                  1.99899   -10.30431  373(v),154(v),374(v),87(v)
                                                    86(v),386(v),383(v)
    32. CR (   1) C   4                  1.99853   -10.35563  373(v),382(g),138(v),70(v)
                                                    374(v),69(v),385(v),383(v)
    33. CR (   1) C   5                  1.99880   -10.33433  121(v),375(v),382(v),386(v)
                                                    155(v),379(v),381(g),157(v)
                                                    383(g)
    34. CR (   1) C   6                  1.99896   -10.28898  104(v),377(v),138(v),385(v)
                                                    387(v),389(v),140(v),209(v)
                                                    381(v)
    35. CR (   1) O   7                  1.99982   -19.18026  137(v),381(v),383(v)
    36. CR (   1)Cl   8                  2.00000  -101.09034   
    37. CR (   2)Cl   8                  1.99971   -10.79755  122(v),381(v)
    38. CR (   3)Cl   8                  1.99995    -7.39296   
    39. CR (   4)Cl   8                  1.99996    -7.39230   
    40. CR (   5)Cl   8                  1.99999    -7.39073   
    41. CR (   1) C   9                  1.99905   -10.31789  261(v),390(v),395(v),227(v)
                                                    226(v),160(v),383(v)
    42. CR (   1) C  10                  1.99898   -10.30028  243(v),210(v),392(v),394(v)
                                                    386(v),389(v),247(v),363(v)
                                                    212(v)
    43. CR (   1) C  11                  1.99843   -10.38259  394(g),295(v),227(v),400(v)
                                                    392(g),390(g),398(v),387(v)
                                                    294(v)
    44. CR (   1) C  12                  1.99915   -10.30651  209(v),278(v),386(v),398(v)
                                                    387(v),277(v)
    45. CR (   1) C  13                  1.99906   -10.31368  294(v),261(v),392(v),400(v)
                                                    389(v)
    46. CR (   1) C  14                  1.99842   -10.38104  400(g),244(v),278(v),394(v)
                                                    392(g),398(g),390(v),243(v)
                                                    395(v)
    47. CR (   1)Cl  15                  2.00000  -101.15516   
    48. CR (   2)Cl  15                  1.99972   -10.84740  295(v),294(v),398(v),392(v)
    49. CR (   3)Cl  15                  1.99992    -7.45455   
    50. CR (   4)Cl  15                  1.99999    -7.45019   
    51. CR (   5)Cl  15                  1.99999    -7.45027   
    52. CR (   1)Cl  16                  2.00000  -101.14782   
    53. CR (   2)Cl  16                  1.99971   -10.84302  244(v),243(v),390(v),392(v)
    54. CR (   3)Cl  16                  1.99998    -7.44496   
    55. CR (   4)Cl  16                  1.99993    -7.44786   
    56. CR (   5)Cl  16                  1.99999    -7.44451   
    57. LP (   1) O   7                  1.97993    -0.63546  137(v),383(v),381(v),149(v)
    58. LP (   2) O   7                  1.87981    -0.16107  381(v),383(v),138(v),140(v)
                                                    375(r),141(v)
    59. LP (   3) O   7                  1.63147    -0.12606  384(v),139(v),144(v),171(g)
                                                    376(r)
    60. LP (   1)Cl   8                  1.99394    -0.86733  122(v),375(v),381(v),120(v)
    61. LP (   2)Cl   8                  1.97388    -0.24861  381(v),375(v),374(r),121(v)
    62. LP (   3)Cl   8                  1.94637    -0.24516  376(v),125(v),123(v)
    63. LP (   1)Cl  15                  1.99302    -0.92901  295(v),398(v),392(v),294(v)
    64. LP (   2)Cl  15                  1.97085    -0.30384  392(v),398(v),294(v),395(r)
    65. LP (   3)Cl  15                  1.93752    -0.30087  393(v),296(v),301(v)
    66. LP (   1)Cl  16                  1.99281    -0.92390  244(v),390(v),392(v),243(v)
    67. LP (   2)Cl  16                  1.96996    -0.29603  392(v),390(v),243(v),387(r)
    68. LP (   3)Cl  16                  1.93324    -0.29343  393(v),245(v)
    69. RY*(   1) C   1                  0.00468     0.87118   
    70. RY*(   2) C   1                  0.00331     0.81448   
    71. RY*(   3) C   1                  0.00122     1.58113   
    72. RY*(   4) C   1                  0.00110     1.23968   
    73. RY*(   5) C   1                  0.00067     0.65760   
    74. RY*(   6) C   1                  0.00028     0.72466   
    75. RY*(   7) C   1                  0.00023     1.73944   
    76. RY*(   8) C   1                  0.00012     1.00730   
    77. RY*(   9) C   1                  0.00008     1.96380   
    78. RY*(  10) C   1                  0.00005     2.96115   
    79. RY*(  11) C   1                  0.00001     1.37695   
    80. RY*(  12) C   1                  0.00002     2.67548   
    81. RY*(  13) C   1                  0.00000     2.83891   
    82. RY*(  14) C   1                  0.00000     1.47678   
    83. RY*(  15) C   1                  0.00000    21.82699   
    84. RY*(  16) C   1                  0.00000     2.88862   
    85. RY*(  17) C   1                  0.00000     2.03087   
    86. RY*(   1) C   2                  0.00504     0.68834   
    87. RY*(   2) C   2                  0.00271     1.06163   
    88. RY*(   3) C   2                  0.00212     0.56116   
    89. RY*(   4) C   2                  0.00067     1.80014   
    90. RY*(   5) C   2                  0.00034     1.31179   
    91. RY*(   6) C   2                  0.00012     1.56496   
    92. RY*(   7) C   2                  0.00007     2.28419   
    93. RY*(   8) C   2                  0.00004     2.34728   
    94. RY*(   9) C   2                  0.00003     0.72124   
    95. RY*(  10) C   2                  0.00003     1.42426   
    96. RY*(  11) C   2                  0.00002     2.46132   
    97. RY*(  12) C   2                  0.00002     1.42000   
    98. RY*(  13) C   2                  0.00000    21.66530   
    99. RY*(  14) C   2                  0.00001     2.89572   
   100. RY*(  15) C   2                  0.00001     1.60093   
   101. RY*(  16) C   2                  0.00000     2.90450   
   102. RY*(  17) C   2                  0.00001     1.83023   
   103. RY*(   1) C   3                  0.00615     1.21703   
   104. RY*(   2) C   3                  0.00306     1.10956   
   105. RY*(   3) C   3                  0.00184     1.42927   
   106. RY*(   4) C   3                  0.00139     1.22440   
   107. RY*(   5) C   3                  0.00092     0.65392   
   108. RY*(   6) C   3                  0.00022     1.41717   
   109. RY*(   7) C   3                  0.00012     2.45377   
   110. RY*(   8) C   3                  0.00012     1.50038   
   111. RY*(   9) C   3                  0.00007     2.75088   
   112. RY*(  10) C   3                  0.00006     1.88611   
   113. RY*(  11) C   3                  0.00004     1.64701   
   114. RY*(  12) C   3                  0.00002     1.07505   
   115. RY*(  13) C   3                  0.00001     3.26893   
   116. RY*(  14) C   3                  0.00000    17.41428   
   117. RY*(  15) C   3                  0.00001     1.73769   
   118. RY*(  16) C   3                  0.00000     2.94998   
   119. RY*(  17) C   3                  0.00001     6.62276   
   120. RY*(   1) C   4                  0.01009     0.93766   
   121. RY*(   2) C   4                  0.00623     0.93321   
   122. RY*(   3) C   4                  0.00456     0.89351   
   123. RY*(   4) C   4                  0.00229     1.09837   
   124. RY*(   5) C   4                  0.00118     1.07100   
   125. RY*(   6) C   4                  0.00105     1.31506   
   126. RY*(   7) C   4                  0.00069     2.40907   
   127. RY*(   8) C   4                  0.00045     1.66244   
   128. RY*(   9) C   4                  0.00013     2.35909   
   129. RY*(  10) C   4                  0.00012     0.63952   
   130. RY*(  11) C   4                  0.00006     2.46775   
   131. RY*(  12) C   4                  0.00005     2.11625   
   132. RY*(  13) C   4                  0.00002     1.01282   
   133. RY*(  14) C   4                  0.00002     4.28318   
   134. RY*(  15) C   4                  0.00002     2.30353   
   135. RY*(  16) C   4                  0.00000     2.94381   
   136. RY*(  17) C   4                  0.00000    21.28738   
   137. RY*(   1) C   5                  0.01363     1.15531   
   138. RY*(   2) C   5                  0.00738     1.50951   
   139. RY*(   3) C   5                  0.00663     1.57122   
   140. RY*(   4) C   5                  0.00258     1.77995   
   141. RY*(   5) C   5                  0.00145     1.65076   
   142. RY*(   6) C   5                  0.00072     1.41307   
   143. RY*(   7) C   5                  0.00067     1.41426   
   144. RY*(   8) C   5                  0.00032     1.15557   
   145. RY*(   9) C   5                  0.00018     3.40154   
   146. RY*(  10) C   5                  0.00010     9.24126   
   147. RY*(  11) C   5                  0.00009     3.02451   
   148. RY*(  12) C   5                  0.00007     5.28514   
   149. RY*(  13) C   5                  0.00003     2.07578   
   150. RY*(  14) C   5                  0.00002     1.49219   
   151. RY*(  15) C   5                  0.00001     6.45170   
   152. RY*(  16) C   5                  0.00000     2.82451   
   153. RY*(  17) C   5                  0.00001     4.51630   
   154. RY*(   1) C   6                  0.00688     1.00214   
   155. RY*(   2) C   6                  0.00624     0.94918   
   156. RY*(   3) C   6                  0.00433     1.02747   
   157. RY*(   4) C   6                  0.00326     1.05032   
   158. RY*(   5) C   6                  0.00167     0.79466   
   159. RY*(   6) C   6                  0.00089     0.91802   
   160. RY*(   7) C   6                  0.00078     0.99817   
   161. RY*(   8) C   6                  0.00060     1.24416   
   162. RY*(   9) C   6                  0.00032     1.78841   
   163. RY*(  10) C   6                  0.00024     2.26958   
   164. RY*(  11) C   6                  0.00014     2.18592   
   165. RY*(  12) C   6                  0.00010     2.67197   
   166. RY*(  13) C   6                  0.00007     2.53322   
   167. RY*(  14) C   6                  0.00004     2.66524   
   168. RY*(  15) C   6                  0.00004     7.59167   
   169. RY*(  16) C   6                  0.00000     2.89756   
   170. RY*(  17) C   6                  0.00001    17.59097   
   171. RY*(   1) O   7                  0.00267     0.73268   
   172. RY*(   2) O   7                  0.00229     0.92499   
   173. RY*(   3) O   7                  0.00055     0.70585   
   174. RY*(   4) O   7                  0.00019     1.72772   
   175. RY*(   5) O   7                  0.00013     1.33858   
   176. RY*(   6) O   7                  0.00008     1.62566   
   177. RY*(   7) O   7                  0.00006     1.43952   
   178. RY*(   8) O   7                  0.00002     5.71413   
   179. RY*(   9) O   7                  0.00002     1.38272   
   180. RY*(  10) O   7                  0.00001     3.45517   
   181. RY*(  11) O   7                  0.00001     3.58297   
   182. RY*(  12) O   7                  0.00000     5.28900   
   183. RY*(  13) O   7                  0.00000     5.23806   
   184. RY*(  14) O   7                  0.00001     3.14118   
   185. RY*(  15) O   7                  0.00000     3.24198   
   186. RY*(  16) O   7                  0.00000    49.74692   
   187. RY*(  17) O   7                  0.00000     3.17975   
   188. RY*(   1)Cl   8                  0.00525     0.75959   
   189. RY*(   2)Cl   8                  0.00261     0.76934   
   190. RY*(   3)Cl   8                  0.00195     0.75141   
   191. RY*(   4)Cl   8                  0.00023     0.99787   
   192. RY*(   5)Cl   8                  0.00016     1.58430   
   193. RY*(   6)Cl   8                  0.00013     0.68419   
   194. RY*(   7)Cl   8                  0.00003     0.55503   
   195. RY*(   8)Cl   8                  0.00003     1.10811   
   196. RY*(   9)Cl   8                  0.00002     0.69573   
   197. RY*(  10)Cl   8                  0.00001     0.84431   
   198. RY*(  11)Cl   8                  0.00001     1.20956   
   199. RY*(  12)Cl   8                  0.00000    24.87038   
   200. RY*(  13)Cl   8                  0.00000    24.97118   
   201. RY*(  14)Cl   8                  0.00001     3.46315   
   202. RY*(  15)Cl   8                  0.00000     3.27294   
   203. RY*(  16)Cl   8                  0.00000    25.05422   
   204. RY*(  17)Cl   8                  0.00000    18.27022   
   205. RY*(  18)Cl   8                  0.00000   207.66762   
   206. RY*(  19)Cl   8                  0.00000     3.44278   
   207. RY*(  20)Cl   8                  0.00000     1.18540   
   208. RY*(  21)Cl   8                  0.00001     1.06646   
   209. RY*(   1) C   9                  0.00656     1.28019   
   210. RY*(   2) C   9                  0.00585     1.25294   
   211. RY*(   3) C   9                  0.00169     1.16130   
   212. RY*(   4) C   9                  0.00078     1.26904   
   213. RY*(   5) C   9                  0.00058     1.37878   
   214. RY*(   6) C   9                  0.00049     1.68387   
   215. RY*(   7) C   9                  0.00017     2.39942   
   216. RY*(   8) C   9                  0.00017     1.46300   
   217. RY*(   9) C   9                  0.00013     1.50973   
   218. RY*(  10) C   9                  0.00009     2.66879   
   219. RY*(  11) C   9                  0.00008     4.15059   
   220. RY*(  12) C   9                  0.00005     2.03563   
   221. RY*(  13) C   9                  0.00005     2.86183   
   222. RY*(  14) C   9                  0.00004     2.84095   
   223. RY*(  15) C   9                  0.00002     0.94085   
   224. RY*(  16) C   9                  0.00001     2.96866   
   225. RY*(  17) C   9                  0.00000    19.69959   
   226. RY*(   1) C  10                  0.00571     1.06840   
   227. RY*(   2) C  10                  0.00300     1.09456   
   228. RY*(   3) C  10                  0.00167     0.74378   
   229. RY*(   4) C  10                  0.00089     0.94205   
   230. RY*(   5) C  10                  0.00069     1.47712   
   231. RY*(   6) C  10                  0.00030     0.85273   
   232. RY*(   7) C  10                  0.00017     1.37328   
   233. RY*(   8) C  10                  0.00017     3.16036   
   234. RY*(   9) C  10                  0.00012     2.41856   
   235. RY*(  10) C  10                  0.00010     3.37277   
   236. RY*(  11) C  10                  0.00006     1.56828   
   237. RY*(  12) C  10                  0.00007     2.13781   
   238. RY*(  13) C  10                  0.00004     1.49582   
   239. RY*(  14) C  10                  0.00002     1.07606   
   240. RY*(  15) C  10                  0.00000    21.88068   
   241. RY*(  16) C  10                  0.00000     2.99797   
   242. RY*(  17) C  10                  0.00001     2.61962   
   243. RY*(   1) C  11                  0.00763     1.02059   
   244. RY*(   2) C  11                  0.00618     1.08828   
   245. RY*(   3) C  11                  0.00272     1.17743   
   246. RY*(   4) C  11                  0.00108     1.64577   
   247. RY*(   5) C  11                  0.00078     1.04277   
   248. RY*(   6) C  11                  0.00060     2.18054   
   249. RY*(   7) C  11                  0.00046     2.02618   
   250. RY*(   8) C  11                  0.00023     1.27885   
   251. RY*(   9) C  11                  0.00015     3.27679   
   252. RY*(  10) C  11                  0.00007     3.62749   
   253. RY*(  11) C  11                  0.00008     0.67407   
   254. RY*(  12) C  11                  0.00005     1.05413   
   255. RY*(  13) C  11                  0.00004     1.67302   
   256. RY*(  14) C  11                  0.00002     2.20066   
   257. RY*(  15) C  11                  0.00002     1.40875   
   258. RY*(  16) C  11                  0.00000     2.86492   
   259. RY*(  17) C  11                  0.00000    20.75029   
   260. RY*(   1) C  12                  0.00528     1.18063   
   261. RY*(   2) C  12                  0.00224     1.24234   
   262. RY*(   3) C  12                  0.00084     1.07421   
   263. RY*(   4) C  12                  0.00068     1.26261   
   264. RY*(   5) C  12                  0.00049     1.01116   
   265. RY*(   6) C  12                  0.00024     1.17345   
   266. RY*(   7) C  12                  0.00017     1.78752   
   267. RY*(   8) C  12                  0.00014     2.49406   
   268. RY*(   9) C  12                  0.00010     3.01418   
   269. RY*(  10) C  12                  0.00007     1.22038   
   270. RY*(  11) C  12                  0.00005     1.90158   
   271. RY*(  12) C  12                  0.00003     2.37233   
   272. RY*(  13) C  12                  0.00003     2.36711   
   273. RY*(  14) C  12                  0.00001     3.64932   
   274. RY*(  15) C  12                  0.00000     2.93406   
   275. RY*(  16) C  12                  0.00000    18.21823   
   276. RY*(  17) C  12                  0.00001     3.16405   
   277. RY*(   1) C  13                  0.00595     1.05335   
   278. RY*(   2) C  13                  0.00276     1.15897   
   279. RY*(   3) C  13                  0.00101     1.00726   
   280. RY*(   4) C  13                  0.00098     1.15476   
   281. RY*(   5) C  13                  0.00055     1.23888   
   282. RY*(   6) C  13                  0.00032     1.42041   
   283. RY*(   7) C  13                  0.00023     0.75690   
   284. RY*(   8) C  13                  0.00016     2.95561   
   285. RY*(   9) C  13                  0.00011     2.50452   
   286. RY*(  10) C  13                  0.00005     2.42982   
   287. RY*(  11) C  13                  0.00004     2.19853   
   288. RY*(  12) C  13                  0.00002     1.29149   
   289. RY*(  13) C  13                  0.00001     2.48363   
   290. RY*(  14) C  13                  0.00002     1.87292   
   291. RY*(  15) C  13                  0.00001     1.42833   
   292. RY*(  16) C  13                  0.00000     2.87235   
   293. RY*(  17) C  13                  0.00000    21.45733   
   294. RY*(   1) C  14                  0.00734     1.01925   
   295. RY*(   2) C  14                  0.00641     1.09224   
   296. RY*(   3) C  14                  0.00268     1.17765   
   297. RY*(   4) C  14                  0.00081     1.20834   
   298. RY*(   5) C  14                  0.00075     1.40176   
   299. RY*(   6) C  14                  0.00068     2.08143   
   300. RY*(   7) C  14                  0.00051     2.07905   
   301. RY*(   8) C  14                  0.00038     1.14642   
   302. RY*(   9) C  14                  0.00014     3.43490   
   303. RY*(  10) C  14                  0.00011     3.31342   
   304. RY*(  11) C  14                  0.00008     0.42049   
   305. RY*(  12) C  14                  0.00004     2.00668   
   306. RY*(  13) C  14                  0.00003     1.32163   
   307. RY*(  14) C  14                  0.00001     1.42459   
   308. RY*(  15) C  14                  0.00002     1.97818   
   309. RY*(  16) C  14                  0.00000     2.88550   
   310. RY*(  17) C  14                  0.00000    20.91248   
   311. RY*(   1)Cl  15                  0.00408     0.78378   
   312. RY*(   2)Cl  15                  0.00242     0.75344   
   313. RY*(   3)Cl  15                  0.00083     0.70101   
   314. RY*(   4)Cl  15                  0.00039     0.64398   
   315. RY*(   5)Cl  15                  0.00016     0.79313   
   316. RY*(   6)Cl  15                  0.00014     0.37967   
   317. RY*(   7)Cl  15                  0.00007     0.87352   
   318. RY*(   8)Cl  15                  0.00004     1.02242   
   319. RY*(   9)Cl  15                  0.00004     2.01972   
   320. RY*(  10)Cl  15                  0.00001     0.95395   
   321. RY*(  11)Cl  15                  0.00001     3.77364   
   322. RY*(  12)Cl  15                  0.00000    24.48423   
   323. RY*(  13)Cl  15                  0.00000    24.72363   
   324. RY*(  14)Cl  15                  0.00001     3.42350   
   325. RY*(  15)Cl  15                  0.00000     3.60498   
   326. RY*(  16)Cl  15                  0.00000    24.56468   
   327. RY*(  17)Cl  15                  0.00001     1.04079   
   328. RY*(  18)Cl  15                  0.00001     0.89072   
   329. RY*(  19)Cl  15                  0.00000    18.27382   
   330. RY*(  20)Cl  15                  0.00000   207.62709   
   331. RY*(  21)Cl  15                  0.00000     0.99652   
   332. RY*(   1)Cl  16                  0.00374     0.78701   
   333. RY*(   2)Cl  16                  0.00227     0.76695   
   334. RY*(   3)Cl  16                  0.00077     0.66454   
   335. RY*(   4)Cl  16                  0.00029     0.66979   
   336. RY*(   5)Cl  16                  0.00015     0.80292   
   337. RY*(   6)Cl  16                  0.00012     0.38562   
   338. RY*(   7)Cl  16                  0.00008     0.76597   
   339. RY*(   8)Cl  16                  0.00006     0.94674   
   340. RY*(   9)Cl  16                  0.00004     1.92222   
   341. RY*(  10)Cl  16                  0.00001     1.02065   
   342. RY*(  11)Cl  16                  0.00002     1.15586   
   343. RY*(  12)Cl  16                  0.00000    24.62823   
   344. RY*(  13)Cl  16                  0.00000    24.57052   
   345. RY*(  14)Cl  16                  0.00001     3.75043   
   346. RY*(  15)Cl  16                  0.00000     3.57670   
   347. RY*(  16)Cl  16                  0.00000    24.63896   
   348. RY*(  17)Cl  16                  0.00000    18.18945   
   349. RY*(  18)Cl  16                  0.00001     0.95309   
   350. RY*(  19)Cl  16                  0.00000   207.65249   
   351. RY*(  20)Cl  16                  0.00001     3.69929   
   352. RY*(  21)Cl  16                  0.00000     1.02932   
   353. RY*(   1) H  17                  0.00080     1.00596   
   354. RY*(   2) H  17                  0.00021     2.16557   
   355. RY*(   3) H  17                  0.00014     1.73083   
   356. RY*(   4) H  17                  0.00008     2.08375   
   357. RY*(   5) H  17                  0.00003     2.57562   
   358. RY*(   1) H  18                  0.00081     1.17010   
   359. RY*(   2) H  18                  0.00018     1.98400   
   360. RY*(   3) H  18                  0.00012     1.82144   
   361. RY*(   4) H  18                  0.00009     2.13854   
   362. RY*(   5) H  18                  0.00004     2.59055   
   363. RY*(   1) H  19                  0.00132     1.42238   
   364. RY*(   2) H  19                  0.00022     1.79781   
   365. RY*(   3) H  19                  0.00012     2.00736   
   366. RY*(   4) H  19                  0.00008     2.02084   
   367. RY*(   5) H  19                  0.00005     2.54553   
   368. RY*(   1) H  20                  0.00099     1.05093   
   369. RY*(   2) H  20                  0.00029     2.09237   
   370. RY*(   3) H  20                  0.00013     1.80051   
   371. RY*(   4) H  20                  0.00006     2.42916   
   372. RY*(   5) H  20                  0.00007     2.38817   
   373. BD*(   1) C   1 - C   2          0.02168     0.61947   
   374. BD*(   2) C   1 - C   2          0.07735     0.26954   
   375. BD*(   1) C   1 - C   4          0.03461     0.71111   
   376. BD*(   2) C   1 - C   4          0.38494     0.17576  384(v),378(v),73(g),123(g)
                                                    188(v)
   377. BD*(   1) C   2 - C   3          0.02295     0.72966   
   378. BD*(   2) C   2 - C   3          0.40259     0.18262  384(v),376(v),88(g),107(g)
                                                    105(g)
   379. BD*(   1) C   3 - C   6          0.02291     0.71551   
   380. BD*(   1) C   3 - H  20          0.02531     0.61215   
   381. BD*(   1) C   4 - C   5          0.07002     0.68731   
   382. BD*(   1) C   4 -Cl   8          0.05141     0.33488   
   383. BD*(   1) C   5 - C   6          0.05315     0.69467   
   384. BD*(   2) C   5 - C   6          0.49106     0.17854  376(v),378(v),388(v),171(v)
                                                    144(g),139(g)
   385. BD*(   1) C   5 - O   7          0.01085     0.74233   
   386. BD*(   1) C   6 - C   9          0.02565     0.61412   
   387. BD*(   1) C   9 - C  10          0.02363     0.71634   
   388. BD*(   2) C   9 - C  10          0.33368     0.16751  396(v),384(v),393(v),228(g)
                                                    229(g)
   389. BD*(   1) C   9 - C  12          0.02217     0.70729   
   390. BD*(   1) C  10 - C  11          0.02590     0.70148   
   391. BD*(   1) C  10 - H  19          0.01340     0.60793   
   392. BD*(   1) C  11 - C  14          0.04387     0.68951   
   393. BD*(   2) C  11 - C  14          0.48604     0.10675  396(v),388(v),245(g),296(g)
                                                    332(v),311(v),280(v)
   394. BD*(   1) C  11 -Cl  16          0.02818     0.30010   
   395. BD*(   1) C  12 - C  13          0.01588     0.71508   
   396. BD*(   2) C  12 - C  13          0.33425     0.14727  388(v),393(v),281(g),263(g)
   397. BD*(   1) C  12 - H  18          0.01325     0.59302   
   398. BD*(   1) C  13 - C  14          0.02755     0.70172   
   399. BD*(   1) C  13 - H  17          0.01252     0.57337   
   400. BD*(   1) C  14 -Cl  15          0.03023     0.29641   
       -------------------------------
              Total Lewis  132.64084  ( 97.5300%)
        Valence non-Lewis    3.10503  (  2.2831%)
        Rydberg non-Lewis    0.25413  (  0.1869%)
       -------------------------------
            Total unit  1  136.00000  (100.0000%)
           Charge unit  1   -1.00000
 Leave Link  607 at Wed Jul  6 04:14:24 2022, MaxMem=  1879048192 cpu:              20.2 elap:               2.9
 (Enter /gpfs/software/gaussian16/sse4/tar/g16/l701.exe)
 ... and contract with generalized density number  0.
 Compute integral first derivatives.
 Leave Link  701 at Wed Jul  6 04:15:39 2022, MaxMem=  1879048192 cpu:               1.2 elap:               0.2
 (Enter /gpfs/software/gaussian16/sse4/tar/g16/l702.exe)
 L702 exits ... SP integral derivatives will be done elsewhere.
 Leave Link  702 at Wed Jul  6 04:16:07 2022, MaxMem=  1879048192 cpu:               0.1 elap:               0.0
 (Enter /gpfs/software/gaussian16/sse4/tar/g16/l703.exe)
 Integral derivatives from FoFJK, PRISM(SPDF).
 Compute integral first derivatives, UseDBF=F ICtDFT=           0.
 Calling FoFJK, ICntrl=      2127 FMM=F ISym2X=0 I1Cent= 0 IOpClX= 0 NMat=1 NMatS=1 NMatT=0.
 FoFJK:  IHMeth= 1 ICntrl=    2127 DoSepK=F KAlg= 0 I1Cent=           0 FoldK=F
 IRaf=         0 NMat=       1 IRICut=       1 DoRegI=T DoRafI=F ISym2E= 0 IDoP0=0 IntGTp=1.
 FoFCou: FMM=F IPFlag=           0 FMFlag=      100000 FMFlg1=         800
         NFxFlg=           0 DoJE=F BraDBF=F KetDBF=F FulRan=T
         wScrn=  0.000000 ICntrl=      2127 IOpCl=  0 I1Cent=           0 NGrid=           0
         NMat0=    1 NMatS0=      1 NMatT0=    0 NMatD0=    1 NMtDS0=    0 NMtDT0=    0
 Symmetry not used in FoFCou.
 Leave Link  703 at Wed Jul  6 04:17:23 2022, MaxMem=  1879048192 cpu:             212.6 elap:              30.5
 (Enter /gpfs/software/gaussian16/sse4/tar/g16/l716.exe)
 Dipole        =-3.03325011D+00 1.25306611D+00 3.55848892D-01
 ***** Axes restored to original set *****
 -------------------------------------------------------------------
 Center     Atomic                   Forces (Hartrees/Bohr)
 Number     Number              X              Y              Z
 -------------------------------------------------------------------
      1        6           0.120677081   -0.081921473    0.034918529
      2        6          -0.085704367    0.088783211   -0.086918989
      3        6           0.016612064   -0.016301697    0.017470485
      4        6          -0.048413387    0.004961854    0.041584733
      5        6           0.023496295    0.005269103   -0.043951313
      6        6           0.001629854   -0.009862084    0.020371535
      7        8          -0.005638995   -0.007323708    0.033426092
      8       17           0.000009106    0.008624359   -0.017816315
      9        6          -0.008374287    0.002356255    0.002285285
     10        6          -0.003574570    0.002496018   -0.002726957
     11        6          -0.014191091   -0.004025656    0.010989385
     12        6           0.005013000   -0.000904894   -0.001832684
     13        6          -0.014428121    0.006805462    0.003888156
     14        6          -0.005426098   -0.001619958    0.004394156
     15       17           0.007377045    0.000546878   -0.004677449
     16       17           0.004291279    0.001365235   -0.002025860
     17        1           0.000837588    0.002536813   -0.002801523
     18        1          -0.000091673    0.002802765   -0.001739264
     19        1          -0.000836852   -0.004866064    0.000109198
     20        1           0.006736131    0.000277582   -0.004947198
 -------------------------------------------------------------------
 Cartesian Forces:  Max     0.120677081 RMS     0.030511983
 Leave Link  716 at Wed Jul  6 04:17:52 2022, MaxMem=  1879048192 cpu:               0.2 elap:               0.0
 (Enter /gpfs/software/gaussian16/sse4/tar/g16/l103.exe)

 GradGradGradGradGradGradGradGradGradGradGradGradGradGradGradGradGradGrad
 Berny optimization.
 FormGI is forming the generalized inverse of G from B-inverse, IUseBI=4.
 GSVD:  received Info=                   1 from GESDD.
 Internal  Forces:  Max     0.123211854 RMS     0.016435440
 Search for a local minimum.
 Step number   1 out of a maximum of  108
 All quantities printed in internal units (Hartrees-Bohrs-Radians)
 RMS Force = .16435D-01 SwitMx=.10000D-02 MixMth= 1
 Mixed Optimization -- RFO/linear search
 Second derivative matrix not updated -- first step.
 ITU=  0
     Eigenvalues ---    0.00587   0.01304   0.01511   0.01552   0.01625
     Eigenvalues ---    0.01786   0.01892   0.01922   0.01967   0.02007
     Eigenvalues ---    0.02017   0.02070   0.02112   0.02133   0.02149
     Eigenvalues ---    0.02172   0.02238   0.15997   0.15998   0.15999
     Eigenvalues ---    0.15999   0.22368   0.23332   0.23463   0.24603
     Eigenvalues ---    0.24989   0.24990   0.24996   0.24999   0.24999
     Eigenvalues ---    0.25000   0.25000   0.25000   0.30754   0.31001
     Eigenvalues ---    0.32420   0.32550   0.34919   0.35148   0.35264
     Eigenvalues ---    0.35357   0.37851   0.38946   0.41087   0.41096
     Eigenvalues ---    0.41339   0.44315   0.45285   0.45453   0.45644
     Eigenvalues ---    0.46531   0.46587   0.48893   0.72579
 RFO step:  Lambda=-5.92968197D-02 EMin= 5.87342333D-03
 Linear search not attempted -- first point.
 Maximum step size (   0.300) exceeded in Quadratic search.
    -- Step size scaled by   0.794
 Iteration  1 RMS(Cart)=  0.06927597 RMS(Int)=  0.00159609
 Iteration  2 RMS(Cart)=  0.00199534 RMS(Int)=  0.00018216
 Iteration  3 RMS(Cart)=  0.00000148 RMS(Int)=  0.00018215
 Iteration  4 RMS(Cart)=  0.00000000 RMS(Int)=  0.00018215
 ITry= 1 IFail=0 DXMaxC= 2.38D-01 DCOld= 1.00D+10 DXMaxT= 3.00D-01 DXLimC= 3.00D+00 Rises=F
 Variable       Old X    -DE/DX   Delta X   Delta X   Delta X     New X
                                 (Linear)    (Quad)   (Total)
    R1        2.60113  -0.12321   0.00000  -0.18013  -0.17977   2.42136
    R2        2.63736  -0.02608   0.00000  -0.04255  -0.04239   2.59497
    R3        2.62388  -0.00542   0.00000  -0.00967  -0.00944   2.61444
    R4        2.69001  -0.01979   0.00000  -0.02974  -0.02988   2.66013
    R5        2.05100   0.00155   0.00000   0.00299   0.00299   2.05399
    R6        2.70999   0.00882   0.00000   0.01674   0.01654   2.72652
    R7        3.30184   0.01191   0.00000   0.02579   0.02579   3.32763
    R8        2.73291   0.00016   0.00000   0.00578   0.00542   2.73833
    R9        2.42184  -0.03442   0.00000  -0.03481  -0.03481   2.38702
   R10        2.86010  -0.03041   0.00000  -0.06539  -0.06539   2.79472
   R11        2.66438  -0.01132   0.00000  -0.01824  -0.01823   2.64615
   R12        2.66717  -0.00877   0.00000  -0.01428  -0.01426   2.65291
   R13        2.64852  -0.01172   0.00000  -0.01812  -0.01813   2.63039
   R14        2.05807  -0.00404   0.00000  -0.00785  -0.00785   2.05022
   R15        2.63599  -0.00367   0.00000  -0.00531  -0.00532   2.63067
   R16        3.27082   0.00414   0.00000   0.00857   0.00857   3.27939
   R17        2.64650  -0.01257   0.00000  -0.01942  -0.01942   2.62709
   R18        2.05436  -0.00278   0.00000  -0.00538  -0.00538   2.04897
   R19        2.63141  -0.00272   0.00000  -0.00387  -0.00388   2.62752
   R20        2.05249  -0.00270   0.00000  -0.00520  -0.00520   2.04729
   R21        3.26849   0.00793   0.00000   0.01637   0.01637   3.28487
    A1        2.09204   0.03151   0.00000   0.06545   0.06608   2.15813
    A2        2.07831   0.02900   0.00000   0.06213   0.06286   2.14118
    A3        2.14462  -0.03324   0.00000  -0.08911  -0.08909   2.05553
    A4        2.03201   0.02498   0.00000   0.07487   0.07486   2.10687
    A5        2.10640   0.00825   0.00000   0.01422   0.01422   2.12062
    A6        2.16381  -0.02953   0.00000  -0.07508  -0.07523   2.08858
    A7        1.98559   0.04084   0.00000   0.10449   0.10456   2.09015
    A8        2.13376  -0.01131   0.00000  -0.02942  -0.02935   2.10441
    A9        2.00751  -0.00594   0.00000  -0.00069  -0.00140   2.00611
   A10        2.12021   0.00038   0.00000  -0.00622  -0.00591   2.11429
   A11        2.15537   0.00557   0.00000   0.00710   0.00741   2.16278
   A12        2.07899   0.00819   0.00000   0.03745   0.03686   2.11586
   A13        2.04537   0.00836   0.00000   0.01324   0.01352   2.05889
   A14        2.15878  -0.01655   0.00000  -0.05073  -0.05044   2.10833
   A15        2.14062  -0.01118   0.00000  -0.02844  -0.02846   2.11215
   A16        2.11645   0.00310   0.00000   0.00824   0.00821   2.12466
   A17        2.02581   0.00810   0.00000   0.02044   0.02044   2.04625
   A18        2.13535  -0.00524   0.00000  -0.01483  -0.01483   2.12052
   A19        2.08068   0.00094   0.00000   0.00133   0.00133   2.08201
   A20        2.06700   0.00430   0.00000   0.01349   0.01349   2.08049
   A21        2.09112   0.00234   0.00000   0.00690   0.00686   2.09798
   A22        2.06404   0.00300   0.00000   0.00725   0.00727   2.07130
   A23        2.12802  -0.00533   0.00000  -0.01414  -0.01413   2.11390
   A24        2.13167  -0.00368   0.00000  -0.01054  -0.01054   2.12113
   A25        2.09892   0.00004   0.00000  -0.00124  -0.00125   2.09768
   A26        2.05255   0.00364   0.00000   0.01176   0.01176   2.06430
   A27        2.09614   0.00035   0.00000   0.00184   0.00182   2.09796
   A28        2.08272   0.00256   0.00000   0.00900   0.00901   2.09173
   A29        2.10429  -0.00291   0.00000  -0.01085  -0.01084   2.09345
   A30        2.08541  -0.00183   0.00000  -0.00346  -0.00350   2.08191
   A31        2.14348  -0.00508   0.00000  -0.01367  -0.01366   2.12982
   A32        2.05428   0.00692   0.00000   0.01715   0.01716   2.07145
    D1        0.01887   0.00010   0.00000  -0.00038  -0.00025   0.01862
    D2        0.02070   0.00036   0.00000   0.00108   0.00113   0.02182
    D3       -3.11342   0.00074   0.00000   0.00398   0.00403  -3.10939
    D4       -0.02991  -0.00067   0.00000  -0.00488  -0.00491  -0.03481
    D5        3.09322  -0.00089   0.00000  -0.00555  -0.00580   3.08742
    D6        0.00174   0.00074   0.00000   0.00969   0.00952   0.01126
    D7        3.13386   0.00019   0.00000   0.00398   0.00364   3.13749
    D8       -3.12062   0.00083   0.00000   0.00984   0.00981  -3.11082
    D9        0.01150   0.00028   0.00000   0.00413   0.00393   0.01542
   D10       -0.04666   0.00074   0.00000   0.00545   0.00534  -0.04132
   D11        3.08073   0.00192   0.00000   0.02013   0.01983   3.10056
   D12        3.08684   0.00053   0.00000   0.00284   0.00296   3.08980
   D13       -0.06895   0.00172   0.00000   0.01752   0.01745  -0.05150
   D14        0.03438  -0.00099   0.00000  -0.00924  -0.00946   0.02492
   D15       -3.09708  -0.00056   0.00000  -0.00355  -0.00380  -3.10088
   D16       -3.09268  -0.00216   0.00000  -0.02413  -0.02429  -3.11697
   D17        0.05904  -0.00173   0.00000  -0.01844  -0.01863   0.04041
   D18       -2.55296  -0.00177   0.00000  -0.02007  -0.02008  -2.57304
   D19        0.56045  -0.00065   0.00000  -0.00913  -0.00923   0.55122
   D20        0.57869  -0.00219   0.00000  -0.02552  -0.02542   0.55327
   D21       -2.59109  -0.00107   0.00000  -0.01458  -0.01457  -2.60566
   D22        3.13517  -0.00037   0.00000  -0.00394  -0.00400   3.13117
   D23       -0.02566  -0.00043   0.00000  -0.00452  -0.00459  -0.03025
   D24        0.02039  -0.00138   0.00000  -0.01421  -0.01424   0.00616
   D25       -3.14044  -0.00144   0.00000  -0.01479  -0.01482   3.12793
   D26       -3.09861  -0.00016   0.00000  -0.00293  -0.00305  -3.10166
   D27        0.05348   0.00008   0.00000  -0.00063  -0.00073   0.05274
   D28        0.01656   0.00060   0.00000   0.00658   0.00666   0.02322
   D29       -3.11453   0.00083   0.00000   0.00888   0.00898  -3.10556
   D30       -0.04046   0.00119   0.00000   0.01174   0.01167  -0.02879
   D31        3.10525   0.00103   0.00000   0.01001   0.00995   3.11521
   D32        3.12022   0.00127   0.00000   0.01244   0.01238   3.13260
   D33       -0.01725   0.00112   0.00000   0.01071   0.01066  -0.00658
   D34        0.02281  -0.00004   0.00000  -0.00080  -0.00086   0.02195
   D35       -3.11456  -0.00067   0.00000  -0.00699  -0.00696  -3.12152
   D36       -3.12306   0.00014   0.00000   0.00105   0.00096  -3.12211
   D37        0.02276  -0.00049   0.00000  -0.00515  -0.00515   0.01761
   D38       -0.03353   0.00040   0.00000   0.00340   0.00343  -0.03010
   D39        3.11766   0.00048   0.00000   0.00408   0.00411   3.12176
   D40        3.09783   0.00015   0.00000   0.00108   0.00109   3.09892
   D41       -0.03417   0.00023   0.00000   0.00176   0.00176  -0.03241
   D42        0.01304  -0.00056   0.00000  -0.00609  -0.00610   0.00694
   D43       -3.13257   0.00000   0.00000  -0.00028  -0.00027  -3.13284
   D44       -3.13827  -0.00061   0.00000  -0.00667  -0.00667   3.13825
   D45       -0.00069  -0.00004   0.00000  -0.00086  -0.00084  -0.00152
         Item               Value     Threshold  Converged?
 Maximum Force            0.123212     0.000450     NO 
 RMS     Force            0.016435     0.000300     NO 
 Maximum Displacement     0.238385     0.001800     NO 
 RMS     Displacement     0.069726     0.001200     NO 
 Predicted change in Energy=-3.121531D-02
 Lowest energy point so far.  Saving SCF results.
 GradGradGradGradGradGradGradGradGradGradGradGradGradGradGradGradGradGrad

 Leave Link  103 at Wed Jul  6 04:17:52 2022, MaxMem=  1879048192 cpu:               0.2 elap:               0.1
 (Enter /gpfs/software/gaussian16/sse4/tar/g16/l202.exe)
                          Input orientation:                          
 ---------------------------------------------------------------------
 Center     Atomic      Atomic             Coordinates (Angstroms)
 Number     Number       Type             X           Y           Z
 ---------------------------------------------------------------------
      1          6           0       -7.745248   -1.464777    6.816752
      2          6           0       -6.937296   -2.232321    7.449124
      3          6           0       -5.705206   -2.602023    6.939855
      4          6           0       -7.487052   -0.949600    5.570315
      5          6           0       -6.258240   -1.292470    4.896390
      6          6           0       -5.360588   -2.139403    5.655803
      7          8           0       -6.012165   -0.870043    3.731670
      8         17           0       -8.650157    0.135535    4.815032
      9          6           0       -4.042308   -2.527674    5.109426
     10          6           0       -3.333404   -1.671203    4.258131
     11          6           0       -2.086523   -2.021311    3.748019
     12          6           0       -3.440159   -3.753419    5.434668
     13          6           0       -2.180144   -4.094083    4.956179
     14          6           0       -1.497778   -3.230865    4.106171
     15         17           0        0.069656   -3.702265    3.520904
     16         17           0       -1.290037   -0.921364    2.667621
     17          1           0       -1.733326   -5.039530    5.239370
     18          1           0       -3.961232   -4.467124    6.062958
     19          1           0       -3.773404   -0.720835    3.974795
     20          1           0       -5.023669   -3.214108    7.524886
 ---------------------------------------------------------------------
                    Distance matrix (angstroms):
                    1          2          3          4          5
     1  C    0.000000
     2  C    1.281329   0.000000
     3  C    2.338857   1.383503   0.000000
     4  C    1.373199   2.340412   2.789465   0.000000
     5  C    2.434886   2.803728   2.489281   1.442815   0.000000
     6  C    2.736700   2.389695   1.407681   2.438194   1.449063
     7  O    3.588177   4.065849   3.658746   2.358439   1.263158
     8  Cl   2.717856   3.934346   4.547728   1.760904   2.786949
     9  C    4.213844   3.733950   2.474112   3.816936   2.545873
    10  C    5.104265   4.846167   3.699124   4.415352   3.017529
    11  C    6.461271   6.105138   4.860032   5.799573   4.387845
    12  C    5.067725   4.312974   2.953259   4.925155   3.779894
    13  C    6.430036   5.684315   4.311296   6.199049   4.948078
    14  C    7.035425   6.462259   5.111522   6.574138   5.200367
    15  Cl   8.771641   8.166335   6.800646   8.299463   6.909511
    16  Cl   7.692875   7.514846   6.369483   6.843203   5.457854
    17  H    7.170091   6.312269   4.960738   7.066995   5.884975
    18  H    4.888872   3.971493   2.699814   5.004705   4.088465
    19  H    4.940214   4.936169   4.007781   4.048358   2.711183
    20  H    3.311889   2.152119   1.086924   3.875126   3.482219
                    6          7          8          9         10
     6  C    0.000000
     7  O    2.395436   0.000000
     8  Cl   4.086992   3.023882   0.000000
     9  C    1.478900   2.919980   5.330256   0.000000
    10  C    2.506427   2.845132   5.642899   1.400282   0.000000
    11  C    3.791186   4.091008   6.990836   2.436170   1.391941
    12  C    2.518332   4.222472   6.530850   1.403858   2.394006
    13  C    3.798088   5.155408   7.731149   2.438191   2.772657
    14  C    4.302784   5.108172   7.936728   2.824116   2.413537
    15  Cl   6.040520   6.712261   9.614500   4.561941   4.031071
    16  Cl   5.194443   4.840798   7.739494   4.014677   2.695798
    17  H    4.662744   6.161675   8.648925   3.414338   3.855996
    18  H    2.746316   4.751864   6.687885   2.162698   3.386553
    19  H    2.712430   2.256862   5.022160   2.150433   1.084932
    20  H    2.182195   4.567302   5.631593   2.696055   3.988639
                   11         12         13         14         15
    11  C    0.000000
    12  C    2.770797   0.000000
    13  C    2.401000   1.390195   0.000000
    14  C    1.392090   2.410562   1.390425   0.000000
    15  Cl   2.743410   3.997988   2.697246   1.738276   0.000000
    16  Cl   1.735376   4.505564   4.011973   2.728805   3.210960
    17  H    3.385045   2.146043   1.083381   2.147299   2.827039
    18  H    3.854281   1.084269   2.129882   3.380231   4.826501
    19  H    2.142015   3.382137   3.857511   3.390573   4.885084
    20  H    4.930955   2.677195   3.931698   4.911191   6.497086
                   16         17         18         19         20
    16  Cl   0.000000
    17  H    4.875417   0.000000
    18  H    5.588918   2.443258   0.000000
    19  H    2.813543   4.940870   4.293062   0.000000
    20  H    6.541384   4.402511   2.199103   4.514722   0.000000
 Stoichiometry    C12H4Cl3O(1-)
 Framework group  C1[X(C12H4Cl3O)]
 Deg. of freedom    54
 Full point group                 C1      NOp   1
 RotChk:  IX=0 Diff= 6.93D-03
 Largest Abelian subgroup         C1      NOp   1
 Largest concise Abelian subgroup C1      NOp   1
                         Standard orientation:                         
 ---------------------------------------------------------------------
 Center     Atomic      Atomic             Coordinates (Angstroms)
 Number     Number       Type             X           Y           Z
 ---------------------------------------------------------------------
      1          6           0        3.991507    1.179689    0.377000
      2          6           0        3.206527    2.165108    0.610583
      3          6           0        1.830381    2.064032    0.510141
      4          6           0        3.557307   -0.062861   -0.014428
      5          6           0        2.147013   -0.298422   -0.207551
      6          6           0        1.291847    0.832062    0.093249
      7          8           0        1.720684   -1.417462   -0.609497
      8         17           0        4.723849   -1.358674   -0.261066
      9          6           0       -0.178968    0.717673   -0.010495
     10          6           0       -0.828779   -0.494490    0.252558
     11          6           0       -2.213434   -0.610234    0.169889
     12          6           0       -0.982602    1.816181   -0.354403
     13          6           0       -2.368240    1.715769   -0.405046
     14          6           0       -2.991361    0.499867   -0.147007
     15         17           0       -4.725422    0.415915   -0.234135
     16         17           0       -2.939321   -2.157204    0.472384
     17          1           0       -2.963086    2.585836   -0.655755
     18          1           0       -0.527333    2.769009   -0.600346
     19          1           0       -0.238917   -1.368214    0.508969
     20          1           0        1.191865    2.906188    0.764056
 ---------------------------------------------------------------------
 Rotational constants (GHZ):           0.9198491           0.1810502           0.1544615
 Leave Link  202 at Wed Jul  6 04:17:52 2022, MaxMem=  1879048192 cpu:               0.1 elap:               0.0
 (Enter /gpfs/software/gaussian16/sse4/tar/g16/l301.exe)
 Standard basis: 6-311+G(d,p) (5D, 7F)
 Ernie: Thresh=  0.10000D-02 Tol=  0.10000D-05 Strict=F.
 There are   416 symmetry adapted cartesian basis functions of A   symmetry.
 There are   400 symmetry adapted basis functions of A   symmetry.
   400 basis functions,   659 primitive gaussians,   416 cartesian basis functions
    68 alpha electrons       68 beta electrons
       nuclear repulsion energy      1257.7285188628 Hartrees.
 IExCor= 4336 DFT=T Ex+Corr=M062X ExCW=0 ScaHFX=  0.540000
 ScaDFX=  1.000000  1.000000  1.000000  1.000000 ScalE2=  1.000000  1.000000
 IRadAn=      5 IRanWt=     -1 IRanGd=            0 ICorTp=0 IEmpDi=  4
 NAtoms=   20 NActive=   20 NUniq=   20 SFac= 1.00D+00 NAtFMM=   60 NAOKFM=F Big=F
 Integral buffers will be    131072 words long.
 Raffenetti 2 integral format.
 Two-electron integral symmetry is turned on.
 Leave Link  301 at Wed Jul  6 04:17:52 2022, MaxMem=  1879048192 cpu:               0.4 elap:               0.1
 (Enter /gpfs/software/gaussian16/sse4/tar/g16/l302.exe)
 NPDir=0 NMtPBC=     1 NCelOv=     1 NCel=       1 NClECP=     1 NCelD=      1
         NCelK=      1 NCelE2=     1 NClLst=     1 CellRange=     0.0.
 One-electron integrals computed using PRISM.
 One-electron integral symmetry used in STVInt
 NBasis=   400 RedAO= T EigKep=  1.58D-06  NBF=   400
 NBsUse=   397 1.00D-06 EigRej=  9.77D-07 NBFU=   397
 Precomputing XC quadrature grid using
 IXCGrd= 4 IRadAn=           5 IRanWt=          -1 IRanGd=           0 AccXCQ= 0.00D+00.
 Generated NRdTot=       0 NPtTot=           0 NUsed=           0 NTot=          32
 NSgBfM=   410   410   410   410   410 MxSgAt=    20 MxSgA2=    20.
 Leave Link  302 at Wed Jul  6 04:17:53 2022, MaxMem=  1879048192 cpu:               2.8 elap:               0.4
 (Enter /gpfs/software/gaussian16/sse4/tar/g16/l303.exe)
 DipDrv:  MaxL=1.
 Leave Link  303 at Wed Jul  6 04:17:53 2022, MaxMem=  1879048192 cpu:               0.3 elap:               0.1
 (Enter /gpfs/software/gaussian16/sse4/tar/g16/l401.exe)
 Initial guess from the checkpoint file:  "checkpoint.chk"
 B after Tr=    -0.000000   -0.000000   -0.000000
         Rot=    0.999998    0.001723   -0.001128   -0.000820 Ang=   0.25 deg.
 Guess basis will be translated and rotated to current coordinates.
 JPrj=2 DoOrth=T DoCkMO=T.
 Generating alternative initial guess.
 ExpMin= 4.38D-02 ExpMax= 1.06D+05 ExpMxC= 3.62D+03 IAcc=2 IRadAn=         4 AccDes= 0.00D+00
 Harris functional with IExCor= 1009 and IRadAn=       4 diagonalized for initial guess.
 HarFok:  IExCor= 1009 AccDes= 0.00D+00 IRadAn=         4 IDoV= 1 UseB2=F ITyADJ=14
 ICtDFT=  3500011 ScaDFX=  1.000000  1.000000  1.000000  1.000000
 FoFCou: FMM=F IPFlag=           0 FMFlag=      100000 FMFlg1=           0
         NFxFlg=           0 DoJE=T BraDBF=F KetDBF=T FulRan=T
         wScrn=  0.000000 ICntrl=       500 IOpCl=  0 I1Cent=   200000004 NGrid=           0
         NMat0=    1 NMatS0=      1 NMatT0=    0 NMatD0=    1 NMtDS0=    0 NMtDT0=    0
 Petite list used in FoFCou.
 Harris En= -1914.52144532641    
 Leave Link  401 at Wed Jul  6 04:18:08 2022, MaxMem=  1879048192 cpu:              97.0 elap:              15.9
 (Enter /gpfs/software/gaussian16/sse4/tar/g16/l502.exe)
 Integral symmetry usage will be decided dynamically.
 Closed shell SCF:
 Using DIIS extrapolation, IDIIS=  1040.
 NGot=  1879048192 LenX=  1878695387 LenY=  1878521890
 Requested convergence on RMS density matrix=1.00D-08 within 128 cycles.
 Requested convergence on MAX density matrix=1.00D-06.
 Requested convergence on             energy=1.00D-06.
 No special actions if energy rises.
 Fock matrices will be formed incrementally for  20 cycles.

 Cycle   1  Pass 1  IDiag  1:
 FoFJK:  IHMeth= 1 ICntrl=       0 DoSepK=F KAlg= 0 I1Cent=           0 FoldK=F
 IRaf= 820000000 NMat=       1 IRICut=       1 DoRegI=T DoRafI=F ISym2E= 0 IDoP0=0 IntGTp=1.
 FoFCou: FMM=F IPFlag=           0 FMFlag=      100000 FMFlg1=           0
         NFxFlg=           0 DoJE=F BraDBF=F KetDBF=F FulRan=T
         wScrn=  0.000000 ICntrl=         0 IOpCl=  0 I1Cent=           0 NGrid=           0
         NMat0=    1 NMatS0=      1 NMatT0=    0 NMatD0=    1 NMtDS0=    0 NMtDT0=    0
 Symmetry not used in FoFCou.
 E= -1915.31425773232    
 DIIS: error= 5.42D-03 at cycle   1 NSaved=   1.
 NSaved= 1 IEnMin= 1 EnMin= -1915.31425773232     IErMin= 1 ErrMin= 5.42D-03
 ErrMax= 5.42D-03  0.00D+00 EMaxC= 1.00D-01 BMatC= 3.10D-02 BMatP= 3.10D-02
 IDIUse=3 WtCom= 9.46D-01 WtEn= 5.42D-02
 Coeff-Com:  0.100D+01
 Coeff-En:   0.100D+01
 Coeff:      0.100D+01
 Gap=     0.413 Goal=   None    Shift=    0.000
 GapD=    0.413 DampG=2.000 DampE=1.000 DampFc=2.0000 IDamp=-1.
 RMSDP=2.77D-02 MaxDP=2.38D+00              OVMax= 6.94D-02

 Cycle   2  Pass 1  IDiag  1:
 RMSU=  2.73D-02    CP:  1.03D+00
 E= -1915.36178811692     Delta-E=       -0.047530384592 Rises=F Damp=F
 DIIS: error= 1.52D-03 at cycle   2 NSaved=   2.
 NSaved= 2 IEnMin= 2 EnMin= -1915.36178811692     IErMin= 2 ErrMin= 1.52D-03
 ErrMax= 1.52D-03  0.00D+00 EMaxC= 1.00D-01 BMatC= 2.02D-03 BMatP= 3.10D-02
 IDIUse=3 WtCom= 9.85D-01 WtEn= 1.52D-02
 Coeff-Com:  0.424D-01 0.958D+00
 Coeff-En:   0.000D+00 0.100D+01
 Coeff:      0.417D-01 0.958D+00
 Gap=     0.170 Goal=   None    Shift=    0.000
 RMSDP=4.83D-03 MaxDP=3.35D-01 DE=-4.75D-02 OVMax= 2.52D-02

 Cycle   3  Pass 1  IDiag  1:
 RMSU=  4.03D-03    CP:  1.02D+00  1.09D+00
 E= -1915.36230810402     Delta-E=       -0.000519987102 Rises=F Damp=F
 DIIS: error= 1.67D-03 at cycle   3 NSaved=   3.
 NSaved= 3 IEnMin= 3 EnMin= -1915.36230810402     IErMin= 2 ErrMin= 1.52D-03
 ErrMax= 1.67D-03  0.00D+00 EMaxC= 1.00D-01 BMatC= 2.01D-03 BMatP= 2.02D-03
 IDIUse=3 WtCom= 9.83D-01 WtEn= 1.67D-02
 Coeff-Com: -0.367D-01 0.512D+00 0.525D+00
 Coeff-En:   0.000D+00 0.434D+00 0.566D+00
 Coeff:     -0.361D-01 0.511D+00 0.525D+00
 Gap=     0.159 Goal=   None    Shift=    0.000
 RMSDP=2.41D-03 MaxDP=1.48D-01 DE=-5.20D-04 OVMax= 1.62D-02

 Cycle   4  Pass 1  IDiag  1:
 RMSU=  1.96D-03    CP:  1.02D+00  1.14D+00  9.23D-01
 E= -1915.36439453651     Delta-E=       -0.002086432489 Rises=F Damp=F
 DIIS: error= 4.52D-04 at cycle   4 NSaved=   4.
 NSaved= 4 IEnMin= 4 EnMin= -1915.36439453651     IErMin= 4 ErrMin= 4.52D-04
 ErrMax= 4.52D-04  0.00D+00 EMaxC= 1.00D-01 BMatC= 1.73D-04 BMatP= 2.01D-03
 IDIUse=3 WtCom= 9.95D-01 WtEn= 4.52D-03
 Coeff-Com: -0.216D-01 0.206D+00 0.292D+00 0.523D+00
 Coeff-En:   0.000D+00 0.000D+00 0.000D+00 0.100D+01
 Coeff:     -0.215D-01 0.205D+00 0.291D+00 0.525D+00
 Gap=     0.161 Goal=   None    Shift=    0.000
 RMSDP=6.62D-04 MaxDP=4.24D-02 DE=-2.09D-03 OVMax= 4.32D-03

 Cycle   5  Pass 1  IDiag  1:
 RMSU=  5.12D-04    CP:  1.02D+00  1.13D+00  1.00D+00  9.03D-01
 E= -1915.36456208719     Delta-E=       -0.000167550684 Rises=F Damp=F
 DIIS: error= 1.41D-04 at cycle   5 NSaved=   5.
 NSaved= 5 IEnMin= 5 EnMin= -1915.36456208719     IErMin= 5 ErrMin= 1.41D-04
 ErrMax= 1.41D-04  0.00D+00 EMaxC= 1.00D-01 BMatC= 2.20D-05 BMatP= 1.73D-04
 IDIUse=3 WtCom= 9.99D-01 WtEn= 1.41D-03
 Coeff-Com: -0.332D-02-0.295D-02 0.483D-01 0.277D+00 0.681D+00
 Coeff-En:   0.000D+00 0.000D+00 0.000D+00 0.323D-01 0.968D+00
 Coeff:     -0.331D-02-0.294D-02 0.482D-01 0.277D+00 0.682D+00
 Gap=     0.161 Goal=   None    Shift=    0.000
 RMSDP=4.51D-04 MaxDP=4.59D-02 DE=-1.68D-04 OVMax= 2.53D-03

 Cycle   6  Pass 1  IDiag  1:
 RMSU=  2.12D-04    CP:  1.02D+00  1.13D+00  1.06D+00  9.26D-01  1.01D+00
 E= -1915.36458284082     Delta-E=       -0.000020753626 Rises=F Damp=F
 DIIS: error= 1.16D-04 at cycle   6 NSaved=   6.
 NSaved= 6 IEnMin= 6 EnMin= -1915.36458284082     IErMin= 6 ErrMin= 1.16D-04
 ErrMax= 1.16D-04  0.00D+00 EMaxC= 1.00D-01 BMatC= 5.68D-06 BMatP= 2.20D-05
 IDIUse=3 WtCom= 9.99D-01 WtEn= 1.16D-03
 Coeff-Com:  0.307D-03-0.257D-01-0.369D-02 0.106D+00 0.419D+00 0.504D+00
 Coeff-En:   0.000D+00 0.000D+00 0.000D+00 0.000D+00 0.989D-01 0.901D+00
 Coeff:      0.307D-03-0.257D-01-0.369D-02 0.106D+00 0.419D+00 0.504D+00
 Gap=     0.161 Goal=   None    Shift=    0.000
 RMSDP=1.50D-04 MaxDP=1.54D-02 DE=-2.08D-05 OVMax= 9.11D-04

 Cycle   7  Pass 1  IDiag  1:
 RMSU=  9.90D-05    CP:  1.02D+00  1.14D+00  1.06D+00  9.54D-01  9.85D-01
                    CP:  7.48D-01
 E= -1915.36458907215     Delta-E=       -0.000006231332 Rises=F Damp=F
 DIIS: error= 2.36D-05 at cycle   7 NSaved=   7.
 NSaved= 7 IEnMin= 7 EnMin= -1915.36458907215     IErMin= 7 ErrMin= 2.36D-05
 ErrMax= 2.36D-05  0.00D+00 EMaxC= 1.00D-01 BMatC= 5.55D-07 BMatP= 5.68D-06
 IDIUse=1 WtCom= 1.00D+00 WtEn= 0.00D+00
 Coeff-Com:  0.811D-03-0.152D-01-0.116D-01 0.133D-01 0.123D+00 0.268D+00
 Coeff-Com:  0.621D+00
 Coeff:      0.811D-03-0.152D-01-0.116D-01 0.133D-01 0.123D+00 0.268D+00
 Coeff:      0.621D+00
 Gap=     0.161 Goal=   None    Shift=    0.000
 RMSDP=5.55D-05 MaxDP=4.96D-03 DE=-6.23D-06 OVMax= 4.37D-04

 Cycle   8  Pass 1  IDiag  1:
 RMSU=  3.02D-05    CP:  1.02D+00  1.14D+00  1.07D+00  9.63D-01  1.00D+00
                    CP:  7.80D-01  1.05D+00
 E= -1915.36458977845     Delta-E=       -0.000000706301 Rises=F Damp=F
 DIIS: error= 1.13D-05 at cycle   8 NSaved=   8.
 NSaved= 8 IEnMin= 8 EnMin= -1915.36458977845     IErMin= 8 ErrMin= 1.13D-05
 ErrMax= 1.13D-05  0.00D+00 EMaxC= 1.00D-01 BMatC= 5.11D-08 BMatP= 5.55D-07
 IDIUse=1 WtCom= 1.00D+00 WtEn= 0.00D+00
 Coeff-Com:  0.289D-03-0.222D-02-0.412D-02-0.104D-01-0.162D-01 0.213D-01
 Coeff-Com:  0.219D+00 0.792D+00
 Coeff:      0.289D-03-0.222D-02-0.412D-02-0.104D-01-0.162D-01 0.213D-01
 Coeff:      0.219D+00 0.792D+00
 Gap=     0.161 Goal=   None    Shift=    0.000
 RMSDP=2.50D-05 MaxDP=1.90D-03 DE=-7.06D-07 OVMax= 2.42D-04

 Cycle   9  Pass 1  IDiag  1:
 RMSU=  1.61D-05    CP:  1.02D+00  1.14D+00  1.07D+00  9.62D-01  1.02D+00
                    CP:  7.96D-01  1.19D+00  1.02D+00
 E= -1915.36458989806     Delta-E=       -0.000000119611 Rises=F Damp=F
 DIIS: error= 5.12D-06 at cycle   9 NSaved=   9.
 NSaved= 9 IEnMin= 9 EnMin= -1915.36458989806     IErMin= 9 ErrMin= 5.12D-06
 ErrMax= 5.12D-06  0.00D+00 EMaxC= 1.00D-01 BMatC= 1.97D-08 BMatP= 5.11D-08
 IDIUse=1 WtCom= 1.00D+00 WtEn= 0.00D+00
 Coeff-Com:  0.158D-05 0.177D-02 0.165D-03-0.767D-02-0.311D-01-0.404D-01
 Coeff-Com: -0.265D-01 0.421D+00 0.682D+00
 Coeff:      0.158D-05 0.177D-02 0.165D-03-0.767D-02-0.311D-01-0.404D-01
 Coeff:     -0.265D-01 0.421D+00 0.682D+00
 Gap=     0.161 Goal=   None    Shift=    0.000
 RMSDP=1.10D-05 MaxDP=8.27D-04 DE=-1.20D-07 OVMax= 1.44D-04

 Cycle  10  Pass 1  IDiag  1:
 RMSU=  5.14D-06    CP:  1.02D+00  1.14D+00  1.07D+00  9.59D-01  1.02D+00
                    CP:  7.92D-01  1.24D+00  1.09D+00  1.02D+00
 E= -1915.36458993543     Delta-E=       -0.000000037375 Rises=F Damp=F
 DIIS: error= 1.52D-06 at cycle  10 NSaved=  10.
 NSaved=10 IEnMin=10 EnMin= -1915.36458993543     IErMin=10 ErrMin= 1.52D-06
 ErrMax= 1.52D-06  0.00D+00 EMaxC= 1.00D-01 BMatC= 1.65D-09 BMatP= 1.97D-08
 IDIUse=1 WtCom= 1.00D+00 WtEn= 0.00D+00
 Coeff-Com: -0.462D-04 0.975D-03 0.770D-03-0.105D-02-0.816D-02-0.162D-01
 Coeff-Com: -0.492D-01 0.233D-01 0.211D+00 0.838D+00
 Coeff:     -0.462D-04 0.975D-03 0.770D-03-0.105D-02-0.816D-02-0.162D-01
 Coeff:     -0.492D-01 0.233D-01 0.211D+00 0.838D+00
 Gap=     0.161 Goal=   None    Shift=    0.000
 RMSDP=4.83D-06 MaxDP=3.59D-04 DE=-3.74D-08 OVMax= 8.83D-05

 Cycle  11  Pass 1  IDiag  1:
 RMSU=  1.78D-06    CP:  1.02D+00  1.14D+00  1.07D+00  9.58D-01  1.02D+00
                    CP:  7.90D-01  1.25D+00  1.11D+00  1.09D+00  1.28D+00
 E= -1915.36458994268     Delta-E=       -0.000000007248 Rises=F Damp=F
 DIIS: error= 7.03D-07 at cycle  11 NSaved=  11.
 NSaved=11 IEnMin=11 EnMin= -1915.36458994268     IErMin=11 ErrMin= 7.03D-07
 ErrMax= 7.03D-07  0.00D+00 EMaxC= 1.00D-01 BMatC= 4.16D-10 BMatP= 1.65D-09
 IDIUse=1 WtCom= 1.00D+00 WtEn= 0.00D+00
 Coeff-Com: -0.169D-04 0.627D-04 0.254D-03 0.873D-03 0.211D-02 0.903D-03
 Coeff-Com: -0.141D-01-0.608D-01-0.384D-01 0.322D+00 0.787D+00
 Coeff:     -0.169D-04 0.627D-04 0.254D-03 0.873D-03 0.211D-02 0.903D-03
 Coeff:     -0.141D-01-0.608D-01-0.384D-01 0.322D+00 0.787D+00
 Gap=     0.161 Goal=   None    Shift=    0.000
 RMSDP=1.63D-06 MaxDP=9.24D-05 DE=-7.25D-09 OVMax= 4.98D-05

 Cycle  12  Pass 1  IDiag  1:
 RMSU=  8.10D-07    CP:  1.02D+00  1.14D+00  1.07D+00  9.58D-01  1.02D+00
                    CP:  7.87D-01  1.25D+00  1.11D+00  1.12D+00  1.38D+00
                    CP:  1.27D+00
 E= -1915.36458994467     Delta-E=       -0.000000001984 Rises=F Damp=F
 DIIS: error= 4.65D-07 at cycle  12 NSaved=  12.
 NSaved=12 IEnMin=12 EnMin= -1915.36458994467     IErMin=12 ErrMin= 4.65D-07
 ErrMax= 4.65D-07  0.00D+00 EMaxC= 1.00D-01 BMatC= 1.03D-10 BMatP= 4.16D-10
 IDIUse=1 WtCom= 1.00D+00 WtEn= 0.00D+00
 Coeff-Com:  0.558D-05-0.242D-03-0.106D-03 0.700D-03 0.302D-02 0.457D-02
 Coeff-Com:  0.721D-02-0.331D-01-0.719D-01-0.885D-01 0.308D+00 0.870D+00
 Coeff:      0.558D-05-0.242D-03-0.106D-03 0.700D-03 0.302D-02 0.457D-02
 Coeff:      0.721D-02-0.331D-01-0.719D-01-0.885D-01 0.308D+00 0.870D+00
 Gap=     0.161 Goal=   None    Shift=    0.000
 RMSDP=8.68D-07 MaxDP=5.21D-05 DE=-1.98D-09 OVMax= 3.82D-05

 Cycle  13  Pass 1  IDiag  1:
 RMSU=  4.35D-07    CP:  1.02D+00  1.14D+00  1.07D+00  9.58D-01  1.02D+00
                    CP:  7.87D-01  1.25D+00  1.10D+00  1.13D+00  1.43D+00
                    CP:  1.52D+00  1.41D+00
 E= -1915.36458994535     Delta-E=       -0.000000000680 Rises=F Damp=F
 DIIS: error= 2.74D-07 at cycle  13 NSaved=  13.
 NSaved=13 IEnMin=13 EnMin= -1915.36458994535     IErMin=13 ErrMin= 2.74D-07
 ErrMax= 2.74D-07  0.00D+00 EMaxC= 1.00D-01 BMatC= 2.53D-11 BMatP= 1.03D-10
 IDIUse=1 WtCom= 1.00D+00 WtEn= 0.00D+00
 Coeff-Com:  0.606D-05-0.112D-03-0.988D-04 0.136D-03 0.790D-03 0.153D-02
 Coeff-Com:  0.587D-02-0.625D-03-0.163D-01-0.922D-01-0.421D-01 0.298D+00
 Coeff-Com:  0.845D+00
 Coeff:      0.606D-05-0.112D-03-0.988D-04 0.136D-03 0.790D-03 0.153D-02
 Coeff:      0.587D-02-0.625D-03-0.163D-01-0.922D-01-0.421D-01 0.298D+00
 Coeff:      0.845D+00
 Gap=     0.161 Goal=   None    Shift=    0.000
 RMSDP=6.33D-07 MaxDP=6.92D-05 DE=-6.80D-10 OVMax= 2.03D-05

 Cycle  14  Pass 1  IDiag  1:
 RMSU=  2.21D-07    CP:  1.02D+00  1.14D+00  1.07D+00  9.58D-01  1.02D+00
                    CP:  7.86D-01  1.25D+00  1.10D+00  1.12D+00  1.43D+00
                    CP:  1.65D+00  1.70D+00  1.38D+00
 E= -1915.36458994568     Delta-E=       -0.000000000335 Rises=F Damp=F
 DIIS: error= 1.57D-07 at cycle  14 NSaved=  14.
 NSaved=14 IEnMin=14 EnMin= -1915.36458994568     IErMin=14 ErrMin= 1.57D-07
 ErrMax= 1.57D-07  0.00D+00 EMaxC= 1.00D-01 BMatC= 9.76D-12 BMatP= 2.53D-11
 IDIUse=1 WtCom= 1.00D+00 WtEn= 0.00D+00
 Coeff-Com: -0.111D-06 0.565D-04 0.196D-05-0.237D-03-0.986D-03-0.133D-02
 Coeff-Com:  0.374D-04 0.133D-01 0.220D-01-0.135D-01-0.147D+00-0.213D+00
 Coeff-Com:  0.406D+00 0.935D+00
 Coeff:     -0.111D-06 0.565D-04 0.196D-05-0.237D-03-0.986D-03-0.133D-02
 Coeff:      0.374D-04 0.133D-01 0.220D-01-0.135D-01-0.147D+00-0.213D+00
 Coeff:      0.406D+00 0.935D+00
 Gap=     0.161 Goal=   None    Shift=    0.000
 RMSDP=4.51D-07 MaxDP=3.97D-05 DE=-3.35D-10 OVMax= 1.75D-05

 Cycle  15  Pass 1  IDiag  1:
 RMSU=  1.37D-07    CP:  1.02D+00  1.14D+00  1.07D+00  9.58D-01  1.02D+00
                    CP:  7.86D-01  1.26D+00  1.10D+00  1.12D+00  1.42D+00
                    CP:  1.75D+00  1.88D+00  1.80D+00  1.54D+00
 E= -1915.36458994570     Delta-E=       -0.000000000018 Rises=F Damp=F
 DIIS: error= 5.45D-08 at cycle  15 NSaved=  15.
 NSaved=15 IEnMin=15 EnMin= -1915.36458994570     IErMin=15 ErrMin= 5.45D-08
 ErrMax= 5.45D-08  0.00D+00 EMaxC= 1.00D-01 BMatC= 2.04D-12 BMatP= 9.76D-12
 IDIUse=1 WtCom= 1.00D+00 WtEn= 0.00D+00
 Coeff-Com: -0.110D-05 0.381D-04 0.211D-04-0.101D-03-0.433D-03-0.654D-03
 Coeff-Com: -0.134D-02 0.356D-02 0.100D-01 0.194D-01-0.294D-01-0.137D+00
 Coeff-Com: -0.104D+00 0.362D+00 0.878D+00
 Coeff:     -0.110D-05 0.381D-04 0.211D-04-0.101D-03-0.433D-03-0.654D-03
 Coeff:     -0.134D-02 0.356D-02 0.100D-01 0.194D-01-0.294D-01-0.137D+00
 Coeff:     -0.104D+00 0.362D+00 0.878D+00
 Gap=     0.161 Goal=   None    Shift=    0.000
 RMSDP=1.78D-07 MaxDP=1.14D-05 DE=-1.77D-11 OVMax= 6.64D-06

 Cycle  16  Pass 1  IDiag  1:
 RMSU=  6.72D-08    CP:  1.02D+00  1.14D+00  1.07D+00  9.58D-01  1.02D+00
                    CP:  7.86D-01  1.26D+00  1.10D+00  1.12D+00  1.43D+00
                    CP:  1.75D+00  1.93D+00  2.01D+00  1.80D+00  9.69D-01
 E= -1915.36458994582     Delta-E=       -0.000000000120 Rises=F Damp=F
 DIIS: error= 2.80D-08 at cycle  16 NSaved=  16.
 NSaved=16 IEnMin=16 EnMin= -1915.36458994582     IErMin=16 ErrMin= 2.80D-08
 ErrMax= 2.80D-08  0.00D+00 EMaxC= 1.00D-01 BMatC= 5.80D-13 BMatP= 2.04D-12
 IDIUse=1 WtCom= 1.00D+00 WtEn= 0.00D+00
 Coeff-Com: -0.569D-06 0.101D-04 0.108D-04-0.111D-04-0.492D-04-0.108D-03
 Coeff-Com: -0.721D-03-0.651D-03 0.107D-02 0.124D-01 0.124D-01-0.321D-01
 Coeff-Com: -0.140D+00 0.223D-01 0.475D+00 0.651D+00
 Coeff:     -0.569D-06 0.101D-04 0.108D-04-0.111D-04-0.492D-04-0.108D-03
 Coeff:     -0.721D-03-0.651D-03 0.107D-02 0.124D-01 0.124D-01-0.321D-01
 Coeff:     -0.140D+00 0.223D-01 0.475D+00 0.651D+00
 Gap=     0.161 Goal=   None    Shift=    0.000
 RMSDP=6.02D-08 MaxDP=4.39D-06 DE=-1.20D-10 OVMax= 2.11D-06

 Cycle  17  Pass 1  IDiag  1:
 RMSU=  1.98D-08    CP:  1.02D+00  1.14D+00  1.07D+00  9.58D-01  1.02D+00
                    CP:  7.86D-01  1.26D+00  1.10D+00  1.12D+00  1.43D+00
                    CP:  1.76D+00  1.93D+00  2.04D+00  1.93D+00  1.07D+00
                    CP:  1.08D+00
 E= -1915.36458994576     Delta-E=        0.000000000057 Rises=F Damp=F
 DIIS: error= 1.04D-08 at cycle  17 NSaved=  17.
 NSaved=17 IEnMin=16 EnMin= -1915.36458994582     IErMin=17 ErrMin= 1.04D-08
 ErrMax= 1.04D-08  0.00D+00 EMaxC= 1.00D-01 BMatC= 7.41D-14 BMatP= 5.80D-13
 IDIUse=1 WtCom= 1.00D+00 WtEn= 0.00D+00
 Coeff-Com: -0.243D-07-0.382D-05-0.297D-06 0.191D-04 0.757D-04 0.829D-04
 Coeff-Com: -0.550D-06-0.899D-03-0.155D-02 0.457D-03 0.106D-01 0.197D-01
 Coeff-Com: -0.324D-01-0.782D-01-0.128D-01 0.255D+00 0.840D+00
 Coeff:     -0.243D-07-0.382D-05-0.297D-06 0.191D-04 0.757D-04 0.829D-04
 Coeff:     -0.550D-06-0.899D-03-0.155D-02 0.457D-03 0.106D-01 0.197D-01
 Coeff:     -0.324D-01-0.782D-01-0.128D-01 0.255D+00 0.840D+00
 Gap=     0.161 Goal=   None    Shift=    0.000
 RMSDP=4.20D-08 MaxDP=3.96D-06 DE= 5.73D-11 OVMax= 8.25D-07

 Cycle  18  Pass 1  IDiag  1:
 RMSU=  1.39D-08    CP:  1.02D+00  1.14D+00  1.07D+00  9.58D-01  1.02D+00
                    CP:  7.86D-01  1.26D+00  1.10D+00  1.12D+00  1.43D+00
                    CP:  1.76D+00  1.93D+00  2.05D+00  1.98D+00  1.13D+00
                    CP:  1.20D+00  1.29D+00
 E= -1915.36458994574     Delta-E=        0.000000000024 Rises=F Damp=F
 DIIS: error= 3.53D-09 at cycle  18 NSaved=  18.
 NSaved=18 IEnMin=16 EnMin= -1915.36458994582     IErMin=18 ErrMin= 3.53D-09
 ErrMax= 3.53D-09  0.00D+00 EMaxC= 1.00D-01 BMatC= 8.76D-15 BMatP= 7.41D-14
 IDIUse=1 WtCom= 1.00D+00 WtEn= 0.00D+00
 Coeff-Com:  0.425D-07-0.240D-05-0.128D-05 0.860D-05 0.335D-04 0.371D-04
 Coeff-Com:  0.674D-04-0.253D-03-0.693D-03-0.119D-02 0.230D-02 0.111D-01
 Coeff-Com:  0.368D-02-0.315D-01-0.571D-01 0.244D-01 0.316D+00 0.733D+00
 Coeff:      0.425D-07-0.240D-05-0.128D-05 0.860D-05 0.335D-04 0.371D-04
 Coeff:      0.674D-04-0.253D-03-0.693D-03-0.119D-02 0.230D-02 0.111D-01
 Coeff:      0.368D-02-0.315D-01-0.571D-01 0.244D-01 0.316D+00 0.733D+00
 Gap=     0.161 Goal=   None    Shift=    0.000
 RMSDP=9.05D-09 MaxDP=6.34D-07 DE= 2.41D-11 OVMax= 1.38D-07

 SCF Done:  E(RM062X) =  -1915.36458995     A.U. after   18 cycles
            NFock= 18  Conv=0.91D-08     -V/T= 2.0026
 KE= 1.910320635146D+03 PE=-7.059785727762D+03 EE= 1.976371983807D+03
 Leave Link  502 at Wed Jul  6 04:24:38 2022, MaxMem=  1879048192 cpu:            2573.3 elap:             389.4
 (Enter /gpfs/software/gaussian16/sse4/tar/g16/l701.exe)
 ... and contract with generalized density number  0.
 Compute integral first derivatives.
 Leave Link  701 at Wed Jul  6 04:24:38 2022, MaxMem=  1879048192 cpu:               1.2 elap:               0.2
 (Enter /gpfs/software/gaussian16/sse4/tar/g16/l702.exe)
 L702 exits ... SP integral derivatives will be done elsewhere.
 Leave Link  702 at Wed Jul  6 04:24:38 2022, MaxMem=  1879048192 cpu:               0.1 elap:               0.0
 (Enter /gpfs/software/gaussian16/sse4/tar/g16/l703.exe)
 Integral derivatives from FoFJK, PRISM(SPDF).
 Compute integral first derivatives, UseDBF=F ICtDFT=           0.
 Calling FoFJK, ICntrl=      2127 FMM=F ISym2X=0 I1Cent= 0 IOpClX= 0 NMat=1 NMatS=1 NMatT=0.
 FoFJK:  IHMeth= 1 ICntrl=    2127 DoSepK=F KAlg= 0 I1Cent=           0 FoldK=F
 IRaf=         0 NMat=       1 IRICut=       1 DoRegI=T DoRafI=F ISym2E= 0 IDoP0=0 IntGTp=1.
 FoFCou: FMM=F IPFlag=           0 FMFlag=      100000 FMFlg1=         800
         NFxFlg=           0 DoJE=F BraDBF=F KetDBF=F FulRan=T
         wScrn=  0.000000 ICntrl=      2127 IOpCl=  0 I1Cent=           0 NGrid=           0
         NMat0=    1 NMatS0=      1 NMatT0=    0 NMatD0=    1 NMtDS0=    0 NMtDT0=    0
 Symmetry not used in FoFCou.
 Leave Link  703 at Wed Jul  6 04:25:09 2022, MaxMem=  1879048192 cpu:             215.8 elap:              30.9
 (Enter /gpfs/software/gaussian16/sse4/tar/g16/l716.exe)
 Dipole        =-2.83214142D+00 1.27992026D+00 3.28503646D-01
 ***** Axes restored to original set *****
 -------------------------------------------------------------------
 Center     Atomic                   Forces (Hartrees/Bohr)
 Number     Number              X              Y              Z
 -------------------------------------------------------------------
      1        6           0.044854472   -0.029407179    0.011114976
      2        6          -0.029176310    0.032995469   -0.034341488
      3        6           0.010597031   -0.013041112    0.014268115
      4        6          -0.032072640    0.008974031    0.015286936
      5        6           0.006781711    0.007517166   -0.024130338
      6        6          -0.000241816   -0.007102924    0.014383109
      7        8          -0.002169297   -0.003182265    0.014198740
      8       17           0.004229410    0.000145493   -0.005990079
      9        6          -0.003281622    0.000401970    0.000230083
     10        6           0.001280814    0.003873872   -0.004258572
     11        6          -0.006230377   -0.002317837    0.005556545
     12        6           0.003153428   -0.001127324   -0.000468192
     13        6          -0.005105789    0.002094874    0.001815193
     14        6          -0.001377410   -0.001661473    0.001995163
     15       17           0.003246746   -0.000313869   -0.002011422
     16       17           0.002624383    0.001934180   -0.001523923
     17        1           0.001068892    0.000494655   -0.001672712
     18        1          -0.000526747    0.001158992   -0.000649850
     19        1          -0.000402635   -0.002833639   -0.000403097
     20        1           0.002747757    0.001396921   -0.003399185
 -------------------------------------------------------------------
 Cartesian Forces:  Max     0.044854472 RMS     0.012515779
 Leave Link  716 at Wed Jul  6 04:25:09 2022, MaxMem=  1879048192 cpu:               0.1 elap:               0.0
 (Enter /gpfs/software/gaussian16/sse4/tar/g16/l103.exe)

 GradGradGradGradGradGradGradGradGradGradGradGradGradGradGradGradGradGrad
 Berny optimization.
 Using GEDIIS/GDIIS optimizer.
 FormGI is forming the generalized inverse of G from B-inverse, IUseBI=4.
 GSVD:  received Info=                   1 from GESDD.
 Internal  Forces:  Max     0.040078602 RMS     0.006378092
 Search for a local minimum.
 Step number   2 out of a maximum of  108
 All quantities printed in internal units (Hartrees-Bohrs-Radians)
 RMS Force = .63781D-02 SwitMx=.10000D-02 MixMth= 1
 Mixed Optimization -- RFO/linear search
 Update second derivatives using D2CorX and points    1    2
 DE= -3.35D-02 DEPred=-3.12D-02 R= 1.07D+00
 TightC=F SS=  1.41D+00  RLast= 3.08D-01 DXNew= 5.0454D-01 9.2293D-01
 Trust test= 1.07D+00 RLast= 3.08D-01 DXMaxT set to 5.05D-01
 ITU=  1  0
 Use linear search instead of GDIIS.
     Eigenvalues ---    0.00590   0.01322   0.01520   0.01556   0.01621
     Eigenvalues ---    0.01803   0.01898   0.01929   0.01967   0.02007
     Eigenvalues ---    0.02018   0.02069   0.02111   0.02132   0.02149
     Eigenvalues ---    0.02172   0.02251   0.15864   0.15997   0.15999
     Eigenvalues ---    0.16002   0.20534   0.22390   0.23524   0.24452
     Eigenvalues ---    0.24636   0.24994   0.24998   0.24999   0.25000
     Eigenvalues ---    0.25000   0.25000   0.25354   0.30788   0.31872
     Eigenvalues ---    0.32381   0.32534   0.34894   0.35146   0.35267
     Eigenvalues ---    0.35366   0.36460   0.38916   0.41052   0.41112
     Eigenvalues ---    0.41360   0.44294   0.45245   0.45472   0.45726
     Eigenvalues ---    0.46523   0.46957   0.51391   0.72043
 RFO step:  Lambda=-3.36927342D-03 EMin= 5.89596618D-03
 Quartic linear search produced a step of  0.47965.
 Iteration  1 RMS(Cart)=  0.06658431 RMS(Int)=  0.00190559
 Iteration  2 RMS(Cart)=  0.00283970 RMS(Int)=  0.00022764
 Iteration  3 RMS(Cart)=  0.00000381 RMS(Int)=  0.00022762
 Iteration  4 RMS(Cart)=  0.00000000 RMS(Int)=  0.00022762
 ITry= 1 IFail=0 DXMaxC= 1.90D-01 DCOld= 1.00D+10 DXMaxT= 5.05D-01 DXLimC= 3.00D+00 Rises=F
 Variable       Old X    -DE/DX   Delta X   Delta X   Delta X     New X
                                 (Linear)    (Quad)   (Total)
    R1        2.42136  -0.04008  -0.08623   0.00006  -0.08575   2.33562
    R2        2.59497  -0.00941  -0.02033  -0.00315  -0.02330   2.57167
    R3        2.61444   0.00041  -0.00453   0.00654   0.00232   2.61676
    R4        2.66013  -0.00492  -0.01433   0.00662  -0.00785   2.65228
    R5        2.05399  -0.00089   0.00143  -0.00592  -0.00448   2.04951
    R6        2.72652   0.00833   0.00793   0.01960   0.02727   2.75379
    R7        3.32763  -0.00013   0.01237  -0.02056  -0.00820   3.31943
    R8        2.73833   0.01184   0.00260   0.04547   0.04766   2.78599
    R9        2.38702  -0.01458  -0.01670  -0.00765  -0.02435   2.36268
   R10        2.79472  -0.00488  -0.03136   0.02735  -0.00401   2.79070
   R11        2.64615   0.00049  -0.00874   0.01469   0.00596   2.65211
   R12        2.65291  -0.00081  -0.00684   0.00728   0.00046   2.65337
   R13        2.63039  -0.00335  -0.00869   0.00197  -0.00672   2.62366
   R14        2.05022  -0.00221  -0.00376  -0.00346  -0.00722   2.04300
   R15        2.63067   0.00019  -0.00255   0.00422   0.00165   2.63232
   R16        3.27939   0.00338   0.00411   0.00875   0.01286   3.29224
   R17        2.62709  -0.00341  -0.00931   0.00220  -0.00711   2.61997
   R18        2.04897  -0.00089  -0.00258   0.00030  -0.00228   2.04669
   R19        2.62752  -0.00138  -0.00186  -0.00194  -0.00382   2.62370
   R20        2.04729  -0.00043  -0.00249   0.00207  -0.00042   2.04687
   R21        3.28487   0.00369   0.00785   0.00417   0.01202   3.29689
    A1        2.15813   0.01531   0.03170   0.02101   0.05337   2.21149
    A2        2.14118   0.01498   0.03015   0.02527   0.05628   2.19745
    A3        2.05553  -0.01769  -0.04273  -0.03368  -0.07642   1.97911
    A4        2.10687   0.01337   0.03590   0.02747   0.06326   2.17013
    A5        2.12062   0.00431   0.00682   0.00585   0.01257   2.13319
    A6        2.08858  -0.01599  -0.03608  -0.03052  -0.06683   2.02175
    A7        2.09015   0.02016   0.05015   0.03078   0.08104   2.17119
    A8        2.10441  -0.00417  -0.01408  -0.00029  -0.01427   2.09014
    A9        2.00611  -0.00114  -0.00067   0.00769   0.00600   2.01210
   A10        2.11429   0.00031  -0.00284   0.00019  -0.00244   2.11186
   A11        2.16278   0.00083   0.00355  -0.00787  -0.00408   2.15871
   A12        2.11586   0.00455   0.01768   0.01153   0.02849   2.14435
   A13        2.05889   0.00166   0.00648  -0.00910  -0.00237   2.05652
   A14        2.10833  -0.00622  -0.02420  -0.00209  -0.02605   2.08229
   A15        2.11215  -0.00049  -0.01365   0.02025   0.00651   2.11866
   A16        2.12466  -0.00061   0.00394  -0.01087  -0.00701   2.11766
   A17        2.04625   0.00110   0.00981  -0.00978  -0.00004   2.04621
   A18        2.12052  -0.00225  -0.00711  -0.00055  -0.00767   2.11285
   A19        2.08201   0.00043   0.00064   0.00007   0.00071   2.08271
   A20        2.08049   0.00182   0.00647   0.00056   0.00703   2.08752
   A21        2.09798   0.00173   0.00329   0.00506   0.00831   2.10629
   A22        2.07130   0.00063   0.00349  -0.00264   0.00086   2.07216
   A23        2.11390  -0.00237  -0.00678  -0.00242  -0.00918   2.10472
   A24        2.12113  -0.00006  -0.00505   0.00852   0.00345   2.12458
   A25        2.09768  -0.00109  -0.00060  -0.00797  -0.00858   2.08910
   A26        2.06430   0.00115   0.00564  -0.00065   0.00497   2.06928
   A27        2.09796   0.00022   0.00087  -0.00099  -0.00015   2.09781
   A28        2.09173   0.00182   0.00432   0.00811   0.01245   2.10417
   A29        2.09345  -0.00205  -0.00520  -0.00712  -0.01230   2.08116
   A30        2.08191  -0.00072  -0.00168  -0.00169  -0.00342   2.07849
   A31        2.12982  -0.00124  -0.00655   0.00426  -0.00227   2.12756
   A32        2.07145   0.00196   0.00823  -0.00257   0.00569   2.07714
    D1        0.01862  -0.00006  -0.00012  -0.00727  -0.00749   0.01114
    D2        0.02182  -0.00008   0.00054  -0.01964  -0.01951   0.00231
    D3       -3.10939   0.00022   0.00194  -0.01596  -0.01429  -3.12367
    D4       -0.03481  -0.00003  -0.00235   0.02348   0.02151  -0.01330
    D5        3.08742  -0.00050  -0.00278   0.00274  -0.00031   3.08712
    D6        0.01126   0.00029   0.00457  -0.01262  -0.00815   0.00311
    D7        3.13749   0.00023   0.00174   0.01273   0.01456  -3.13114
    D8       -3.11082   0.00066   0.00470   0.00804   0.01253  -3.09829
    D9        0.01542   0.00060   0.00188   0.03339   0.03523   0.05065
   D10       -0.04132   0.00084   0.00256   0.02833   0.03045  -0.01086
   D11        3.10056   0.00104   0.00951  -0.01226  -0.00318   3.09739
   D12        3.08980   0.00068   0.00142   0.02481   0.02609   3.11589
   D13       -0.05150   0.00088   0.00837  -0.01578  -0.00754  -0.05904
   D14        0.02492  -0.00080  -0.00454  -0.01204  -0.01678   0.00814
   D15       -3.10088  -0.00081  -0.00182  -0.03805  -0.04002  -3.14090
   D16       -3.11697  -0.00100  -0.01165   0.02982   0.01787  -3.09910
   D17        0.04041  -0.00101  -0.00893   0.00381  -0.00537   0.03504
   D18       -2.57304  -0.00061  -0.00963   0.08419   0.07480  -2.49824
   D19        0.55122  -0.00032  -0.00443   0.05629   0.05206   0.60328
   D20        0.55327  -0.00057  -0.01219   0.10955   0.09716   0.65043
   D21       -2.60566  -0.00028  -0.00699   0.08165   0.07442  -2.53124
   D22        3.13117  -0.00063  -0.00192  -0.02611  -0.02813   3.10303
   D23       -0.03025  -0.00058  -0.00220  -0.02167  -0.02397  -0.05422
   D24        0.00616  -0.00089  -0.00683   0.00061  -0.00622  -0.00006
   D25        3.12793  -0.00084  -0.00711   0.00505  -0.00206   3.12587
   D26       -3.10166  -0.00004  -0.00146   0.01318   0.01160  -3.09006
   D27        0.05274   0.00025  -0.00035   0.02254   0.02204   0.07479
   D28        0.02322   0.00022   0.00319  -0.01342  -0.01016   0.01306
   D29       -3.10556   0.00051   0.00430  -0.00406   0.00028  -3.10528
   D30       -0.02879   0.00091   0.00560   0.01159   0.01713  -0.01166
   D31        3.11521   0.00086   0.00477   0.01465   0.01939   3.13459
   D32        3.13260   0.00087   0.00594   0.00715   0.01303  -3.13755
   D33       -0.00658   0.00083   0.00511   0.01022   0.01529   0.00870
   D34        0.02195  -0.00021  -0.00041  -0.01100  -0.01147   0.01048
   D35       -3.12152  -0.00056  -0.00334  -0.00933  -0.01268  -3.13420
   D36       -3.12211  -0.00016   0.00046  -0.01414  -0.01375  -3.13586
   D37        0.01761  -0.00051  -0.00247  -0.01247  -0.01497   0.00264
   D38       -0.03010   0.00043   0.00165   0.01406   0.01571  -0.01439
   D39        3.12176   0.00048   0.00197   0.01335   0.01532   3.13708
   D40        3.09892   0.00013   0.00052   0.00482   0.00528   3.10420
   D41       -0.03241   0.00018   0.00084   0.00411   0.00490  -0.02751
   D42        0.00694  -0.00039  -0.00293  -0.00163  -0.00459   0.00235
   D43       -3.13284  -0.00005  -0.00013  -0.00325  -0.00340  -3.13623
   D44        3.13825  -0.00042  -0.00320  -0.00083  -0.00406   3.13419
   D45       -0.00152  -0.00008  -0.00040  -0.00245  -0.00287  -0.00440
         Item               Value     Threshold  Converged?
 Maximum Force            0.040079     0.000450     NO 
 RMS     Force            0.006378     0.000300     NO 
 Maximum Displacement     0.190113     0.001800     NO 
 RMS     Displacement     0.066755     0.001200     NO 
 Predicted change in Energy=-7.287110D-03
 Lowest energy point so far.  Saving SCF results.
 GradGradGradGradGradGradGradGradGradGradGradGradGradGradGradGradGradGrad

 Leave Link  103 at Wed Jul  6 04:25:09 2022, MaxMem=  1879048192 cpu:               0.2 elap:               0.1
 (Enter /gpfs/software/gaussian16/sse4/tar/g16/l202.exe)
                          Input orientation:                          
 ---------------------------------------------------------------------
 Center     Atomic      Atomic             Coordinates (Angstroms)
 Number     Number       Type             X           Y           Z
 ---------------------------------------------------------------------
      1          6           0       -7.695429   -1.460959    6.808945
      2          6           0       -6.891060   -2.154739    7.440805
      3          6           0       -5.645892   -2.564318    6.994402
      4          6           0       -7.532769   -0.969390    5.550428
      5          6           0       -6.276500   -1.307583    4.893943
      6          6           0       -5.348144   -2.126527    5.694568
      7          8           0       -6.045977   -0.946136    3.719462
      8         17           0       -8.708885    0.034932    4.717590
      9          6           0       -4.047850   -2.519933    5.115484
     10          6           0       -3.319917   -1.646690    4.292565
     11          6           0       -2.077178   -2.006321    3.788705
     12          6           0       -3.466751   -3.765108    5.404217
     13          6           0       -2.219127   -4.118793    4.913781
     14          6           0       -1.514366   -3.241873    4.100155
     15         17           0        0.049430   -3.721832    3.493571
     16         17           0       -1.230914   -0.879465    2.764388
     17          1           0       -1.786867   -5.082996    5.151893
     18          1           0       -4.008549   -4.483099    6.007513
     19          1           0       -3.742072   -0.684888    4.036591
     20          1           0       -4.939461   -3.133164    7.589064
 ---------------------------------------------------------------------
                    Distance matrix (angstroms):
                    1          2          3          4          5
     1  C    0.000000
     2  C    1.235955   0.000000
     3  C    2.335037   1.384729   0.000000
     4  C    1.360869   2.321716   2.861671   0.000000
     5  C    2.388330   2.753518   2.527643   1.457244   0.000000
     6  C    2.682268   2.330393   1.403526   2.476354   1.474284
     7  O    3.539864   4.002908   3.674753   2.358713   1.250276
     8  Cl   2.763793   3.938914   4.617564   1.756568   2.783872
     9  C    4.158613   3.691114   2.466990   3.839012   2.546714
    10  C    5.050918   4.787755   3.681321   4.448492   3.036121
    11  C    6.401876   6.044280   4.829449   5.826008   4.398192
    12  C    5.016381   4.297310   2.952836   4.936589   3.767558
    13  C    6.375391   5.663066   4.299778   6.209577   4.936149
    14  C    6.979594   6.422666   5.089720   6.594592   5.200913
    15  Cl   8.722734   8.136759   6.784714   8.324442   6.914263
    16  Cl   7.647649   7.452010   6.342222   6.890826   5.493289
    17  H    7.125734   6.314000   4.962928   7.077851   5.871719
    18  H    4.834119   3.972966   2.708609   4.997520   4.058022
    19  H    4.890528   4.864695   3.988162   4.091702   2.747021
    20  H    3.316657   2.188158   1.084552   3.945023   3.519105
                    6          7          8          9         10
     6  C    0.000000
     7  O    2.404440   0.000000
     8  Cl   4.113510   3.008294   0.000000
     9  C    1.476777   2.901418   5.330187   0.000000
    10  C    2.511884   2.872391   5.661226   1.403437   0.000000
    11  C    3.787609   4.108546   7.000648   2.430574   1.388384
    12  C    2.511750   4.175812   6.510893   1.404102   2.396878
    13  C    3.790712   5.112429   7.707715   2.437471   2.776498
    14  C    4.299303   5.094196   7.929677   2.823231   2.416949
    15  Cl   6.043442   6.701455   9.608308   4.567589   4.036967
    16  Cl   5.205065   4.909322   7.782748   4.019194   2.699609
    17  H    4.660247   6.107822   8.619521   3.417992   3.859648
    18  H    2.728714   4.679359   6.646026   2.156683   3.385333
    19  H    2.721521   2.340256   5.064694   2.150558   1.081111
    20  H    2.183909   4.580534   5.700066   2.699930   3.962252
                   11         12         13         14         15
    11  C    0.000000
    12  C    2.762992   0.000000
    13  C    2.397599   1.386430   0.000000
    14  C    1.392963   2.405444   1.388403   0.000000
    15  Cl   2.748189   4.001996   2.705720   1.744638   0.000000
    16  Cl   1.742180   4.504953   4.011197   2.728661   3.201569
    17  H    3.377646   2.150002   1.083159   2.137790   2.823966
    18  H    3.845482   1.083062   2.128615   3.376330   4.833903
    19  H    2.139978   3.381414   3.857529   3.391886   4.888087
    20  H    4.889292   2.709573   3.940662   4.890356   6.481406
                   16         17         18         19         20
    16  Cl   0.000000
    17  H    4.866101   0.000000
    18  H    5.587423   2.455165   0.000000
    19  H    2.821750   4.940656   4.287418   0.000000
    20  H    6.489220   4.436270   2.278206   4.477484   0.000000
 Stoichiometry    C12H4Cl3O(1-)
 Framework group  C1[X(C12H4Cl3O)]
 Deg. of freedom    54
 Full point group                 C1      NOp   1
 RotChk:  IX=0 Diff= 1.51D-02
 Largest Abelian subgroup         C1      NOp   1
 Largest concise Abelian subgroup C1      NOp   1
                         Standard orientation:                         
 ---------------------------------------------------------------------
 Center     Atomic      Atomic             Coordinates (Angstroms)
 Number     Number       Type             X           Y           Z
 ---------------------------------------------------------------------
      1          6           0        3.939046    1.172499    0.439785
      2          6           0        3.173213    2.104459    0.709109
      3          6           0        1.792010    2.073512    0.615319
      4          6           0        3.589797   -0.062659   -0.012294
      5          6           0        2.162308   -0.292084   -0.194503
      6          6           0        1.292276    0.846643    0.151702
      7          8           0        1.737302   -1.376085   -0.650025
      8         17           0        4.730760   -1.354185   -0.352431
      9          6           0       -0.170513    0.710578    0.001357
     10          6           0       -0.826882   -0.494067    0.297409
     11          6           0       -2.207512   -0.600907    0.197141
     12          6           0       -0.967483    1.795363   -0.398123
     13          6           0       -2.347522    1.693690   -0.483817
     14          6           0       -2.978986    0.493120   -0.187929
     15         17           0       -4.716450    0.397472   -0.313754
     16         17           0       -2.958364   -2.128343    0.569102
     17          1           0       -2.944423    2.544029   -0.790194
     18          1           0       -0.499628    2.733926   -0.668741
     19          1           0       -0.244680   -1.355319    0.594206
     20          1           0        1.140715    2.891130    0.904405
 ---------------------------------------------------------------------
 Rotational constants (GHZ):           0.9172391           0.1804395           0.1552632
 Leave Link  202 at Wed Jul  6 04:25:09 2022, MaxMem=  1879048192 cpu:               0.1 elap:               0.0
 (Enter /gpfs/software/gaussian16/sse4/tar/g16/l301.exe)
 Standard basis: 6-311+G(d,p) (5D, 7F)
 Ernie: Thresh=  0.10000D-02 Tol=  0.10000D-05 Strict=F.
 There are   416 symmetry adapted cartesian basis functions of A   symmetry.
 There are   400 symmetry adapted basis functions of A   symmetry.
   400 basis functions,   659 primitive gaussians,   416 cartesian basis functions
    68 alpha electrons       68 beta electrons
       nuclear repulsion energy      1258.2842068130 Hartrees.
 IExCor= 4336 DFT=T Ex+Corr=M062X ExCW=0 ScaHFX=  0.540000
 ScaDFX=  1.000000  1.000000  1.000000  1.000000 ScalE2=  1.000000  1.000000
 IRadAn=      5 IRanWt=     -1 IRanGd=            0 ICorTp=0 IEmpDi=  4
 NAtoms=   20 NActive=   20 NUniq=   20 SFac= 1.00D+00 NAtFMM=   60 NAOKFM=F Big=F
 Integral buffers will be    131072 words long.
 Raffenetti 2 integral format.
 Two-electron integral symmetry is turned on.
 Leave Link  301 at Wed Jul  6 04:25:09 2022, MaxMem=  1879048192 cpu:               0.4 elap:               0.1
 (Enter /gpfs/software/gaussian16/sse4/tar/g16/l302.exe)
 NPDir=0 NMtPBC=     1 NCelOv=     1 NCel=       1 NClECP=     1 NCelD=      1
         NCelK=      1 NCelE2=     1 NClLst=     1 CellRange=     0.0.
 One-electron integrals computed using PRISM.
 One-electron integral symmetry used in STVInt
 NBasis=   400 RedAO= T EigKep=  1.08D-06  NBF=   400
 NBsUse=   398 1.00D-06 EigRej=  6.26D-07 NBFU=   398
 Precomputing XC quadrature grid using
 IXCGrd= 4 IRadAn=           5 IRanWt=          -1 IRanGd=           0 AccXCQ= 0.00D+00.
 Generated NRdTot=       0 NPtTot=           0 NUsed=           0 NTot=          32
 NSgBfM=   410   410   410   410   410 MxSgAt=    20 MxSgA2=    20.
 Leave Link  302 at Wed Jul  6 04:25:10 2022, MaxMem=  1879048192 cpu:               2.8 elap:               0.4
 (Enter /gpfs/software/gaussian16/sse4/tar/g16/l303.exe)
 DipDrv:  MaxL=1.
 Leave Link  303 at Wed Jul  6 04:25:10 2022, MaxMem=  1879048192 cpu:               0.3 elap:               0.1
 (Enter /gpfs/software/gaussian16/sse4/tar/g16/l401.exe)
 Initial guess from the checkpoint file:  "checkpoint.chk"
 B after Tr=    -0.000000    0.000000    0.000000
         Rot=    1.000000    0.000203    0.000661   -0.000305 Ang=   0.09 deg.
 Guess basis will be translated and rotated to current coordinates.
 JPrj=2 DoOrth=T DoCkMO=T.
 Generating alternative initial guess.
 ExpMin= 4.38D-02 ExpMax= 1.06D+05 ExpMxC= 3.62D+03 IAcc=2 IRadAn=         4 AccDes= 0.00D+00
 Harris functional with IExCor= 1009 and IRadAn=       4 diagonalized for initial guess.
 HarFok:  IExCor= 1009 AccDes= 0.00D+00 IRadAn=         4 IDoV= 1 UseB2=F ITyADJ=14
 ICtDFT=  3500011 ScaDFX=  1.000000  1.000000  1.000000  1.000000
 FoFCou: FMM=F IPFlag=           0 FMFlag=      100000 FMFlg1=           0
         NFxFlg=           0 DoJE=T BraDBF=F KetDBF=T FulRan=T
         wScrn=  0.000000 ICntrl=       500 IOpCl=  0 I1Cent=   200000004 NGrid=           0
         NMat0=    1 NMatS0=      1 NMatT0=    0 NMatD0=    1 NMtDS0=    0 NMtDT0=    0
 Petite list used in FoFCou.
 Harris En= -1914.53783651674    
 Leave Link  401 at Wed Jul  6 04:25:11 2022, MaxMem=  1879048192 cpu:              12.0 elap:               1.7
 (Enter /gpfs/software/gaussian16/sse4/tar/g16/l502.exe)
 Integral symmetry usage will be decided dynamically.
 Closed shell SCF:
 Using DIIS extrapolation, IDIIS=  1040.
 NGot=  1879048192 LenX=  1878695387 LenY=  1878521890
 Requested convergence on RMS density matrix=1.00D-08 within 128 cycles.
 Requested convergence on MAX density matrix=1.00D-06.
 Requested convergence on             energy=1.00D-06.
 No special actions if energy rises.
 Fock matrices will be formed incrementally for  20 cycles.

 Cycle   1  Pass 1  IDiag  1:
 FoFJK:  IHMeth= 1 ICntrl=       0 DoSepK=F KAlg= 0 I1Cent=           0 FoldK=F
 IRaf= 820000000 NMat=       1 IRICut=       1 DoRegI=T DoRafI=F ISym2E= 0 IDoP0=0 IntGTp=1.
 FoFCou: FMM=F IPFlag=           0 FMFlag=      100000 FMFlg1=           0
         NFxFlg=           0 DoJE=F BraDBF=F KetDBF=F FulRan=T
         wScrn=  0.000000 ICntrl=         0 IOpCl=  0 I1Cent=           0 NGrid=           0
         NMat0=    1 NMatS0=      1 NMatT0=    0 NMatD0=    1 NMtDS0=    0 NMtDT0=    0
 Symmetry not used in FoFCou.
 E= -1915.31809511856    
 DIIS: error= 6.73D-03 at cycle   1 NSaved=   1.
 NSaved= 1 IEnMin= 1 EnMin= -1915.31809511856     IErMin= 1 ErrMin= 6.73D-03
 ErrMax= 6.73D-03  0.00D+00 EMaxC= 1.00D-01 BMatC= 2.75D-02 BMatP= 2.75D-02
 IDIUse=3 WtCom= 9.33D-01 WtEn= 6.73D-02
 Coeff-Com:  0.100D+01
 Coeff-En:   0.100D+01
 Coeff:      0.100D+01
 Gap=     0.413 Goal=   None    Shift=    0.000
 GapD=    0.413 DampG=2.000 DampE=1.000 DampFc=2.0000 IDamp=-1.
 RMSDP=1.02D-01 MaxDP=8.02D+00              OVMax= 8.33D-02

 Cycle   2  Pass 1  IDiag  1:
 RMSU=  1.02D-01    CP:  9.39D-01
 E= -1915.36843243922     Delta-E=       -0.050337320664 Rises=F Damp=F
 DIIS: error= 1.37D-03 at cycle   2 NSaved=   2.
 NSaved= 2 IEnMin= 2 EnMin= -1915.36843243922     IErMin= 2 ErrMin= 1.37D-03
 ErrMax= 1.37D-03  0.00D+00 EMaxC= 1.00D-01 BMatC= 1.41D-03 BMatP= 2.75D-02
 IDIUse=3 WtCom= 9.86D-01 WtEn= 1.37D-02
 Coeff-Com: -0.134D-01 0.101D+01
 Coeff-En:   0.000D+00 0.100D+01
 Coeff:     -0.132D-01 0.101D+01
 Gap=     0.180 Goal=   None    Shift=    0.000
 RMSDP=1.87D-02 MaxDP=1.58D+00 DE=-5.03D-02 OVMax= 2.23D-02

 Cycle   3  Pass 1  IDiag  1:
 RMSU=  8.99D-03    CP:  9.44D-01  1.16D+00
 E= -1915.36851469214     Delta-E=       -0.000082252915 Rises=F Damp=F
 DIIS: error= 2.08D-03 at cycle   3 NSaved=   3.
 NSaved= 3 IEnMin= 3 EnMin= -1915.36851469214     IErMin= 2 ErrMin= 1.37D-03
 ErrMax= 2.08D-03  0.00D+00 EMaxC= 1.00D-01 BMatC= 2.25D-03 BMatP= 1.41D-03
 IDIUse=3 WtCom= 1.80D-01 WtEn= 8.20D-01
 Coeff-Com: -0.528D-01 0.601D+00 0.452D+00
 Coeff-En:   0.000D+00 0.488D+00 0.512D+00
 Coeff:     -0.950D-02 0.509D+00 0.501D+00
 Gap=     0.175 Goal=   None    Shift=    0.000
 RMSDP=3.17D-03 MaxDP=3.05D-01 DE=-8.23D-05 OVMax= 2.17D-02

 Cycle   4  Pass 1  IDiag  1:
[truncated: 1,003,206 more chars]
